# Supplementary material for: Virtual reality as a tool for balance research: Eyes open body sway is reproduced in photo-realistic, but not in abstract virtual scenes
Source: PLoS One. 2020 Oct 29;15(10):e0241479. doi: 10.1371/journal.pone.0241479 (PMC7595375; doi:10.1371/journal.pone.0241479)
Supplement: S1 Data — (ZIP) [file pone.0241479.s001.zip]

Archive with 19 entries (15 files):
- data/
- data/pseudorandom/
- data/pseudorandom/.~lock.EC.csv#
- data/pseudorandom/ABS.csv
- data/pseudorandom/EC.csv
- data/pseudorandom/EO.csv
- data/pseudorandom/LAB.csv
- data/pseudorandom/tilt_stimulus.csv
- data/quiet_stance/
- data/quiet_stance/ABS_qs.csv
- data/quiet_stance/EC_qs.csv
- data/quiet_stance/EO_qs.csv
- data/quiet_stance/LAB_qs.csv
- data/readme.txt
- data/sway_referencing/
- data/sway_referencing/ABS_sr.csv
- data/sway_referencing/EC_sr.csv
- data/sway_referencing/EO_sr.csv
- data/sway_referencing/LAB_sr.csv
