# Supplementary material for: Virtual reality as a tool for balance research: Eyes open body sway is reproduced in photo-realistic, but not in abstract virtual scenes
Source: PLoS One. 2020 Oct 29;15(10):e0241479. doi: 10.1371/journal.pone.0241479 (PMC7595375; doi:10.1371/journal.pone.0241479)
Supplement: S1 Data — (ZIP) [file pone.0241479.s001.zip › data/pseudorandom/ABS.csv]

0.001	1.69712195841277	2.66375978104963	1.34509841726767	3.89178901553917	2.37246737791732	1.46413086170438	2.1497566933881	1.47778612679676	1.70738648695675	2.08670702111644
0.002	1.6975269236543	2.66320003852661	1.34485929069142	3.89259875899918	2.37283713708699	1.46466878149775	2.14984402292144	1.47767255463145	1.70773642706128	2.08571655619511
0.003	1.69722912973635	2.66373921729531	1.34562338329053	3.89230226498381	2.37292364214547	1.46485868856218	2.14998828582533	1.47730102431378	1.70773642706128	2.08505155116451
0.004	1.69722912973635	2.66406478142163	1.34528897672695	3.89325015001905	2.37256766323844	1.46472758355158	2.15049328637267	1.47706360893219	1.70773642706128	2.08559633067525
0.005	1.6970266471664	2.66374949911129	1.34590922253591	3.89443501167246	2.37319311596555	1.46506209634666	2.15116153029695	1.47635136370107	1.70785423415743	2.08548314868478
0.006	1.69712195841277	2.66330170520459	1.34569437933222	3.89481012552311	2.37273685203477	1.46485868856218	2.15118050803375	1.47658877862587	1.70808984851189	2.08538405361081
0.007	1.69744347255345	2.6630983719151	1.34550381984737	3.89554126300214	2.37319311596555	1.46509149748331	2.15178040294999	1.47634109242269	1.70797378191833	2.0841601831444
0.008	1.69720540965183	2.66333255060541	1.34610163762769	3.89595568660051	2.37297876459279	1.46506209634666	2.15176142467857	1.47657850737125	1.70773642706128	2.08383472444207
0.009	1.69670513355116	2.66267114245781	1.34614834961958	3.89708103664224	2.37369072267357	1.46472758355158	2.15262331508483	1.47586626298216	1.70808810796188	2.08405404465226
0.01	1.69670513355116	2.66277280891794	1.3464117608941	3.89761451380722	2.37346259022093	1.46512089880205	2.15309792790516	1.47549473449662	1.70762036048906	2.08382768123819
0.011	1.69680044478168	2.66308809024494	1.34617263348091	3.89822660902161	2.37369072267357	1.46488808992911	2.15327259068145	1.47551527696605	1.70797030080457	2.0834031272836
0.012	1.69660982232858	2.6629658605547	1.34684144810388	3.89891732268855	2.37346259022093	1.46498979364567	2.15380414223494	1.47504044861412	1.70832198190246	2.08259677042273
0.013	1.69659796245926	2.6632914236489	1.34626791324611	3.89958894719479	2.37371828403723	1.46485868856218	2.15395982644804	1.47489606346499	1.70832198190246	2.08259677042273
0.014	1.69628830923842	2.66317947542304	1.34636319301406	3.89915430012887	2.37370450329111	1.46558651716566	2.15425977981763	1.47453480707095	1.70808462718483	2.08293631478832
0.015	1.69639548021191	2.66351532032349	1.34712728748034	3.90057616978909	2.37371828403723	1.46512089880205	2.15510270631441	1.47442123575432	1.70797030080457	2.08249063200036
0.016	1.69600237566574	2.66297614203756	1.34708057598801	3.90085245756869	2.37373206491193	1.46586222894532	2.1549963948634	1.47356461103139	1.70797378191833	2.08219334557199
0.017	1.69620485781166	2.66308809024494	1.34736641539252	3.90156339632011	2.37370450329111	1.46535370788089	2.15550897419937	1.47357488201316	1.70855585597919	2.08150017173287
0.018	1.69627644952292	2.6632914236489	1.34688815979435	3.90217550130109	2.37347637102937	1.46545541185154	2.15619622193449	1.47333746888171	1.70855759650169	2.08139403332486
0.019	1.69609768684872	2.66274196449272	1.34727113558825	3.90255062679013	2.37373206491193	1.46565882015616	2.15615826234879	1.47321362684834	1.70808984851189	2.08096947964488
0.02	1.69600237566574	2.66306752727144	1.3471030034021	3.90312342536296	2.37383235023164	1.46551421470871	2.15670124071887	1.47297621393272	1.70843630833166	2.08085629845994
0.021	1.69622857751748	2.66361698714368	1.34767653905972	3.90377484316285	2.37371828403723	1.46558651716566	2.15721382635517	1.47227424727264	1.70855411556439	2.08084925571462
0.022	1.69570458243293	2.66306752727144	1.34774939207298	3.90464415579832	2.37357665639424	1.46522260264565	2.15770743459196	1.4722537050468	1.70785423415743	2.080516755071
0.023	1.69622857751748	2.66241640211432	1.34746169519958	3.90492044768062	2.37337608608989	1.46548481318906	2.15788210212052	1.47191299328056	1.70831850115299	2.07951221142801
0.024	1.69520430741458	2.66275224584557	1.34827436016048	3.90576954505776	2.3738461310109	1.46551421470871	2.15800739661937	1.47166531003883	1.70855759650169	2.07928584972299
0.025	1.69570458243293	2.6629658605547	1.34772510768518	3.90618398497159	2.37397397802827	1.46574702402422	2.15869465718537	1.4714278980974	1.70843978917503	2.07920083883034
0.026	1.69570458243293	2.66306752727144	1.34827436016048	3.90689493946003	2.3744578047734	1.46528140559914	2.15872504963689	1.47106664490083	1.70855585597919	2.07875515796066
0.027	1.69516872882771	2.66327086090439	1.34846491984471	3.90744752880147	2.37398775896927	1.46554361641048	2.1592376437582	1.4713040566268	1.70878798979108	2.07854288122148
0.028	1.69508527717784	2.66360670563744	1.34822579121578	3.90815848684234	2.3743299576475	1.46507799849349	2.15958698244188	1.47023056947441	1.70820591517326	2.07786379708521
0.029	1.69507341770008	2.6629658605547	1.34827436016048	3.90873129886128	2.37408804424379	1.46557301829437	2.15990592917576	1.47033386853005	1.7086719228512	2.0777506164918
0.03	1.69500182559478	2.66242668339444	1.34858448424417	3.9088301377605	2.37383235023164	1.46600923515122	2.16039954746596	1.46987958854373	1.7090201238745	2.07820333902987
0.031	1.69509713670938	2.66242668339444	1.34882361321318	3.90991623675119	2.37410182508934	1.46548481318906	2.16098050308616	1.46985904634614	1.70843630833166	2.07787788165622
0.032	1.69426349150579	2.66242668339444	1.34860876884744	3.91066651168091	2.37422967219414	1.46554361641048	2.1612804727552	1.46913654322458	1.7085523752573	2.07810424300451
0.033	1.69446597294213	2.66240612095638	1.34863305350087	3.91155493853224	2.37361799891894	1.46608153766126	2.16184245023202	1.46877529216807	1.7085523752573	2.07697947949713
0.034	1.69425163227606	2.66250778762693	1.34867976409519	3.91159424825668	2.3742434532015	1.46600923515122	2.16201712198154	1.46842431237439	1.70855585597919	2.07653379999221
0.035	1.69404915096306	2.66273168326209	1.34903845764781	3.91260173993531	2.3744578047734	1.46597983354569	2.16224874003268	1.46852761109652	1.70843978917503	2.07666106455779
0.036	1.69445411366385	2.66230445435231	1.34925330215138	3.91258151890645	2.37437130038322	1.46663536230546	2.16270440267272	1.46806306196264	1.70855759650169	2.07688038332183
0.037	1.69404915096306	2.66249750664842	1.3491580222788	3.91362832441152	2.37425723433747	1.46621264327317	2.16252973035488	1.4679494925638	1.70832198190246	2.07610924680106
0.038	1.6938703880437	2.66208055905081	1.34985112618128	3.91396415742493	2.37400154003887	1.46650425640747	2.16337270462911	1.46819717347028	1.70855585597919	2.07598902449051
0.039	1.69415632120623	2.66178584094967	1.3494681467239	3.91461560325145	2.37448536653496	1.46676646827649	2.16349800647359	1.46781538127295	1.70820765577023	2.07530994329654
0.04	1.69397755832744	2.66207027808766	1.34992212105286	3.91514912103513	2.37496919371451	1.46682527247457	2.16399163872661	1.46733029130088	1.70890405679884	2.07500561223705
0.041	1.69377507700515	2.66165333111103	1.34970727628841	3.91572195028038	2.37459943279269	1.46663536230546	2.16432200356658	1.46710315280982	1.70913967156321	2.07513287614046
0.042	1.69325108544532	2.66306752727144	1.34961199639895	3.91670923757922	2.37558086903122	1.46643195437806	2.16435996934782	1.46708261119677	1.70855585597919	2.07511879238444
0.043	1.6940012769632	2.66217194473049	1.34973156126171	3.91712369496815	2.37462699487797	1.46653365828121	2.16474728417228	1.46696904192319	1.7084380486995	2.07458105906716
0.044	1.69385852885743	2.66195833061304	1.34994640608012	3.91773583882263	2.37495541289391	1.4668387707173	2.16548395026748	1.46640119677348	1.70925225822959	2.07380992403108
0.045	1.69378693624759	2.66133805108761	1.3507347914072	3.918288451419	2.37508326020539	1.46666476424628	2.16530927501781	1.46617405928179	1.70890405679884	2.07335016275701
0.046	1.69388224728362	2.66166361218094	1.35016125096757	3.91834798420999	2.37496919371451	1.46676646827649	2.16606492739276	1.46650449464877	1.70832372243872	2.07325106610016
0.047	1.69407286937907	2.66199945493884	1.35042466634556	3.9192364385657	2.37494163220202	1.46663536230546	2.16673324534768	1.46567869996162	1.70902186415398	2.07325106610016
0.048	1.6938703880437	2.66152082209444	1.35059094094973	3.91971043358729	2.3742434532015	1.46705808257987	2.16694588978488	1.4654310206448	1.70843978917503	2.07304583113658
0.049	1.69284612354391	2.66185666404591	1.35009025619092	3.92026305060158	2.37448536653496	1.46696987670025	2.16712056669422	1.46517307074711	1.70890753758709	2.0726851671582
0.05	1.69316763348653	2.66218222563641	1.35085435668203	3.92093473577038	2.37449914760871	1.46685467484699	2.16729524395077	1.46482209413584	1.70878973019209	2.07203425489216
0.051	1.69316763348653	2.66161220805232	1.35040038110965	3.92154688916515	2.37505569888389	1.46705808257987	2.16770155081292	1.46472906774768	1.70890753758709	2.0722746971232
0.052	1.69306046344933	2.66162248863387	1.35121305284807	3.92203997677188	2.37459943279269	1.4669269763956	2.16782685833025	1.46398603200525	1.70925747902656	2.0722746971232
0.053	1.69286984148441	2.66185666404591	1.35121305284807	3.92312613431369	2.3742434532015	1.46669416636934	2.16819519839505	1.46423371035762	1.70937354612359	2.07194924087077
0.054	1.69213151156765	2.66067664924778	1.35173802379585	3.92318566820065	2.37475484219102	1.46695637865289	2.16886352660874	1.46362478568183	1.70879147070084	2.07170175745567
0.055	1.69213151156765	2.66131748921497	1.35111777290133	3.9240348290405	2.37485512732965	1.46708748490429	2.16925085411426	1.46351121756352	1.70890927814283	2.07114994244691
0.056	1.6919408897124	2.66174471665465	1.35154746386922	3.9243504534843	2.37521110756066	1.46732029516771	2.1693192090264	1.4630364037243	1.70867366331297	2.07073243079794
0.057	1.69205991818827	2.66173443588616	1.35181088093098	3.92518053091933	2.37519732680232	1.46679587028441	2.16995715808269	1.46255131953951	1.70890927814283	2.07039289251463
0.058	1.69164309828172	2.660656087909	1.35176230945704	3.92583200597128	2.37484134641358	1.46698578109244	2.16998754243738	1.46220034544713	1.70867366331297	2.07050607191552
0.059	1.69185743755059	2.66150026093894	1.35219200084056	3.92624647864552	2.37485512732965	1.46721859122881	2.17018120754291	1.46219007452603	1.70867366331297	2.06972789879222
0.06	1.69173840918478	2.66086970105725	1.35197715511414	3.92723380840466	2.37485512732965	1.46737910026747	2.17045081480259	1.46220034544713	1.7086719228512	2.06916200280219
0.061	1.69154778738635	2.66098164798561	1.35257498440814	3.92743150224342	2.37521110756066	1.46758250804804	2.1711875084524	1.46124045061659	1.7085593371319	2.06906290559875
0.062	1.69154778738635	2.66076803475411	1.35228728082521	3.92835930103242	2.37558086903122	1.46758250804804	2.17129383488292	1.46135401801813	1.70925921950779	2.06974198093694
0.063	1.69126185474637	2.66110387573362	1.35221628666055	3.92879400224526	2.37546680240262	1.46737910026747	2.17148750204552	1.46101331605622	1.70926270079357	2.06907698753817
0.064	1.69134530695913	2.6606663685174	1.35252641250449	3.92950502328201	2.37522488844774	1.46764131341654	2.17204951894754	1.46076563956405	1.70925921950779	2.0695156223837
0.065	1.69104751574453	2.66084914019125	1.35300467654808	3.92978134233556	2.37535273588006	1.46797582791716	2.17187483721191	1.46029082911266	1.70902882634943	2.06818563660316
0.066	1.69105937435795	2.66084914019125	1.35278983044339	3.93082822326182	2.37536651692913	1.46753960969595	2.17275583883285	1.46030110022566	1.70926096009679	2.06786018127467
0.067	1.69095220489041	2.66044247491964	1.35262169250145	3.9309663834284	2.37499675574181	1.46810693468656	2.17277482581442	1.45992958614092	1.70891275957752	2.06786722206795
0.068	1.69086875266211	2.66020830126847	1.35329238144554	3.93167741099788	2.37545302157778	1.46767071637427	2.17312419082594	1.45945477671695	1.70914315253943	2.06766198645768
0.069	1.69116654388171	2.66000496895377	1.35319523658249	3.93256591346974	2.37596441165456	1.46800523071188	2.17363684662267	1.45933093892852	1.7090253450362	2.06819971828593
0.07	1.69094034632793	2.66087998167324	1.35352964899682	3.93321740813137	2.37570871652849	1.46761191064113	2.17353051776925	1.45956834350237	1.70879495204151	2.06718110797188
0.071	1.69032104757529	2.66021858161785	1.35348294150583	3.93396775434449	2.37575005958899	1.46813633754851	2.17417988447039	1.45897996789346	1.70949657537397	2.06665041726383
0.072	1.69022573676277	2.65997412829388	1.35362492903078	3.93424407849604	2.37535273588006	1.46797582791716	2.17453684866922	1.45874256370682	1.70926270079357	2.06687677484926
0.073	1.69014228432623	2.66029968735519	1.35434232760967	3.93457994051921	2.37572249741988	1.46826744445836	2.17469254459384	1.4581336472315	1.70914663394669	2.0668908561594
0.074	1.69045193363898	2.66041163384888	1.35374449531758	3.9351921282414	2.37570871652849	1.46784472122095	2.17507988911481	1.45800980986539	1.7094948346909	2.06644518153055
0.075	1.68972546621862	2.65987246206458	1.35448618085567	3.93637719589864	2.37546680240262	1.46777242010082	2.17566090800267	1.45776213530326	1.70938050845211	2.06621882404369
0.076	1.68933236495058	2.65965884965747	1.35429375463556	3.93637719589864	2.37558086903122	1.46777242010082	2.1759609126306	1.45753500274588	1.70938050845211	2.06542657367581
0.077	1.68954670295914	2.65965884965747	1.35448618085567	3.93722640306195	2.37548058335621	1.46787412394845	2.17615458662357	1.45763829810723	1.70949309411564	2.06521429744282
0.078	1.68911802716638	2.65976051581112	1.35391263441861	3.93764089461539	2.37548058335621	1.46751020680543	2.17656092439943	1.45729759941097	1.70949657537397	2.06533451638814
0.079	1.68934422317804	2.65985190211967	1.35470102767192	3.93825309008284	2.37549436443856	1.46787412394845	2.17714195003342	1.45681252216711	1.70914489318918	2.06510815931809
0.08	1.6890582909771	2.65994328873097	1.35503544142189	3.93849010615459	2.37597819261254	1.46780182312578	2.17662927843443	1.45634798756959	1.7094948346909	2.06468360676403
0.081	1.68904643274274	2.66007579458962	1.35489158783333	3.9397740425837	2.37511082204177	1.46764131341654	2.17686093154057	1.45611058498366	1.7093787677083	2.06388431786947
0.082	1.68854616288171	2.66007579458962	1.35534556853884	3.93985266814465	2.37572249741988	1.46780182312578	2.17752930186157	1.45586291142772	1.70961612393172	2.06389839826296
0.083	1.68843899410525	2.65965884965747	1.35503544142189	3.94042555626958	2.37595063082538	1.46780182312578	2.17800399836913	1.45539837812398	1.70996084374026	2.06401157658839
0.084	1.68854616288171	2.65934357139754	1.35510643473462	3.94186675566411	2.37582278327371	1.46839855144143	2.17812932167047	1.45562550911714	1.71007691100163	2.06369316221131
0.085	1.68834368342277	2.65954690348713	1.35567998268415	3.94159042297258	2.37627905131547	1.46813633754851	2.17819767536076	1.45467590137101	1.71008387359667	2.06336770764434
0.086	1.68815306208033	2.65920078565188	1.35513072151348	3.942400335135	2.37549436443856	1.46800523071188	2.17847869646261	1.45501659742333	1.70973219086782	2.06312023087603
0.087	1.68804589337568	2.65931273153603	1.35589482991113	3.94346635758533	2.37617876465517	1.46783122633307	2.17935974321741	1.45431466349189	1.70984651715539	2.06267455843476
0.088	1.68795058272096	2.6595263436864	1.35575097585691	3.9441381082329	2.37585034499428	1.46829684756995	2.17904074033299	1.45420109839523	1.70996780657845	2.06300705272375
0.089	1.68783155613447	2.65898717374326	1.35630210605106	3.94447398446371	2.37633417374355	1.4680640368484	2.17914707444612	1.45441795765438	1.71043381579481	2.06313431105182
0.09	1.68724783447778	2.65888550771139	1.35548942246378	3.94461215226983	2.37622010695609	1.46816574059284	2.17949645210672	1.45348889505249	1.71031426714782	2.06270271853111
0.091	1.68725969238121	2.65911967931537	1.35558470257247	3.94601406251145	2.37609225928338	1.46823804152916	2.18020281493737	1.45312765823403	1.71031948953842	2.06201661016027
0.092	1.68723597662729	2.65889578752858	1.35591911695672	3.9461915453274	2.37536651692913	1.46855906174389	2.18007748982866	1.45336505898682	1.71043381579481	2.0618963922997
0.093	1.68743845570342	2.65835661870716	1.35589482991113	3.94662627920016	2.37586412604775	1.46873306661593	2.1802711696322	1.45333424580452	1.71078201768581	2.06145776042629
0.094	1.68704535542705	2.65844800484073	1.35615825145896	3.94704078686472	2.37562221199184	1.46836914844497	2.18065853008378	1.45228134988161	1.71055162380705	2.06214386803422
0.095	1.68661668219033	2.65910939936897	1.35632452457458	3.94802820130954	2.37585034499428	1.46873306661593	2.18127755436185	1.45216778541051	1.71055336469813	2.06214386803422
0.096	1.68653322927659	2.65854967077852	1.35704192920032	3.94864042308787	2.3755219269895	1.46879187283013	2.18115222748427	1.45194065670952	1.71043555663878	2.06203069000607
0.097	1.68631889290298	2.65853939127675	1.35653937201111	3.94901561979983	2.3760784784209	1.46826744445836	2.18119020913593	1.45155887879885	1.71078723999426	2.06068663513194
0.098	1.68612827181464	2.65824467316432	1.35701764178039	3.94929196100865	2.37589168854106	1.46816574059284	2.18177125474475	1.45121818618372	1.7110176338073	2.06035414169744
0.099	1.68583048267393	2.65824467316432	1.35653937201111	3.95039846886176	2.37610604027469	1.46819514381954	2.1819649371777	1.45121818618372	1.71125499099587	2.06091299066061
0.1	1.68612827181464	2.65790883697831	1.35711292194484	3.95047709778309	2.3758365640696	1.46816574059284	2.18231432010438	1.45109435078794	1.71125673195392	2.06048843846488
0.101	1.68603296128156	2.6580413417534	1.35739876245653	3.9508725253138	2.3756084308762	1.46816574059284	2.18233331136804	1.45038215312097	1.71102285639853	2.06026208299657
0.102	1.68572331464788	2.65814300742568	1.35732776970782	3.95193858469586	2.37572249741988	1.46829684756995	2.1827890327026	1.45015502564426	1.71195487771309	2.05970323435505
0.103	1.68510402213603	2.65800022333306	1.35768647283945	3.95207675685435	2.37586412604775	1.46836914844497	2.18302069963735	1.45014475419667	1.71137454029891	2.05915142567563
0.104	1.68563986165517	2.65811216859939	1.35713720936644	3.95278784661686	2.37596441165456	1.46803463368896	2.18323337592882	1.4498970840738	1.7116049341771	2.05937778073386
0.105	1.68574702972662	2.65844800484073	1.35737634471114	3.95320236478639	2.37573627844005	1.46845735798155	2.18356376938006	1.44944282983709	1.71195487771309	2.05972435310497
0.106	1.68584234023756	2.65812244808648	1.35747162488972	3.95371574175802	2.37634795467268	1.4680934401902	2.18379543819768	1.44929845206953	1.71195661852212	2.05884709053825
0.107	1.68554455115683	2.65703383535132	1.3580918812567	3.95460432530772	2.37599197369933	1.46783122633307	2.18375745425412	1.44929845206953	1.71207268614805	2.05849347929621
0.108	1.68502056898079	2.65736967015549	1.3575911926531	3.95527610694865	2.37609225928338	1.4678606297227	2.18388278472891	1.44882365563779	1.71265650650972	2.058260085184
0.109	1.6848536628629	2.65769522602867	1.35816474448769	3.95602652162887	2.37575005958899	1.4680640368484	2.18485121474192	1.44859652906296	1.71195661852212	2.05847236112435
0.11	1.6850442837726	2.65715605960573	1.35792560854837	3.95620401181304	2.37619254529331	1.46813633754851	2.18467652082939	1.44822502525461	1.71230308097763	2.05816802590148
0.111	1.68474649499056	2.65726800460489	1.35799660105643	3.95734986711365	2.37597819261254	1.4680934401902	2.18513224877211	1.44799789903781	1.71277257442206	2.05826712454293
0.112	1.68432968128563	2.65726800460489	1.35847487297282	3.95776439310019	2.37622010695609	1.46826744445836	2.18545126916643	1.44753337585431	1.71231004413161	2.05828824265018
0.113	1.68424622815077	2.65715605960573	1.35852344882895	3.95869230770359	2.37596441165456	1.46816574059284	2.18541328335965	1.44718241606036	1.71254043866543	2.05760213941751
0.114	1.68424622815077	2.65684078381492	1.35804517648922	3.9590877481486	2.37548058335621	1.46780182312578	2.18536392196639	1.44692447586048	1.71289038304858	2.05738986346452
0.115	1.6837938436245	2.65707495339627	1.35849916087523	3.96025270510955	2.37600575491492	1.46855906174389	2.18610068771666	1.44645995403659	1.71265998815377	2.05760213941751
0.116	1.68360322285293	2.65705439413069	1.35890456973705	3.96054928760074	2.37597819261254	1.46869016894075	2.18592599250305	1.44633611993832	1.71289386466526	2.05727668626043
0.117	1.68321012441134	2.6571252217904	1.35911941822447	3.96092450288096	2.37549436443856	1.46829684756995	2.18611968095081	1.44596461797963	1.71323684675233	2.0573828242323
0.118	1.68330543476645	2.65641356365855	1.35859444109599	3.96147721258547	2.37575005958899	1.46842795462029	2.18648806526987	1.44573749332887	1.71335987726333	2.05659762357822
0.119	1.68299578990098	2.65715605960573	1.35911941822447	3.96161539027085	2.37550814564966	1.46871957243662	2.18670074798759	1.44526270135532	1.71359375419871	2.05637830862978
0.12	1.68340074512882	2.65685106337959	1.35945383515494	3.96293876653271	2.37585034499428	1.46858846517245	2.18689443756441	1.44502530559108	1.71370634115493	2.05651260294776
0.121	1.68301950372283	2.65640328423002	1.35935855490292	3.96331398558206	2.37576384086671	1.46869016894075	2.18685645059747	1.44465380473279	1.7133616180984	2.0563923867898
0.122	1.68261454859476	2.65641356365855	1.35904842604957	3.96317580696735	2.37575005958899	1.46829684756995	2.18726282376374	1.44465380473279	1.71359375419871	2.05596079589542
0.123	1.68292419338941	2.65651522890697	1.35926327465401	3.96382738416559	2.37599197369933	1.46858846517245	2.18726282376374	1.44441640930322	1.71429190459003	2.05561422606835
0.124	1.68322198139698	2.65671855960277	1.35954911541007	3.9642026046221	2.37609225928338	1.46842795462029	2.18795023818582	1.44408599589151	1.71382937207859	2.05505538078913
0.125	1.68273357274422	2.65629133962666	1.35940713129868	3.9648148676944	2.37562221199184	1.46855906174389	2.18793124418239	1.44370422390391	1.71383111299456	2.0550694585606
0.126	1.68272171580113	2.65641356365855	1.36012266977469	3.96580235530756	2.37586412604775	1.4678606297227	2.18844396434477	1.44347710081657	1.71383285401878	2.05528877333121
0.127	1.68240021434909	2.65621023336059	1.35954911541007	3.96641462248786	2.37516594725906	1.46839855144143	2.1884629589712	1.443239706152	1.71429712660608	2.05540195019909
0.128	1.68200711645292	2.65565051084989	1.36000310116146	3.9670268912433	2.37576384086671	1.46882127621089	2.18863765646339	1.44275464544559	1.71429712660608	2.05572740297698
0.129	1.68231676084472	2.65599662367094	1.36045708746427	3.96716507211944	2.37585034499428	1.46886417375743	2.1887933600066	1.44250697947889	1.7148774688734	2.05463082912376
0.13	1.68192366293073	2.65599662367094	1.36091107431894	3.96801438801523	2.375138384393	1.46858846517245	2.18900604689584	1.44226958535843	1.71394718110018	2.05472288937684
0.131	1.68172118566066	2.65577273461153	1.3601712466045	3.96858734345236	2.37609225928338	1.46803463368896	2.18951877203521	1.44157794764506	1.7145327449501	2.05451061357425
0.132	1.68099473101552	2.65553856656843	1.36079150540717	3.96941643524377	2.37538029810694	1.46836914844497	2.18960612129516	1.44119617776609	1.71499701868474	2.05439743687532
0.133	1.68110189773484	2.65601718310601	1.36100635462915	3.96937711746742	2.37499675574181	1.46816574059284	2.18988716455121	1.44072139127597	1.71441493575085	2.05428426020198
0.134	1.68139968497078	2.65608800923297	1.36091107431894	3.97002871168902	2.3756084308762	1.46832625086392	2.19038089824839	1.44038070965836	1.71464707246755	2.05349906284872
0.135	1.68078039774362	2.65553856656843	1.36100635462915	3.97064098971259	2.37549436443856	1.46879187283013	2.190187203586	1.44095878444712	1.71488095014882	2.05339996362837
0.136	1.68098287456302	2.65534551603823	1.36088678571265	3.97149031797657	2.37512460315303	1.46845735798155	2.19057459319355	1.44001948456247	1.71523089657832	2.05317361065888
0.137	1.68081596711246	2.65557968440864	1.36153133361379	3.97172736688591	2.37499675574181	1.46858846517245	2.19036190293364	1.43941059553495	1.71488095014882	2.05383155376434
0.138	1.6803038468203	2.65533523664616	1.3616751915417	3.9728137490968	2.37465455747789	1.46882127621089	2.19038089824839	1.43953442763646	1.71511134671908	2.05341404091312
0.139	1.6803873006314	2.65553856656843	1.36191433003052	3.97318898368737	2.37462699487797	1.46876246963181	2.19085563833358	1.43953442763646	1.71511308728886	2.05306747279854
0.14	1.68050632357801	2.65566079019219	1.36191433003052	3.97360353727717	2.37501053694852	1.46874897611491	2.19104933393842	1.43941059553495	1.7155825840145	2.05251566786443
0.141	1.67992260620918	2.65546773994337	1.36174618305523	3.97445287613117	2.37417073124629	1.46892298010624	2.19131138448437	1.43893581123636	1.71557910282145	2.05305339563066
0.142	1.68022039307217	2.65523357178441	1.36222446007071	3.97474947639398	2.37512460315303	1.46889357684061	2.19111768859722	1.43858485938252	1.71558084336375	2.05241656850499
0.143	1.67961296312894	2.65480635400943	1.36212917971469	3.97557858950704	2.3746407761136	1.46876246963181	2.191455721961	1.43844048388016	1.71581646224378	2.05262180571417
0.144	1.67979172711922	2.65515246612253	1.36220017108443	3.97636838713906	2.37474106105081	1.46915579147804	2.19154307216159	1.43822363589512	1.71569691218684	2.05219021581438
0.145	1.67969641698566	2.65473552820336	1.36227303819847	3.97698068147662	2.37486890837441	1.46895238355432	2.19182411918645	1.43811007614077	1.71570039347463	2.05151819670982
0.146	1.67972012957372	2.65473552820336	1.36224874910873	3.9776918452075	2.37496919371451	1.46882127621089	2.19212416293711	1.43738763032896	1.71593427176558	2.0514190972295
0.147	1.67970827325363	2.65473552820336	1.36212917971469	3.97830414298512	2.37475484219102	1.46869016894075	2.19233685694773	1.43702640791237	1.71616989097284	2.05187180221563
0.148	1.67950579673969	2.65484747247545	1.36205631291552	3.97887712306341	2.37488268954786	1.46899528097219	2.19281160374005	1.43667545782637	1.7156986527765	2.05174454913141
0.149	1.67917244183623	2.65428775185023	1.36279801839196	3.97877825461913	2.37488268954786	1.46928689890671	2.19238621491369	1.43656189859246	1.71593253108117	2.05164544967178
0.15	1.67911270010541	2.65407414358431	1.36265415966686	3.97966693147984	2.37485512732965	1.4694180064087	2.1924925618463	1.43641752335214	1.71628247850401	2.05107253046137
0.151	1.67880305756007	2.65461330433497	1.36291758802751	3.98079266965587	2.3746407761136	1.46915579147804	2.19287995805423	1.43582918349468	1.71593427176558	2.05128480606768
0.152	1.67817191733999	2.6539724792891	1.36289329877333	3.98089153883544	2.37448536653496	1.4692145984611	2.19300530226913	1.43558152150516	1.71581646224378	2.05108660705541
0.153	1.67848155928728	2.65408442317522	1.36308385954578	3.98181954370917	2.37425723433747	1.46852965849774	2.1932483589179	1.43509646992268	1.71604685947203	2.05097343093051
0.154	1.67808846318474	2.65409470288737	1.36313243811196	3.98174090380553	2.374613213771	1.46927340617405	2.19384845352825	1.43511701375472	1.71628595983169	2.05119978320564
0.155	1.67799315315785	2.65420664691127	1.36294000080201	3.98266891190134	2.37375962704705	1.46885067977408	2.19406115058627	1.43453894826852	1.71593427176558	2.05062686447969
0.156	1.67768351139628	2.65417580794569	1.36318101688547	3.98318235247462	2.37414316839769	1.46914229854927	2.19425485090852	1.43391979503175	1.71640028810181	2.05041458888219
0.157	1.6772667042123	2.6539724792891	1.36334728826716	3.98351828317234	2.37391503683597	1.4692145984611	2.19453590321538	1.43344501736227	1.71652157927152	2.05029437471233
0.158	1.67737386988408	2.65430831116793	1.36365741890317	3.98409127574901	2.37401532123707	1.4693886030562	2.19453590321538	1.43309407057148	1.71651635715833	2.05008209913273
0.159	1.67736201419917	2.65366748680044	1.36377698878996	3.98474291044868	2.37378718969645	1.46918519487833	2.19504865287617	1.43286695445664	1.71663242628316	2.04999003761431
0.16	1.6776716556128	2.65346415880536	1.36370412052513	3.98495974313659	2.37375962704705	1.46882127621089	2.1950980095088	1.4326192939541	1.71628595983169	2.04943823418175
0.161	1.67717139423236	2.65347443873789	1.36384797973299	3.98576980165698	2.3732758015757	1.46902468412268	2.19490430805389	1.43274312417776	1.71640028810181	2.04899256884723
0.162	1.6768854643341	2.65349499896647	1.36396754962925	3.98652031261134	2.3732758015757	1.46912638826023	2.19539806101401	1.43202068787803	1.71663242628316	2.04899256884723
0.163	1.67709979569128	2.65304722356958	1.36439725046746	3.98723150494006	2.37320308083262	1.46911289466893	2.19524235470968	1.43153564034079	1.71698411487851	2.04910574465956
0.164	1.67669484443645	2.653362494907	1.36454111023908	3.98758653315458	2.3732758015757	1.46902468412268	2.19531070884743	1.43164919807164	1.71686978630059	2.04898553085202
0.165	1.67640891464156	2.65325055114958	1.36439725046746	3.98812021374106	2.37375962704705	1.46911289466893	2.19562975922685	1.4310505934158	1.71698759612385	2.04875917933816
0.166	1.67588494279853	2.65283361622235	1.36463639068587	3.98900892596014	2.37314795465478	1.46892298010624	2.19589181604685	1.4310505934158	1.71675023594982	2.04863896568064
0.167	1.67618272800822	2.65250806553273	1.36458781135199	3.98966057463992	2.37375962704705	1.4694180064087	2.19629822059654	1.43047253405198	1.71698411487851	2.04820737674076
0.168	1.67598025269558	2.6528541764066	1.36461210099293	3.99017403059834	2.37350393303191	1.46918519487833	2.19651092291132	1.43008050140113	1.71721799394442	2.04876621729807
0.169	1.67580148841285	2.65233557912076	1.36451682054758	3.99084591193709	2.3737458459152	1.46874897611491	2.19661727434316	1.42987393116696	1.71721799394442	2.04887235508252
0.17	1.67578963290833	2.65187752509776	1.36518566238174	3.99106275078478	2.37293360518576	1.4694180064087	2.1965299218563	1.42940943086885	1.71745013271537	2.04853986584949
0.171	1.67569432302497	2.65230473853656	1.36492223204604	3.99214922128612	2.37313417343158	1.4693886030562	2.19691733034325	1.42880055714384	1.71721973449905	2.04820033886493
0.172	1.67526566202617	2.65222363551961	1.36540051323797	3.99258403832138	2.3727919767872	1.46965081814545	2.19661727434316	1.42831551334662	1.71687152703872	2.04752832334296
0.173	1.67527751733209	2.65231501861024	1.36575922474339	3.99299862655975	2.37302010777754	1.46918519487833	2.19709203578252	1.42865618365102	1.71745187314759	2.04764853663865
0.174	1.67497973247956	2.65212197230027	1.36537622332691	3.99398623169509	2.3727919767872	1.4694474099437	2.19705403809954	1.4281814122383	1.7175679425744	2.04808716325358
0.175	1.67494416685705	2.65213225272968	1.36585450523659	3.99473676891975	2.37316173600648	1.4695785175864	2.19730473996455	1.42783047015966	1.71710018415429	2.04798102550797
0.176	1.67414612313066	2.65149143319284	1.36537622332691	3.99515136122821	2.37290604222942	1.46908349097105	2.19771115049342	1.42674682929721	1.71768575248804	2.04699059697007
0.177	1.67424143292787	2.65148115278572	1.3661646368656	3.99538843365998	2.37326202031937	1.46898178718484	2.19758579815933	1.42651971689846	1.71768227175984	2.04741514786424
0.178	1.67405081334022	2.65169475913278	1.36642806859438	3.99619852773728	2.37304767054318	1.46898178718484	2.19793521087585	1.42651971689846	1.71733580378914	2.04687742154631
0.179	1.67415797814459	2.65223391589222	1.36573493467178	3.99675132100288	2.37289226094396	1.46895238355432	2.1979922094573	1.42615850410574	1.71768575248804	2.04699763467231
0.18	1.67437230791881	2.65158281577948	1.36628420755649	3.99769961872614	2.37290604222942	1.46904059499325	2.19809856257385	1.42544635177158	1.71803918255672	2.04754943667788
0.181	1.67387204879821	2.65127782699612	1.36625991737359	3.99764006616669	2.37242221789067	1.46931630237435	2.19855432906727	1.42509541230237	1.71803570154371	2.04676424614752
0.182	1.67453921736786	2.65162393790673	1.36628420755649	3.99882544330413	2.37242221789067	1.46885067977408	2.1988543897972	1.42496131194641	1.71827132167276	2.04621244469149
0.183	1.67387204879821	2.65142061243924	1.36609176663408	3.99906251948481	2.37267791145088	1.46902468412268	2.19846697563653	1.42437298952065	1.71862127122328	2.04631858239925
0.184	1.67400292393364	2.65096255823641	1.36602077615722	3.99975351998152	2.37276441415405	1.46901119099782	2.19926080562568	1.42402205104142	1.71780182199039	2.04655197069325
0.185	1.67337179002141	2.65055590801275	1.3661646368656	4.00058272409458	2.37229437117603	1.46895238355432	2.19947351468088	1.424228617283	1.71826784090477	2.04665810842349
0.186	1.67359797458707	2.65077979448041	1.36690447122231	4.00125463396925	2.37219408757782	1.46902468412268	2.19947351468088	1.42366084043123	1.71861953085997	2.04600720681735
0.187	1.6738004492242	2.65055590801275	1.3668334810364	4.00153103675356	2.37230815268131	1.46918519487833	2.19922280481968	1.42329963014289	1.71826958123439	2.04576678122239
0.188	1.67278807676125	2.65086089558162	1.36645047839966	4.00230182736696	2.37218030597722	1.46885067977408	2.19975457706201	1.42315525810656	1.71873734102795	2.04543429316057
0.189	1.67266905734868	2.65098311949719	1.36707262296226	4.00285463540405	2.37193839423434	1.46882127621089	2.20029770258255	1.42257721053127	1.71873734102795	2.04577381874397
0.19	1.67257374765299	2.65076951367613	1.36745374515536	4.00368385066399	2.37216652450502	1.46858846517245	2.20010399327846	1.42197861929436	1.71850346106246	2.04588699398818
0.191	1.67246658318151	2.65012869715893	1.36709503229718	4.00417824168603	2.37195217589716	1.46912638826023	2.20044206025882	1.42222627363557	1.71908729107965	2.04533519293091
0.192	1.67206163506358	2.64991509196843	1.36721460319153	4.00455352636675	2.37183811101589	1.46869016894075	2.20052941447026	1.42114264751988	1.71920336109689	2.0451018052218
0.193	1.67156137759759	2.65069869415549	1.36723889359563	4.00534342236001	2.37186567491717	1.46848676152521	2.20052941447026	1.420771167126	1.71873908143877	2.04521498033426
0.194	1.67146606796775	2.65038342638937	1.36764430627235	4.00558050503821	2.37206624088427	1.46882127621089	2.20063577022641	1.42088472161122	1.71908729107965	2.04566768103249
0.195	1.67134704931214	2.65038342638937	1.36754902571215	4.00694345179627	2.37146835304745	1.46947681366121	2.20112954733243	1.42064734043698	1.71979241313804	2.04554746833018
0.196	1.67106112047364	2.65038342638937	1.36790773911015	4.00781314064364	2.37168270106532	1.46882127621089	2.20119790009217	1.41936742784069	1.71897296152793	2.04544133063368
0.197	1.67087050128092	2.65049536976072	1.36776387735135	4.00765470548117	2.37146835304745	1.46854556915972	2.20111054550884	1.41947070914821	1.7196711220179	2.04433069204997
0.198	1.67045369977226	2.64993565363792	1.36814688166768	4.00878057815517	2.37129916163868	1.46905408745563	2.20121690183368	1.41923332886951	1.71955505184931	2.04487545507127
0.199	1.67026308065011	2.64994593465388	1.36785915791974	4.00953116297484	2.37160998157077	1.46885067977408	2.20123590383438	1.41873802391592	1.71967460262038	2.04453593003129
0.2	1.67026308065011	2.65008872176124	1.36804971906684	4.00966936922495	2.37172404624043	1.46851616525127	2.20179803599814	1.41837681798192	1.71967286226469	2.04411137942214
0.201	1.67006060725031	2.64965123016997	1.36843272342983	4.01099301408364	2.37173782822215	1.46874897611491	2.20153597190837	1.41790205875403	1.72025321382899	2.04402635357258
0.202	1.66996529771078	2.64954956842801	1.36852800402411	4.01160539858549	2.37172404624043	1.46871957243662	2.20172968358121	1.41743757253426	1.72014236403645	2.0435525421967
0.203	1.66984627971802	2.64955984991203	1.36881572869389	4.01194136943105	2.37148213496302	1.46882127621089	2.20160432432581	1.41707636771754	1.72038146654768	2.04366571704901
0.204	1.67007246155412	2.64958041324243	1.36828886142858	4.01275152085062	2.37196595768835	1.46858846517245	2.20171068121323	1.41670489084009	1.72014062370834	2.04366571704901
0.205	1.66988184248421	2.64933596366502	1.36888671835601	4.01354144423277	2.37173782822215	1.46848676152521	2.20179803599814	1.416116580576	1.72026017467793	2.0436868287122
0.206	1.66986998817776	2.64923430206381	1.36857658564944	4.01480555454775	2.37148213496302	1.4686472725768	2.20231082030505	1.41600302763835	1.72096007768579	2.04335434125061
0.207	1.66976282439455	2.64914292211791	1.36855229481055	4.01510220393133	2.37160998157077	1.46861786878342	2.20201075033564	1.41528062083276	1.7203762449509	2.04324116640353
0.208	1.66947689585013	2.64880709316025	1.36886242746078	4.01537862279773	2.3720210861368	1.46869016894075	2.20250453311484	1.41490914552704	1.72037798537419	2.04301481678343
0.209	1.66916725898819	2.64850210920072	1.36871856522305	4.01585280904428	2.37189323933188	1.4680934401902	2.20261089112156	1.41492969041079	1.720610126003	2.04301481678343
0.21	1.66936973213743	2.64884821995558	1.36905298868568	4.01658318609143	2.37200730383214	1.46822454722862	2.20299831797353	1.41420728547214	1.72072793676837	2.0430218539114
0.211	1.66906009539048	2.64860377045484	1.36914826930336	4.01715625847624	2.37185189290235	1.46869016894075	2.20269824620894	1.41442411806629	1.72084922870707	2.04301481678343
0.212	1.6687504588903	2.64840044801232	1.36938741240483	4.01792710135388	2.37176539257063	1.46822454722862	2.20299831797353	1.41383581105032	1.72061360693103	2.04324116640353
0.213	1.66873860492657	2.64874655879613	1.36926784082483	4.01905302362692	2.37160998157077	1.46778833002845	2.20327938719727	1.41288630387857	1.72107962890224	2.04244894316447
0.214	1.66827391164013	2.64905154247161	1.36933883054922	4.01936877419172	2.3714959170069	1.46825395082007	2.20327938719727	1.41276247941957	1.72131351035369	2.04266825546503
0.215	1.66805958489105	2.64873627685972	1.36986381559344	4.01990252685264	2.37148213496302	1.46835565434028	2.20377317509003	1.41253537555175	1.7218990847929	2.04278143017167
0.216	1.66744031325783	2.64820740768951	1.36979282596023	4.02021827846095	2.37128157055909	1.46838505799903	2.20366681594477	1.41206062328911	1.72189734440463	2.04290164201038
0.217	1.66744031325783	2.64812631094334	1.37003196944151	4.02158131104858	2.37125400596213	1.46825395082007	2.20416060535495	1.41146204745037	1.7219008252903	2.0430218539114
0.218	1.66671387977603	2.64759744306522	1.37012725009702	4.02181841035431	2.37129535305	1.46799173668192	2.20394788648875	1.41122467188372	1.72201341520798	2.04211645627917
0.219	1.66673758678709	2.64736327548495	1.37036639382216	4.02262859624987	2.37139563481623	1.46825395082007	2.20416060535495	1.41084292749354	1.72178301411965	2.04211645627917
0.22	1.66672573325621	2.64779048226131	1.37017394856546	4.02314212479236	2.37093937842201	1.46812284371437	2.20396689008025	1.41061582468497	1.72237207052175	2.04180508036371
0.221	1.66634449590663	2.64877740532963	1.37062794460681	4.02375454141431	2.37126778819647	1.46807994814668	2.20465439684611	1.410120529737	1.72248640060407	2.04215164128242
0.222	1.66643980523451	2.64737355755234	1.37031781141865	4.02507826708897	2.37143698238828	1.46835565434028	2.20511018183407	1.40976960369887	1.72283461332774	2.04234280553959
0.223	1.66635634944214	2.64757687879447	1.37074751651771	4.02559180103369	2.37128157055909	1.46791943704897	2.20482910901475	1.4091710311632	1.72272028285503	2.04245598020667
0.224	1.66622547966376	2.6473941220488	1.37062794460681	4.02604577647118	2.3708253145877	1.46765722308116	2.20502282552234	1.40858273198145	1.72295068437299	2.0416848688402
0.225	1.66590399171773	2.64762829037576	1.37072322528485	4.02651998444772	2.37103965980901	1.4678606297227	2.20497347821262	1.40809771176707	1.72353974208872	2.04167783190792
0.226	1.66565362385348	2.64706857618121	1.37108194120771	4.02764594870641	2.37129535305	1.46799173668192	2.20497347821262	1.4081079843013	1.72295590584329	2.04179804341115
0.227	1.66532028275771	2.64718051887343	1.37072322528485	4.02794261448602	2.37069746802063	1.4678606297227	2.20486711757345	1.40773651510729	1.72365581323858	2.0416848688402
0.228	1.66564177046201	2.64761800781831	1.37153593836861	4.02916747484193	2.37116750640769	1.46778833002845	2.20534190749605	1.40763323719612	1.72377188445717	2.04180508036371
0.229	1.66495089898187	2.64685497324562	1.37105764986594	4.02964168943174	2.37092559577386	1.46812284371437	2.20527355611333	1.40691084496006	1.72365929446419	2.04145851977194
0.23	1.66511781103884	2.64687553806499	1.37136778330622	4.02964168943174	2.37093937842201	1.46742441307382	2.20546727347584	1.40668374470969	1.72377362495377	2.04133830839341
0.231	1.66502250178508	2.64678416057345	1.37170220829282	4.03110366779719	2.37079774922934	1.4675261162071	2.20592306043609	1.40644637194707	1.72389143672393	2.04145851977194
0.232	1.66502250178508	2.64668250055698	1.37184607208167	4.03128121543329	2.37103965980901	1.4675261162071	2.20585470905493	1.40523896475369	1.72389317737768	2.04123920766901
0.233	1.66461755858398	2.64605197587209	1.37213191426984	4.03242743587144	2.3708253145877	1.46745381692367	2.20572934250471	1.4046403988072	1.72389143672393	2.04112603320363
0.234	1.66452224935937	2.64605197587209	1.37134349196099	4.03250609353744	2.37066990272842	1.4678177338978	2.20576735269948	1.4041553831045	1.72377884709959	2.04057423478372
0.235	1.66440323408993	2.64626557821776	1.37230007001974	4.03335564627211	2.37045555778962	1.4675261162071	2.20594206549886	1.40405210643442	1.72401621201151	2.04144444597872
0.236	1.66389112936682	2.6464791807206	1.37158263612355	4.03392876095038	2.37140941721195	1.4678606297227	2.20615478922802	1.40337081222273	1.72413228300557	2.04123920766901
0.237	1.66378396737558	2.64636723802851	1.37215620588695	4.03416587307962	2.37056962149719	1.46745381692367	2.20650421593872	1.4032058985951	1.72483219193879	2.04123920766901
0.238	1.66398643855929	2.6460725418338	1.37227577829581	4.03519298248786	2.3708115318444	1.46745381692367	2.20634850791942	1.40309234955103	1.72471786164428	2.04145148287374
0.239	1.66389112936682	2.64606225879273	1.3726569012879	4.03566720954213	2.37034149418771	1.4680934401902	2.20643586455909	1.40249378671606	1.72483393286598	2.04079354675674
0.24	1.66339087792985	2.64530951033121	1.37327905630749	4.03604254519925	2.37058340430253	1.46729330627892	2.20694867176131	1.40201904617865	1.72495000415641	2.04056016124368
0.241	1.66350989265916	2.64553339509211	1.37246633978455	4.03685278165161	2.37021364772895	1.46755551994192	2.20662958363005	1.40200877344123	1.7252999592306	2.04077947315499
0.242	1.6629859359633	2.6457778466864	1.37315948353164	4.03811701915797	2.37018608218844	1.4671916032726	2.20701702262647	1.40165785474909	1.72542125357788	2.04111195950619
0.243	1.66309309776519	2.64511647470006	1.37289604631998	4.0383541356191	2.37034149418771	1.46739500940624	2.20701702262647	1.4009354728343	1.72576946794796	2.04089264753
0.244	1.66299778862551	2.6450959086886	1.37313519158717	4.03882836930922	2.37055583882004	1.46732271006153	2.20774255987506	1.40036773182681	1.72553906607105	2.04036899633417
0.245	1.66271186124346	2.64534035955248	1.37299132708669	4.03948015757956	2.36981632587892	1.4671916032726	2.20752983239416	1.40000654178916	1.72542299474468	2.0402347117992
0.246	1.66292618496927	2.64482178066869	1.37313330511069	4.04009261771526	2.36958819888608	1.46703109290871	2.20781091039582	1.40036773182681	1.72542473602097	2.03979608814321
0.247	1.66248568516891	2.64479093096496	1.37301561892418	4.04125797864161	2.3694741355481	1.46735211402642	2.20781091039582	1.39951125828993	1.72566210273607	2.04046809718877
0.248	1.66239037606324	2.64478064797099	1.37332575314334	4.04145576789118	2.3694741355481	1.46729330627892	2.20752983239416	1.39973835423314	1.72636027229523	2.04057423478372
0.249	1.66239037606324	2.64513704119288	1.37354060666305	4.04224578934284	2.36936007231573	1.46716219955723	2.20781091039582	1.398809425951	1.72647982651343	2.04058127155834
0.25	1.6619735822889	2.64446538762496	1.37332575314334	4.04301671703107	2.3692322261064	1.46732271006153	2.20774255987506	1.39857205781199	1.72612987081901	2.039782014828
0.251	1.661461479985	2.64426206963702	1.37368447151382	4.04414276187608	2.36889003707438	1.46762781946139	2.20797429540709	1.39795295558041	1.72659589802766	2.04044698692498
0.252	1.661175552853	2.64482178066869	1.37354060666305	4.04461700757536	2.36890382044203	1.46708990038726	2.20784892389138	1.39761231355269	1.72636549661872	2.04044698692498
0.253	1.66118740513091	2.64472012172691	1.37346961787537	4.04532837804972	2.36927357573824	1.46729330627892	2.20832372421349	1.39701375864224	1.72683326550472	2.04012153751984
0.254	1.66124715748723	2.64385543444549	1.37399460603074	4.04590152325876	2.36934628932824	1.46708990038726	2.20873017596803	1.39701375864224	1.72648505130982	2.04068037237223
0.255	1.66084221715399	2.64430320297753	1.37385074105538	4.0465140006435	2.36873462465485	1.46739500940624	2.20851744622969	1.39618811098283	1.72671893573259	2.04066629880442
0.256	1.66023480718453	2.64389656868453	1.37420945982187	4.04714671646425	2.3687484077335	1.46729330627892	2.20909861398882	1.39549655843168	1.72707063350474	2.03989518903425
0.257	1.65984171939758	2.64387600132458	1.37420945982187	4.04787718901526	2.36872084170421	1.46692938991431	2.20871116853097	1.3947639135341	1.72719018865831	2.03989518903425
0.258	1.66002048549844	2.64375377581095	1.37420945982187	4.04841101015673	2.36850649880225	1.46722100717024	2.20892389864981	1.39498073298285	1.72718670499337	2.04046809718877
0.259	1.65992517652528	2.64399822715982	1.37430474064046	4.04933928401217	2.36862056167577	1.46682768704089	2.2088365411132	1.39440272828727	1.72707411729277	2.0401356109365
0.26	1.66022295529875	2.64398794347586	1.37492501013865	4.04963598012028	2.36827837337183	1.46708990038726	2.20888588384496	1.3939485443537	1.72765970038928	2.04034788610296
0.261	1.65965110148327	2.64322491654594	1.37444860596059	4.05038669761999	2.36816431081491	1.46732271006153	2.20864281852625	1.39393827078932	1.72824180047218	2.03990222570726
0.262	1.65972270680682	2.64348993543618	1.37473444845619	4.05143411650324	2.36793618601756	1.4669881976229	2.20909861398882	1.39330890120994	1.72812747067732	2.04022767507848
0.263	1.65969900337594	2.64338827728725	1.37511746064334	4.05204660881483	2.36826459004108	1.46692938991431	2.20901125627502	1.3928649915575	1.72789706970672	2.04012857422666
0.264	1.65974641043741	2.64305245102596	1.37482972929554	4.05317269780772	2.36755264829469	1.46642087675681	2.20885554898811	1.39227671712507	1.72847916975985	2.03980312480529
0.265	1.65985357128691	2.64283885103833	1.37492501013865	4.05335026093772	2.36766671060905	1.46656547398719	2.20934936109587	1.39214262458774	1.72801139906953	2.03934339142658
0.266	1.65931776758162	2.64274747705308	1.37518844900281	4.05410099070193	2.3677807730289	1.466056961494	2.20941771058483	1.39192580768599	1.72836135602918	2.03944952896076
0.267	1.65890097709074	2.64283885103833	1.37506887570811	4.05459549581072	2.36763914389312	1.46626036612847	2.20922398714246	1.39156462482451	1.72848091184774	2.03945656556924
0.268	1.65899628600873	2.64261496739506	1.37535471827739	4.05530689829428	2.36739723563392	1.46659487773098	2.20963044256913	1.39106934997454	1.72824876865772	2.0401356109365
0.269	1.6587938166799	2.64264581919255	1.37492501013865	4.05601830310027	2.36776698970197	1.46612925972921	2.20971780040282	1.39049135185007	1.72778274064545	2.04001539995477
0.27	1.65921060700316	2.64244250366708	1.37583301186733	4.05631386285785	2.36768049415885	1.4663620686271	2.2099495419263	1.39024371489423	1.72871479738741	2.04002243664768
0.271	1.65891282863858	2.64188279497101	1.37568914582794	4.05712417249974	2.36731074027562	1.46631917448813	2.20982416667736	1.39013017021263	1.72848439635291	2.03945656556924
0.272	1.65880566817876	2.64178113735187	1.37578442670527	4.05775691930547	2.3672969566967	1.46643436757006	2.20984317528979	1.38966571825424	1.72860395274918	2.03956270311088
0.273	1.65829356934915	2.64254416139722	1.37571343838137	4.05892236829278	2.36701369862963	1.46612925972921	2.21016227575173	1.38894335666843	1.72918779568511	2.04010746411523
0.274	1.65784122647506	2.64232027768088	1.37571343838137	4.05929774200536	2.36715532754467	1.46626036612847	2.20964945108606	1.3889330828296	1.72906998157357	2.03991629906225
0.275	1.65786492874153	2.64134365551323	1.37580871925968	4.06060258340064	2.36654366632613	1.46665368576514	2.21014326660567	1.38857190252555	1.72883783831151	2.03979608814321
0.276	1.65745999107295	2.64179142137243	1.37590400014179	4.06168938278658	2.36677179070209	1.46642087675681	2.2105307168203	1.38800418243081	1.72953775341816	2.03968291392754
0.277	1.6575552999145	2.64181198977354	1.37669243003308	4.06202542941524	2.36591822257272	1.46618806795449	2.21035600081193	1.38800418243081	1.72930386742651	2.03956270311088
0.278	1.65735283117455	2.64111977302235	1.37626272080539	4.06289418318663	2.36617391334787	1.46628977021722	2.2110245359491	1.38727154963322	1.72976989725946	2.03934339142658
0.279	1.65734098016138	2.6410592515497	1.37652427079666	4.06315156740262	2.3661876968866	1.46639147260087	2.21072444235561	1.38667300960596	1.72988945384819	2.03968291392754
0.28	1.65684073417936	2.64135393939784	1.37669243003308	4.06396190344846	2.36654366632613	1.46642087675681	2.21054972615745	1.38644592266124	1.72919302347629	2.03956973973622
0.281	1.65650740460268	2.64170004807099	1.37623842808731	4.06487114941072	2.36522006894533	1.46626036612847	2.2105307168203	1.38609501857203	1.73000901069901	2.03936450121903
0.282	1.65642394653711	2.64104896737724	1.37580871925968	4.06500938761349	2.36581794425846	1.46615866375078	2.21072444235561	1.38525911999815	1.73012856781199	2.03945656556924
0.283	1.65725752234413	2.64126256605305	1.37614314719184	4.06625469211231	2.36509222371858	1.46582415297674	2.21074345178831	1.38515585139822	1.73001598178102	2.03891180468929
0.284	1.65719776686187	2.64097816321225	1.37714643254302	4.06690655603858	2.3654344083537	1.4658964510373	2.21083080993797	1.38492876588083	1.73012856781199	2.03935746461861
0.285	1.65698344695459	2.64075428028296	1.37669243003308	4.06829011189412	2.36485031721131	1.46599815340308	2.21083080993797	1.38445404634554	1.73048375457666	2.0395767763645
0.286	1.65624517975367	2.63998097634615	1.37666813720453	4.06817095804142	2.36520628515824	1.46506692018715	2.21104354565531	1.38445404634554	1.72943039506912	2.03979608814321
0.287	1.65616172180883	2.6404287407058	1.37709784661157	4.0691195536491	2.36509222371858	1.4658964510373	2.21104354565531	1.38386578505937	1.73047852617952	2.03935042802113
0.288	1.65593555196154	2.64012377027489	1.37693157769275	4.06987033500095	2.36509222371858	1.46553253638332	2.2110245359491	1.38350460896392	1.73036419699349	2.03955566648849
0.289	1.65574493446182	2.64000154473079	1.3771221395506	4.07087851573716	2.36436650470566	1.46506692018715	2.21145000888273	1.38302989111712	1.72989991018108	2.0395767763645
0.29	1.65663826570931	2.63999126047857	1.37702685861976	4.07105608923887	2.36462219487977	1.46522743040983	2.21116892393489	1.3826584410716	1.73001772482638	2.03978905148412
0.291	1.65643579730946	2.64011348583892	1.37743227536144	4.07166863481523	2.36391026139033	1.46519802619709	2.21175010482594	1.38209073200311	1.73036768282475	2.03980312480529
0.292	1.65594740268818	2.63979823134195	1.37728840848297	4.07214293962767	2.36448056579774	1.46489292096669	2.2117691155178	1.38136838308027	1.73013379643353	2.04056016124368
0.293	1.65551876509376	2.64011348583892	1.37767142341404	4.07309155237454	2.36411081470449	1.46543083427127	2.21171208422356	1.38148192456472	1.73048549759568	2.04021360164609
0.294	1.65519728746355	2.64002211359467	1.37795726629594	4.07380301466739	2.36401053783624	1.46489292096669	2.21153736724101	1.38053249416082	1.73060156935479	2.03935042802113
0.295	1.65498296931254	2.63970685928471	1.37750326331253	4.07384234682479	2.36362700309198	1.4647618149746	2.21173109439453	1.38079040160247	1.73060331242223	2.04001539995477
0.296	1.65458988423372	2.63925909543712	1.3782207078827	4.07473138769911	2.36338509753996	1.46519802619709	2.21146901930092	1.37995451391961	1.73094978504496	2.04001539995477
0.297	1.65428025776369	2.63884218556211	1.37771811821465	4.0750472086646	2.36374106393142	1.46468951808396	2.21187548476477	1.37971715705616	1.73118715779091	2.03978905148412
0.298	1.65435186619622	2.63839442328491	1.37805254726435	4.07562043216661	2.36388269287828	1.46468951808396	2.21236931050464	1.37910835276259	1.73037291239644	2.03967587728533
0.299	1.65458988423372	2.63840470753691	1.3780039611029	4.07656905945015	2.36375484796353	1.4647618149746	2.2123883220045	1.37900508730668	1.73060331242223	2.03967587728533
0.3	1.65426840761826	2.63861830427753	1.3776228372597	4.07745811114535	2.36292885569791	1.46486351659126	2.21243765792718	1.37829301881789	1.73071938418856	2.03978905148412
0.301	1.65355384696012	2.63875081389002	1.37814782823666	4.07813025409722	2.36317076078692	1.46479121946491	2.21217558220758	1.37772531822992	1.73095675723576	2.03979608814321
0.302	1.65478050161718	2.63905578262333	1.37783769222573	4.07870348609139	2.36315697640846	1.46445671084958	2.21215657106392	1.37771504259993	1.73119413080952	2.03990222570726
0.303	1.65437556643633	2.63841499190854	1.3781721213985	4.07917780599255	2.36338509753996	1.46473241066628	2.2123883220045	1.37759122705656	1.73119238738979	2.039782014828
0.304	1.65428025776369	2.63895412631392	1.37829169559182	4.08034336207888	2.36278722655736	1.46463070905557	2.21243765792718	1.37724033174589	1.73142801776659	2.03967587728533
0.305	1.65395878148615	2.63875081389002	1.37829169559182	4.0807187710828	2.36294264026581	1.46496521832877	2.2117691155178	1.37665208181952	1.73154060300336	2.04012857422666
0.306	1.65387532288447	2.63863887315651	1.37793297318935	4.08176633505753	2.36228963246594	1.46483411239784	2.21187548476477	1.37639417567168	1.73165667501219	2.04012857422666
0.307	1.6540659401916	2.63873024488332	1.37891196814536	4.08214174640459	2.36265938190048	1.46486351659126	2.21198185419607	1.37666235761581	1.73131020255034	2.04024174852295
0.308	1.65386347283481	2.63918829273572	1.37814782823666	4.082754322243	2.36254532162932	1.46473241066628	2.21198185419607	1.37580592683296	1.73154408958341	2.03967587728533
0.309	1.65367285554965	2.63907635177392	1.37860183182157	4.08356473113609	2.36218935682038	1.46429620036255	2.21230096359611	1.37547558485443	1.7316619048626	2.03956973973622
0.31	1.65345853833074	2.63853721705115	1.37872140614285	4.08455272623753	2.36184717730065	1.4647618149746	2.2123502992653	1.37510413982175	1.73177972019753	2.0403267758991
0.311	1.65294644569456	2.63905578262333	1.37934167902215	4.08496747588844	2.36181960786113	1.46416509460149	2.21256303908728	1.3748667858618	1.73224575151645	2.04068037237223
0.312	1.65324422132657	2.63897469557614	1.37950984068817	4.08550139213202	2.36231720140263	1.46396169224961	2.21189449589514	1.37487706178022	1.73236356698452	2.04080058356224
0.313	1.65305360410587	2.6381203085008	1.37927069149327	4.08652872951898	2.36133579952864	1.46439790172565	2.21266940927485	1.37393792356209	1.7321314229491	2.03989518903425
0.314	1.65285113709806	2.63832362036855	1.37934167902215	4.08682548132812	2.36143607466302	1.46372888558465	2.2126503977617	1.37356647958653	1.73178320741204	2.03990222570726
0.315	1.65294644569456	2.63908663652878	1.37946125354027	4.08785282463701	2.36171933279301	1.46447019903543	2.21290116233321	1.37309177364309	1.73248138250837	2.0403408493653
0.316	1.65213657831664	2.63884218556211	1.38008152693424	4.08838674848954	2.3614498592214	1.46406339336515	2.21260106253897	1.3724105448051	1.73248661337808	2.04068740916075
0.317	1.65222003730659	2.63875081389002	1.37967610915188	4.08917692771725	2.3613220148756	1.46403398891345	2.21260106253897	1.37251380636544	1.73272050105403	2.04079354675674
0.318	1.65230349635269	2.63876109857288	1.37953224107541	4.08975018885807	2.36087956180876	1.46416509460149	2.2128821502032	1.3719358403982	1.73295438886906	2.0403408493653
0.319	1.6519341116463	2.63888332430977	1.37970040275433	4.090362785594	2.36075171751542	1.46449960320958	2.21296950889641	1.37181202610917	1.73272050105403	2.04022767507848
0.32	1.65212472874739	2.63801865266431	1.37931738558313	4.09087646467082	2.36099362108108	1.4636271847166	2.21318225057502	1.3720493781854	1.7331882768232	2.04033381263069
0.321	1.65191041265246	2.63790671212258	1.3802496891309	4.09184540988899	2.36039575507767	1.46369948097032	2.21320126297898	1.37106914146105	1.73330609273774	2.04089264753
0.322	1.65151732908859	2.6384561305915	1.38010582059362	4.09243776022387	2.36012628165763	1.46383058657346	2.21318225057502	1.37062526781472	1.73295787661456	2.0408996843463
0.323	1.65130301334573	2.63855778652037	1.37967610915188	4.09293236214749	2.36014006674814	1.46356837544016	2.21339499299146	1.37050145386529	1.73260442910345	2.04101989559913
0.324	1.65162448704031	2.63834418982158	1.38008152693424	4.09368322256027	2.36049602905787	1.46356837544016	2.21382048003828	1.37040847013036	1.73365779692761	2.04099174827221
0.325	1.6519341116463	2.6386800123505	1.38029638270911	4.09445433913767	2.36075171751542	1.4636271847166	2.21320126297898	1.36968614047406	1.733775613017	2.04054608771588
0.326	1.6518388031044	2.63880223850124	1.38065510722479	4.09564022658339	2.3602679108914	1.46346667446324	2.21346333938113	1.36920116244818	1.73353823716409	2.04111195950619
0.327	1.65144571946973	2.63780505636014	1.3803206764238	4.09589648464439	2.36039575507767	1.46385999125485	2.21307587964349	1.36932497610424	1.73412383003149	2.04111899635335
0.328	1.65155287751313	2.63747951983468	1.38084566938507	4.09751740476413	2.36012628165763	1.46372888558465	2.213288621691	1.36909790254848	1.73377735695465	2.04156465737857
0.329	1.65113609504002	2.63783591119653	1.37996195227842	4.09824920211951	2.35952841691399	1.46372888558465	2.21339499299146	1.36839612915233	1.73401124536348	2.04120402336391
0.33	1.65092177933827	2.63769311590055	1.38048694484064	4.09862464081131	2.35987059356514	1.46383058657346	2.21348235179844	1.3686334791541	1.73447902259889	2.04119698651228
0.331	1.65042153843572	2.63745895068541	1.38060651962945	4.10020625032106	2.35991194902282	1.46372888558465	2.21386981287052	1.36804524301933	1.73471639952836	2.0413171977688
0.332	1.65071931308522	2.63782562613148	1.38053553232689	4.1006210257174	2.3600122226479	1.46356837544016	2.21380146682559	1.36768407997919	1.73425385512557	2.04187603320661
0.333	1.65024277075835	2.63815116319435	1.38115580653789	4.10087846816706	2.35962869060509	1.46329267776341	2.21369509496536	1.36709584527852	1.7348324719171	2.04187603320661
0.334	1.65031438078747	2.63738814902999	1.38063081340023	4.10212398518555	2.35954220222313	1.46372888558465	2.21401421109964	1.36627026280147	1.73436643848382	2.04220851988285
0.335	1.6492665047025	2.63674736196688	1.38118010047389	4.10319072866587	2.35891676801246	1.4630892768844	2.21408255680058	1.36664170225134	1.73518766604084	2.04175582176303
0.336	1.64927835350536	2.63718483810729	1.38091665664439	4.10285461579989	2.35891676801246	1.46268247657472	2.21388882574008	1.3666314246879	1.73495203267259	2.0421874088978
0.337	1.65010006565134	2.63716426838461	1.38146594378545	4.10398095671797	2.35858837871479	1.46319097726355	2.21378245387358	1.36614644975448	1.73437341631217	2.04297259408581
0.338	1.65040968924824	2.63684901730352	1.38110721882738	4.10441599833575	2.35883028069759	1.46292876633566	2.21386981287052	1.36590910121962	1.73472163251066	2.04231465745879
0.339	1.64946897032667	2.63717455318619	1.3819199504044	4.10502863571092	2.35846053491327	1.46349607912535	2.2139951977911	1.36555821744014	1.73542329963319	2.04274624476984
0.34	1.64961167443866	2.63750008946213	1.38165650601347	4.10550301335957	2.35834647690082	1.46335148809234	2.21440167407978	1.3649699860787	1.73530897184136	2.04196809684877
0.341	1.64949266807658	2.63674736196688	1.38137066267754	4.10653043947856	2.35809078944752	1.46319097726355	2.21397618474329	1.36448501291574	1.73589282289594	2.04206719741061
0.342	1.64946897032667	2.63664570669507	1.38242065025774	4.10743986824594	2.35810457525565	1.46259426037923	2.21380146682559	1.36449529057815	1.73554111651343	2.04220851988285
0.343	1.64951636602159	2.63740871900796	1.3817517871336	4.10838863516895	2.35820484743901	1.46242026570626	2.21410157002667	1.36438175566962	1.73542853349391	2.04241375800255
0.344	1.65009955130954	2.63643211139347	1.38211051266936	4.10858649385685	2.35763455853049	1.46295817138991	2.21457639240254	1.36403087345521	1.73554460574112	2.04239968396062
0.345	1.64995684543013	2.63661485253015	1.38211051266936	4.10910021314016	2.35784888790912	1.46294468773512	2.21450804687533	1.36344264459212	1.73554460574112	2.04262603309528
0.346	1.64923044080415	2.63684901730352	1.38239635609754	4.10985112738247	2.35703669930868	1.46252196559079	2.21418892904242	1.36310204149586	1.73519813417037	2.0417276740614
0.347	1.64878996274544	2.63697124241148	1.38239635609754	4.11070097447981	2.3577210443002	1.46225975500228	2.21450804687533	1.36322585398081	1.73601412934917	2.0418408484867
0.348	1.64858749724435	2.63684901730352	1.3823010749507	4.11159015912742	2.35717832929105	1.46281358211842	2.21477012451139	1.36263762665862	1.73589980193759	2.04272513356834
0.349	1.6488018115508	2.63695067270501	1.38320909004047	4.11198588272775	2.35676722613274	1.46281358211842	2.21500188474257	1.36215265575116	1.73566591254245	2.04283127108526
0.35	1.64871835203127	2.63686958712137	1.38254022562424	4.11287507231543	2.35680858515009	1.46242026570626	2.21461441985548	1.36180177584848	1.73601761918881	2.04305058320541
0.351	1.64894451563716	2.63599463644146	1.38296993887184	4.11423866226096	2.35665316892767	1.46255137110401	2.21484618084401	1.36178121928992	1.73613194655873	2.04302947190014
0.352	1.64874204988642	2.63652348181399	1.38244304908865	4.1138631973992	2.35615558186332	1.46255137110401	2.21489551138063	1.36145089632008	1.73613718163069	2.04326285822298
0.353	1.64819441511188	2.6370934678395	1.38268219956282	4.11504919178813	2.35662559669425	1.46261018267566	2.21436364734009	1.36110001716585	1.73684059620229	2.04347513321566
0.354	1.64733716056758	2.63740871900796	1.38268219956282	4.11562252428585	2.35648396748993	1.46244967133419	2.21489551138063	1.36110001716585	1.73683710589875	2.04348920754546
0.355	1.64724185226667	2.63650291261766	1.38287276189374	4.11637346051362	2.35653911182741	1.46224627215647	2.21487649751035	1.36086267173019	1.73637456185469	2.04392079479055
0.356	1.64705123568155	2.63673707718147	1.3827774807262	4.11714466411046	2.35581341128544	1.46234797168502	2.21480815215607	1.36004738194671	1.73695841385398	2.04357423352916
0.357	1.64694407911848	2.63685930215271	1.38292135027475	4.11761906851093	2.35604152489926	1.46204287346119	2.21500188474257	1.35993384898782	1.73753703160965	2.04401285782054
0.358	1.64758701929532	2.63652348181399	1.38311191262487	4.11860721479457	2.35604152489926	1.46224627215647	2.21528297702959	1.35956241367605	1.73719404932605	2.04424624455098
0.359	1.64719393756843	2.63609629154706	1.38311191262487	4.11908162238098	2.35522934215212	1.46278417647113	2.21528297702959	1.35933534801747	1.73707972250383	2.04423920728188
0.36	1.64728924586211	2.63643211139347	1.38351733165053	4.11961563201116	2.35508771225975	1.4623050844162	2.21507023009598	1.35898447101287	1.73719404932605	2.0444725941448
0.361	1.64665815429772	2.63610657630823	1.3831362068977	4.12022831172637	2.35547124165024	1.46266899497428	2.21526396296755	1.35911856178033	1.73731186714645	2.04412603253894
0.362	1.64708678080781	2.63608600690528	1.38320719380619	4.12111753370473	2.3552017686687	1.46258077679897	2.21513857596397	1.35899475009004	1.73813135655813	2.04468486916542
0.363	1.64677715917353	2.63608600690528	1.38356592036338	4.12145367627816	2.35495986921511	1.46178066279806	2.21526396296755	1.35873684787645	1.73801702955339	2.04434534476666
0.364	1.64720578608901	2.63621851624788	1.38339775618136	4.12244183974488	2.35423417186444	1.46207227972951	2.21549572470182	1.35815890665501	1.73813659346518	2.04524370623939
0.365	1.64733664023414	2.63577075692651	1.38397133962814	4.12311412984955	2.35461770064779	1.46207227972951	2.21517660347047	1.35792156299787	1.73825441173598	2.04532169408009
0.366	1.64720578608901	2.63543493820035	1.38397133962814	4.12406296632442	2.35447607081301	1.46167896364319	2.2155640698814	1.35782858956428	1.73895259320104	2.04532169408009
0.367	1.64699147252477	2.63588269664756	1.38421049111175	4.12416190403993	2.35403363442777	1.4619705806774	2.21554505580597	1.35736418250071	1.7380222669775	2.04487603209855
0.368	1.64738455416132	2.63632017137177	1.38397133962814	4.12518941417248	2.35487338671703	1.46194117429444	2.21554505580597	1.35723009158567	1.73825441173598	2.04531465666794
0.369	1.64678900755013	2.63608600690528	1.38428147778859	4.1253479563055	2.35367768056563	1.46189828842507	2.21543868222802	1.35650778331964	1.73895433884814	2.04586645631211
0.37	1.64750355955339	2.63606543797987	1.38378077720616	4.12641480646352	2.3530660417316	1.46189828842507	2.21526396296755	1.35604337765325	1.73825441173598	2.04597259377332
0.371	1.64719393756843	2.63627903301127	1.38440105356978	4.12692856626483	2.35330793965339	1.46179658972865	2.2156704438224	1.35557897274303	1.73837397601851	2.04673666864052
0.372	1.64690801272045	2.63595349836792	1.38473548655584	4.12783808435315	2.35329415222681	1.46143268026902	2.2156704438224	1.35522809958987	1.73860612094369	2.04595148128236
0.373	1.64717024067284	2.63588269664756	1.3849503437746	4.12892521649923	2.35318009692693	1.46172429824279	2.21584516329808	1.35511456858854	1.73814008529018	2.04617783114999
0.374	1.64612237235688	2.63682844796358	1.38471119189509	4.12892521649923	2.3531938844476	1.46143268026902	2.21588319225847	1.35499075772967	1.73907739507064	2.04628396857961
0.375	1.6455623710597	2.63660456804741	1.3846159106507	4.1301709008633	2.3530660417316	1.46179658972865	2.21600858180361	1.35486694692179	1.73942910508201	2.04694894354169
0.376	1.64533621067482	2.63595349836792	1.3849260490585	4.13048678700269	2.35259603413077	1.46149149436249	2.21597055196447	1.35416520229019	1.73908088746049	2.04694894354169
0.377	1.64545521481369	2.63714369913998	1.38483076780505	4.13102082741219	2.35309361708737	1.46172429824279	2.21612625727973	1.3540413916584	1.7388452500875	2.04704804333676
0.378	1.64553867502409	2.63716426838461	1.38466260273625	4.13194942719926	2.35250955540753	1.46192769528594	2.21627066095928	1.35345317900373	1.73954692387491	2.04671555583321
0.379	1.64555052301772	2.63681816347281	1.38511661157818	4.13256214144555	2.35211223958742	1.46169489115276	2.21597055196447	1.35371108031071	1.73919870623164	2.04682169324638
0.38	1.64535990661511	2.63648234389905	1.3847578839838	4.13360996202157	2.35198439709429	1.46191421872031	2.21639605107838	1.35323639862356	1.73920045264199	2.04770598097364
0.381	1.64577668371115	2.63640125725276	1.38516330357177	4.13394612507379	2.35185655464378	1.46146208722496	2.21618330115194	1.35333964863769	1.7397825616301	2.04814460623379
0.382	1.64535990661511	2.63682844796358	1.38494844649173	4.13497368008075	2.35201197313271	1.46232101239589	2.21633900613542	1.35337048960599	1.74013776515823	2.04759280581957
0.383	1.64522905458302	2.63628931742228	1.38552203138818	4.13574495464905	2.35114465251637	1.46191421872031	2.21593252316911	1.3526584680006	1.74060554899518	2.04769190550805
0.384	1.64515744223932	2.63646177565812	1.38525858484128	4.13645662368274	2.35165602206602	1.46152090168163	2.21627066095928	1.35290608899548	1.7407198754224	2.04769190550805
0.385	1.64566952735885	2.6365942836841	1.3853781607253	4.13693107104604	2.35140033720599	1.46194362642231	2.21597055196447	1.35243140838185	1.74037340357699	2.04825074366384
0.386	1.64547891094664	2.63690953472586	1.38583217002801	4.13772141471676	2.35117222911354	1.46188481119994	2.21605791175926	1.35278227847258	1.74107333339207	2.04946048282727
0.387	1.64545521481369	2.63592264606611	1.38542485283684	4.13839375477575	2.3515281796147	1.46214702279003	2.21642636620289	1.35171938848613	1.74095551401228	2.04911391873704
0.388	1.6455623710597	2.63647205971887	1.38590315654984	4.13896715188618	2.35103059843885	1.4617108226054	2.21706461724155	1.35160585902772	1.74107857332468	2.04921301820372
0.389	1.64547891094664	2.63604486953199	1.38556872328688	4.13965855690033	2.35104438676834	1.46204532454593	2.21693922633764	1.35135823861118	1.74154286485758	2.04888053023124
0.39	1.64545521481369	2.6358107067179	1.38568829924011	4.13961922131069	2.35043275239679	1.46144861119701	2.21663911581005	1.35100736981936	1.74107333339207	2.04966571969462
0.391	1.64505028610978	2.63593293004736	1.38573499125369	4.14118086958729	2.35080249059695	1.46197303430595	2.2167264759789	1.3507803114558	1.74166417791986	2.05009730737919
0.392	1.64544336681972	2.63645149171678	1.38606942443455	4.14157665666605	2.35060196070861	1.46187133641729	2.21700757168263	1.35065650139777	1.74201414365107	2.05042979578831
0.393	1.64547891094664	2.63664451948814	1.38623759007486	4.14212978631189	2.3502322228181	1.46213354839824	2.21700757168263	1.35055325338837	1.74201414365107	2.05041571957703
0.394	1.64502659036075	2.63677702670432	1.38637956309964	4.1427031936925	2.35021843395743	1.46223524629877	2.21698855701845	1.34972770822386	1.74178374462912	2.05051481885206
0.395	1.64409773084726	2.63679759484965	1.38659442052885	4.14365211741308	2.34989006340225	1.46200244237122	2.21737602857728	1.3499650468348	1.74178549168064	2.05052185696481
0.396	1.64430019468894	2.63677702670432	1.38702413560828	4.14388934901584	2.34996274966947	1.46166794100126	2.21692021132984	1.34972770822386	1.74260149646481	2.05084730725031
0.397	1.64444289356959	2.63654286365904	1.38676258652484	4.14501589795108	2.34984869635364	1.46190074459706	2.21692021132984	1.34925303141082	1.74272455787993	2.05127889494207
0.398	1.64494313003334	2.63728530631173	1.38676258652484	4.14521379538856	2.34963437911273	1.46206125904668	2.21758877973796	1.34889188350734	1.74260848494408	2.05128593315973
0.399	1.64501474255865	2.63749890223173	1.38726328825739	4.14596483188796	2.34950653703179	1.46203185061813	2.21726965327413	1.34877835514271	1.74296019849504	2.05072005544888
0.4	1.64481227845275	2.63748861860934	1.38740715977971	4.14653824994594	2.34926464210502	1.46172675800029	2.21728866795164	1.34857186181854	1.74237459186926	2.05150524616575
0.401	1.64482412620724	2.63724417257053	1.38666730519127	4.14687443450557	2.34964816831653	1.46190074459706	2.2174633892918	1.34809718650601	1.74260848494408	2.05204297134526
0.402	1.64470512257832	2.63705114345393	1.38776588954511	4.14758614102594	2.34964816831653	1.46229406287957	2.21735701398236	1.34749870224058	1.74272630521599	2.05226228442538
0.403	1.64526459842197	2.63749890223173	1.38795645230961	4.14833718558986	2.3489224840652	1.46209066765686	2.21726965327413	1.34726136511697	1.74260848494408	2.05248863592352
0.404	1.64535990661511	2.63768164777567	1.38728758331071	4.14952337255134	2.34890869467637	1.46162506070179	2.21730768289024	1.3473851745577	1.74284237815911	2.05202889471294
0.405	1.64494313003334	2.637803870998	1.38778828526859	4.15037337531331	2.34858032696294	1.46209066765686	2.2178698771511	1.34740573842368	1.74366187917382	2.05212799373222
0.406	1.64514559429268	2.63823106375125	1.38769300388973	4.15031375977128	2.34831085355393	1.46255627543349	2.21753173566549	1.34713755572691	1.74366712170339	2.0532597514489
0.407	1.64472881803969	2.63745776845922	1.38738286467148	4.1517371978656	2.34831085355393	1.46214948542211	2.21748240406522	1.34693106456358	1.74460095018823	2.05313249861837
0.408	1.64490758662606	2.637773020992	1.38778828526859	4.15298302076305	2.3484662748038	1.46261509300974	2.21725063885771	1.34656991847621	1.74460444544486	2.05333773484978
0.409	1.64501474255865	2.63801746729654	1.38793215703581	4.15312130970239	2.34808274919414	1.4626445020704	2.21765712559569	1.34646667344148	1.74437229903944	2.0531113832314
0.41	1.64491943438022	2.63790552738341	1.38790786181658	4.15395104579282	2.3484662748038	1.46200491008811	2.21756976478601	1.34622933701006	1.74449012006473	2.05365614685537
0.411	1.64502659036075	2.63714251629587	1.3875977225153	4.15486068326945	2.34833843289142	1.46247051698179	2.21774448649426	1.34587847378577	1.74530088631753	2.05431408656152
0.412	1.64489573892017	2.63735611211041	1.38776399015883	4.15519688147204	2.34764033189163	1.46267391131273	2.21827636680045	1.3459817184742	1.74495790873514	2.05442726252824
0.413	1.64458611914649	2.63811912375611	1.38795455292918	4.15577032528927	2.34762654172381	1.46267391131273	2.21808262944583	1.34573410014089	1.74565784499772	2.05508520264323
0.414	1.64434811287371	2.63753885881556	1.38831328261652	4.15638310690879	2.3473708582799	1.46280501796834	2.2179192085581	1.34518703104375	1.74577391861642	2.05507816391525
0.415	1.64455057660452	2.63778330420779	1.38816941082859	4.15709484541862	2.34714275521086	1.46263103334563	2.2180939309776	1.3455276109296	1.74542919391942	2.05519133998718
0.416	1.6445624240703	2.63860684089437	1.3888625756878	4.15780658636529	2.34762654172381	1.46260162362552	2.21839404395155	1.3455276109296	1.74531312063131	2.05573610425072
0.417	1.64446711591165	2.63879987210668	1.38838426880186	4.15869595832016	2.34727059689072	1.46293612469716	2.21841305868219	1.34506322189212	1.74648784043949	2.05617473131473
0.418	1.64458611914649	2.63763023261259	1.3888625756878	4.15950666095605	2.34717033591837	1.46306723149921	2.21841305868219	1.34472264268534	1.74602354719221	2.05628086865632
0.419	1.64446711591165	2.6379660511786	1.38895785711758	4.15994182383431	2.34692844303601	1.46257221408708	2.21869415777889	1.3447123599246	1.74660391392382	2.05562292810605
0.42	1.64455057660452	2.63816936472169	1.38900454783285	4.16090987755838	2.3472981776623	1.46296553425573	2.21876250466387	1.34423768934797	1.74672348430082	2.05659928064892
0.421	1.64435996029199	2.63772160670599	1.38871870354541	4.16136532767927	2.34660008100139	1.46268985333086	2.21880053424751	1.34401063709239	1.74660915951185	2.05693177053965
0.422	1.64475304040402	2.63835211336231	1.38890926639919	4.16160257926946	2.34684197347909	1.46299494399601	2.21884986638169	1.34469179474091	1.7473143437822	2.0571510842001
0.423	1.64486019609201	2.63856571005963	1.3896267278914	4.16268988286326	2.34694223363969	1.4633588550835	2.2189562426843	1.34365977622743	1.74754124501833	2.05724314349939
0.424	1.64475304040402	2.63846405293921	1.38967341819381	4.16344097922958	2.3462441381337	1.46325715794255	2.21911195206905	1.34378358513059	1.74719477270886	2.05756859443946
0.425	1.64446711591165	2.63834183096028	1.38998355816074	4.16363889682022	2.34648603032982	1.46338826502572	2.21913096639946	1.34308186437811	1.74754474209334	2.05789404541374
0.426	1.64472934552218	2.63952175589415	1.39012743091316	4.1644293329394	2.34614387893851	1.46344708545541	2.21949942915857	1.3429477724982	1.74813035667419	2.05810631999884
0.427	1.64484834857912	2.63934928920074	1.39003214943211	4.1653783544881	2.3460160373309	1.46348996217262	2.21934371958443	1.34307158123244	1.74789995806936	2.05888447700805
0.428	1.64502711748197	2.63876902449587	1.39007883964126	4.16642634066	2.3452903624313	1.46331597823754	2.21979954502798	1.34248338716896	1.74801778060745	2.05886335931789
0.429	1.64524142884592	2.63888096417302	1.39000785376903	4.16707848934819	2.34564630401828	1.46378158671502	2.2195184436807	1.34261747913907	1.74836600173686	2.05884928088262
0.43	1.6452532764055	2.6398575761004	1.39084299290319	4.16737537145536	2.34554604537176	1.46429007374243	2.21979954502798	1.34214281118336	1.74837474700924	2.0595072221847
0.431	1.64545574042183	2.6400506088532	1.3904132753837	4.16848175411552	2.34567388690565	1.4639421044849	2.21967415377638	1.34238014509355	1.748837292549	2.05974061470061
0.432	1.64501527006637	2.63992838647719	1.39067672570968	4.16915419613761	2.34580172848198	1.46404380154117	2.21988690739398	1.34180223585729	1.74919076125942	2.06027834047637
0.433	1.64488441992084	2.63982672873362	1.39050855688304	4.17002456515479	2.34557362869675	1.46410262264473	2.21974250220628	1.34157518600612	1.74895861366873	2.0609433220173
0.434	1.644574800989	2.64026420679332	1.39129700665963	4.17063738745006	2.34521768779205	1.46423373030267	2.22018702421879	1.34112108718217	1.74942815663386	2.06095036152873
0.435	1.64490811451168	2.64001976218199	1.39115313330184	4.17142784834159	2.34519010415763	1.46423373030267	2.22029340168108	1.34133785262613	1.74966030440644	2.06125469432977
0.436	1.64499157537991	2.63949090910054	1.39115313330184	4.17223860101337	2.34510363827309	1.46477162659501	2.22025537213123	1.34098699472342	1.74977987692309	2.06136083159261
0.437	1.64517034450217	2.63982672873362	1.39112883747165	4.1733652961566	2.34484795535199	1.46452535686561	2.22076824515424	1.34134813644778	1.75001377417059	2.06213195090162
0.438	1.64518219177213	2.64078277881755	1.39112883747165	4.17389945348932	2.34461985666698	1.46480103709682	2.22014899502621	1.34124489577967	1.75036374564739	2.06223104850195
0.439	1.64559896671749	2.6402127962354	1.39124841483411	4.1745122868729	2.34474769808548	1.46452535686561	2.22043009767727	1.34088375411784	1.75036724445113	2.06255649996401
0.44	1.6454681164023	2.64033501810374	1.39143897791257	4.17546135415926	2.34513122259561	1.46413203346922	2.22064285246722	1.34040908839451	1.75107068715725	2.06311534532505
0.441	1.64536096091763	2.64097581301733	1.39172482256518	4.17589655241017	2.3447890752209	1.46436483803401	2.22051746058391	1.34089403820916	1.75141890996816	2.06298808871285
0.442	1.64568242753042	2.64054861625181	1.39208355508472	4.17684562625681	2.34429150191826	1.4647581616685	2.22107966795433	1.34042965677972	1.75084028873272	2.06365307153038
0.443	1.64592043393506	2.64022307810743	1.39172482256518	4.17763610875328	2.3448893318316	1.46483044778051	2.22109868237624	1.34079079810316	1.75177588089985	2.06398556312988
0.444	1.64661128698962	2.64075193260548	1.39191538569031	4.17807131172952	2.34392177044525	1.46515148596399	2.22120506025875	1.34020260854919	1.75224192813046	2.06495487850582
0.445	1.64588489141052	2.64107747131042	1.39201066725992	4.17909907004059	2.34392177044525	1.46528259420944	2.2214671503908	1.33982089908256	1.75165805687656	2.06496191854418
0.446	1.64617081615408	2.64103634442038	1.3925132735711	4.17949493888968	2.34382151453574	1.46515148596399	2.2216418775912	1.33972794377165	1.75189545486674	2.06483466120786
0.447	1.6462661244132	2.64178908119102	1.39234510382596	4.18123452429531	2.34420503869976	1.4649775039272	2.2216418775912	1.3399858452408	1.75236325190429	2.06516715301701
0.448	1.64606366049011	2.64210433929484	1.39258425905756	4.18113555614521	2.34406340445666	1.46507920056764	2.22181660514825	1.33963498925094	1.75178288091572	2.06593123412099
0.449	1.64619451111912	2.64201296204104	1.39246468141177	4.18212399119644	2.34387668678227	1.46583643962856	2.22181660514825	1.33986203675121	1.75248282624787	2.06647600079559
0.45	1.64637328013526	2.64210433929484	1.39277482225904	4.1829550804333	2.34436046630183	1.46593813653939	2.22241684666851	1.33938737244616	1.75330059760438	2.06691463036221
0.451	1.64637328013526	2.6426331974457	1.39308496320461	4.18422013854519	2.34352074929807	1.46620035398622	2.22190396906053	1.33926356411948	1.75295237407171	2.06668827529707
0.452	1.64614712138249	2.64267432432237	1.39332411883496	4.18443712186631	2.34363479727278	1.46606924522602	2.22207869715267	1.33868566181006	1.75330409779828	2.0674453166098
0.453	1.6460162713316	2.64260235354847	1.39341940046681	4.185148955552	2.34340670142689	1.4664037481927	2.22250421078436	1.33894356337813	1.75353799705999	2.06777780910388
0.454	1.64527803138591	2.64273485661598	1.39303637104411	4.18542557219239	2.34364859070847	1.46589526357895	2.22257256058564	1.33835537717387	1.7533075984411	2.06855597226283
0.455	1.64609973241954	2.64372176144991	1.39329982261678	4.18678961619642	2.34329265365921	1.46649198376781	2.22272827545301	1.33881975502965	1.75389497253673	2.06919983644016
0.456	1.64600442416281	2.64359953869824	1.39360996374483	4.18769940024786	2.34364859070847	1.46653485703841	2.22264091090365	1.33846890028692	1.75447534572959	2.06909369917611
0.457	1.64630219611716	2.64378229503901	1.39389580869778	4.18864852718853	2.34370376570285	1.4670592931574	2.22276630366715	1.33800452294744	1.75413062272994	2.06918575525149
0.458	1.64630219611716	2.64390451732844	1.39368094917261	4.18916243078995	2.34405970263388	1.46672478976305	2.22324115535458	1.33801480827183	1.75424844791316	2.06983665992941
0.459	1.64619504068196	2.64434200049613	1.39392010497143	4.18937941934248	2.34395944890776	1.46698700809327	2.22294103270182	1.33824185413369	1.75529837211175	2.07072800239072
0.46	1.64661181542976	2.64409755551135	1.39446940247529	4.18967633569005	2.34395944890776	1.46761314274049	2.22324115535458	1.33802509370802	1.75518930038673	2.0709402769243
0.461	1.64659996816771	2.64454532009645	1.39456468416007	4.19088180067971	2.34384540137764	1.46745262101999	2.22339687076935	1.33779804827154	1.75518754942683	2.07048052400554
0.462	1.64688589305436	2.64455560158324	1.3945870766972	4.19220653998694	2.34347567078773	1.4677148399635	2.22359061490243	1.33802509370802	1.75576617310332	2.07069279843671
0.463	1.64760044063844	2.64505362024411	1.39468426234439	4.19244382625039	2.34397324303348	1.46800647169082	2.22348423578393	1.33792185656844	1.75554102640747	2.07136482593829
0.464	1.64719551255784	2.64505362024411	1.39418165369404	4.1935515829284	2.34374514826277	1.46813758148843	2.22427822890121	1.33792185656844	1.75612490244774	2.07212890945858
0.465	1.64718366525108	2.64516556161886	1.39430123164284	4.19434212626598	2.34421513228282	1.46810816893172	2.2240844837158	1.33768452566247	1.75635705241439	2.07277981499816
0.466	1.64768390158284	2.64535860111953	1.39437221704908	4.19481670402319	2.34375894269971	1.46837038861265	2.22466572013321	1.33770509727247	1.75612665347463	2.07233414294801
0.467	1.64737428190425	2.64493139792163	1.3946113730261	4.19574556733996	2.3435308485287	1.46850149856379	2.22482143690542	1.33770509727247	1.75659445533298	2.07287187010209
0.468	1.64737428190425	2.64536888215523	1.3951120779313	4.1964967791195	2.3435584381499	1.46893770110526	2.22473407113846	1.33748833864717	1.75683010758028	2.07352277562766
0.469	1.64776736258289	2.64559276516067	1.39520735965016	4.19744594509061	2.3435308485287	1.46822582025175	2.22462769105039	1.33725100809949	1.75636580805465	2.07430094228678
0.47	1.648065135023	2.6461010677415	1.39496820350457	4.19833547959783	2.3435584381499	1.46866202141676	2.22501518304755	1.33760186090978	1.75799611337724	2.07495888972933
0.471	1.64868437522343	2.6461010677415	1.39539792310263	4.19936333543439	2.34344439140538	1.46882254466153	2.22527728117167	1.33735424422185	1.75764963822976	2.07594229077419
0.472	1.64844636855653	2.64661965268272	1.39551750127526	4.19960062968242	2.34344439140538	1.46889482886007	2.22515188695491	1.33711691370817	1.75812444742311	2.07604842803932
0.473	1.64773182082012	2.64661965268272	1.39544461212427	4.20062849184633	2.34394196353734	1.46944868352433	2.22529629552448	1.33726129433998	1.75800486918378	2.07624661952607
0.474	1.64760097113754	2.64649743033244	1.39613778482315	4.20120206075209	2.3433717306918	1.46898306829818	2.22549004233659	1.33714777229538	1.75835309514706	2.07645889398088
0.475	1.64829182391497	2.64649743033244	1.39580334650546	4.20175533668524	2.34408360054546	1.46931757298838	2.22566477489152	1.33761214706114	1.75847442469926	2.07756251602704
0.476	1.64848244071285	2.64748434554432	1.396113488274	4.20266518420702	2.34374146077568	1.46976973210753	2.22587753682238	1.33668339826824	1.75871358199386	2.07778183224115
0.477	1.64861329071762	2.64777904872563	1.39620877004208	4.20337707896089	2.34399714466766	1.46960920761984	2.22607128449612	1.33666282545312	1.75917788334479	2.07754843266138
0.478	1.64860144347006	2.64784986900112	1.39651891192485	4.20430598038583	2.34375525630662	1.4699008430012	2.22631436983766	1.33704453680942	1.75871183018993	2.07808616049702
0.479	1.64868490468403	2.64798237175493	1.39678046075552	4.20468160117922	2.34364121001618	1.47046815669442	2.22631436983766	1.33681749321713	1.75953837283431	2.07863797198144
0.48	1.64906613839532	2.64865402571337	1.39644602244541	4.20555211975757	2.34352716382902	1.47059926782796	2.22677021916008	1.33656987651985	1.75941704129202	2.07906956276442
0.481	1.64898267715429	2.6486129030364	1.39623116250104	4.20620438629553	2.34416637393625	1.47096318780372	2.22668285201395	1.33658016316171	1.75918664281653	2.07972046998505
0.482	1.64897082995856	2.64893844967596	1.39680475730361	4.20723228032533	2.34452230868841	1.47103547183866	2.22707034956401	1.33647692837305	1.76012050191552	2.07993978642351
0.483	1.6496853781926	2.64938622004425	1.39697102436688	4.20760790630148	2.34487824393814	1.47135652211066	2.22715771690175	1.33637369390216	1.76058830837838	2.08036433533549
0.484	1.64967353085684	2.6493656587744	1.39685144606628	4.20932867580117	2.34432180828194	1.4714288059593	2.22705133521866	1.33662131084525	1.76082746828834	2.0803502512865
0.485	1.64978068666785	2.65020979837803	1.39768659031409	4.20978299045085	2.34504747377667	1.47155991748097	2.22743883372672	1.33685864081255	1.76059356487681	2.08156705540713
0.486	1.64975699204675	2.65075923299275	1.39783046553195	4.21025760272716	2.34446344685706	1.47169102907671	2.22808843706605	1.33719920550766	1.76117919984058	2.08145387599102
0.487	1.64974514480925	2.65140005090666	1.39740074479952	4.21114719119685	2.34480558511155	1.47195325249049	2.22810745154468	1.33698244941617	1.76082571602034	2.08243728006058
0.488	1.64981675896604	2.65138977032182	1.39768659031409	4.21247205755509	2.34491963140289	1.47221547620074	2.22810745154468	1.33699273663893	1.76129527553843	2.08231705824348
0.489	1.64992391459612	2.65094199745928	1.39768659031409	4.21330201586762	2.34484697398179	1.47244828606872	2.22875705793237	1.33688950268122	1.76199523526904	2.08307410343561
0.49	1.65023353452222	2.65193920726659	1.39780616881942	4.21421191341388	2.34497481644233	1.47260881232224	2.22852527832692	1.33675540663731	1.76188266394113	2.08361887435705
0.491	1.65144832143664	2.65181698303824	1.39842645349317	4.21492384722821	2.34497481644233	1.47276933896898	2.22882541204571	1.33653865163829	1.76234872007426	2.08427682520023
0.492	1.6510315447673	2.65157253555012	1.39852173537663	4.21529948687033	2.34537214075123	1.47333665751841	2.22882541204571	1.33736416288778	1.76305218625679	2.08504091363223
0.493	1.6514009316731	2.65222363551961	1.39895145665909	4.21605076818448	2.34488836397885	1.47356946820051	2.22930028416132	1.33700302397334	1.76281828150857	2.08524614545761
0.494	1.65096046126996	2.65329167157718	1.39895145665909	4.21690103712387	2.34535834408101	1.47356946820051	2.2297068034408	1.33678626904113	1.76328784358209	2.0856706943318
0.495	1.65085330563116	2.65294555987871	1.39933258432483	4.21788963905287	2.34490216089494	1.47370058077844	2.22988154155725	1.33763235586937	1.76387173018803	2.08633568864929
0.496	1.65116292553202	2.65293527990401	1.39892715978273	4.21873991544772	2.3452580948927	1.47389052266161	2.22966877443015	1.3372609290475	1.76387874072166	2.08743931839508
0.497	1.6516513156456	2.6537086068024	1.39923730240061	4.21986685688467	2.34504380055895	1.47409391895788	2.22990055628952	1.3372609290475	1.76411089326986	2.08755249862685
0.498	1.65175847146885	2.65391193460666	1.39918870870562	4.21990620156205	2.34537214075123	1.47445784312314	2.23009430942596	1.33728150445405	1.76434479876413	2.08854294941262
0.499	1.65187747465854	2.65388109476488	1.39985758793789	4.22085547279207	2.34541353151339	1.47435614478235	2.2308312946899	1.33738473793748	1.76411439896791	2.088083184961
0.5	1.65256832985758	2.65493885721679	1.39990427597987	4.22117148127212	2.34602515146043	1.47425444656201	2.23058049761082	1.33775616491129	1.76400007586445	2.08894636916415
0.501	1.6523303232321	2.65548829946309	1.39985758793789	4.22289236137626	2.34589730859182	1.47461837090413	2.23088063550372	1.33681713244939	1.76504651610361	2.08905250641656
0.502	1.65293771712461	2.65534551603823	1.39992857290839	4.22348503898401	2.34544112598104	1.47458895615285	2.23091866444616	1.3371885593373	1.76551783394375	2.08972454598866
0.503	1.65333079929063	2.65556940476651	1.4001191368346	4.22409801586322	2.34603894854372	1.47467720095521	2.23137452902156	1.33778702872784	1.76505352777777	2.09058773085368
0.504	1.65364042036115	2.65631189847642	1.40071703220826	4.22508665176463	2.34583845211004	1.47587067528857	2.23146189923291	1.33766321955105	1.76587132293921	2.09079296204458
0.505	1.65385473293629	2.65663745321489	1.4007394227578	4.22579862233602	2.34670575856277	1.47530335278624	2.2313365003884	1.33742588937689	1.76587482926705	2.09145091589534
0.506	1.65411696404546	2.65660661490738	1.40078801699909	4.22672762304084	2.34646386980003	1.4755655800864	2.23193678031853	1.33803464723354	1.76623007258635	2.09133773517833
0.507	1.65410511656255	2.65798994403212	1.4010738630181	4.22781526120499	2.34680600685357	1.47603120438937	2.23193678031853	1.3379314144815	1.76716044022199	2.0925334192409
0.508	1.65409326912876	2.65840688733513	1.40138400628678	4.22842825076942	2.34680600685357	1.4763951308545	2.23239264845012	1.33769408423789	1.76751217780837	2.09341069213185
0.509	1.65460535541517	2.65828466309794	1.40140830354452	4.22908058888951	2.34684739944211	1.47649682952018	2.23269279048809	1.33794170291214	1.76704962340442	2.09338251738305
0.51	1.65518905579961	2.65905800146376	1.40147928831929	4.23036622137931	2.34660551068595	1.47681788904352	2.23286753268058	1.33782818204696	1.76728177709619	2.09394137858663
0.511	1.65452242376734	2.66011578360984	1.40169414965664	4.23135488693378	2.34661930852625	1.47722468404326	2.23306128975349	1.33843694086978	1.76670139338857	2.09459933373775
0.512	1.65516536071454	2.65976966721444	1.40190901106944	4.23248189650197	2.3466331064919	1.47748691290573	2.23334241853796	1.33832341998169	1.76705488460717	2.09493183339334
0.513	1.65566559998537	2.66027800188904	1.40212387255774	4.23281822044339	2.34713068190221	1.47766089597057	2.23360453334776	1.33855046183029	1.76751919152249	2.09591524510456
0.514	1.65532043612446	2.66136662532795	1.40245831367721	4.23337157959968	2.34713068190221	1.4777197265181	2.23407942167969	1.33832341998169	1.76752269906153	2.09633979438822
0.515	1.65518958547567	2.66146829272696	1.40243401620036	4.23459759317159	2.34703043474632	1.47851986816785	2.23409843633257	1.33878779249107	1.76846183759572	2.09698366236557
0.516	1.6555708208815	2.6618646844681	1.40267317538186	4.2348349271871	2.34752801058169	1.47870981395238	2.23446693938138	1.33878779249107	1.76892439209865	2.09743638837933
0.517	1.65589228928658	2.66271914163132	1.40262458037419	4.23596195567032	2.34776989959286	1.47879806169605	2.2348354434635	1.33905598946001	1.76951179379216	2.09852593900137
0.518	1.65588044197678	2.66294303487706	1.40317388349103	4.23714863626665	2.34727232348314	1.47884092903608	2.2350975613368	1.33930360925206	1.76905099330507	2.09885139544589
0.519	1.6562616775557	2.66377693820142	1.40353071442285	4.23776165328248	2.34740016701083	1.47913257536503	2.23541672362095	1.33940684139283	1.76951354769774	2.09962253483378
0.52	1.65624983030105	2.66377693820142	1.40386515608651	4.23841402054251	2.34754180890171	1.47916199148576	2.23546606728163	1.3395409402308	1.76963488725025	2.0998418541202
0.521	1.6573574653922	2.6647639055736	1.40424819368164	4.23940272433643	2.34791154155345	1.47952592171908	2.23591063335128	1.33967503932185	1.76986879593859	2.10082526907014
0.522	1.65726215642026	2.66540475468836	1.40379417162792	4.24076711837163	2.34865100781028	1.48022436732739	2.23627914107724	1.33991237047054	1.77080443212626	2.10148322766687
0.523	1.65742907955248	2.66535336240357	1.40388945378001	4.24066812252051	2.34819482617754	1.480152083984	2.23634749936441	1.33980913866608	1.77080618637169	2.10192186693255
0.524	1.65846510236023	2.66557725727708	1.4040071251926	4.24215181983331	2.34819482617754	1.48035548317075	2.23703517484749	1.34028380116874	1.77069010889616	2.10223323436255
0.525	1.65865572045668	2.66641116914389	1.4047955889408	4.24280420069596	2.34890669572876	1.48051601541631	2.23671600847311	1.34014970175407	1.7713918372804	2.10331574320576
0.526	1.65852486856185	2.666929796069	1.40474699339662	4.2438716245734	2.34904833821586	1.48111276331477	2.23699714468049	1.34052113262238	1.77174708810564	2.10342892560412
0.527	1.65871548668163	2.66743814654291	1.40508143557536	4.24460271211563	2.34867860466443	1.48087994729272	2.23747204459106	1.34087198548055	1.77174533356065	2.10475189052329
0.528	1.65910857055794	2.66788593862375	1.40517671779802	4.24523604805493	2.34893429271438	1.48134557954437	2.23784055673267	1.34124341699526	1.77256665081187	2.10540280577299
0.529	1.65939449786581	2.66842512425156	1.40558214459556	4.24632378282497	2.34918998093765	1.4812732961705	2.23801530581478	1.34160455963105	1.77303622648362	2.10629417767858
0.53	1.65966857769087	2.66852679474625	1.40579700700693	4.2473518748968	2.34931782511431	1.48187004551217	2.23801530581478	1.34161484896933	1.77292014855598	2.10605372121968
0.531	1.6602878230619	2.66923849008726	1.40605855590157	4.24830127058282	2.34971515678329	1.48181121262639	2.23870298895448	1.34114018508952	1.77361837162895	2.10659145397656
0.532	1.66038313223516	2.67008269184023	1.40672744158988	4.24901332030837	2.35015754077984	1.48197174558789	2.23919691010907	1.34163542798207	1.77385930165701	2.10747578122976
0.533	1.66057375060251	2.67018436323524	1.40639299861197	4.24982437288986	2.34972895578767	1.48226339577517	2.23919691010907	1.34209980279688	1.77362714564326	2.1081337430488
0.534	1.66020489032345	2.67090634187143	1.40703758665647	4.25103018495222	2.34997084559307	1.48318121568144	2.23935264531717	1.3419965709895	1.77490751620791	2.10901102604909
0.535	1.66088390214361	2.67175054906754	1.40734773182602	4.25194024637575	2.35034058008986	1.48299126419909	2.23972116249395	1.34222361371609	1.77503061401003	2.11019967653284
0.536	1.66127698653274	2.67272726245981	1.40746731239991	4.25245430558364	2.35085195862049	1.48288956396056	2.24002131997221	1.34248152536376	1.77479845734893	2.11009353897664
0.537	1.66189623230515	2.672808380974	1.40775315945659	4.25348242803275	2.35036817830306	1.48351573351582	2.2402341024808	1.34270856826982	1.77538060442103	2.11053218101656
0.538	1.66250363124866	2.67332702168741	1.40782414359144	4.25389748931793	2.35086575779646	1.483384616074	2.24068999789782	1.34296648030547	1.77561978188196	2.11107696080096
0.539	1.66250363124866	2.67340814160777	1.40820718396464	4.25532162946518	2.35112144738903	1.48460754136516	2.24127130260812	1.3433070450426	1.77562680393969	2.11228675083232
0.54	1.66290856423083	2.6747207100475	1.40827816795341	4.25583569727492	2.35164662659746	1.48444700638822	2.24125228695296	1.34368876885382	1.77655367648978	2.11217356706813
0.541	1.66337326325944	2.67512740416642	1.40861261198517	4.25706184372436	2.35186091845639	1.48476807673947	2.24127130260812	1.34381258034762	1.77632327432268	2.11259811748096
0.542	1.66314710131488	2.67576827660329	1.40901804014782	4.25771427238621	2.3522444537579	1.48481094304902	2.24202736356471	1.34392610202795	1.776557186977	2.11314994419189
0.543	1.66365919146222	2.67675527992654	1.40985319556597	4.25860406438398	2.35237229894569	1.48543711653979	2.2422894947095	1.34454516029491	1.77702325743829	2.11380790887819
0.544	1.66446905848714	2.67663305212159	1.40916000806647	4.2597908740456	2.35201636233578	1.4858304716807	2.24287080607567	1.3447619140843	1.77691420062975	2.11490451752403
0.545	1.66468337346656	2.67725337466352	1.40916000806647	4.26040395812739	2.35239989796741	1.48569935322512	2.24306457710959	1.34514363954132	1.7772624366883	2.11600112721699
0.546	1.66546954568316	2.67772173312913	1.40939916989736	4.26174819310503	2.35278343399222	1.48606329140362	2.24322031669656	1.3456388877412	1.778548083397	2.11632658698301
0.547	1.66563646854937	2.67801647987516	1.40939916989736	4.26242093470456	2.35288368013358	1.48632552870336	2.24371425374688	1.34595887404249	1.77831943640394	2.11685727546518
0.548	1.66563646854937	2.67831122770383	1.40989988076663	4.26321174105184	2.35303912489403	1.4866894676414	2.24429557119259	1.34551507561414	1.77867294100951	2.11740910430941
0.549	1.66591054919909	2.67928796253208	1.41032960798739	4.26429957025229	2.35366455300771	1.48625324516662	2.24417016074611	1.34576269991968	1.7796050864243	2.11819434975793
0.55	1.66681572791685	2.67993912110453	1.41035199468202	4.26530869661158	2.35369215294707	1.48728622769888	2.24462606943108	1.34648499321241	1.77948900701931	2.11939005329557
0.551	1.6663989451449	2.67959298841696	1.41094990056727	4.26603986078068	2.35393404442914	1.48715510861645	2.24503263241095	1.34681526979391	1.77961035398673	2.11970141949946
0.552	1.66700634718587	2.68023387094856	1.41078172190131	4.26726606802851	2.35380619864985	1.4877090031619	2.24518837454187	1.34752727475272	1.78007467155562	2.12047257261786
0.553	1.66781621757012	2.68078335574467	1.41133103074497	4.26801753799835	2.35454567382869	1.48794182424231	2.24596347278271	1.34766137738532	1.78019426277955	2.12124372636544
0.554	1.66757820517229	2.68138313507391	1.41173645983478	4.26906603735096	2.35444542798481	1.48791240652442	2.24635102364095	1.34778519007323	1.78077817253093	2.12191579034309
0.555	1.66763797062916	2.68200346942063	1.41135341718731	4.26989622508995	2.35468731985208	1.48800066023066	2.24665119577881	1.34838367376548	1.7819477506621	2.12344400584386
0.556	1.66791205179772	2.68255295681826	1.41221287280636	4.27060834884724	2.35511225934394	1.48830576514765	2.24691333568844	1.34825986091137	1.78194950652779	2.12354309608154
0.557	1.66875746656863	2.683529705722	1.41240343803732	4.27122146521877	2.35571008950629	1.4887285425849	2.24745663386345	1.34885834526172	1.78265476712848	2.12398174297607
0.558	1.66894808612484	2.6831835699023	1.41285746532595	4.27226998091509	2.35599338350371	1.48883024436889	2.24749466646964	1.34899244848966	1.78265827960428	2.12452652794731
0.559	1.66982957111153	2.68415004454601	1.41328719405623	4.27333755975515	2.35599338350371	1.48909248443273	2.24784418878422	1.3500553164373	1.7828939524487	2.12584951818138
0.56	1.6703298172394	2.68533015405392	1.41383650503366	4.27395068430129	2.35673286197688	1.48945642672786	2.24825076141793	1.35007589688797	1.78371529587161	2.1259627041152
0.561	1.67083006371277	2.68539072779991	1.41366832476255	4.27517693891195	2.35651857090353	1.49002377395694	2.24840650695496	1.35055057016132	1.78418137364135	2.12705227606622
0.562	1.67100883506101	2.68581799143765	1.41416903741447	4.27606680717527	2.35678806557686	1.49018431266057	2.24877504827232	1.35137610460297	1.78430096712032	2.12726455203261
0.563	1.67109229655235	2.6863572097954	1.41400085747489	4.27687796489619	2.35739969808826	1.49081049792313	2.24905620898347	1.3517372557273	1.78476528913939	2.12813480055505
0.564	1.67179501179971	2.68711006209276	1.41445488559748	4.27804458142117	2.35812537777967	1.49064995874718	2.24965656508579	1.35210869742697	1.78488312619093	2.12878572517114
0.565	1.67230710771609	2.68718091363169	1.41464545108384	4.27903347573906	2.35813917873457	1.49098448480016	2.25000609305298	1.35233574487066	1.78499920687881	2.12966302293083
0.566	1.67310513440717	2.68827990785973	1.41474073383636	4.27970627348604	2.35853652177971	1.49114502390387	2.25056842005286	1.35233574487066	1.78535447499771	2.13033509381493
0.567	1.67348637478341	2.68879857925853	1.41540962751622	4.28095162293221	2.35904791168503	1.49193175112264	2.25108140006895	1.35282071092017	1.78582406797372	2.13064645945524
0.568	1.67347452599224	2.68933780325945	1.41502658213135	4.28200018750013	2.35879221664372	1.49201748414655	2.250994017448	1.35304775883622	1.78629366160588	2.13151670994971
0.569	1.67448687184587	2.69037515159162	1.41576645937838	4.28285072708876	2.35955930229995	1.49223685972082	2.25144994831816	1.35352243549538	1.78722758029912	2.13228082281565
0.57	1.67485626366688	2.69144333083714	1.41622048885878	4.28360225457571	2.35981499787377	1.49264367287844	2.25151831453793	1.35400740280391	1.78757758088406	2.13361087152714
0.571	1.67548737030376	2.69176892317422	1.41600562374953	4.2845911758941	2.3599566474093	1.49290591597583	2.25246821558991	1.3542447415902	1.78769366230945	2.13382314785215
0.572	1.67588046054279	2.69220647215534	1.41669690311437	4.28589621343682	2.36032638955463	1.49343040308065	2.25246821558991	1.35485352441055	1.78840069138107	2.1347924894756
0.573	1.67645232234933	2.69273542690239	1.41688746886105	4.28732057426001	2.36107967654913	1.49343040308065	2.25334975627501	1.35509086364338	1.78898285638545	2.13566979165583
0.574	1.67661924474446	2.69319352931528	1.41750776528637	4.28779536349512	2.36132157131981	1.49340098481287	2.25341812321177	1.35591640696823	1.78887028829352	2.13656824266389
0.575	1.67678616740137	2.69391557204558	1.41769833112947	4.28888332335305	2.36112108251345	1.49353210670893	2.25387406244817	1.35602993184748	1.7888738024245	2.13711303282661
0.576	1.67708394754051	2.69400697761616	1.41788889699831	4.28939747625198	2.36149082553016	1.49407004442859	2.2542806526151	1.35676253224679	1.78968988816836	2.13777101102336
0.577	1.67748888728781	2.69517685243047	1.41817474584997	4.2904257861642	2.36200221966339	1.49465336981137	2.2550558023588	1.3574642634942	1.78957732066636	2.13910106811704
0.578	1.67766765906373	2.69615364356825	1.41893892540065	4.2911976401751	2.36298360295336	1.49462395139953	2.2550558023588	1.35770160423218	1.79027732580211	2.13941243338981
0.579	1.67877532011615	2.69621422375049	1.41865116073244	4.29260173972665	2.36326690555518	1.49501731896463	2.25579292102905	1.35806276059632	1.79097908945973	2.13951857173076
0.58	1.67906125169514	2.69684486899339	1.41853157821515	4.29345232366854	2.36362284790031	1.49554181011551	2.25575488636455	1.35843420737683	1.79121652536372	2.14094771966643
0.581	1.67904940245472	2.69749606606116	1.41953492331702	4.29452001552639	2.36402019792671	1.49558467728897	2.25626788552621	1.35924946731764	1.79157004395067	2.14205845436903
0.582	1.67972842567219	2.69801475598111	1.41982077245764	4.29517256559256	2.36450399017613	1.49570235206474	2.25681122039064	1.35983767704317	1.79238613500849	2.1421434423685
0.583	1.68033583731662	2.69897100581748	1.42010662165751	4.29649796958102	2.36426209396689	1.49603688348681	2.25698599346348	1.36032265122808	1.79250748968002	2.14290756193139
0.584	1.68159806159249	2.70003921788528	1.42063163686435	4.29697278012396	2.36492894680478	1.49653195770051	2.25758638411982	1.36105525860243	1.79297709224239	2.14356554348072
0.585	1.68176498342216	2.70101602507634	1.42091748621306	4.29796176671936	2.36575488085948	1.49667652959392	2.25793593219428	1.36104496860879	1.79391278390982	2.14488855831257
0.586	1.68215807617744	2.70106633453232	1.4216573682552	4.29885173548017	2.3658238952369	1.49670594808526	2.25869208439237	1.36150936441712	1.793911026364	2.14554654118119
0.587	1.68253931929383	2.70210373123091	1.42182363455145	4.30021652633525	2.36690553053202	1.49670594808526	2.25901130112461	1.36259284388264	1.79414846484458	2.14609133521414
0.588	1.68323019468481	2.70244988415632	1.42194321778874	4.30102777931108	2.36717503395575	1.49720102332531	2.25948627675422	1.36331516505926	1.79461455419652	2.14674226803496
0.589	1.68352797714404	2.70307026991178	1.42232435059444	4.3018783986061	2.36791453022487	1.49792892837856	2.25989288439838	1.36353192954371	1.79461806957738	2.14740025193363
0.59	1.68381390979937	2.70347701201692	1.42265880052047	4.30272902149867	2.36720264033953	1.49839458694743	2.26061101025675	1.36366603623139	1.79555200755394	2.14839075404632
0.591	1.68501689108377	2.70474861365207	1.42282506684652	4.30348062291452	2.36841212946463	1.49875854073346	2.26099860242338	1.36486304861442	1.79637162205867	2.14925396526196
0.592	1.68520751307159	2.70603049527202	1.42361355101302	4.30472612189424	2.36822544466773	1.49899137062433	2.26110500995486	1.36497657615998	1.79637689560473	2.15048495149237
0.593	1.68579122935013	2.70610136044251	1.42349204974314	4.30545866472059	2.36943493602297	1.49961757423846	2.2612417515331	1.36568861155702	1.79684298735714	2.15135521541839
0.594	1.68617247362763	2.70686453831505	1.42399468420928	4.30668510974783	2.36932088838047	1.499850404796	2.26203595865256	1.36604977456855	1.79778044645851	2.1519000120666
0.595	1.68647025706058	2.70814642971555	1.42459068461936	4.30767414396416	2.37006038817714	1.50037490421274	2.2623664996443	1.36710239656436	1.79824829791703	2.15266413805393
0.596	1.68735175776575	2.7085634543051	1.42487653470699	4.3088015749223	2.37011560261083	1.50008323556333	2.26279213344734	1.36713326544986	1.7983696560865	2.15399421728981
0.597	1.68753052995196	2.70887879167658	1.42530626922073	4.30947447022167	2.37096915130005	1.50068002271456	2.26360537019105	1.36771119670332	1.79906967637837	2.1545390152216
0.598	1.68812609774016	2.71004873023758	1.42580698685231	4.31074030430153	2.37111080669218	1.50100111092234	2.26391689402909	1.3686502943873	1.79953752942286	2.15509086529898
0.599	1.6890194502555	2.71046575795631	1.42556781893599	4.31121514840648	2.37170865377821	1.50123394247711	2.26458568791773	1.36913527821061	1.79942320334289	2.1558338375568
0.6	1.68943624693351	2.7111067112538	1.42630770469685	4.31271841750059	2.37196435736651	1.501102817114	2.26499231069152	1.36974408120039	1.80012674202105	2.15661207021818
0.601	1.68993650488101	2.71226638580226	1.42668883860368	4.31380651142382	2.37196435736651	1.50190301948561	2.26534187677199	1.3706934728993	1.80059459633927	2.15782191199996
0.602	1.69090146976006	2.71310044935116	1.42697468910803	4.31451878890744	2.37284551743019	1.50232581569303	2.26602969710234	1.37081729176927	1.80071243917936	2.15870628584229
0.603	1.69130641703109	2.71310044935116	1.4273801238573	4.31509267286615	2.3731012217689	1.50226697762481	2.26648567755147	1.37199374543723	1.80129637892011	2.15946336402794
0.604	1.69199729922345	2.7140670256868	1.42795374475776	4.31669500242198	2.37384072784137	1.50286376924097	2.26724187690038	1.37245815445381	1.80211600607792	2.16001521697306
0.605	1.69303337178987	2.7150233320609	1.42788084233025	4.31720922637572	2.37435213788223	1.50305373342986	2.26726089656091	1.37294314244944	1.80246953620136	2.16099162667532
0.606	1.69402204193849	2.71596936857349	1.42888420003253	4.3181983123933	2.37486354865509	1.50356226957733	2.26791068713686	1.37452192985923	1.80328916596096	2.16188305636076
0.607	1.69399833956421	2.71649837030626	1.42957548663919	4.31946420153547	2.37486354865509	1.50379510344324	2.26847308721907	1.37461488170772	1.80387135129073	2.16297265971817
0.608	1.6944867493674	2.7174238666566	1.42974175293405	4.32031489885252	2.37523330300044	1.50402793751943	2.2689671156546	1.37580163586178	1.80411231478995	2.16363065401983
0.609	1.69478453584647	2.71807510890676	1.42993232032533	4.3212049665511	2.37563066618867	1.50423135333852	2.26981072308317	1.37580163586178	1.80422664155407	2.1649607505021
0.61	1.69559443548021	2.71924508711481	1.4301228877458	4.32203660575002	2.37611446999849	1.50369339584342	2.26981072308317	1.37651369002528	1.8052766883918	2.1652650616977
0.611	1.69597568289487	2.71967240276257	1.43052832371853	4.32324285062237	2.3763839808407	1.50462473289988	2.270867166425	1.37734956595887	1.80516236095718	2.16614944279037
0.612	1.69709522297795	2.72029283205035	1.43102904362398	4.3231044488864	2.37661207870927	1.50528036703584	2.27119772702665	1.37759720715039	1.80574982467592	2.16704087849956
0.613	1.69779796196189	2.72124916057347	1.4313391961367	4.32439067037806	2.37713729685029	1.50504753204215	2.27179818112765	1.37851575049567	1.80645337555506	2.16878143078823
0.614	1.69807204628562	2.72142173066213	1.43198380280084	4.32510298586049	2.37762110224635	1.50517865901666	2.27218580528007	1.3794857402792	1.80680866938164	2.16934739725349
0.615	1.69814365502546	2.72292762239377	1.43248452342513	4.3268437996056	2.37753466240229	1.50593600309037	2.2730104119648	1.38032162218067	1.80739085926566	2.16943942887821
0.616	1.69862021543129	2.72401647188679	1.43317581209642	4.32670539555059	2.37813251722891	1.50657567263361	2.27329162220668	1.38031133343374	1.80774439509115	2.1704228998192
0.617	1.69921579144495	2.72495226879496	1.43348596533716	4.32830781811469	2.37877178699411	1.50663451057803	2.27361087449013	1.38138457139878	1.80844619092715	2.17152661948336
0.618	1.70022817221511	2.72524708195897	1.43415487542887	4.32925759137698	2.37875798230018	1.50677909032512	2.27397948286684	1.38208634684711	1.80914798809592	2.17207847989519
0.619	1.70063312504807	2.72718032180634	1.43451170973522	4.33048418216015	2.37914154460621	1.50696905551024	2.27434809230046	1.38305634453894	1.80949800772589	2.17330245043934
0.62	1.7012049987836	2.72837088385091	1.43525160307461	4.33101874509751	2.37976701118959	1.50686734682844	2.27531717298223	1.384016055891	1.80997115081119	2.17383314855105
0.621	1.70200305361607	2.72825891533381	1.43537118894627	4.33194822746983	2.37979462101882	1.50776927509496	2.27605439992894	1.38436694567625	1.81090688442245	2.17427181620628
0.622	1.70252702428039	2.72845203581692	1.43563273935189	4.33313546672003	2.38110438773589	1.50792982204204	2.27633561641185	1.38518226052897	1.81090688442245	2.17525529178921
0.623	1.70331322847845	2.72971348402515	1.43613346166365	4.33394685456771	2.38177127148668	1.50859891605679	2.27665487639382	1.38627608798129	1.81137651133306	2.17657129717815
0.624	1.7042065983699	2.73034421051835	1.43644361590335	4.33493602334432	2.38201317660126	1.50832320681935	2.27739211036748	1.38674051439771	1.81231224846738	2.17745569013027
0.625	1.70482588405795	2.73099548202688	1.43708822672691	4.33584646075865	2.38238293702458	1.50865775380041	2.27786714993515	1.38792730403088	1.8127801179258	2.17843916878413
0.626	1.70595729276645	2.73206381829807	1.43727879510073	4.33697404963158	2.38249698734383	1.50948739710933	2.27844861274164	1.38899027364954	1.81325150660759	2.17908306296037
0.627	1.70613606520898	2.73304073252827	1.43835314819429	4.33806227647075	2.38298079877112	1.50985136471204	2.27909845620685	1.38922763264299	1.81348368247365	2.1802929333946
0.628	1.70702943879999	2.73311161519726	1.43832884592354	4.33835940633162	2.38315006882579	1.5100547848134	2.27969894662833	1.39042471774892	1.81418724841997	2.18163011233298
0.629	1.7074941498538	2.73407826098867	1.43897345857454	4.34023874816462	2.38386198203556	1.51031704289302	2.28006757117913	1.39079618973741	1.81442294368861	2.18207583933058
0.63	1.70830406495638	2.73504491024125	1.43983294322741	4.34010033529316	2.38388959191055	1.51081214085459	2.28071742226383	1.39172505452956	1.81524084049465	2.18293907093728
0.631	1.70931646054413	2.73546197881308	1.43987962246938	4.34200000133305	2.38512673501138	1.51091385124021	2.28110507207926	1.3929118589717	1.81629443557101	2.18413483495853
0.632	1.70990019194164	2.7364080895653	1.44097828240582	4.34237587511538	2.38454267603876	1.51081214085459	2.28196777703071	1.39362394333386	1.81618010632791	2.18448147922408
0.633	1.71121038312437	2.73748671877134	1.44045132880536	4.34304888747802	2.38583865189113	1.5115106608422	2.28259861450688	1.39422249179896	1.8171123365876	2.18613708691336
0.634	1.71149632258555	2.73815855117011	1.44154998911356	4.34435430132041	2.38552410844876	1.51164179048505	2.2832865231743	1.39494486620385	1.81758549057415	2.18711351777553
0.635	1.71157978216478	2.73879956931294	1.44159666810035	4.34518604611528	2.38563815940491	1.51201921590634	2.28358677759248	1.39661669427832	1.81805336662704	2.18799792214323
0.636	1.71234228797917	2.73940977300992	1.44288589953475	4.34645210421235	2.38616338993862	1.51184521215764	2.28460528212737	1.39659611897926	1.81898736097272	2.18864182034104
0.637	1.71355716974084	2.74049868628427	1.44247853152157	4.34668956922949	2.38664720502627	1.51247144259373	2.28471170886019	1.39764882481645	1.81934090866501	2.18941302913783
0.638	1.71385496368766	2.74069181674734	1.44336232247671	4.34811436551074	2.38693052926994	1.51241260515862	2.28538060533356	1.39789647628191	1.82016233562082	2.19073611121816
0.639	1.71486736772472	2.74174991936075	1.44386304863192	4.34888644834176	2.38728648825955	1.51287828798597	2.285749245199	1.39909358645924	1.82062845519978	2.19162051954506
0.64	1.7153557892694	2.74249264807235	1.44402931493868	4.34953917238821	2.38768386446004	1.51303883666402	2.28682483699593	1.40016687363592	1.82074982463998	2.19284452224099
0.641	1.71607040080271	2.74358157333774	1.44496171463928	4.34983632251827	2.3882955381196	1.51350452041459	2.28717445678135	1.40111633692487	1.82144812527952	2.19315588642061
0.642	1.71666599101657	2.74387640903819	1.44510367746893	4.3510236718668	2.38890721274381	1.51370794413467	2.28786238945325	1.40218962943993	1.82226955696266	2.19392004209827
0.643	1.71726158171003	2.74452771250274	1.4464881999816	4.35181482283686	2.38926317357303	1.51410133556515	2.28791174733918	1.4032526376617	1.82285704937476	2.19490353696665
0.644	1.71847647382267	2.74594229988765	1.44639291516496	4.35276471118461	2.38941864217917	1.51392733072549	2.28911281101433	1.40396474047532	1.82332669210021	2.19612048712521
0.645	1.71979853758181	2.7465525203934	1.44686933933171	4.35343776149547	2.38990246082613	1.51436359690547	2.28967529823897	1.40467684457429	1.82402675724042	2.19711104218606
0.646	1.72016793821814	2.74676619957558	1.44682073235352	4.35420986758603	2.39028603374269	1.51479986429676	2.29039357742543	1.4064725407373	1.82484819497204	2.19777611822705
0.647	1.72078724205281	2.74805855017492	1.44741674510946	4.35515976829158	2.39044150330862	1.51552781335163	2.29078125517457	1.40716407571704	1.82473386403237	2.19853321949564
0.648	1.72157346445695	2.74914749811189	1.44830054261158	4.35601061963088	2.39126747938298	1.51558665075019	2.29138179886136	1.40741173223229	1.82543393163419	2.19962285988276
0.649	1.72196657593968	2.74944233963173	1.44815665028139	4.35711927024578	2.39212106923415	1.51589178856349	2.2919442955056	1.40846446831564	1.82695544324357	2.20061341880458
0.65	1.72297899392493	2.75084668046099	1.44908712630092	4.35828634699942	2.3918929640867	1.51599350141185	2.29275771294075	1.41002280960849	1.82684111168286	2.20194357736876
0.651	1.723276791946	2.75170141183536	1.45001953450599	4.35858351365248	2.39263250240301	1.51656090354582	2.29347600684882	1.41121995516442	1.82789297979308	2.20248839932952
0.652	1.72468232527285	2.75172195663801	1.45025678153473	4.35963249260688	2.39278797247967	1.51755112087018	2.29375725920537	1.41167412704532	1.82836086888096	2.20335164447785
0.653	1.72549226343871	2.75246471260977	1.45078181531696	4.36058242048727	2.39280177850759	1.51692488007373	2.29463907141535	1.41239653138897	1.82895013185722	2.20468180767059
0.654	1.72618317629311	2.75343142766449	1.45128254526517	4.3612555011263	2.39401133563907	1.51723002088911	2.29530801748889	1.41312922343103	1.82930192983396	2.20567943186746
0.655	1.72613575274314	2.75429643994911	1.45204675886066	4.36248229045446	2.39402514151452	1.51762341629483	2.29595794057637	1.414883811723	1.83046989766258	2.20688933995833
0.656	1.72721978003624	2.75492722374721	1.45190286493621	4.36329380529344	2.39440871834014	1.51772513016259	2.29639499337954	1.41535856085144	1.8304751792109	2.20820539108009
0.657	1.72781537953199	2.75569053407218	1.45326502892338	4.36410532380599	2.39492015477187	1.51801681239855	2.29703361617595	1.41654543619754	1.83222537728797	2.20807807135492
0.658	1.72873249195745	2.75625043313153	1.45364617016049	4.36533213095002	2.39550422689139	1.51855480089069	2.2977899855643	1.41750522491083	1.832580699346	2.20940118343119
0.659	1.73013803666273	2.7566880803784	1.45438608221724	4.3657080483168	2.39554564506281	1.51928275945798	2.2982270433371	1.41893976926248	1.83258246001709	2.21028561271555
0.66	1.73074549535302	2.75753255702336	1.45467193838826	4.36630241143717	2.39627138350478	1.51868593318273	2.29893406120452	1.41952806889397	1.8336361049882	2.21162284885824
0.661	1.73163889961536	2.75894721520281	1.45572201293609	4.36735143461843	2.39666876871298	1.51944331022551	2.29988429378932	1.42105559546894	1.83445404366566	2.21271956415865
0.662	1.73253230499753	2.76014819167833	1.45612746007117	4.36796484739679	2.3970385418312	1.51948618887996	2.30044682553782	1.4217677306591	1.83445580438117	2.2135898770213
0.663	1.73355659765499	2.75967971724142	1.45634233631638	4.36867732440334	2.39766403532194	1.52005359929873	2.30104741524854	1.42297519635621	1.83585773775558	2.21436110941027
0.664	1.73383068608136	2.76066700609749	1.45705794574529	4.36968699310167	2.39766403532194	1.51971903640771	2.30189122089601	1.42391442932614	1.83655958684499	2.21578331353091
0.665	1.73505746902356	2.76121664339786	1.45765396471735	4.37030041320078	2.39803380932682	1.52060754890014	2.30249181771687	1.42474011725771	1.83679881906783	2.21646252789899
0.666	1.73628425540984	2.76154231679864	1.45798843249124	4.37083509976079	2.3986593043201	1.52078156168811	2.30335466109615	1.42641206885252	1.83820428300397	2.21755218852175
0.667	1.73686800551323	2.7624885170745	1.45879932898994	4.37160728514066	2.39927099388132	1.5211455435697	2.30384882147278	1.4271139287266	1.83855432912456	2.21821022203524
0.668	1.73773770258728	2.76348609170393	1.45963453189103	4.37279477201257	2.39954052151324	1.52153894366171	2.30469264437512	1.42770224142651	1.83925970535592	2.21961830993091
0.669	1.7384404848143	2.76466654081854	1.45996900081334	4.37340820186802	2.39979624295067	1.52181467371154	2.30538067075433	1.42878589030554	1.84007765641213	2.22038954794821
0.67	1.73953638857729	2.76506310504818	1.46046973574026	4.37382350173395	2.40069126949096	1.52244092424808	2.30585580917579	1.42972513817623	1.84055084460675	2.22139425506688
0.671	1.74065601051042	2.76595897983018	1.46128063453097	4.37564477085662	2.40138940317709	1.52217865691349	2.30643739558516	1.43056112359601	1.84113308425936	2.22251216790466
0.672	1.74137065466446	2.7667223242324	1.46159079826448	4.37629757713145	2.40116129384098	1.52303775864494	2.30696189437543	1.43211954956773	1.84195456191511	2.22326222385299
0.673	1.74174005983185	2.76693601950773	1.46209153402885	4.37710915372721	2.40188704185987	1.52290662469273	2.30788185787266	1.43258403499943	1.84218851533241	2.22445097217086
0.674	1.7427406531609	2.76809593418393	1.46266518865473	4.37750542676166	2.40191465502145	1.52353287757661	2.30835700522174	1.43411161543044	1.8428903764979	2.22532835705337
0.675	1.74308634212752	2.76895072074159	1.46268949498248	4.37825730747422	2.40315185108748	1.52337232598789	2.30898795888932	1.43578360659772	1.84406190945048	2.22643921387989
0.676	1.74392002171198	2.77014146928279	1.46342747690615	4.37902952601854	2.40366329867994	1.52433314834941	2.31013213078965	1.43659903658955	1.84429938716872	2.22688496967441
0.677	1.74439660255617	2.77088427558283	1.46395251997459	4.37964297547379	2.40438905089863	1.52404146245066	2.31073276726176	1.43767242491435	1.84523696934986	2.22832131902816
0.678	1.74530188333305	2.77142366004387	1.46476536209481	4.38021705978407	2.40438905089863	1.52443486558764	2.31170211566102	1.43851871117236	1.84593883634894	2.22907137799177
0.679	1.74642151621616	2.7720041477235	1.46512220009685	4.38136523414553	2.40551219862911	1.5249299868057	2.31230276060493	1.44004631628141	1.84687818461623	2.22962327789475
0.68	1.74742211685899	2.77265552271802	1.46557626505173	4.38180088607343	2.4057541170255	1.52516283908878	2.31277792374899	1.44134682101918	1.84769791418521	2.2310666952756
0.681	1.7481249101368	2.77328634750325	1.46629188244922	4.3821971732066	2.40603745610648	1.52602194961158	2.31332147624112	1.44243050596856	1.84839626246349	2.23238984718306
0.682	1.74881584486243	2.77427369152876	1.4666020482214	4.38304814372191	2.4066629633638	1.52635652082144	2.3143592322469	1.44326651831651	1.84898379919803	2.23393235025339
0.683	1.75034047151179	2.77535247640865	1.46743725990649	4.38376067872884	2.40691868939301	1.52648765617412	2.31467859322061	1.44480442662405	1.84933914093792	2.23448425407521
0.684	1.75072173860695	2.77589187055192	1.46817718613818	4.38510702478252	2.40750277694269	1.52698278088342	2.31554151659957	1.44611523096015	1.85004101583865	2.2353475228138
0.685	1.75140081619807	2.77632955263693	1.4690367071293	4.38585893375546	2.40788636662403	1.52728793616611	2.31621056831649	1.44695125116038	1.85062326976507	2.23600557027191
0.686	1.75273481557777	2.77742890013592	1.46975232767358	4.38667055441727	2.40816970762245	1.52705508201027	2.3172864143969	1.44824149632339	1.8519162131465	2.23765422315544
0.687	1.75425945361578	2.77733746399577	1.47008680253767	4.38720529633809	2.40915119479461	1.52738965483882	2.31806193228663	1.44943875600827	1.8527359542704	2.23898445070347
0.688	1.75465258266813	2.77807001242129	1.47046794881749	4.38853132497029	2.40974909259159	1.52805880227623	2.3186929280242	1.45063601931447	1.85309130077903	2.23974864419903
0.689	1.75551043769798	2.77960705687113	1.47135178074489	4.38886791983677	2.41017410633526	1.52845221014344	2.31906165611958	1.45203983477039	1.85402890646858	2.24008120187257
0.69	1.75661823103886	2.78100128585618	1.47211601962286	4.38958047725748	2.41061652668484	1.52878678502449	2.3200691364601	1.45276231017273	1.8551969513018	2.24138317603512
0.691	1.75792852250441	2.78119443728724	1.47247285837054	4.3905305580136	2.41064414092598	1.52865564889986	2.32063175169513	1.45417641688848	1.85531305104818	2.24284074817736
0.692	1.75865505038378	2.78174412158872	1.47369117081208	4.39096623466145	2.41116940565987	1.52958707295244	2.32128179410692	1.4553634121731	1.85602022516669	2.24383136157885
0.693	1.76035847949244	2.78294520959666	1.47342767205694	4.39177787866055	2.41118321326193	1.52954418642117	2.32216379635701	1.45654012895769	1.85695431328616	2.24491398925687
0.694	1.76053725361082	2.78329146815515	1.47459736951502	4.3929057808916	2.41237901467738	1.53017045304051	2.32287095402538	1.45760329034475	1.85765620298503	2.2456781878731
0.695	1.76101384264188	2.7839120379149	1.47528868656477	4.39385587844294	2.41253449430882	1.530577333256	2.32352100677547	1.4592856641537	1.8588313102374	2.24633624373909
0.696	1.76181196981608	2.78499086401324	1.47607723905525	4.3946078205604	2.41350218446262	1.53067905361674	2.32419009918399	1.46045211171299	1.85918313815731	2.24822546801166
0.697	1.76319386782595	2.78637484336209	1.47662660101513	4.3952810337761	2.41365766461873	1.53143645967182	2.32487823185388	1.46140172363165	1.86035472517566	2.24887646044589
0.698	1.7633963655901	2.78657827617464	1.47686384427166	4.39567735700103	2.41466678021885	1.53163990106945	2.32545990423445	1.461990091512	1.86059045348102	2.24998029110902
0.699	1.76430167565317	2.78767767046376	1.47796256977348	4.39728033950884	2.41490870367706	1.53177103843148	2.32632289903081	1.4640337318892	1.86176028212558	2.25051807505749
0.7	1.76540948575039	2.7887462335426	1.47810452579662	4.39777575046537	2.41599045766607	1.53226617189631	2.32725428989531	1.4653137575629	1.86188167319445	2.25162190807405
0.701	1.76692229632904	2.789092500821	1.47913227570048	4.39831052928695	2.41613213114393	1.53260075177531	2.3277295066028	1.4665007883002	1.86316937113479	2.25240024534316
0.702	1.76782761226731	2.78973364161853	1.47941813746135	4.39920093639635	2.41664359550155	1.53260075177531	2.32833022964876	1.46734713377959	1.8638677464571	2.25426828811233
0.703	1.7686257484671	2.79057821929661	1.48027767418712	4.39985381493675	2.41716886863748	1.53332874607713	2.32928067258228	1.46899870558359	1.86387127288069	2.254933418095
0.704	1.76972170458896	2.79242049767477	1.48089801780255	4.40086366700596	2.41815037710476	1.53363391110594	2.32986236477224	1.47030959284166	1.86469280510789	2.25613633544786
0.705	1.77061516206585	2.79283765068408	1.48142307449415	4.40129937061919	2.41872067208346	1.53423076970163	2.33053148959497	1.47138307492165	1.86621448217686	2.25678026623125
0.706	1.77236607780414	2.79378395727107	1.48192382163703	4.40254676838209	2.41915950409499	1.53456535257716	2.33152002709431	1.47267340895801	1.86645550619341	2.25722604331821
0.707	1.7730926284051	2.79478166465287	1.48290295950187	4.40339782940639	2.41937381424118	1.53479821348007	2.33204461121639	1.47421143991028	1.86750572309138	2.25900208820641
0.708	1.77406954669835	2.79573825755118	1.48321313238135	4.40377381806969	2.42002695815502	1.53503107459709	2.33342096589389	1.47528493311243	1.86844160371245	2.25998565561106
0.709	1.7748558277611	2.79608453570579	1.48397738696095	4.40512032089077	2.42096704998511	1.53519162934408	2.33372134125168	1.47659584219177	1.86926314696338	2.26107536834457
0.71	1.77565397350926	2.79705141338864	1.4847396882195	4.40573385294719	2.42113634121251	1.53599193707637	2.33439048592695	1.47763850197348	1.86961498557811	2.26183958152907
0.711	1.77704776508404	2.79845601677566	1.48567216445859	4.40644647525851	2.42170664029771	1.53596252120674	2.33514706657149	1.47908354650612	1.87090271162456	2.2629575682541
0.712	1.77765527454613	2.79876117795543	1.48633917894025	4.40723782972652	2.42116395768317	1.53651649370775	2.33579717775618	1.48039446879897	1.87090271162456	2.26505913152281
0.713	1.77917998377755	2.80024695092577	1.4867689520005	4.40822736575613	2.42237359539833	1.53695280281825	2.33689223152298	1.48169511582444	1.87160815661816	2.26559692263188
0.714	1.77997813551729	2.80123440497219	1.48786769736543	4.40886126721225	2.42287125976533	1.53692338693661	2.33775530219138	1.48298548814132	1.87230654689428	2.26626913274938
0.715	1.77982349323712	2.80141728722167	1.48829747173387	4.4097327175601	2.42398065075888	1.53741852894581	2.33861837858819	1.48440999351965	1.87347994182284	2.26755700565149
0.716	1.78120542952131	2.80251674803108	1.48898879904605	4.4107616308475	2.42399445889384	1.53785484022668	2.3393256335631	1.48547323659158	1.87406752297783	2.26855472074914
0.717	1.78201544797419	2.80329048652186	1.48956248525246	4.41121772313962	2.42412232748676	1.53785484022668	2.33956889580039	1.48679446051806	1.87570711011221	2.26977179631093
0.718	1.78293265278635	2.80461396517333	1.49006323729774	4.41161272843908	2.42507623692215	1.53848112373696	2.34066398420392	1.48810540980866	1.87652514227361	2.2705501561867
0.719	1.78415955061296	2.80553974947955	1.49092278944793	4.4130380202246	2.42538720759438	1.53915030181082	2.34143964418737	1.48975707720098	1.87676441132257	2.27187338085622
0.72	1.78494584360835	2.80649638160688	1.49187763121683	4.41394885599143	2.42608538095584	1.53901916166529	2.34235209476781	1.49105775821065	1.87828437584874	2.27241117523684
0.721	1.78624433609946	2.80777875078411	1.49225878428617	4.41462214500311	2.4264689887258	1.53935375150596	2.342739929003	1.49212102092948	1.87875409454802	2.27340182854217
0.722	1.78674466978691	2.80819592742741	1.49309402727711	4.41565108346514	2.42733645861928	1.53945547653839	2.34364112666657	1.49342171069972	1.87957566281085	2.2741801930303
0.723	1.78837659180615	2.80905084513329	1.49354811765161	4.4162456496025	2.42759219792645	1.54005234797702	2.34469816288926	1.49508368163093	1.88015796083705	2.2754963546105
0.724	1.78916288993675	2.81046579588232	1.49431238651259	4.4169583122733	2.4284458620374	1.54044576969153	2.34496047699551	1.49673538218503	1.88097600322126	2.2768266590125
0.725	1.79006824213702	2.81197219861832	1.49526723364963	4.41751215126099	2.42881566387405	1.54041635447461	2.34598722110696	1.4975612354662	1.88133138291729	2.27804375063177
0.726	1.79147393388031	2.81269455841558	1.49588759063433	4.41856147079081	2.42934095282335	1.54085267219067	2.34685035296723	1.49958450606484	1.88238340746898	2.27868769350396
0.727	1.79270085357987	2.81388551394238	1.4965079481409	4.419551064602	2.4299526879176	1.54134782064313	2.34762605118865	1.50017293758557	1.88250127964315	2.27990478834841
0.728	1.79359434517181	2.81452671614502	1.49715261930748	4.4200261809503	2.43067848641546	1.54174124387378	2.34806324909698	1.50183493960487	1.88367470981449	2.28078930699365
0.729	1.79458315945719	2.81557482676458	1.4980364955004	4.42161036836747	2.430747529035	1.54147896164097	2.34913936818724	1.5030015343771	1.88472850612504	2.28233191430421
0.73	1.79579821977234	2.81620575172147	1.49820275958236	4.42222395306719	2.43157358215601	1.54251215818966	2.34991508014382	1.50442611851732	1.88566796222082	2.28321643640482
0.731	1.79690609406487	2.81784476068135	1.49913329916001	4.42279817514795	2.4319571953723	1.54267271450515	2.35079728567585	1.50574740743402	1.88590547460311	2.28386038221894
0.732	1.79782332721534	2.81868942859218	1.4994677928829	4.42380816128076	2.43256893444202	1.54310903630883	2.35155396020175	1.5072855802256	1.88742194781342	2.28497134109609
0.733	1.79951500541394	2.81973755632649	1.50066185370446	4.42436201759337	2.4330666115214	1.54396819963755	2.35231063907153	1.50857604939546	1.88742371286984	2.28574264907281
0.734	1.79961032737499	2.82114228419221	1.50152142190678	4.42521317611768	2.43418983938844	1.54380764296439	2.35261106180861	1.51002120830326	1.88847928573443	2.28751170394442
0.735	1.80071820966498	2.82210925633393	1.50183160321962	4.42675804646511	2.434687518506	1.54404051227998	2.35377466366511	1.51071296076524	1.8889490187614	2.2883891610551
0.736	1.80126640653228	2.82248532962114	1.50290606596176	4.42717344408486	2.43515758115481	1.54500140614317	2.35474434020998	1.51237501169481	1.88953133137693	2.28981856728433
0.737	1.80215991074926	2.82389007197231	1.50331153709436	4.42822281981749	2.43541332546584	1.54481143523139	2.35571402433185	1.51379963288177	1.89047080081044	2.29035637070291
0.738	1.80348217893286	2.82487761802461	1.50371700842733	4.42923283766684	2.43576932535583	1.54540831852582	2.35627678857221	1.51498682151362	1.89128886671836	2.29124797643386
0.739	1.80468539132858	2.82607891270953	1.50476715974859	4.42905500676048	2.43603887850562	1.54564118939312	2.35744042440198	1.51699991341911	1.89246056193913	2.29247216881336
0.74	1.80570982978233	2.82650640105516	1.50567536417854	4.43046005796407	2.43727617897551	1.54593288882712	2.35810969172078	1.51853813559135	1.89234445147812	2.29357607133489
0.741	1.80671053283294	2.8279820512112	1.50658357115444	4.43160855766294	2.43740405180904	1.54623807448725	2.35867246610409	1.51959120677681	1.893630495768	2.29488519543846
0.742	1.80741339986721	2.82918336078002	1.50684512399869	4.43228191570376	2.43780147939731	1.54620866056849	2.35936079058092	1.52102613197675	1.89445563112233	2.29543714840661
0.743	1.80870007510097	2.82935597807544	1.50765607083593	4.43273668790591	2.43901116788842	1.54709724703073	2.36052445496794	1.52245078778733	1.89504501552906	2.29631461527585
0.744	1.80960546028019	2.8310762399879	1.50808586012394	4.43366661360653	2.43901116788842	1.54683496086525	2.36177557765317	1.52384462570134	1.89585956009757	2.29777233377118
0.745	1.81085616543169	2.83235873237861	1.50892112397658	4.43376571918214	2.43962291803985	1.54750416409048	2.36251326330649	1.52516598222565	1.89655976113118	2.29876302489252
0.746	1.81184500832576	2.83298969869622	1.50947051978191	4.43483551009842	2.44002034757326	1.54760589366468	2.36332716260134	1.52660092916006	1.89726702631659	2.29985986434853
0.747	1.81336982138972	2.83385498169988	1.51047402375723	4.43628136150056	2.44026228635436	1.54830451312441	2.36436530876484	1.52812891953796	1.89820298588873	2.30050382000265
0.748	1.81407269762419	2.83546325704677	1.51087949911292	4.43740951859916	2.44112978642422	1.54890140417169	2.36447181078207	1.52954333024155	1.89878707901376	2.3011760738413
0.749	1.81537125847244	2.83643028371725	1.51147555435395	4.43734977435071	2.44161366560514	1.5488290875627	2.36579136854412	1.53085443307245	1.89925682637454	2.30228706635102
0.75	1.81625291437434	2.83714243065757	1.51271827570925	4.43849831823475	2.4416412831049	1.5485373867092	2.36654812943736	1.53240299034665	1.90042854888106	2.30350420842593
0.751	1.81736083197481	2.8382111994559	1.51348257308258	4.43962648848383	2.44287860113334	1.54896023137095	2.36746856152671	1.5337968721368	1.90054819383756	2.30491949712945
0.752	1.81818277963979	2.83994180394026	1.51364883609926	4.4402605126679	2.44299266696591	1.5496000271261	2.36813788105981	1.53570675688164	1.90113229073218	2.30569790420623
0.753	1.81951696460243	2.84110203903624	1.51445979054552	4.44128958232473	2.44371848944864	1.54970175787106	2.3691951202049	1.53674961089915	1.90265589243221	2.30645508611247
0.754	1.82054143755663	2.84204852221267	1.51517743451826	4.44220056401563	2.4439880480494	1.55040038315955	2.36984539350819	1.53842205735561	1.90277377216786	2.30767931170442
0.755	1.82095870141605	2.84311731179169	1.51555859514106	4.44336952427788	2.44494200558092	1.55029865202408	2.3709217021061	1.53974346538053	1.9037097465676	2.30879031699088
0.756	1.82187597989487	2.8442981268006	1.51601270829129	4.44344825168688	2.44545350684399	1.5506920850316	2.37132868083219	1.54126124407079	1.90488148440706	2.31045329142261
0.757	1.82284109802247	2.84471536346452	1.51689661865508	4.44346723251455	2.44617933419791	1.55123015491277	2.37226038050423	1.54243825355522	1.90546735484148	2.31077881061525
0.758	1.82396090127632	2.84632370776955	1.51751699621697	4.44475429246247	2.44624837834896	1.55136129951261	2.37337482452053	1.54446177737813	1.90628722186804	2.31174829243088
0.759	1.82579547164489	2.84751482057622	1.51864012681762	4.44536795165561	2.44684633053184	1.55205992920651	2.37430653814366	1.54577293507919	1.90675697994208	2.31241348466329
0.76	1.82668901479404	2.84910261738933	1.51883070764744	4.44631831858669	2.44792817115474	1.55288970604207	2.37480098370472	1.54696023182523	1.90769473164113	2.31385001951525
0.761	1.82759443193082	2.84950957960682	1.52023971356039	4.44722932574401	2.44806985615033	1.55255509632994	2.37587733670506	1.548952967342	1.90805014356878	2.31527948088983
0.762	1.82860704892918	2.85115908584877	1.52105067570895	4.44754564907402	2.4492795772104	1.55309317106759	2.37706021446611	1.55026414176635	1.9094470610554	2.31549885390612
0.763	1.82928619980764	2.85220734819052	1.52114596633674	4.44889248826172	2.44966320727641	1.55309317106759	2.37771052510932	1.55122426229372	1.90991858990177	2.31660987454239
0.764	1.83094201330983	2.852074758416	1.52210085799858	4.44982389742217	2.4499189609126	1.55335546172266	2.37866132805428	1.55310342733112	1.91038835309048	2.31847809014071
0.765	1.83216903680523	2.85327618104052	1.52312870920569	4.45071453508915	2.45055834590981	1.55379180569529	2.37945628298967	1.55428047897581	1.91085105087787	2.31915036809262
0.766	1.83339606417836	2.85487429739701	1.52389302299508	4.45200164763128	2.4512979914549	1.55428697568112	2.38014472574065	1.55606660500608	1.91202811277881	2.32004202182647
0.767	1.83467092429701	2.85605516784487	1.52382006436498	4.45315028683382	2.45202382957532	1.55415582996939	2.38081411181911	1.5572539372848	1.91214422922022	2.32136534920348
0.768	1.83537382977107	2.85655360197582	1.52484791991511	4.45406133115187	2.45249391394402	1.55492678891068	2.3820273138639	1.55960807442275	1.91331422942871	2.32156348965151
0.769	1.83677964365154	2.8580705608711	1.52513379273223	4.45441844720316	2.45227958477308	1.55546487102427	2.38321025093948	1.56023769069893	1.91401799816024	2.32299296817551
0.77	1.83788760722669	2.85959781300857	1.52637655430825	4.45540822564158	2.45274966931115	1.5549991109192	2.38404336152684	1.56200330699874	1.91495753679047	2.32476921075112
0.771	1.83882867025132	2.85990304683444	1.5272118440878	4.45612104042602	2.45338905863915	1.55562542886864	2.38493702386112	1.56293264980853	1.91601142885716	2.325434418486
0.772	1.8398294370939	2.86063582764798	1.52831067947267	4.45711082775859	2.45390057103856	1.55593063199612	2.38592600525533	1.5648118834832	1.916361548968	2.32687098537106
0.773	1.84143779334356	2.86192875416936	1.52862087394518	4.45800149825242	2.45429801507045	1.55596004367015	2.38659542166552	1.56650499936716	1.91648296791496	2.32728850158921
0.774	1.84243856525833	2.86332343365217	1.5283816499123	4.45877408169536	2.45613334018406	1.55635348267171	2.38740949409367	1.56791957280468	1.91776733387864	2.32827923817076
0.775	1.84292707617721	2.86404594132933	1.53002990801577	4.46008165061476	2.45563563381189	1.55689156803766	2.38862275564885	1.56956135939695	1.91800310447714	2.32961674186241
0.776	1.84287957383527	2.86565441010781	1.53076991162327	4.46170556989413	2.45610572234543	1.55769194901103	2.38911726074592	1.57099648327536	1.91858899760853	2.3306074824897
0.777	1.84417820530394	2.86693707933846	1.53110442881277	4.46166620746029	2.45663104719815	1.55722618483103	2.3902621392113	1.57264855386432	1.9199894907376	2.33205114196568
0.778	1.84509553021147	2.86703882709506	1.53155855943716	4.46245777231423	2.45731546922556	1.55759021359034	2.39123209988504	1.57418702754094	1.92046103499518	2.33225636029414
0.779	1.84663232723226	2.86819918872733	1.5320350169018	4.46311085203172	2.4572290161154	1.55772136044808	2.39181407998084	1.57561190236321	1.92093611525985	2.33313387541423
0.78	1.84753778136141	2.86873878049528	1.53327779935587	4.46418083989716	2.45883621409881	1.55795424281917	2.39299711463241	1.57701624817885	1.92198472368579	2.33458462185195
0.781	1.84895550641409	2.8696144699864	1.53306289404628	4.46416043881683	2.45850781115923	1.55828886109565	2.39377310018128	1.57906050804339	1.92338699766389	2.33590798092455
0.782	1.849551227359	2.87044902889955	1.53397116059184	4.46503217915407	2.45948942269593	1.55828886109565	2.39483055478155	1.58083649411887	1.92374419424708	2.33624059139323
0.783	1.85057576918956	2.87185403963248	1.53492607600932	4.4664972501183	2.4604848460397	1.55905983578027	2.39491802061455	1.58190003691252	1.92432832992916	2.3374365611342
0.784	1.851779092784	2.87303499081298	1.53559511765954	4.46715034305887	2.46098255867922	1.55882695223513	2.39629508725379	1.58378964752571	1.92502858725312	2.33808054030663
0.785	1.85288709092835	2.87364549319647	1.53621551440794	4.467962332495	2.4613109639739	1.55898751055439	2.39713949263671	1.58509068624036	1.92585203629085	2.33887315722332
0.786	1.85453112371221	2.87472470171776	1.53674061982513	4.46843757477543	2.46193655840012	1.55892868855184	2.39832258038775	1.58674282800517	1.9265522966056	2.34041590692019
0.787	1.85565100713457	2.87572273162038	1.53814967820491	4.46915044051876	2.46266241701921	1.55955501441234	2.3990604617402	1.58851885569363	1.92725609326977	2.34185251058974
0.788	1.85613952879383	2.87689341740464	1.5382206467679	4.46972481590089	2.46294579710872	1.56039832076257	2.39994302302171	1.58996432300179	1.92772941654649	2.3427371210281
0.789	1.85735474507198	2.8778400365315	1.53924854067217	4.47020006282457	2.46342970380008	1.56009310910334	2.40063158310788	1.59174036731899	1.92843498405498	2.34371371850662
0.79	1.858164891135	2.87892954801284	1.53967835689337	4.47132841774416	2.46371308502541	1.56079176404137	2.40197057502181	1.59291755841705	1.92971939375426	2.34470448177227
0.791	1.85947544214742	2.87999849610537	1.54034740606879	4.47194216336626	2.46490904595138	1.56066061620165	2.40237766585723	1.59421863309602	1.93007129536916	2.3460349455234
0.792	1.8607622383277	2.88061929887032	1.54120704094816	4.47299180154221	2.46553464624335	1.56079176404137	2.40334772264465	1.59564359245562	1.93112523454112	2.3470257127688
0.793	1.86189401685664	2.88201408389805	1.54151724217198	4.47412017311946	2.46603236540232	1.56172330700202	2.40477421486516	1.59742993267912	1.93194339583033	2.34802356470324
0.794	1.86332366772847	2.88277778293073	1.54273573037993	4.47463479512508	2.46640220291892	1.56218907978714	2.4052687874585	1.59919575234949	1.93171468681512	2.34899308567345
0.795	1.8643126041495	2.88355176944351	1.54314122483719	4.47534768462649	2.46664415844227	1.56226140808721	2.4058508342262	1.60124013849499	1.93288121784349	2.34987770675273
0.796	1.86521809261242	2.88458988372895	1.54392989722115	4.47588271556133	2.46786774762514	1.56223199830596	2.40722802711759	1.60204571956587	1.93393339791962	2.35098879785509
0.797	1.86589728209194	2.88535359105608	1.54455030273502	4.47691197018808	2.46800943936946	1.5624648852447	2.40821719628917	1.60359459408569	1.9346389783036	2.35220604242495
0.798	1.86662399357041	2.88674840332287	1.54486050570709	4.47705046849962	2.46886319262686	1.56249429498149	2.4090426044268	1.60536044780416	1.93522490052474	2.35297743408203
0.799	1.86812522884394	2.8880414675338	1.54567350704738	4.47762486854785	2.46896345792101	1.56259603362892	2.41001271387134	1.60702295650096	1.9361609637314	2.35374882675335
0.8	1.86932859647211	2.88877433108438	1.54617429598223	4.47857540404599	2.46984483126124	1.56293065977496	2.41100190577455	1.60881962064412	1.93675219354866	2.35429374993931
0.801	1.87005531450482	2.89004683607487	1.54727317868526	4.47938744461764	2.47058451417164	1.5635275839064	2.41193388109665	1.61048214621199	1.93756683154329	2.35594269065044
0.802	1.87137778067218	2.8908208457881	1.54751241654563	4.48013971697705	2.47108223988334	1.56380339308435	2.41270998624604	1.61190717471812	1.93839031312923	2.35694764354917
0.803	1.8725930386469	2.89155371764382	1.54901881539537	4.48061499063915	2.47179430770464	1.56359991388056	2.41350517206488	1.61356971567366	1.9387404555968	2.3580445802773
0.804	1.87373673336349	2.89274504929066	1.54868226939569	4.48180318024108	2.4720362669568	1.56434150177089	2.41475682402837	1.61534588717244	1.93955863512422	2.35904245258572
0.805	1.87451126307991	2.893600255727	1.54925604035824	4.48269396440517	2.47231965253993	1.56432798859015	2.41521328597637	1.61745267541785	1.94014633438526	2.35993417549152
0.806	1.87520234489915	2.89476074152889	1.55021098436053	4.48354538798599	2.47331510915735	1.56413802155601	2.41630907570661	1.61878463567194	1.94084839177841	2.36070557764224
0.807	1.87673925477278	2.89562624034956	1.55064081046623	4.48417958280067	2.47405479883741	1.56483668891075	2.41736672147236	1.62044721124953	1.94131996794734	2.36189450150981
0.808	1.8775613193162	2.89658321649472	1.5508800508305	4.48483273516705	2.47439702658916	1.56460379957465	2.4183368971757	1.62150062071417	1.94213815356231	2.36310468421979
0.809	1.87930078591167	2.8976830988025	1.55154911855057	4.48550629972305	2.47490856604501	1.56493842934937	2.41941363874884	1.62327683595756	1.94284198373089	2.36399641396994
0.81	1.87920545434469	2.89874184321545	1.55216953229304	4.48635773628566	2.4753060302472	1.56514191060121	2.42027727191433	1.62506332282693	1.94342792048136	2.36521368753788
0.811	1.88101649317646	2.89948502427277	1.55312448171854	4.48655601652631	2.4760181058797	1.56540420893774	2.42124747095575	1.62695318471365	1.94459802835334	2.36575153339939
0.812	1.88150503613775	2.9007884425772	1.5532441027585	4.48720917674076	2.4765158386939	1.56550594976372	2.42221767778264	1.62837828467293	1.94506607265613	2.36685557199865
0.813	1.88243432697613	2.90207129590007	1.55405712375137	4.48798189173393	2.47715526685871	1.56581117299112	2.42281888604845	1.62955561147146	1.94530009505493	2.36829932981346
0.814	1.8838402811774	2.90292653522621	1.55424771037705	4.48897184602144	2.47751130629234	1.56617521303836	2.42377002490708	1.63121824205443	1.94658810552207	2.36939628670957
0.815	1.88475769339305	2.90432144874862	1.5549167836914	4.48982329851354	2.47810930941206	1.56591291431678	2.42493429834268	1.6332422923278	1.94729194514169	2.37050742011656
0.816	1.88579420992031	2.90487140771856	1.5557277879907	4.49083367586707	2.47872112242353	1.56714970503894	2.42523490925245	1.63466741964219	1.94775999321583	2.37113724685392
0.817	1.88687852199621	2.90616456950357	1.55666043700076	4.49172450172253	2.47889043532854	1.5666115873038	2.42613674750795	1.63621644484224	1.94940170437196	2.37193701353136
0.818	1.88779594112868	2.90701982334961	1.55694631762308	4.49200151850287	2.47971659577702	1.56744141209514	2.42735036279938	1.63786884859477	1.94940347341575	2.37314721735712
0.819	1.88878492445418	2.90829242291935	1.55744913731345	4.49336765698669	2.48011406447712	1.56744141209514	2.42803908241018	1.63952126128246	1.94975185810694	2.37403896575919
0.82	1.88955947295597	2.90980970641787	1.55816485120066	4.49358636017867	2.48110954157122	1.56701855543262	2.42911591217569	1.64107030934573	1.95057006428772	2.37524208591831
0.821	1.89069133459379	2.91045115622753	1.55888056582143	4.49443783397513	2.48145177608834	1.56761548934568	2.42997961304179	1.64260910485649	1.95127568138943	2.37599933176561
0.822	1.89163253372587	2.91130642529991	1.55952531692403	4.49467548937812	2.48220529069632	1.5673825970832	2.43096897465377	1.64450933082186	1.95186163308271	2.3766716907645
0.823	1.89283596357563	2.91249785641904	1.55935905901173	4.49610142836989	2.48257514413448	1.56811068180116	2.4319392599979	1.64618229701216	1.95256371503706	2.37821454078289
0.824	1.89375339601988	2.91326165465387	1.56057760007944	4.49677503740455	2.48320077328624	1.56815361043829	2.43278389532368	1.64806202538679	1.95291387206598	2.37909920940472
0.825	1.89484961119576	2.91421869993751	1.56129331759648	4.49709142555736	2.48379878572105	1.56832769027137	2.43368579332392	1.6487746208679	1.95361949445389	2.38021036428597
0.826	1.89588615566212	2.91507398244643	1.56110272976392	4.49796333319125	2.48490835194491	1.56895403388936	2.43461792794045	1.65103631289746	1.95478786891923	2.38142058566576
0.827	1.89710148419314	2.91667250141368	1.56248753355292	4.4989927051405	2.48563425596954	1.56854706057848	2.43569481718585	1.65269905326721	1.95525769662889	2.38207877393787
0.828	1.89782825872784	2.91741573715542	1.56272678282514	4.49970569015661	2.48527820809002	1.56899696492368	2.43684011849303	1.65403114463429	1.95549703424489	2.38306960251125
0.829	1.89913892742945	2.91893307963833	1.56342020131399	4.50018101506875	2.4862184647595	1.56889522104539	2.43756706928605	1.65638599504177	1.95701734545269	2.38461247037258
0.83	1.90017548534818	2.91966603416682	1.5639210028855	4.50134891423242	2.48701341412321	1.56952156577208	2.43858672146861	1.65732588893115	1.95759976872716	2.38551133041
0.831	1.90129549279208	2.92031779849532	1.56468538663881	4.50182424324139	2.48759762468052	1.56982679823491	2.43977022621574	1.65922620146543	1.95795346954376	2.38681353593757
0.832	1.90209383391922	2.92139721770328	1.56509089483811	4.50226020790321	2.48786721143889	1.57011850547537	2.44091556495283	1.66113678290117	1.95865379505191	2.38736557629238
0.833	1.90320195777193	2.92256812298801	1.56542544033587	4.50273553941618	2.48823707053785	1.56972505395539	2.44179843772116	1.66255177538957	1.95958815470082	2.38847674960959
0.834	1.90401219103983	2.92396315139546	1.56566469185065	4.50382472269636	2.48923256905161	1.57039433280895	2.44271949850292	1.66409067491337	1.96005975849444	2.3892623728198
0.835	1.90523943324847	2.92470640962336	1.56671496187482	4.50433942404889	2.4902142615194	1.5710636140917	2.44354511316057	1.66599102756022	1.96064749526169	2.39014706052179
0.836	1.90614500570925	2.92620322167549	1.56726442948314	4.50531051978365	2.49045623290189	1.57099127463933	2.44423392820622	1.66763333192818	1.96099943010262	2.39135021202867
0.837	1.90737225487006	2.92730324568084	1.56740838790668	4.5058645905338	2.49118214815448	1.57067016217684	2.44536021676851	1.66917225690089	1.96182120284285	2.39168285743979
0.838	1.9077892655466	2.9279447424302	1.56831470256873	4.50709231117256	2.49167990097101	1.57116535939924	2.44643720353263	1.67107264035567	1.96252330582891	2.39256754911287
0.839	1.90867106331138	2.92892242483824	1.56907909364526	4.50738977033765	2.49206357242806	1.57116535939924	2.44725171530842	1.67322084125456	1.96357734797883	2.39355839663873
0.84	1.90938597189829	2.92988982196669	1.56907909364526	4.50810278835654	2.49241962720649	1.57150000120902	2.44809645042598	1.67439833862312	1.96392928603592	2.39456343028306
0.841	1.91018432703845	2.93045013286845	1.56948460459254	4.50871665508302	2.4929311902257	1.57173289780466	2.44910506049623	1.67605094522123	1.964511720993	2.39544812721029
0.842	1.9113162530767	2.93139695650486	1.57024899755475	4.50976650808248	2.49401316690394	1.57170349271457	2.44975572097933	1.67736261368475	1.9650994659979	2.39643188765033
0.843	1.91235284726916	2.93266968404872	1.57070317472868	4.51028122525436	2.49441064908842	1.57167408781771	2.45046366725223	1.67925279097759	1.96591770961976	2.39731658761818
0.844	1.91327032639275	2.9335456127192	1.57089376427905	4.51071721199565	2.49475289785636	1.57193638957382	2.4517156969363	1.68080202833767	1.96650545724158	2.39819419622859
0.845	1.91409247175268	2.93407506224735	1.57144323702716	4.51123193170221	2.49577603067591	1.57224162816836	2.45231706318303	1.68210346125919	1.96697176264517	2.39975129401719
0.846	1.91520062761845	2.93442154528487	1.57180212080597	4.51245968796952	2.49600419723608	1.57216928665189	2.45337501944674	1.68340489974201	1.96755951218631	2.40041659670215
0.847	1.91603466955058	2.93594929112729	1.57278144148615	4.51307356916207	2.49673012376595	1.57285210874563	2.45453958019467	1.68531562322069	1.9681454930417	2.40118096170639
0.848	1.91651135110505	2.93646845477081	1.57280373637072	4.513648086018	2.49699971642293	1.57294032124599	2.45531596033868	1.68682387326932	1.96896551403093	2.40195242125156
0.849	1.91775052700667	2.93743588328539	1.57304299294971	4.51432176248319	2.49796762137331	1.57327496635313	2.45609234553416	1.68826974754001	1.96943536267489	2.40307072307751
0.85	1.91929950402438	2.93848450956319	1.573856059421	4.51503480792445	2.49771183655628	1.57298325980212	2.45704373635563	1.68970537420358	1.96978199738616	2.40439424448338
0.851	1.91926382506469	2.93958459532189	1.57392702075321	4.51578722237644	2.49832368238996	1.57314381506112	2.45794582984951	1.69125466206956	1.97036975199257	2.40516570896172
0.852	1.92078902172231	2.94010376686182	1.57469142156055	4.51618385736641	2.49882144472004	1.57350786483447	2.45891633370861	1.69337223642946	1.97118800868238	2.40604332992368
0.853	1.9213013864284	2.94096943371301	1.57473804904213	4.5168764833259	2.49957499362406	1.57371135942848	2.45978024424505	1.69432249968992	1.97212417305674	2.40648923559957
0.854	1.92211165665826	2.9418556871275	1.57564641417838	4.51743058662875	2.50054290582923	1.57391485452482	2.46094486755103	1.69633669215801	1.97236175435035	2.40781276556485
0.855	1.92313639061256	2.94292491522633	1.57588567301255	4.51846155125754	2.50079869248488	1.57378370312016	2.46156538448213	1.69855770991168	1.97271193192275	2.4088036414223
0.856	1.92388701009937	2.94375971775947	1.57645948679589	4.5192139793766	2.50139673542963	1.57438065320056	2.46273002607418	1.69976606420303	1.97353196436278	2.41012717715866
0.857	1.92488796102287	2.94549108246493	1.57705559315373	4.51945166735039	2.5022781832328	1.57419069479463	2.46378807328082	1.7014393134621	1.97434845910043	2.41090574557455
0.858	1.92560290155364	2.94613262864655	1.57739014841573	4.51978851681637	2.50299031480695	1.57422009811142	2.4649718389659	1.70320572746904	1.97505412865748	2.41144362050547
0.859	1.92628215913137	2.94730365516822	1.57789096009974	4.52069990775289	2.50311820886242	1.57452534282885	2.46534096001161	1.70498240415912	1.97551867633955	2.41210893909736
0.86	1.92700899684868	2.94796579069672	1.57870403757798	4.52176876854052	2.50362978564058	1.57468589757941	2.46650563837247	1.70653176713358	1.97599030406774	2.41355992776098
0.861	1.92824821145871	2.94949362835172	1.57922918537504	4.52240311059634	2.50446981460951	1.57483058867745	2.46768943208702	1.70796747509411	1.97645662290886	2.41423234615039
0.862	1.92927296373113	2.94980926026861	1.57925352058845	4.52287849539679	2.50520956676202	1.57532579243526	2.46876662731857	1.70937243532115	1.97739103269834	2.41522323444985
0.863	1.93039305721118	2.95075615876385	1.57977866897445	4.52396779894837	2.50593551266622	1.57542754144786	2.46941738423475	1.71127306298283	1.97809493880124	2.41586726855826
0.864	1.93129868510786	2.95152008555842	1.58025719330334	4.52515627362475	2.50631919780768	1.57532579243526	2.47090194243816	1.71303953602591	1.97868624850752	2.41675909996352
0.865	1.93179916891941	2.95217194133594	1.58075800712632	4.52531523734336	2.50670288345169	1.57532579243526	2.47135858782549	1.71435135721985	1.97973326297785	2.41775708987011
0.866	1.93275238609748	2.95335329089323	1.58130749280869	4.52620622446695	2.50755672776423	1.57549988812033	2.47236741449806	1.71625201566109	1.97985117131004	2.4187621794635
0.867	1.93376525496524	2.95455523368511	1.58152242011863	4.52634475622204	2.50778490341871	1.57586394105731	2.47323142095688	1.71778093427132	1.98008344870192	2.41964691979984
0.868	1.93438487469432	2.95519680475392	1.58185697926164	4.52729554800545	2.50839676655762	1.57589334355246	2.47424026625337	1.71955769653511	1.98066945194498	2.42009283947163
0.869	1.9354096454171	2.95572630175841	1.58228683452384	4.52796927892649	2.5090951046854	1.57567398497969	2.47508517797359	1.72040462184198	1.98113754744477	2.42131024863174
0.87	1.93612460724399	2.95626609378152	1.58321955561414	4.52840531260374	2.50935089655692	1.57593628839737	2.47558005368944	1.72156180720319	1.98172178298164	2.42208173873149
0.871	1.93716128133028	2.95756983528065	1.58286065863438	4.52897988107045	2.51009065879591	1.57580513664817	2.47706469471279	1.72322492234405	1.98254006849404	2.42318589754399
0.872	1.93764987426089	2.95801814354468	1.58324184211159	4.52921758217872	2.50997656982996	1.5757463330139	2.4779478451572	1.72488804646872	1.98265797772755	2.42385833210864
0.873	1.93818606079467	2.95897536784169	1.58398192293874	4.52967254966575	2.51058843687062	1.57628448539438	2.4787243799334	1.72643750840153	1.98324221609306	2.42516771047851
0.874	1.93890102856322	2.95961695109761	1.58367169858676	4.53064379549397	2.51121411225072	1.57657619035435	2.47911264923354	1.72771864065205	1.9832457552137	2.42561363576391
0.875	1.93963979565935	2.96050328290059	1.58412589206072	4.53135690643799	2.51229614746326	1.57680909270648	2.48020906396972	1.72951595842866	1.98418195431967	2.42695141477229
0.876	1.94035476676108	2.96103279146091	1.58453141271091	4.53159461072122	2.5121958648182	1.57651738761741	2.48116064002147	1.73083809721748	1.98441600452067	2.42751059896929
0.877	1.94127231754369	2.96134843817798	1.58496127036032	4.5327831369029	2.51292182564828	1.57641563710132	2.48190702180902	1.73250126236416	1.98488056643235	2.42862187024145
0.878	1.94180851277986	2.96190883439746	1.58467538224022	4.53325854960005	2.51319142737856	1.576924390941	2.48283949750621	1.73415418867054	1.9853486680582	2.42949242946914
0.879	1.94190385221942	2.96332469067154	1.58500994410765	4.53365523233929	2.51363398127181	1.5764585856557	2.48367340782736	1.73533192830308	1.98593468072591	2.4303842900354
0.88	1.94248778904533	2.96394569435482	1.58522487319338	4.53414957394534	2.51377568556137	1.57679323920201	2.48436246718629	1.73687119512212	1.98651715586411	2.43060370539736
0.881	1.94310742614842	2.96470966812808	1.58572569069797	4.53444708690622	2.51424585480984	1.57703969285871	2.48556556902138	1.73854464087773	1.98651715586411	2.43171498433431
0.882	1.94423946410549	2.9655754301312	1.58617988667006	4.5353979224754	2.5151411388207	1.576924390941	2.48595386185109	1.74031127882074	1.98733545380265	2.43271300772946
0.883	1.94506168515746	2.96622732796065	1.5864191535873	4.5361110524927	2.51572540102672	1.57727259623131	2.48724449859429	1.74185057144547	1.9881537538915	2.43359777457651
0.884	1.94566942674168	2.96686893132604	1.58687335070016	4.53640856999696	2.51613670934315	1.57706909283143	2.48789534518112	1.74340011853967	1.98827343403268	2.4340508102533
0.885	1.94597924832366	2.96784678456781	1.58732754851066	4.53702253118217	2.51672097304661	1.57717084446836	2.48918600422476	1.74493942703188	1.9889755941426	2.43460290344166
0.886	1.94701595639123	2.96848839243251	1.58754247876968	4.53775611081999	2.51707705482429	1.57693794122819	2.4902634056273	1.74671635039381	1.98967244905553	2.43471616266383
0.887	1.94783818470287	2.9691300020732	1.58823594622639	4.5384488074282	2.51783063970929	1.57724319649783	2.49086498884264	1.74836935749799	1.98955453765793	2.4368254859872
0.888	1.94856507487844	2.97000607833948	1.58859279349492	4.53884550447955	2.51868451165896	1.57744670064118	2.49166073209492	1.74980525577359	1.99037461231332	2.43760410295099
0.889	1.94939920955239	2.97087186117792	1.58876110420545	4.53979636419913	2.51904059559651	1.57765020528884	2.49301983486777	1.75134459757319	1.99118938353398	2.43870119638804
0.89	1.95001886115338	2.97128930786098	1.58852183518882	4.5399553499461	2.51962486586234	1.57775195780182	2.49370895305729	1.752512162413	1.99131083237939	2.43936655581372
0.891	1.95082919509906	2.97186003031857	1.58940589745389	4.5409062160102	2.52059283614049	1.57804366047535	2.49450471740617	1.75441306066355	1.99177717488072	2.44023713067267
0.892	1.9513654117889	2.97293969437156	1.58983576011216	4.54104475703924	2.52072073562956	1.57821776662162	2.49530048798739	1.75582849770107	1.9928330801243	2.44125648170482
0.893	1.95199697085588	2.97348982659834	1.5900040724307	4.54155955732121	2.52110443443726	1.57858182327698	2.49618378485185	1.75786359151609	1.99282954309183	2.44203510691149
0.894	1.95258091817768	2.97370370094038	1.59057585136613	4.54189645207456	2.52111824066713	1.57818836777133	2.49713548508734	1.75924831338102	1.99364962601625	2.44248815430022
0.895	1.9536414576382	2.97428473187461	1.59081512193033	4.54270878605822	2.5217025150712	1.57836247552867	2.49805704585942	1.76057057500973	1.99411774051006	2.44324547190591
0.896	1.95384404312789	2.97524202183711	1.59145991807558	4.54348175931646	2.52220030879789	1.57831951952583	2.49883371761878	1.76213046130811	1.99423211680445	2.44435678441037
0.897	1.95426111841427	2.97578186173317	1.59136462147535	4.54371948013528	2.52244230292919	1.57799841912757	2.49952287268891	1.76307069575409	1.9948146090394	2.44503636034746
0.898	1.9551787077332	2.97642349178911	1.59155521469099	4.54407683010977	2.52268429724861	1.57823132391631	2.50046358494638	1.76438272993095	1.99516658015902	2.44592115198925
0.899	1.95550044394132	2.97709602209771	1.59136462147535	4.54506708306634	2.52341028133594	1.57812957065284	2.50150284135194	1.76651108292874	1.99551501582278	2.4466997862717
0.9	1.95560768948626	2.97752377773742	1.59184316438881	4.5448891757889	2.52390807737253	1.57807077431044	2.50242444545532	1.76790609421877	1.99586698764417	2.44726610387514
0.901	1.95602476760976	2.9776667668968	1.5921290543014	4.54597861317613	2.52417768450339	1.57807077431044	2.50322027707722	1.7689805248221	1.99644948342985	2.44782531805867
0.902	1.95704960831336	2.97818601259452	1.59203375764868	4.54633443021753	2.52484844924176	1.57791022512772	2.50410363863843	1.77017889319909	1.99656562924914	2.44871011574517
0.903	1.95707341857902	2.97928630955361	1.59217773291454	4.54627615423519	2.52476196490034	1.57814313005314	2.50431694710463	1.77195596973936	1.99691760212387	2.44960912552277
0.904	1.95791948622358	2.97938809910648	1.59229530848045	4.54732623659437	2.52521834631327	1.57844839167917	2.50558867783967	1.77340222001715	1.99761978145109	2.45027450286408
0.905	1.95883708679137	2.98016243160919	1.59229530848045	4.54766314438547	2.52561585459028	1.57834663767757	2.50619035223235	1.77456987907152	1.99785384156993	2.45083372182512
0.906	1.95864640412743	2.98082467648106	1.59289348855886	4.54803941624736	2.52607223749103	1.57844839167917	2.50730618735814	1.77610935180614	1.99831666030579	2.45137873031481
0.907	1.95957591309652	2.98124213780154	1.59277385239789	4.54857468995723	2.52655623196968	1.57869486094152	2.50795713104448	1.77801040119329	1.9985507209669	2.45249006625861
0.908	1.95948057169365	2.9815784123983	1.59346733068754	4.54885178112875	2.52682583979572	1.57852074872014	2.50831537690437	1.77944643759861	1.99890269585205	2.453049288458
0.909	1.96031474207334	2.98213887199079	1.59310842153379	4.54992233698593	2.52718193368612	1.57862250309418	2.50948049416918	1.78050042643359	1.9990170757695	2.45416773568404
0.91	1.9607437352064	2.9827805199961	1.59329901506211	4.54996169970336	2.52837812034028	1.57849135182732	2.51079055795903	1.7821638687379	1.99983187376974	2.45527907988109
0.911	1.96158981750194	2.98343247191273	1.59368226399624	4.54992233698593	2.52825021858903	1.57866546448262	2.5110722743333	1.78370338175762	2.00053582634399	2.4556046662219
0.912	1.96169706647262	2.98408442587027	1.59377756079017	4.55087325849593	2.52849221743272	1.57876721934916	2.51176150965128	1.78490180744	2.0002999975616	2.45648948009399
0.913	1.9626146789887	2.98419651921506	1.59339431184916	4.55103226493475	2.5292182150973	1.57860667214717	2.51255741437536	1.78657551497562	2.00135239536209	2.4571548684352
0.914	1.9626146789887	2.98485877839088	1.59404117403953	4.55126999642571	2.52971601894118	1.57860667214717	2.51358579708197	1.78773299038122	2.00147031005058	2.45838659574107
0.915	1.96346076822768	2.98507266341888	1.5943757445873	4.55194383080227	2.52972982354115	1.5785049171671	2.51455677343058	1.78929301323221	2.00181875502974	2.45893161175071
0.916	1.96357992641217	2.98626448923518	1.59475693202655	4.55190446902847	2.52993041020292	1.57883957831718	2.51517764353922	1.79033680026184	2.00286939194205	2.45938468358901
0.917	1.96458097818138	2.98670256542211	1.59533077738395	4.55261766828462	2.53067021552998	1.57867903149703	2.51588604752874	1.79249606464426	2.00310345601713	2.46017045324445
0.918	1.9641042689212	2.98714064262658	1.59509150300855	4.55261766828462	2.5312821197607	1.57878078684985	2.51685704426196	1.79424256002047	2.00333222279629	2.46105527696645
0.919	1.96503379780552	2.98759932866077	1.59557005205093	4.55291522676743	2.53115421718726	1.57851848509987	2.51806053647119	1.79546150533282	2.00368420235041	2.46140930035642
0.92	1.96492654705911	2.98825129631642	1.59588028341344	4.55392599149813	2.53189402508022	1.57862024056627	2.51806053647119	1.79675320296867	2.00379682095165	2.46218085792533
0.921	1.96545089240762	2.98797683504222	1.5959512399294	4.55414483322772	2.53226392960266	1.57822678852607	2.51935157413822	1.79840649906573	2.00438463140141	2.4630656861725
0.922	1.96599905777027	2.98883238826739	1.59631015254336	4.55412436630516	2.53246452013272	1.57856145041203	2.52006000914882	1.79984263211592	2.00484923134283	2.46351876460318
0.923	1.96671409011983	2.98917898465295	1.59633449321246	4.55479821453757	2.5328206218243	1.57843029979964	2.52066177353839	1.80088646193744	2.00543351307503	2.46463724541579
0.924	1.96703584566399	2.98907719289073	1.59633449321246	4.55489740274674	2.5328206218243	1.57896847450241	2.52167110488954	1.80269444182987	2.00543174803295	2.46475051561513
0.925	1.96725034972178	2.98982065268798	1.59607087739444	4.55519496821177	2.53293472139348	1.57879435694423	2.52236041103414	1.80375875861759	2.00601956103247	2.4658761106485
0.926	1.96777470082139	2.98993275030175	1.59642979022727	4.55559172411983	2.53341872690886	1.57883732386435	2.52317554907152	1.80517444143758	2.00671823093966	2.46643535482731
0.927	1.96832287435505	2.99051385216395	1.59654942798416	4.55610656044994	2.53366072995084	1.57834211624649	2.52414661032241	1.80646618544476	2.00659855038224	2.46720692175908
0.928	1.96873997532896	2.99073804900698	1.59688400076378	4.55644348896142	2.53417234301197	1.57841447842374	2.52466086769604	1.80790235706432	2.00718107123389	2.46887044170924
0.929	1.96956226822501	2.99053446513019	1.59697929782594	4.55664186874452	2.53451464359958	1.57778812165689	2.52519427874283	1.80907016687504	2.00717754268711	2.46920314650887
0.93	1.969514571284	2.99088106804655	1.59642979022727	4.55709846196944	2.53401683334442	1.57828332818165	2.52629119339711	1.81040287731377	2.00717577862274	2.46976950679341
0.931	1.96994358662767	2.99111557331381	1.59709893581299	4.55761330181155	2.53512655510806	1.57802102793877	2.52706806414236	1.81194254200047	2.00799766136711	2.47065435208031
0.932	1.97003892885514	2.99120705787607	1.59676436285531	4.55814861712507	2.53509894940574	1.57812278435277	2.52749480602274	1.81277947016647	2.00810675801032	2.47088800857598
0.933	1.97037260313493	2.99218503044958	1.59688400076378	4.55804942556853	2.53499865152765	1.57809339087965	2.52861090027593	1.8136061639033	2.00834435346232	2.47165958353229
0.934	1.9702772609059	2.99274553017698	1.59674002207094	4.55858474283736	2.535710862122	1.57799163434554	2.52901849763841	1.81526979535358	2.0089251154484	2.47245960715207
0.935	1.9708135331469	2.99309213943928	1.59664472501987	4.55858474283736	2.53605316580591	1.57777230502545	2.52972700905184	1.8167060091912	2.00939325307988	2.47313213596616
0.936	1.97093270030411	2.99289886367968	1.59678870371698	4.5586445770062	2.53619487205213	1.57810696864604	2.53026045782716	1.81764642829348	2.00939148973675	2.47380466627373
0.937	1.97156431734427	2.99343875026584	1.59726518910473	4.55912006264087	2.53692088837155	1.57780169796245	2.53168841453504	1.81907241743267	2.01009546082579	2.4742577623674
0.938	1.97200525164851	2.99376474462592	1.59693061621922	4.55981441458006	2.53739109799013	1.57828109073192	2.53178420083938	1.82073608032586	2.0104421572993	2.4747956827976
0.939	1.97167157252127	2.99365264351672	1.59719423289608	4.56005215899332	2.53716289419127	1.57814994107523	2.53210427951359	1.82227580091053	2.01020456181417	2.47536205462831
0.94	1.97170731164606	2.99452883651214	1.59743350910043	4.56025054684039	2.53800301499851	1.57794642642567	2.53288119332573	1.82345390844586	2.0107906178354	2.47626113924461
0.941	1.97211250718428	2.99488576110703	1.59750446518517	4.56072603726808	2.53813091937057	1.57791703411721	2.53371559197646	1.82441482173959	2.01078885511095	2.47682751447132
0.942	1.97224358962867	2.99522206796334	1.59740916806575	4.56044893524785	2.53881553499325	1.57798939950474	2.53465669808042	1.82609898631784	2.0111373166215	2.47782565210029
0.943	1.97256535729491	2.99501848325354	1.59774374155786	4.56068668061945	2.53895724114481	1.57729067941118	2.53506432600877	1.82725663925829	2.01136962471195	2.47772660397185
0.944	1.97279178331611	2.99545658327566	1.59752880621	4.56118265488691	2.53958296284412	1.57759595147922	2.53594796060789	1.82843476827055	2.01230062215969	2.47818682072749
0.945	1.97281561132395	2.99571172113998	1.59783903870378	4.56128185016095	2.53934095512292	1.57733365319693	2.53701495983326	1.82940593218725	2.012420300691	2.47907168652839
0.946	1.97333997958603	2.99538572285291	1.59764844442734	4.5613810455752	2.53979736752289	1.57710074671277	2.53747180580077	1.83118337536683	2.01288315832264	2.47963095364228
0.947	1.97344723626724	2.99591530568889	1.59814927135452	4.56195573538677	2.5400255743828	1.57717311281926	2.53786028171718	1.83175197902571	2.01300107500659	2.48051582256452
0.948	1.97356640753698	2.99646551170291	1.59724291492743	4.56211477235543	2.54060989431092	1.57691081516601	2.5384129585815	1.83340548236133	2.01265084836266	2.48096892985091
0.949	1.97380475095083	2.99628254975297	1.59807831537997	4.56193686617633	2.54060989431092	1.57664851783353	2.53905317953636	1.83436642741533	2.01369624581513	2.48152820021256
0.95	1.97432912240963	2.99607896557031	1.59810265666516	4.56267059872554	2.5408519033144	1.57675027551816	2.53972344029742	1.83592669053243	2.01416615197914	2.48198130934119
0.951	1.97456746809354	2.99650675746096	1.59788772108132	4.56284850455933	2.54123561853197	1.57645858789351	2.54018859862834	1.83734253723608	2.0138124015057	2.48286618386981
0.952	1.97478198368033	2.99667042268618	1.59762617108318	4.56318545104159	2.54123561853197	1.57679325226901	2.54059625456274	1.83806581364508	2.01416262990584	2.48367336076925
0.953	1.97459129908959	2.99688431912466	1.59762410333497	4.56324529450756	2.54159173225658	1.57669149421717	2.54220772704461	1.83914049796982	2.01439670270556	2.48399896375432
0.954	1.97462704621409	2.99670136133345	1.59800735951799	4.56273044224432	2.5419340458873	1.57653095552649	2.54235277975955	1.84067008601258	2.0147451710832	2.48477768072896
0.955	1.97503224698903	2.99703767604077	1.59819795382774	4.56338384633481	2.54204815065121	1.57650156543473	2.54252785487133	1.84149686277874	2.01544211010035	2.48523791180416
0.956	1.97540168719156	2.99769999428111	1.59764844442734	4.56340433670166	2.54239046560414	1.57653095552649	2.54336236485808	1.84269551891152	2.0156744237767	2.48603086514246
0.957	1.97540168719156	2.99760851642989	1.59755314731222	4.56370193184409	2.54290208734241	1.57606514317872	2.54389592273774	1.84353253449828	2.01532243310229	2.48690151626089
0.958	1.97564003813831	2.99750672482562	1.59781676526983	4.56376177761407	2.54276038158492	1.57613751101356	2.54451702377128	1.84544426007643	2.01520627632287	2.48702902956684
0.959	1.97524675267531	2.99735471485695	1.59757748849181	4.56413808010753	2.5431164978679	1.57628224836706	2.54505059211784	1.84612662527155	2.01578706105873	2.48736175159847
0.96	1.97534209482292	2.9975479823315	1.59697929782594	4.56399952825109	2.54348641462855	1.57585941595693	2.54524484450035	1.84721157197803	2.01601937554041	2.488473199505
0.961	1.97558044670092	2.99776187968374	1.59772146816882	4.56423727921009	2.54382873206678	1.57565589885372	2.54595349570424	1.84841025135483	2.0163643295278	2.4889263206344
0.962	1.97528250333465	2.99810851343307	1.59726725605913	4.56481198165668	2.54442686205668	1.57585941595693	2.54671968772045	1.84996035585564	2.01636784789262	2.48860783220149
0.963	1.9751037362957	2.99801703743185	1.59772146816882	4.56469392478714	2.54405694424394	1.57572826839428	2.54740917347699	1.85066319793898	2.01648400551133	2.49016529039809
0.964	1.9756400329885	2.99791524629561	1.59688606793665	4.56578348766856	2.54466887432136	1.57514490221824	2.54794276602232	1.85197562172233	2.01706303606648	2.49038473435885
0.965	1.97556852608278	2.99813945956223	1.59714761786399	4.56614093997036	2.54503879278179	1.57556773223145	2.5482137480072	1.8530605897463	2.01706303606648	2.49105730331842
0.966	1.97599756528172	2.99849641228434	1.59693268269939	4.56556623165665	2.54528080549779	1.57470847913091	2.54881570704626	1.85436279217207	2.01729535254795	2.49151042914767
0.967	1.97579496336516	2.99775292787206	1.59669340668553	4.56552688033892	2.54575103228626	1.57501375520242	2.54917423697554	1.85482795036536	2.01764382790117	2.49231052044784
0.968	1.97562811540133	2.99859820333016	1.59611955854018	4.56657709741727	2.54585134042088	1.57418389194329	2.54990211096999	1.8562541254878	2.01787614522417	2.49298309445716
0.969	1.97533017167305	2.99893452542225	1.59604860226009	4.56624014138088	2.5464632739716	1.57445978023354	2.55034819095474	1.85697744736786	2.01822813806374	2.49330870320263
0.97	1.97566387000342	2.99896547532422	1.59626353696914	4.56643854462423	2.54657738154272	1.57526025733485	2.55090100159118	1.85780427241226	2.01822462184024	2.49366278942779
0.971	1.97602140688793	2.99886368446089	1.5961682399948	4.56721166111759	2.54683319439421	1.57482383261078	2.55160970898777	1.85935442767208	2.01845518225649	2.49487330307405
0.972	1.97594990283186	2.99876189367923	1.59650281266868	4.56665744984859	2.54760435465938	1.57466329843804	2.55184235084848	1.86054292534659	2.01880366036416	2.49522027240028
0.973	1.97584264212034	2.99889463601437	1.59573837071781	4.56719281336771	2.54753164059119	1.5741680998635	2.55244433885792	1.86112182941648	2.01891806259737	2.49588573285387
0.974	1.97577113836035	2.99837536629053	1.59561873314013	4.56719281336771	2.54787396572908	1.57419748722728	2.55301636243993	1.86218636865426	2.0190324652076	2.49568764631459
0.975	1.97590223767711	2.99881348075657	1.59530850183823	4.56762897591447	2.54740373402169	1.57400756645687	2.55340489958886	1.86337487865424	2.01868222896334	2.49622558371831
0.976	1.97519908845561	2.99916012396153	1.59533284245066	4.567471579887	2.54747644821871	1.57410932571734	2.55406447513904	1.86361258125761	2.01891279152806	2.49701857110202
0.977	1.97460320096602	2.99863053638413	1.59533284245066	4.56751092852514	2.54774605912558	1.57314831839336	2.55410286061767	1.86516276831968	2.01949710514824	2.49725226015772
0.978	1.97517526360228	2.99862021818732	1.59475899609208	4.56745107378311	2.548102183041	1.5732500773682	2.55474325508096	1.86612381641405	2.01914511146465	2.49803100950091
0.979	1.97487731960274	2.99886507182785	1.59471238021953	4.56774868508401	2.54784636984673	1.5736571145358	2.55480083919433	1.86695066915195	2.01961150877743	2.49849126952439
0.98	1.97459129546891	2.99868212976447	1.59473672081312	4.56784788913295	2.54807458755611	1.57259434940568	2.55561632215259	1.86803569152449	2.01925775867347	2.49883112440611
0.981	1.97451979377535	2.99793864569592	1.59380396388632	4.56786839677554	2.548216291863	1.57266672230551	2.5559557248047	1.86885231957796	2.01984031716834	2.49939755037735
0.982	1.97444829250593	2.99784717561511	1.59406757819194	4.56792825356727	2.54878683763405	1.57250619111582	2.55601331740995	1.86979291965279	2.02007263860893	2.50028246918391
0.983	1.97425761008142	2.99838708032903	1.59382830409522	4.56796760135027	2.54858621426766	1.57230267263437	2.55635272619697	1.87099169174997	2.02006912706998	2.50063657053077
0.984	1.97398350682379	2.99796960369605	1.59351807374133	4.5686415266019	2.54902885388418	1.57201099666787	2.5569547535556	1.87220069884818	2.01971713314696	2.50142245108913
0.985	1.97401926796359	2.99787813430741	1.59320784354316	4.56866203732372	2.54925707321232	1.57164694782445	2.55720663052284	1.87266588902711	2.02018177724669	2.50164190132983
0.986	1.97393584748076	2.99799024316129	1.59308820677185	4.56899900166728	2.54912916642602	1.571952225641	2.55802214462723	1.87385444314049	2.02006210568349	2.50188271936706
0.987	1.97357832508876	2.99789877423408	1.59284893344759	4.56876124302728	2.54915676070589	1.57158817684925	2.55809895320045	1.87480529007577	2.02029442837678	2.50288093193133
0.988	1.97359024596994	2.99740015151596	1.59239472739135	4.56909820767235	2.54961319985087	1.57096183978387	2.55861345708338	1.87516697334588	2.02029267353505	2.50334120340784
0.989	1.97323272475894	2.99707414535847	1.59301725026084	4.56915806725327	2.55033925142566	1.57096183978387	2.55869027332386	1.87589034125955	2.02040532597711	2.50378010620318
0.99	1.97356643224859	2.99719657491716	1.59139102084992	4.56884161590576	2.55019754774022	1.57103421411278	2.55902970759758	1.87706867926769	2.02004982368426	2.50444558452058
0.991	1.9734949345837	2.99731900491209	1.59098549546977	4.56911872093397	2.55080949021636	1.57110658900299	2.5594758896997	1.87791602397858	2.0204000633729	2.50458024298353
0.992	1.97277986386372	2.996891210629	1.59105645265843	4.56917858151431	2.55080949021636	1.57061139730019	2.55972779393937	1.87885665502773	2.02028214744566	2.5055784638489
0.993	1.97241042307063	2.99700331964471	1.59108079195581	4.56937699524532	2.55066778669071	1.57027673465368	2.56036826980705	1.87969377539403	2.02016423159151	2.50603874142997
0.994	1.97255345041126	2.99712575000896	1.59079490254295	4.56933764978434	2.55078189755322	1.57037849397604	2.56033836054722	1.88063441288226	2.02062888009819	2.50615915427346
0.995	1.97258921640457	2.99734996871384	1.5905069527553	4.57005093002403	2.55135245353081	1.57037849397604	2.56121155670481	1.88170925638583	2.02074679598608	2.50647764723284
0.996	1.97177880536518	2.9968410300054	1.59036503821826	4.56977382440278	2.55125213797298	1.57026095775132	2.56094894538229	1.88230866653256	2.02015897064433	2.50649902041446
0.997	1.9715047065247	2.99611819694917	1.58974252196655	4.56983368719516	2.55149415652664	1.56946048911786	2.56107490705881	1.88326977118305	2.0210917767838	2.50739108308957
0.998	1.97102800563476	2.99601640994901	1.58948097177176	4.56973447943034	2.55150795248	1.5691688190392	2.56152112034682	1.88423087904585	2.02109002374624	2.50806369418106
0.999	1.97052746105372	2.99580251386273	1.58900243124254	4.57021000055136	2.55193680754617	1.569299962121	2.56216162743338	1.88505778601411	2.02062011408641	2.50842493864323
1	1.9702652853467	2.99582315868124	1.58816704531515	4.56983368719516	2.55158067669913	1.56884776660457	2.56271460529537	1.88578117833566	2.02084718215841	2.5087505574979
1.001	1.96989584807956	2.99595591366036	1.58835763778658	4.57003210314887	2.5520371243689	1.56884776660457	2.56225770607503	1.8860086708343	2.02084718215841	2.50899138845425
1.002	1.9697170908996	2.99553844474776	1.58778380312997	4.56961644598968	2.55264907088448	1.56874600699098	2.56265483630565	1.88659786111028	2.02096334527899	2.50944454937653
1.003	1.96974093608889	2.99489675830308	1.58771284521643	4.57025104039987	2.55309172680192	1.56871662390608	2.56297510011289	1.88755898001272	2.02107950848458	2.50966400433793
1.004	1.96927616037755	2.99481561882761	1.58687746130563	4.57044945825664	2.55267666123607	1.56832319628562	2.56335302573842	1.88815840235784	2.02130657988516	2.51089594989861
1.005	1.96899014157816	2.99495869944607	1.58680650344016	4.57021169689917	2.55313311091127	1.56816267130323	2.56349822386728	1.88911952648813	2.02072050756328	2.51067649426999
1.006	1.9685134440111	2.99399101074136	1.58611303662149	4.57031090587911	2.55297761391677	1.56769686767029	2.56364342422855	1.89006019628283	2.0208349197024	2.51123582309378
1.007	1.96795333073957	2.99400133466137	1.58623267062747	4.57060853366777	2.55286350114285	1.56809029432206	2.56387616206054	1.89053564680877	2.02071350267924	2.51148378536073
1.008	1.96782226904946	2.99369597943517	1.5853486133593	4.57050932426339	2.55225155405518	1.56727405944544	2.5640982633145	1.89137280144913	2.02036676302372	2.51161133042185
1.009	1.96773885351039	2.99359419452164	1.58527765514965	4.57009366787418	2.55246598473215	1.56704115816548	2.56439931746876	1.89196200329767	2.02082791568959	2.51271574028869
1.01	1.96704763250232	2.99319738032002	1.58487213372245	4.57029208670938	2.55319204548852	1.56667711552567	2.56465128925593	1.89232370776763	2.02047417209133	2.51272999468713
1.011	1.96667820024468	2.99234180720323	1.58436926230931	4.57058971602359	2.55329236463294	1.56635606885963	2.56462143453086	1.8933883671583	2.02035625770425	2.5131760360867
1.012	1.9657724556932	2.99192434654237	1.58355822095673	4.57045116408406	2.5533337472626	1.56648721013497	2.56476665114861	1.89377053027897	2.02023659306163	2.51361495057396
1.013	1.96561754930761	2.99172077898176	1.58365351674192	4.57011419267994	2.55323342885809	1.56562798574037	2.56473680242227	1.89397757355319	2.02058508531197	2.51385579083186
1.014	1.96523619459676	2.99162932038535	1.58358255832158	4.57055037411939	2.55316445730908	1.5659626455072	2.56429913529	1.89481473839717	2.02035275705989	2.51486117079194
1.015	1.96478334983144	2.99166029652822	1.58212467993876	4.57031261228757	2.55331995290598	1.56578850848708	2.56487141199671	1.89589986377652	2.01999551502773	2.51553380201541
1.016	1.96431858187101	2.99123251234091	1.58224431247602	4.57045116408406	2.55390431397063	1.56526394488257	2.56499740745548	1.89627180149527	2.02057633693852	2.51587368245709
1.017	1.96343668857987	2.99091683752467	1.58152856938427	4.5703724807696	2.55364849898663	1.56507404149707	2.56470497360641	1.89722272435636	2.02010818026341	2.51597984757391
1.018	1.9627335487715	2.99028548928272	1.58128930472428	4.57051103246143	2.55399084027918	1.56507404149707	2.56545233384893	1.89782216695525	2.0196382749862	2.51556944425503
1.019	1.96222108618756	2.98965414289415	1.58128930472428	4.57053156042838	2.55362091160687	1.56431658060758	2.56501467379714	1.8980598986841	2.01998676826192	2.51657483153386
1.02	1.96166098231374	2.98903312438242	1.58007069866835	4.57063077111414	2.55457520443775	1.56452009928748	2.56539268142953	1.89867980002448	2.01963652582581	2.51658908952167
1.021	1.96150607938475	2.98883988710049	1.58016599414875	4.57132353067204	2.554858606545	1.56374902349608	2.56573222249437	1.89937254096394	2.01963127919103	2.51703513754369
1.022	1.96063611524638	2.98894166879275	1.57887643254159	4.57072998194153	2.55505924874205	1.56358850263863	2.56533304257999	1.89963073077977	2.01903821733234	2.51726172642967
1.023	1.96004024073674	2.98840178180138	1.57863717013382	4.57102761527362	2.55495892741427	1.5631950836177	2.5653907586035	1.90034393100622	2.01915787834709	2.51738215034579
1.024	1.96007601425956	2.98767898637331	1.57844657945068	4.57031432786527	2.55508683518954	1.56316570307338	2.56534170729127	1.90106736156362	2.01915613014869	2.51828850921727
1.025	1.95990918875005	2.98757720536655	1.57789709581726	4.57027498768476	2.55507304189232	1.56297580326356	2.56541866900254	1.90154283059124	2.01879889632824	2.51850796964557
1.026	1.95903922762833	2.98695619406536	1.57691776133492	4.57057262121171	2.55532885752383	1.56264114576907	2.56605929740103	1.90226626419356	2.01868273151764	2.51884785543621
1.027	1.95865787868104	2.98643696515894	1.57660754050304	4.57039473076209	2.55505924874205	1.56232010794506	2.56594196677607	1.90284526050681	2.01832899434876	2.51918774177495
1.028	1.95789518177193	2.98613162485399	1.57610672959738	4.57083091681477	2.55540159314535	1.56245124685162	2.56563033856895	1.90356869731422	2.01820933470035	2.51941433297215
1.029	1.95774028335103	2.98561239841032	1.57536665868823	4.57083091681477	2.55588563895657	1.56215958965652	2.56577560140007	1.90393041641778	2.01856132400475	2.51976135069178
1.03	1.95726359886742	2.98550029134776	1.57543761868625	4.57087025601391	2.55564361595471	1.56182493254082	2.56574581006624	1.90390995993945	2.01867574172381	2.52021453475751
1.031	1.95636979187887	2.98422730237501	1.57460225390397	4.57089078999127	2.55598596173036	1.56125737877884	2.5664057069524	1.90486090882218	2.01879015982319	2.52056868527694
1.032	1.95621489479492	2.98446184314055	1.57388447637931	4.57065302704528	2.55647000866423	1.56143151701792	2.56613259028954	1.90499511977475	2.01796826957487	2.5214679272826
1.033	1.9553449403768	2.98385117072498	1.57328837261789	4.57075223915542	2.55644242432665	1.5610674813978	2.56608356244104	1.90548082381521	2.01819710682085	2.52134749920012
1.034	1.95497552041645	2.98280240387353	1.57254830589866	4.57013816354176	2.55597216938129	1.56067406707068	2.5661605647602	1.90644200609414	2.01807919516052	2.52134749920012
1.035	1.95429624060076	2.98269029762263	1.57209412434954	4.57019803724089	2.55634210070564	1.56044117027348	2.56527657332729	1.90667974507779	2.01784686464835	2.52204154398464
1.036	1.95330710197413	2.9820693030571	1.57140272738737	4.57015869927543	2.55622798510101	1.56047054949484	2.56576143711311	1.90678327232161	2.01749487646734	2.5226151627983
1.037	1.95212729346315	2.98123442782214	1.57125876474674	4.57025791157324	2.55634210070564	1.55955258556363	2.56585770220534	1.90751694730244	2.01713415878074	2.52304695734991
1.038	1.95173402454064	2.98080666267577	1.57063832926014	4.57031778653888	2.55644242432665	1.55974248118899	2.56582793983055	1.90751694730244	2.01725206979868	2.52272846041016
1.039	1.95115008445996	2.98081699152582	1.57023281719335	4.57025791157324	2.55681235618194	1.55926093228616	2.56588570550471	1.90810618331939	2.01701450233867	2.52339398282536
1.04	1.95028013830353	2.9793508067647	1.56922916504304	4.57055554931747	2.55708196452467	1.55915917362506	2.56572991231022	1.90859189261792	2.01677693556368	2.523641975982
1.041	1.94932678389662	2.97892304505627	1.56887028170606	4.57004068685657	2.5571822884274	1.55856224548705	2.56522402460774	1.90930511568962	2.01630878367756	2.52354294281963
1.042	1.94875477219883	2.97841416749764	1.5683451432506	4.57006122605295	2.55753842913459	1.55806707675214	2.56568966561423	1.90965661384781	2.01595156286907	2.52421560046937
1.043	1.94837343146004	2.97798640748753	1.56762941661326	4.56992267665399	2.55775287052896	1.55764428876651	2.56535883130846	1.90989435560957	2.01571574274838	2.52399613623268
1.044	1.94759882500269	2.97714121940156	1.5671995734844	4.57002188968769	2.55766633739454	1.5574113941937	2.56524156485708	1.90990458377799	2.01524933699317	2.5244421976876
1.045	1.9468361456086	2.97631669423155	1.56629122314409	4.56992267665399	2.55813659541124	1.55652281965492	2.56517330287119	1.91036983975416	2.01501177280167	2.52489539286452
1.046	1.94632369382551	2.9758889380505	1.56557549892512	4.57016043910582	2.55741052093293	1.55665395553549	2.56514356417305	1.91050405313585	2.01477246514827	2.52512199082344
1.047	1.94556101613383	2.97482988104399	1.56502603126999	4.56984400441686	2.55789457039235	1.5561587902209	2.56519088186708	1.91060758213705	2.01430780448399	2.5259222192541
1.048	1.94490560022077	2.97451423092058	1.56435693826458	4.56962678440268	2.55812280383706	1.55643468694372	2.5647147492082	1.91121728109434	2.01406849764073	2.52624785059918
1.049	1.94436937253221	2.97411746894	1.56330667067966	4.5694676934425	2.5583648291022	1.55563424812814	2.56470428610865	1.91147548084261	2.01418291898846	2.52614168469846
1.05	1.94346365886156	2.97348617152116	1.56306741930637	4.57000309561319	2.55862064602752	1.55560487067522	2.56446099092436	1.91206472507966	2.01406326634904	2.52648871766156
1.051	1.94279631986192	2.97251856758195	1.56213677957649	4.5694882357833	2.5587485545777	1.55497857226614	2.56443126949893	1.91265397072354	2.01324139219238	2.52682861744956
1.052	1.94231964972128	2.97209081836359	1.56168260997549	4.56871507386163	2.55849273753569	1.55471630246667	2.56429476476088	1.91255044118353	2.01335407104139	2.52706948609987
1.053	1.94141393939626	2.97180616432332	1.56067897908561	4.56863640335519	2.55884888021109	1.5542798949507	2.5640900121111	1.91316014473576	2.01311999731628	2.52728895235279
1.054	1.94074660283413	2.97084889797234	1.55962871883303	4.56877495134648	2.55893541528579	1.55411938309466	2.56438066537798	1.91363563417758	2.01276452982946	2.52774215414287
1.055	1.94006734090457	2.9698105272035	1.55898396520001	4.56853719051323	2.55907711484184	1.55429352161414	2.56364198149868	1.91399736611515	2.01287895265315	2.52752982214289
1.056	1.93929274632179	2.96947422212968	1.55845883640415	4.56816088233503	2.55956116721527	1.55349308800129	2.56375760917758	1.91375962099284	2.01229812616757	2.5285495296405
1.057	1.93851815282023	2.96909813547199	1.55788504740818	4.56774524018719	2.56007280250664	1.55309968557667	2.56333929813463	1.91386315070386	2.01205882514838	2.52888229808623
1.058	1.9377197079205	2.96823231846816	1.55707403955899	4.56828063877214	2.56017312923557	1.55260452660311	2.56292099089862	1.91422488289245	2.01252348671541	2.52868423633448
1.059	1.93633733996265	2.96770280754984	1.55597512617499	4.56760669308967	2.55980319369148	1.5525751500987	2.56299808825599	1.91459684415032	2.0117051023837	2.5285780702768
1.06	1.9359560080699	2.96687832262436	1.55599945603765	4.56732959932216	2.56015933833687	1.55226987875199	2.56288088434341	1.91483458998553	2.01146580352919	2.52891797453299
1.061	1.9352052713778	2.96593140897261	1.55513979091941	4.56715171863307	2.55991731154433	1.55164358775554	2.56226828222509	1.91532031097167	2.01169813436615	2.52937831675635
1.062	1.93463327505937	2.96528980332625	1.55425579789803	4.56715171863307	2.56062960185711	1.55125018797004	2.5622385997843	1.91506210748319	2.01052428957609	2.52959778472983
1.063	1.93375142912997	2.96479129636744	1.55365970990523	4.56742881186893	2.56065718329298	1.55095854568201	2.56185886770722	1.91555805740278	2.01064045480755	2.53017143099232
1.064	1.93245247674024	2.96338566117423	1.55322987911699	4.56691395973956	2.56099953833117	1.55101729817816	2.56200421910916	1.91591979181708	2.01040290029213	2.5302847332761
1.065	1.93177322468974	2.96309069257974	1.55201135307729	4.56653765508765	2.56126914733563	1.55049276655237	2.56153698644594	1.91626106935774	2.00946661433017	2.53051133803134
1.066	1.93110589951945	2.96225589440775	1.55115169503269	4.56649832143901	2.5612829382151	1.54943007851601	2.56124478592775	1.916281526702	2.00923254327399	2.5309788213087
1.067	1.93004532126837	2.96152286560541	1.55031636689347	4.5665975338708	2.56124156601962	1.54940070233189	2.56080723078628	1.91615753875399	2.00934348532699	2.53142489624948
1.068	1.92974739943453	2.96066740776902	1.54928843457395	4.56594413903191	2.56208176930804	1.54913843795153	2.56058326631492	1.916281526702	2.00910941430856	2.53133300355146
1.069	1.92890133957414	2.95980162034109	1.54912217722492	4.56570638159188	2.56171183164678	1.54877441779011	2.56050467065577	1.91651927393709	2.00794080271653	2.53186383497621
1.07	1.92779306072971	2.95930312793231	1.54802328330389	4.56590480612204	2.56183974091639	1.54884679817251	2.55989210591431	1.91639528589869	2.0087522162464	2.53209044137941
1.071	1.92691122524711	2.95855977579095	1.54713930481365	4.56529074676571	2.56232379789304	1.5478428676055	2.55968744095456	1.91664326205766	2.00804826460726	2.53222515587554
1.072	1.92643456834569	2.9580509543221	1.54678246230565	4.56580559378604	2.56208176930804	1.54742009729006	2.55953171242478	1.91676725026042	2.00746221952008	2.53268550772681
1.073	1.92532629480662	2.95697131489199	1.54558828140126	4.56535062648517	2.56209555963108	1.54692494817991	2.55885094053893	1.91677747931573	2.0072246697627	2.53301828182998
1.074	1.92426572681394	2.95623830358746	1.54491921896711	4.56459802490112	2.5622234690762	1.54692494817991	2.55855878267637	1.91690146767465	2.00652072175526	2.5324731750222
1.075	1.92349115336136	2.95528110205025	1.54415486550631	4.56487511322019	2.56279406562855	1.54689557265158	2.558334845783	1.91751118120352	2.0065189820339	2.53269978269649
1.076	1.92252591944755	2.95443600034477	1.54277010745401	4.56422172529013	2.56280785564319	1.5457741467031	2.55782910403627	1.91692192645793	2.00581329625365	2.53349291153971
1.077	1.92141765348798	2.95401861745647	1.54253087050159	4.56384542646631	2.5625796168874	1.54584652708055	2.55781877010307	1.9173871925074	2.00593293987335	2.53361335391409
1.078	1.92040472081841	2.95372366506678	1.54093120700394	4.56398396994763	2.56320537494618	1.54481323024239	2.55713802970913	1.91785245967117	2.00511283058347	2.53363476826997
1.079	1.91932031066432	2.95294932973818	1.53988098444521	4.56366755157257	2.56354773372109	1.54491498517027	2.5566323036681	1.91751118120352	2.00545784530647	2.53374807292069
1.08	1.91866492423072	2.95168685805491	1.5386381705628	4.56346912842954	2.56364806363579	1.54431808566253	2.55626299636779	1.91703568549398	2.00475911931981	2.53374093468988
1.081	1.91809294344986	2.95106595879931	1.53801776958636	4.56315271119193	2.56389009350503	1.54408520124052	2.55637877419523	1.91763516998191	2.00487354433899	2.53398182080841
1.082	1.91721112249782	2.95012944679668	1.53715813593017	4.56325192277689	2.56353394371922	1.54359005790044	2.55561055609152	1.91813112591844	2.00440714798661	2.53477495639366
1.083	1.9161147926944	2.9491309347241	1.53651341165419	4.56325192277689	2.56376218366451	1.54278965309672	2.55515375236544	1.9179969071903	2.00381763138674	2.53511487259317
1.084	1.91483973101904	2.94860146818311	1.53541454863757	4.56269775303858	2.56366185353693	1.54233751591211	2.55468664765958	1.91776938848999	2.00346566120818	2.53490253956237
1.085	1.91385066041801	2.94821509807982	1.5349604097304	4.5624206690217	2.56374839401204	1.54267215335519	2.55527855450104	1.91789337750703	2.00299057258753	2.53500870607086
1.086	1.9133620882393	2.94735968847559	1.53336077019952	4.56194516285101	2.56403179329894	1.54194412967146	2.55438425960652	1.91789337750703	2.00275824453153	2.53546192851941
1.087	1.91288544142542	2.94619900662986	1.53262075967737	4.56166808004665	2.56400421365732	1.54184237561483	2.55394676682231	1.91790360740349	2.00216873258355	2.53581612483547
1.088	1.91163423655966	2.94557812337676	1.53176113541659	4.56143032776656	2.56446069538834	1.54118673344803	2.55354788413575	1.91765562930359	2.00217220948564	2.53615604323275
1.089	1.91074050004848	2.94494690755606	1.53068660714531	4.56095482417225	2.56473030479739	1.54105560524499	2.5531490070341	1.91754187022634	2.00158443703155	2.5359222914138
1.09	1.90975143614052	2.94396908355875	1.52985130911557	4.56081628346619	2.56436036423177	1.54032758559119	2.55275013551455	1.91776938848999	2.00099666586226	2.5366021288355
1.091	1.90906028490194	2.94311368934183	1.52908698037878	4.5604006621993	2.56447448473203	1.53999295069305	2.55192405992497	1.91766585922689	2.00098971399752	2.5366164085258
1.092	1.90808314854557	2.94251348366103	1.52825168458655	4.55988583171565	2.56468893692719	1.53949781443244	2.55161269292772	1.91719036349747	2.00052332148486	2.53706249508642
1.093	1.90718941763417	2.94164775995337	1.52727245425946	4.5595694234951	2.56507266704002	1.53913380634739	2.55101953910985	1.91764539955526	1.99958880100071	2.53707677532847
1.094	1.90611695589824	2.9407112877218	1.52698658174497	4.55917258260122	2.56480305786501	1.53863867155747	2.55053319459947	1.91742811125822	1.99970670219145	2.53753714364255
1.095	1.90575949187695	2.93975414995562	1.52569715953715	4.55950954215604	2.56497233556473	1.53876979872007	2.55024115312431	1.91755210025053	1.99911893481809	2.53786278426905
1.096	1.90435335015822	2.9391332852164	1.52433477590139	4.55838067818866	2.56520057719489	1.53831766985606	2.54969688768976	1.91720059364935	1.99899929610654	2.537430976952
1.097	1.90275655684365	2.93848141727042	1.52333322728764	4.55820281109866	2.56552915160196	1.53760540042295	2.54981275957032	1.91766585922689	1.99864385653133	2.5378984875132
1.098	1.90176750647234	2.93709660265592	1.52242497607483	4.55776664415554	2.56505887790443	1.53661513673681	2.54883104423999	1.91708683500856	1.99782550359716	2.53801179505318
1.099	1.90065928266338	2.93656716376177	1.52154104817173	4.55703462747624	2.56531469817835	1.53665814092275	2.54819929842263	1.91661134039888	1.99770934089345	2.53824555131367
1.1	1.89968215963864	2.93549795474311	1.52049086205772	4.5567369999464	2.56554294048214	1.53609063208595	2.54751869655691	1.91673532918539	1.99735390302736	2.53836600020228
1.101	1.89883613649132	2.93468393098383	1.51953596793082	4.55655913481978	2.56517299897735	1.53533325106545	2.54800386344438	1.9162598352259	1.99665171565918	2.53814652563768
1.102	1.89822840148307	2.93404240999421	1.51855675532414	4.55687553722043	2.56588530478017	1.53463461957965	2.54696422359976	1.91601185809716	1.99583163034692	2.53870592410704
1.103	1.89695337721459	2.9329024666056	1.51738696465874	4.55622218013759	2.56604079275604	1.53450349424345	2.54589505584556	1.9161358466204	1.99547619522875	2.53871306543246
1.104	1.89566643215384	2.9325558696467	1.51640775636096	4.55600498819483	2.56577118323516	1.53377549104501	2.54530196732677	1.9160220885578	1.99559583157051	2.53952050742398
1.105	1.89477272035214	2.9315987650493	1.51518933205832	4.55525242628742	2.56588530478017	1.5331786143714	2.54488385635344	1.91556705739728	1.99500980989883	2.53975426689914
1.106	1.8936883565568	2.93094691728944	1.51447366493935	4.55505400930766	2.56588530478017	1.53284398811194	2.54469867963688	1.91568081502395	1.99454168819776	2.53908869840925
1.107	1.89319980020436	2.92979665317912	1.51280113139927	4.55556882561355	2.56599942643754	1.53234886393025	2.54369770851612	1.91580480359651	1.9939574056678	2.53953479125408
1.108	1.89151963473862	2.92893097466997	1.51175096146994	4.55481626538894	2.56609975983177	1.53205724157605	2.54336709454945	1.9152053230141	1.99336791270889	2.53988186006729
1.109	1.89056637137774	2.92831013957874	1.51103529801072	4.5539251734026	2.56612733673097	1.53156211880137	2.54311377475386	1.91471960096495	1.99348060064679	2.54000231141426
1.11	1.88966074428129	2.92681330005995	1.50996081300938	4.55374731187599	2.56621388181487	1.53115511792554	2.54228778635792	1.91485382004542	1.99242472762483	2.54044840603271
1.111	1.88858831199874	2.92596830262149	1.50881535842277	4.5532325010418	2.56657003641017	1.53063062279336	2.54183105357174	1.91438856068715	1.99207624390903	2.540221787454
1.112	1.88789718502058	2.92587688929729	1.50766792592059	4.55279634454692	2.56632800391037	1.52983025355529	2.54106304807442	1.91438856068715	1.99183871186329	2.54002373861628
1.113	1.88714650076422	2.92481806355363	1.50688129463308	4.55242006982758	2.56620009368857	1.52996137697157	2.54036320635142	1.9144818556599	1.99137406785756	2.54060457164772
1.114	1.88541866173046	2.92355574749065	1.50554328928687	4.55162819657424	2.56595806145273	1.52904351465181	2.53961454571485	1.91364463329676	1.99102037538856	2.54083119127139
1.115	1.88444156184948	2.92282284500427	1.50413431588871	4.55133057665063	2.56595806145273	1.52840364645804	2.53933278263999	1.91365486419945	1.990902478039	2.54115683499232
1.116	1.88303547429502	2.92198819838296	1.50327473922632	4.5510535112598	2.56583015135959	1.52811202714267	2.53873976321752	1.91284833810709	1.98985356015475	2.54117112118948
1.117	1.88207029978798	2.92083798068469	1.5022002703728	4.55053870796895	2.56608597160448	1.52777740714114	2.53797179647661	1.91294163174741	1.98996624695852	2.54129157453367
1.118	1.88097403645174	2.92029824244821	1.50131638134291	4.55002390620368	2.56580257553838	1.52764628467248	2.53737879147026	1.91262082617472	1.98961081994818	2.54140488475461
1.119	1.8796513615357	2.91955501448116	1.49952626537036	4.54954843151831	2.56618630571049	1.52678717659854	2.53692208229775	1.91223863239866	1.98844227244798	2.54175910290884
1.12	1.8781857253265	2.91871004377597	1.49945529186013	4.54940990023932	2.56630042800802	1.52652493267064	2.53615413726294	1.91200088931117	1.98843879979502	2.5416672233218
1.121	1.8775184523804	2.91722360011776	1.49799770539912	4.54865736566127	2.56652867294047	1.52579694943341	2.53571676544506	1.91198042695754	1.98808684735059	2.54211332254358
1.122	1.87604089962084	2.91616481357711	1.49658875325272	4.54824177447585	2.56691240374294	1.5252588368525	2.53505564147784	1.9114014168118	1.98726852010475	2.54200715558596
1.123	1.87507573454568	2.91555435179801	1.49532372144304	4.54776630427434	2.5667844934168	1.52473435156599	2.5347250834016	1.91116367443607	1.98691656890635	2.54192242062455
1.124	1.87407480812916	2.91491288186933	1.49422495500209	4.54754912531764	2.56677070579568	1.52407874665782	2.53374355535402	1.91044021720116	1.98692004161432	2.54247468787169
1.125	1.87249001856925	2.91351786798551	1.49374851366999	4.5468752473555	2.56759714144597	1.52387525200078	2.5334516756233	1.90985097934053	1.98562666326324	2.54270131044222
1.126	1.87139377294412	2.91317129476758	1.49188548035216	4.5468752473555	2.56697137703298	1.52330776958478	2.53303365827341	1.90996473425982	1.98539260900517	2.5423756651738
1.127	1.87050009726483	2.91215387201221	1.49059614564729	4.54622192760334	2.56699895142592	1.52257979441822	2.5325576339002	1.9094892521463	1.98492276493429	2.54270845482367
1.128	1.86935621232041	2.91152274794673	1.48988050419315	4.54598419490279	2.56689861607459	1.52221580751298	2.53168293768427	1.90890001640819	1.98410444556142	2.54294222231556
1.129	1.8679620813665	2.90981219389897	1.4886621494051	4.54523167462278	2.56722719750627	1.52185182105959	2.53098318777628	1.90865204472898	1.98375249783818	2.54295651159815
1.13	1.86655603410672	2.90929315343227	1.48715793491897	4.54465700869005	2.56714064919385	1.52115322328538	2.53021531568091	1.90806281077024	1.98328092026398	2.54329644699273
1.131	1.86619858033797	2.90790850857437	1.48610781028658	4.5441815477684	2.56759714144597	1.52048400154648	2.52967117360834	1.90759756363575	1.98293418148849	2.54297794596934
1.132	1.86469721384107	2.90715498252577	1.48503337580922	4.54376596703771	2.56745544403685	1.52003189556596	2.52902946358609	1.9071016224379	1.98246086900131	2.54341690387322
1.133	1.86298136737082	2.90651353497112	1.48336290729654	4.54338971106606	2.56711307440982	1.51956616644926	2.52829105715728	1.90699810046882	1.98211239496002	2.5434240488856
1.134	1.86199238115411	2.9056789476467	1.4823594543636	4.54214119109982	2.56719962351787	1.51876582952024	2.52741640984069	1.90592316265729	1.98140676839092	2.54377113063003
1.135	1.86113447593453	2.90480301653822	1.48080663618697	4.54186413997293	2.56734132071528	1.51850359209833	2.52699843254744	1.90557167219137	1.98105482368459	2.54390587922559
1.136	1.85984760555399	2.90364254690664	1.47942204087116	4.54158708940777	2.56744165717079	1.51797911815594	2.52603633814436	1.90533393486769	1.98082250853208	2.54391302475902
1.137	1.85816752944698	2.90303211897143	1.4783719296195	4.5408345871099	2.5675833543843	1.5177032585004	2.52531729611912	1.90438298763632	1.98011862070772	2.54368639967115
1.138	1.85716663193798	2.90113882514051	1.47739279751002	4.54025993519882	2.56755578070613	1.51697529734492	2.52479252646619	1.90414525134417	1.97988457038897	2.54413965010682
1.139	1.85574869338259	2.90058879292762	1.47622309340182	4.53974516251944	2.56792572505889	1.51655256967107	2.5237429976802	1.9040212672623	1.97953262731668	2.54416823328394
1.14	1.85456907433294	2.89984562630774	1.47447972171977	4.53956731592865	2.56779781467717	1.515985102618	2.52298528110856	1.90352533175073	1.97883221402927	2.54450102641084
1.141	1.8529962520247	2.89922487220913	1.4730708332411	4.53871562171325	2.56768369101779	1.51546063277355	2.52230495369014	1.9027188379207	1.97824275130841	2.54462863181865
1.142	1.85223367744267	2.89803341909103	1.47214032781314	4.53810165362427	2.5676561178388	1.51492254185135	2.52143037082809	1.90269837383543	1.97777291787133	2.54452246474425
1.143	1.85085150326764	2.89678158489403	1.47073144524948	4.53782460905091	2.56755578070613	1.51385998520689	2.52092497409916	1.90187141858071	1.97800523122643	2.54385687815671
1.144	1.84904037735102	2.89594703290197	1.46951313960967	4.53703280038206	2.56779781467717	1.51343726122162	2.52022532017914	1.90126173556711	1.97730829217101	2.54496857194576
1.145	1.84817056770535	2.89477626975329	1.46829677983807	4.53687372360572	2.5676561178388	1.51263694215141	2.51961312809082	1.90054853510378	1.97695288050182	2.54510332498226
1.146	1.84647860494709	2.89316756686467	1.46693457975253	4.53608191875806	2.56778402811468	1.51204010953873	2.51854431623674	1.90007306915712	1.9760184248871	2.54543611965702
1.147	1.8455134770308	2.89243476039637	1.46545473182902	4.53556715816532	2.56812640007239	1.51186600032714	2.51803894166384	1.90008330123297	1.97554859458685	2.54511761830231
1.148	1.84392875838542	2.89212956192406	1.46449993047947	4.53532943919335	2.56789815198792	1.51107930512558	2.51712570312977	1.89899815775224	1.9753145475281	2.5450114512108
1.149	1.8430351215332	2.89083641017269	1.46278090422128	4.53433924503712	2.56779781467717	1.51019087117273	2.51644543368961	1.89827473109422	1.97508050063891	2.54534424606921
1.15	1.84154572960743	2.88987947252724	1.46137204654317	4.53362609385512	2.56825431044117	1.50978390667385	2.51563901368186	1.89779926897391	1.97437836098843	2.5452523727508
1.151	1.84016357754138	2.88923807044634	1.46029766063724	4.53311134010878	2.56828188320165	1.50928882072076	2.51504620958338	1.89722029074824	1.97426047001984	2.54570562947905
1.152	1.83898398469918	2.88776214661059	1.45905701014566	4.53259658787513	2.56861046944954	1.50882310981125	2.5141523521365	1.89648663633582	1.97355486101024	2.54582609109059
1.153	1.83758992219933	2.88680522107621	1.45774344744592	4.53229899682645	2.56839600722183	1.50783294189251	2.5134140459595	1.89589742870724	1.97296887947577	2.54571277668903
1.154	1.83621969339994	2.88628623204016	1.45604874595287	4.53182356780003	2.56849634510272	1.50760008750074	2.51271445490799	1.89528775811694	1.97296887947577	2.54595370038202
1.155	1.83565968828229	2.88555344704482	1.454998673789	4.53089326775879	2.56825431044117	1.50726549346269	2.51201487001839	1.89469855296642	1.97203269953091	2.54661214607502
1.156	1.83322902891881	2.88491205621193	1.45335065755861	4.52980390182318	2.56824052428365	1.50690152559456	2.51080063015912	1.89396490511879	1.97144672071283	2.54631508770511
1.157	1.83193029892424	2.88372067131405	1.45211001925382	4.52956619033013	2.56801227597381	1.50580962466983	2.5098387208198	1.89315844009625	1.97121094119786	2.5460884578824
1.158	1.83073880565379	2.8827947741084	1.45036672688026	4.52911132317615	2.56814018633117	1.50601310341335	2.50890619472361	1.89277626942101	1.97074458877605	2.54620177276099
1.159	1.82947582327389	2.88214305289739	1.44950723430242	4.52887361247554	2.56811261396206	1.50497995404139	2.50850768653579	1.89194934356049	1.97039612676238	2.5461027534201
1.16	1.8283796534496	2.88117581201392	1.44805173008243	4.52833831724576	2.5688662905261	1.50441251181617	2.50765260642878	1.89123616678903	1.97027650166322	2.5459047149818
1.161	1.82720008009733	2.87980166493731	1.44649902048026	4.52758586929006	2.56883871848136	1.50381569637151	2.50603056313601	1.89123616678903	1.96957437226094	2.54646414285339
1.162	1.82610391410252	2.87908957508227	1.4450921261016	4.52697193831557	2.56873837995848	1.5032912457141	2.50582631536023	1.89016128890283	1.96934032946458	2.54645699470535
1.163	1.82443583593155	2.87810167067658	1.44375429577194	4.52627937028086	2.56861046944954	1.50269443244665	2.50475765945768	1.88932413865221	1.96851857774866	2.54658460647444
1.164	1.8229345727314	2.87702238213682	1.44232118514218	4.52560556952279	2.56848255899926	1.50176303340116	2.50416493810861	1.88884869171215	1.96793434065395	2.54669077363209
1.165	1.82156437067744	2.87628962493084	1.44115154996212	4.52499164513297	2.56856911188859	1.50100573723334	2.50333925745928	1.8881252904595	1.96781471669621	2.54637942053117
1.166	1.82048012673338	2.87511895609363	1.43993523323492	4.52419989178253	2.56849634510272	1.50030719175556	2.5027271845757	1.88750540404601	1.96757893986819	2.54661320013442
1.167	1.81961034676154	2.87429481741472	1.43780892628425	4.52433840358611	2.56834086269986	1.50017608044691	2.50185280284986	1.88668872569326	1.96688028687462	2.54662749732561
1.168	1.81790654512736	2.87334828235626	1.43699805164251	4.52318920341723	2.5682267382746	1.49954989921254	2.50067739222832	1.8863372598806	1.96652662247573	2.54651418157467
1.169	1.81630997893863	2.87279830990589	1.4351109250453	4.52219907442433	2.56919487851885	1.49851677422077	2.49976430144574	1.88501444794057	1.96594238886858	2.54684698028622
1.17	1.81524956673211	2.87173971906697	1.4338703184468	4.52196137277027	2.56861046944954	1.49812344261834	2.49893865296919	1.88417731273416	1.96570834864822	2.54741356040297
1.171	1.81364109495438	2.87057940952902	1.4327959832168	4.52116963200499	2.56896662901317	1.49768712477841	2.4982391745862	1.88334017997261	1.96524200425769	2.54764019291036
1.172	1.81227090908692	2.8691949847767	1.43105275278617	4.52116963200499	2.56835464860761	1.49669699317472	2.49725803570797	1.88250304965461	1.96477045401062	2.54743500764632
1.173	1.8105671274925	2.86836052955625	1.4295486915605	4.52035734137101	2.56882493268182	1.49636241290383	2.49620884100913	1.88167615418916	1.96441852730281	2.54788112423533
1.174	1.80926844295591	2.86742435583778	1.42818851292821	4.5193672275377	2.5684687730443	1.49509645674214	2.4952376871539	1.88080833202004	1.96430237539127	2.54766164049284
1.175	1.80779103667388	2.86677267406674	1.42663586439536	4.51879264238329	2.56866945119683	1.49483423811428	2.49462566678512	1.88045687332747	1.96371641036045	2.54733598967262
1.176	1.8061229984092	2.86571410947968	1.42518040802914	4.51800091489889	2.56836843466386	1.49400459946714	2.49355713195301	1.87924783010564	1.96313044637675	2.54736458709787
1.177	1.80418095962058	2.86484865293471	1.42365206494359	4.51752552267075	2.56856911188859	1.49333544718152	2.49277026487335	1.87853468494502	1.96266237008112	2.5476973876706
1.178	1.8028941980592	2.86356598052359	1.42234049026211	4.51663461235764	2.56903939691903	1.49238831288177	2.49164364486879	1.87783177376681	1.96219082392522	2.54782500388262
1.179	1.80132148776034	2.86295566018437	1.42064398368911	4.51609935358304	2.56858289759372	1.49195200490587	2.49076936493604	1.87721190888221	1.96172274891327	2.54749220294951
1.18	1.80034449990638	2.86146955888527	1.4189493821506	4.51558464837837	2.56928143250399	1.49102064187384	2.48989509444207	1.87578563049449	1.96113678851023	2.5471665519056
1.181	1.79917687948135	2.86072651158708	1.41756492929442	4.515069944674	2.5683270769406	1.49075842648546	2.48846748318208	1.87531020598702	1.96113331851839	2.54717370154077
1.182	1.79777099167936	2.86031963666931	1.41622717338643	4.51427823329675	2.56892527191853	1.490220389681	2.48808846750591	1.87411141611894	1.96090448688167	2.5477474362549
1.183	1.7963651074557	2.85968864947008	1.41467645502923	4.5141790461243	2.56879736152837	1.48949249635544	2.48678704097176	1.87386347315363	1.96078139584818	2.54819355525306
1.184	1.79488772650911	2.8583956652073	1.41345828337824	4.51346597295229	2.5694093430343	1.48906979988792	2.48617507537945	1.87315034139569	1.96066697990029	2.54784645344592
1.185	1.79379161367497	2.85741817823807	1.41209813633223	4.51203983514127	2.56865566589011	1.48824017772163	2.484805618605	1.87195156046636	1.95996660597722	2.54765556924795
1.186	1.79261209412083	2.85658376376094	1.41004482861104	4.51164487916805	2.56844120157991	1.4873382023863	2.48396070566399	1.87088698673505	1.95902872777013	2.54776888655398
1.187	1.79183765634989	2.85553558107322	1.40873138513474	4.51152514117562	2.56856911188859	1.48666906742841	2.48299907380781	1.87028760033354	1.95867854240441	2.54810883886876
1.188	1.79046750710017	2.85426329452648	1.4070611069025	4.51049575773609	2.56889770126492	1.48614464320254	2.48180449368594	1.86932653824469	1.95832662222806	2.5480169725479
1.189	1.78907354515519	2.85353060716999	1.40543753049002	4.50994175198961	2.56864188073193	1.48581007695297	2.4811731851574	1.86848944855361	1.95785681756501	2.54822930688702
1.19	1.78787021791399	2.85257381483498	1.4040045236516	4.5092474603517	2.56878357617447	1.48484935919257	2.48017283322014	1.86751816046175	1.95785681756501	2.5480169725479
1.191	1.78658348408778	2.85158601181246	1.40262010355959	4.50835658934394	2.56889770126492	1.4843543136089	2.47929865611033	1.86621589842862	1.95726912905164	2.54824360796383
1.192	1.78509421447116	2.850639564826	1.40183355339926	4.50790177289949	2.5681440253385	1.48382989331658	2.47792928136334	1.86573025769662	1.95715297943985	2.54880304680947
1.193	1.78398621038918	2.84961208429532	1.39946826308272	4.50708954067871	2.56884256174054	1.48320374477828	2.47699699846319	1.86488294645277	1.95680279596326	2.54859786324444
1.194	1.78252075842007	2.84823811493642	1.39798857084207	4.50657486048729	2.568029900418	1.48263634821163	2.47599668294146	1.86418006886475	1.95610243030759	2.54881734857623
1.195	1.78110300102704	2.84747443043432	1.396340730336	4.50562413598989	2.56788820541402	1.48164626510658	2.4746760084787	1.86310529194267	1.9558649267796	2.54882449955043
1.196	1.77985199558227	2.84694518898465	1.39514689103655	4.5051094598065	2.56801611534699	1.4809771435274	2.47380187613069	1.86216471796719	1.95598454604203	2.54872548338039
1.197	1.77792195277569	2.8460090988187	1.39381106856909	4.50415874286384	2.56811645554773	1.48004581709687	2.47299578830609	1.86130718453624	1.95504667910873	2.54863361845391
1.198	1.77673055142997	2.84440071040996	1.39204366972403	4.50340639286553	2.56776029553956	1.47925919718533	2.47178193171516	1.86022218622262	1.95446073052493	2.54873978563867
1.199	1.77555105657086	2.84293539725194	1.39056399377511	4.50259418074558	2.56753204587991	1.47925919718533	2.4705000529761	1.85949885628075	1.95492879527495	2.54854175379662
1.2	1.77376396069188	2.84231479368341	1.3896802989943	4.50198033255383	2.56749069123191	1.47778986582695	2.46986880722555	1.85807266549608	1.95422843357033	2.54831511697686
1.201	1.77296572921009	2.84178556336923	1.38781763273355	4.50160416153016	2.56761860094232	1.47729483155816	2.46890730780878	1.85710141177129	1.95387651810604	2.54843558664464
1.202	1.77147648761168	2.84072710612416	1.38628939195359	4.50035592545973	2.5671207470446	1.47653759375352	2.46745064630165	1.85603689274987	1.95375689958645	2.54866937517694
1.203	1.77001105609229	2.83954626609832	1.38457059258448	4.50029784387759	2.56771894149987	1.4759702113721	2.46655719865306	1.85506564571873	1.9529403923082	2.54923596929133
1.204	1.76872435229168	2.8387222532406	1.38309093332415	4.49926852258257	2.56736278157998	1.47517000325	2.46541143079689	1.85397043905499	1.95305480517052	2.54901648314378
1.205	1.76711599796305	2.83753108348278	1.38098915490343	4.49859482086779	2.56736278157998	1.47441277034343	2.46434318852864	1.85289569952044	1.95258500805397	2.54879699709423
1.206	1.76561486512255	2.83605547305197	1.3800344808229	4.49805961493775	2.56747690664612	1.47401946667455	2.46341100613608	1.85218261921495	1.95223829971109	2.5489246195488
1.207	1.76454260248168	2.83533317992374	1.37795700003771	4.49744578167245	2.56730764431547	1.47308816291539	2.46202243487986	1.85146954070723	1.95188465114618	2.54905224254094
1.208	1.7628508466037	2.83459021075083	1.37657263651392	4.4965549669468	2.56683735920591	1.4722156154114	2.46121643106298	1.8500229257921	1.9511825607316	2.54927172895708
1.209	1.7617785868821	2.83330769223229	1.37525927237308	4.49611894429469	2.56645363144259	1.47138604221061	2.46030365158168	1.84872074198024	1.95095026617237	2.54938504826533
1.21	1.76045619121793	2.83278882025597	1.37339665508331	4.49540594098946	2.56611125685673	1.47092039483688	2.45882771447502	1.84799744032064	1.95071103116835	2.54938504826533
1.211	1.75925291599706	2.8321579040466	1.37160689451461	4.49425692313498	2.56705182556292	1.47036661827948	2.45791495288339	1.84691249120174	1.95036085446869	2.54917986607095
1.212	1.75806154420761	2.83066164734174	1.3699348503781	4.493504612648	2.56621159734154	1.46966814955163	2.45721575841866	1.84556939576958	1.9500106781996	2.54951267215997
1.213	1.75636980372409	2.82990835274188	1.3683356600041	4.49332680866249	2.56632572230488	1.46876623765805	2.45612821356322	1.84440142169412	1.94965876723349	2.54941365731865
1.214	1.75536906383901	2.82908437323669	1.36668790888856	4.49237615263403	2.56595577926395	1.46870748414694	2.45450678514245	1.84307879992253	1.94907282814902	2.54942796220939
1.215	1.75430871292345	2.82801563042937	1.36549413048275	4.49176233806558	2.56571374549636	1.4674416556985	2.45352604121106	1.84236574354688	1.94884053492481	2.54942796220939
1.216	1.75249786665329	2.826631441179	1.36401451298008	4.49098949237427	2.56544414380847	1.46738290217068	2.45233175186119	1.84104313086315	1.94825286217059	2.54876234974385
1.217	1.75140181871196	2.82557304800491	1.3618175293921	4.49019788075501	2.56544414380847	1.46604473545506	2.45135102749275	1.83995820726552	1.94837074363584	2.54911661327572
1.218	1.7500913467668	2.82515589563405	1.3602650780978	4.489207927092	2.56507420167115	1.46538924465948	2.45020538795348	1.83876979345018	1.94801709944242	2.54923708568799
1.219	1.74870936278197	2.82367001941941	1.35871447197276	4.48893095425381	2.56480460079994	1.46492360700514	2.44903051283994	1.83805674753825	1.94766345585589	2.5488124172146
1.22	1.74782774503681	2.82263231802848	1.35761598928586	4.4877819768539	2.56517454268925	1.46425452934644	2.44783626677572	1.83708555954237	1.94766345585589	2.54925139119899
1.221	1.74666018839186	2.8217773449419	1.35560959104335	4.4871288637879	2.56481838454882	1.46355607642269	2.44671003992199	1.83600065042033	1.94696484399683	2.54893288984477
1.222	1.74525441192628	2.82082067349269	1.35424955391386	4.48693052087039	2.56407850195948	1.46290059018275	2.44551581558239	1.83506016299537	1.94661120134083	2.5491523769181
1.223	1.7438724351985	2.81945720292464	1.35253084269413	4.48489079644299	2.56469047607497	1.46193994674104	2.44430221952575	1.8337273515848	1.9461396787423	2.54937901705415
1.224	1.74280019566091	2.81860224040235	1.35073930141078	4.48512845028334	2.56477703374672	1.46084821007925	2.44342833296697	1.83240477741201	1.94567683079644	2.54939332316557
1.225	1.74181137191658	2.81776796055504	1.34954555496056	4.48437617621527	2.56403715111015	1.46025148378368	2.44189444420462	1.83168151562023	1.94555548057614	2.5493861700795
1.226	1.74091786212783	2.81648552623901	1.34794641416875	4.48295026347064	2.56405093457849	1.45932022608991	2.4411079618449	1.83013150605585	1.94543933498397	2.54940047631235
1.227	1.73932147105014	2.81585465143799	1.34598860665863	4.48277246811344	2.56343896144929	1.45885459847695	2.43989440707921	1.82940824974719	1.94520704404665	2.5495137966529
1.228	1.73793950323763	2.8149186825018	1.34443620066302	4.48225785375968	2.5635393024278	1.45815615859928	2.43861286274765	1.82799243566303	1.94485340335415	2.54952094991789
1.229	1.73655753742928	2.81342252623214	1.34336202253058	4.48136711029789	2.56342517791831	1.45745772057103	2.43731194743887	1.82712477031981	1.94473552325782	2.55008039935841
1.23	1.73515178027325	2.81247622633997	1.34130895086828	4.48120808649634	2.56328348670102	1.45680224595628	2.43620519503552	1.82558501543736	1.94380115775301	2.54976905141915
1.231	1.73396044392271	2.81184536178668	1.3397808336311	4.48021818015705	2.56316936221434	1.45553647207024	2.43501107021139	1.82424201559864	1.94356192894418	2.54943624295722
1.232	1.73206623421979	2.81088872763489	1.33779877826001	4.47970357268212	2.56338382821363	1.4545035144974	2.43403048868416	1.82328110353268	1.94344578393508	2.54953525663011
1.233	1.73127994337575	2.80970802383613	1.33639022427617	4.47902994525235	2.56326970351277	1.45393617962778	2.43272961975353	1.82173113744838	1.94321522897046	2.54977620504226
1.234	1.73010050816537	2.80886343378562	1.33443245506411	4.47811867577034	2.56326970351277	1.4537757075103	2.43172967217004	1.82041884706135	1.94250968714779	2.54978335872615
1.235	1.72892107421517	2.8079171509816	1.33314346153187	4.47699030746916	2.56231535885633	1.45284447188284	2.43034144802807	1.81957166534563	1.94239180792225	2.54957102447384
1.236	1.72719371012597	2.80696053147242	1.33142480720765	4.4767133515842	2.56254360717468	1.45204433270301	2.42902123066629	1.81811497516752	1.94192376067203	2.54924536948953
1.237	1.72579986655592	2.8059935753116	1.32984816964517	4.47619875346325	2.56228779218989	1.45125777474077	2.42773979707136	1.81682316144433	1.94192202611489	2.54925252318929
1.238	1.7245966495204	2.80558679649189	1.32803424543327	4.47487206769725	2.56215988478447	1.45105434595815	2.42641960553278	1.81574855642473	1.94145051072029	2.54948631881138
1.239	1.72339343469818	2.80484391446836	1.3263156045046	4.47429762243702	2.56180372920987	1.45009374082086	2.42550708228478	1.81490138776959	1.94086805489008	2.5493873056656
1.24	1.7217612377228	2.8035512040983	1.3245241532467	4.47322736322359	2.56215988478447	1.44959875014483	2.4241869128909	1.8132275187842	1.94004637465012	2.54950778080323
1.241	1.72073675649721	2.80248256727437	1.32282979294525	4.47283247518639	2.56119175987572	1.44869690686512	2.42309965896256	1.8119152656033	1.93992849641932	2.54983343621572
1.242	1.7200457866237	2.80233088297494	1.32087206656711	4.47208024995621	2.56166203876883	1.44780864347468	2.42225514646459	1.8104790729388	1.93922816523862	2.5495220891017
1.243	1.71836601986114	2.80081411818294	1.31979792700002	4.47106985291857	2.56129210049068	1.4465722905094	2.42058552303031	1.80975586384355	1.9392246965735	2.54917497153839
1.244	1.71725812605703	2.79994887701884	1.31738628610082	4.47045610804125	2.56068013194259	1.44612025975675	2.41928478776927	1.80856757026223	1.93922296244003	2.54963541042137
1.245	1.71589997717396	2.79931804349155	1.31576295116469	4.46950556988444	2.56093594579337	1.44591683543309	2.41811020655766	1.8068732753082	1.93899067502867	2.54930260078854
1.246	1.71520901055175	2.79847348784799	1.314520734212	4.46900976672698	2.56043810147607	1.44488391407949	2.41687747879167	1.8058089362932	1.93829034571131	2.54931690922089
1.247	1.71382707868337	2.7971808090084	1.31261157168918	4.46807977196597	2.55981235127595	1.44425784120076	2.41600379603394	1.80517899017252	1.93805459049972	2.54899125387633
1.248	1.71263577164003	2.79612253847234	1.3111545372478	4.46740618930294	2.55981235127595	1.443254305521	2.41438284717657	1.80352563560997	1.93735252883503	2.54964256471952
1.249	1.71125384329882	2.79562442591658	1.30919684806747	4.4666146733446	2.55991269177851	1.44278870490904	2.41340243000394	1.8020894827302	1.93758308087812	2.54964971907847
1.25	1.7099553366395	2.79443345078679	1.30776409065231	4.46570346693043	2.55945619817062	1.44187107770429	2.41195624255848	1.80111841069993	1.9367614091359	2.54910457514926
1.251	1.70847810076505	2.79357857091893	1.30628459258813	4.46495126957402	2.55968444474925	1.44117267990583	2.410888479395	1.79979597969067	1.93617896082826	2.54966402797882
1.252	1.70759651658777	2.79304944251608	1.30456600739815	4.46423838689443	2.5591728192202	1.44047428393802	2.40939372723821	1.79823590413246	1.93629510356015	2.54956501545624
1.253	1.70610739282755	2.79240828576574	1.30267934975393	4.46328788099365	2.55907247900552	1.43913625737582	2.40787960574844	1.79681000637307	1.93629163570841	2.54988351668535
1.254	1.70502329734292	2.79135003481707	1.30084123012428	4.46281262990213	2.55895835591931	1.43884470046122	2.40716132348535	1.79596289044317	1.93523941596866	2.55000399303357
1.255	1.70382011105228	2.79059685360015	1.29957656647291	4.46186213143567	2.55881666651754	1.43821863906083	2.4058413346569	1.79488835939989	1.93465176846789	2.54990498065636
1.256	1.70181876853133	2.78952826999324	1.29809530146131	4.46114926083687	2.55881666651754	1.43718574684926	2.40454074471948	1.79321460085748	1.93441601633587	2.5496926465094
1.257	1.70081809934316	2.78857171845583	1.29628145923242	4.45972352799556	2.55857463730808	1.43622518611956	2.40295870463232	1.79152039126905	1.93441775005293	2.549813123201
1.258	1.69986498913731	2.78792023296105	1.293989453614	4.45873373389938	2.55817713630746	1.43506121465531	2.40185224492423	1.79044587578892	1.93441254929844	2.54982743306872
1.259	1.69867369977324	2.78686200010357	1.29279581506718	4.45798156386312	2.55843294821843	1.43466795386037	2.40063905127	1.78937136411377	1.93371049490286	2.54972126601338
1.26	1.69718459021926	2.78655693892277	1.2905280851759	4.45697124860521	2.55784855083808	1.43370740102759	2.39933851220781	1.78756346978139	1.93359261927728	2.54983458809388
1.261	1.695897993422	2.78588477911603	1.2894054675007	4.45645670227859	2.55773442827051	1.43366445558527	2.39801860001742	1.78649919814859	1.93323899279931	2.54983458809388
1.262	1.6947185975054	2.78526431919629	1.28780646438564	4.45560538879124	2.55807679631091	1.43231064786001	2.39634928271753	1.7854247003712	1.93276922479028	2.5497427312803
1.263	1.69321760570807	2.78410441107605	1.28580032148279	4.45441731283821	2.55769307877219	1.43184506508963	2.39541758533912	1.78385446799442	1.93218504870378	2.54940276492117
1.264	1.69193101399099	2.78300483559263	1.28453568210267	4.45398139615621	2.55733692765943	1.43078281644961	2.39439854139069	1.78242863738033	1.93206544063055	2.54929659791502
1.265	1.69096601897901	2.78214999335529	1.28226797941003	4.45289248138109	2.55745105029404	1.43028785555727	2.39274865531614	1.78110628689057	1.93159567438973	2.5497427312803
1.266	1.68956034394914	2.78173291251883	1.28009556122018	4.45190272275869	2.55710868272789	1.42948778239845	2.39140942173908	1.77978394207584	1.93112417613227	2.54953039722416
1.267	1.68840472886196	2.78119346876409	1.27847231721448	4.45160527359239	2.55708111641585	1.42902220437465	2.39079796683059	1.77811026582714	1.93065787686306	2.5497427312803
1.268	1.6872968764163	2.78021626961241	1.27713490878838	4.45061552162766	2.55693942799173	1.42842554244564	2.3890220050301	1.77666400216363	1.93007023859964	2.54909857409166
1.269	1.68549807889291	2.77968716806458	1.27544065435886	4.44964456147135	2.5567387492556	1.4277271783598	2.38800301002842	1.77512450374157	1.92960220801671	2.5494385407142
1.27	1.68453308714173	2.77927009098407	1.27352983018804	4.44871465561682	2.55634124982463	1.42670788570422	2.38661524629078	1.77392611502047	1.92948260154167	2.54964371945972
1.271	1.68344901257998	2.77883233672235	1.27181132494677	4.44823944219426	2.55609922232486	1.4260682877628	2.38527607238078	1.77274819123548	1.92912724817034	2.54967234092283
1.272	1.68236493894456	2.77827222201562	1.26994902992494	4.44742747744308	2.55609922232486	1.4252094645907	2.38416975957576	1.7712814922018	1.92854134541687	2.54924051749765
1.273	1.68099493495336	2.77764144025543	1.26856487981265	4.44651637034162	2.55558760181578	1.42471451221765	2.38276264987159	1.77020704742457	1.92795890826953	2.54966518546575
1.274	1.67980366723709	2.77658324845568	1.26636824798763	4.44552664469268	2.55524523597522	1.42352120641123	2.38107413749079	1.76866758166032	1.92772316194877	2.54934668447137
1.275	1.67779049237009	2.77529067936509	1.26467401626082	4.44524973046827	2.55476118284791	1.42245898775355	2.38024927414802	1.76768638434117	1.92760702120492	2.54946716244376
1.276	1.67669453936783	2.77487360890496	1.26271646388191	4.44410103304776	2.55484773831101	1.42205218448228	2.37888097541717	1.76543405602652	1.92701765659876	2.54970096335993
1.277	1.67512203639118	2.77434451803263	1.26128381356599	4.44324977556773	2.55451915657319	1.42103290838134	2.37764860349238	1.76375022737545	1.92678191121826	2.54948147367367
1.278	1.67424047528346	2.77366205494996	1.25944580362777	4.44226006681754	2.55474739961144	1.42069842585254	2.37604749516669	1.76302712788854	1.92631388500328	2.5492548284955
1.279	1.67316829417196	2.77293993957687	1.2573929893713	4.44182418143199	2.55413544251638	1.4194328185193	2.37465985417526	1.76158093397672	1.925960267871	2.54938246240818
1.28	1.67219142378558	2.7726452313931	1.25607988245476	4.4402994560738	2.55365139095723	1.41873447659263	2.37366035255798	1.76027913178145	1.92560665133182	2.5492691397367
1.281	1.67059515772769	2.77136301985156	1.253956055479	4.43972512264675	2.55353726988835	1.41787567314668	2.37253475054714	1.75860556082459	1.92466887097937	2.54983575376828
1.282	1.66940390181034	2.77028417688149	1.25209380902272	4.43944821576907	2.5537517289761	1.41707563657075	2.37095308677615	1.75728331134509	1.92548358506377	2.54939677400889
1.283	1.66822453041906	2.76962240037339	1.25061441262824	4.43851835679214	2.55292531506201	1.41647899845052	2.36952672910688	1.75582691401402	1.92466021465531	2.54927629544857
1.284	1.66706892594998	2.76887962045129	1.24896698137065	4.43721073263625	2.55279741083477	1.41548912093014	2.36822649025977	1.7546388291082	1.92384377049744	2.54904965019172
1.285	1.66608017608896	2.76822818554864	1.24746333700706	4.43669623740505	2.55303943587207	1.41465970854666	2.36692626387129	1.75285159554723	1.92407085828242	2.54919159601015
1.286	1.66499611696235	2.76747507203033	1.24514724416297	4.43574587382729	2.55302565254453	1.4138596811082	2.36547076747661	1.75199436912969	1.92360456620981	2.54997054514104
1.287	1.66391205867162	2.76739406688748	1.24361935522766	4.43493396550269	2.55312599048843	1.41323366661306	2.36421913153402	1.7504447637095	1.92313827498456	2.54963057579429
1.288	1.66232768674374	2.76578616677745	1.2417571370069	4.43378533504541	2.55264194013851	1.4125353395264	2.36300627524892	1.74853363312858	1.92243624305537	2.54941824186649
1.289	1.66136270452103	2.76480902668151	1.23984815025116	4.43283498679288	2.55275606112786	1.41189578039118	2.36170609861902	1.74686012470396	1.9220774392653	2.54931207492075
1.29	1.66026676700652	2.76396458112994	1.23789066529782	4.43208291703919	2.55227201129995	1.41100761215637	2.36036716711931	1.74589945394576	1.92114313025354	2.54930491890459
1.291	1.65930178542727	2.76344584928276	1.2365065690373	4.43105395446065	2.55213032439893	1.41000420566611	2.35897968594477	1.74420550005207	1.92148981861643	2.54943255407595
1.292	1.65789615716139	2.7626927492806	1.23454909259444	4.43034120288105	2.55116222710441	1.40918835393196	2.35731085062892	1.74241832557805	1.92054859005528	2.54931923099778
1.293	1.6566096033989	2.76150192727839	1.23244784586045	4.42966776539295	2.55103432358678	1.4086211142221	2.35637942131774	1.74111660339419	1.91984656307529	2.54978683651774
1.294	1.65531117030683	2.76064715516698	1.23130280974985	4.42915328969399	2.55104810676758	1.40751602275626	2.35499198087543	1.7396705094883	1.91949641517209	2.54944686652896
1.295	1.65392930961638	2.75970104528348	1.22956014819049	4.42780642690657	2.55103432358678	1.40728325172469	2.3534784624595	1.73834833912938	1.91914107768971	2.54934785591467
1.296	1.65297621065862	2.75883594200524	1.22750741390394	4.42638095218641	2.55055027622971	1.40626401826249	2.35198434352323	1.7367885711495	1.91879093036406	2.54934785591467
1.297	1.65146340176028	2.7584188967792	1.2255257127952	4.42624250728773	2.54958218382058	1.40530355505257	2.35031559329102	1.73512535451826	1.91890879936415	2.54935501229611
1.298	1.65060561295078	2.75779849890564	1.22402211262397	4.42515375335381	2.54995210981005	1.40489678400521	2.34895738972603	1.73367928772096	1.91831772541724	2.54936932524167
1.299	1.64970030540733	2.75701440447655	1.22227946818683	4.42424276070011	2.54981042332499	1.40409678567761	2.34815210342579	1.73225368701104	1.91808198824978	2.54924884537869
1.3	1.64841375969251	2.7561699834595	1.22080012093093	4.4232326421211	2.54931259450465	1.40290356209724	2.34655133863663	1.73069394880033	1.91726036851775	2.54914267847329
1.301	1.64703190544966	2.75577361617919	1.21915275939566	4.42218321791711	2.54905678878186	1.40204480086031	2.34535802006809	1.72949572916551	1.91690503523807	2.5491569914295
1.302	1.64605504936029	2.75513255056588	1.2168852539023	4.42150981351141	2.54868686367042	1.40168095877859	2.3438446070777	1.72757449515684	1.91631915407938	2.5490508245414
1.303	1.64530444958167	2.75406411131455	1.21535742309359	4.42081760449271	2.54855896101988	1.40061881933482	2.34211781105468	1.72637628717425	1.91620301536118	2.5490508245414
1.304	1.64443478225621	2.75375908583086	1.21325623452879	4.4203424630196	2.54797458117221	1.40002221363472	2.34131256437444	1.72481657753937	1.91619955756809	2.54938363843084
1.305	1.64293386356124	2.7533317117916	1.2118964226128	4.41895635794565	2.54771877624664	1.39859624157163	2.34003197380943	1.72377298125264	1.91502607009071	2.54917130462923
1.306	1.64184982088476	2.75223226948323	1.2094851722301	4.41858034933041	2.54769120986083	1.39813071392727	2.33841192152736	1.72231673520893	1.91502779874257	2.54895181423995
1.307	1.64077765686575	2.7513878636504	1.20762304095921	4.41757026408493	2.54723473368541	1.3974324239464	2.3369858998972	1.72031255415808	1.91502779874257	2.54929894177249
1.308	1.63937205303375	2.75109317778066	1.20695611072665	4.41638243400141	2.54683724389353	1.39647198842551	2.33600605405173	1.71885632327315	1.91432751144545	2.54963175629308
1.309	1.63808551606237	2.75087949281014	1.20421056113705	4.41545267711572	2.54659522304985	1.39586185839748	2.33447336244296	1.71820608639059	1.91443673534725	2.54952558937544
1.31	1.63770427691418	2.74983174437119	1.20268275533788	4.41444260934297	2.54636698574823	1.39453759431441	2.3333868410901	1.7158404331112	1.9143188685934	2.54950411877717
1.311	1.63671554756699	2.74897700947744	1.20089336842275	4.41420504666494	2.54622530050942	1.39440652127931	2.33210632411412	1.71418755616299	1.91326498270135	2.54973792322267
1.312	1.63573869576775	2.74866165309072	1.19905549923395	4.41271986525815	2.54618395147217	1.39357716804345	2.33034091256837	1.71226641321872	1.91326152645484	2.5498798756747
1.313	1.63444028501884	2.74758290270216	1.19738394326519	4.41190806151304	2.54562714159103	1.3928788895536	2.32938049361541	1.71071700178583	1.91290792799271	2.54965322743204
1.314	1.63283219449971	2.74682984749322	1.19547504831923	4.41131500606922	2.54559957499719	1.3919772404275	2.32806125313489	1.70963253273337	1.91244337570558	2.55000035724113
1.315	1.6324628315573	2.74654550422959	1.1941620512771	4.41074076583581	2.54569991054713	1.39114789421984	2.3264607193494	1.70842416141572	1.91208977792239	2.54966038460028
1.316	1.63117630066732	2.74624048798003	1.19187037223343	4.40935473478589	2.5444032604296	1.39042023567465	2.32494751165635	1.70648259317102	1.91185059098764	2.54955421769298
1.317	1.63052100806389	2.74526341853392	1.19082065414503	4.40792940239126	2.544375693575	1.38925645236288	2.32375437846546	1.70507757311116	1.91173445301229	2.54978802338234
1.318	1.62962759281049	2.7445310435748	1.18862425978365	4.40737566966401	2.5445901467015	1.38879094041734	2.32222182111418	1.70342475233492	1.91103071556817	2.5493633558075
1.319	1.62874605365085	2.74430702676084	1.18743078963571	4.40666300935409	2.54374997123178	1.38780114555656	2.32109663759286	1.70172078935621	1.91091112285297	2.54957568957116
1.32	1.62735234020767	2.74377799657283	1.18580774026422	4.40537612854004	2.54399199012258	1.38640461853791	2.31977747549025	1.70054313726144	1.91021429747851	2.54956853221747
1.321	1.62668517167644	2.74311628596329	1.18423317225173	4.40466347594931	2.54338005163065	1.38620125167036	2.31814786788225	1.69884941923745	1.91009470468013	2.5491367074247
1.322	1.62577988378535	2.74240459041517	1.18201255726223	4.40446523790146	2.54313803319029	1.38563406172972	2.31680935490758	1.69741374364953	1.91008606815154	2.54903769788468
1.323	1.6252198997955	2.74208924186657	1.17991146346035	4.40280239457368	2.5430101324132	1.38474595887454	2.3156162908738	1.69562683060375	1.90915351387388	2.54937051322718
1.324	1.62462429145163	2.74101051737558	1.1785032172813	4.40171377553111	2.5428822316927	1.38433922864913	2.31429717992241	1.69382969730401	1.90856591899747	2.54959716199804
1.325	1.62312339754383	2.74060383751897	1.17657012149381	4.40070378738892	2.54211482855719	1.38307378900718	2.3125707483063	1.69228037387942	1.90809446235984	2.54927150384877
1.326	1.62265872275842	2.74009548918683	1.17475654194601	4.40028850117871	2.54222894606205	1.38254951190421	2.31137771967046	1.69107206595896	1.90833019054972	2.54927866139284
1.327	1.62175343779571	2.73987147558872	1.17322879142104	4.39927852121169	2.54175869358121	1.3816185106788	2.30988405158849	1.68927495751588	1.90786046130733	2.54917249454809
1.328	1.62069315576322	2.73913911584109	1.17170104380083	4.39803100595938	2.54127465898809	1.38112362342563	2.30886564140209	1.6879734525398	1.90715673218851	2.54972480185836
1.329	1.61970443605266	2.73902710938666	1.17010225989607	4.39751661010893	2.54113297582475	1.38019262669427	2.30715865285143	1.68685836828888	1.90645300455107	2.54940630123995
1.33	1.61870384354174	2.73839642084435	1.16802543399124	4.39662624889058	2.54063515900158	1.37939270120926	2.30585899757818	1.68484417785819	1.90691927826105	2.54952678372793
1.331	1.61801292802566	2.73698169394938	1.16668824633097	4.39585382913202	2.54042070862369	1.37806850717701	2.30464664945533	1.68222074803557	1.90621555124967	2.54951962588394
1.332	1.616821717498	2.73724705423355	1.16480364490501	4.39486436253438	2.54029280877312	1.37770469263585	2.30283304206338	1.6809090410513	1.90621727785732	2.54920112534368
1.333	1.61613080279958	2.73684038162668	1.1627268318353	4.39343914065554	2.54000944321793	1.37710813204888	2.30140738228196	1.67934954834042	1.905863688299	2.54996576712168
1.334	1.61513021361399	2.73596501234266	1.16110382767018	4.39235057509315	2.53941129440211	1.37584272437233	2.30005923756653	1.67826518216138	1.90597982492585	2.5497534333367
1.335	1.61435586228823	2.73524300133218	1.15909972536334	4.39177639548959	2.53926961199742	1.37518739042956	2.29882756364467	1.6764783735282	1.90480810166572	2.549661582572
1.336	1.61346245653265	2.73489664876324	1.15750096047305	4.39082626201166	2.53879936373725	1.37421351239734	2.29757652589523	1.67488821122322	1.90480810166572	2.549442090777
1.337	1.61267623328816	2.7340626358289	1.15537569781124	4.38977702393433	2.53855734841326	1.37344299400138	2.29590842299834	1.67312188070537	1.90445451391345	2.54966874071858
1.338	1.61217593993061	2.73310628386709	1.15344264800966	4.38829204546468	2.53827398416996	1.37255492067841	2.29460887053319	1.67132486952164	1.90398651671559	2.54966874071858
1.339	1.61138971720331	2.7328116219272	1.15193916728191	4.3877178793352	2.53828776706117	1.37178440716898	2.29322204167754	1.66989954401875	1.90398306447542	2.54989539093204
1.34	1.61072254792423	2.73250662296065	1.15038722457543	4.38724282252479	2.53764827248088	1.37096862471132	2.29186439172848	1.66856742505774	1.90409747490277	2.54990254925692
1.341	1.61012694519879	2.73144861072659	1.1482636341688	4.3856792395936	2.53730592487548	1.37013933623669	2.29026426881074	1.66665677772813	1.90292920996528	2.54956257386278
1.342	1.6092454129758	2.73112293745658	1.14642587284616	4.38540240057867	2.5377899541416	1.36919486887258	2.28937203172503	1.66560314399809	1.9030453458828	2.54890409866753
1.343	1.60844731969631	2.73127629437152	1.14470762107754	4.38403539923586	2.53706391052817	1.3689033493483	2.28757799314397	1.6633106137186	1.9029240325402	2.54946356523108
1.344	1.60797077000793	2.72986160018865	1.1426066244544	4.38267005166551	2.53656609926977	1.36760858929361	2.28617185923686	1.66233995814163	1.90210935578929	2.54947788183882
1.345	1.60695831567354	2.72837626354872	1.14100788478594	4.38203775510873	2.53643820080314	1.36691037439642	2.28511487302027	1.66030545767213	1.90198804259997	2.5495912070688
1.346	1.60648176593058	2.72848826626651	1.13871634740656	4.38130471361947	2.53692222890285	1.36621216124728	2.28364085305161	1.65886994888573	1.9016379099051	2.54970453236681
1.347	1.60627927526951	2.72797994421172	1.13742766822539	4.38015642772144	2.53584005834599	1.36525182267687	2.28200207839971	1.65731055862632	1.90128432616365	2.54925838986094
1.348	1.60550492487769	2.72763359827796	1.13518459775313	4.37926614261619	2.53606828869571	1.36445194069187	2.28052808999083	1.65538974503994	1.90069847211199	2.54991686608983
1.349	1.60461152357551	2.72699259905639	1.13353741104443	4.37831607273657	2.53592660749739	1.36421920479257	2.27894746547068	1.65397471801985	1.90069329594682	2.55015783423941
1.35	1.60412310328811	2.72702361380413	1.13255879198015	4.37726690647981	2.53508645263264	1.36362267051799	2.27799718362226	1.65216757859395	1.89999130759991	2.54970453236681
1.351	1.60314626282804	2.72658594337674	1.13067260408475	4.37649457424336	2.5349723377934	1.36299674669931	2.27667842238753	1.65047410366604	1.89929104605801	2.55003735004133
1.352	1.60264597265605	2.72573128130254	1.12950343799739	4.37592044586335	2.5350588867107	1.36199352785634	2.27537904402808	1.6487181351785	1.89917318568876	2.54961268261407
1.353	1.60246722259241	2.72489729843344	1.12714088151426	4.37524721995214	2.53458864407566	1.36116426447516	2.27367245821047	1.6476031754734	1.89893746514162	2.54983217493683
1.354	1.60084730411403	2.72471464966008	1.12582798935426	4.37388193309151	2.53503132136922	1.36053834497044	2.2724603829535	1.64545511044872	1.89846947513868	2.54993834179714
1.355	1.60057324350387	2.7245923094865	1.1234169877665	4.37283279265047	2.53410461931286	1.35914195085659	2.27103502754415	1.64389578168975	1.8983516151041	2.55005882610804
1.356	1.60009669321184	2.72364632958601	1.12203305234634	4.37120954501077	2.53383504102767	1.35841436496985	2.2693478631407	1.64209892587431	1.89753349705547	2.55039880337575
1.357	1.59917955607441	2.72399267230451	1.12060066636239	4.37012110610937	2.5336068120878	1.35761450258439	2.26820372889288	1.64044642227717	1.89729605243939	2.5498393336304
1.358	1.59901267431266	2.72282269290173	1.11878718229388	4.36978450384442	2.53335101718252	1.35698858938772	2.26651659767393	1.6388871163569	1.89717819287441	2.55028547755171
1.359	1.59872674403262	2.72195770349039	1.11749852726389	4.36903267328533	2.53357924607731	1.35631979158068	2.26489739002924	1.63685275653248	1.89624221814413	2.55006598491912
1.36	1.59833363445803	2.72176471905244	1.11530232214126	4.36725058494175	2.53309522250071	1.35528720680228	2.26400530593753	1.63540711622519	1.89635835229993	2.55018646959662
1.361	1.59753554653037	2.721246072775	1.11367939658585	4.36669695143714	2.53283942804226	1.35476296578511	2.26227948819125	1.63398194331196	1.89588691578883	2.55061829618437
1.362	1.59676119666873	2.72037074913595	1.11150742500496	4.36550944467366	2.53245573677315	1.35383205399065	2.26117414535124	1.63242266668812	1.89518666196446	2.55062545522831
1.363	1.59667775532988	2.72005542715076	1.10988450536023	4.36459875889392	2.53211339450462	1.35274069354773	2.25964226670268	1.63072928807242	1.89518666196446	2.550306954521
1.364	1.5965108727186	2.71954712307312	1.10821476004791	4.36376831979412	2.53211339450462	1.35197023964527	2.25834304063461	1.62915979564048	1.89506880315427	2.55042028052149
1.365	1.59548655868724	2.71902848126583	1.10630440155887	4.36303536178672	2.53161559000629	1.35124266981581	2.25681119264938	1.62749712443929	1.89448468467831	2.55096543351857
1.366	1.59479565055679	2.71809286111898	1.10451516227651	4.36222377958425	2.53148769324046	1.35054449418328	2.25533745879623	1.62570035431026	1.89424724265867	2.55096543351857
1.367	1.59450971999339	2.71841852012365	1.10231898689656	4.36101584041025	2.53121811706479	1.3497740476488	2.25438733399522	1.62413088445399	1.89401152589515	2.5506326143334
1.368	1.59431909959511	2.71807218233003	1.1005765837216	4.35955156201956	2.5308619930695	1.34884315250292	2.25271972925662	1.622571652105	1.89331300064218	2.55041312141177
1.369	1.59373537004249	2.71712622603956	1.09888262694972	4.35899794741761	2.5311177861887	1.34821725456381	2.25146909843206	1.62089878225681	1.89330955085185	2.55140442001003
1.37	1.5931516404839	2.71680056869171	1.09754555154643	4.35731504907006	2.53060620017299	1.3471846997522	2.24985006087428	1.61912250743868	1.89296115120196	2.55129825302577
1.371	1.59297288812145	2.71659724977509	1.09577893540841	4.3568400692429	2.53010839774859	1.34668986233973	2.2484636590905	1.61755306688127	1.8923735863619	2.55151774639844
1.372	1.59191297464359	2.71575295778008	1.09346489207986	4.35563216889594	2.53010839774859	1.34589003413578	2.24691255353389	1.61609727627285	1.89202346278257	2.55108591909233
1.373	1.59182953208426	2.71521364479969	1.0927721376385	4.35460358875221	2.53009461504759	1.3454674686645	2.24563280356259	1.61442443750824	1.89143417487291	2.55117776743797
1.374	1.59144829111385	2.71564095933587	1.09038543862864	4.35442587303019	2.52952404873422	1.34456598018891	2.24420771505421	1.61276183736423	1.89143934939111	2.55119208605321
1.375	1.59097173979402	2.71514300468912	1.0888820454478	4.35339570422898	2.52986638818777	1.34402827159166	2.24306378204419	1.61105832336717	1.89073565464394	2.55163107285512
1.376	1.59044771851918	2.71446067635288	1.08725915926904	4.3523073661684	2.52888456885955	1.3431990571696	2.24127032224973	1.60927186811491	1.89096619479217	2.55174439938009
1.377	1.58997116715449	2.71394204448146	1.08530201127767	4.35121903413883	2.52938236963488	1.34203546501552	2.24014577454974	1.60759906204174	1.88979969716726	2.55129825302577
1.378	1.58998303449748	2.71364740919042	1.08401339380042	4.35026910646616	2.52861499455088	1.34177335264442	2.23863348343147	1.60555465484614	1.88968356519312	2.55129825302577
1.379	1.58957805871634	2.71364740919042	1.08205625153331	4.34918078577697	2.52898489910712	1.34120625600688	2.23714056912042	1.60433642169423	1.88932826952673	2.55151774639844
1.38	1.58938743811727	2.712772107992	1.08067236205878	4.34874514184579	2.52837298595938	1.34018720448015	2.23601605309473	1.60257046131981	1.88874761061531	2.55229671348082
1.381	1.5887083987399	2.71309776067846	1.07871522544259	4.34789430796183	2.52788896934459	1.33921346823916	2.23452316533325	1.60136246835566	1.88816177770997	2.55185772597336
1.382	1.58912524164627	2.71279278686289	1.07725868678206	4.34704347773898	2.52800308203768	1.33845653195172	2.23297221237889	1.59979310677755	1.88827790914811	2.55228955379838
1.383	1.58881557620227	2.71193816720359	1.07575530992491	4.34617220196746	2.52751906593501	1.33802049686054	2.23169258134673	1.59762487775574	1.88734023324551	2.55206290048736
1.384	1.58855337952356	2.71128686484247	1.07382239926718	4.34502414083519	2.52763317849419	1.33695858447756	2.2302676302707	1.5963134955831	1.88699011484775	2.5524100402978
1.385	1.58805309337137	2.71110422929275	1.07267750236029	4.34355998207588	2.52737738786548	1.33596893946165	2.22901719713626	1.59463052058286	1.8865204157769	2.55295519548304
1.386	1.58816027085348	2.71090091513812	1.070242412581	4.34270917076461	2.52710781495226	1.33493642912782	2.22801871204602	1.59273051364615	1.88605244237599	2.55273570138346
1.387	1.58768371889645	2.71023927528316	1.06919279351366	4.34197631111917	2.52687958983491	1.3345004002709	2.22601222014971	1.59116118992999	1.88535048346482	2.55296951537187
1.388	1.58739778766146	2.71036161129433	1.06692563448805	4.34096667005906	2.52662379978247	1.33390392292781	2.22495568136459	1.58970550728148	1.88558274460033	2.55338702401334
1.389	1.58730247723961	2.71036161129433	1.06527856312746	4.33956230110356	2.52599810801735	1.33294368229372	2.22335629933751	1.58815665699191	1.88523262791835	2.55338702401334
1.39	1.58701654594338	2.70948632018126	1.06356043386251	4.33876969821545	2.52663758240068	1.3321732896759	2.22235785116005	1.58621576447936	1.88500209236102	2.55351467127068
1.391	1.58679032427518	2.70939500299511	1.061412775199	4.33754305134251	2.52601189055941	1.33157681681843	2.22080703119951	1.5840885375104	1.88453239579663	2.55393934009392
1.392	1.58659970342527	2.70941568228718	1.060004691677	4.33677090026654	2.52598432561948	1.33098034505698	2.21910109188424	1.5833658246779	1.88453412107324	2.55394650023179
1.393	1.58578975313782	2.70874370648311	1.05797652801727	4.33568265567705	2.52514419333645	1.33041327088488	2.21812202727046	1.58154881899952	1.88395002056218	2.55359935839236
1.394	1.5855156883951	2.70823542535543	1.0569269161208	4.3351086579101	2.52488840447952	1.32935138521243	2.21659060847954	1.57986591323917	1.8837125848889	2.55383317287042
1.395	1.58582535308252	2.70803211335362	1.0543481604673	4.33330804133619	2.52524452285947	1.32876838380951	2.21534029472639	1.57828641619213	1.88266224226	2.55416599490386
1.396	1.58593253028802	2.70802177370292	1.05303693690062	4.33324828729662	2.52473294549735	1.3279551413108	2.2137410171762	1.5765001252257	1.88266224226	2.55405266746466
1.397	1.5857419093449	2.70736014094092	1.05127039686657	4.33219937984429	2.52464639833379	1.32743093421409	2.21219029241785	1.57517859061196	1.88266051684797	2.55382601279164
1.398	1.58545597789097	2.70736014094092	1.04931330856109	4.33115047839553	2.52488840447952	1.32686386711377	2.2108429473729	1.57360934350005	1.88196201590685	2.55394650023179
1.399	1.58515817972446	2.70749281508408	1.04780996251204	4.33023996984151	2.5243906098305	1.32577259641006	2.20950544199506	1.57204010324136	1.88160672669523	2.55427932241155
1.4	1.58476507110941	2.70673986727671	1.04597236706832	4.32946785276536	2.5246326158434	1.32580199351934	2.20857497127246	1.5702436135441	1.88090477681162	2.55416599490386
1.401	1.5848841148409	2.70631256646309	1.04446902444826	4.32828058156511	2.52436304516951	1.32437636858681	2.20674322928176	1.56855053097004	1.88066906846751	2.5549378072557
1.402	1.58519377985254	2.70641422189852	1.04239245963334	4.32784499351663	2.52424893330302	1.32417306209224	2.20525063586796	1.56722902522545	1.88009187700346	2.5549378072557
1.403	1.58499129205137	2.70631256646309	1.04119915939787	4.3267961176165	2.5237649218644	1.32311119789738	2.20382594409115	1.56509167977196	1.87973831474604	2.55517162354765
1.404	1.58490784824227	2.70597658232469	1.03950526998129	4.32564818199564	2.5237373573544	1.32287849498703	2.20259509275522	1.56421446193764	1.87903809461867	2.55515730240198
1.405	1.58461004989211	2.70575259331443	1.03749977929592	4.32531166657061	2.52323956429483	1.32235429430814	2.20097660259816	1.56254186532205	1.87856840555032	2.55515014192165
1.406	1.58490784824227	2.70586458777804	1.03614014148475	4.32412442172989	2.52302512362731	1.32181663524087	2.19963918916849	1.56084881856297	1.87844882622634	2.55573110336486
1.407	1.58503875924785	2.70576293244424	1.03437362825617	4.32370927147958	2.52299755906781	1.3215116796637	2.19812731711959	1.55927963330953	1.87798604138781	2.55561777514346
1.408	1.58505062615722	2.70532529408912	1.03239391735832	4.32220442043908	2.52308410683806	1.32015832769044	2.1974100854412	1.55736958174019	1.87716797184326	2.556063927425
1.409	1.58524124730753	2.70458269153762	1.03132011067131	4.32149208450382	2.52288344762507	1.32002727829142	2.19529743586386	1.5557901826918	1.87716624571895	2.55593627732887
1.41	1.58524124730753	2.70512198379816	1.02900459756565	4.3203441834572	2.52264144270933	1.31912587553503	2.1940860043362	1.55446872284543	1.87611592449244	2.55604244474776
1.411	1.58536029188746	2.7048773178039	1.02774024113604	4.31957211323818	2.52261387841266	1.31832612654661	2.19296181522982	1.5525280109677	1.87599634527862	2.55637526878372
1.412	1.58474096067868	2.70465333015903	1.0262127085733	4.31834558490909	2.52235809158424	1.31752638009138	2.19164382264183	1.55134064181233	1.87576409188785	2.55648143624515
1.413	1.58444316216708	2.70446035874043	1.02418458880695	4.31753420341485	2.52211608687709	1.31726428273873	2.18991887534471	1.54929655252561	1.87482990148366	2.55694191149844
1.414	1.58453847274622	2.70415539411706	1.02241809283388	4.31662376624798	2.52187408235861	1.31684173854772	2.18849433297218	1.5475933388617	1.87459937593525	2.5568285828181
1.415	1.58505062615722	2.70349377162325	1.02084370441046	4.31525887737222	2.52175997121696	1.3157664470897	2.18775779811072	1.54664345571391	1.8747137753266	2.5569275891975
1.416	1.58488373889529	2.70382975202297	1.01917248954478	4.31517872193861	2.52137629181718	1.31570764880235	2.18605224288368	1.5447027850702	1.8740118396725	2.55692042813984
1.417	1.58538402607681	2.70393140675067	1.01757389707897	4.3140119576477	2.5217461891592	1.31467521291162	2.18469562131613	1.54303027606815	1.87389744059195	2.55727473659241
1.418	1.58518153775871	2.7039107293257	1.01540209885431	4.31304180208554	2.52171862547496	1.31403592400841	2.1829028744219	1.54182248139018	1.87330817884344	2.55716140776521
1.419	1.58510996136575	2.70359542632279	1.01385192132014	4.31219112365436	2.52124839879374	1.31301694358986	2.18216636614862	1.5404806160268	1.87295980219762	2.55727473659241
1.42	1.58499091653586	2.70359542632279	1.01199016301779	4.31100396121103	2.5211205058252	1.3121155646009	2.18080978172493	1.53855020537001	1.87249530110956	2.55726757529482
1.421	1.58563398362656	2.70316813048762	1.01036737117982	4.30985612691468	2.52090606617083	1.31156197721108	2.17921087625424	1.53700156944779	1.87214001817456	2.55760040059704
1.422	1.5861224042454	2.70274083531469	1.0087445810775	4.3088466752218	2.52076439109657	1.31032626261064	2.17759264525339	1.53555633071823	1.87202561992195	2.55771372958053
1.423	1.58613427174359	2.70316813048762	1.00697810679022	4.30825235453712	2.52077817323593	1.30993312341974	2.17653646215841	1.53397702548569	1.87144326862508	2.55781989716214
1.424	1.58624144993381	2.70347309452995	1.00573796824525	4.30702589565817	2.52062271630814	1.3094677383072	2.17485037877785	1.53252157150999	1.87144326862508	2.55827321382168
1.425	1.58664642779197	2.7027201584813	1.00387622106489	4.30645199080516	2.52050860547869	1.30850757022506	2.17353254647144	1.53059120193078	1.87086091871529	2.5581527229666
1.426	1.586527381845	2.7034627561754	1.00225343778561	4.30520513559745	2.52038071275202	1.30794054172087	2.17219538504555	1.52950729089984	1.8705073637244	2.55848554909582
1.427	1.58668203110514	2.70336110137602	1.00075013653648	4.304354491045	2.52049482357026	1.3071408239667	2.17075167463208	1.52817569727791	1.86980543669446	2.55881121379235
1.428	1.58695609526022	2.70281147489044	0.998673639200731	4.30340480000841	2.5203669308872	1.30684933277604	2.16943387859346	1.5262351237439	1.86934266862294	2.55937069970507
1.429	1.58696796310647	2.70270982025657	0.997146138302502	4.30289063417646	2.52011114568553	1.30631170803788	2.16797085780837	1.52481037899037	1.86875859529468	2.55949119148601
1.43	1.5875872990401	2.7031267771823	0.99583339566463	4.30195986805394	2.52011114568553	1.30561363926086	2.16686620215438	1.52312773102236	1.86863901641602	2.55946970551473
1.431	1.58737294160784	2.70302512241106	0.994020066930795	4.30138597961068	2.520353149166	1.30522050441636	2.16554844021336	1.52179615986527	1.8681762509746	2.55925737004564
1.432	1.58736107363179	2.70277012348974	0.99237309174322	4.30033725592243	2.5203669308872	1.30431915035511	2.1641920150634	1.5200828472834	1.8675904517889	2.55935637590543
1.433	1.58777792036581	2.7031974185467	0.99113295892343	4.29899139787698	2.51986914239349	1.30445019503145	2.16268050460062	1.51865812504112	1.86676895221906	2.55980969475613
1.434	1.58788509918125	2.70299410861236	0.989295432369031	4.29808105758483	2.5200973640515	1.30349004183996	2.16118834558493	1.51696527832731	1.86630446186694	2.56024869020621
1.435	1.58859974706242	2.70278046114796	0.986979994370648	4.29689398433654	2.51975503173131	1.30318511244822	2.15981262637532	1.51553034194757	1.86618833947516	2.56024869020621
1.436	1.58819476766076	2.70264779359556	0.985547782675389	4.29679493925261	2.51962713928986	1.30271973816553	2.15851426156852	1.51360005885915	1.86583651615224	2.56025585242701
1.437	1.58827821003477	2.70241347193324	0.983805540281152	4.29531074163958	2.51971368679054	1.30257525675607	2.15737100282696	1.51225829569621	1.86525590584	2.56058151820109
1.438	1.58908816883422	2.70265813105249	0.982899643459528	4.29428244858045	2.51995569012954	1.30129421803336	2.15635363632835	1.51081315128441	1.86443959688156	2.56058868053845
1.439	1.58951688602486	2.70263745626657	0.980703693582971	4.29354982254373	2.51949924690317	1.30112033601402	2.15471632296679	1.50983268267696	1.86467183995653	2.56125433773862
1.44	1.58983842454526	2.70296309596563	0.978866178714974	4.29277787678098	2.52008358256107	1.30046511764546	2.15318557496014	1.50827393643549	1.86397165379342	2.56125433773862
1.441	1.58982655565605	2.70315606904443	0.977077064483994	4.29168987816757	2.51996947157642	1.29946213903603	2.15193581289725	1.50647775056971	1.86339277756505	2.56113384475292
1.442	1.59045776480874	2.70262711906553	0.975454307024371	4.2908392917125	2.5200973640515	1.29890856434234	2.1510929056438	1.50513601285539	1.86280352775759	2.56124717516798
1.443	1.5910652367192	2.7029527586727	0.974236860413369	4.29002803317853	2.52021147504736	1.29784678656385	2.14954286475957	1.50403172467786	1.86280352775759	2.56190567069695
1.444	1.59148208781513	2.70304407671626	0.972040923264348	4.28907841380068	2.5198415791561	1.29738142027677	2.14852554894145	1.50223555815665	1.8619872253902	2.56213949506643
1.445	1.5908627460178	2.7027391112829	0.970705519498843	4.28814773449015	2.51992812766656	1.29645068992977	2.146801115734	1.50054278433026	1.86222119549205	2.56213949506643
1.446	1.59195864126661	2.70251512693081	0.968939093864263	4.28715879978656	2.5192296806777	1.29585428374781	2.14593890694546	1.4995725671133	1.8611691959343	2.56235183107202
1.447	1.59218487159052	2.70304407671626	0.967101590586555	4.28603150719469	2.51944412095085	1.29553339543027	2.14481507578858	1.49777642107176	1.86047247707005	2.56267749808134
1.448	1.5926970345486	2.70334904272639	0.965813070799811	4.28529891956746	2.51958579447972	1.29492355811614	2.14337164039758	1.4966721544409	1.86046901771172	2.56335032199707
1.449	1.59330450879003	2.70345069819132	0.964166126315134	4.28448768566457	2.51971368679054	1.29466147458316	2.14162794106985	1.49485557362376	1.85953660248476	2.56356982150019
1.45	1.59359044087195	2.70313539506131	0.962687052501766	4.28349876862752	2.51958579447972	1.29357030844966	2.14050414170088	1.49423641700228	1.85977230081187	2.56367598963558
1.451	1.59369762172638	2.70347137210212	0.960825358385643	4.28258850672964	2.51959957593955	1.29282943628275	2.13964197047348	1.49245051875728	1.8591830554581	2.5633359956472
1.452	1.59379293241518	2.70367468300539	0.959441564383119	4.28201467980197	2.51969990543074	1.29230527183113	2.1383051202781	1.4908918417002	1.85872030928592	2.56355549503618
1.453	1.59409073470701	2.70324738732558	0.958080460659994	4.2807082894702	2.51944412095085	1.2916072353414	2.13671657016051	1.48930249992326	1.85837022289029	2.56400165742968
1.454	1.59487696080218	2.7037556649709	0.956005525244307	4.27981842399756	2.51969990543074	1.29140396005323	2.13573798679358	1.48798127011803	1.85802013689865	2.56412215242309
1.455	1.595389125743	2.70428461725456	0.954597537949171	4.2792242254851	2.52015635034751	1.29074875688906	2.13457558095586	1.48725874237925	1.85720038718998	2.56478781604344
1.456	1.59592503299435	2.70407096889066	0.953380108336697	4.27851205104094	2.51958579447972	1.28994908667373	2.13334530520347	1.48496733883595	1.85685203282446	2.56489398429345
1.457	1.59623470701471	2.70382631144368	0.951518424449424	4.27726539459832	2.51992812766656	1.28997849000233	2.13218291926037	1.48411076550634	1.85626798234612	2.56508483002961
1.458	1.59692562405479	2.70405029589318	0.94937090750438	4.27627651224717	2.51982779775277	1.28941149922468	2.13095266328968	1.48289293459327	1.85592136028341	2.56520532545675
1.459	1.59743779132341	2.70428461725456	0.947938730770933	4.27516822786752	2.52038457347371	1.28907718615004	2.12993546706279	1.48145812194321	1.85533904277354	2.56532582113593
1.46	1.59814058054829	2.70415195186201	0.946340192620231	4.27506919801603	2.51990056577794	1.28868406603949	2.1285600610068	1.47989948795674	1.85510334633251	2.56543915322437
1.461	1.5986290055501	2.704029623408	0.944670570472314	4.27360555553976	2.5196861242145	1.2887722776433	2.12720399139553	1.47879527344313	1.85440491360705	2.56565865370941
1.462	1.59923648487862	2.70426394422011	0.942975258854189	4.27283370035296	2.52031180486414	1.2877533624347	2.12614817786154	1.4773400303244	1.85370648295629	2.56587099040062
1.463	1.59996301971012	2.70424327169807	0.941567281062456	4.27202252163992	2.51991434665045	1.28721578031896	2.12511169204529	1.47636987128832	1.85358863502907	2.56620382336386
1.464	1.60046331759405	2.70399861564075	0.939873467824575	4.27083561000044	2.52041213513599	1.28718637618564	2.12396869389214	1.47504868439246	1.85300459078362	2.56686232609064
1.465	1.60066581129417	2.70488421756217	0.938321827150685	4.26982638702104	2.52027046185494	1.28658998707805	2.12263198735314	1.47371727961125	1.85253493179719	2.56708182720082
1.466	1.60126142024213	2.70519952296157	0.936581121889299	4.26915357519134	2.520512465863	1.28545602078066	2.12168272399643	1.47215867559275	1.85218485248965	2.56718799568294
1.467	1.60157109743091	2.70466023266944	0.935005291400783	4.26780795990317	2.52101025513436	1.28519394273094	2.12052043431839	1.47094088195807	1.85148469507904	2.56729416417741
1.468	1.6021785797176	2.70444658406648	0.933453655290216	4.26672009869034	2.5208961433594	1.28488903962001	2.11927095700982	1.4691653089469	1.85055230909807	2.56762699824891
1.469	1.60307199461083	2.70497553786593	0.931712950805527	4.26616669008313	2.5208961433594	1.28400117289506	2.11812800434259	1.46806112476615	1.85055230909807	2.56818649878844
1.47	1.60379853538673	2.70561648538722	0.930088742547105	4.2654341965635	2.52088236256958	1.28400117289506	2.11694642869505	1.46721481073301	1.84997000257748	2.56883783970887
1.471	1.60400103014288	2.70581979887793	0.928658067810148	4.26456335651427	2.52088236256958	1.2831427128967	2.11552259116402	1.46576983192592	1.84938769741291	2.56895117306009
1.472	1.60479913616283	2.70580946299158	0.926486379142979	4.26357453494023	2.52121091818342	1.28216920270739	2.11474776488726	1.46443845802001	1.8489180424569	2.56851933381361
1.473	1.60500163118488	2.70583013489255	0.924958941192556	4.2627037044555	2.52102403596774	1.28208098808392	2.11351765260957	1.46334450921408	1.84856969996729	2.56904301240614
1.474	1.60527568946961	2.70580946299158	0.923550974392948	4.26155617976043	2.520740689457	1.28144178499286	2.11256844776547	1.46188932277194	1.84822309114785	2.5697086835203
1.475	1.60597848539223	2.70592145571978	0.922286668480373	4.26098242016287	2.52088236256958	1.28104867166244	2.1117550113961	1.46104302183488	1.84763385798029	2.57004868455121
1.476	1.60708627282711	2.7063487553386	0.920329734958975	4.25973588738665	2.520740689457	1.28024902890103	2.11050561175597	1.45937086801418	1.8467014843626	2.57048768985479
1.477	1.6076103234914	2.70613510544626	0.918945960411952	4.25835101560383	2.52099647444468	1.27975428451628	2.10944992151825	1.45828715443878	1.84611745255625	2.56991385623343
1.478	1.608503743129	2.70622642663137	0.917108498776455	4.25704481511018	2.52111058643116	1.27921671962331	2.10852005449402	1.45684220749586	1.84576738061607	2.5701476883491
1.479	1.60888498569756	2.70665372669272	0.915342129151655	4.25639240931529	2.52052624666585	1.27872197662057	2.10765807432637	1.45587209816796	1.84553515511691	2.57025385714013
1.48	1.60980215586168	2.70685704125072	0.91450732310205	4.25591768252487	2.52098269389872	1.27812560293506	2.10628289738054	1.45511896514218	1.84471890076463	2.57125953278076
1.481	1.61049308056059	2.70675538393952	0.912669864681563	4.25486921658214	2.52109680598537	1.27799456611702	2.10503354559387	1.45345705627827	1.84460105488374	2.57158520488348
1.482	1.61131494243693	2.70651072724752	0.911237716080014	4.25382075643481	2.52098269389872	1.2774998247902	2.10417158672945	1.45213594410634	1.8437865368885	2.57213038057659
1.483	1.61242273790559	2.70685704125072	0.909304980118255	4.25334603587782	2.52170870835547	1.27690345315553	2.10281575464462	1.45128966344793	1.84343820183366	2.57167704311997
1.484	1.61323272697718	2.70729467802922	0.907801741769571	4.25190152896493	2.52195071355168	1.27656915514279	2.10204099953342	1.45008215427738	1.84297028756006	2.57211604965504
1.485	1.61395928285596	2.70725333576667	0.906059568190614	4.2513481514479	2.52172248873157	1.27620545193808	2.10126624884219	1.44933925303044	1.84238973150523	2.57266839117176
1.486	1.61465021044481	2.70759965062715	0.904651611734325	4.24990366046545	2.52209238671123	1.27576952454003	2.10019132077511	1.44803859568649	1.84227188599258	2.57310023302135
1.487	1.61582956824634	2.70769097275062	0.903028908075925	4.24925127538087	2.52207860634815	1.27486826669777	2.09913570721906	1.44694469129342	1.84145217195333	2.57376591069314
1.488	1.6164370628009	2.7074876573819	0.901286737988333	4.24838051970638	2.52217893881758	1.27576952454003	2.09839958368875	1.44585078994229	1.84040544325095	2.57353924081684
1.489	1.61723517923914	2.70737566421942	0.89994987789447	4.24750976942251	2.52209238671123	1.27466500761974	2.09711169169084	1.44440588687775	1.84016628373624	2.57418342158087
1.49	1.61824767254676	2.70779263053168	0.898375550360375	4.24612498970437	2.52193693337602	1.27419967727121	2.09614328888216	1.44333243352182	1.83982142317463	2.57464392813713
1.491	1.61935547819635	2.70787361790681	0.896777036515468	4.245610956215	2.52219271893659	1.27387879310377	2.09504909942688	1.44257932432405	1.83935524895151	2.57507577129885
1.492	1.61997485412789	2.70831125561185	0.895225431893677	4.24489890591574	2.52253505737074	1.27361672207376	2.09418720153821	1.44138206115878	1.83853727672187	2.57574145222861
1.493	1.62066578510503	2.70884021707119	0.893602733708066	4.24422619004716	2.52230683163649	1.27357390542706	2.09321882000216	1.43982358021157	1.83807110448647	2.57593945834725
1.494	1.6208207716882	2.70882988188232	0.892528997254712	4.24301910642525	2.52253505737074	1.27287591240382	2.09231833115458	1.43897732497573	1.8376066687257	2.57605279400304
1.495	1.62163076979103	2.70925718585688	0.89023787379684	4.24155569539832	2.5229187362238	1.27261384179197	2.09134996361224	1.43788344497341	1.83714049822322	2.57617329612107
1.496	1.62276233719647	2.70906420432936	0.889378885485168	4.24082331907164	2.52252127755254	1.27194525759546	2.09048808849909	1.43656238249535	1.8366743285108	2.57683897886383
1.497	1.62366764893511	2.709806819715	0.887660909366873	4.24034863043588	2.52289117646964	1.27142111764047	2.08986847671981	1.43548894920536	1.836090315338	2.57726365680977
1.498	1.6242632711821	2.70968449049633	0.885655633537459	4.23892457127889	2.52326107576252	1.27127667552417	2.08877434583271	1.43477673539541	1.83585809933979	2.57715032068617
1.499	1.62507327394123	2.70978614917282	0.884200774843157	4.23805387032271	2.52326107576252	1.27038883910108	2.08812545266997	1.43393049038013	1.83503666346369	2.57746882925249
1.5	1.62637171088484	2.709979131752	0.882243870281166	4.23734184792165	2.52350308227082	1.27033002545824	2.08733148539526	1.43283662351019	1.83469007701866	2.57814168030911
1.501	1.62707452537189	2.71052876656445	0.88126541851904	4.2363721530119	2.52365853513346	1.26919612304844	2.08638245085399	1.43175297968902	1.83398648718632	2.57812734668646
1.502	1.62768202983707	2.71052876656445	0.879332699534947	4.23556113479272	2.52400087547618	1.26878961537968	2.08553060823013	1.43053530761015	1.83375600941946	2.57867969536936
1.503	1.62920673411624	2.71084407888262	0.877805290896542	4.23478945423817	2.52375886864673	1.26809163348903	2.08458158601683	1.42957548045364	1.83247362491861	2.5789910375368
1.504	1.63023112685455	2.71104739728052	0.876397347861546	4.23387944229299	2.52374508896801	1.26790178456982	2.08389412080305	1.42863609567302	1.83235578150034	2.57899820441643
1.505	1.63131518825941	2.71105773233934	0.875443080887448	4.23265343130717	2.52397331637614	1.26803281845123	2.08311947589126	1.42730484233755	1.8318896192983	2.57964955677126
1.506	1.63192269689231	2.7116883585947	0.874083504075744	4.23178276407622	2.52435699628814	1.26716099351578	2.08213188300059	1.42643817262598	1.83142693269512	2.58054908588241
1.507	1.63341176610445	2.71155569440756	0.871934593757836	4.23111009967135	2.52398709585414	1.26686951840358	2.08128008126013	1.42562260428751	1.83119298364514	2.58032241143606
1.508	1.63442428367984	2.71219665683391	0.870670299636176	4.22972544382939	2.52398709585414	1.26620094842423	2.08073769203922	1.42487974726961	1.83037329438218	2.58129227516773
1.509	1.63553211370131	2.71239997658294	0.868593939573374	4.2293497801396	2.5247268970984	1.26624375862672	2.08022461393353	1.42331110791452	1.82955708223986	2.58139127773797
1.51	1.63673525619747	2.71282728599684	0.867353827485061	4.22745114466981	2.5245852242101	1.26560459758189	2.07925633656236	1.42317707941439	1.82909266256934	2.58173845754251
1.511	1.63743808041189	2.71326493087636	0.86594588820416	4.22733182259655	2.52509679828506	1.26534253117036	2.0786560837869	1.42162888570381	1.8283908205442	2.58249598302979
1.512	1.63822433259994	2.71356991171055	0.864084276621897	4.22634317712742	2.52482723178608	1.26510987286088	2.07779428874713	1.42066907884398	1.82804424566489	2.58294216675766
1.513	1.63901058506476	2.71368190682468	0.862605237348854	4.22568954642322	2.52518335392536	1.26431027429525	2.07687463391768	1.41970927417257	1.82757809075081	2.5830411690343
1.514	1.64021373190684	2.71387489312845	0.860934192536187	4.22456257815994	2.52508301884601	1.26401880061385	2.07618721288302	1.41862566410987	1.82699235560523	2.58325350931803
1.515	1.64150030707742	2.71385422432484	0.859765181998431	4.2238112693771	2.52518335392536	1.26404820864125	2.07511249801064	1.41763520527064	1.82641009863799	2.583133003688
1.516	1.64260814648885	2.71459685291534	0.857927754496157	4.22321730779724	2.52541158300892	1.26409101767858	2.07453155354588	1.41645845227591	1.82606178843522	2.58424488089944
1.517	1.64351348145469	2.71490183611424	0.856495638591426	4.22199135985633	2.52578148500048	1.26375673530233	2.07389275522651	1.41609725137697	1.82582958200778	2.5848044051531
1.518	1.64491914143578	2.71511549263014	0.854682392516151	4.22149639822198	2.52615138736867	1.2634812697782	2.07311817117031	1.41499321138933	1.82501686186859	2.58467673013691
1.519	1.64594356103801	2.71573579508332	0.853632845238437	4.22054711683973	2.52615138736867	1.26314698878175	2.0724793844999	1.41414700619286	1.82443113061907	2.58501674579325
1.52	1.64705140799068	2.71616310954545	0.852534938834789	4.21953818615832	2.52626550234645	1.26228857879486	2.07181127272195	1.41322809474267	1.82443113061907	2.58499524111173
1.521	1.64815925675501	2.71584779061629	0.850578051837073	4.218312259893	2.52626550234645	1.26236079444146	2.07136613888477	1.41234101453157	1.82384540030607	2.58544142723347
1.522	1.64885020479982	2.71668175270815	0.849074835200374	4.21757999472381	2.52673574184022	1.26185267558487	2.07057228960332	1.41163905890942	1.82291484455481	2.58621329391633
1.523	1.65017245126943	2.7168644096905	0.847213233022412	4.21710536295416	2.52697775123245	1.26132854730076	2.06975916534833	1.41029763964108	1.8224469580662	2.58654614256194
1.524	1.65118499431404	2.71707806767581	0.846044224202843	4.21581980011077	2.52699152978491	1.26119751537632	2.06926542633254	1.40947188254661	1.82221301504748	2.58719750319086
1.525	1.65269786843529	2.71737272166964	0.844421546891639	4.21508754725823	2.52720598246276	1.26065999056949	2.06852021383748	1.40862568819884	1.8212824650461	2.58719033445626
1.526	1.6535079061945	2.71812569328145	0.842774692039416	4.21433627116791	2.52721976081404	1.26029630411013	2.06804575938871	1.40766591060799	1.82116636411783	2.58762218557813
1.527	1.65460387769211	2.71813602663097	0.841200371614345	4.21320936209808	2.52724731794983	1.25993261801772	2.06725193488154	1.40682993931337	1.81988229508872	2.5882878849947
1.528	1.65549734026401	2.71865467432799	0.840293036338316	4.2118045293617	2.52711942383984	1.25977217780331	2.06652601798564	1.40634494250572	1.81976619478566	2.58861356613064
1.529	1.65679582435346	2.71864434112791	0.838599254697391	4.21154691242908	2.52795956902057	1.2588121532144	2.06618737559261	1.40548853490231	1.81929657177788	2.58927209807198
1.53	1.65799899945744	2.71893899770613	0.836999331596908	4.21051900212354	2.52784545318142	1.25837625509489	2.06550002048606	1.40394040560285	1.81883391268945	2.58904541819815
1.531	1.65879715414105	2.71945764771703	0.83563975638779	4.20941114456019	2.52820157930309	1.25817301099112	2.06477412003116	1.40322824475131	1.81789989240176	2.58948443968799
1.532	1.65959530951677	2.72000729713124	0.834088189496127	4.20895556710817	2.52818780103449	1.25714077899113	2.064280404529	1.40250586554315	1.81766595242618	2.59003680181441
1.533	1.66119162235111	2.72043461807352	0.832727191577327	4.20759138131296	2.5283019172093	1.25734402193305	2.06368023931353	1.40202087355195	1.81720155569863	2.5902491435962
1.534	1.66200166996397	2.72051561638834	0.8312965089896	4.20681982796971	2.52842981156329	1.2572129911432	2.06284790390482	1.40045231799142	1.81662106145512	2.59091484718509
1.535	1.66340736549486	2.72104460227623	0.82986440463359	4.20610791990998	2.528772160793	1.25654444436414	2.06252855374288	1.39985374558987	1.81603360133251	2.59166521392259
1.536	1.66450334897947	2.72146159218849	0.828624289335418	4.20543535408371	2.52878593870278	1.25651503494016	2.06184122178712	1.39890420718303	1.8156887900107	2.59156621255161
1.537	1.66559933372315	2.72208191224427	0.826690169330722	4.20434783050809	2.52929751698075	1.25615135275585	2.06120253128974	1.39829541737025	1.81569227451129	2.59187755607289
1.538	1.66690972470324	2.72239723908116	0.825521162728991	4.20357629137669	2.52941163355885	1.25625297391609	2.06070883278951	1.39698469764504	1.81522439778158	2.59222474842867
1.539	1.66812480735942	2.72333288978292	0.824327980596759	4.20333899228958	2.52962608926773	1.25565664063929	2.06030231407105	1.39707784044872	1.81440997142205	2.59287611521234
1.54	1.66962582583218	2.72344488725959	0.822585850144524	4.20209286258295	2.52989565658854	1.25562723142753	2.05959572771205	1.39600450687229	1.81382774203476	2.59331514015756
1.541	1.67073371010165	2.72384121755857	0.82098735492764	4.20189490577313	2.52975398396498	1.25526355009523	2.05925712395357	1.39527192027901	1.81382599914191	2.59374699532781
1.542	1.67193690736004	2.72481820157662	0.819459969655811	4.20074776416794	2.53083614978173	1.25456559774	2.05883134561545	1.39419859116412	1.81300983403059	2.59430653299578
1.543	1.67355703141962	2.72512319979118	0.818720451853514	4.19954224448181	2.53099160004243	1.25453618852622	2.05812477194439	1.39323884566298	1.81277764049831	2.59472404810362
1.544	1.67484365094756	2.72573319799494	0.816405200637175	4.19867174914871	2.53146184790822	1.25436235674313	2.05765035384925	1.39287766421341	1.81196147838578	2.59439836368039
1.545	1.67626126566609	2.72625186295533	0.81545093866964	4.19764264911736	2.53170386096995	1.25392646623777	2.05709887743788	1.39155674127533	1.81138099775572	2.59538258789962
1.546	1.67758357285039	2.72698419466104	0.813494066558056	4.19726704073363	2.53228822866379	1.25343175706338	2.05686673044578	1.39093774237047	1.81150058132867	2.59549592989006
1.547	1.67867957580281	2.7275131936011	0.812539804522895	4.19687114088297	2.53231578312505	1.25319910759397	2.0561601726688	1.39010180341533	1.81114880601782	2.59604829932601
1.548	1.68019251129914	2.72761486103599	0.810797677258662	4.19536871654387	2.53238857012325	1.25322851745024	2.05575367588062	1.38951346470312	1.81091661457353	2.59692635532565
1.549	1.68097879254064	2.72816452379014	0.809079723821608	4.19388535320052	2.53227445165061	1.2528942486929	2.055289395844	1.38821299122735	1.81010045813014	2.59693352631415
1.55	1.6819556966994	2.72911052789508	0.808340205796359	4.19433963944069	2.53301427066982	1.25306807804517	2.05442775860506	1.38819255194995	1.80940039883362	2.59747872673073
1.551	1.68336143087027	2.72930353290456	0.806502793716631	4.19277760198795	2.53359864198569	1.25273380919556	2.05435071699899	1.38711924054319	1.80870034107077	2.59822909998997
1.552	1.68469564992761	2.72982220548252	0.804904298762094	4.19186780123959	2.53337040391766	1.25173100580108	2.05362492170162	1.38604593189314	1.80928604842456	2.59812292822009
1.553	1.6863039105088	2.73045287879465	0.803996976840301	4.19081969195297	2.5334982996244	1.25219630241772	2.05313126140381	1.38613907161433	1.80823770791933	2.59868247233516
1.554	1.68710209353523	2.73098188465913	0.802040107349762	4.19042380962518	2.53359864198569	1.25149835776272	2.05313126140381	1.38519978291399	1.80777333133292	2.59946153312739
1.555	1.68841252756158	2.73159189960012	0.800871100869593	4.18967261819711	2.53386821021575	1.25110527047252	2.05296705260273	1.38435363556757	1.80718937144831	2.59922767450193
1.556	1.68992548557129	2.7318262300634	0.799629578195898	4.18866386350717	2.53470837533962	1.25074159388559	2.05213483891536	1.38365172705798	1.80683585458249	2.59955336173828
1.557	1.69102150546948	2.73193823015937	0.798150541654605	4.18718055526918	2.53459425584494	1.25077100422658	2.05185405227515	1.38291916046812	1.80625713228325	2.60021190842518
1.558	1.69272509263705	2.73264991707076	0.797028477919303	4.18698261909283	2.53505073449766	1.25037791766252	2.05114753661269	1.38218659519758	1.80602320016381	2.60065094007349
1.559	1.69402363868008	2.73275158689443	0.795907814471984	4.18573660261242	2.53542064677874	1.25001424180318	2.05108977138549	1.38136089294504	1.80578926819253	2.6008776280093
1.56	1.6954293981624	2.73367694820134	0.794236805473164	4.18526204769981	2.53566266312076	1.24981100525906	2.05036400943131	1.38102016104693	1.80485703330915	2.60119614422816
1.561	1.69635860245753	2.73400261956454	0.792948341190359	4.18458956110711	2.53519240695786	1.2490542447197	2.05004471936275	1.38076234690187	1.80427482456977	2.60174134891155
1.562	1.69836003886426	2.73389061905595	0.791445132788471	4.18387773326329	2.5360050240661	1.2492146835424	2.0500933904005	1.37956525729291	1.80404089375291	2.60186186536659
1.563	1.70019465979768	2.73506064675139	0.789846637589309	4.18263173792474	2.53626081682633	1.2485889523476	2.04896118026722	1.37942102114371	1.80357652504683	2.60284610460767
1.564	1.70098095654263	2.73518297790079	0.788724576073962	4.18191991706879	2.53613292041846	1.24848733461354	2.04887400367555	1.37849196744764	1.80311041094186	2.60307279416705
1.565	1.7026011589986	2.73527431869704	0.787126080844245	4.18134640699824	2.53701442031784	1.24755675249083	2.04883550196465	1.37740846031479	1.80264604429945	2.60361800100336
1.566	1.70358998344454	2.73546733095557	0.785217554102224	4.18013977350072	2.53712854104929	1.2478188085266	2.04814826463594	1.37692349579123	1.80218167881779	2.603724173362
1.567	1.70486474425902	2.73642369249022	0.784119663571095	4.17928965426449	2.53759880071621	1.24752734182188	2.04766481317916	1.37644875173751	1.80194949651194	2.60380882804894
1.568	1.70678279473563	2.73685103866544	0.782926486073149	4.17871615232018	2.53784081877352	1.24758616331899	2.04773274142391	1.3756128409602	1.80136554729571	2.60470841626796
1.569	1.70810517280722	2.73694238068328	0.78170913908036	4.17804369027888	2.53772669756949	1.2472224903697	2.04713268946805	1.37485984764114	1.80089768971385	2.60536697027335
1.57	1.70961817861383	2.73778674564237	0.780110643067297	4.17719357955016	2.53782704321422	1.24675720097721	2.04663906449797	1.37452934084967	1.80066550848195	2.60582035329703
1.571	1.71142902898935	2.73822442362917	0.778798009123459	4.17598697467366	2.53855309870149	1.24682940695268	2.04610694839497	1.37346628367135	1.80031723717669	2.60602552522726
1.572	1.71241786344038	2.73808143315869	0.777080056148265	4.17517621771803	2.53858064962414	1.24709146250631	2.04557483700858	1.37344584337164	1.79938327307732	2.6061388711197
1.573	1.71288251902938	2.73883445854619	0.776125791904846	4.17450376909948	2.53902336151822	1.24629191230213	2.04546841529714	1.3727235131805	1.79915284128144	2.60689642654289
1.574	1.714705281885	2.73917046523596	0.774454789042652	4.17426650491335	2.53915125868442	1.24624647577495	2.04519783890701	1.37248614338988	1.79880282426614	2.60734263798361
1.575	1.71643273899557	2.73980116158418	0.773095204795362	4.17290253846818	2.53963529764154	1.24623309037196	2.04495555402239	1.37162980012963	1.79810628807372	2.60766832994118
1.576	1.71731436072903	2.7404112007875	0.771806739571523	4.1721704852948	2.54003276506892	1.24579721319194	2.04425930293543	1.37080411840369	1.79764193205366	2.60812171626412
1.577	1.71944688842954	2.74083855316758	0.770111569703669	4.17088522360979	2.53989109240896	1.24517148748591	2.04399777394154	1.37068032398294	1.79764018338573	2.60800836957532
1.578	1.72118626878981	2.7412555770055	0.769515673162422	4.17039043983263	2.54024723485246	1.24543354205637	2.04376569355156	1.36975129069234	1.7969454001835	2.60877310141413
1.579	1.72196067513132	2.74114357412825	0.767749383821292	4.16954036032141	2.54060337784772	1.24514207659645	2.04340795553629	1.3690391869645	1.79635796213048	2.60965835581577
1.58	1.72325927458775	2.7415812568282	0.767248774797142	4.16876897719732	2.54097329606801	1.24434253082202	2.04289511002543	1.36867802529766	1.79612928404625	2.60987070186468
1.581	1.72455787629484	2.74264964368598	0.765482485771636	4.16785929614129	2.54105987009989	1.24457517379794	2.04306946275537	1.36784212957488	1.79531317009486	2.61009022227254
1.582	1.72647598994404	2.74295466667997	0.764361810562953	4.16754334644275	2.54105987009989	1.24444414678188	2.04216943570907	1.36760476261206	1.79508099487677	2.61076313328146
1.583	1.72809626317849	2.74315801567715	0.762810265990246	4.16643576250602	2.54168558450168	1.24431311982337	2.0422181333829	1.36748096887383	1.79507749575966	2.61063543652533
1.584	1.72962122896608	2.74346303967492	0.76137817750598	4.16566439299914	2.54204172954687	1.24410988802517	2.04168605863945	1.36676886898276	1.79426138430669	2.61130117374483
1.585	1.73161085301752	2.74414539243533	0.760638655804801	4.16461642710754	2.54226997713973	1.24358578080656	2.0411052873353	1.36593297697257	1.7940292098656	2.61185356418177
1.586	1.73271884547524	2.74423673790173	0.759350189670801	4.16400362278025	2.54238410110545	1.24328093400539	2.04117322592851	1.36534467298459	1.79391487266155	2.61230695722004
1.587	1.73400555468089	2.74464343799946	0.75784697891724	4.16248116455044	2.54265367132152	1.24301888077121	2.04074757254969	1.36558203863411	1.79298092793208	2.61283782385735
1.588	1.73572116232465	2.74539648134799	0.75620014632316	4.1619470611721	2.54276779532119	1.24271403500267	2.04088345246622	1.36497329344692	1.79263441873703	2.61306452090654
1.589	1.7373295504639	2.74559983227734	0.755651202184487	4.1606022647337	2.54289569350481	1.24252418599831	2.0403898626218	1.36401361198611	1.79216657273519	2.61338304112367
1.59	1.73885454231928	2.74613919765434	0.754243280348584	4.16002881994929	2.54373588569969	1.24245198202851	2.04013856875707	1.36366267524667	1.79146830605644	2.6139426096798
1.591	1.74022466212376	2.74698359204802	0.752668945463713	4.15917878239921	2.5438500103092	1.24216051811745	2.03958728079755	1.36365245436657	1.79100046156328	2.61460117737755
1.592	1.74172583530545	2.74728862052605	0.751094609520006	4.15807125103576	2.5438500103092	1.24202949188362	2.03930651785887	1.36285745277487	1.79076653953593	2.61526692185838
1.593	1.74310787180215	2.74718694429955	0.749972555538297	4.15702332601922	2.5443340568959	1.24243595345556	2.03918087465284	1.36236228224253	1.79030219772657	2.61513204533516
1.594	1.74453756519381	2.74705428162272	0.748922997653295	4.15674673404708	2.5445760804766	1.24205890299782	2.03900652196088	1.36212491842594	1.78995394211812	2.61558544279271
1.595	1.74591960649777	2.74835702987557	0.74758619934949	4.15611370213732	2.544690205572	1.24205890299782	2.03834883563164	1.36175354116246	1.78948609960408	2.61613783906948
1.596	1.74721825082531	2.7486723890121	0.746297731277538	4.15530302912725	2.54466265887064	1.24169523559937	2.03813601942275	1.36117546455525	1.78902000898857	2.61636453870769
1.597	1.74893389582173	2.74963912673422	0.744841478669829	4.15421577007728	2.54493222946866	1.24156420949032	2.03824242743341	1.36106189369109	1.78867525851584	2.61702311009833
1.598	1.75013723270258	2.74939445680557	0.74326714019584	4.15391893307866	2.54527460580618	1.24125936517864	2.03744886075143	1.36126859312984	1.78797174575185	2.61678923380697
1.599	1.7515311988445	2.74970981730211	0.742408161017414	4.15253484695818	2.54565830230868	1.24073526137606	2.037565521244	1.36022601291618	1.78727348976422	2.61756115570571
1.6	1.75284177002413	2.74970981730211	0.741095527747197	4.15174443488388	2.54612857874602	1.24079408419818	2.03733347864831	1.35975128793291	1.78704132222165	2.61823408180679
1.601	1.75528421141954	2.75035086811449	0.740070131722758	4.15093377941489	2.54637060385016	1.24073526137606	2.03683990860065	1.35939013375024	1.78692348644488	2.61844642973909
1.602	1.75669010604296	2.7507679075007	0.738828624591542	4.14992524087949	2.54698255387233	1.24066305828626	2.03662709800431	1.35914255008714	1.78598956200695	2.61888547919994
1.603	1.75817940000422	2.75173465243102	0.737444864448061	4.14901565065238	2.54695500840242	1.24063364684822	2.03630788351491	1.35891540970555	1.78552347689971	2.61943788009744
1.604	1.75958530086417	2.75191735176187	0.73606110375537	4.14776989017691	2.54709668031375	1.24040100663428	2.03598867071128	1.35844068621764	1.78564306484065	2.61997592769561
1.605	1.76058611253346	2.75225337233004	0.734939051484845	4.14743371607097	2.54770863168972	1.24053203243163	2.03577586311189	1.35797618515493	1.78447522628944	2.61974922552926
1.606	1.76208733290427	2.75238603697073	0.733865326229012	4.1463464977917	2.54745283286459	1.23993572674214	2.03565023251464	1.35808975487772	1.78400739085475	2.62042933290288
1.607	1.76360047592665	2.75267041483993	0.732767437524126	4.1456348052333	2.54768108656255	1.23964426423111	2.03541819993039	1.35771838023998	1.78435914373924	2.62142078815811
1.608	1.76529233183072	2.75362683791996	0.731598420923731	4.14527839502175	2.5482930391714	1.23990631530057	2.03518616906485	1.35703696323565	1.7834287326793	2.62152696247227
1.609	1.76680548319544	2.75406453978724	0.730142169936552	4.14381567014933	2.54816513962932	1.2398047011266	2.03534129648946	1.35713008854028	1.78261090007685	2.62207218943072
1.61	1.76810416939265	2.75488830277655	0.72918789808525	4.14294545981161	2.54890499287465	1.23948382765554	2.03467338569966	1.35666558911234	1.78237698349194	2.62283694364933
1.611	1.77001050665652	2.75477629491928	0.727899426693523	4.14233271734682	2.54936150371473	1.23910678281394	2.03452853510747	1.35678938044127	1.78179482271261	2.62283694364933
1.612	1.77120196354193	2.75500031071872	0.726896829135742	4.14181891443322	2.54911947606746	1.23894634594305	2.03401575692823	1.35619086830212	1.78121090958533	2.62350270246681
1.613	1.7727032087546	2.75587571952636	0.725966718946568	4.14057320102525	2.54924737583469	1.2389169346021	2.03401575692823	1.3558399391711	1.78062524385512	2.62329035340659
1.614	1.7748478783028	2.75617043057026	0.724415176836498	4.13986152862508	2.54937527565811	1.23901854863468	2.03376451087088	1.35561280154788	1.77992525187476	2.62416128440197
1.615	1.77633721063076	2.7562721106182	0.723819264945185	4.13891263584816	2.54973143145652	1.23868429547554	2.03348375889165	1.35549923285883	1.7793430955669	2.62416128440197
1.616	1.77754060158353	2.75754391662969	0.721838231718875	4.13792439691056	2.54998723142972	1.23832063144146	2.03273896948999	1.35501429108604	1.77934134177069	2.6251527483786
1.617	1.77926826317977	2.75775760628805	0.721074541541642	4.1372520838139	2.55044374471885	1.23835004283842	2.03271974803818	1.35502451358169	1.77875918650679	2.62537945504072
1.618	1.7807695293009	2.75797129611844	0.720049137148171	4.1367574097014	2.55084121698387	1.23868429547554	2.03229415892851	1.35468380852937	1.77794136462453	2.62537945504072
1.619	1.78238996308755	2.75830732397518	0.718641209659376	4.13567024641547	2.55118360293764	1.23798637916602	2.03211980646956	1.35419886753598	1.77759137126271	2.62581133282631
1.62	1.78354566782591	2.75862269516022	0.717662773331637	4.13472137293622	2.551553532623	1.23798637916602	2.03210058585988	1.35445667223594	1.77712529876309	2.62637092228986
1.621	1.78516610879271	2.75915175752561	0.715920646140199	4.13387143670465	2.5515259899127	1.23785535420435	2.03195574911618	1.3537241498201	1.77583790127735	2.62669662590316
1.622	1.78698911161643	2.75913110067011	0.715444184297668	4.13329807074732	2.55226585048487	1.23808799273375	2.0316557808658	1.35432265842587	1.77583965557889	2.62724903782646
1.623	1.78827591379184	2.75978250236903	0.714297972043661	4.13238855902266	2.55201004936163	1.23778315236401	2.03123019922389	1.35375481877	1.77513967350874	2.62812715509328
1.624	1.79000361205597	2.76034255306157	0.712914204188875	4.13159821284535	2.55274991097488	1.23731787618043	2.03052387408312	1.35397173144053	1.77455752602037	2.62801380065604
1.625	1.79151683192097	2.76059595610746	0.711816313736905	4.13068870840823	2.55202382052879	1.23762271585323	2.03039826236774	1.35340389262916	1.77408970316826	2.62878574417991
1.626	1.79322068742722	2.76128867485679	0.710527837733279	4.129779208445	2.55310607137488	1.23715743968569	2.0302726514441	1.3535072370936	1.77350755766769	2.62911862893545
1.627	1.79420962653243	2.76169540311981	0.709883599570907	4.12883036170339	2.55322020135452	1.23772432929977	2.03016625817888	1.35339366941867	1.77315932400542	2.62956486911306
1.628	1.79560368573454	2.76155240778443	0.708690415864439	4.12815808070054	2.55333433144779	1.23728846446111	2.0301470413121	1.35326987865433	1.77222192736052	2.63032963587153
1.629	1.79700967622679	2.76147138188349	0.707019419373722	4.12716989018162	2.55381839384384	1.23739007768035	2.02972147083838	1.35316653431332	1.77186842990478	2.6306553419389
1.63	1.79870161787697	2.76220381497836	0.705850395346464	4.12659654340686	2.55404665487144	1.23785535420435	2.02942151054235	1.35294962304711	1.77152195280071	2.6306553419389
1.631	1.800131474465	2.76304826132013	0.704705530565627	4.12527222444575	2.55445789950261	1.23736066622527	2.02920872718077	1.35307341387322	1.77128979845355	2.63142729060382
1.632	1.80153747659306	2.76283456744012	0.703010374036795	4.12418511941348	2.55465861971618	1.23725905289992	2.02906390590232	1.35259869797565	1.77058631527172	2.63142011028352
1.633	1.8029315520451	2.76368934399625	0.702151388567395	4.12321607358114	2.55418832641773	1.23725905289992	2.02915108218864	1.3524851309524	1.76965243536159	2.63197970924751
1.634	1.8040277512044	2.76455445164929	0.701508493368327	4.12214920293872	2.55535717687375	1.23722964149686	2.02844477730677	1.3529393995339	1.76918461862583	2.63197970924751
1.635	1.80583888959646	2.76443211163826	0.70024282978131	4.12161522120582	2.555370946797	1.23692480186922	2.02827042513506	1.3531767576752	1.76824898687345	2.63241159188585
1.636	1.80704234152971	2.7646354786652	0.698954350313935	4.12019200785178	2.55586878260048	1.23725905289992	2.02798079297606	1.35298029427812	1.76767036302828	2.63319790560815
1.637	1.80844836060851	2.76552124602417	0.697737005245496	4.11924320426651	2.55611081575642	1.23696759221108	2.02801921875643	1.35236134023442	1.76743294431579	2.63353079457009
1.638	1.80997356418947	2.76593830981652	0.696997471330021	4.11801785460676	2.55656734322681	1.23666275261355	2.02778722794722	1.35227844519897	1.76650082852783	2.63418939225118
1.639	1.81166554132138	2.76613134955423	0.695684832068589	4.11748388465472	2.55645321118843	1.23676436570161	2.02776801553953	1.35274293641937	1.76673473514194	2.63452946355614
1.64	1.81319075530582	2.76666042711004	0.694730550786144	4.11643617036795	2.55706518064186	1.23692480186922	2.02725528671079	1.35250557869899	1.76579910954296	2.63419657354395
1.641	1.81470404128135	2.76721016229941	0.693656816393916	4.11560652655229	2.55719308250924	1.23626967915749	2.02704251151868	1.35227844519897	1.76533129760065	2.63486235391867
1.642	1.81641989997953	2.76721016229941	0.692558923286311	4.11483536735577	2.55743511675625	1.23603704182917	2.02704251151868	1.35264981782802	1.76463133681472	2.63528705723367
1.643	1.81773062725868	2.76773924195214	0.691604640959738	4.11372809611309	2.55754924919322	1.23616806619558	2.02654899801136	1.35262936954152	1.76370098536852	2.63585384520389
1.644	1.81944649664507	2.76808561024308	0.69041145300017	4.11262083228436	2.55791918583012	1.23616806619558	2.02608503236069	1.35264981782802	1.76311183289751	2.6366258048268
1.645	1.82034015691509	2.76881806143382	0.689218264744028	4.11131681662249	2.55814745131928	1.23606645334475	2.0258235043954	1.35229889370843	1.76241187648837	2.63617955488844
1.646	1.8217342758888	2.76859403435421	0.688598181060645	4.11096048915081	2.55887355713232	1.2360076304716	2.02625938468113	1.35263959362718	1.76194582518921	2.63695151500923
1.647	1.82303308040626	2.76894040385919	0.6870949500372	4.11056589211463	2.55901522869813	1.23606645334475	2.02567869994806	1.35244313366789	1.76054767562731	2.63727722536793
1.648	1.82505879244948	2.76966252875737	0.685758150622473	4.10928102295225	2.5593851668916	1.23637129223051	2.02567869994806	1.35267026657523	1.76042633228296	2.63805637003778
1.649	1.82626228716022	2.76956084340843	0.685089750914128	4.10785789232937	2.55962720282181	1.23613865478607	2.02482762451	1.35220577635249	1.76019418626022	2.63816254620347
1.65	1.82809737793507	2.76987622815835	0.684350213645127	4.10704741285007	2.55985546986122	1.23603704182917	2.02498276908772	1.35235001699695	1.75937640628883	2.63850262261317
1.651	1.82876460222543	2.7702122706243	0.683157023731817	4.1063752053415	2.5600837373569	1.23603704182917	2.0250211842894	1.35233979210898	1.75879252983084	2.63870779238633
1.652	1.83005148487926	2.77095505648645	0.682107443010346	4.10572321423314	2.56033954280414	1.23640070358587	2.02459565026287	1.35232956733614	1.75820514051288	2.63938076395938
1.653	1.8313741843919	2.77061901313207	0.680817624103356	4.10467555886372	2.5604536767459	1.23577499326718	2.02417011920757	1.35292807333938	1.75797651004148	2.63960748260949
1.654	1.832673010883	2.77126011417279	0.679243251946376	4.1032524591408	2.56117978798921	1.23603704182917	2.02408294325346	1.35317565573911	1.75727832142548	2.64027327356088
1.655	1.83429361187549	2.77148414356307	0.678455399502482	4.1025015615717	2.56119355668416	1.23580440467891	2.02404453080524	1.35283495665696	1.75657310497473	2.64059898615629
1.656	1.83518729344301	2.77167718715669	0.677667547080706	4.10121674179081	2.56130769101389	1.23640070358587	2.0231831249267	1.35271116545173	1.75599099032525	2.64112986854077
1.657	1.83710579801877	2.77199257450674	0.67685686901678	4.10052541440904	2.56213417070894	1.23574558201343	2.02333827109353	1.35308253920395	1.75564453426789	2.64083288946435
1.658	1.83832125982527	2.77222693302661	0.675544224801442	4.09957669812536	2.56191966949913	1.23590601751971	2.02303833345546	1.3534436882357	1.75482500694256	2.64149149938078
1.659	1.83971542137682	2.77245096335374	0.674255736608219	4.09815363159717	2.56251788063592	1.23574558201343	2.02299992411856	1.3534436882357	1.75412858318913	2.64171103623946
1.66	1.84082363007786	2.77316276941127	0.673587336044816	4.09700710094396	2.5622896108348	1.23621085670868	2.02269998790727	1.35403197058901	1.75365726986145	2.64283027480678
1.661	1.84193184129713	2.77338680021734	0.672704187325023	4.09588078692413	2.56275991914194	1.23597821927202	2.02257440419738	1.35379461253507	1.75330554320537	2.64249019221092
1.662	1.84395763360115	2.77404856566035	0.671701586376547	4.09489274055969	2.56312986140124	1.23584719506639	2.02276795984225	1.35405242067103	1.75295733258611	2.64258918477425
1.663	1.84487521440883	2.77393654977419	0.670508393136591	4.0942599228806	2.56310232507741	1.23571617091765	2.02216809035242	1.35417621229788	1.75237346660298	2.64293645147719
1.664	1.84656729220074	2.77404856566035	0.669744696170574	4.09293580197482	2.56337190036351	1.23590601751971	2.02206171139769	1.35477472055669	1.75225563870186	2.64358788052054
1.665	1.84748487834843	2.7750153949484	0.669266887777625	4.09208602906238	2.56397011458188	1.23571617091765	2.02174257564571	1.35431022926397	1.75085577107071	2.64370842624675
1.666	1.84839052337305	2.77471033342178	0.667883101382372	4.09171059863252	2.56419838634834	1.23548353378288	2.02126829236586	1.35431022926397	1.75015759788531	2.64414750262806
1.667	1.84980859742065	2.77513774065466	0.66661744015439	4.09003127406674	2.56432629020386	1.23578837324502	2.02142344156177	1.35491896301746	1.7491024275876	2.64415468733051
1.668	1.85102409320006	2.77545313187413	0.665997350388515	4.08902304506238	2.56456833019392	1.23548353378288	2.02119148493956	1.35480539656976	1.74886853183443	2.644919479802
1.669	1.85245412069235	2.77599255721072	0.6651383562478	4.08817328711225	2.56432629020386	1.23551294493286	2.02087235417343	1.35515632149872	1.74805605305559	2.64547910460049
1.67	1.85384831836206	2.77661301281825	0.664159909824623	4.08694810998238	2.56482413821267	1.23552632521191	2.02076597762183	1.35505298049678	1.74770081369574	2.6461449077134
1.671	1.85506382528338	2.77672502994101	0.663610960523612	4.08613770989486	2.56513901229766	1.2351920748915	2.02035967332408	1.35505298049678	1.74723654144445	2.64581200597961
1.672	1.85637465542427	2.77684737655528	0.662322468187065	4.0851497066495	2.56540858789869	1.23529368803051	2.02005974622489	1.35613643310182	1.74653837597638	2.64615209315908
1.673	1.85674398867438	2.77727478727377	0.662083564255307	4.08420105752234	2.56565062879149	1.23558514682581	2.01993417121415	1.35591952568214	1.74594924346139	2.64712924362377
1.674	1.85868647370715	2.77737647532083	0.660556167432299	4.08337152475781	2.56589266987862	1.23511987285802	2.01967264443253	1.35590929986962	1.74489936072551	2.64713642929804
1.675	1.85978278001948	2.77761084022558	0.659673016882043	4.08238353376899	2.5660205742131	1.23571617091765	2.019914971875	1.356621376967	1.74419944068841	2.64693126080178
1.676	1.86121283741083	2.77795722399227	0.658599272059903	4.08151359466643	2.56614847860465	1.23555573593988	2.01918954964759	1.35665205443174	1.74385124049198	2.64747651819795
1.677	1.86233304434335	2.77748849289467	0.657835573046268	4.08017040717062	2.5663905200231	1.23548353378288	2.01938309929898	1.35687918773366	1.74303173756208	2.64792997111544
1.678	1.86342935847462	2.77772285804902	0.657310777663325	4.07906332028697	2.5669887407794	1.23511987285802	2.01918954964759	1.35688941363534	1.74221399569308	2.64759706732215
1.679	1.86485942934366	2.77783487595891	0.656284019980664	4.07793709625282	2.56710287823007	1.23575896257132	2.01882164923354	1.35760149207916	1.74197834477653	2.64837623884145
1.68	1.86637287747372	2.77804858206019	0.655305571393505	4.07694912919992	2.56734492048374	1.2351920748915	2.01858970454902	1.35751860350806	1.74139449615643	2.6489143116919
1.681	1.86739777816675	2.77815027023389	0.654207670678933	4.07590161286634	2.56700250809745	1.23545412279085	2.01848333153091	1.357859303705	1.74081592735053	2.649268776547
1.682	1.86900655599862	2.77837430652461	0.653849315130725	4.07477540462438	2.56758696293194	1.23532309881275	2.01853211279749	1.35857138360339	1.74058027691204	2.64903486195644
1.683	1.86991224273511	2.77910678525486	0.653014472180871	4.07384700471595	2.56821272039449	1.23565734920003	2.01784509730531	1.35835447568627	1.73964471551591	2.64937495390326
1.684	1.87092520247545	2.77881204990023	0.651892416661973	4.07276015472442	2.56782900557471	1.23539530128064	2.01754517863127	1.3590563301607	1.73906439050939	2.64982841088597
1.685	1.87191426320579	2.77858801307116	0.65119985994842	4.07135746655031	2.5679431435179	1.23552632521191	2.01713888981475	1.35941748392509	1.73859485139709	2.65048703678443
1.686	1.87334436465678	2.77902575681377	0.650555611564843	4.07054712308729	2.56808481539739	1.23586057605376	2.01746839631119	1.35966507061827	1.73777887933073	2.65048703678443
1.687	1.87464329588059	2.77892406844459	0.649672459400618	4.06888709827544	2.56795691045746	1.23562793857819	2.01725565523155	1.35956172954628	1.737311101754	2.6509117468405
1.688	1.87525107788085	2.77901542668811	0.648430951712096	4.06756312826415	2.56831309144407	1.23565734920003	2.0169941286888	1.36004667725567	1.73684332473389	2.65125902862744
1.689	1.87656196586373	2.77956518999792	0.647762548916124	4.06671345194141	2.56879717809205	1.23578837324502	2.01646227930785	1.3601500183813	1.73614166024688	2.65127340359785
1.69	1.87759884598155	2.78001326619624	0.647094146060664	4.06525125043004	2.56852760137666	1.23549691464191	2.01635590998572	1.36040783180415	1.7352096302396	2.6519320321073
1.691	1.87870714564035	2.78032866283702	0.646449896990713	4.0638082038646	2.56934033932922	1.23549691464191	2.01633671625391	1.36091323338541	1.73520786983657	2.65215876299659
1.692	1.87938634917996	2.78011495483946	0.64575734016685	4.0627809514191	2.56878341142798	1.23572955205561	2.0161047853894	1.36135727701344	1.73392413201888	2.65216595089923
1.693	1.88072115604976	2.78023730481532	0.645064783340347	4.06141767081479	2.56902545510148	1.23606380335213	2.01561132990024	1.36160486486071	1.73357066151583	2.65249885989694
1.694	1.88154349802176	2.78087842967517	0.644205784208387	4.06033088137744	2.56911206121856	1.23572955205561	2.01539859439416	1.36210004111013	1.73310464944357	2.65293794697913
1.695	1.88254453155848	2.78096978787886	0.643656832761514	4.05871028052816	2.56948201049655	1.2360210107282	2.01531141910272	1.36257476517589	1.73229045060618	2.65284614577499
1.696	1.88367675244466	2.78108180754014	0.642583083194772	4.05750546437748	2.56949577669012	1.23546750422987	2.01509868434613	1.36280190116538	1.73205480425202	2.65351196605927
1.697	1.88497571149075	2.78154021813265	0.642034131479044	4.056833412013	2.56962368196174	1.23580175539264	2.01499231724459	1.36317328418628	1.73123356482934	2.6530585012187
1.698	1.88632249538139	2.78133684030884	0.641270429634658	4.05570729841962	2.57020814419961	1.23543809397581	2.01477958359495	1.36344132612512	1.73088361777739	2.65362533245857
1.699	1.88695420682177	2.78124548289406	0.640387275878915	4.05448229840422	2.57020814419961	1.23562793857819	2.01454765974977	1.36401939322397	1.73018372472996	2.65329242197641
1.7	1.88774069608054	2.78124548289406	0.639599420392541	4.05329665104018	2.57020814419961	1.2357001416979	2.01444129374923	1.3638853723253	1.72994807964029	2.65375307651119
1.701	1.88906357940151	2.78114379421347	0.639289371762837	4.05213120917873	2.57055056308648	1.23597557323454	2.01412219685396	1.36416364094876	1.72854653740649	2.65430553244441
1.702	1.89007658635655	2.78134717164349	0.638047862426348	4.05122204630166	2.56993856772735	1.23553970766053	2.01394784647637	1.36488595693521	1.72831617605295	2.65463125511677
1.703	1.89111351042336	2.7816832325943	0.637141868684261	4.0501746519662	2.57042265767756	1.23596218964735	2.0137543061446	1.36535045730288	1.72737888301145	2.65474462214149
1.704	1.89220988797409	2.78212098320312	0.636329859686047	4.04934523964781	2.570080238825	1.23606380335213	2.01362875127448	1.36572184263991	1.72679681834731	2.65476618996389
1.705	1.89291301924826	2.78136783472186	0.635827899778974	4.04778426173637	2.57093427965683	1.23633923525499	2.0128842022538	1.3660830017451	1.72609517187776	2.65574335982431
1.706	1.89424787874284	2.78167290102812	0.635351406093111	4.04659864970545	2.57066470294506	1.23647025928322	2.01309692962412	1.36619657047454	1.72574170733962	2.65531145840253
1.707	1.8952728578526	2.78192793751294	0.634324646466742	4.04551193172967	2.57090674840754	1.23633923525499	2.01290339081222	1.36656795654505	1.7250365406588	2.65565156106962
1.708	1.89627392197643	2.78205029053901	0.633895145326505	4.04472188097744	2.57103465395387	1.23657187354406	2.01247793756804	1.36690866327608	1.72457406147259	2.65619683061954
1.709	1.89697705986732	2.78151085097821	0.633178435035262	4.04322047719304	2.57090674840754	1.23677510239951	2.01265228766042	1.36739361891007	1.72375283680539	2.65631738841727
1.71	1.89808540993878	2.78172456022299	0.632582488681722	4.04207423343688	2.57103465395387	1.23706656037221	2.0121396622598	1.36799214435309	1.72305295684746	2.65675648072154
1.711	1.89909843960288	2.78194860190912	0.631914083826347	4.04057284689698	2.57104841954974	1.23703715065669	2.01224602456362	1.36859067061361	1.72270477876862	2.65711815667584
1.712	1.8996823385103	2.7823760213103	0.631030928093805	4.03873547163006	2.5712491690513	1.23703715065669	2.01196531235019	1.36826018918387	1.72188179646507	2.65733770343222
1.713	1.90050472504662	2.78161253951031	0.630362523026166	4.0375499069455	2.57139083991754	1.23713876526136	2.01180138992065	1.369447016387	1.72153185799435	2.65722433479296
1.714	1.90183961286569	2.78206062288261	0.629335762733742	4.03656211583925	2.57146368517142	1.23713876526136	2.01139513128771	1.37015911439262	1.72048204467568	2.65733770343222
1.715	1.90244743612492	2.78174522485576	0.628835114138969	4.03525853186985	2.5709933580618	1.23803991285727	2.01130795633837	1.36994220148157	1.72024640467665	2.65811690417109
1.716	1.90326982997143	2.78184691334805	0.62802310459748	4.03387521984472	2.57147745005493	1.23734199480459	2.0110272458314	1.37041693376656	1.71907525241326	2.65813128603906
1.717	1.90431875886853	2.78196926685105	0.627808353589631	4.033163895575	2.57181987242235	1.23764683995436	2.01120159551282	1.37075764356536	1.7190770137636	2.65833645152147
1.718	1.90498602393917	2.78207095536265	0.627164100431437	4.03176144882002	2.57170573151826	1.23814152814496	2.01056343442316	1.37112903324748	1.71872355515211	2.65723871589077
1.719	1.90592767243488	2.78197959952668	0.625922588497593	4.03020059168151	2.57147745005493	1.23780727332807	2.01066979414488	1.37232609496825	1.71778980699734	2.65769219143569
1.72	1.90727454621546	2.78177622282806	0.626042040215636	4.02911395184813	2.57171949634411	1.23834475905446	2.01026354070192	1.37246011852773	1.71697211873841	2.65813847708275
1.721	1.90862142705397	2.78201059837226	0.624800528055029	4.02788909467885	2.57207568375539	1.23801050378204	2.01036990005012	1.37233632152685	1.71650436579142	2.65836521578911
1.722	1.90900272268432	2.78180722202821	0.624561624601375	4.02646648582242	2.57181987242235	1.23798109486507	2.01039952224183	1.3735129335899	1.71568139595467	2.65869813304442
1.723	1.90972980998445	2.78125744919538	0.623702619546925	4.02494500794521	2.57207568375539	1.23831535029831	2.00964457198652	1.37376052808555	1.71533322432102	2.65915161202183
1.724	1.91023035834749	2.78189857702179	0.623368416497549	4.02415502661568	2.57254601301303	1.23787947947606	2.00981892152024	1.37435906215608	1.71462807523153	2.6592577903212
1.725	1.91094548424026	2.78203126495161	0.622031604052751	4.02289085371318	2.57206191909074	1.23854799040955	2.00909360000577	1.374730454712	1.71357651854355	2.65938554374426
1.726	1.91217312717626	2.78204159844599	0.621602101158289	4.02202115217414	2.57231773056125	1.23795168610635	2.00926794960861	1.37474068127338	1.7131105309196	2.65949891389881
1.727	1.91331741598925	2.78161417941679	0.621626253145904	4.02079633285971	2.57218982479734	1.23854799040955	2.00849382325565	1.3753494432484	1.71252496467921	2.65972565443714
1.728	1.91423516351165	2.78193991041681	0.620623643352379	4.01891977413933	2.57280182475859	1.2387806306992	2.00896806066051	1.376526063243	1.71135383476298	2.66017194418869
1.729	1.91497423095749	2.7812074283391	0.619931084802111	4.01824783865682	2.57218982479734	1.23888224666034	2.00868735444837	1.37701102929556	1.71065045392824	2.65962666816773
1.73	1.91557011035481	2.78109540698853	0.61919153001269	4.01678594868079	2.57266015441143	1.23888224666034	2.00864899086979	1.37736197115693	1.71076827108617	2.66073160556579
1.731	1.9159394418466	2.78143147130137	0.618857326571826	4.01566003103066	2.57304387215013	1.2390132711673	2.00867862230527	1.37774359267651	1.71018446962525	2.66041307033632
1.732	1.9166426130755	2.78156416117442	0.618117771312386	4.01402060153621	2.57281558939964	1.23950796112276	2.00832992273213	1.37831145292293	1.70877771321557	2.66064700488819
1.733	1.91760823671944	2.78122809613589	0.617329912410911	4.01297337956991	2.57280182475859	1.23981281006969	2.00781732642034	1.37903379190116	1.70842602490981	2.66088094008708
1.734	1.91788224346144	2.78070932516185	0.616661505150598	4.01113622496661	2.5727605317322	1.23968178537166	2.00769179141446	1.37882710017651	1.70725842944986	2.66088094008708
1.735	1.91890729474956	2.78082134662856	0.616327301479683	4.0101485469658	2.57294349540433	1.23988501855039	2.00779814617513	1.37918826993423	1.7067889263773	2.66067577624822
1.736	1.92005161040192	2.78072999382102	0.616065552406768	4.00892379052804	2.57280182475859	1.24011766002016	2.00709202494582	1.38001395628482	1.70596597666505	2.66088094008708
1.737	1.92057610787248	2.78021122442542	0.615229390069755	4.00760017021424	2.57305763673352	1.24071396838985	2.00694731322837	1.38084987084211	1.70491796474361	2.66101589066862
1.738	1.92118396291444	2.78022155911771	0.614513984995286	4.00633608694557	2.57304387215013	1.24042251097452	2.00656025762183	1.38073629804603	1.70433064907438	2.66147657112822
1.739	1.92198246888281	2.78032324592127	0.61439453322756	4.00528890019008	2.57340006141124	1.24104822768572	2.0068409599357	1.38159266699953	1.70397896462003	2.66158994312886
1.74	1.92281688354337	2.78040426378067	0.613033566034126	4.00406416940707	2.57317177817772	1.24101882005897	2.00645390470735	1.38183003944558	1.70339341160703	2.66136319920432
1.741	1.92375859619001	2.77916335454439	0.612699362019075	4.0022664252854	2.57327215536075	1.24071396838985	2.0061348470643	1.38254215763488	1.70292391315893	2.66158274956969
1.742	1.92428310169816	2.77974413190497	0.612150405699884	4.00155519961163	2.57327215536075	1.240684560602	2.0059901401968	1.38302713028449	1.70245617633379	2.66193725342527
1.743	1.92487899318104	2.780049190964	0.611935653400093	4.00029114872185	2.57325839113405	1.24106162294069	2.00597096321444	1.38313047724784	1.70116902229973	2.66226298278391
1.744	1.9257014472237	2.77941840245479	0.611076643956102	3.9981574965054	2.57291596617989	1.24174615531152	2.00605813794296	1.38419354552376	1.70058347333847	2.66205781977465
1.745	1.92622595665174	2.77929604574656	0.610861891533764	3.99730807850329	2.57338629713864	1.2414546977141	2.00558391124	1.38446159838294	1.70011221730545	2.66150534583278
1.746	1.92714374017465	2.77928571066094	0.60995457937888	3.99610357626361	2.57351420320059	1.24168734054392	2.00558391124	1.38518394745664	1.69917851147274	2.66271647312994
1.747	1.92797817229505	2.77886863094187	0.609095569229864	3.99438457197861	2.57351420320059	1.24199219458762	2.00535203309262	1.38554512243998	1.69789488989842	2.66274525049147
1.748	1.92859801245047	2.77847222268673	0.608832514505153	3.99325876214312	2.57365587368434	1.24189057646137	2.00535203309262	1.3855348960277	1.69812699450256	2.66296480207776
1.749	1.9290866121458	2.77882895842323	0.608212407705625	3.99203409458729	2.57375625123577	1.24175955140766	2.00492663202148	1.38686602443495	1.697182728163	2.66297919132227
1.75	1.92924179867894	2.77872727282276	0.608021805985027	3.99104649740955	2.5736421093199	1.24202160157217	2.00492663202148	1.38744412377716	1.69660598906856	2.66264626650992
1.751	1.93005229353641	2.77829985880509	0.60730509497553	3.99013758182797	2.57411244162387	1.24238527010644	2.00480110718265	1.38781552688996	1.69578129939593	2.66288020753592
1.752	1.93087476307596	2.77831019488664	0.606780288554373	3.98806354635127	2.57350043903161	1.24264732073792	2.00450123388129	1.38817670404769	1.69519575820583	2.6629863860552
1.753	1.9310773875475	2.77832053110431	0.606756137639396	3.98640412561407	2.57388415742392	1.24274893900107	2.00448205938468	1.38925001102245	1.69414249045059	2.66333370130205
1.754	1.93180453413657	2.77757772625046	0.605968276473514	3.9856536104507	2.57385662925914	1.24298158278749	2.0043948848041	1.38960096318848	1.69355871231543	2.66323471784884
1.755	1.93266293060376	2.77759839909852	0.605777674500756	3.98409306630827	2.57436825421819	1.24279174378907	2.00425018786696	1.39018929301223	1.69309274695862	2.6630295560023
1.756	1.93335415983137	2.77719166014993	0.605060963279936	3.98235499779464	2.57426787633278	1.24325703199286	2.00396949032633	1.39067427391439	1.69180210071261	2.66345427008585
1.757	1.93359270899774	2.77696761753384	0.604560307198987	3.98126858318796	2.57425411203775	1.24328643859766	2.00377596768091	1.39116948150199	1.69145042716843	2.66336248207438
1.758	1.93431986385322	2.77678492229272	0.604130801193089	3.98014283581779	2.57413996997241	1.24335865092651	2.00352492587745	1.39164423737598	1.6913326158549	2.66380878257785
1.759	1.93522569776543	2.77688660665474	0.603820746965604	3.97899691225859	2.57436825421819	1.24375172740832	2.00341857862511	1.39223257001957	1.68992944634972	2.6640427266526
1.76	1.93514234693135	2.77637818552626	0.602890583686193	3.97767346294698	2.57412620572334	1.2439549656413	2.00314836900653	1.39237682453793	1.68899224205368	2.66339126402822
1.761	1.93597680798429	2.7759714498499	0.602556378566743	3.97635002117206	2.57399829946634	1.24402717875027	2.00269332446305	1.39319231088375	1.68852452099863	2.66372419097737
1.762	1.93691857447762	2.77586976610106	0.602461077182226	3.97532315220103	2.57436825421819	1.24439084946301	2.00267415298125	1.39402825117107	1.68747127026864	2.66339845970133
1.763	1.93772908922512	2.77566639880762	0.601768516335045	3.97390086899721	2.57401206366946	1.24452187515377	2.00241262973401	1.3945030104127	1.68664660029413	2.66405711829069
1.764	1.93745508717198	2.77536134837789	0.601602063866219	3.97220221247846	2.57426787633278	1.24495776014212	2.00256780719232	1.39474039024862	1.68594326257549	2.66430545578747
1.765	1.93801506792403	2.7746995600659	0.600599447916039	3.97093831767897	2.57449616060147	1.24529202602566	2.0026358107382	1.39534917916049	1.68500958797961	2.6639869201504
1.766	1.93827758057851	2.77440484835838	0.599979337669465	3.96923968238521	2.57448239651375	1.24502997442196	2.00222960038978	1.39644295627922	1.6847704491391	2.66421366988608
1.767	1.93899277277373	2.77464956642248	0.599596831665817	3.96781743622122	2.57389792173068	1.24555407785838	2.00214242586509	1.39679391462811	1.68395106578644	2.66421366988608
1.768	1.94023250906933	2.7736723928482	0.599310926670097	3.96682994032152	2.57385662925914	1.24568510386065	2.00210408539375	1.39703129570691	1.68243363258547	2.66432704486992
1.769	1.9400418562978	2.77336734524311	0.599000871296186	3.96517067125467	2.57351420320059	1.24575731838948	2.00169787781552	1.39750605829568	1.68254792093449	2.6642280628425
1.77	1.94033981331469	2.77351038112605	0.59842776184748	3.96363044101154	2.57365587368434	1.24606218002583	2.00141718493604	1.39797059577409	1.6817285419518	2.66477334887376
1.771	1.94066172654551	2.7733070167257	0.597998254392777	3.96264296249822	2.57366963819833	1.24655687906495	2.00131084116349	1.39832155580453	1.68114302081103	2.66467436699721
1.772	1.94143681776512	2.77255388794967	0.597688198767326	3.96135894106545	2.57375625123577	1.24659968982339	2.00135967758789	1.39881677120819	1.68032188468734	2.66490831471751
1.773	1.94163944953545	2.77267624724215	0.597473444950172	3.95964019909853	2.57413996997241	1.2470943895483	2.00107898534156	1.40000368406858	1.67973812544073	2.66525563889854
1.774	1.94235465115148	2.77235052430469	0.596614429418455	3.95867291263765	2.57449616060147	1.24673071592846	2.00067278236459	1.40073628457036	1.6781011400987	2.66525563889854
1.775	1.94289118069684	2.77130269284251	0.596304373438867	3.95734957761662	2.57448239651375	1.24673071592846	2.00095347388615	1.40142798425636	1.67774595866663	2.66516385492819
1.776	1.94322507924187	2.77098731038821	0.595874865413276	3.95582855751815	2.57399829946634	1.24758908993166	2.00009223274554	1.40180962362218	1.67692658915202	2.66472474605164
1.777	1.94374963227321	2.77059092574096	0.595516509554205	3.95430754785851	2.57398453541282	1.2475302802313	2.00052810423061	1.40229461731018	1.67645536221465	2.66506487378855
1.778	1.94395226571661	2.77037722496809	0.594896397086556	3.95288539313491	2.57415373437109	1.2475302802313	2.00005389743547	1.4027489351313	1.67574852343596	2.66495869523821
1.779	1.94439347443528	2.77033586890974	0.594227984801027	3.95199680323859	2.57425411203775	1.24815600770546	2.00022824607548	1.40323392978513	1.67469706438181	2.66507207129582
1.78	1.94491803088019	2.76985848280407	0.594371586488136	3.95031847726688	2.57424034789233	1.24835925146463	2.0003154204984	1.40371892499932	1.67411155324909	2.6650864665327
1.781	1.9454785327818	2.76913638174018	0.594037380282943	3.94931088079093	2.57401206366946	1.2483298469654	1.99984121446738	1.40429705024008	1.67328867250836	2.66519984280349
1.782	1.94588380276669	2.76861764262611	0.593393117399849	3.94757306578551	2.57425411203775	1.24837266081431	1.99941585072144	1.40502965757135	1.67282272796032	2.66510086206604
1.783	1.94569314931382	2.76852630292468	0.593107210204112	3.94662498850795	2.57424034789233	1.2488967669484	1.99932867653823	1.40597920203551	1.67153742515013	2.66511525789589
1.784	1.94631303687682	2.76832294385951	0.592677701334631	3.94526238624635	2.57375625123577	1.24902779362545	1.99932867653823	1.40586562143977	1.67083235428094	2.66524303070024
1.785	1.9465276544309	2.76755948805275	0.59301190775248	3.9441761426195	2.57398453541282	1.24910001206373	1.99890331573442	1.40658800620455	1.6700059626936	2.66512965402227
1.786	1.94707618228492	2.76714243139682	0.592177039204499	3.94243836469162	2.57399829946634	1.24936206549552	1.99927117836631	1.40753755422838	1.66895451750544	2.66456996963236
1.787	1.94749343754446	2.76717345200217	0.592081736599635	3.94139146825349	2.57436825421819	1.24987018029862	1.99847795784926	1.4076511353744	1.66872066796366	2.6649172970507
1.788	1.94811333038384	2.76633934151999	0.591246867281506	3.94006822991952	2.57413996997241	1.24979796085788	1.99877781057639	1.40825994181356	1.66766219128662	2.6649460902429
1.789	1.94780338377896	2.76525017524097	0.59129387143246	3.93823164334238	2.57422658389653	1.25023385731848	1.99858429704697	1.40848710457258	1.66637866212392	2.66547698266746
1.79	1.94814927998793	2.76552591588506	0.59081735779392	3.9366320795077	2.57399829946634	1.25030607737045	1.99805260288185	1.40957068881381	1.66532019162537	2.6655057769221
1.791	1.9486738482948	2.76423339655977	0.590554304618688	3.93586155111213	2.57399829946634	1.25020445384333	1.99766557848943	1.41039643696415	1.66450788077119	2.66516564563577
1.792	1.94878115886362	2.76411103760417	0.589934189381909	3.93368915471123	2.57327215536075	1.25090240566485	1.99747206668642	1.41029307983511	1.6635672172507	2.66519444026145
1.793	1.9490317322172	2.76305290156139	0.589528828679891	3.93274113335107	2.57277429592487	1.25162976225261	1.99736572896412	1.41051001911052	1.66321380975335	2.66562635299029
1.794	1.94904371637375	2.76274787044765	0.589194621735643	3.93096410372876	2.572788060267	1.25154155329354	1.99741457589956	1.41170719100302	1.66274260050414	2.66530781755114
1.795	1.94967559978156	2.76233082226903	0.589338222741984	3.92954208907792	2.57240434287223	1.25180360768233	1.99715305406624	1.41182077360531	1.66157337095789	2.66510265959356
1.796	1.94980688081772	2.76105900011749	0.588908712720706	3.92865358430839	2.57253224861318	1.25183301061383	1.99736572896412	1.41193435629156	1.6605166717926	2.66521603700956
1.797	1.95002150448591	2.76032658592695	0.588622803464914	3.92699458412562	2.57254601301303	1.25229831416896	1.996727706457	1.4131213079455	1.65958129273091	2.66522323607397
1.798	1.95046273816044	2.76033692704365	0.588193293185827	3.92604658934398	2.57254601301303	1.25226891134718	1.99695954308896	1.41335869871334	1.65922613127722	2.66513865531711
1.799	1.95068934856205	2.75970619067494	0.588217441985081	3.92387428186704	2.572788060267	1.25223950868526	1.99614717656497	1.413977737193	1.65828723948045	2.66535821147864
1.8	1.95113058550429	2.75915644884682	0.587644330797366	3.92298579747135	2.57287467346429	1.25250156344987	1.99630236176237	1.41445251972268	1.65723054962654	2.66536541090799
1.801	1.95144053864673	2.75898412214441	0.587644330797366	3.92122800679444	2.57253224861318	1.25350439666245	1.99600251675684	1.41480349481792	1.65641473525365	2.66482731961181
1.802	1.95139315698986	2.75855673903684	0.586951767501821	3.91986554724878	2.57214853156219	1.25340277127556	1.99574099591534	1.41541231090794	1.65570969230812	2.66482012022637
1.803	1.95178645146836	2.75750896733066	0.587095368283405	3.9188187518554	2.57227643718857	1.25401252528529	1.99570267257073	1.41625852027267	1.6551259653468	2.66517465289555
1.804	1.95222769333807	2.75729527685797	0.586594702981845	3.91745630574118	2.57227643718857	1.25414355298276	1.9952093210777	1.41658904833102	1.6541870830016	2.66496229621292
1.805	1.95235898160593	2.75753999290453	0.586355798954378	3.91579738398012	2.57204815457547	1.25414355298276	1.99544115196864	1.41754884446503	1.65394972692285	2.66530243068014
1.806	1.9524902706078	2.75620614426733	0.58614104355059	3.91451362015369	2.57193401344142	1.2545660383741	1.99497749185954	1.41777601378303	1.65196120012487	2.66574154416212
1.807	1.95270489970534	2.75655253236102	0.585616229200487	3.91360500846195	2.57179234342575	1.25482809439333	1.99531565568115	1.41814744014553	1.65113836669086	2.66475713935572
1.808	1.95241891868783	2.7563595261531	0.585830984684541	3.91267722777809	2.57200686192596	1.2551035709516	1.99462879826977	1.41871536500754	1.65102056823316	2.66554358763897
1.809	1.95274086291058	2.75532210595879	0.585806836092506	3.91064319879848	2.57190648465191	1.25546725356797	1.99409713079613	1.41920037715383	1.64996565447902	2.66532403076785
1.81	1.9525861729294	2.75456902496249	0.585306170177395	3.9090236576558	2.57177857915149	1.25580153497747	1.99399079784715	1.41956158069089	1.64891250018185	2.66522505262251
1.811	1.95300344556245	2.75437602113042	0.585449770676965	3.90756244236007	2.5716506737083	1.25590316176155	1.99411629072336	1.42039757430865	1.64761848384343	2.66533843119757
1.812	1.95333738062002	2.75449837882227	0.585020259481811	3.9065953514851	2.5716506737083	1.25652890203517	1.99409713079613	1.42064519315359	1.6465688483104	2.66523225288045
1.813	1.9536713169907	2.753633284912	0.584805503842532	3.90460070569841	2.57128072181322	1.25660112776656	1.99371011877501	1.42134715561288	1.64586382316789	2.66546621071412
1.814	1.95349265203445	2.75353161233165	0.584256540449551	3.90351464620918	2.57088324225049	1.25699421326328	1.9932359348987	1.42157432782716	1.64480892252524	2.66536723294813
1.815	1.95362394666457	2.75302325042685	0.584400140810335	3.90199397482954	2.57081039373623	1.25743012402807	1.99388446508005	1.4222865158901	1.64433949323389	2.66583515099132
1.816	1.95393390646575	2.75239253264287	0.583851177262783	3.90073044250261	2.57092453456022	1.25773500719333	1.99319761654292	1.4233599120578	1.64340414874077	2.66528985761718
1.817	1.95387454834139	2.75120174533963	0.584256540449551	3.89907163710501	2.57054081919162	1.25799706465725	1.99300411174872	1.4233599120578	1.64258133349152	2.6649425198685
1.818	1.95407719208917	2.75102943042566	0.58397062929255	3.89788678326076	2.5707828651734	1.2588848664268	1.992916938864	1.42454689832214	1.64094448848774	2.66528985761718
1.819	1.95431580601335	2.75061240270005	0.583350509989789	3.89632681618263	2.57054081919162	1.25862280825778	1.99227895170273	1.42465026274427	1.64047506352202	2.66542484001461
1.82	1.9547450752452	2.75051073164673	0.583827028970008	3.89492516298961	2.57018463274155	1.25942240870007	1.99210460620614	1.42524886896437	1.63941315334577	2.66521968476649
1.821	1.95436376728991	2.7497680063376	0.583350509989789	3.89316758051056	2.56967301337003	1.25965506651268	1.99236612455368	1.42574411120124	1.63906152502655	2.66543204123225
1.822	1.95449506608918	2.74869958589466	0.583374658137206	3.89158749122578	2.56970054200554	1.25988772450641	1.99210460620614	1.42609509739303	1.63777456433226	2.66519808130153
1.823	1.95472169258421	2.74858757262524	0.582896850008696	3.8906597895817	2.56968677761322	1.26001875388248	1.9914857826744	1.42655967205539	1.63660189039483	2.66456101217372
1.824	1.9547456747117	2.74764151266465	0.582849842294924	3.88917853240929	2.56958640170989	1.26058569957457	1.99150493993356	1.42726164686171	1.63577908990128	2.66478056959128
1.825	1.95527027477097	2.74704183778002	0.583017590344277	3.88753995838845	2.56910231200604	1.260919987559	1.99111793561697	1.42748882393321	1.63472421501405	2.66534746710777
1.826	1.95519893088558	2.74671614268294	0.582491486194157	3.88659212039616	2.56860445835444	1.26115264657683	1.99077979135581	1.4279942905951	1.63460466688013	2.66492275437017
1.827	1.95531824127866	2.74605441071695	0.582515634253279	3.88513103906088	2.56881897388595	1.26148693539115	1.99060544665587	1.42847931297105	1.63355505995937	2.66502893253127
1.828	1.95480563151541	2.74529101194386	0.582205574180359	3.88319605445001	2.56871859824831	1.26188002486134	1.99049911795412	1.42930510262415	1.63238415295231	2.66502893253127
1.829	1.95460298615643	2.74480335375053	0.582205574180359	3.88195179864753	2.56857692934757	1.26205388453428	1.99019928886477	1.42989349324307	1.63202726582036	2.66470319661363
1.83	1.95475827159638	2.7443759928802	0.582110270121507	3.88058955583024	2.56797870112171	1.26281066470321	1.99000578855674	1.42975945941663	1.6310919471508	2.66482377777403
1.831	1.95518754748391	2.74329725056906	0.581871366045231	3.87904888449655	2.56847655389406	1.26304332511737	1.98959963313685	1.43036829538278	1.62980676469929	2.66463302666889
1.832	1.9551521828429	2.74301293307802	0.582014966035512	3.87760799461181	2.56822074514436	1.26314495545187	1.98977397734782	1.43094646576489	1.62909826027586	2.66462582488528
1.833	1.95506884869668	2.7427992539583	0.58158545371789	3.87632443788744	2.56809284085502	1.26374130744919	1.98899998067583	1.430956687817	1.62792736543268	2.66472480127909
1.834	1.95487819502666	2.74183252835574	0.581895514001929	3.87500155696223	2.56823450973454	1.26368250820275	1.98859382936121	1.43143149132266	1.62652089226822	2.66452684859254
1.835	1.95531946719439	2.74118115116156	0.581609601587051	3.87320479106714	2.56807907645939	1.26446869111584	1.98838117728755	1.43249469044667	1.62604972995906	2.66476081054007
1.836	1.95543878053618	2.74098815999042	0.581275393328147	3.87182245176262	2.56726633504313	1.26477358426354	1.9885066576026	1.43295927421615	1.62511091557745	2.66466183454592
1.837	1.95546276737066	2.74014379432326	0.580821732980676	3.8709734820721	2.56749461366039	1.26471478567264	1.98795587531627	1.43367148363011	1.62382574976717	2.66476081054007
1.838	1.95529610093452	2.73953379496055	0.580511672429418	3.86947316229567	2.56762251780149	1.26526830784401	1.98737538582213	1.433568114429	1.62323504724792	2.66389698235557
1.839	1.95512943493417	2.73877041292709	0.580750576524557	3.86832778550153	2.56748084904565	1.26557320239639	1.98753917117855	1.43440413747909	1.62229623940289	2.66422992032008
1.84	1.95493878144348	2.73847575839029	0.580726428743724	3.86666920420884	2.56722504102536	1.26593689600962	1.98737538582213	1.43463131971215	1.62124315193918	2.66380520842092
1.841	1.9550580960967	2.73794674167393	0.580464663562686	3.86536651707752	2.56666810998087	1.26590749690817	1.98720104288413	1.43521971927532	1.62042213722915	2.66447828756396
1.842	1.9551774110783	2.73709204207932	0.580655272231164	3.86374728631039	2.56732541631528	1.26653325313034	1.98739453897355	1.43546734505154	1.61913347747123	2.66427313405232
1.843	1.95529672638839	2.73643033209913	0.580774724269007	3.8625626064199	2.56686885834517	1.2668969477237	1.98654394681114	1.43630337212028	1.61819993911484	2.66435770484856
1.844	1.95534470454939	2.73572902043438	0.580584115596502	3.86114099826966	2.56651267622669	1.26756554009468	1.98636960408829	1.43640674267117	1.61737542336558	2.66315373693727
1.845	1.955464020845	2.73561701176181	0.580559967910544	3.85958126673107	2.56553074159074	1.26749330649807	1.98598261545457	1.43699514522462	1.61631708822582	2.6641525512024
1.846	1.95528536237589	2.73455899064487	0.580894176301729	3.85802154506888	2.5660148261712	1.26759493897322	1.9860697866341	1.43725299300731	1.61503019376541	2.66428033660088
1.847	1.95519003570061	2.73416267793476	0.580154602750294	3.85669876283728	2.56504665778774	1.26852559652214	1.98585714116341	1.43794476817394	1.61421094414111	2.66385562485694
1.848	1.95490405574605	2.73360263765204	0.580537106423576	3.85537598767359	2.56528869959207	1.26855499534273	1.98568279889504	1.4383059878364	1.61350772970059	2.66374224438303
1.849	1.95451075433105	2.73285995919534	0.580559967910544	3.85379615672367	2.56507418802535	1.26902032510065	1.98497684650396	1.43831620881466	1.61198527088371	2.66352988862223
1.85	1.95492804590484	2.73234129745969	0.581061923680695	3.85296738448935	2.56544413324014	1.26912195829212	1.98538298315056	1.4389977658539	1.61151237395449	2.66375664960945
1.851	1.95485670979886	2.73171062966636	0.580608263246065	3.85115064523905	2.5653024645787	1.26992158831266	1.98453241154132	1.43969976639915	1.6105735926699	2.66352988862223
1.852	1.9552026673269	2.73040792287333	0.580393506815013	3.84968977311821	2.56493251947656	1.26955789052351	1.98437721982432	1.44042220908009	1.60928671468253	2.66431635045763
1.853	1.9552026673269	2.72948261608609	0.581110218886701	3.84836703565504	2.5644484367029	1.27041631874997	1.98395193770653	1.44078343089244	1.60846221883977	2.66343091335721
1.854	1.95513133240501	2.72937060978873	0.580751862873705	3.84712296731598	2.56422016092867	1.27061958666983	1.98390306651639	1.44065961680639	1.60752870093897	2.66332473552037
1.855	1.95472603444511	2.72851593703397	0.581014914442981	3.84587890645548	2.56410602321346	1.27134698483149	1.98345863674751	1.44209428647239	1.60647564832706	2.66323296312799
1.856	1.95465469963862	2.72798693987704	0.58044180196064	3.84414181659141	2.56436182964026	1.27152085575556	1.98333316847161	1.44210450677093	1.60623482335744	2.6635659022994
1.857	1.95489333715448	2.72744759988816	0.58068070597644	3.84232514789688	2.56436182964026	1.27171068446573	1.98287816737658	1.44278607311602	1.60494620587872	2.66292883554488
1.858	1.95515596937915	2.72724427681458	0.580178750355598	3.84147627928872	2.56396435470615	1.27207438446908	1.9822785520954	1.44268269853496	1.60401094293442	2.66281545488395
1.859	1.95485799313277	2.72627760576134	0.580131740941403	3.84001546383812	2.56349403898079	1.27246748316206	1.98195959794878	1.44327111164974	1.60307217837216	2.66282265780548
1.86	1.95458401050045	2.72556597919393	0.580490096960659	3.83855465681185	2.56339366738985	1.27277238742645	1.98167894006866	1.44399356055035	1.60190310479891	2.66250412467795
1.861	1.95448868406136	2.72502664376232	0.580370644959325	3.83740943137932	2.56311033034542	1.27300505544435	1.98139828266414	1.44470579079751	1.60096609640048	2.66248971887695
1.862	1.95462000132452	2.72409101260425	0.580514244406081	3.83652124811864	2.56300995865275	1.27300505544435	1.98090499169235	1.44468535133972	1.60014336935688	2.66273088615733
1.863	1.95472732486467	2.72354133586938	0.581110218886701	3.83492234152218	2.56286829028871	1.27357202736695	1.98069235837217	1.44528398752299	1.59978476836057	2.6626247084588
1.864	1.954155366466	2.72290034468252	0.581014914442981	3.83357955712193	2.5626537818203	1.27396512722703	1.98026709389921	1.44576902886185	1.59791951906051	2.6622989723573
1.865	1.95417936099861	2.72226969897741	0.580514244406081	3.83196054459588	2.56335237059618	1.27403736492011	1.98058604198302	1.44623363165554	1.59709679802162	2.66230617545364
1.866	1.95397671099341	2.72111007109248	0.580585401482195	3.83063790221154	2.56278168459643	1.27406676269467	1.9798609777915	1.44622341227799	1.59569217703307	2.66230617545364
1.867	1.95350007945356	2.72057074435204	0.580967904915513	3.82864389051137	2.56300995865275	1.27460433913251	1.97981210000007	1.44742069019441	1.59475518172481	2.66232058186858
1.868	1.95340475317999	2.71971609901846	0.580729000948152	3.82755816689269	2.56241174226726	1.27553501837353	1.97940598477896	1.44718327818663	1.59393246696616	2.66265352152181
1.869	1.95344074549059	2.71952312617455	0.581158513947408	3.8265117795165	2.56215593702123	1.27553501837353	1.97908704057039	1.44776147980784	1.59334356414989	2.66209382019212
1.87	1.95325009300977	2.718882144319	0.581039061962207	3.82503093085869	2.56168562477178	1.27602975631979	1.97866178415217	1.4478750765182	1.5917068963247	2.66221440424083
1.871	1.95326209062718	2.71836351015424	0.581397417902819	3.82343209643087	2.56190013200183	1.2761313929663	1.97829396292761	1.44836012066248	1.59088768921029	2.66201645577309
1.872	1.95279745737961	2.71781384457842	0.581182661423288	3.82266195540442	2.5610736450997	1.27698983690685	1.97788785406225	1.44908257845217	1.59006498209294	2.66255454731583
1.873	1.95280945519325	2.71697989591221	0.581039061962207	3.82066801030582	2.5613019176001	1.27685880272759	1.97780068509271	1.44941315128982	1.58889594135815	2.66235659920271
1.874	1.95252347677508	2.71633891996717	0.581731626321432	3.81944420883244	2.56071747082515	1.27722250816426	1.9772010968682	1.45002201337058	1.58831054677406	2.66246277681931
1.875	1.9524401485777	2.7154946318266	0.581397417902819	3.81825974510934	2.56120154741085	1.27792052303638	1.97698847270535	1.45048662258715	1.58725228706066	2.66159174557359
1.876	1.95246414467117	2.71454868992625	0.582209434141387	3.81687772829818	2.56108741132087	1.27808095469962	1.9769013039733	1.45060022040246	1.58596897594467	2.66169792310104
1.877	1.95247614284523	2.71378537518891	0.581779921239704	3.81541705545784	2.56011925942748	1.2778188856601	1.97651434330485	1.4512090841018	1.58526405631695	2.66137939056349
1.878	1.95251213787678	2.71314440670588	0.581684616698015	3.81409450097989	2.56023339501444	1.27805155753177	1.97617626721378	1.45153966012197	1.58409152688696	2.66192468525018
1.879	1.95183285716214	2.71268606404978	0.581899373188194	3.812949395029	2.56023339501444	1.27828422958684	1.97605081457639	1.45192132834679	1.583507888837	2.66162056003063
1.88	1.95235748157573	2.71174013121604	0.582209434141387	3.81138996797139	2.55939314754105	1.27861853955893	1.97531518339876	1.45273695428734	1.58244964096768	2.66128041659945
1.881	1.95196417880229	2.7110181997634	0.582353033526828	3.81010676692345	2.55974931997845	1.2790838848246	1.97531518339876	1.45284033500046	1.58127886916782	2.66159894907679
1.882	1.95198817631518	2.71081488951555	0.582209434141387	3.80825103210393	2.56011925942748	1.27965086914858	1.97488994459948	1.45307775075769	1.58010810034899	2.66173394133172
1.883	1.95221482518804	2.71005158538571	0.58223358159096	3.80742238891873	2.55963518464291	1.27968026577021	1.97383539226799	1.45378999893424	1.57928716396696	2.66130202759943
1.884	1.95176219374545	2.70866801295058	0.582472485457847	3.805980992468	2.55915111063277	1.28001457755848	1.97390341963064	1.4545124662475	1.5788143086323	2.66163496770344
1.885	1.95124956670317	2.70844401701816	0.582614799400105	3.80452038214567	2.55929277932197	1.27970966255466	1.97386513944423	1.45461584802313	1.57729546752137	2.66173394133172
1.886	1.95107091405098	2.70782374821045	0.582973155217423	3.80351342772193	2.55880870606569	1.28055216758877	1.97349732787264	1.45521449936186	1.57635501108607	2.66152158634318
1.887	1.95047496089743	2.70750844257917	0.582663094425018	3.8020921640843	2.55902320887657	1.28058156382828	1.97300407013142	1.45556551655486	1.5755358313428	2.66152158634318
1.888	1.94979568152899	2.70663315063379	0.582926145725243	3.80071024132186	2.55890907391802	1.28084363430507	1.97259798189931	1.45581315158871	1.57354765053626	2.66120305397189
1.889	1.95033230604754	2.70600254227633	0.582973155217423	3.79924966124424	2.55868080434366	1.28130898300502	1.97240450784768	1.45649475304668	1.57354415149679	2.66131643530285
1.89	1.95004632880385	2.70483263949135	0.583331510991387	3.79857837339596	2.55842500106905	1.2820364036703	1.97182408724566	1.45638115258648	1.57283925261499	2.66108246896877
1.891	1.94989167587881	2.70450699379716	0.58306845960765	3.7965251898998	2.55855290267812	1.28226907879278	1.97120539299344	1.45697980666436	1.57085633154744	2.66088452173417
1.892	1.94959369923692	2.70409003909657	0.583236206567855	3.79512406931924	2.55821049920732	1.28283606936076	1.97071214473024	1.45757846163169	1.57038173630472	2.66121746183349
1.893	1.94920039711409	2.70302179671743	0.583785171124775	3.79413725861763	2.55781302757695	1.28257399773279	1.97043150647954	1.45791926442891	1.56897544799768	2.66143702074424
1.894	1.94893841946541	2.70226885789826	0.583617424098591	3.79279471429455	2.55806883046727	1.28303934924577	1.97034433961049	1.45814646672873	1.56804025705172	2.66143702074424
1.895	1.94874776831209	2.7015159212082	0.583880475499912	3.79149151235741	2.55748439231117	1.28314098935957	1.97021889842222	1.45876555721459	1.56733711590791	2.6611184884631
1.896	1.94867644230809	2.7010989708692	0.584190536077508	3.78961668784807	2.55722858962477	1.28415988230331	1.96923241166983	1.45910636141089	1.56616288445153	2.66100510701375
1.897	1.94840246563754	2.70044768886136	0.58397577984783	3.78904419361202	2.55687242077793	1.28353409729397	1.96914524511627	1.45958120126438	1.56511167544395	2.66079275225321
1.898	1.94800916374864	2.69970510014619	0.58397577984783	3.78708985738762	2.55710068836619	1.28353409729397	1.96893263998833	1.46040706422165	1.56429076647357	2.66079275225321
1.899	1.94760386229143	2.69866790395913	0.584668343666454	3.78568878538393	2.55664415364606	1.28410109065232	1.96876893165064	1.46041728074493	1.56381967768369	2.66103392366547
1.9	1.94722256062534	2.698016627411	0.584763647970096	3.7843856243546	2.55636081639847	1.28423212688389	1.96783986235834	1.46099550809256	1.56230263307001	2.66104112801344
1.901	1.94686525885838	2.69771167598705	0.585217307901577	3.78292513728425	2.55653002025123	1.28469748086462	1.96762726050569	1.46111932678481	1.56112841451998	2.66048142430018
1.902	1.94656728295299	2.69662277210763	0.585456211648565	3.78193837260201	2.55628798583653	1.28459584013794	1.96730835907228	1.461707771847	1.5600754677898	2.66047422022323
1.903	1.94680593376059	2.69642981503169	0.585288464500682	3.78049713890183	2.55566224875466	1.28555594541097	1.96697032585491	1.46203836425704	1.55855843525835	2.66081436466105
1.904	1.94630530700109	2.69579922989441	0.585432064034755	3.7789772474497	2.55554811575881	1.28596251047955	1.96672796109454	1.46288466517868	1.55761277247122	2.66059480576968
1.905	1.94561403030725	2.69472067632157	0.585790419640755	3.77818801743962	2.55553434791389	1.28552654983226	1.96606039974167	1.46287444934173	1.55690964728959	2.66092054201891
1.906	1.94570935552478	2.69377480486795	0.586219931808964	3.77629319452505	2.55483578340382	1.28586086904089	1.96572237047605	1.46370032054724	1.55597797702672	2.66081436466105
1.907	1.94534005469455	2.69313388270171	0.58655413970381	3.77502942317971	2.55517818129724	1.28583147378954	1.96514197936079	1.46407177845125	1.55491979619469	2.66079995631517
1.908	1.94474410389834	2.69205533954515	0.586386392420561	3.77366774666071	2.55482201523832	1.28666054595629	1.96492938406289	1.46443302102648	1.55363132434583	2.66080716045112
1.909	1.94457745361185	2.69153675519972	0.586864199854413	3.77289777669058	2.5546665788133	1.28666054595629	1.96475505324012	1.46476361725765	1.55281393258066	2.66082156894498
1.91	1.9442914783762	2.6910078290289	0.58664944386681	3.77153611112234	2.55445208155877	1.28698141056825	1.96420443705666	1.46536228429282	1.55176100426965	2.66082156894498
1.911	1.94400550323308	2.69090618109784	0.587127251238895	3.76987818482923	2.55445208155877	1.28695201515437	1.96413640290361	1.4656099236625	1.55093662258101	2.66104112801344
1.912	1.94411282838752	2.68973634174421	0.587078955814505	3.76869395843093	2.55396801603121	1.28778108982901	1.96353688778864	1.46607455675431	1.54977117470013	2.66048862845108
1.913	1.94373152831596	2.68889213442918	0.587413163589583	3.76768716114463	2.55408214826368	1.28821705409211	1.9637494798071	1.46640515594456	1.54871650476979	2.66060200998958
1.914	1.94324290330191	2.68875945878413	0.5873178594998	3.7662267682817	2.55358431509811	1.28824644912318	1.9625313265097	1.46689022050427	1.54742979798698	2.66084318224076
1.915	1.94329090442398	2.68769127523356	0.58774737132805	3.76521998169516	2.55322815086718	1.28891509458257	1.96223157294132	1.46772631624487	1.54649464916995	2.66105553693143
1.916	1.94261162969773	2.68650076451947	0.588129874552226	3.76356209742707	2.55326945626686	1.28894448944948	1.96173836178048	1.46783992160171	1.54578804401321	2.66061641865129
1.917	1.9424449809532	2.68619582514006	0.588391638865013	3.76271349198565	2.55312778744359	1.28920656490373	1.96131318861297	1.46831477306639	1.54449959695199	2.66016289241784
1.918	1.94164638113538	2.68568759409519	0.588988897943809	3.76143054788291	2.55301365581463	1.28930820768996	1.96092627406463	1.46842837869898	1.54332717214265	2.66082156894498
1.919	1.94178970796289	2.68459873723138	0.589155357973703	3.76008819483693	2.55302742448616	1.289540888418	1.96057761679947	1.46891344558201	1.54239028317498	2.66071539160685
1.92	1.94139640832734	2.68450743392031	0.58917950586632	3.75829225967525	2.55262995555771	1.28943924551203	1.96060739717238	1.47011079330983	1.54180494698721	2.66104112801344
1.921	1.94089578370919	2.68342892417197	0.589370113680666	3.75724617267892	2.55241546145142	1.29047161317868	1.95993986475643	1.46995632934056	1.54028971864776	2.66094215507776
1.922	1.94010918570492	2.68234007681505	0.58979962501304	3.75629883902315	2.55191763051679	1.29023893171118	1.95942753620951	1.47058564757271	1.53981515884174	2.66060921428345
1.923	1.93994253733	2.68202479968016	0.590062676570704	3.75529209597899	2.5516755997094	1.2910092260335	1.95951470030181	1.47126728731718	1.53876225897932	2.66006391932386
1.924	1.94004986246401	2.68141493086661	0.590229136236855	3.75331877644053	2.55166183094169	1.29073368953362	1.95891521063249	1.471287715721	1.53724704013734	2.66094215507776
1.925	1.93946591450949	2.68013314462081	0.590778099150471	3.75183838775226	2.55117776978932	1.29106801494633	1.95850917742482	1.47207275125379	1.5363084147921	2.66085038682071
1.926	1.9392992666744	2.67972656838201	0.591278765667078	3.75102915614827	2.55093573950195	1.29133009168171	1.95801598215732	1.47256803588357	1.53571959011173	2.66095656415374
1.927	1.93836934358564	2.67962492447822	0.591422365614748	3.74960819204415	2.55107740804453	1.29163502329083	1.95760995244816	1.47290885862185	1.53431690124899	2.66061641865129
1.928	1.93778539686962	2.67853609109063	0.592281387190142	3.74852280634086	2.550579578927	1.29226082166395	1.95750366413534	1.47338371691479	1.53337828190895	2.66039685968079
1.929	1.93759474810352	2.6777832183905	0.591971328239949	3.74708178344929	2.55055204116677	1.29272618776589	1.95709763667364	1.47364157347499	1.53243966455782	2.66072259596974
1.93	1.93721345068703	2.67737664530264	0.592759194285065	3.74575958529914	2.55008175049572	1.29275558224991	1.95605389127503	1.47386878931359	1.53045166252934	2.66139568296549
1.931	1.9371421269053	2.67652213269583	0.592591446036924	3.74447672979002	2.54877124503365	1.29332259358833	1.95617930035577	1.47456065207435	1.5296290665757	2.66117612350306
1.932	1.93654618057784	2.67599323467944	0.59283034959259	3.74325328722775	2.54899950413018	1.29308991000901	1.9556861152826	1.47515933437933	1.52892773027196	2.66126789168103
1.933	1.93627220808137	2.67481311527497	0.593498763640329	3.74210852219157	2.54830095833506	1.29332259358833	1.95526097319877	1.47563419562434	1.52787834924992	2.66115450980782
1.934	1.93525896553878	2.6744065466122	0.593808822281347	3.74062820341067	2.54862957667912	1.29394839484842	1.95559895208088	1.47575801758778	1.52705925282378	2.66106274150148
1.935	1.93586691074185	2.67398963663391	0.594620836197721	3.73944411496028	2.54878501464001	1.29405003970379	1.95469975095573	1.47647031078529	1.5264704398298	2.66127509624113
1.936	1.93509231726871	2.67311445008949	0.594501384454669	3.7378257368452	2.54814552027821	1.2948068817549	1.95394508365853	1.47682135142673	1.52448595739645	2.66127509624113
1.937	1.93512831793434	2.67225995037903	0.59469199119516	3.73687847614869	2.54768900408358	1.29461705363136	1.95348170674851	1.47755407263882	1.52296204351087	2.66105553693143
1.938	1.93463969711817	2.67152777805761	0.595002049579718	3.7356350035707	2.54743320682096	1.29514121169919	1.95316285805011	1.47751322138324	1.52272652021369	2.66094215507776
1.939	1.93404375237995	2.6709988893685	0.595431559609353	3.73407605177187	2.54754733567666	1.29521346288815	1.95298853285496	1.47823573082324	1.52132386841075	2.66150186036221
1.94	1.93366245633709	2.66982913256796	0.596195276194579	3.73320747911992	2.54741943711784	1.29560658192202	1.95251448071299	1.47848337601168	1.52026576581564	2.66139568296549
1.941	1.9334718083714	2.66939154547646	0.596195276194579	3.73184601495063	2.54730530827347	1.29598377123637	1.95207023401653	1.47893781662065	1.51874710770195	2.6617286247988
1.942	1.93309051255116	2.6684354169413	0.596744237688944	3.73060256867886	2.54683502396372	1.29630463864807	1.95148990400356	1.47952629349547	1.51804753451896	2.66182759739828
1.943	1.9328165410002	2.667692912716	0.596791243458348	3.72979340770881	2.54672089558462	1.29653732459468	1.95110301860881	1.48012498355602	1.51722321191837	2.66147304201358
1.944	1.93243524545061	2.6669607522237	0.5976032568923	3.72803702191761	2.54636474079893	1.29646507285624	1.95076506024528	1.48061006356835	1.51628812056987	2.6615936284612
1.945	1.93202994964575	2.66608558763285	0.597579108175969	3.72691238902647	2.5462230723491	1.29713373723662	1.95025278071607	1.48072367452389	1.51465521021486	2.66182039264089
1.946	1.93192262573209	2.66557739232989	0.597793862888293	3.72533343085589	2.54576656055652	1.29726477748861	1.94997217802587	1.48141555382989	1.51395040003889	2.66194097967556
1.947	1.93123135917314	2.66504851470741	0.59822337223456	3.7240900190016	2.54562489203504	1.29806448462873	1.94954706410012	1.48226189376008	1.5131295792105	2.66246466232462
1.948	1.93074274054351	2.66442834153829	0.599130688335744	3.72284661412958	2.54514084060649	1.29805102026817	1.9489667455104	1.48272655268415	1.5119624725631	2.6618131879576
1.949	1.93005147510647	2.66366516408193	0.598748184336227	3.72209687236552	2.54525496822588	1.29812327245619	1.94849270633885	1.48295377672391	1.51113990746859	2.66225230728998
1.95	1.92996815116127	2.66250577913739	0.599392447930396	3.72008368768029	2.54489881517986	1.29885072862196	1.94798043763788	1.48366608451097	1.50985155195124	2.66269142707531
1.951	1.92945553398129	2.66185458619458	0.600490369114105	3.71878168073709	2.54467056053044	1.29934549827493	1.94804848389654	1.48401713328314	1.50844893637177	2.66259965949468
1.952	1.92939620934077	2.66113278262592	0.60046622006894	3.71805123511751	2.54455643337569	1.29954879230041	1.94714934536567	1.48451242903965	1.50774588264608	2.66225951210145
1.953	1.92869294524621	2.66036961395408	0.601182930283725	3.71625559353334	2.54418651075083	1.29981087450966	1.94691768161916	1.48531793037201	1.50703933541634	2.66203274756719
1.954	1.92837097629197	2.66005436137609	0.601539991562385	3.71471604633007	2.54405861304271	1.30004356290612	1.94601855328537	1.48602003208897	1.50528694983259	2.66235128006762
1.955	1.92821632757608	2.65953583572383	0.601850048274588	3.7142031199355	2.54395825705302	1.29994191570507	1.94619287537696	1.48590641862134	1.5044696380322	2.66269863201499
1.956	1.92763238711668	2.65826448967428	0.602184254150199	3.71278236245147	2.54346043751857	1.30027625148868	1.94531286556233	1.48662894317297	1.50388085238351	2.66269863201499
1.957	1.9274297407407	2.65739969260351	0.602399008294922	3.71142100013929	2.54357456416364	1.30040729281575	1.94531286556233	1.48709360898775	1.50213022526658	2.66291819214168
1.958	1.92675047742003	2.65657626497815	0.603067419898896	3.71007893502679	2.54262023985183	1.30110535987792	1.94460718264822	1.48708339839185	1.50084538774977	2.66248627695134
1.959	1.92645250796164	2.65627135870614	0.603592230329447	3.70883560303431	2.54286226337199	1.30110535987792	1.94411404678188	1.48816718889977	1.50049037118317	2.66257804466051
1.96	1.92634518534828	2.65583379163557	0.604045887696004	3.70717808803941	2.5429901607895	1.3014984848156	1.94358269250829	1.48862164676672	1.49861850536543	2.66257804466051
1.961	1.92596389198222	2.65445048544402	0.604427096649016	3.70613221788296	2.54264778258622	1.30232759611233	1.94338926174629	1.48933396603719	1.49826698525027	2.6631305473138
1.962	1.92555860045372	2.65478641557316	0.604856604355813	3.70512569164152	2.54239198787473	1.3024586381381	1.9433701520383	1.49014969209911	1.49686614937699	2.66324392998495
1.963	1.92527263060824	2.65393197037444	0.605668616583398	3.7044153371008	2.5415655655358	1.30322896452665	1.9423838936782	1.49050074829613	1.49557783029464	2.66289657735301
1.964	1.92489133760171	2.65306718590419	0.605906223494217	3.70256040746336	2.54213619338576	1.30269132842	1.94197792743633	1.49075860877561	1.49463753727044	2.66312334232016
1.965	1.92458136991275	2.65233506343398	0.606265874919911	3.70181072025458	2.54176627334563	1.30318610338616	1.94120421539488	1.49122328115838	1.49346697859314	2.66334290254532
1.966	1.92377078933194	2.65126701645802	0.606645786319982	3.70023192997483	2.54120941810548	1.30321549739453	1.94069198623846	1.49169816401014	1.49253542603461	2.66368305085432
1.967	1.92301953898714	2.65052455681811	0.607243044736259	3.69894930955889	2.54075291881018	1.30378252761867	1.9403731860465	1.49264793158272	1.49112586931315	2.66400878915116
1.968	1.92336549967842	2.64981312495714	0.607528950316239	3.69768673479429	2.54099494051249	1.30410340104354	1.93988006823802	1.492854746076	1.49006957833341	2.66367584566329
1.969	1.92286488735596	2.64916195977449	0.608221510509032	3.69695636166664	2.5408670434645	1.30437895292262	1.9392997930003	1.492854746076	1.4890237723978	2.66388099591667
1.97	1.92278156263076	2.6487450871473	0.609127525866161	3.69539764114358	2.54132354321185	1.30507702847875	1.93880667918897	1.49405216932023	1.48796923262973	2.66421393934015
1.971	1.9226029149382	2.64765636966513	0.609246977543725	3.69411504485456	2.5407391464721	1.30533911438899	1.93854520198207	1.49438281231062	1.4867986892012	2.66433452762568
1.972	1.92220962431488	2.64726018285821	0.609700634181092	3.69273373833245	2.5405974773874	1.30583389303324	1.93799477520573	1.49512576980038	1.48562814844407	2.6650993884302
1.973	1.92149437025629	2.64650739161513	0.609915387447066	3.69164858795862	2.54002685485016	1.30616823526812	1.93765688056513	1.4952393873326	1.48504113188377	2.66475923870137
1.974	1.9209937594013	2.64511378830421	0.610774400264985	3.69050406668204	2.54002685485016	1.30629927857433	1.93709571917351	1.49593130281351	1.48375458990635	2.66441188460308
1.975	1.92110108033771	2.64479855264232	0.611203906526732	3.68945826595227	2.53955658593649	1.30653197162515	1.93656440792174	1.49639598386076	1.4822342941951	2.664752033413
1.976	1.92081511153428	2.64504318280421	0.61203876842142	3.68864923959372	2.53955658593649	1.30723005189905	1.93643904342025	1.49699470065947	1.48106376381123	2.66541792198198
1.977	1.92064846195848	2.64363924433137	0.612158220088727	3.68736667755632	2.53931456543812	1.30689570836267	1.93605220340843	1.49733555658284	1.48047325847046	2.66487262186527
1.978	1.92023117614	2.64289680431217	0.612802478933866	3.6852751065602	2.53921421481932	1.30765257672877	1.93585878378365	1.49842958309801	1.47930972040059	2.66531174411642
1.979	1.91993320961667	2.64215436619473	0.613661490387787	3.68442675266957	2.53921421481932	1.30798692085948	1.93478542955009	1.49839895921606	1.4780196983739	2.66519836077486
1.98	1.91983788676895	2.64152390180059	0.61418629706101	3.68338097697958	2.53897219469342	1.30842291607253	1.93455380907875	1.49899767922451	1.47743443762201	2.664752033413
1.981	1.91933727699735	2.64098472676916	0.614711103516802	3.68196038867022	2.5385885050888	1.30821961511062	1.93406071558236	1.49934874553415	1.47614966169469	2.66565189461558
1.982	1.91914663140005	2.64025263535761	0.614615802498934	3.68061849064154	2.53834648535419	1.30884544196057	1.93321065106298	1.50029853435983	1.47533239643225	2.66575086682202
1.983	1.91925395198435	2.63983577573065	0.615665414906491	3.67986886173633	2.53823236215628	1.30874379151605	1.93288111896338	1.50053598195829	1.47415838724569	2.66584263359423
1.984	1.91865801982899	2.63931728766739	0.616715026448845	3.67909920762401	2.53790376684862	1.30917978746591	1.93263040590927	1.50109387672238	1.47287361942387	2.66595601706378
1.985	1.91814541346534	2.63854383303152	0.616380822355912	3.67754059195146	2.53778964420326	1.30977622238292	1.9318675148533	1.50191984300375	1.47158536046246	2.66617557857259
1.986	1.91797876311219	2.63769977736416	0.617861241203075	3.67621874398776	2.53767552167062	1.30951413351527	1.93181855266862	1.50252877546133	1.47088235745087	2.6662817565478
1.987	1.91733484278267	2.63718129295526	0.618171294219097	3.67479819429657	2.53754762533706	1.31000891795664	1.93123831349524	1.50323091684419	1.46947810137642	2.66672808574671
1.988	1.91679824485398	2.63631655771799	0.618815551054046	3.67377177612393	2.53672122203276	1.3104020519171	1.93032021662852	1.50381943813915	1.46807384906139	2.66705382574523
1.989	1.9164049576853	2.63601167349544	0.619316204848983	3.6726473605324	2.53707736220497	1.31013996254887	1.92987610631045	1.50404668193291	1.46737085078099	2.66681985228574
1.99	1.91633362859292	2.63548285034148	0.620079912855623	3.67164097541088	2.53608174203293	1.31117239863546	1.9297017917643	1.50463520490246	1.46585234994642	2.66726618190959
1.991	1.91613098663509	2.63504531399994	0.620389965300717	3.6700623825012	2.53647920411052	1.31120179190344	1.92869655330169	1.50509990052418	1.46456585537128	2.66748574403702
1.992	1.91564237713739	2.63449580936138	0.621512027945195	3.669174733874	2.53563903016007	1.31203092757871	1.92829064166995	1.50578163744642	1.46409661044364	2.66737236001442
1.993	1.91542773886447	2.63389638667149	0.622203280977035	3.66759615663963	2.53586727292711	1.31216197282136	1.92771041824575	1.50626674624731	1.4629296150789	2.66792486863352
1.994	1.91483181094655	2.63312294639023	0.621988529142671	3.66664915427348	2.53553868370884	1.31288945862504	1.92693679055517	1.50687568449695	1.46176087517725	2.66792486863352
1.995	1.91484380736372	2.63239087476552	0.622991139581902	3.66599826561228	2.53589482199175	1.31291885201283	1.92702394696959	1.50745400740628	1.46128639115403	2.66813001898779
1.996	1.91431920984944	2.63178111527697	0.623754846477634	3.66428166299762	2.53505465018891	1.31331198904684	1.92608679588292	1.50825958016498	1.46000340193889	2.6680238407877
1.997	1.91433120603306	2.63166914695873	0.624494401463826	3.66309792519524	2.53556623367181	1.31368920537943	1.92538124242381	1.50850723833778	1.45883292120954	2.66815163727226
1.998	1.91405723500554	2.63080442777743	0.624875601055025	3.66215093871103	2.53492675445662	1.31367573290958	1.92480103179316	1.50885831620073	1.45801218850437	2.66892371026118
1.999	1.91354463441215	2.63015330483605	0.625568159266134	3.6611052543273	2.53458439256794	1.3145183475075	1.92436525281713	1.51002517749666	1.45684171217522	2.66857635015985
2	1.91303203468782	2.62953320808006	0.626212413675213	3.65972412948635	2.53434237653148	1.3145477405166	1.9237468635586	1.51001497323993	1.45544098777094	2.66879591290685
[truncated: 258,000 more rows]
