# Supplementary material for: Virtual reality as a tool for balance research: Eyes open body sway is reproduced in photo-realistic, but not in abstract virtual scenes
Source: PLoS One. 2020 Oct 29;15(10):e0241479. doi: 10.1371/journal.pone.0241479 (PMC7595375; doi:10.1371/journal.pone.0241479)
Supplement: S1 Data — (ZIP) [file pone.0241479.s001.zip › data/pseudorandom/EC.csv]

0.001	2.1485807154957	2.7734574550876	0.989665398667829	2.87752538031104	2.81929743548639	2.26532780423825	1.62628000355338	1.3855839635013	0.735813926901332	2.00247646999821
0.002	2.1485928272896	2.77273522013619	0.989736476887989	2.87685616691239	2.81989630855198	2.26653903840122	1.62694622139763	1.38509897413603	0.73558035786306	2.00246943928898
0.003	2.1485928272896	2.77228724712868	0.990811833605496	2.87638375797839	2.81978199772695	2.26566349910764	1.62741938335522	1.38524331307077	0.735230888671352	2.00203078897494
0.004	2.14809189164946	2.77145302260874	0.990453381096547	2.87600975115554	2.82025290126705	2.26620334131822	1.62840364272581	1.38439714830939	0.73499731968248	2.00246943928898
0.005	2.14798443762869	2.77173756885254	0.990309693988293	2.87539954062388	2.82003793904338	2.26693368890693	1.62900178821511	1.38381913677451	0.734296612811819	2.00191761111397
0.006	2.14830680000385	2.77100505179585	0.990978192651755	2.87429732401011	2.81999696001146	2.26683161520507	1.62952406910538	1.38365427216328	0.733833012550678	2.00223605278546
0.007	2.14845059074952	2.77045537620097	0.990929786407954	2.87419892277624	2.81990996835109	2.26723991094338	1.63040232651336	1.38415978569442	0.733367643682475	2.00258261725136
0.008	2.14810400338629	2.77013997209307	0.991264035782322	2.8737855166303	2.81964036748296	2.26740093780031	1.6311935414251	1.38321033664493	0.732898737219976	2.00213693621985
0.009	2.14810400338629	2.76960058455249	0.992052019241788	2.87293910584437	2.81941174601756	2.26763456270262	1.63245793566941	1.38262206375114	0.732784606134756	2.00234219998182
0.01	2.1477937528959	2.76918347591957	0.991430394597202	2.87297850663936	2.82048152388304	2.2677661135491	1.63293111164448	1.38249825133788	0.732549268482091	2.00268173373942
0.011	2.1477937528959	2.76885778717809	0.991717769561569	2.87205329572061	2.82013859016068	2.26766403934467	1.63368440182106	1.38225062666481	0.732199799807959	2.00267470298861
0.012	2.14780586455536	2.76809441983555	0.992337862232252	2.87199429559778	2.82033989406163	2.26797026242352	1.63438858494845	1.38212681440498	0.731846793301118	2.00203078897494
0.013	2.14874873028688	2.76767731343224	0.992145767816244	2.87148249040864	2.81964036748296	2.26799973889454	1.6350548324362	1.3816623551076	0.731381424835957	2.00268876449077
0.014	2.14852170877544	2.76722935001393	0.992599501669691	2.87083288448471	2.81985533021885	2.26836491579906	1.63593311999795	1.3816623551076	0.731031956324711	2.00256855579131
0.015	2.14811611523081	2.76689337830534	0.992623705108044	2.87036048100195	2.82025290126705	2.26856906535001	1.63640630479893	1.38116710685461	0.731381424835957	2.00179740270159
0.016	2.14740027203972	2.7663745687861	0.992289455463011	2.86939607636361	2.82033989406163	2.26909527174645	1.63763279647506	1.38069238543548	0.730333019491766	2.00237735341999
0.017	2.14729281826099	2.76593689359891	0.99312431317643	2.86882527418366	2.81975467841721	2.26883216828798	1.63821200594363	1.37999056762574	0.730102989094217	2.00257558652106
0.018	2.14791331866029	2.76570262828478	0.993243797618496	2.86774267094009	2.82022558257714	2.26953304930092	1.63910928147515	1.37999056762574	0.729869420560774	2.00212990557537
0.019	2.14835524837818	2.7647461477749	0.992980625261597	2.86766386965736	2.82035355319602	2.26935837572554	1.63966952417437	1.37987701926575	0.729163407556192	2.00203781959882
0.02	2.14792543052499	2.7647564331265	0.994078655497118	2.86675846955614	2.82059583539269	2.26956252600886	1.64089603684073	1.37960886956154	0.729286383875149	2.00235626135553
0.021	2.14794965457742	2.7642981905585	0.994508186361141	2.8667386677105	2.82001061951139	2.27008873560362	1.64143731203141	1.37866969401546	0.728936915770108	2.00192464171628
0.022	2.14740027203972	2.76337257067347	0.994626136513265	2.86636466762143	2.82033989406163	2.27042443932514	1.64247076063729	1.3785458826997	0.729051046225166	2.00214396686481
0.023	2.14783008819726	2.76273149380755	0.994984590325521	2.86559706946146	2.82036721250784	2.27109584913408	1.64328100715016	1.3779678799164	0.728234441254773	2.00169828603788
0.024	2.14783008819726	2.7629246153875	0.994840901835409	2.86510486912645	2.82011127122709	2.27135895560595	1.64426536222765	1.37830852343876	0.728113233926218	2.00137281372732
0.025	2.14825990602363	2.76268006851323	0.994984590325521	2.86453407134389	2.82059583539269	2.27109584913408	1.64468164582449	1.37772025758652	0.728346802390906	2.00215802815624
0.026	2.14794965457742	2.76173388350219	0.995604682657691	2.86356967763553	2.82072380616044	2.27185569270901	1.6453669038479	1.37724554021377	0.727533736065638	2.00215099751028
0.027	2.14786642446762	2.76087911997377	0.995507866722168	2.86305788036259	2.82072380616044	2.27178309384155	1.6466805047284	1.37723527681707	0.726720670262063	2.00113942779897
0.028	2.14825990602363	2.76023804912721	0.995722632005393	2.86256568214021	2.82096608866562	2.27175361629107	1.64783898368791	1.37700818173772	0.726604770815221	2.00213693621985
0.029	2.14713846858982	2.76011577707123	0.996415336290841	2.86173909097187	2.82050884279526	2.27219139986128	1.64803206427978	1.37665727606196	0.726367663774598	2.00170531659753
0.03	2.14722169910049	2.75971925193458	0.99615216264577	2.86108949656434	2.82044054684548	2.27162206259903	1.64884234056958	1.37628584364679	0.726132326093047	2.00125963597495
0.031	2.14692356078664	2.75916960114223	0.996127958560865	2.86081389896934	2.82071014703678	2.27232295384192	1.64948966373405	1.37593493854326	0.725784627838287	2.00149302202597
0.032	2.1476636277049	2.75897648183783	0.996844867250353	2.85982971026493	2.82082445881535	2.27271761656611	1.65084124586114	1.37592467505767	0.725666958999552	2.001585108242
0.033	2.14716269237239	2.75842683248218	0.996438004471522	2.85945571495732	2.82072380616044	2.27229347675466	1.6515946061363	1.3758213914595	0.724962715362118	2.00125963597495
0.034	2.14767573992277	2.75765321201958	0.997297065941096	2.85898332162808	2.82083811781712	2.27289229342437	1.65226091522335	1.37532614922366	0.724964484858645	2.00169125547868
0.035	2.14707946224129	2.75701214893241	0.997272861637818	2.85827473243589	2.82095242960826	2.27338903443016	1.65294620440058	1.37496498143909	0.724497348468211	2.001252605501
0.036	2.14706735017861	2.7564522203294	0.996723846185385	2.85760554425568	2.82083811781712	2.27325747976032	1.65341943165341	1.37436645694225	0.724267319405019	2.00103328055672
0.037	2.14759251001099	2.75605569938313	0.997536035727464	2.85648356366189	2.82096608866562	2.27321435742251	1.65457795598115	1.37402581701179	0.723568384695237	2.00149302202597
0.038	2.14780741945636	2.75549577263099	0.997631316282288	2.85658196140985	2.8213226833494	2.27355006672715	1.65531235225816	1.37424264678109	0.722867680557467	2.00094119412146
0.039	2.14761673500505	2.75496669964421	0.99700968778761	2.85607017073073	2.82109405958231	2.27401733202221	1.65619074327543	1.37390200686828	0.723218917431145	2.00094119412146
0.04	2.14802232931926	2.75443762773344	0.998227203830278	2.85504659085805	2.8213226833494	2.27435304305492	1.6565088474252	1.37295258142759	0.723218917431145	2.0012666664493
0.041	2.14758039767545	2.75369487202427	0.997844544644742	2.85453480166369	2.82093877072839	2.2741488873537	1.65766739283874	1.37352031333709	0.722751781386356	2.00062275214356
0.042	2.14747294320693	2.75314523448183	0.998035105548321	2.85372782097429	2.82156496645732	2.27487926576061	1.65838281960966	1.37303533728068	0.722748242033292	2.00050254413839
0.043	2.14699623225447	2.75293155021859	0.998776219867453	2.85321603299435	2.82170659658417	2.27477718779503	1.65938624466572	1.3725811519784	0.722045768238622	2.00094119412146
0.044	2.1474018255865	2.752280214585	0.998488840719555	2.85284204223612	2.82133634239607	2.27524445603648	1.66024567663049	1.37210644043475	0.721931638836235	2.00092713330068
0.045	2.14772418987089	2.75176143178668	0.998966780794882	2.85170047379991	2.82155130765449	2.27530341255249	1.66131719004441	1.37198263083225	0.721929869098766	2.00093416371089
0.046	2.14741393804969	2.75141519762011	0.999491592334588	2.85128708446283	2.8213226833494	2.27550756871364	1.6616163248998	1.37137384699068	0.72123270474067	2.00061572179646
0.047	2.14761673500505	2.75079471695339	0.998369355776601	2.85014551943243	2.8216792786897	2.27577068191327	1.66254384242397	1.37125003764644	0.721000906638422	2.00048848348815
0.048	2.14718691658537	2.75004168743073	0.999181546338396	2.84977153075612	2.82179359105661	2.27577068191327	1.66329724905623	1.37126030113152	0.720535540736558	2.00081395564212
0.049	2.14731859587247	2.7496040403364	0.999275288479159	2.84882676159235	2.8215786254377	2.2759748387337	1.663800612723	1.37114675534962	0.720300203027997	2.00061572179646
0.05	2.1475092802436	2.7486373334178	0.999514258565318	2.84837397483351	2.82155130765449	2.27603379563549	1.66446696558299	1.37078559104216	0.71983129745394	2.00082098603084
0.051	2.14793909991577	2.74841336931107	1.00018275982982	2.84799998737308	2.82108040046935	2.27603379563549	1.66583764486115	1.37053797264106	0.720063095415379	2.00014895081545
0.052	2.14761673500505	2.74766034667672	1.00049280573263	2.84752760407235	2.8216792786897	2.27753769205398	1.66652298918643	1.37017680884938	0.71948006074671	2.00104031098806
0.053	2.14755773113295	2.74691760942522	1.00049280573263	2.84672063401139	2.82120837139861	2.2768662602797	1.66774967459455	1.36946474568507	0.719011155156935	2.0001770718596
0.054	2.14730648339931	2.74679534494988	1.00104182224569	2.84603165805826	2.82109405958231	2.27723145449979	1.66824192358886	1.3699599815872	0.718895256236847	2.00028321919129
0.055	2.1474971677904	2.74637826985663	1.00082705660387	2.84538208229613	2.82123568991327	2.27749457038794	1.66927551595138	1.36948527305756	0.719011155156935	2.00062275214356
0.056	2.14752139280445	2.74573723373607	1.00063495651167	2.84477190644583	2.82145065435945	2.27723145449979	1.67032809899388	1.36947500931343	0.71796275519217	1.99995071671673
0.057	2.14784375769505	2.74517733063163	1.00120817780775	2.84353195971217	2.82120837139861	2.27793236616628	1.67074441432096	1.36923765523069	0.716796686867886	2.00027618890865
0.058	2.14785587065666	2.74465856051452	1.00130345807833	2.84302018113867	2.82096608866562	2.27803444569016	1.67167984108857	1.36840178514822	0.716561349078027	2.0001770718596
0.059	2.14807078130129	2.74411922557507	1.00137453327014	2.84244940706971	2.82145065435945	2.2777145674118	1.67269446571071	1.36876294748282	0.716680788123899	1.99983050899134
0.06	2.147438163299	2.74391583147027	1.00233041662836	2.84170144041608	2.82135000162027	2.27832704145573	1.67357294615864	1.36840178514822	0.715976544909291	1.99994368649818
0.061	2.147438163299	2.74293886228791	1.00173298930044	2.84144544939935	2.82146431346174	2.27819548289509	1.67374706831229	1.36824718593564	0.715974774710415	1.99974545221743
0.062	2.14795121286741	2.74262348954126	1.00221093110163	2.84083527790097	2.82156496645732	2.2787217179227	1.67478069006995	1.36742158105402	0.715741207079762	1.99928571215896
0.063	2.148620173495	2.74174822157324	1.00252097713328	2.84002831756592	2.82156496645732	2.27915951624112	1.67565918093141	1.36731829995407	0.715156402932085	1.99983753918846
0.064	2.14799966575108	2.74132087133117	1.00175719444818	2.83928035420281	2.82166562000882	2.27905743634071	1.67651868884019	1.36670952248794	0.714805166405228	1.99973139186487
0.065	2.14830991939226	2.74066956478442	1.00273574293535	2.83853239184962	2.82196253908183	2.27902795712908	1.67731012691028	1.36681280359349	0.714455700195553	1.99907341748627
0.066	2.14810712141893	2.7399371289684	1.00280681779994	2.83719406518951	2.82156496645732	2.27942263485789	1.67834376821301	1.36670952248794	0.713876207243639	1.9996252445274
0.067	2.14778475472884	2.73940808612782	1.00220939038512	2.83662329727525	2.82120837139861	2.27932055493881	1.67843083087082	1.36670952248794	0.712943707864095	1.99995774693554
0.068	2.14768941257133	2.73886876178152	1.00342690972776	2.83626891409779	2.8216792786897	2.27965627444669	1.67958951942759	1.36634836187291	0.712708370007993	1.99928571215896
0.069	2.14797543909381	2.73864480641942	1.0034511152053	2.83542256192785	2.82119471240755	2.2795247149326	1.68006281390742	1.36563630514146	0.712473032130556	1.99961821437267
0.07	2.14839314805174	2.73790209370165	1.00263892162255	2.83485179575736	2.82170659658417	2.28005095377458	1.68122151350137	1.36563630514146	0.712237694231688	1.99951909717605
0.071	2.14901365640772	2.73702684157178	1.0036658810582	2.83426122795179	2.82183456779888	2.27988991434074	1.68195600362109	1.36541948076673	0.712703058655928	1.99948394651048
0.072	2.1485959460952	2.73672175770053	1.00342690972776	2.8337888564304	2.82183456779888	2.28008043369109	1.68262242256373	1.36540921691331	0.712120025274189	1.99983753918846
0.073	2.1480828945661	2.73626356917752	1.00349798440318	2.83308029992707	2.8215786254377	2.28018251381246	1.68360700978512	1.36457335428749	0.712004126814601	1.99985862978129
0.074	2.14848849029602	2.73575509734959	1.00438125324497	2.83247013763474	2.82182090870721	2.28044563428121	1.6843604996737	1.36467663440549	0.711535221480434	1.99905935739024
0.075	2.14889408656438	2.73542945063141	1.00383223582253	2.83164338764216	2.82119471240755	2.28057719471209	1.68511399249386	1.36420193166748	0.711535221480434	1.99961118421816
0.076	2.14904999851986	2.73446279495354	1.00435704759291	2.83077744612582	2.82182090870721	2.28148228001306	1.68612868416048	1.36443928296717	0.710367384631012	1.99929977234055
0.077	2.14944348193142	2.73403545620462	1.00454760777149	2.83034447606319	2.82145065435945	2.28107395712398	1.6869882413367	1.36430521190048	0.710019689623656	1.99884706274682
0.078	2.14903788437463	2.73350642470833	1.00509662532457	2.82979331113245	2.82108040046935	2.28084031596694	1.68765467838611	1.36430521190048	0.710137358595096	1.99906638743818
0.079	2.14871551574273	2.73273288039613	1.00526297961394	2.82867138697163	2.82122203056719	2.28146864041042	1.68863929469939	1.36384077312225	0.709203089542652	1.99886112275794
0.08	2.14891831411992	2.73295683040174	1.00566984905655	2.82800223529868	2.82097974790047	2.28130759858643	1.68877544165532	1.36337633512104	0.708384718897722	1.99840841345229
0.081	2.14932391127832	2.73166454158685	1.00495293372993	2.82731328209323	2.82109405958231	2.28162968287715	1.69035843794902	1.36313898445823	0.708967751573747	1.99852862067734
0.082	2.14965839532091	2.73082015521137	1.00590727730371	2.826801518346	2.82145065435945	2.28170228229416	1.69109296074804	1.36334554408539	0.70919777738611	1.99851456079415
0.083	2.14956305299284	2.73015859279949	1.00636101525399	2.82585678837667	2.82135000162027	2.28160020176809	1.69205860322026	1.36322173695104	0.708147610102841	1.99840841345229
0.084	2.14980219634102	2.73005690047047	1.00607363131745	2.82552221412196	2.82112137834073	2.28209696718197	1.69274405365331	1.36325252785437	0.707914042883839	1.99829523619754
0.085	2.14956305299284	2.72930392949731	1.00652736916771	2.82436090042569	2.8213226833494	2.28233060979266	1.69326645994279	1.36264375591435	0.707099214036326	1.99841544337259
0.086	2.14936025394783	2.72842870640572	1.00667106128044	2.8233177829616	2.82096608866562	2.28196540542156	1.69395191464013	1.36230312625689	0.706747977883822	1.99829523619754
0.087	2.14979008151028	2.72790996668861	1.00652736916771	2.82233366098735	2.82170659658417	2.2824326906675	1.69483050454218	1.36265401967363	0.705933149452419	1.99828820629865
0.088	2.14998076619	2.7273706656026	1.00650316312116	2.82180230629646	2.82135000162027	2.28230112875725	1.69539090624339	1.36215879175203	0.705464244346916	1.99852862067734
0.089	2.14961151174794	2.72662798330538	1.00695535658031	2.82091657806677	2.82135000162027	2.28253477169806	1.69663677549964	1.36217931926322	0.705350117343556	1.99829523619754
0.09	2.15001711094628	2.72596643172805	1.0069795626914	2.82083778230696	2.8213226833494	2.28272529628249	1.69749638300028	1.36181816237747	0.704995339219552	1.99840138353208
0.091	2.15008822335572	2.72565107808001	1.00709904870842	2.82018823551598	2.82122203056719	2.28256425270893	1.69844306418719	1.36145700579128	0.705114779294176	1.99831632589466
0.092	2.1499928810008	2.72499981003344	1.00771914032075	2.81940090086329	2.82146431346174	2.28300205849649	1.69900347635747	1.36133319905861	0.70464410312638	1.99808294148665
0.093	2.15017145093653	2.72457248612268	1.00733647596322	2.81853497858455	2.82147797274158	2.28288634049924	1.69992008807797	1.36109584950454	0.703595708295044	1.99817502909383
0.094	2.15062551075504	2.72416572474697	1.00826815847703	2.81792483203705	2.82122203056719	2.28319258326391	1.70076071358839	1.3613434629084	0.703711606205679	1.99818205897142
0.095	2.15062551075504	2.72320939033963	1.00802918612358	2.81731468614383	2.82123568991327	2.28319258326391	1.70140820315303	1.36087902801076	0.704061071122328	1.9977223205605
0.096	2.15084042644805	2.72276150733443	1.00833923192432	2.81636997218448	2.82097974790047	2.28376195303123	1.70211269071027	1.36086876399229	0.703246243459382	1.99786361690611
0.097	2.15115068499229	2.72223249732808	1.00893666322903	2.81589761581529	2.82109405958231	2.28376195303123	1.70316546646189	1.36051787218298	0.701850155936672	1.99818908884907
0.098	2.15070873787937	2.721693207537	1.00850558511689	2.81477571905639	2.82146431346174	2.28395247939055	1.70381296387459	1.36015671665439	0.701969596252841	1.99751705571527
0.099	2.15053016836655	2.72094025979969	1.00891091056186	2.81426396647349	2.82146431346174	2.28405456082605	1.70467260608684	1.36038380167148	0.702083722748837	1.99708543660736
0.1	2.1508525420431	2.72050266162175	1.00950834197155	2.81312247817638	2.82135000162027	2.284390287565	1.70553225244449	1.36028052315287	0.701383022347745	1.99775043973056
0.101	2.15127025909171	2.71975999775365	1.00895777735444	2.81300428574456	2.82123568991327	2.28418612420799	1.70641090364412	1.36004317426085	0.701616589136318	1.99695820030181
0.102	2.15167586097715	2.71921043250199	1.00955520850772	2.81225635810664	2.82110771887277	2.28411352496861	1.70712648347555	1.35980582550691	0.701618360437249	1.99717049490895
0.103	2.15168797714097	2.71846777206348	1.0098894609	2.81097708698214	2.82123568991327	2.28452185109696	1.70791806951247	1.35981608970369	0.701261810639447	1.99719861365396
0.104	2.15115068499229	2.71803017802111	1.00960207502089	2.81003238359401	2.821363661022	2.28463978026037	1.70849751088557	1.35968201911963	0.700796448383294	1.99673887603748
0.105	2.15135348566781	2.71760286496821	1.00993632726868	2.80981580257414	2.82089275559894	2.28434716990231	1.70955032431683	1.35932086427733	0.700908803389924	1.99719158396779
0.106	2.15197400463823	2.71672768071929	1.01012688657957	2.80869412633988	2.82124934943687	2.28487342575695	1.71040999432879	1.35970254754005	0.699976307586927	1.99708543660736
0.107	2.15218892227216	2.71587305932354	1.00952945532125	2.80774942697696	2.82135000162027	2.28526811902759	1.71137574525915	1.35945493473901	0.698931457523992	1.99651252224331
0.108	2.15206934717079	2.71544574962005	1.01024637292393	2.80719828311408	2.82113503798618	2.2849755072579	1.71187918721423	1.35896997385262	0.698933229028493	1.99651955180228
0.109	2.15291690336931	2.71514068773745	1.01053221181401	2.80641096569779	2.82090641548807	2.28493239190055	1.71268979915279	1.35884616768173	0.699047355103562	1.99685205297729
0.11	2.15208146340274	2.71447916529913	1.01093753699652	2.80603700600749	2.82116235780957	2.28490290869452	1.71333732778123	1.35885643187128	0.698464324242719	1.99661163996552
0.111	2.15217680594202	2.71384848406206	1.01158183509588	2.80538747563806	2.82174757475761	2.28523863599228	1.71439016947513	1.35910404435057	0.698692576309944	1.99684502335469
0.112	2.15206934717079	2.71310583795363	1.01124758257102	2.80467895490659	2.82116235780957	2.28507758891462	1.71526886673075	1.358526070903	0.698111316961638	1.99707840694243
0.113	2.15261875879919	2.71243404094158	1.01093753699652	2.80373426200214	2.8211760179875	2.2854722822414	1.71607949866756	1.35861908380725	0.697763624406118	1.99651252224331
0.114	2.15280944396171	2.71181364387287	1.01160604205974	2.80308473415487	2.8211760179875	2.28534071766771	1.71698826596878	1.3587326257062	0.697177050497129	1.9966397582863
0.115	2.15323928222212	2.71107100320399	1.01150921427926	2.80237621628403	2.82126300913797	2.28566281348122	1.71774189021841	1.35863961258395	0.697177050497129	1.99653361091982
0.116	2.15342996750548	2.71073510692184	1.01141393476084	2.80082139881733	2.8212903290727	2.28557436408196	1.71844645259181	1.35850554198486	0.695666840756618	1.99608090341917
0.117	2.15260664207617	2.70987022459499	1.01205823274064	2.79985711924696	2.82130398930632	2.2857648950383	1.71860159960584	1.3584227940002	0.695083810583281	1.99630725711255
0.118	2.15362065285596	2.70967713339173	1.01160449378621	2.79901082148799	2.82176123450388	2.2857354117831	1.71965447299648	1.35840226471149	0.695312061662568	1.99630725711255
0.119	2.15363277002014	2.70881225424458	1.01217771928893	2.79859746949096	2.82154627180377	2.28539968371401	1.72057121231716	1.35770048658856	0.694730803255917	1.99574840250292
0.12	2.15394303273475	2.70871056925684	1.01291729708596	2.797515003059	2.82154627180377	2.28579437856204	1.72143093633844	1.3579275693801	0.694727259612135	1.9958615792712
0.121	2.15417007083522	2.70762176512505	1.01274939610628	2.79698346168892	2.82144562116023	2.28579437856204	1.72218457907948	1.35732906868009	0.694607818640345	1.99585454983957
0.122	2.1544803346344	2.70720474750366	1.0127736032621	2.79631434806691	2.82191652607794	2.28626167244427	1.72323747489175	1.35710198622924	0.694609590472327	1.99563522576306
0.123	2.15393091538398	2.70613650798139	1.01341790157009	2.79536966894733	2.82145928180457	2.28639323793833	1.72457858935258	1.35744261002018	0.693910663042852	1.99608793289306
0.124	2.15484958795006	2.70568865491483	1.01262990953693	2.79432660522939	2.82118967834292	2.28602802535016	1.7242713684466	1.35732906868009	0.694023016556354	1.99563522576306
0.125	2.15465890233725	2.70539388243852	1.01360846040068	2.79395265324249	2.82154627180377	2.28613010708173	1.72606689472135	1.35696791573734	0.693557655582707	1.99518251908746
0.126	2.15517197013691	2.70431537060551	1.01396692070996	2.79283079870446	2.82143196069341	2.28659740190627	1.72626006250523	1.35686463926572	0.692860500315246	1.99530975436545
0.127	2.15519620644055	2.70368471232506	1.01367953247129	2.79180754441273	2.82168790367249	2.28672896755059	1.72690763591875	1.35710198622924	0.692509264812311	1.99563522576306
0.128	2.15623446529072	2.70325742143913	1.01403799270837	2.79111863251795	2.82182953589853	2.28668585343144	1.72768031189828	1.35676136312613	0.692163345351542	1.99540887236851
0.129	2.15515985214794	2.70280957288717	1.01410906467852	2.79027234744308	2.82157359267134	2.28636375434098	1.72843398052688	1.35686463926572	0.691812109923579	1.99541590171554
0.13	2.15524307713967	2.70183275398445	1.0138942985615	2.79007557679866	2.82096105681922	2.28672896755059	1.7291005722255	1.3568749040841	0.692161573337509	1.99531678369086
0.131	2.15566080261177	2.70140546594227	1.01475336319062	2.78905211468942	2.82167424327174	2.28645220593886	1.72987325808221	1.35675109823716	0.691571455416768	1.99485704786175
0.132	2.15598318614155	2.70077481394211	1.014633876334	2.78816643596521	2.82135863201575	2.28645220593886	1.73077105238859	1.3567716281295	0.691109639059069	1.99585454983957
0.133	2.15680652311984	2.69981855986687	1.014633876334	2.78732015511478	2.8218158752645	2.2869195012301	1.73205520229275	1.35642074071045	0.690876072805453	1.99529569571381
0.134	2.15690186615052	2.69907595109275	1.01482443498206	2.78651327205088	2.82138595443543	2.28652480356394	1.73212326977088	1.35618339424003	0.6909884256709	1.99497022444514
0.135	2.1567944043155	2.69886230910308	1.01520710329115	2.78604094038711	2.82124432153942	2.2869195012301	1.73289597045609	1.35641047560981	0.690405396034101	1.99464475317786
0.136	2.15675804855492	2.69789578273022	1.01522975974394	2.78493869229045	2.82148660362576	2.28705106738198	1.73338841718215	1.35664782224454	0.689704697292446	1.99487110634378
0.137	2.15706831482398	2.69735654091851	1.01558822055354	2.78401383690059	2.82110268900072	2.28712366527292	1.73444138282622	1.35631746534342	0.689125212354971	1.99452454745961
0.138	2.15728323844262	2.69669506213917	1.01530083140532	2.78306917807706	2.82137229313685	2.28724160313274	1.73474065658752	1.35654454658378	0.689125212354971	1.99443948759339
0.139	2.15780843008599	2.69552518247578	1.01549138989605	2.78208512428625	2.82125798278225	2.28718263366547	1.735793630689	1.35642074071045	0.688538638550424	1.99433334018079
0.14	2.15821404134467	2.69574910050276	1.01599354539184	2.78147501604762	2.82125798278225	2.28700795510046	1.73635415356586	1.35584277275773	0.688187403159739	1.99396569435947
0.141	2.15836998270456	2.69490482238362	1.0157545714041	2.78072712841092	2.82088772948575	2.2863070128401	1.73675952890373	1.35630720005791	0.688535093971616	1.99442542928166
0.142	2.15779631094861	2.69393830972388	1.0157545714041	2.78021540504416	2.82115733410394	2.28664274112824	1.73813081257967	1.35594604790717	0.688067961595333	1.99376745776598
0.143	2.1581898028253	2.69307347989203	1.01606461687888	2.77907398571747	2.82114367256194	2.28737316979239	1.73869134255684	1.35561569215095	0.687369035484364	1.99398678157574
0.144	2.15820192203054	2.69253424746565	1.015681948342	2.77791276276208	2.82128530580031	2.28721211826476	1.73911574238191	1.35524427508211	0.687253138613234	1.99410698712995
0.145	2.15853642951961	2.69201557301785	1.01646994156688	2.7776176136658	2.8213996159115	2.28724160313274	1.73969529297719	1.35597684405516	0.687131924566612	1.99397975250407
0.146	2.15912060879436	2.69147634256327	1.01642152592164	2.77694852353499	2.82128530580031	2.28727108826939	1.74027484564228	1.35537834622853	0.686432998594421	1.99398678157574
0.147	2.15975326857644	2.69073375587115	1.01675577913794	2.77535437783901	2.82090139091624	2.28716900690215	1.74132785496388	1.35550215196195	0.685386382521779	1.99420610541429
0.148	2.15940663880215	2.68988949292568	1.01725638282657	2.77448852578501	2.82101570098968	2.28724160313274	1.74233182522155	1.35572923241621	0.685388155044724	1.99430522364139
0.149	2.15921595211323	2.6893502664916	1.01680264254354	2.77370125041969	2.82127164420254	2.28683327801265	1.74248697378265	1.35525454054472	0.685384609997182	1.99354110499803
0.15	2.16002717862685	2.68870936326957	1.01668315555767	2.77271721200091	2.8213996159115	2.28677430737428	1.74319165975962	1.35538861184918	0.685029829567058	1.99388766324219
0.151	2.16048127450123	2.68775315043679	1.01728059079898	2.77210711333114	2.82175620833922	2.28740265505134	1.74379024542983	1.35563622345329	0.68456269745244	1.99365428136788
0.152	2.16055237684052	2.68710197238537	1.01742273308132	2.77135923725636	2.82082806669811	2.28677430737428	1.74471815157464	1.35563622345329	0.68456269745244	1.99376042873667
0.153	2.16106545604381	2.68623716359431	1.01799596074761	2.77106409201167	2.8211300111974	2.28760681827182	1.74542284901411	1.35528533761791	0.683979668680636	1.99376745776598
0.154	2.16085052778117	2.68539291402347	1.01844970161196	2.76988329490547	2.82077341942489	2.28713952161911	1.74640782785493	1.35493445216015	0.684093792749377	1.99376745776598
0.155	2.16093375084438	2.68549459070789	1.01782805742363	2.76882047036453	2.82114367256194	2.28703744026122	1.74705546841193	1.35469710672974	0.683626660676561	1.99342792865642
0.156	2.1613272455339	2.68485369626274	1.01823493522314	2.76783643985501	2.8213996159115	2.2875047365837	1.74774115561012	1.35554321530529	0.682228810218925	1.99333583917678
0.157	2.16154217386402	2.68444699085847	1.01844970161196	2.76643929873527	2.82105668598073	2.28773838520416	1.74844586908994	1.35518206371783	0.682228810218925	1.99313057321274
0.158	2.16195991078698	2.6833582815537	1.01811389457305	2.76582920644217	2.82081440461368	2.28709641138871	1.74926768862794	1.35470737277267	0.681877574931098	1.99245151551032
0.159	2.16227018385323	2.68209706040782	1.01868712238645	2.76549466833454	2.82078708097707	2.28772476082354	1.74977921297261	1.35494471817656	0.681528112455476	1.99267083914795
0.16	2.16247299240876	2.68198510666072	1.01880660966105	2.76460902368727	2.82080074270666	2.28719849245386	1.75065810978279	1.35471763892976	0.681406897432149	1.99210495832709
0.161	2.16184032544916	2.68079473190395	1.01799440745829	2.76338884337062	2.82043049004784	2.28722797827423	1.75091936942331	1.35518206371783	0.681052116373177	1.99168739731685
0.162	2.16213847723566	2.68071361352886	1.01902137600494	2.76291653036603	2.82081440461368	2.28735954529144	1.75199147078759	1.35520259604019	0.680822096157305	1.9920128683208
0.163	2.16265155869094	2.6799710553611	1.01952197940197	2.76222764952578	2.82078708097707	2.28762267972094	1.75257106789691	1.35523339538022	0.680000183100566	1.99245151551032
0.164	2.16327210646994	2.67931989506608	1.01892454294052	2.76122404176315	2.82071375725812	2.28741851798286	1.75320774434072	1.35473817158637	0.680233749049253	1.99169442594287
0.165	2.1633674502839	2.67857734052334	1.01940249204706	2.76020062754091	2.8206864330234	2.28712589735543	1.75427986339753	1.35521286237267	0.679763071235495	1.99213307317383
0.166	2.16390477801764	2.67770227942586	1.01964146678823	2.75935438638526	2.82082806669811	2.28759319353357	1.7541927759437	1.35497551691083	0.678484664237623	1.9920128683208
0.167	2.16377306876684	2.67729558445264	1.01906823844418	2.75789828377503	2.82095603841253	2.28772476082354	1.7552649023374	1.35509932284025	0.67837054090018	1.9919067208757
0.168	2.16376094718486	2.67621718060512	1.02004679115425	2.7573865790764	2.82048513878072	2.28715538359081	1.75582548463819	1.35498578338393	0.678017532536728	1.99192780687895
0.169	2.16385629107464	2.67526101007899	1.01932986705497	2.75659932481066	2.82081440461368	2.28718487009484	1.75681053371335	1.35486197746032	0.677316835051568	1.99170145456823
0.17	2.16447684146677	2.67472181152045	1.02009365315803	2.75555633126041	2.82043049004784	2.28681965553316	1.75758335497158	1.35476897142736	0.677782193591902	1.99146104520215
0.171	2.16439361947235	2.67429456465614	1.0201904871259	2.75494624985992	2.8206864330234	2.28708278962437	1.75814394434305	1.35475870469956	0.677545081488118	1.99213307317383
0.172	2.16528808180718	2.67355202323419	1.01985467843709	2.75419839457839	2.82025652083997	2.28674706205766	1.75848132748363	1.35488251066125	0.677199165569595	1.9919067208757
0.173	2.16519273775943	2.67235140591486	1.02009365315803	2.75321438757145	2.82047147633144	2.28668808868508	1.75918609855058	1.35453162631944	0.676614364449709	1.99159530705895
0.174	2.1647628734249	2.67205666816819	1.02026155757833	2.75234856997362	2.82010122416081	2.28674706205766	1.75934124625595	1.35488251066125	0.67672848756935	1.99169442594287
0.175	2.16508527151706	2.671649981666	1.02004523625437	2.75146294386745	2.82045781405953	2.28679016912747	1.76055759110812	1.35476897142736	0.676379025431808	1.9913548977505
0.176	2.16589651349802	2.67105940024824	1.02009365315803	2.75071509274901	2.81998691516109	2.28622079500352	1.7612243106739	1.3547792382693	0.675097073543054	1.99102942681119
0.177	2.16611144698977	2.67025630758207	1.02006944469952	2.74971150544885	2.81998691516109	2.28698070930955	1.76191006466656	1.35431481525217	0.675216516363085	1.99159530705895
0.178	2.16611144698977	2.66927960101362	1.0199257489338	2.74833399611486	2.82047147633144	2.28638184829181	1.7624216423514	1.3546656991817	0.674396376354367	1.99113557428401
0.179	2.16683947096012	2.668628465308	1.02047476877739	2.74738939442835	2.82072741964158	2.28641133528261	1.76349382885502	1.3547792382693	0.674043367702803	1.99090922236706
0.18	2.16648070108621	2.66831317587898	1.02116748509472	2.74670052923344	2.82061311045739	2.28661549509662	1.76396734633177	1.35430454824346	0.674273386682089	1.99083821718805
0.181	2.16701803630885	2.6675706500462	1.02097537165883	2.74626762534005	2.82059944795233	2.28641133528261	1.76433474109585	1.35432508237496	0.673922151326299	1.99070395587212
0.182	2.16699379042256	2.66672645634832	1.02138225156494	2.74540159290717	2.82047147633144	2.28654290222492	1.76531984954838	1.35408773762057	0.673686812132459	1.99069692743631
0.183	2.16774606279635	2.66553614513467	1.02111906776875	2.7444768063749	2.82045781405953	2.28654290222492	1.76596755380982	1.35470676797158	0.672752549079462	1.99070395587212
0.184	2.16772181596044	2.66501752064867	1.02107065049671	2.74349281474918	2.82052612719276	2.28657238960662	1.76671043453324	1.35436615200688	0.672636652960855	1.98994686644339
0.185	2.16801997240942	2.66458001043694	1.02197813347777	2.74268599264876	2.82038449249149	2.28633874301461	1.76737717904177	1.35436615200688	0.671705937238526	1.99015213320136
0.186	2.16768544653118	2.66352221027902	1.02183443705918	2.74170200382992	2.81988626899799	2.28623666364282	1.76821810921548	1.35447969058584	0.671238805922012	1.99037145656129
0.187	2.16798360274674	2.66319664871078	1.02204920347854	2.740895184149	2.82048513878072	2.2861345844266	1.76853649227988	1.35412880735738	0.671003466650582	1.98960733903733
0.188	2.16860416243015	2.66266775071334	1.02216869112047	2.73949811171697	2.82024285814753	2.28610509672858	1.76930937244373	1.35436615200688	0.671119362672095	1.98938801575521
0.189	2.16902191116094	2.66158940205348	1.02152439184067	2.73857310739144	2.82085539139921	2.28610509672858	1.76990807218004	1.35450022594599	0.670300996025792	1.989939838157
0.19	2.16924897182338	2.66086744944967	1.02200078586732	2.73796304271545	2.82038449249149	2.2864703100699	1.77068095931918	1.35436615200688	0.670302769706855	1.98959328258802
0.191	2.1698452874239	2.66021633254782	1.02293247842874	2.73729399932774	2.82061311045739	2.28607560929908	1.77126062712913	1.35473757076217	0.669947986986941	1.98981963408118
0.192	2.16930794480102	2.65936188282155	1.02238345760258	2.73654616493015	2.81988626899799	2.2858283477112	1.77182125880823	1.3547273030512	0.669714421322651	1.99006004230148
0.193	2.16921260023677	2.65913799302487	1.02293247842874	2.73566056062709	2.82024285814753	2.28607560929908	1.77254513959624	1.3547273030512	0.669013724376536	1.9889423411783
0.194	2.16980891537064	2.6580802129917	1.02288561763318	2.73471597856151	2.8199272581692	2.28566729282014	1.77310577530296	1.35497491571566	0.669010176800946	1.98916869250131
0.195	2.1703341348623	2.65755132448068	1.02221555223005	2.7339681471734	2.82052612719276	2.28562419067851	1.77368545205186	1.35487164498256	0.668197131616433	1.98918274877767
0.196	2.17075188682297	2.65637132876082	1.02290826943382	2.73316133792679	2.82039815541706	2.28576937170656	1.77454545117562	1.35499545142769	0.667619426223396	1.98885024978567
0.197	2.17094257630219	2.65626966271219	1.02319410572016	2.73196103290361	2.82015587506213	2.28556521408925	1.77503803933249	1.35489218106304	0.667032851560829	1.988843221711
0.198	2.17115751503894	2.65529300362583	1.02271615486432	2.73081970881232	2.81931472728945	2.28629563955206	1.77612935601312	1.35475810652642	0.667498208741466	1.98940207211626
0.199	2.17093045185243	2.65455051154467	1.02302775721586	2.73017025575867	2.81991359493483	2.28559470224965	1.77660290863166	1.3547683745797	0.666909860007694	1.9886309265387
0.2	2.17103792106825	2.65423523771738	1.02326673287452	2.72952080337834	2.82055345368761	2.2847916897654	1.77664099167262	1.35453102984181	0.666672746490092	1.98861687047301
0.201	2.17114539039029	2.65336025069963	1.02305196623876	2.72843846144185	2.82065409903686	2.28482117841179	1.7778194170334	1.35488191296575	0.666556850673494	1.9890695730608
0.202	2.17206411799782	2.65294331311839	1.02314724502942	2.72749389051693	2.82019686510004	2.28525897882958	1.77820588008416	1.35515006247875	0.665856153902055	1.98840457532983
0.203	2.17205199300563	2.65177361377615	1.0225982241125	2.72674606749703	2.82039815541706	2.28505482276718	1.77882366312604	1.35490244927445	0.666086171450982	1.98807910458112
0.204	2.17266043781848	2.65113279500166	1.02328938446085	2.72570312605174	2.82041181851999	2.28495274496915	1.77938431844187	1.35466510450697	0.665619040221535	1.98852477893097
0.205	2.17213521304076	2.6500750443912	1.02333780257856	2.72574252185465	2.82041181851999	2.28477807916857	1.78038857663084	1.35490244927445	0.664456534691183	1.98785275356888
0.206	2.17232590292771	2.64908812888638	1.02333780257856	2.72438464925541	2.82066776225143	2.28488015650969	1.78077504643898	1.35408714585639	0.663638168322939	1.98763343051172
0.207	2.17295859803531	2.64944450700603	1.02331359351284	2.72308599013177	2.82068142564339	2.28495274496915	1.78128670296382	1.35456183476428	0.663989403668748	1.988305455705
0.208	2.17307819381712	2.64836620750446	1.02376733583498	2.72190528711293	2.82019686510004	2.28464651250761	1.78204060262235	1.35468564132409	0.663286932965648	1.98785275356888
0.209	2.17305394305704	2.64750151539121	1.02364629022157	2.7211180746845	2.81991359493483	2.28461702330073	1.78242707653759	1.35480944793376	0.663750515593929	1.98795187324709
0.21	2.17328100939392	2.64697264621791	1.02343308133705	2.72084253883935	2.82008255695103	2.28464651250761	1.78330616950457	1.3549332545933	0.662933923341725	1.98852477893097
0.211	2.17356704457346	2.64645405557219	1.0237204753933	2.71916998077118	2.82105167836181	2.28428130242296	1.78439755461396	1.35459264071332	0.662932149082647	1.98731498764654
0.212	2.17353066843214	2.64569103130889	1.02371891754834	2.71918956091379	2.81988126936239	2.28461702330073	1.78489017862474	1.35485052311323	0.662229678195703	1.98741410748255
0.213	2.17396055061928	2.64483662450925	1.02403052093145	2.71844174741202	2.82018320157675	2.28404765917332	1.78557604560194	1.35482998529533	0.661994338330399	1.98775363383178
0.214	2.17465221837495	2.64430776022136	1.02479275075689	2.71733984445468	2.81959799761143	2.28407714857372	1.78598157723966	1.35518086806203	0.661528981633907	1.98720181223922
0.215	2.17527279384069	2.64376861953886	1.02402896284263	2.71635589469995	2.81994092158086	2.28447184807749	1.78656130390081	1.35531494367137	0.660945955086295	1.98719478448136
0.216	2.17499888420661	2.64301587975398	1.02410159046269	2.71558850484253	2.82029750998132	2.28378452707347	1.78698588843754	1.35567609559846	0.660132912104483	1.98776066169375
0.217	2.17529704632944	2.64237508030746	1.02441163592949	2.71427004927916	2.82068142564339	2.28384350565349	1.78823244946885	1.35496406093904	0.6602434841945	1.98696843379136
0.218	2.17523641593833	2.64099182494469	1.02460219336448	2.7130893628433	2.82022419267858	2.28387299534588	1.78851279165872	1.35556255752784	0.660129363168003	1.98687634157315
0.219	2.17577377300307	2.64077822645594	1.02517542440997	2.71242034788096	2.82008255695103	2.28377091896495	1.78919867613434	1.35590317196721	0.659778127746749	1.98666404622865
0.22	2.17597659013069	2.6403715846284	1.02457798405909	2.71181030824431	2.81973963330824	2.28420871494333	1.7898165176781	1.35533548161402	0.660122265242934	1.98587181955457
0.221	2.17637009828982	2.6391813813794	1.024697472066	2.71086576265406	2.82009622077311	2.28327414453236	1.790464305415	1.35544901953303	0.65918622864054	1.98642364039166
0.222	2.17678786002172	2.63855086763999	1.02503328581664	2.71003916709488	2.82013721330316	2.28374142912658	1.79111209539443	1.35579990260743	0.65883854225879	1.98644472321939
0.223	2.17720562277167	2.63789980073749	1.0250559362765	2.70946852534171	2.82105167836181	2.28391609305759	1.79158569062973	1.355820440675	0.658603202178902	1.98553932169753
0.224	2.17665613476454	2.63715735322907	1.02503172687268	2.70813050407411	2.82036582876358	2.28333312457208	1.79239679237542	1.355686364531	0.658248417353506	1.98610519744044
0.225	2.17666826124134	2.63662850293587	1.02543705101896	2.70714656818513	2.82069508921271	2.28279325648898	1.7929955962229	1.35592370966636	0.656971793362302	1.98621134510534
0.226	2.17696642439842	2.63587578145665	1.0252238433156	2.70643816403777	2.81998191287961	2.28289533176432	1.79318884703857	1.3556966335777	0.657203584068694	1.98588587456423
0.227	2.17778982336285	2.63458393818881	1.0248895882308	2.70506075391595	2.82085038907531	2.28282274737243	1.79385569991308	1.35629513114308	0.656732903716675	1.98588587456423
0.228	2.1774916594765	2.63447200275963	1.02491379763402	2.70415561423801	2.82063543742872	2.28263220011457	1.79452255536234	1.355820440675	0.656037531773281	1.98622540023799
0.229	2.17790942336002	2.63375011815475	1.02460219336448	2.70317168429421	2.82086405323264	2.28235546574091	1.79531462163979	1.35596478643498	0.656149877493222	1.98519979658435
0.23	2.17767022378307	2.63268215370576	1.02534177234926	2.70275839069099	2.82063543742872	2.28182920364338	1.79591343831754	1.35571717201361	0.656033982179388	1.98567357917639
0.231	2.17795626079138	2.63234634944413	1.0254854699818	2.70193204596286	2.82082306129278	2.28196076897044	1.79634893720107	1.3560885937207	0.655795092282474	1.98567357917639
0.232	2.17877966203298	2.63117673288443	1.02529335347053	2.70114485607423	2.82013721330316	2.2815229802853	1.79689876883083	1.35631566956423	0.655447406373653	1.98486729904051
0.233	2.17899460840811	2.63051540551961	1.02536598180954	2.7002199031311	2.8204938008618	2.28191767657706	1.79744042491625	1.35595451707154	0.65567564728026	1.98554634914032
0.234	2.1789703536384	2.63022071164813	1.02543705101896	2.6994525341985	2.82050746520612	2.2814209061429	1.79812635098119	1.35642920759969	0.655795092282474	1.98567357917639
0.235	2.17938811925226	2.6295902173334	1.02505437738954	2.6987441386086	2.82073608098488	2.2814209061429	1.79876329383403	1.35631566956423	0.654397249458493	1.9853270263969
0.236	2.17938811925226	2.62851199090124	1.0256518178293	2.69783900815471	2.82036582876358	2.28159556384933	1.7994791560256	1.35621240105646	0.653580658104985	1.9853270263969
0.237	2.17933960989343	2.62809508934561	1.02610556113592	2.69671732415872	2.82085038907531	2.2815229802853	1.79986567388976	1.35586151818026	0.653464762921104	1.98512175839371
0.238	2.17996019473405	2.62765763424463	1.02577130601223	2.69565485769104	2.82015087783444	2.2815524714326	1.80046451012566	1.3559750559126	0.653229422553371	1.98435061520714
0.239	2.17974524802298	2.6265999689422	1.02567602734602	2.69504483364361	2.82036582876358	2.28071998965035	1.8009381318542	1.35586151818026	0.653111752356532	1.9844427084683
0.24	2.18058078146399	2.62616251605149	1.02593765375374	2.69429704719111	2.82052112972778	2.28077897264594	1.80168125058964	1.3561091328786	0.653691228325528	1.98477520601217
0.241	2.18137993414083	2.62518595736879	1.02603293237409	2.69303760635122	2.82085038907531	2.28098311951619	1.80181733588768	1.35623294030286	0.653339992672249	1.98345927067306
0.242	2.18109389579383	2.62444354196158	1.02658195429107	2.69227024674613	2.82000924129856	2.28098311951619	1.80299596939152	1.35670763090014	0.65228983584269	1.98401811766308
0.243	2.18086681964053	2.62370112845212	1.02541284155846	2.69162083002559	2.82036582876358	2.28048635143001	1.80346959830477	1.35636701761598	0.652756966647314	1.98490243562117
0.244	2.18145102430967	2.62337561123816	1.02641560671839	2.69071570994788	2.82050746520612	2.28077897264594	1.80440599903088	1.35671790064332	0.652400405674786	1.98401109051728
0.245	2.18157062646323	2.62219575354418	1.02651088535297	2.69006629465764	2.82086405323264	2.28044326143458	1.80447404059208	1.35650109518199	0.651589139678197	1.9844427084683
0.246	2.18207161388034	2.62166693009718	1.02588923467747	2.68906281058051	2.82039315751777	2.28007805904192	1.80533420564457	1.35660436287613	0.65123790402199	1.98423744028288
0.247	2.18245299901777	2.62113810762622	1.02646246602338	2.68748870705359	2.82087771756734	2.28020962373094	1.80598204693966	1.35650109518199	0.651004338644489	1.98411021104945
0.248	2.1828707694467	2.62018211891226	1.02648667568115	2.68664256313651	2.82003657042663	2.28023911582333	1.80661903339994	1.35660436287613	0.650654878203536	1.98411723821861
0.249	2.18210632030128	2.61977550609432	1.02631876817184	2.68599315150602	2.81990859837872	2.28015064034966	1.80760443834839	1.35671790064332	0.650537207905985	1.98380582217287
0.25	2.18202310174266	2.61868703849017	1.02667723289047	2.68508803973206	2.82053479442677	2.27947922055567	1.80816518399348	1.3569963261354	0.650530106902558	1.98378474086213
0.251	2.18254834534786	2.61802573882621	1.02667723289047	2.68408456412653	2.82123430606182	2.27927507596769	1.80823322482407	1.35663517300097	0.650531882161444	1.9838979156759
0.252	2.18316893712976	2.61762940528326	1.02662881353266	2.68329739382785	2.8202788499634	2.27921609239792	1.80881303509968	1.35708932368504	0.649715290893657	1.98391196992528
0.253	2.18356245147617	2.61642901708058	1.02682093092165	2.68253004681451	2.82074974526367	2.27914351184177	1.80971134985742	1.35697578590042	0.649364055144002	1.98345224363045
0.254	2.18334750147424	2.61613433771521	1.02662881353266	2.68160511757774	2.82016454254301	2.27940664022504	1.81011695774658	1.35733693929692	0.649249935474398	1.98357947250609
0.255	2.18333537308738	2.61549359677171	1.02665302320453	2.68085734576962	2.8206491020063	2.27877831195057	1.81072668766425	1.35698605596077	0.64820865615906	1.98357244544473
0.256	2.18340646314374	2.61429321715343	1.02720204528461	2.68028673082857	2.82094604190141	2.27860366060533	1.81132557112468	1.35769809299313	0.647969764659532	1.98312677350359
0.257	2.18383636240144	2.61410019110781	1.02681937064362	2.67886998226012	2.82124797038694	2.27857416834828	1.81201156240279	1.35722340150067	0.647730873008462	1.98302765273677
0.258	2.18414665922632	2.61322532293118	1.02677251147934	2.67770918411242	2.82101935450754	2.27867624007196	1.81282279301115	1.35709959367546	0.647265517843175	1.98292150497675
0.259	2.18432522378445	2.61247266107018	1.02732153366178	2.67747306011518	2.82099202554889	2.2782815493268	1.81325831862489	1.3572131314659	0.647263742346876	1.98212928274209
0.26	2.18495794758929	2.61260514125222	1.02636718741702	2.67635140938551	2.8205484593031	2.2780774060903	1.81362580548481	1.35734720937605	0.647725546591846	1.9823767123048
0.261	2.18545893932979	2.6112220256864	1.0269388588974	2.67578079863174	2.82052112972778	2.27756705070964	1.81463032238321	1.35722340150067	0.646557719709399	1.98292853190987
0.262	2.18457487866058	2.61090679865193	1.0274878809466	2.67513139675461	2.82079073916418	2.27769861409474	1.8154415693024	1.35793543894576	0.646673614610907	1.98246880639194
0.263	2.18500477904645	2.61006276940123	1.02660460387487	2.67469854642798	2.82149025106209	2.27790275580104	1.8154415693024	1.35733693929692	0.646907179988734	1.98202313501822
0.264	2.18521972988107	2.609503137827	1.0267709512859	2.67357690014518	2.8205484593031	2.27772810698098	1.81666928554686	1.35748128753944	0.646440049238063	1.98226353769414
0.265	2.18573285050017	2.60877103828246	1.02643825637968	2.67235689240915	2.82113366238022	2.27793224839624	1.8170749145974	1.3572439419131	0.644812194540971	1.9815985439759
0.266	2.18593567322959	2.60781508940632	1.0267709512859	2.67141240433522	2.82091871163568	2.27720185374052	1.81779907102139	1.35748128753944	0.645163430271602	1.98202313501822
0.267	2.18665161862128	2.6072657385598	1.02703413744071	2.67078283071902	2.8215175801136	2.27730392433344	1.81804132203839	1.35769809299313	0.64539166860667	1.98203718855533
0.268	2.18619745579254	2.6066352931509	1.02700992771263	2.66934653177715	2.82067643169348	2.27756705070964	1.81892062844931	1.35804897698679	0.644109723027571	1.98115287290637
0.269	2.18616106963332	2.60579127596482	1.02617507042226	2.66842161892099	2.82087771756734	2.27673458722409	1.81950047919491	1.35795597920487	0.64422029056309	1.98202313501822
0.27	2.1868059245137	2.60546577809802	1.02681937064362	2.66789041105842	2.8206491020063	2.27705669919992	1.81999322474334	1.35805924698918	0.644567974971929	1.98213630953344
0.271	2.18711622400126	2.60461148763775	1.02658039423114	2.66676877563191	2.82136227852769	2.27709978330242	1.82067925749283	1.35806951710596	0.644573302151846	1.98145726285362
0.272	2.18679379541671	2.60377775293613	1.02674674162816	2.6658242955854	2.82101935450754	2.27679357291692	1.82149054356909	1.35831713343234	0.64410262001507	1.98180381279916
0.273	2.1873780067377	2.60323868575214	1.02703413744071	2.66619817336567	2.82113366238022	2.27680716518898	1.82187711739364	1.35797651992147	0.644559096219069	1.98192401402716
0.274	2.18692384575325	2.60248604868444	1.02638983713442	2.66487981686962	2.8211473270042	2.27653044715916	1.82261212442443	1.35843067142085	0.643398372366403	1.98115287290637
0.275	2.18736587771148	2.60153011993443	1.0265093253177	2.66413206289233	2.82113366238022	2.27653044715916	1.8228244841903	1.35820359551962	0.642241201020947	1.98072125514377
0.276	2.18753231428995	2.60110297999537	1.02684358034361	2.66332534387778	2.82053479442677	2.27600419721889	1.8235594949345	1.35879182603585	0.642355319820544	1.98137922172707
0.277	2.18832103690914	2.60089968695197	1.02686622979758	2.66275474461487	2.82089138207942	2.27606318251792	1.82447697938363	1.35867828795991	0.642237649243635	1.98115287290637
0.278	2.18818930092771	2.6000351327973	1.02679516095772	2.66122010296595	2.82066276676122	2.27596111304575	1.82484448754114	1.35831713343234	0.642234097441325	1.98104672511607
0.279	2.18891737991888	2.59971991769428	1.0265093253177	2.66055114475387	2.82138960746725	2.27582955065426	1.8254625076751	1.35819332524403	0.642817122782197	1.98072125514377
0.28	2.18900059734926	2.59864179881901	1.02617507042226	2.65948848584585	2.82116099180556	2.27539178096169	1.82609134549994	1.35854420948514	0.641875757724034	1.98049490653098
0.281	2.1884632132533	2.59835741537425	1.02669988242154	2.65885892522829	2.82090504676886	2.2753622878407	1.82709595818938	1.35901890241517	0.641412178961691	1.98026855802765
0.282	2.1886539078172	2.59757396033036	1.02679516095772	2.65811117757196	2.82101935450754	2.27523072586151	1.82720214234679	1.35878155588129	0.640945048304678	1.98028261089063
0.283	2.1887613844358	2.59695381222747	1.02643669647084	2.65785523353103	2.82163188815806	2.27492451941323	1.82788820976147	1.35831713343234	0.641290956290347	1.97983694039954
0.284	2.18896420848525	2.59566213705733	1.02631876817184	2.65659611602385	2.82111999793365	2.2747634645471	1.82887376220863	1.35844094167092	0.640825601591087	1.97983694039954
0.285	2.18916703267426	2.59569296723512	1.02607979185119	2.65596655861572	2.82186050464911	2.27435519090382	1.82913509265419	1.35879182603585	0.639543656435315	1.9802755844601
0.286	2.18895207908834	2.59450294142311	1.02605558230586	2.65573018316981	2.82140327220317	2.27422362937404	1.8293474649893	1.35854420948514	0.639311867280559	1.97971673990976
0.287	2.18933346861866	2.59430992995465	1.02624613940935	2.65482511428874	2.82111999793365	2.27379945269869	1.83010157685238	1.35913244071858	0.639427761853801	1.97961761840981
0.288	2.18932133938175	2.59334375050583	1.02624613940935	2.65336928388471	2.8211473270042	2.27368379688051	1.83070054701447	1.35880209630487	0.639194196567688	1.97984396674582
0.289	2.1898102059546	2.59260141469609	1.02586502516032	2.65228706724261	2.82161822366504	2.27328911358311	1.83147374205395	1.35902917254419	0.638839408180914	1.97971673990976
0.29	2.1902158547572	2.5920623672391	1.02596030373835	2.65167708182517	2.8215175801136	2.27339118109705	1.83203456335279	1.35914271077758	0.638839408180914	1.97984396674582
0.291	2.19033546135225	2.59119783801753	1.02648511568803	2.65087037829745	2.82137594290876	2.27388793211878	1.83273973126931	1.3592870597408	0.638019265183866	1.97939829644708
0.292	2.19056254581146	2.59089290906216	1.02588767522856	2.65094890916933	2.82113366238022	2.2730124060037	1.83312633348916	1.35925624908682	0.638019265183866	1.97939127018302
0.293	2.19064576351583	2.5898250979224	1.02565025849766	2.6503389248374	2.82150391549913	2.27258822993487	1.83413100149679	1.35914271077758	0.637903370653653	1.97971673990976
0.294	2.19060937458852	2.58896057499844	1.02629455857031	2.64886327637368	2.82173253196501	2.27271979048172	1.83458564003818	1.35940059791583	0.637436240012374	1.97929214859657
0.295	2.1914085448645	2.5886864793637	1.02553077045519	2.64801718015854	2.82161822366504	2.27271979048172	1.83499132657153	1.35892590470012	0.637200898368291	1.9789526264226
0.296	2.19143280451848	2.58750675731431	1.0259360942211	2.64754495302252	2.82149025106209	2.27217996339048	1.83565835137881	1.3595244064737	0.636501978775721	1.97872627844286
0.297	2.19151602237688	2.58687635443429	1.02584081565715	2.64685617994643	2.82160455934947	2.27215046940694	1.83613207354378	1.35916325123909	0.636033071761456	1.978846478579
0.298	2.19161137013745	2.58567608543569	1.02581660616796	2.64530201004403	2.82150391549913	2.27194633677129	1.83662487743596	1.35953467689524	0.636148966210615	1.97841486098467
0.299	2.1912057197314	2.58547280347166	1.02579395607479	2.64420023975312	2.82150391549913	2.27144959039134	1.83771668506633	1.35951413616669	0.63603129533614	1.97841486098467
0.3	2.19157498123522	2.58473048708121	1.02510123728472	2.64388533542721	2.82186050464911	2.27152216280778	1.83838372124409	1.35974121289594	0.635444717304778	1.97852803495918
0.301	2.19147963343831	2.58386597825391	1.02557763015649	2.64347207325189	2.82174619633656	2.27140651315229	1.8385388661806	1.35951413616669	0.635444717304778	1.97840783491103
0.302	2.19208810922472	2.58293066267023	1.02553077045519	2.64229151388191	2.82187416907664	2.27134752448754	1.83903167813943	1.36010236858705	0.635327046384129	1.97886053089255
0.303	2.19218345709912	2.58217807549281	1.02572132760757	2.6416225752011	2.8220754576694	2.27124545873817	1.83971780151776	1.35987529168277	0.63556061174073	1.97842188705618
0.304	2.1925180205109	2.58164932325654	1.02519651588016	2.64107156057545	2.82210278586099	2.27098233923451	1.84052920817619	1.36009209851568	0.634736915071554	1.97774986961034
0.305	2.19272084650925	2.58101893268268	1.02545970129598	2.64020590805055	2.82220343039126	2.27088027365814	1.84098386119657	1.36032944579489	0.634736915071554	1.97808236523606
0.306	2.19236202325558	2.57995115614177	1.02519651588016	2.63916310758333	2.82137594290876	2.27051508929357	1.84160196364363	1.36046352457881	0.634037995477193	1.97842188705618
0.307	2.19257697852448	2.57951376948705	1.02565025849766	2.63892699703155	2.82146292272033	2.2705445834411	1.84203753532251	1.36057706323233	0.633923877711701	1.97798324332722
0.308	2.19298263018345	2.57887310625842	1.02610400141053	2.63784480252871	2.82174619633656	2.2700478405683	1.84254944370688	1.36046352457881	0.634036218861141	1.977856017492
0.309	2.19319758633777	2.57823244436799	1.02541128244433	2.63674304484712	2.82234506730072	2.27007733476269	1.84332269916836	1.36046352457881	0.633451417042998	1.97796216535879
0.31	2.19338828240249	2.57769342200749	1.02531600385588	2.63609367662829	2.82221709445429	2.26947852846403	1.84381552831184	1.36114475763898	0.633335522681713	1.97773581770893
0.311	2.19340041260554	2.57737823059451	1.02517386541422	2.63542474436532	2.8229576039413	2.26974164626629	1.8442701888424	1.36069060196176	0.633449640371297	1.97841486098467
0.312	2.19305371850169	2.57708359378991	1.02503016802718	2.63528699168817	2.82184684039905	2.2688797240721	1.8448011921512	1.36081441076189	0.633331969320311	1.97742439999279
0.313	2.19365006664801	2.57696140161062	1.02524493464751	2.63440151566703	2.82194748501611	2.26890921838365	1.84531311318776	1.36116529732242	0.632631273063112	1.97752352198944
0.314	2.19439028487024	2.57610719137786	1.02524493464751	2.63359483265236	2.82257368491481	2.26817885781913	1.84568066134135	1.36079387088706	0.633094850471771	1.97796919135044
0.315	2.19449776359247	2.57526326059754	1.02519651588016	2.63322097165191	2.82245937604071	2.26854403774402	1.84624152823675	1.36102094886593	0.632745390663074	1.97699980822675
0.316	2.19470059063879	2.57460205223155	1.02526914405205	2.63233549805569	2.82268799392304	2.2680042254191	1.84750764475702	1.36185680186876	0.631697011432532	1.97709190455051
0.317	2.19501089688342	2.57453124644598	1.02548391074272	2.63204042961484	2.82230407547621	2.26797473074736	1.84803866474149	1.36125829674822	0.630876867223478	1.97720507829852
0.318	2.19435389395238	2.57409386719846	1.02503016802718	2.63109599740691	2.82220343039126	2.26807679420613	1.84838713005579	1.36138210557749	0.631338667475196	1.97665326131074
0.319	2.19454459045134	2.57322938785454	1.02534021326063	2.6300138146813	2.8226606665918	2.26747799429875	1.84935373759485	1.36126856646242	0.630641524897752	1.97631374043535
0.32	2.19485489571957	2.57292447827634	1.02534021326063	2.62944324407796	2.82280230306541	2.26737593117625	1.84982749926479	1.36150591445717	0.630753865329751	1.97697873082962
0.321	2.19527268034136	2.57218219260239	1.02565025849766	2.62849881533529	2.82220343039126	2.26704024796853	1.85040746837608	1.36138210557749	0.630869759611743	1.97644096542586
0.322	2.19554659495519	2.57187728441075	1.02517386541422	2.62836106382874	2.82214877591434	2.26704024796853	1.85068790917714	1.36149564476857	0.630284957414463	1.97610144459388
0.323	2.19567833516711	2.57068734947438	1.02512544664731	2.62767230671666	2.82276131269968	2.26667507087804	1.8513251507134	1.36219742016132	0.63016550919697	1.97656819051354
0.324	2.19491385367302	2.57004670463527	1.02512544664731	2.62706234202244	2.82230407547621	2.26660250321225	1.85158650300479	1.36198061086095	0.629930166672468	1.97666028704784
0.325	2.19541485570425	2.56952825080299	1.0253644226793	2.62659012898007	2.82276131269968	2.26650044103328	1.85246601311673	1.36208388065441	0.629348918430166	1.97608739332039
0.326	2.19551020414308	2.56920279078115	1.02505437738954	2.62572449570166	2.82291661234195	2.26626682189099	1.85306508359375	1.36245530781732	0.628883564520122	1.97654711337577
0.327	2.19626255662237	2.56877569612876	1.02495909874467	2.62476023904623	2.82251903047632	2.26597421331067	1.85353885613403	1.36234176836897	0.629111798788683	1.9762075925221
0.328	2.19637003597757	2.56781987393984	1.02517386541422	2.62399296284005	2.82240472111596	2.26644145138553	1.85445656258932	1.36268238694223	0.628646444845071	1.9759812454216
0.329	2.19648964650291	2.56738250399124	1.02448114697602	2.62350118899884	2.82311790493913	2.26607627545254	1.8546307992999	1.36268238694223	0.628880010353695	1.97596719418289
0.33	2.19602333725226	2.56674186599956	1.02488802943714	2.62275347721269	2.82276131269968	2.26550697644918	1.85540411741435	1.36279592661882	0.628874679046899	1.97588212310141
0.331	2.19629725257752	2.56622341782423	1.02469591350504	2.62218291255735	2.82276131269968	2.26514180228922	1.8563027449427	1.36314681538475	0.628523442131613	1.97575489842919
0.332	2.19599907672204	2.56548114841412	1.02469591350504	2.6212778893439	2.82261967692677	2.2650102462357	1.85665122103889	1.36315708477914	0.628173982365578	1.97618651554173
0.333	2.19670290762552	2.56514541537464	1.02474433210322	2.62100238873539	2.82313156802953	2.26477662884292	1.8569316719586	1.36315708477914	0.628751676288409	1.97597421980345
0.334	2.19663182006359	2.56451505919531	1.02452956548987	2.62051034623262	2.82327320430072	2.26454301175332	1.85742454920511	1.36326035529555	0.628172205193325	1.97564875052992
0.335	2.19713282462138	2.56429123784643	1.02514965602381	2.62001857510605	2.82375777008089	2.26381266788707	1.85802364204481	1.36338416453628	0.62735916877483	1.97576894957915
0.336	2.19744313244503	2.56332515239966	1.02512700556005	2.61950697080303	2.82361613377849	2.26363804113207	1.85879697750924	1.36339443390503	0.627353837078191	1.97553557708145
0.337	2.19679825626546	2.563121886144	1.0246490534407	2.61866090894693	2.82301725836301	2.26381266788707	1.85900940691095	1.36315708477914	0.627352059830428	1.97542240365996
0.338	2.19707217200401	2.5620644487397	1.02455377476755	2.61742143291918	2.82300359515098	2.26371060707967	1.85978274771829	1.36362151382614	0.626886705935071	1.97533733222958
0.339	2.19782452736305	2.56152545421219	1.02455377476755	2.61689026861703	2.82350182381834	2.26366753610385	1.86027563562021	1.36371451570042	0.627348505311594	1.97521010784542
0.34	2.19805161820672	2.56098646064209	1.0238610566807	2.61643762394874	2.82337385079	2.26331594219162	1.86074942924188	1.36361124459803	0.627232611134582	1.97518903142034
0.341	2.19763382986531	2.56013229454424	1.02431479890457	2.61559156559945	2.82323221486151	2.26306875030556	1.86145475484099	1.36452983655849	0.626879596750926	1.97487058778607
0.342	2.19748995812099	2.56024420373083	1.02431479890457	2.61502100671963	2.82327320430072	2.26267408594793	1.86229613243114	1.36408594364421	0.627225501982539	1.97498376111225
0.343	2.19735821825189	2.55904403634209	1.02405161400209	2.61448957147196	2.82350182381834	2.26273307581299	1.86229613243114	1.3640756745825	0.626758370603604	1.97485653695671
0.344	2.1972628694832	2.55874941816284	1.0242905896829	2.61348620458836	2.82348816073756	2.26252895685242	1.86296327138721	1.36419948395344	0.625595874462852	1.97542240365996
0.345	2.19815739991788	2.55787470427391	1.02443428682027	2.6129156472965	2.82360247081937	2.26236790687005	1.86364951060432	1.36477745539765	0.625476425517968	1.97518903142034
0.346	2.19880227788102	2.55691891558366	1.02400475366354	2.61317131082991	2.8237304438729	2.26163757112248	1.86416151008461	1.36456064324407	0.62559231962972	1.97474336369679
0.347	2.19868266706346	2.55703082357521	1.02460219336448	2.6117940953577	2.82375777008089	2.26181219518122	1.86474153532663	1.36468445277247	0.625827662688952	1.97553557708145
0.348	2.19919580483798	2.55595285299426	1.02400475366354	2.61084968937955	2.82408703761185	2.26194374916587	1.86506019724937	1.36491153380721	0.625588764764801	1.97465126658599
0.349	2.19863414464204	2.55574959154596	1.0240758231678	2.61004303306538	2.82384475410156	2.26166706616047	1.86549580677731	1.36514888403547	0.625934669749968	1.97463019046376
0.35	2.19872949364535	2.55489543977667	1.02443428682027	2.60966918362508	2.8242286737117	2.26179862036894	1.86639450201339	1.36515915303909	0.625465760796437	1.97518903142034
0.351	2.19883697307844	2.5539396602683	1.02371735979905	2.60900027692848	2.82432932135025	2.26176912520977	1.86671316873955	1.36525215593139	0.625118078413902	1.97475741448682
0.352	2.19936224094246	2.55371584648541	1.0240758231678	2.60852807561938	2.82432932135025	2.26096622817602	1.8671296811774	1.36563385385992	0.625000406799624	1.97506180717621
0.353	2.19956507000329	2.55318714323095	1.02431479890457	2.60866554985259	2.82445729464746	2.26073261611999	1.86746744935313	1.36598474536817	0.624645614342617	1.97495565936469
0.354	2.1998632483344	2.55242435130627	1.02419531102041	2.60772114766807	2.82410070043968	2.26026539291592	1.86830885621741	1.36599501433945	0.624183815534066	1.97418452309831
0.355	2.19954080834072	2.55222109212069	1.02405161400209	2.60658004235009	2.82395906446451	2.26032438407001	1.8685404048035	1.36597447651214	0.623599012445211	1.97418452309831
0.356	2.19899128034214	2.55134639669919	1.0244100775706	2.60640289881011	2.82471324144788	2.26039694628651	1.86901422258215	1.36597447651214	0.623832578165241	1.97474336369679
0.357	2.19938480699441	2.55113286153486	1.02376577800404	2.60589130335116	2.82435664705238	2.25995921962587	1.86970049170607	1.36585066674048	0.624062588710546	1.97440384407827
0.358	2.1997193759812	2.55048198046418	1.02376577800404	2.60459289284272	2.8247269043783	2.26006127723547	1.87019341494257	1.36635617512125	0.623711351259292	1.97395817688825
0.359	2.20053069278886	2.55016681685803	1.0242905896829	2.60368789173667	2.82471324144788	2.25936044567681	1.87098591659171	1.36611882425129	0.62324066438384	1.97407837525584
0.36	2.20051856191467	2.54954676727461	1.02364629022157	2.60337300120797	2.82495552565825	2.25902477880451	1.87158507200204	1.36658325716521	0.623472452516576	1.97451701725759
0.361	2.20049430050644	2.54823473647006	1.02381263844733	2.60280245182697	2.82471324144788	2.25933095013892	1.87154686557251	1.36621182737702	0.623588346594668	1.97441086941565
0.362	2.19963446470175	2.54845854601342	1.02312147868913	2.60290080337394	2.82508349924279	2.25896578765849	1.8722331471351	1.36645944718517	0.6234706748411	1.97463019046376
0.363	2.19995690232285	2.54728925338797	1.02319254838993	2.60231041881987	2.82521147289604	2.25845550373038	1.87270697572775	1.36658325716521	0.623351225379722	1.97439681873831
0.364	2.20035042969457	2.54728925338797	1.02362208114014	2.60189717745869	2.82546742040873	2.25842600783341	1.87311278507917	1.36717150095115	0.622768199596277	1.97416344719592
0.365	2.2007803485388	2.54676056085684	1.02323940908135	2.60095278372782	2.82582401621146	2.25798828666985	1.87354840818803	1.36716123222375	0.622539966996622	1.97449594117112
0.366	2.20107852731886	2.54588588084735	1.02280987662519	2.60024448921912	2.82615328777533	2.25768211913377	1.87397332397051	1.36717150095115	0.62265408329149	1.97426959495684
0.367	2.20118600741983	2.54599778476186	1.02316833940644	2.59975245785209	2.82582401621146	2.25758006359557	1.8744471576144	1.36741912130114	0.622534633746849	1.97436871735245
0.368	2.20064860798979	2.54490957622256	1.02357366301848	2.59829675187839	2.82656453501946	2.25711284904677	1.87511434791831	1.36753266269026	0.622297512321138	1.97448891580379
0.369	2.20094678649871	2.54385219972193	1.0234783843773	2.59786395285692	2.82680682077825	2.25731695962558	1.87571352080142	1.36763593547987	0.622415184156229	1.97403622356053
0.37	2.20125709565295	2.54384192364943	1.02240299653436	2.59768681074704	2.82622160134871	2.25711284904677	1.87648694803807	1.36824471829192	0.62288053816037	1.97447486506135
0.371	2.2023908562484	2.54297752824542	1.02300043391106	2.59747027315545	2.82643656083444	2.25704029096502	1.87706702106077	1.36822418106873	0.622060390789704	1.97491350666742
0.372	2.20215163332936	2.54256074532421	1.02300043391106	2.59666363120612	2.82667884651181	2.25687924222569	1.87764709630866	1.36834799140568	0.622176284836746	1.97446783968623
0.373	2.20235446333524	2.54222503770552	1.02302464283934	2.59648648942044	2.82693479511353	2.25698129727556	1.87811024352766	1.36811063929149	0.621707375112964	1.97478628265716
0.374	2.2022348523072	2.54124874480315	1.02288094637301	2.59613220611315	2.82731871853248	2.25647102356123	1.87888368441853	1.36870915410314	0.621589703198814	1.97480033353754
0.375	2.20158997285974	2.54094386591128	1.02278566773894	2.59566001260357	2.82716341855189	2.25647102356123	1.87893259490957	1.36870915410314	0.621587925307819	1.97456696195826
0.376	2.20190028187196	2.54029300623904	1.02297622499644	2.59499111835513	2.8270491067655	2.25623741769318	1.8796189124556	1.36907031710364	0.621589703198814	1.97424149362826
0.377	2.20210311138595	2.54029300623904	1.02261776255981	2.59436134394336	2.82692113241761	2.25610586623773	1.88009276273904	1.36907031710364	0.621709152982095	1.97435466664388
0.378	2.20273586204506	2.53930644399092	1.02261776255981	2.59392854683565	2.82754734204649	2.2558427637173	1.88077908581947	1.36978237545433	0.621120793369337	1.97413534595595
0.379	2.20250877083708	2.53920481815475	1.02292780720816	2.59266955302219	2.82766165400515	2.25582920213474	1.88118492144232	1.36954502253166	0.621354359337588	1.97444676354524
0.38	2.20343970303682	2.53878803984021	1.02230771791448	2.59178412523868	2.8282878651564	2.25553660190142	1.88144630314076	1.3699061862269	0.620999565504328	1.97456696195826
0.381	2.20256772981089	2.5380252839505	1.02259355374223	2.59178412523868	2.82790394075943	2.25559559721936	1.88239401557402	1.37038089260312	0.621115459533375	1.97422744294819
0.382	2.20309299990501	2.5380150086618	1.02283252861306	2.59109539823378	2.8278032913873	2.2557702068633	1.88262560020275	1.37028788758962	0.620648327489664	1.97410021934651
0.383	2.20316408905089	2.53715062969777	1.02280831975353	2.59078051225396	2.82838851495381	2.25543454826962	1.88337995335066	1.37025708171711	0.620878337540294	1.97454588574313
0.384	2.2032126108784	2.53674412907929	1.02242720532359	2.59093781687551	2.82911537796033	2.25533249479122	1.88389203581877	1.37051497213846	0.62099245358488	1.97420636690828
0.385	2.20339117994941	2.53618462815531	1.02283252861306	2.59007222698255	2.82877243984004	2.25483578882762	1.88417253118318	1.37063878317125	0.620297089448865	1.97464500787941
0.386	2.20380897157377	2.53564567857841	1.02249827514361	2.58924575646381	2.82875877736865	2.25450013209214	1.88466550599803	1.37097941058659	0.61948049741315	1.97531702064482
0.387	2.20347439935378	2.53544242901537	1.02283252861306	2.58881296236156	2.82912904024427	2.2538878174234	1.88513937110963	1.37134057547691	0.620293533375665	1.97463798244449
0.388	2.20313982881895	2.53447643265059	1.02283252861306	2.5883603323847	2.82924335309818	2.25403292581469	1.8857194780444	1.37154712447838	0.620059967312226	1.97496345043009
0.389	2.20372405852501	2.53404938520634	1.02280831975353	2.58737683727906	2.82986956737838	2.25372676876565	1.88640582842346	1.37158819794594	0.620059967312226	1.97506959791737
0.39	2.20426146006185	2.53352071420652	1.02240299653436	2.58716030186846	2.83001120537421	2.25352266483267	1.88679256947219	1.37181528347296	0.619940517161497	1.97494939942543
0.391	2.20457177148852	2.53317474231548	1.02268883233024	2.5867864631542	2.82964094143507	2.25339111468652	1.88754694167652	1.3718358206188	0.620054633082208	1.97473710449458
0.392	2.20518026472671	2.5327271473362	1.02223509167079	2.58619608957996	2.82999754287386	2.25328906295912	1.8876340711549	1.37207317477451	0.620405871292805	1.97573458512571
0.393	2.20430828890661	2.53197468150924	1.02271304116198	2.58609774027044	2.82975525433945	2.25274930761169	1.88844578679385	1.3726614264888	0.619821066963705	1.97526784171092
0.394	2.20437937913291	2.53177143388696	1.02213981308281	2.58639278827969	2.83032682087987	2.25218005571999	1.88898767930983	1.37255815217397	0.620634103255778	1.97505554686869
0.395	2.2047018195752	2.53110004518507	1.02185397725506	2.58511397040827	2.83061009635715	2.25197595492457	1.88948067065859	1.37254788350419	0.619473384985063	1.9757064825309
0.396	2.20552527318081	2.53057137869945	1.02190083853196	2.58540901801553	2.8309666993003	2.25223905438243	1.88988653365734	1.37339402803719	0.619583944575262	1.97547311087807
0.397	2.20533457268205	2.53068327649855	1.02190083853196	2.58475969147663	2.83112199995968	2.2517423552318	1.89055378947839	1.37324967916814	0.619468050574455	1.97536696351578
0.398	2.20562062346029	2.52960539733503	1.02175714267986	2.58424810962957	2.8309666993003	2.25153825537343	1.89115303235718	1.37301232428936	0.619701616718773	1.9753739891099
0.399	2.20515431079187	2.52927997948153	1.02163765551017	2.58365801542662	2.83156559295679	2.25136365621254	1.8918202936175	1.3742093684532	0.619348600254618	1.97526081613876
0.4	2.20523753133337	2.52874104186254	1.02168607271542	2.58314643424814	2.83190853597356	2.25123210673387	1.89240042646176	1.37384820116751	0.619935182864898	1.97569243121849
0.401	2.20555997196161	2.52765289552055	1.0220671870036	2.58287094621392	2.83178055993735	2.25096900816643	1.89308680906561	1.37372438934444	0.61969806044057	1.97558628386368
0.402	2.20640768760504	2.52799885960609	1.02180555994044	2.58251666815924	2.83216448825336	2.25110055738517	1.89356069887838	1.37409582496692	0.619696282288739	1.97511954095755
0.403	2.2066816083579	2.52756154674117	1.02199611711285	2.58206404155703	2.8326490702622	2.25095546013198	1.89442135062746	1.37469434813409	0.620045742529719	1.97523973940694
0.404	2.20646664647217	2.52714478253574	1.02175714267986	2.58182794889983	2.83242044080976	2.25113005749343	1.89444046759058	1.37434344897078	0.619227371688866	1.97568540555853
0.405	2.20686017892455	2.52670747082587	1.02173448997464	2.58141471764176	2.83274972389031	2.25082391069016	1.89500149339995	1.37483869759224	0.619227371688866	1.97587662305379
0.406	2.20586859582309	2.52605664147391	1.02168607271542	2.58094253275847	2.83262174759616	2.25035671512928	1.89568788828976	1.37542695304061	0.619457381523357	1.97567135423105
0.407	2.2060835556274	2.52605664147391	1.02180555994044	2.580706440426	2.83337594499449	2.25015261867397	1.89618090365359	1.37588112855716	0.619341487498612	1.97623019353924
0.408	2.20640599613986	2.52509067382005	1.02187662988075	2.58019486106758	2.83337594499449	2.25059031275905	1.89654855177249	1.37601520945605	0.619222037042002	1.97598979601014
0.409	2.2069070088028	2.52464309152476	1.02147130692655	2.5789948426901	2.83301933809945	2.25082391069016	1.89693531886195	1.37635584170543	0.619687391402408	1.97642141066211
0.41	2.2066920478823	2.52433822613931	1.02242564881492	2.57881770438292	2.83340326798189	2.24991902166978	1.89770885603782	1.37672727948282	0.619571497356436	1.9764284364778
0.411	2.2075033728705	2.52377874984732	1.0220445344842	2.57850282288191	2.83374621376506	2.24988952077361	1.8980765072599	1.37683055541353	0.619216702318451	1.97608891748549
0.412	2.20663140059903	2.52366685478156	1.0221156043762	2.57812898805503	2.83413014438443	2.24994852283036	1.8984823972109	1.37698517352628	0.619683834988587	1.97673985219961
0.413	2.20713241268054	2.52346361159668	1.02223509167079	2.57810915197715	2.83423079868873	2.24955387622993	1.89927506214895	1.37685109217782	0.619560827980929	1.97707234549675
0.414	2.20723989281969	2.52270089446057	1.02209139568313	2.5782468951627	2.83421713760328	2.24961287862001	1.89955558279209	1.37709871772169	0.619564384473313	1.97629418605747
0.415	2.20807547755494	2.52271116782332	1.02223509167079	2.57730252927058	2.83364555988675	2.24934978105313	1.90004861176989	1.37756316363615	0.619452046883037	1.97729166576745
0.416	2.20834940025902	2.52181601200725	1.02259355374223	2.57745983112611	2.834244459953	2.24867849556016	1.90069679014507	1.37769724507941	0.619330818109284	1.97739781291003
0.417	2.208552232018	2.52161276963266	1.02199611711285	2.57742043641636	2.8342581213961	2.24881004398207	1.9011707021574	1.37817196014867	0.618979579422514	1.97693809462819
0.418	2.20770451756337	2.52128736027415	1.02202032579176	2.5767711161069	2.83485702285133	2.24854694726812	1.90176999182626	1.37815142331704	0.619214924060241	1.97760308110077
0.419	2.20768025928767	2.52119601237567	1.02185397725506	2.57618102686442	2.83499866153427	2.24810925943148	1.90205051656477	1.37829577327794	0.619674943806033	1.97770922817798
0.42	2.20816914306541	2.52032140719582	1.02192504719669	2.57563005554284	2.83531428770468	2.24793466923901	1.9028240800264	1.37899757866239	0.619325483299911	1.97681086979834
0.421	2.20868228579425	2.51954842538984	1.02230616151323	2.57568900897453	2.83472904566312	2.2475695273697	1.90314285028843	1.37889430231778	0.619553714894642	1.97727058780399
0.422	2.20889724680313	2.51945707753653	1.02216246554912	2.57517743266546	2.83555658157602	2.24746748173728	1.9034042552524	1.37899757866239	0.619553714894642	1.97770220210312
0.423	2.20890937640637	2.51880626368547	1.02168451689021	2.57513803805367	2.8358261973532	2.2475695273697	1.90435209657593	1.37913166045774	0.619669608995141	1.9775890289922
0.424	2.20927865123009	2.51859275027429	1.02213981308281	2.57515759704881	2.83618280830132	2.24713184311999	1.90493227747927	1.37923493691091	0.618968909527228	1.97780834914408
0.425	2.20859738317634	2.51849112998488	1.02182976859099	2.57492150627634	2.83583985845983	2.24666465774743	1.90523193019987	1.37984373571948	0.619555493178896	1.97813381634187
0.426	2.20933761446726	2.51750464018128	1.02170872547327	2.57425262893771	2.83629712518502	2.24682570808256	1.9060926460561	1.37984373571948	0.619667830707969	1.97746180382877
0.427	2.21005359050818	2.51728085521028	1.0220429783376	2.57427218789802	2.83618280830132	2.24651957441889	1.90607352287702	1.38032872173948	0.619434264197332	1.97768112386457
0.428	2.20974327785826	2.51696572283502	1.02197190844748	2.57393774938765	2.83703767064653	2.24605239098815	1.90667283373089	1.38035952787116	0.620131407213438	1.97799956474868
0.429	2.20981437076922	2.51621329455621	1.02144709835902	2.57320991962556	2.83680903637301	2.24621344212864	1.90740817310901	1.38092725364457	0.620247301360216	1.97810571168116
0.43	2.21001720253109	2.51631491430452	1.02187662988075	2.57346556862999	2.83678171486309	2.24551266888938	1.9079012284913	1.38104079903057	0.620480867926421	1.97810571168116
0.431	2.20998081558254	2.51576572682335	1.02170872547327	2.57244241899688	2.83703767064653	2.24597985074818	1.90828802445555	1.38177341458406	0.620830328671163	1.97854435177514
0.432	2.2096705040576	2.51565383504891	1.02189928253245	2.57254076679195	2.83715198798577	2.24571675595985	1.90826890032871	1.38201077433273	0.62082499397795	1.97863644612743
0.433	2.20983694982593	2.51531816010645	1.02213825686898	2.57232423574595	2.83715198798577	2.24600935469796	1.90934215613634	1.38223786571586	0.62105856061792	1.97906805978892
0.434	2.21066040452297	2.51478951850411	1.02170872547327	2.57283581033653	2.83785155477922	2.24554217288466	1.91024114482937	1.38272285442273	0.620359638982786	1.97886279244316
0.435	2.21097071695457	2.51475870313764	1.02139868126436	2.57218649355529	2.83777821796158	2.24552864372069	1.91082134853546	1.38247522577141	0.620710878029415	1.97895488662264
0.436	2.21105393956445	2.5143316817381	1.02189928253245	2.57240274856695	2.83799319307883	2.24533808671091	1.91129529027435	1.38297048328073	0.62082499397795	1.9793865001768
0.437	2.21062401854867	2.51445384459148	1.02189928253245	2.57220605275867	2.83827647076528	2.24479836894647	1.91146956648859	1.38321811234551	0.620471976602873	1.97929440620139
0.438	2.2109100732991	2.51369115069285	1.02211404820238	2.57139943520836	2.83859210432191	2.24446273752206	1.91213691300476	1.38380637966255	0.621055004153782	1.97905400706024
0.439	2.21079046500557	2.51357925984944	1.02177979541096	2.57130108748232	2.83861942466921	2.24479836894647	1.91271712358212	1.38416755535823	0.62140268685148	1.97983216668977
0.44	2.21089794491108	2.51315223999897	1.02156502980342	2.5708484672053	2.83920467704134	2.24476886421204	1.91286164291872	1.38440491646361	0.621515024649923	1.98038398025423
0.441	2.21172140113232	2.51301980658136	1.02192349115728	2.56994350345989	2.83911767882889	2.24459428462055	1.91379041249445	1.38476609266603	0.621630918919244	1.97982514018208
0.442	2.21166075860221	2.51281656828012	1.0223530226084	2.57090742068973	2.83970293211483	2.24439020090422	1.91417722368647	1.38454926882648	0.621397352145474	1.98049012702218
0.443	2.21197107066477	2.5125927874503	1.02216090938824	2.57092698011047	2.83925931815635	2.24363042521722	1.91458316378255	1.38476609266603	0.621627362447343	1.98047607375897
0.444	2.21143367082635	2.51183009854071	1.02218511804189	2.57080879783136	2.83994522999184	2.24368943570399	1.9151633843089	1.38511700062547	0.621627362447343	1.98022864731561
0.445	2.21151689479792	2.5118403697015	1.02242409239969	2.57041540666042	2.839602273466	2.24335380692126	1.91587962984313	1.38596316982222	0.621046112849044	1.98135335425194
0.446	2.21232822167408	2.51141335211691	1.02192349115728	2.57051375441322	2.84068578479941	2.24335380692126	1.91628557457717	1.38584962312344	0.621627362447343	1.98111295380978
0.447	2.21328341762184	2.51095552196746	1.02192349115728	2.57065149628854	2.84058512559902	2.24314972541114	1.91654699478188	1.38643789421313	0.622092717872624	1.98133930065314
0.448	2.2127338859648	2.51095552196746	1.02223353538979	2.56974653234188	2.8416823007151	2.2425805114788	1.91742690103608	1.38643789421313	0.62197326711073	1.98166476739512
0.449	2.21323490288624	2.5103047266915	1.02168451689021	2.56941209544124	2.84158164126536	2.24250797784941	1.91783285070588	1.38679907213668	0.622788083905842	1.98165774053046
0.45	2.2123629345135	2.51009121882335	1.02254357962539	2.56970713820542	2.84191094041008	2.24220185903724	1.91823880206607	1.38741815049762	0.622550960591815	1.98130416662169
0.451	2.21276859799481	2.50995878836117	1.02173137825703	2.56933330715976	2.84179662049496	2.2419682734528	1.91858736502542	1.38752142891068	0.622552738800562	1.98209638073404
0.452	2.21298355780138	2.50965393280081	1.02220932670907	2.56978565137517	2.84205258004931	2.24169166406024	1.91946728410487	1.38800642365934	0.622552738800562	1.98262008645636
0.453	2.2129350470778	2.50943015475804	1.0225193708888	2.56939198615932	2.8419382602441	2.24166215649415	1.92002839255546	1.38826432441903	0.623130432526618	1.98174280645818
0.454	2.21355567078313	2.50834207879943	1.02228039652391	2.56933303233688	2.84276582055771	2.24148758713428	1.920434350334	1.38825405561138	0.622550960591815	1.98241482044279
0.455	2.21436700103638	2.50877936278926	1.02235146631357	2.56923468463696	2.84242285984853	2.24099091062677	1.92101459310304	1.38873905126562	0.622668633164239	1.98263414056472
0.456	2.21381747222001	2.50843342678706	1.02287627596062	2.56949033392859	2.84327774126493	2.24058275931792	1.92159483814654	1.38920350997203	0.623130432526618	1.98293149876901
0.457	2.21379321734109	2.50845396732344	1.02211249212151	2.5688410197658	2.84302178077169	2.24071430524249	1.92256191827517	1.38932732625823	0.623711682826295	1.98361054059408
0.458	2.21400817689783	2.50800641360399	1.02270992783541	2.56838867546368	2.84362070334415	2.24051023048187	1.92292961987737	1.38981232310512	0.623594010230572	1.98306575375524
0.459	2.21493911544528	2.50759994149098	1.02220777056129	2.56834928153132	2.84413262532103	2.24080283179868	1.92329732227174	1.39027678311564	0.623941693600223	1.98315784593696
0.46	2.21502233990567	2.50726427696442	1.02218356193414	2.56864432439211	2.84471789091115	2.23997053691479	1.92372242277588	1.3903903311074	0.624287598924088	1.98403512639816
0.461	2.21479525150651	2.50679618538445	1.02232725764529	2.56789666327776	2.84463088859012	2.23982548348037	1.9244386988336	1.39087532908116	0.624171704426156	1.98404918104257
0.462	2.21477099645249	2.50679618538445	1.02211249212151	2.56791622324487	2.84547211719068	2.24016110193871	1.92493181319095	1.39100941451261	0.624405271549431	1.98403512639816
0.463	2.21443643005887	2.50689780336428	1.02206407490885	2.5681129185446	2.84570076086158	2.24002955582816	1.92551207294822	1.39173177850038	0.624633504357157	1.98468605958416
0.464	2.21463926217082	2.50690807313872	1.02261309291219	2.56821126623446	2.84631334889272	2.23935831998126	1.92609233498493	1.3919691438432	0.624861737219764	1.98534402034186
0.465	2.2154505920424	2.5064913318024	1.0224225360781	2.56803413111372	2.84704026090523	2.23925628435724	1.92637289999412	1.39174204735244	0.624747620781549	1.9851176725315
0.466	2.21535523939028	2.50601297285668	1.02218356193414	2.56832917435997	2.84695325665707	2.23954888666284	1.92714658755156	1.39220650932789	0.624631726235547	1.98567651462911
0.467	2.21561704284237	2.50592162449632	1.02273258003798	2.56846691579871	2.84671095270108	2.23941734060726	1.92765884620045	1.39293914420218	0.625095304473178	1.98576860567772
0.468	2.21596373820523	2.50592162449632	1.02199300507219	2.56736525783365	2.84728256537137	2.23887765427413	1.92793941385329	1.39329005884057	0.625207642852094	1.98564137645636
0.469	2.2155806618514	2.50483356182956	1.02220777056129	2.56718812284141	2.84779449276701	2.23874610851448	1.92892567012415	1.39330032770509	0.625442988245555	1.98629933703566
0.47	2.21577136744736	2.50571838905787	1.02306683279501	2.56771925472369	2.84842074432688	2.23817691375474	1.92948681015511	1.39354796286458	0.626719607447259	1.98663885914922
0.471	2.21617703260159	2.50515895327473	1.02237411875405	2.56706994192049	2.84853506750479	2.23830845922768	1.92957395511014	1.39403296466941	0.626487818069969	1.98662480350756
0.472	2.21647521830703	2.50473194431995	1.02237411875405	2.56773881526663	2.84904699724672	2.2383379705723	1.93004795202468	1.39414651341958	0.626837280141256	1.98729682028509
0.473	2.21647521830703	2.50449790150962	1.02230304899055	2.56809281305195	2.84927564411102	2.23846951629531	1.93041566901069	1.39523006799702	0.627300859016348	1.98739593855407
0.474	2.2170837176198	2.50419304923746	1.02225463172167	2.56805341960194	2.84928930323478	2.2383379705723	1.9314210783731	1.39510624988902	0.627297303078439	1.98740296651747
0.475	2.21661741707438	2.50419304923746	1.02268416260259	2.56767958910606	2.8500435409834	2.23779828950089	1.93175052492168	1.39582862094393	0.627300859016348	1.98805389979806
0.476	2.21661741707438	2.50383685145017	1.02287471934575	2.5678762848677	2.85017152404145	2.23776877770654	1.93234994766789	1.39605571956284	0.627061957601723	1.98859868693189
0.477	2.21691560281306	2.50407089340199	1.02254046686224	2.56850576610771	2.85005720045251	2.23752170196972	1.93310452897253	1.39617953790495	0.627409641879129	1.9881249054241
0.478	2.21783441525831	2.50339957529774	1.02282785844283	2.56805341960194	2.85101276950234	2.23692300021873	1.93352966478907	1.39642717474691	0.627409641879129	1.98825916401185
0.479	2.21792976846455	2.50338930651097	1.02306683279501	2.56756168042677	2.85128239567632	2.23685048047012	1.93430338991969	1.39702572940646	0.628338578289318	1.98825213588171
0.48	2.21800086784514	2.50362334774997	1.02268416260259	2.56740410659204	2.85209632662427	2.23677796142076	1.93456483045208	1.39751073520942	0.628340356208991	1.98922853532171
0.481	2.21778590790794	2.50326715180301	1.02318476316301	2.56760080231127	2.85273624600562	2.23680747490251	1.93507711912019	1.39751073520942	0.628570367990343	1.98946191247263
0.482	2.21784488191047	2.50327742043182	1.02275523226806	2.56823028339863	2.85309288045173	2.23654438411991	1.93544484638661	1.39775837292958	0.628686262854993	1.98946191247263
0.483	2.21792810906392	2.50272825943478	1.02268416260259	2.56811210362935	2.85370548419205	2.23629731725759	1.93589972191607	1.39882139852944	0.629146286642834	1.98922150700557
0.484	2.21835802781625	2.50273852800467	1.02320897195754	2.5682892381743	2.85393413571346	2.2362678030641	1.93681802470985	1.3994199566202	0.629379854376496	1.9900917602943
0.485	2.21884692150294	2.50297256859848	1.02239677122165	2.56805314880632	2.8540621201595	2.23612277000075	1.93736005140735	1.39930640638504	0.629265737320202	1.99030405224446
0.486	2.21894227498937	2.50217909956138	1.02254046686224	2.56860384436743	2.85494435437116	2.23583016460538	1.93744719943829	1.39911011448017	0.62972931706361	1.99052337270358
0.487	2.21984896392236	2.50216883125885	1.02323162392543	2.56823001354114	2.85616957102708	2.23552407279942	1.93845266192834	1.40028669318215	0.629845212023369	1.99129450888444
0.488	2.21888164368988	2.50206721405913	1.02313634561481	2.56783662108944	2.85592725900906	2.23548107290076	1.93912012324678	1.40075116421984	0.630424686966341	1.99128748017969
0.489	2.21878629013018	2.50193479233182	1.02335111102086	2.5675021838113	2.85652621023556	2.23524749770933	1.93987473623827	1.40075116421984	0.630654699222891	1.9922638796146
0.49	2.21906022498885	2.50194506042328	1.02368536361601	2.56840714799132	2.8564988936734	2.23514546800642	1.93976844629579	1.40124644370203	0.630886489320616	1.99282272473309
0.491	2.21987155847013	2.50139590234921	1.02289737152439	2.56836775484189	2.8568691919265	2.23504343845484	1.94032962258571	1.40194828675392	0.631116501690572	1.99290778357217
0.492	2.22016974597994	2.50160940463544	1.02356587645474	2.56828896863007	2.85715247990112	2.2355831029155	1.94099709142708	1.40243329827288	0.631697754970224	1.99290778357217
0.493	2.22014549372761	2.5018434432409	1.02356587645474	2.56897740676378	2.85813539215056	2.23526353261491	1.94131596460162	1.40269120834589	0.632630249280301	1.99370000795952
0.494	2.21989415736281	2.50127374940587	1.02318320640376	2.56905619274565	2.85849203403026	2.23513198694373	1.94194515412673	1.40304213084602	0.632279008416861	1.99347365799833
0.495	2.22050265751905	2.50128401728135	1.02363694590097	2.56868236168706	2.85850569242389	2.23421117087431	1.94237032170798	1.40376451563832	0.632048995793462	1.99378506628707
0.496	2.22049053185535	2.50135483125887	1.02332690222564	2.56874131703866	2.85897666298075	2.23476686703467	1.9428252142118	1.40401215717221	0.632512576441418	1.99444302862262
0.497	2.22080084516922	2.50126348163452	1.02342218051546	2.56935123796725	2.85923263600268	2.23463532176148	1.943492693655	1.40435281140927	0.633092052474624	1.99442897002829
0.498	2.22150470121433	2.50125321396733	1.02344638932462	2.56868236168706	2.86030256850609	2.23440174783184	1.94405388240938	1.40496164677978	0.633439738214331	1.99498078666786
0.499	2.22211320454657	2.5008159424093	1.02332690222564	2.5691939341439	2.86094250374883	2.23425672452545	1.94424732665339	1.4054466618786	0.633901541763541	1.99521416639209
0.5	2.22145619800172	2.50103971189802	1.02363694590097	2.56952837239517	2.86129914973246	2.23415469647724	1.94505939311863	1.4054466618786	0.634600468860625	1.99553963308763
0.501	2.2213244676118	2.50058190582058	1.0238275024358	2.56958732786932	2.86117116244543	2.23392112337098	1.94533998993162	1.40568403490098	0.635062272867039	1.9958650997868
0.502	2.22202832334019	2.50101917688087	1.02327848467609	2.569823417843	2.86156878255224	2.23393460086985	1.94592032892567	1.40616905085527	0.63529228620767	1.99663623827112
0.503	2.22232651180073	2.50047002134609	1.02346904118962	2.5704135094714	2.86238274903572	2.23392112337098	1.94637523021187	1.40676761944773	0.63529228620767	1.99716696662199
0.504	2.22303036957948	2.50057163857697	1.02387592020656	2.57061020689835	2.86303634610057	2.2335855229873	1.94734246933442	1.40702553248347	0.635755868016965	1.99749243334092
0.505	2.22331643302313	2.50036840417473	1.02389857180891	2.57037411662241	2.86315067633871	2.23338146828781	1.94772936677511	1.40807831170124	0.635992991287138	1.99783195991749
0.506	2.22320895281332	2.50035813693347	1.02387436294383	2.57074794848111	2.86352098307541	2.23294384248575	1.94783566376173	1.4080988508573	0.636340677745389	1.99779681028227
0.507	2.22294549184743	2.50024625258269	1.02454286794706	2.57017741927111	2.86400562098243	2.23320693238754	1.94852231011684	1.4088212444805	0.636337122929121	1.99868112462138
0.508	2.22355399477275	2.49980898277322	1.02411333716037	2.57031516079874	2.86424794028558	2.23304586929751	1.94899636333734	1.40905861939015	0.636916600645109	1.99879430026041
0.509	2.22342226489157	2.50023598549862	1.02444758972943	2.5704135094714	2.86461824844568	2.23263776295684	1.9500507729322	1.40977074498288	0.637148391804757	1.99834159786927
0.51	2.22423360299245	2.50032733583383	1.02408912825383	2.57122012931609	2.86537252384317	2.23290085280384	1.95054397711876	1.41025576575127	0.637845542845675	1.99933908823565
0.511	2.22462714753889	2.50021545164251	1.02404071048184	2.57143639040799	2.86561484426613	2.23282834560281	1.95095003004891	1.41073051739305	0.638187897955963	2.00011022796095
0.512	2.22451966743269	2.49998141677936	1.02437496284381	2.57175126655871	2.86608582834756	2.23272631966988	1.95151124406368	1.4113496321338	0.638776262823708	2.00042163401603
0.513	2.22417297817978	2.50021545164251	1.02437496284381	2.57184961551911	2.86655681380518	2.232420242777	1.95245936982711	1.41170056177409	0.638655035372388	2.00075413125694
0.514	2.2249721919147	2.49986953282644	1.02451865895758	2.57177083004864	2.86743908349851	2.232420242777	1.95228506223647	1.41182438494886	0.638073779565399	2.0013129806579
0.515	2.22517502686094	2.50020518487045	1.02447024101986	2.57271519350711	2.8676950631877	2.23218667239403	1.95270168453136	1.41242296168892	0.638653258112988	2.00140506492712
0.516	2.22577140737951	2.49985926631763	1.02511453703658	2.57204631352186	2.86817970850717	2.23188059733989	1.9535329513861	1.41339301018508	0.639113286671751	2.00185073851469
0.517	2.22598636808086	2.50018465163834	1.02497084077713	2.5726168443614	2.86887936444262	2.23164702773581	1.9539007169085	1.41387803533135	0.63946097410691	2.00217620546663
0.518	2.22626030836285	2.50006250126109	1.02544878971198	2.57249893169106	2.86899369801548	2.23134095451977	1.9542004770189	1.41434252105371	0.639924557505724	2.00259375616793
0.519	2.2264388937661	2.49983873361187	1.02520981518221	2.57322676836485	2.87009098598765	2.23077179338383	1.95488715435387	1.41459016905889	0.640737605997796	2.00292625387097
0.52	2.22618755947285	2.50027600274803	1.02530509331759	2.57356120881998	2.87095960899607	2.2309623803246	1.95544838167304	1.41576679169486	0.641202966929762	2.0038176023973
0.521	2.22699890095988	2.50025547024169	1.02549564955765	2.57432843968631	2.87083161800663	2.23080131431576	1.95604790977437	1.41580787162834	0.641547100782024	2.00380354031401
0.522	2.22736819815433	2.50028626915718	1.02542458057044	2.57419069762333	2.87095960899607	2.23090333795782	1.95639653093521	1.41638591391066	0.641548877846956	2.0044615054584
0.523	2.22757103391777	2.49995061740562	1.02568620575683	2.57521358578554	2.87168658689299	2.23072881216016	1.95699606288474	1.41698449727418	0.642008907936889	2.00490014903704
0.524	2.22838237840912	2.49994035115563	1.02582990222058	2.57525297828022	2.87244087935272	2.23065631070069	1.95782736215711	1.41688121265467	0.642360150239983	2.00533176141048
0.525	2.22899088828777	2.49969605175972	1.02625943311087	2.57543011301256	2.87306718188501	2.23045226503848	1.95805052796965	1.41770690646505	0.642007130894585	2.005777436553
0.526	2.22820215009387	2.49980793533279	1.02611573649478	2.57592186169433	2.8734375014492	2.23075833375791	1.95856291160657	1.41784100160739	0.64305552701358	2.00642837097727
0.527	2.2284171103537	2.50056032361425	1.02656947667996	2.57596125417665	2.87365251672477	2.23035024243345	1.95889238569746	1.41880079280341	0.643868577317943	2.00663362984689
0.528	2.2287985336473	2.50044843976851	1.0263547111992	2.57580394720124	2.87448018278979	2.23045226503848	1.95938562083269	1.41941992033686	0.64421804292573	2.00740477266636
0.529	2.23012303404454	2.50023493815131	1.02630629262665	2.57617778155422	2.87437950195957	2.23029119836711	1.95994686335637	1.41976058624484	0.644681628052673	2.00840227009345
0.53	2.22965673737977	2.50044843976851	1.02649684871787	2.57676788064209	2.87497849675921	2.23014619767548	1.9605655627155	1.42084420791081	0.645615905807523	2.00826799742132
0.531	2.23019414036092	2.50031602441194	1.02671161410266	2.57718110794487	2.87559114870621	2.23030726537666	1.96091419100238	1.42097830436081	0.645728248728054	2.00838117442121
0.532	2.23001391369647	2.50011278860137	1.02757067592418	2.57765329295514	2.87621745758777	2.22984013166854	1.96170721009277	1.42170072068332	0.645842368402324	2.00926549526938
0.533	2.23051494294806	2.50031602441194	1.02692637951565	2.57842052872967	2.87600243913145	2.22970858695406	1.96209414524368	1.42214467437888	0.646304177448376	2.00978918858323
0.534	2.23082526024554	2.50019387521824	1.02692637951565	2.57918776550613	2.87742911264394	2.22937299915417	1.96256823917959	1.42287736288816	0.647236679399138	2.01002960740985
0.535	2.23183944667397	2.50052952609341	1.02711693554003	2.57932550825735	2.87734208590819	2.22976763324292	1.96297432972954	1.4231352866172	0.647470249075295	2.01058142961953
0.536	2.23222087270429	2.50027496251462	1.02752225693906	2.57995500328628	2.87794108711997	2.22922800372144	1.96355473804171	1.42398153374861	0.647932058810975	2.01132444497336
0.537	2.23239946128761	2.50029549325534	1.02780809081982	2.57975830230108	2.87828410226055	2.22935954851077	1.96409684116387	1.42422918792174	0.648513318483362	2.01109809014767
0.538	2.2324705691571	2.50082411498256	1.0282860409283	2.579404293103	2.87891041674973	2.22925752770415	1.96471556163259	1.42517872344421	0.648511541979658	2.01165694492793
0.539	2.23235096417586	2.5010273516287	1.02792757830001	2.57997482992659	2.87916640509981	2.22959311439596	1.96525766803668	1.42565349208075	0.649092801903667	2.01230084738
0.54	2.23274451511283	2.50136300302982	1.02802285624372	2.58058475964133	2.88000774461814	2.22902396227699	1.96515135506592	1.42602497484208	0.650019975999585	2.01261928219308
0.541	2.23387831110533	2.50091546795165	1.02869136237749	2.58117486331542	2.88062040761476	2.22861588119431	1.96581893053357	1.42710861323891	0.650251769644194	2.01341152603049
0.542	2.2342354897555	2.50146462146849	1.02842817754035	2.58198149563488	2.88121941707027	2.22924408099169	1.96633134494538	1.42722217053002	0.650718909717406	2.01363788166762
0.543	2.23443832830573	2.50099655612164	1.02883349879956	2.58288647987115	2.88113238722259	2.22918503143408	1.96738587478255	1.42807869705241	0.651997328371761	2.01462131820656
0.544	2.23460479369812	2.50164732807151	1.02914354215724	2.58251264241315	2.88268708628142	2.22860243700247	1.96768566505687	1.42891468368612	0.651997328371761	2.01537839895273
0.545	2.23465165479711	2.50187109582063	1.02911933241187	2.58266995220166	2.88300280156634	2.22920111179807	1.96807261598636	1.42915207006211	0.651877878968464	2.01525115455575
0.546	2.23505733149893	2.50161653317203	1.02911933241187	2.58337823528302	2.88368374290853	2.22876350796765	1.968440411872	1.42963711412623	0.651991999748947	2.0158100117519
0.547	2.23593979574512	2.50196244943259	1.02973941903498	2.58365372196652	2.8846257852236	2.22879303410772	1.96919516215117	1.43071049126602	0.65292095234568	2.01712595044474
0.548	2.23623799224589	2.50207433335533	1.02969099936791	2.58363415528636	2.88545349018807	2.2281943606248	1.96958211676365	1.43154648335571	0.653270419795837	2.01700573861822
0.549	2.23644083142853	2.50227757112924	1.03031264780251	2.58434243909445	2.88585113356485	2.22806281570394	1.97035602909367	1.43191797169327	0.653971130874288	2.01766370815812
0.55	2.23762149601722	2.50217595221238	1.03024001794954	2.58497193913389	2.88618050894836	2.22835543211863	1.9705495078232	1.43288806712931	0.654666514125266	2.01887350329691
0.551	2.23700085302693	2.50238945513102	1.03014474015742	2.58564083213412	2.88679318616714	2.22861852284939	1.97123626413132	1.43324928575055	0.655014205920628	2.01885943564467
0.552	2.23704771584584	2.50280619635609	1.03090852465043	2.58601467103818	2.88741951807228	2.22818092208389	1.97192302406902	1.43396145279923	0.655477795158172	2.02007626556332
0.553	2.23776371529916	2.50281646138497	1.03100380242723	2.58668356507357	2.8883888839225	2.22807890393945	1.97218450853669	1.43445677392739	0.65617495523292	2.01997012079534
0.554	2.23876579088256	2.50322293823358	1.03107487010689	2.5876279476664	2.88850322837872	2.22791783166706	1.97263947495856	1.43492128199254	0.656754442398762	2.02050787864529
0.555	2.23894438296876	2.50331429282252	1.03195814289852	2.58806074734051	2.88900156601955	2.22821044933319	1.9726586328299	1.43564372317634	0.656989788876153	2.0209324574872
0.556	2.23933793957953	2.50354832615255	1.03136070330851	2.58829684332548	2.89011258903358	2.22834199485657	1.97369404785985	1.43683067610474	0.65815586681789	2.02149131799991
0.557	2.23959976648832	2.50376182997152	1.03162388923338	2.58900513172441	2.8906706643605	2.22803594127034	1.97429365629341	1.43697504960392	0.658853027982083	2.02203611019472
0.558	2.23979048311566	2.50386344947917	1.03238767442362	2.58928062005013	2.89143865529799	2.22803594127034	1.97459346173039	1.43782132593429	0.65884770124096	2.0225738679784
0.559	2.2403626335632	2.5037515650906	1.03272036448188	2.58894617169975	2.89192334535505	2.22780237822188	1.97538656025363	1.43841994072372	0.659658985164387	2.02345116343106
0.56	2.24087579741579	2.50449369714096	1.03310303915704	2.58965446063537	2.89192334535505	2.22765740054525	1.9754737230458	1.43878116431927	0.660475596037079	2.02344412876122
0.561	2.24168716254137	2.50405642394703	1.03331780500228	2.59061841526117	2.89292003314716	2.22736478113615	1.97584153451788	1.43949334102042	0.661288656388196	2.02422231478074
0.562	2.24246215681356	2.50438181259407	1.03248138849424	2.59093329606498	2.89387576711726	2.2283876183251	1.97680896684165	1.43988538042404	0.662338838965178	2.02475303775087
0.563	2.2423546738083	2.50501206144288	1.03331624071388	2.5919366445851	2.89460280946566	2.22778894625505	1.9776020782678	1.4411859060962	0.662451186468818	2.02551011951355
0.564	2.24200797804446	2.50533745100587	1.03336466166472	2.59254658373485	2.89522915762894	2.22795002121687	1.97775724488599	1.44212520949698	0.66304132772442	2.02595580289174
0.565	2.24299793847541	2.50587634611785	1.03396053791041	2.59246779985764	2.89525646215838	2.22784800452022	1.97842487502565	1.44263081243434	0.663269573469002	2.02672695541793
0.566	2.24339149856272	2.50543907115649	1.03362628402005	2.59327444515611	2.89598350773491	2.22811109681124	1.97885017664075	1.4433429958699	0.664084410343536	2.02716560414561
0.567	2.24462067780822	2.50607958677132	1.03441428019425	2.59374664056523	2.89669690347801	2.22821311352612	1.97923715695708	1.44429257585773	0.665132818967395	2.02803586647594
0.568	2.24509747451822	2.50584555235925	1.03424637065408	2.59439597306833	2.89790865473227	2.22770303145339	1.97979846729538	1.44491174364434	0.665476963817537	2.02858769560274
0.569	2.24570600463446	2.50647580441638	1.0347953905044	2.5944353649893	2.89794961021739	2.22790706383202	1.98037894171759	1.44587159900283	0.666757170192936	2.02902634484538
0.57	2.24553789956071	2.50681145972089	1.03498594560179	2.59530097363298	2.89857596570829	2.2280681403229	1.98115291125512	1.44635666347818	0.666869519000888	2.03033525742076
0.571	2.24543041612984	2.50680119528333	1.03515228988112	2.5964814658847	2.89953172031951	2.22876882980931	1.98132724152967	1.4469552909902	0.667572008794218	2.03108530426746
0.572	2.24621754100923	2.50713685098549	1.03565445414213	2.596520857736	2.90000277356058	2.2282292174465	1.98182055646286	1.44802871402909	0.668151501346985	2.03141077347557
0.573	2.24713639975648	2.50744171360195	1.03610663073673	2.59756360642661	2.90075713563817	2.22812720144593	1.98218838134581	1.44898857688405	0.669082239313172	2.03153099013988
0.574	2.24752996370693	2.50742118502996	1.03675092855974	2.59781927550675	2.90181360003653	2.22831781067058	1.98255620705176	1.44972131551365	0.669082239313172	2.03272672319884
0.575	2.24758895104908	2.50847845419502	1.03696569455952	2.59829147385064	2.90303902624181	2.2282882793342	1.98350451968769	1.45042323955997	0.669782954887069	2.03327855417583
0.576	2.24774329967715	2.50859033977258	1.03741943785209	2.59903916367133	2.90355103959898	2.22844935785536	1.98382350918108	1.45116625285642	0.670014752286949	2.03393652979722
0.577	2.24811261680237	2.50827521139317	1.03715624944032	2.59966867899356	2.9038206979196	2.22878493681192	1.98451033007397	1.45175461548377	0.670945491220029	2.0349270121859
0.578	2.2485425523609	2.50879358283269	1.03801531368724	2.59998356214939	2.90476282251194	2.22850842155459	1.98489732517584	1.45261119548952	0.672227475938046	2.0353515893831
0.579	2.24912683812022	2.50945463340185	1.03820586848358	2.60010173751523	2.90560424890087	2.22843593863287	1.98543949031047	1.45377765394164	0.672689297516318	2.03537269997833
0.58	2.24992609366266	2.5102173074983	1.03842063460754	2.60041637012577	2.90597461138085	2.22877151679664	1.98612631866488	1.45438656460254	0.673502364885234	2.03579024027854
0.581	2.25053462971087	2.50999353507675	1.03904072166841	2.60169522502493	2.90732806119966	2.22849500418409	1.9864453160109	1.45523287796916	0.67466845234689	2.03643414275699
0.582	2.25059361792488	2.50987138475709	1.03892123285051	2.60260023537766	2.908055141025	2.2283634564047	1.98677482007907	1.45547027978901	0.675132049156618	2.0375307706851
0.583	2.25076009174553	2.51081677567891	1.03987557501399	2.60307243683007	2.90886927952577	2.22796881384579	1.98707465313239	1.45644043282901	0.675948665719093	2.03808260364642
0.584	2.25135650426156	2.5109491902992	1.03997085232621	2.60336750076322	2.90939495116119	2.22852453735221	1.98767432169264	1.45682221760898	0.676299911322822	2.03906605120723
0.585	2.25196504172609	2.51116269898685	1.04044723874807	2.60490228237132	2.9103643993934	2.22875810013256	1.98812932700926	1.45776155687499	0.677232427511585	2.0396249225532
0.586	2.2528717881858	2.51145730193796	1.04042459663645	2.60496124567544	2.91083547562479	2.22821849402867	1.98849716537199	1.45823636364255	0.67827906994398	2.04049518923214
0.587	2.25324110866624	2.51145730193796	1.04109310772169	2.60559076720393	2.91193293638927	2.22881716721373	1.98890333671164	1.45932008944179	0.678630315683963	2.04081362169686
0.588	2.25343183121842	2.51199620680105	1.04121102666476	2.60631864485366	2.912660029832	2.22851112425807	1.98955184882688	1.46004257497433	0.680258230784867	2.04125227404629
0.589	2.25388439011564	2.51231133890977	1.04199902711539	2.60627950035593	2.91290239479136	2.22861313842666	1.99004519222012	1.46122959985042	0.680957175927131	2.04246208779997
0.59	2.25438544545913	2.51286050930003	1.04202166830908	2.60749940199732	2.91352878135338	2.2287446868192	1.99090638106258	1.46159084418458	0.682005594101243	2.04290074070595
0.591	2.25518471070274	2.51293134028298	1.04235592396188	2.60793221500968	2.91475426089945	2.2289487156245	1.99131256012717	1.46243717306122	0.68328758586869	2.04377804693241
0.592	2.25598397774872	2.5134805114075	1.04316813731775	2.60867991397103	2.91522534627833	2.22854065861374	1.99189307977393	1.46388215689712	0.683515839800246	2.04410351767322
0.593	2.25670000933474	2.51400915560376	1.04290494628758	2.60930943906147	2.91608045726729	2.22890576979824	1.99213542088722	1.46425367630579	0.684451905343589	2.04453513250589
0.594	2.2570935820493	2.51412104291745	1.04319077781851	2.61013567675529	2.9170772278846	2.22849771451384	1.9927351112083	1.46497617095699	0.685382652353647	2.04607745899764
0.595	2.25715257023141	2.51508697455563	1.04383507756886	2.61064727455866	2.91743395735718	2.22886282573207	1.99319012955366	1.4666482999928	0.686081599373769	2.0466222570635
0.596	2.25752189452462	2.51506644669227	1.04381086524172	2.6116310797236	2.91806035361636	2.22876081211761	1.99385782646659	1.4673605263606	0.686780546647678	2.04694772816019
0.597	2.2584529021646	2.51573777332231	1.04421618608389	2.61253610335955	2.91925855762285	2.22896483949643	1.9941576749727	1.46773204907346	0.688064314026779	2.04771889268932
0.598	2.25876323901562	2.51595128516218	1.04459729445429	2.61308709407181	2.91978424414854	2.22952057206254	1.99465103461786	1.46868168711082	0.688529688433681	2.04815050796437
0.599	2.25935966370596	2.51657129342392	1.04545636103918	2.61350033737528	2.92086809363216	2.22955010804965	1.99523156714567	1.46940418989857	0.690043485523532	2.04868826720597
0.6	2.25991971414187	2.51671397406351	1.04567112776146	2.6142086502112	2.92099610383317	2.22944809453039	1.99588010369463	1.4702402630144	0.690860107157941	2.05001831058105
0.601	2.25928691515679	2.51688643011348	1.04598117155224	2.61464146774249	2.92245034338441	2.22975413553789	1.9961799567797	1.47142731870717	0.691555511803358	2.05067629342862
0.602	2.25997870273734	2.5174356078665	1.04622015107497	2.61515306840685	2.92306310280299	2.23022126338339	1.99676049525202	1.47216009924904	0.692372134108331	2.05132723678619
0.603	2.26096870489265	2.51785236992382	1.04681602599531	2.61631377576334	2.92366221628971	2.23004677146826	1.99710918215125	1.47299617828068	0.693417014754883	2.05219750804338
0.604	2.26189972162104	2.51817777183324	1.04695815427128	2.61751387719763	2.92463171894499	2.22971119419676	1.99726435646559	1.47360511906181	0.693770033588989	2.05274230771388
0.605	2.26218581089089	2.51806588316633	1.04810462761042	2.61786815646626	2.9257565313133	2.23020785823711	1.99827026794813	1.47466834177021	0.694702557762262	2.05338621123134
0.606	2.26268687727628	2.51839128528791	1.0487731420558	2.61881257967205	2.92636929824911	2.23044142238891	1.99846378316547	1.47575211305528	0.695868656461685	2.05448285133551
0.607	2.26263837689368	2.51905235474905	1.04886841901682	2.61967822172308	2.92731151746235	2.23036894564	1.99921867573072	1.47658819983003	0.696801181521995	2.05515491684112
0.608	2.26273374019717	2.5192453405152	1.04905897291246	2.61979639537418	2.92813937538576	2.22966825461564	1.99990556996453	1.47755840530627	0.697494818319973	2.05535312352783
0.609	2.26341340880189	2.51977399417709	1.04927374007411	2.61975700412251	2.92912254176947	2.2306320471285	1.99997357181981	1.47850806738721	0.698776820436881	2.05668317503166
0.61	2.2641294535148	2.52021128737015	1.04986961491174	2.62107528538768	2.92937856835291	2.23050049631915	2.0003414356495	1.4792203155483	0.699944692870778	2.05766663321679
0.611	2.26494086405607	2.52041453813195	1.05096766485207	2.62215746191641	2.93060412086817	2.23060250991138	2.00100916328532	1.47981899311042	0.700410070803034	2.05766663321679
0.612	2.26583551505348	2.52106534739542	1.05118243225177	2.62245253577895	2.9313449133776	2.23086561167854	2.00154089003388	1.48102662388049	0.701223154292389	2.05877031812644
0.613	2.26663480415391	2.52180751973406	1.05127770912322	2.62392814735423	2.93170166462495	2.2306911223483	2.00245097331544	1.48207959449529	0.702738733716045	2.05952036612851
0.614	2.26623958327835	2.52168536591306	1.05204150216241	2.62502990468862	2.93275827751445	2.23096762543892	2.00262532182657	1.48304981341519	0.703323556170625	2.05973969505048
0.615	2.26725385082783	2.52279400265291	1.05256631414669	2.62520704527376	2.93419894263538	2.23092468685904	2.00322505703744	1.4836587697797	0.704605561955235	2.06094952556459
0.616	2.26816063196571	2.52287510040941	1.05282793066772	2.62628922811893	2.93459663259602	2.2310857762844	2.0035057532177	1.4845981742509	0.70565222302683	2.06127499853046
0.617	2.26888881264348	2.52351565051111	1.05352066160169	2.62756813038569	2.93570783845536	2.2309542248421	2.00417349466536	1.48581609270424	0.706584752999079	2.0619329862874
0.618	2.26947312632664	2.52402378339974	1.0535917243018	2.62788302140554	2.93607824139833	2.23155290644064	2.0043861905077	1.48653862736774	0.707285478507024	2.06292348951752
0.619	2.27077349993901	2.52416646600766	1.05361593840626	2.62833566273626	2.93676447160407	2.2318160102738	2.00484123899472	1.4873644645541	0.708681619414495	2.06325600480516
0.62	2.27023604448394	2.52455244510592	1.05435551846968	2.6284929896273	2.9371621642406	2.23161198335648	2.00522828656116	1.48834497001761	0.709382345538173	2.06426059375617
0.621	2.27091572510437	2.52531515338301	1.05466556305656	2.62977189573894	2.93799005909772	2.2312898031287	2.00617673630251	1.48902641756769	0.710314877266443	2.06510974396167
0.622	2.2713093113737	2.52575245386982	1.05471241122116	2.63077530328476	2.93888617673379	2.23270733863995	2.00668931143448	1.49012050185127	0.711830463497737	2.06653186730335
0.623	2.27232359433734	2.5260778636574	1.0559768037264	2.63171974380196	2.94069728615552	2.23197710107643	2.00712519172202	1.49119404347983	0.712878899405327	2.06674415472068
0.624	2.27332575427498	2.52670815609241	1.05612209109871	2.6318574944349	2.94059655601059	2.2322402059341	2.00763777035683	1.49262886134414	0.7135813961996	2.06786193398714
0.625	2.2740175665526	2.52714545849177	1.05659847480724	2.6327625454407	2.94190924807877	2.23213819251386	2.00837353187539	1.49347525778432	0.714160911809186	2.06872516964839
0.626	2.27411293218046	2.52776548910096	1.05709907304828	2.63378577053578	2.94229330287269	2.23240129787481	2.00818000390181	1.49418753383248	0.715910077059662	2.06871108362242
0.627	2.27470938005958	2.52851794103428	1.05719434973484	2.63471040254413	2.9431212160755	2.23234221950421	2.00858623496158	1.49513723739127	0.716726708513307	2.07015433983742
0.628	2.27528157508834	2.52895524581016	1.05774337759039	2.63569423933274	2.94401734811074	2.23273687779602	2.00940917784686	1.49599391231715	0.717889281806429	2.0704727708937
0.629	2.27652298430988	2.52906713813694	1.05822134406204	2.63567466074923	2.94534370185018	2.23294090544073	2.00979623714108	1.49720159383328	0.718937721526273	2.07168965558868
0.63	2.27684546560984	2.52971796475371	1.05855560419053	2.63683564115111	2.94571411788846	2.23297044457733	2.01078306579544	1.49800690827395	0.71987202693448	2.07287836693207
0.631	2.27758414013692	2.53011421487287	1.05941467822367	2.63774069859809	2.94652840098282	2.23313153726167	2.01088941952131	1.49932817383485	0.72080279518998	2.07299859818305
0.632	2.27807309960774	2.53066341458337	1.0602495373858	2.63848842673202	2.94766694050329	2.23289797036023	2.01151884100051	1.50017458501609	0.722084813359575	2.07377682336501
0.633	2.2782274508635	2.5313039802215	1.06044009065229	2.63939348645218	2.94886529341315	2.23313153726167	2.01183790393185	1.50089714670157	0.722550198162307	2.07507872366499
0.634	2.27903889286497	2.53161913148987	1.06113282783635	2.64108543765476	2.94923571427937	2.23349665801748	2.01285439608146	1.50207402464812	0.724071099402083	2.07595604991943
0.635	2.27982608206706	2.53204617638602	1.06137181229426	2.64214806453569	2.95030605436526	2.23386177948171	2.01285439608146	1.50316814597123	0.725116006314306	2.07606219355225
0.636	2.28093575716507	2.53236132842387	1.06165764218498	2.64248253993942	2.95118856406733	2.23443093036323	2.01362853381062	1.5038701674279	0.726517468093749	2.0773922733605
0.637	2.28122185850625	2.533327314496	1.06237459642427	2.64413533942109	2.95251495763111	2.23453294494254	2.01392842512351	1.50496429389635	0.727683585496187	2.07804322463187
0.638	2.28243903390479	2.5338662556006	1.06330473375388	2.64437145395626	2.95325580987191	2.23409534755842	2.01445150098097	1.50543915890528	0.728498453885357	2.07914693023553
0.639	2.28279624733416	2.53458792982404	1.06342422636615	2.6452963324226	2.95421178669757	2.23449001023829	2.01513846676663	1.50700815702466	0.730131727274337	2.07969173848233
0.64	2.28297485450873	2.53516792946483	1.06390219714978	2.64570959106398	2.95496628460592	2.23498668841842	2.01561272091891	1.50769991261745	0.731176639613632	2.08013744840519
0.641	2.28386954725111	2.5357879756229	1.06421224316175	2.64722464462836	2.95541017431881	2.23492760809635	2.01599979634658	1.50853606942691	0.732579872383311	2.0813332094589
0.642	2.28499136315233	2.53608260341375	1.06430751976576	2.64771645667505	2.9560366513633	2.23545382746308	2.01645487534409	1.5098573716477	0.733510648699394	2.08243691861578
0.643	2.28564681102378	2.53651991822328	1.06533452347533	2.64850358567797	2.9578342495123	2.23595050818054	2.01724820957885	1.51082766073181	0.733983105432339	2.08242282744736
0.644	2.28652938180636	2.53726212667497	1.06597883260202	2.64995944592728	2.95860239631695	2.23552630214373	2.01761611091275	1.51153996964094	0.735265132567896	2.08330720459092
0.645	2.28682761529276	2.53867570947572	1.06626466235543	2.65086474919903	2.95992883123314	2.23516117750796	2.01807119418756	1.51283046380388	0.736429488338082	2.08439682398443
0.646	2.2878055573328	2.53843139036053	1.06693318847516	2.65167146299584	2.96042729267911	2.23616793416638	2.01837109455877	1.51378021479216	0.73829634607143	2.08559963369614
0.647	2.28860489267213	2.53899086807548	1.06736272831417	2.6525175685267	2.96148404709577	2.23578941238617	2.01875817708743	1.51512208090204	0.738758202945158	2.08637787005528
0.648	2.28941635879811	2.53994661002267	1.06753065547292	2.65365876553082	2.96212417632358	2.23631563443905	2.01921326337963	1.51595825424723	0.740507390970554	2.087488631269
0.649	2.2905381933885	2.54047529812522	1.06791176176786	2.65415080980034	2.96359229656867	2.23641764957806	2.01968752978103	1.5172693096212	0.74120636018241	2.08834482671408
0.65	2.29097865167441	2.54102451541954	1.06855607208748	2.65499691820034	2.9643195403252	2.23691433283407	2.02048088186619	1.51800217683395	0.743074988863328	2.08913011253018
0.651	2.29169475397031	2.54163430960525	1.06977363441873	2.6563742377789	2.96551797971165	2.23678277671434	2.02086796999364	1.51930296640313	0.743656286785274	2.0899933551815
0.652	2.29193234610149	2.54228516131981	1.06996418748167	2.65710217682785	2.96577403447508	2.23691433283407	2.02109115830265	1.52027327957122	0.745289572817021	2.09109002652299
0.653	2.2927195611661	2.54292575034749	1.07001262221404	2.65822379885486	2.96711414764777	2.23741101747177	2.0218356949512	1.52120250373663	0.746339795319489	2.09175507715262
0.654	2.29354316532355	2.54356634067008	1.07077642786218	2.65997500065377	2.96772701184997	2.23729285550182	2.02218442603401	1.5224102650432	0.747390018331342	2.09252627201033
0.655	2.29446214268867	2.54455288909282	1.07084748685315	2.66072275144194	2.96929591737173	2.23751303311579	2.02304579522458	1.52382465652482	0.748438476609743	2.09329041987473
0.656	2.29575047434512	2.54493889482823	1.07134808694891	2.66109662712201	2.97020575910514	2.23774660558014	2.02323934244929	1.52503242616175	0.749369263438875	2.09416775946927
0.657	2.29664519817113	2.54549838354765	1.07230404084975	2.66280844576463	2.97079135424719	2.23795063763687	2.02390716933298	1.52550731698918	0.750768975025471	2.09504509971778
0.658	2.29660880815267	2.54656604346369	1.07325840120075	2.66375293012936	2.9718754336266	2.2388419968242	2.02457499912778	1.52656041501062	0.752402267320919	2.0957101534293
0.659	2.29758677449123	2.54675904769279	1.07332945965864	2.66398927420852	2.97320194200244	2.23920712865933	2.02513646619843	1.5274171591528	0.754146175181475	2.0971323096201
0.66	2.29846937226773	2.54807103768118	1.07397536899571	2.66503212522579	2.97347164015734	2.23920712865933	2.02520446935221	1.52847026285205	0.755085788260736	2.09791760562439
0.661	2.29947160343456	2.54836567739469	1.07469074107092	2.66631109999253	2.97563982863169	2.23881245579084	2.02576593855791	1.52992576813119	0.7567173199879	2.09833513150377
0.662	2.30070097244623	2.54901654286896	1.07550138961847	2.66672436931617	2.97605119693472	2.23914804665034	2.02638495440354	1.5308652908037	0.757419824582084	2.09921952364146
0.663	2.30160783951473	2.5495349821836	1.07645735003215	2.66859354363084	2.97697999452908	2.23984877122653	2.02696560995632	1.5322694441991	0.758823069890383	2.10055668729474
0.664	2.3017379287609	2.55006368654343	1.07612308324645	2.66995130687978	2.97783531040557	2.23998032928791	2.02712079805015	1.53278543327648	0.760222788090021	2.10097421272492
0.665	2.30231015950435	2.55116215440271	1.07688689343829	2.67038416318314	2.979161852205	2.24014142853917	2.02776945949972	1.53385909754885	0.761035910587741	2.10218408768213
0.666	2.3035152760485	2.55169086134774	1.07755542773692	2.67150580591728	2.97981565290742	2.24017096986094	2.02835011983083	1.53480890297176	0.763252281823646	2.10362035057607
0.667	2.30419501212046	2.55256553453291	1.07819974354121	2.67365051059166	2.98138463616051	2.24047702168149	2.02901796859815	1.53600643556327	0.764183078772135	2.10427836142936
0.668	2.30565153700947	2.5534196812979	1.07886827886106	2.67433929905334	2.98186950021743	2.24120729221659	2.02942426147509	1.53708010931083	0.765466892752434	2.1046958861118
0.669	2.30683240337254	2.55444631083976	1.07984686351417	2.67469359599202	2.98306802955274	2.2411482102718	2.03009211518898	1.53802992321189	0.766747181810003	2.10623829605239
0.67	2.30709425860478	2.5545684759455	1.07982264410949	2.6761103475717	2.98369456683365	2.24152674393322	2.03035367489016	1.53982623930821	0.768384013827784	2.10668402094486
0.671	2.30736824603426	2.55529019876042	1.08051540015245	2.67725158556657	2.98503477560237	2.24177646486031	2.03070242213931	1.54067274096691	0.769781977570619	2.1078868522861
0.672	2.30894274198622	2.55606324392446	1.08139871000008	2.67821589432546	2.98600451934285	2.24187848324054	2.03167020930759	1.54174642839641	0.770479197648517	2.10920992962855
0.673	2.30946813529748	2.55679523430649	1.08154082336625	2.67955387183984	2.98685986561988	2.24247719920707	2.03198932244222	1.54304730383657	0.77165063084603	2.10986089286998
0.674	2.31083976085682	2.55777155891755	1.08275840287563	2.68083287493639	2.98831449371463	2.24250674033679	2.03203814249584	1.5445959142876	0.773638719475313	2.11064620363388
0.675	2.31174665342511	2.55874788676426	1.08347538190625	2.68187575299726	2.98961382681027	2.24271077792218	2.03270600705863	1.54556629214468	0.774567761625838	2.11162970079624
0.676	2.3129639362445	2.55916470387982	1.08366593474307	2.68280067670984	2.99052372016861	2.24301683542786	2.03356743494759	1.54651612830152	0.776322270222161	2.11216041899082
0.677	2.31323792622497	2.55981559167261	1.08440553038515	2.68441418346674	2.99170866078167	2.24364509578106	2.0341481177528	1.54769315521165	0.777486658494313	2.11350465655333
0.678	2.31410842788811	2.56109684238046	1.08488351762011	2.68520135064441	2.99209277436579	2.24395115520151	2.0341481177528	1.54900432455747	0.77829627082841	2.1141767767465
0.679	2.31440668385496	2.56151366267795	1.08540834066227	2.68565402069765	2.99354743400574	2.24398069581153	2.03520311662537	1.5500780368288	0.780400276019451	2.11569804764184
0.68	2.316054007691	2.56237809834957	1.08638693149893	2.68707079548898	2.99438917322473	2.24457941843884	2.03546468363757	1.55068709945764	0.781097502438687	2.11646926159684
0.681	2.31722277369717	2.56322200745807	1.08657748425071	2.68838920381768	2.99572944030773	2.24478345917899	2.03576462089077	1.55209133200825	0.782732583189573	2.11700703219659
0.682	2.31834470244136	2.56407618336105	1.08748502061567	2.6895502660841	2.99636963812289	2.24511906166825	2.03602618878173	1.55328892126784	0.784248232651813	2.11787733838845
0.683	2.31847478548565	2.56471681682659	1.08879788506974	2.69106541908616	2.99758187490009	2.24538218435642	2.03697482510855	1.55435237498148	0.78553382104111	2.11854946257403
0.684	2.31874877888746	2.56546935643674	1.08922743317028	2.69258057578249	2.998524404798	2.24561576683094	2.03736195540103	1.55591130578498	0.786699977897108	2.11975935902211
0.685	2.32007359575021	2.56662846074394	1.08939376449978	2.69305283870446	2.9998783260965	2.24564530756971	2.0382425954599	1.55663397501055	0.788213871147193	2.12041032684897
0.686	2.32107588958143	2.56707608200853	1.09001547498876	2.69458780198393	3.0011587407796	2.24655009973111	2.03854253891121	1.55768716753577	0.790082541826204	2.12161317234917
0.687	2.32256720203739	2.56804217426653	1.09077929602819	2.69627990755589	3.00244451581517	2.24681322434954	2.03917205940417	1.55912224312376	0.791020397071367	2.12283012556382
0.688	2.32368914919816	2.5690082695427	1.09118462316708	2.69718525992545	3.00292942215939	2.24685616535186	2.03947200455833	1.56034039826683	0.792651966556181	2.12304946636361
0.689	2.32458394300856	2.56953700678699	1.09218744154636	2.69734282361964	3.00378482620555	2.2468857055896	2.03992714618874	1.56091866342695	0.794515363408215	2.12426642195577
0.69	2.32565735807295	2.57038093541958	1.09288021004576	2.69893677655312	3.00439777815834	2.24774756317917	2.04078861479767	1.56234348076321	0.795683286167977	2.12568861330726
0.691	2.32663539898514	2.57134703793016	1.09395408488338	2.70031418855224	3.00655262154972	2.24799455075359	2.04130132115471	1.56340696216242	0.797550205118269	2.12611318830403
0.692	2.32774522527592	2.5720893289666	1.0941446375463	2.7012981166649	3.00720647135012	2.24808317117805	2.04165008836823	1.56437738844405	0.798949956072983	2.12756359819531
0.693	2.32897470508556	2.57274024363008	1.09493268430921	2.70336434921921	3.00839150259655	2.24868190681598	2.04201804371261	1.56555447659635	0.800117881533268	2.12821456955868
0.694	2.33034640248123	2.57378746740098	1.09572073202163	2.70405295451883	3.00914614060985	2.24888595300672	2.04253075455608	1.5667623814442	0.801171652435483	2.12930422524216
0.695	2.33136086429007	2.57541476541661	1.09593550747839	2.70531241505035	3.01045922819516	2.24968873865093	2.04316028952713	1.5681769516684	0.803038577016754	2.13018864883328
0.696	2.33181348334104	2.57559752366129	1.09669933335139	2.70641452375269	3.01108582596277	2.24992232669322	2.04393458342528	1.56948819648665	0.804550730671336	2.13129947107582
0.697	2.33270829798818	2.57689936881785	1.09775060526277	2.70794930681266	3.01241255440776	2.24989278670572	2.04419616272248	1.57043809738756	0.806305260836251	2.13174521156137
0.698	2.33409214560428	2.57765193798656	1.09815593390376	2.70879548207251	3.0135104553092	2.25069557742846	2.04443855514534	1.57165628906483	0.807590862352529	2.13336558994703
0.699	2.33523840851746	2.5784958889608	1.09872920910544	2.71003536038334	3.01433863872278	2.25072511721659	2.0448640801187	1.57307087922038	0.80934187965356	2.13381133145478
0.7	2.33589392579802	2.57968583658674	1.0994930375987	2.71115706736931	3.0156926432674	2.25129432139127	2.04581277051171	1.57401051938791	0.810857555255825	2.13492215898269
0.701	2.33713557620726	2.580326502379	1.09987414288764	2.71216060254968	3.0165344634076	2.25186352756078	2.04621911252868	1.57509457749776	0.81214140276484	2.13646462014203
0.702	2.33813792296037	2.58117046068469	1.10140180167638	2.71412849512692	3.01740354267342	2.25227163120626	2.04699342266173	1.57626143268973	0.813774753177721	2.13700945172735
0.703	2.33859054653519	2.58192304027507	1.10183297501203	2.71513224355039	3.01911445374395	2.25256430125169	2.04734220062819	1.5775829778087	0.815058603011032	2.13787977139974
0.704	2.33970041494897	2.58286864932427	1.10233358084599	2.71702115450761	3.01948497271945	2.25297240681928	2.04774854737992	1.57865677646566	0.816347722630517	2.13920994950501
0.705	2.34144326241309	2.584170525232	1.1030505847411	2.71741485965124	3.02091254409181	2.25342618343157	2.04859087084865	1.58021581258915	0.817745733457714	2.1402996153299
0.706	2.34231382580496	2.58521778824808	1.10410024609503	2.71930398519808	3.02225295652905	2.25330802622212	2.0488716463245	1.58103159638403	0.819143746076299	2.14126902416648
0.707	2.34301790719907	2.58574655362234	1.10483985431075	2.72085859958873	3.02286595370955	2.25411083349114	2.04904603709349	1.58279731779842	0.821130118976885	2.14282560981167
0.708	2.34379309327306	2.58727226680711	1.105342083727	2.72223605979997	3.02372142691022	2.25460756045715	2.04990755729162	1.58364391737619	0.822294547269591	2.14303789770933
0.709	2.34466366231491	2.58726200182614	1.10577163893173	2.72233464115203	3.02503460233575	2.25487069395166	2.05029472125662	1.58493468132757	0.823929663731505	2.1441346240612
0.71	2.34555851116569	2.58905160797713	1.10608169290724	2.72363352750447	3.02614618634653	2.25561443067786	2.0505754997428	1.58567794702973	0.826033713329363	2.14513226530911
0.711	2.3472649735091	2.58980420681064	1.1074672610812	2.72481424148863	3.02748662766344	2.25574599781	2.05118587444115	1.5874436927669	0.827547651678651	2.14666062813287
0.712	2.34829163084509	2.5908925489925	1.10820687181977	2.72591617467933	3.02795795986292	2.25584802664517	2.05180500596983	1.58840391245843	0.829070364906146	2.14710637820432
0.713	2.34956801900247	2.59216366396842	1.10839742445339	2.72772674753146	3.02941283931395	2.25654881635622	2.05266654188566	1.58981857395991	0.830350717695086	2.14843657230531
0.714	2.3503553586093	2.59258052696356	1.10920971271363	2.72880909277919	3.03051081726649	2.25694351984146	2.05286012734425	1.59076853109219	0.831757514831029	2.14930690000284
0.715	2.35152423114783	2.59417712927156	1.10992672601065	2.73061946865832	3.03139356705568	2.25691398136734	2.05303452186993	1.59184237046868	0.833624474595668	2.1498376201557
0.716	2.35253876211746	2.59426851488549	1.11054683612104	2.73178060224134	3.03257873373229	2.2573221008248	2.05355770715866	1.59291621314915	0.835140175500276	2.15140128336366
0.717	2.35364868030424	2.59622140264247	1.11112012243927	2.73319747786296	3.0339192110998	2.25789132820688	2.05449601854187	1.59387644766788	0.836892975130523	2.1520452068372
0.718	2.35580957164616	2.59709620049973	1.11133490137181	2.73475212600536	3.03501720934348	2.2585921261794	2.054776804492	1.59456838626979	0.838406926391491	2.15316312123696
0.719	2.35690736153954	2.59771637268328	1.11240879661716	2.73583468710401	3.03610158892021	2.25885526375477	2.05570636382278	1.59600361144096	0.840389813798615	2.15426691915938
0.72	2.35789762857711	2.59932326701031	1.11353114631441	2.7363857655142	3.03732765322222	2.25916135785516	2.05600634426819	1.59788302645273	0.84214437175775	2.15492496290114
0.721	2.35815949658749	2.59974013991665	1.11362642264454	2.73809778484803	3.03839842094396	2.25980308677752	2.05637433170543	1.59872966088568	0.844011344902673	2.156354255817
0.722	2.35963883203134	2.60133677998969	1.11460504395076	2.73961305278482	3.03951006258543	2.25999373027521	2.05712950173627	1.59968991119362	0.845876568339085	2.15734485384556
0.723	2.36074877653747	2.60198775637748	1.11544156800728	2.7411481219588	3.04062170897359	2.26063546221065	2.0574102923423	1.60109435332648	0.846932109164456	2.15811610427837
0.724	2.3626825229552	2.60273012222004	1.11565634794418	2.7428011682455	3.04180692829629	2.26086906489534	2.0579718750418	1.60205461006127	0.849032679758621	2.15888029499357
0.725	2.36349417992509	2.60403208256874	1.11668179329468	2.74378516022205	3.04276328279238	2.26156987476237	2.05893983928559	1.6037170969815	0.850316557965564	2.16031665505545
0.726	2.36447232268858	2.60476418820489	1.11699348350266	2.74533983430042	3.04363244782894	2.2623002241756	2.05913343294336	1.60454320972845	0.852301213269113	2.16129313593515
0.727	2.36576091386597	2.606371120024	1.11751832048896	2.7464811972594	3.04484492814241	2.26260632636443	2.05982060986238	1.60597847617108	0.854173452824411	2.1623898837864
0.728	2.36683444919487	2.60720488628413	1.11876018293956	2.74817365026102	3.04591573453997	2.2629124299182	2.0601886058373	1.60706263060647	0.855919267372699	2.16327434428928
0.729	2.36744319956056	2.60829329040126	1.11904601197046	2.74905927059885	3.04726990797427	2.26358371215176	2.06057579681518	1.60861152463543	0.858135772580101	2.16480273341193
0.73	2.36883933330771	2.60956447897672	1.11971458234927	2.7506535514926	3.04786934669324	2.26431406893397	2.06111819659128	1.60966488477586	0.859774424625994	2.16612589763398
0.731	2.37047482760736	2.61051017529143	1.12090799180882	2.75098808444162	3.04861046800154	2.26422546216698	2.06191177880072	1.61167853206667	0.861641420489322	2.16723677543509
0.732	2.37178773386423	2.61159859119172	1.12097903971222	2.75250338380716	3.05016629779215	2.26499878777704	2.06256057927283	1.61263881782826	0.862575794387981	2.16778162175439
0.733	2.37269480401788	2.61342940369388	1.12188662142055	2.75413686456274	3.05173575924268	2.26539350329415	2.06243498824374	1.61335133361462	0.864797559044891	2.16930295504927
0.734	2.37355329256074	2.61403934508293	1.12281843345985	2.75561277935499	3.05270577773473	2.26596275920694	2.06316057072632	1.61490025648319	0.866197373059992	2.17019448601505
0.735	2.3744603673646	2.61522943120996	1.12276997572807	2.75704950548121	3.05356135666665	2.26637091009826	2.06370297856367	1.61618087886532	0.868183798310021	2.17119922597446
0.736	2.37631096664718	2.61605295755033	1.12386811278161	2.75813190121033	3.05465944557202	2.26667702486252	2.06417738118368	1.61679004809887	0.870054302962876	2.17196342640405
0.737	2.37739668076813	2.6174566330757	1.12465619301786	2.75972600385973	3.0558583662456	2.26730535409668	2.06507738009973	1.61820483269594	0.872270829900174	2.17338568419275
0.738	2.37860208221151	2.61832122641998	1.12489520432697	2.7614184926785	3.05698370213729	2.2677135100007	2.06523258963565	1.61950600184969	0.873438805045331	2.17360503658969
0.739	2.38022548945908	2.61947026871587	1.1251099863819	2.76248129953619	3.05891016851875	2.26825324141218	2.06600699924604	1.6207140860995	0.875771261637928	2.17483619863867
0.74	2.38077352886683	2.62087396027592	1.12611285055628	2.76334734376289	3.05961047012957	2.26854592157916	2.06630700229434	1.62212888777559	0.877408179135342	2.17603910812433
0.741	2.38203788896314	2.62170776799141	1.12692352060434	2.76486267349851	3.06070858739217	2.26882250839158	2.06716862177926	1.62320282566473	0.879276946229184	2.17756045267165
0.742	2.38317221417741	2.62299954454012	1.12799743310814	2.76624023139608	3.06156419500252	2.26969790061127	2.06764303537534	1.62426650108993	0.881263387474997	2.17757458117212
0.743	2.38502287431773	2.62417940086974	1.12828490594306	2.76775576825591	3.06313373665772	2.26982947443108	2.06758544466119	1.62555742883028	0.883014487270367	2.17912418592268
0.744	2.38620400777732	2.62546092299756	1.12861919524769	2.76954646362691	3.06435993688798	2.2703987471516	2.06857266948906	1.62650748752631	0.885006174013151	2.18065259971039
0.745	2.38761237650076	2.62652886234294	1.1293588203474	2.77070766770306	3.06567336349353	2.27096802188441	2.06936629484039	1.62768479959174	0.88628833676879	2.18109130828721
0.746	2.38784995085836	2.62757627521819	1.12990789316041	2.77177049015723	3.066043949883	2.27133321345311	2.06955990248579	1.62924405407362	0.888157114316915	2.18252064523041
0.747	2.38978388285888	2.62856309039287	1.13095757855045	2.77326624404605	3.06762713842335	2.27127414936544	2.07018953570225	1.63019412333267	0.889908222261845	2.18295935473232
0.748	2.39098933391017	2.62984463151717	1.13179412825487	2.77487998366727	3.06849638584067	2.2722811327053	2.07089596473436	1.63124755727437	0.892126528455041	2.18426841886738
0.749	2.39316268074522	2.63120731086209	1.1323189718101	2.77547048828922	3.07006597556064	2.2728504146129	2.07066395856161	1.63234205410593	0.893997059373077	2.18592418230217
0.75	2.39404551432023	2.63241799597216	1.13279700143844	2.7766317036886	3.07080716170682	2.27298198992551	2.07156400033021	1.63364327977466	0.895981773274557	2.18692188198356
0.751	2.39545392174211	2.63355682835406	1.13379987613001	2.77830464174233	3.07224869752857	2.27352174322833	2.07219364081967	1.63531618961683	0.898435433249664	2.18801866179414
0.752	2.39664724497676	2.63463506229547	1.1340372423671	2.77938707507544	3.07333325956736	2.27432465088182	2.07294888832783	1.63659689832329	0.900421898425768	2.18845737408659
0.753	2.39742254199762	2.63590636461932	1.13513539442172	2.78107961837564	3.07430336977027	2.27460125777899	2.0729872868406	1.63780504067372	0.90158989536863	2.18966030060939
0.754	2.39895066442896	2.63707600720271	1.1358282108837	2.7831853081505	3.07528709731333	2.27520007842093	2.07396576059077	1.63899265850318	0.902880799129826	2.19067213962787
0.755	2.40025154823129	2.63845925134454	1.13558919470405	2.78420875820792	3.07672866346723	2.27560826501183	2.07451699377134	1.64017001651093	0.905682252709226	2.1920024163093
0.756	2.40187508187636	2.63951697280811	1.13664053672142	2.78523221002977	3.07846722215317	2.27661527927334	2.07507863772162	1.64171906387663	0.908135927657675	2.19342470586137
0.757	2.40306843007958	2.64091049368983	1.13726065890956	2.78698376292833	3.07939651657682	2.27701001026063	2.07527225293251	1.64267943319996	0.909771131951332	2.19451442668031
0.758	2.40459658608232	2.64240568851392	1.13780973716174	2.78816459919816	3.08048111429756	2.27741820318669	2.07551467563183	1.64396017315883	0.911871796945785	2.19582350647895
0.759	2.40495385574086	2.64327035422874	1.13857360087177	2.78918825401493	3.08072364916547	2.2782936520045	2.07622113222371	1.64549897502303	0.913508749036968	2.1961560777212
0.76	2.40658957206981	2.6448569640466	1.13919372379178	2.7896409914604	3.08256308574781	2.27896500656998	2.07736363537949	1.64657298805504	0.915491747963365	2.19716792930948
0.761	2.4078661787025	2.64572163693991	1.13991077767264	2.79125477515018	3.08399109011347	2.27912611250311	2.07755725362238	1.64798790559506	0.9180613699133	2.19836379945203
0.762	2.40990780980635	2.64710492213248	1.1410089384061	2.793124528486	3.08519017603958	2.27976794249073	2.07794449092416	1.64942335552178	0.920163791513629	2.19946059421476
0.763	2.41091039703393	2.64849847923591	1.14148532005193	2.79410860118605	3.08643009866747	2.28043930361833	2.07863175980435	1.65061101601878	0.920987498286844	2.20078381879705
0.764	2.41236751733813	2.64966817244587	1.1419633578755	2.79668667982869	3.08740026515303	2.28090656417023	2.07903820259798	1.65157141040659	0.923204112174379	2.20222732993356
0.765	2.41310637532867	2.65106174182837	1.14368164618654	2.79741498765386	3.08848490271321	2.28125571952175	2.07968707225093	1.65252154462754	0.925540144744749	2.20277219513408
0.766	2.41429976749511	2.65220064984715	1.14301305433025	2.79826128454688	3.08982569967415	2.2825259331799	2.0797550793575	1.65443208415565	0.927644318841483	2.20441386199551
0.767	2.41588691159853	2.65353362138102	1.14418391979347	2.8006427993387	3.09149630240893	2.28216072119118	2.08051036432034	1.65538222665149	0.929630823191018	2.20585031113555
0.768	2.41765456978957	2.65500835000199	1.14482827928586	2.80239439823648	3.09223755196392	2.28340141650353	2.08135286332482	1.65679718314981	0.932196990090691	2.20650132361529
0.769	2.41926605024784	2.65607639733626	1.14458925892691	2.80259137206508	3.09320774384179	2.28363505087557	2.08130405875786	1.65821214637079	0.933832223830488	2.20749198376029
0.77	2.42069890320187	2.65745973205305	1.1457827022136	2.80347707130594	3.09453496070808	2.28370758071147	2.08244660104092	1.65939983914771	0.935938150472353	2.2091760844963
0.771	2.42165288896099	2.6585175230874	1.14652233893405	2.80518928338226	3.09600387254001	2.28484623352589	2.08288265557528	1.66036025850342	0.938506071461002	2.20970681179782
0.772	2.42253579839079	2.66014527884028	1.14652233893405	2.80686230099582	3.09751361581479	2.28564920015291	2.08328911058246	1.66177523783911	0.94002711935107	2.21081069333682
0.773	2.42417162646292	2.66162004170002	1.14757370089276	2.8077874018795	3.09831492685421	2.28588283763901	2.08399561004315	1.66331412560577	0.941198628898658	2.21267881021978
0.774	2.4257831442698	2.66234202830817	1.14824063521689	2.80973580292431	3.09929875144611	2.28612996156086	2.08483812802159	1.66463600098157	0.943415280803705	2.21322368135865
0.775	2.4275265569322	2.66385786443193	1.14902874285753	2.8118613925792	3.10038344804685	2.28666977349957	2.08503175642924	1.66592709712017	0.945869022298654	2.21477336687199
0.776	2.42912593333409	2.66500708958011	1.15034336749052	2.81245193264328	3.10136728100026	2.28750227311925	2.08548702134197	1.66687727385619	0.947853814815104	2.21611076512022
0.777	2.43067856961332	2.66620764606426	1.15062919657134	2.81400678481782	3.10317966398155	2.28794003113171	2.08585507520979	1.66795135660732	0.95018989174483	2.21619569353377
0.778	2.43153717715547	2.66736714597509	1.15036593839337	2.81593560701918	3.1047767122245	2.28843683565576	2.08652317757723	1.66892206168595	0.952410037893725	2.21676178421924
0.779	2.43304117424977	2.66875053534336	1.15156105491819	2.8166443381462	3.10560526856168	2.28884507390279	2.08727849601771	1.67068826986451	0.954047034936145	2.21887049967116
0.78	2.43467707305711	2.66994084197326	1.15263499663172	2.81709709621815	3.10654830846855	2.2895164790109	2.08775297258366	1.67177262608	0.95638312323702	2.2196205932099
0.781	2.43639622118212	2.67100894484444	1.15344734625595	2.81904552867938	3.10776112658247	2.29026042725967	2.08794660470577	1.67305349139173	0.958250260036113	2.22073156427761
0.782	2.43761403807132	2.67185316452911	1.15459233063529	2.82030522159853	3.10864411356701	2.2914286508821	2.08867233464472	1.67413785508927	0.959889001089277	2.22194868363063
0.783	2.43942860879456	2.67366382125941	1.15428226538613	2.82166330982534	3.1103284714983	2.29163277569767	2.08932124357303	1.67567680283441	0.961178197105669	2.22335687537621
0.784	2.43990562300276	2.67428416028085	1.15495086839691	2.82390693784602	3.11082720966378	2.29207054742638	2.08958288560666	1.67675091452991	0.963978046148436	2.22434755876772
0.785	2.44181561155652	2.67593253526544	1.15612176032791	2.82512724543754	3.11263967113434	2.29281451194171	2.09014458390832	1.67794893628099	0.966314153406672	2.22535239233316
0.786	2.44291371627364	2.67664429307376	1.1559053012592	2.82650513991782	3.11298312113352	2.29350195203292	2.09095754119571	1.67961180950178	0.968184778356457	2.22610956312339
0.787	2.44446644395277	2.67804825851644	1.15674189211186	2.82754826692706	3.11466751491528	2.2943775072034	2.09141282227838	1.68114052384321	0.971564338402694	2.22765220492095
0.788	2.446400802139	2.6804084227536	1.15764952444553	2.82947713510154	3.11636552439148	2.29478576769447	2.09180009695822	1.6821010056647	0.972971217160926	2.2287702658442
0.789	2.44771407216108	2.68124240487583	1.15784007727101	2.83002829667799	3.11793545850649	2.29558878564325	2.09218737273305	1.68342295525537	0.975428486037194	2.22974680654935
0.79	2.44927705682465	2.68263612739356	1.15877194844328	2.83079604261791	3.11854869852743	2.29609911795815	2.09285550394725	1.68495168830379	0.977524064628198	2.23129653232204
0.791	2.45010114366743	2.68370427798439	1.15934527995599	2.83266592382585	3.11953260598523	2.29643483729419	2.09371727827558	1.68625313001159	0.980792921460062	2.23261274174142
0.792	2.45192796906228	2.68519969559034	1.15960687183868	2.83402404172682	3.12047571534185	2.29723786410106	2.09410455929764	1.68757509609273	0.982551095865389	2.23339822199438
0.793	2.45375480825199	2.68710185580776	1.16072929898316	2.83548055788509	3.12194478993225	2.29811344581301	2.09436620788184	1.68840142710671	0.983260607684431	2.23448798993792
0.794	2.45547408336431	2.68753938787088	1.16127839445157	2.83693707786312	3.12327218306953	2.29884392941823	2.09503434876466	1.6901882657612	0.985828633663944	2.23637739730433
0.795	2.45669199229205	2.68958431134729	1.1618517283015	2.83859039284573	3.12485576690001	2.29925220708207	2.09552805895489	1.69149998831254	0.988630281713059	2.23702842945058
0.796	2.45830370800755	2.69063195674434	1.16252033930595	2.84022411109254	3.12581250204938	2.3001573186328	2.09619620524949	1.69258441174408	0.990147916576311	2.23813235624366
0.797	2.46002301395512	2.69246326531368	1.16337950394079	2.84148385127547	3.12678284074863	2.30079926051466	2.09686435456315	1.69387562563484	0.992373332452483	2.23923628499122
0.798	2.46122877184797	2.69321612932197	1.16392860144156	2.842428609834	3.12825195516216	2.30183596977444	2.09746449934901	1.69507370997227	0.995171532904416	2.23999346543411
0.799	2.46284051527458	2.69458937920485	1.164406661505	2.84441652873216	3.12943769633736	2.30227377489469	2.09772615240956	1.69636493478762	0.997507703536328	2.24198903730733
0.8	2.46429797525664	2.69631902656046	1.16502679766934	2.8455582794142	3.13069143384384	2.30284316995137	2.09830709059456	1.69814155957603	0.999842147764167	2.24276037619786
0.801	2.46582650572717	2.6979469975322	1.16536110462129	2.84658184010662	3.13163459825172	2.30440624930138	2.09848152681398	1.69910209095965	1.0013649930319	2.24385723436151
0.802	2.46734287039003	2.6986485454543	1.16614923455331	2.84821558201623	3.13306295285451	2.30471247179166	2.09944976340994	1.70053776410774	1.00428262699143	2.24462857530579
0.803	2.46903788670758	2.69995093173984	1.16688888718219	2.8496721354665	3.13428951389761	2.3054565106488	2.1003987955791	1.70173587300001	1.00522229483886	2.24573251505482
0.804	2.47014827648503	2.70154812476689	1.16758174245442	2.85160108013437	3.13560338864212	2.30636165928227	2.10036037374417	1.70326469784249	1.0075602168765	2.24661708411146
0.805	2.47177225374827	2.70304363742381	1.16813084323191	2.85309704068223	3.13661455861996	2.30666788840235	2.10157990809794	1.70435941795906	1.00966106317788	2.24816685310045
0.806	2.4731100105296	2.70455969079783	1.16872842377358	2.85431741217006	3.13792844727185	2.30744145420446	2.1019672107056	1.70577459794001	1.01187958943454	2.24981569341173
0.807	2.47482941966376	2.70561765839466	1.16944383881692	2.8557345837532	3.13902693662556	2.30804038162527	2.10233530196519	1.7073239591015	1.01433174165615	2.25057996147322
0.808	2.47653666128328	2.70679785375769	1.16996870103061	2.85719115735774	3.14011183622964	2.30897505893568	2.10293547203776	1.70887332779903	1.01666795384572	2.25124516339456
0.809	2.47830481431041	2.70839508601939	1.17085211315911	2.85839193559399	3.14119674161481	2.30995279503431	2.10367165979447	1.70972023158881	1.01900590016796	2.25246234228848
0.81	2.47928329260867	2.70966671864711	1.17113962703498	2.85945491888132	3.14229524691511	2.31018646657485	2.10393332154435	1.7112593538748	1.02075893082362	2.25378567087377
0.811	2.48059673347013	2.71108111563288	1.17175976681546	2.8606163038737	3.14360917357736	2.3108579708975	2.10455271151978	1.71291214472422	1.02286326260467	2.25522223044353
0.812	2.48234055779849	2.71212884154422	1.17259470029783	2.86183669219363	3.1450648022431	2.31189474498836	2.10462071902404	1.71447179836345	1.02543138877196	2.25620587936876
0.813	2.48408439711846	2.71383806463564	1.17290645651951	2.86329328204074	3.1459071269959	2.31279993206702	2.10509525088123	1.71554603967983	1.02777108118499	2.25730983961269
0.814	2.48569628776768	2.71500802837794	1.17331180340044	2.86478927486331	3.14710657076249	2.31347144812896	2.10567621926704	1.71719885357719	1.02953103602862	2.25841380188058
0.815	2.48742796992299	2.71682923048543	1.17381242682689	2.86628527185451	3.14834679830546	2.31424505067034	2.10604431908226	1.71874827071884	1.03174614988795	2.25985745450648
0.816	2.48967329079979	2.71843678744307	1.17443425528737	2.86797807455637	3.14988978448374	2.3146828955816	2.10711904382053	1.71969860593728	1.03431429881403	2.26062173250455
0.817	2.49054420461981	2.72013578290162	1.17541295017146	2.86906067923641	3.15063121032165	2.31595337421666	2.10750636147309	1.72102070721528	1.03665228214345	2.26205122561935
0.818	2.49209727813914	2.7219570188852	1.1749833614588	2.87059608758518	3.15197237509576	2.31685858572848	2.10819377759501	1.72267355075061	1.03899027038022	2.26317644539179
0.819	2.49372140706322	2.72346290869833	1.17581829768318	2.87203309899608	3.15291564902918	2.31735545807228	2.10864910579547	1.72374781999211	1.04167438944444	2.26382041313795
0.82	2.4952623191076	2.72495853985151	1.17679699398254	2.87305670995468	3.15437134091393	2.31786588916752	2.10921087361259	1.72493575856575	1.04424601680137	2.2652569966731
0.821	2.49705292668504	2.72686097241712	1.17686971892679	2.87465113204788	3.1557261185117	2.31916590161141	2.10968542013398	1.72614421517755	1.0461115900335	2.2662477423235
0.822	2.49902428145612	2.72772589524908	1.17737034345941	2.87591095236131	3.15691203044175	2.3203048169895	2.11026640733114	1.72744582933137	1.04810001942578	2.2674578685815
0.823	2.49979980166079	2.72944548230721	1.17813424678094	2.87736758042036	3.15801061317931	2.32080169784631	2.11084739701252	1.72875770575179	1.0504397581999	2.26888737655469
0.824	2.50173461358459	2.73225395233365	1.17811000484867	2.87884401095939	3.15993799480962	2.32167742799392	2.1116220537865	1.72993540694645	1.0525424230704	2.27021073977592
0.825	2.50357402486959	2.73299665714027	1.17877863218638	2.88016284363775	3.16032231135511	2.32291845204063	2.11183493545146	1.73125755025334	1.05511235310799	2.27120149286519
0.826	2.50511500742405	2.73479744386656	1.17908870397247	2.88154068230044	3.16176446446373	2.32322472483502	2.11271604011314	1.73304463095668	1.05768056652108	2.27253194614026
0.827	2.50712090038606	2.73595722973888	1.17949405235008	2.88331233470944	3.16295041505677	2.32449526969623	2.11319059818363	1.73410867931819	1.05955133962256	2.27363593628094
0.828	2.50857868241539	2.73737176190637	1.18002061251362	2.88457217573934	3.16466238983469	2.32550262425088	2.11387804372015	1.73565818000333	1.06200361125427	2.27473284285154
0.829	2.51008312161764	2.73864352874101	1.18064075693083	2.88579261890509	3.1655183819434	2.32594050422393	2.11461428140554	1.73697009089514	1.06468607734288	2.27573777484183
0.83	2.51151653812001	2.74079053370978	1.18130938688871	2.88719027110392	3.1665762479368	2.32687528100083	2.1150888454842	1.73851960577169	1.06690645277402	2.27716730150441
0.831	2.51303318929378	2.742174288231	1.18197801759302	2.88896194282099	3.16816014171555	2.32824794947392	2.11547618524867	1.74019305620082	1.06877896541843	2.27825712741336
0.832	2.51475288503693	2.74354778231253	1.1819537747206	2.88988718238112	3.16938688940873	2.32855423641254	2.11575708144359	1.74139131365035	1.07111702767314	2.27990604202744
0.833	2.51667562977904	2.74549141539858	1.18264664904487	2.89154065880946	3.17031666891624	2.33008802748207	2.11691910952179	1.74234171814659	1.07286670460831	2.28102421958017
0.834	2.51824110082012	2.74644783554954	1.18322000463883	2.89293832657211	3.17140173409422	2.33086171890723	2.11732567412719	1.74435620975247	1.07473750622998	2.28189466699887
0.835	2.51982882170202	2.748258979745	1.18338631461881	2.89441480193596	3.17264208378799	2.3315333165702	2.11728723498395	1.74521346091543	1.07707558275029	2.28365682687919
0.836	2.5217760044069	2.7496633083828	1.18405494740301	2.89593048489147	3.17396979854763	2.33270182692348	2.11851728300968	1.74686643556507	1.07906234982716	2.28443530427042
0.837	2.52341254149429	2.75082315786007	1.18436502061706	2.89752497652013	3.17542563366655	2.33367973275091	2.11883662476551	1.74817839362652	1.08163407341764	2.28576578966229
0.838	2.52513231381906	2.75295999162728	1.18479461399102	2.89874545002588	3.17638261276922	2.33441035086283	2.11971777472422	1.74972796435059	1.08408468508583	2.28709627865172
0.839	2.5269597217607	2.75456776210369	1.18517741827374	2.90014313739328	3.17745412696921	2.33531567053548	2.12008590655373	1.75125703245234	1.08641934523839	2.28786767302571
0.84	2.52836884795448	2.75575843719655	1.18560701222389	2.90165883732132	3.17855281200387	2.33632309800413	2.12056048830849	1.752217722815	1.08864149074014	2.28885136550041
0.841	2.53024508951411	2.75724397830045	1.18613188298481	2.90264330331782	3.17977961580603	2.33702422318677	2.12116074269264	1.75410834745804	1.09144344251277	2.29006153476356
0.842	2.53176186253705	2.7589637531622	1.18639516806688	2.90343075832169	3.18110737654666	2.33806116481696	2.12174177841388	1.75506904650343	1.09366388096075	2.29138494451434
0.843	2.53317101746885	2.76004246880887	1.18665675393659	2.90492686603786	3.18219249805612	2.33893700364375	2.122109914863	1.75637078488193	1.0955347227691	2.29215634409116
0.844	2.5347122168789	2.761955416063	1.18703956007779	2.90620636137177	3.18362122858147	2.33976974711282	2.12258450321037	1.75793065173864	1.09752152966692	2.29348684860901
0.845	2.53682597820442	2.76273927750408	1.18804421669685	2.90803710360972	3.18410652825691	2.34033927869731	2.12305909306636	1.75899478781751	1.09974370028308	2.29493059611324
0.846	2.53869009818276	2.76476422501093	1.18720756930918	2.90935601015561	3.18567696990613	2.34098141715123	2.12334000323292	1.76044098725155	1.1026633681987	2.29569491000898
0.847	2.54040998481209	2.76593440822093	1.18811524885619	2.91032069043891	3.18677569606484	2.34232470742021	2.12413395261398	1.76198036531532	1.1047661536299	2.29679185304866
0.848	2.54169935034977	2.76774568399251	1.18809100436805	2.91181681839253	3.18800254438842	2.34308485967271	2.12501513753091	1.76304451578307	1.10721511841136	2.29812236930088
0.849	2.54438797040432	2.76881416638667	1.18809100436805	2.91341135950825	3.18870335101526	2.34406283861013	2.12520882126409	1.76436679719773	1.10990460140426	2.29943161459835
0.85	2.54567735513659	2.77042203255377	1.18897444062083	2.91522252651828	3.18954585733321	2.34466188655684	2.12578987413107	1.76650537294607	1.11224276610014	2.30054983887414
0.851	2.54772020407651	2.77205044711476	1.18859163215798	2.91587218812032	3.19127161503314	2.34596209863579	2.12615801983402	1.76745585595903	1.11445982485146	2.30132125062646
0.852	2.54945236773527	2.77374977930551	1.18906971729016	2.91730932765746	3.1922015166158	2.34637054131048	2.12691353816775	1.76831316640683	1.11691396734303	2.30286407711985
0.853	2.55076619839023	2.77515424298559	1.18919094121373	2.91872666757175	3.19341481741574	2.34750965489137	2.12758182902444	1.76971839213577	1.1193681166987	2.30376291901564
0.854	2.55258160299814	2.77663989176094	1.18954780313035	2.92036063510358	3.19499890710503	2.3483855529181	2.12816289144973	1.77104070179918	1.12112304431325	2.30519251028648
0.855	2.55433822923753	2.77816662790978	1.18995315474859	2.92138434306691	3.19622580012608	2.3498469050777	2.12874395637927	1.77210488442658	1.12357720513154	2.30651595528834
0.856	2.55596280294087	2.77954030563831	1.19012116637812	2.92299851528049	3.19705476110199	2.35085442943047	2.12921856629345	1.77365457633321	1.12603137290531	2.3076200107141
0.857	2.55789810655206	2.78113796737758	1.19045548663027	2.92425845473586	3.19815354422753	2.35129238753463	2.12997410016082	1.77544190344352	1.12778117158671	2.30873116223609
0.858	2.55973799713365	2.78263391971389	1.19047973176825	2.92555780248752	3.19939403021124	2.35253365285661	2.13029347510597	1.7763719078994	1.12988402006078	2.30982812819517
0.859	2.56157790425973	2.78403843096138	1.19076726611827	2.92705397604751	3.20042494790671	2.35330746488691	2.13106824115294	1.77793187505118	1.13280036982039	2.31071279654215
0.86	2.56339339429419	2.78586010077185	1.1911726183683	2.92855015413076	3.20235273443383	2.3547824811671	2.13145562584801	1.77861400527324	1.13514030876749	2.31216368852789
0.861	2.56470730488631	2.78713209793221	1.19188975170819	2.9298495134701	3.20322244637385	2.35527944606233	2.13229840457348	1.78052530443485	1.13700952425207	2.31325356582757
0.862	2.56714428333895	2.7889537892054	1.19208030520248	2.93063701197594	3.20453678687253	2.35698821677751	2.13279225343005	1.7817442230083	1.1393477616751	2.31457702991321
0.863	2.56837500127153	2.79035833456875	1.19222407326863	2.93260566105976	3.20536578716814	2.3578936696209	2.13346057183039	1.78327345871881	1.1414506401215	2.3158014428341
0.864	2.57083646059061	2.7918440689778	1.19200927408748	2.93382621919729	3.20693639308642	2.35850639783686	2.13384796314704	1.78446162966028	1.1434409756721	2.31723106335392
0.865	2.57246115631424	2.79335035301283	1.19270216342706	2.93498777402283	3.20804879897517	2.36004045523392	2.13449705829376	1.78563955305162	1.14565641367726	2.31812993678865
0.866	2.57336894229288	2.794530933578	1.19270216342706	2.93644456993556	3.20889138690932	2.36104805044264	2.13479721785471	1.78730300724521	1.14857282651999	2.31912076974829
0.867	2.5758304621861	2.79601669169463	1.19251160987571	2.93752731809547	3.21032032194319	2.36182190923069	2.13509737828137	1.78861513953095	1.15068086101358	2.32043005482621
0.868	2.57744297224482	2.79806243653312	1.1928459319922	2.93929916794203	3.21080568366773	2.36285901146792	2.13574647863365	1.7900614751771	1.15266608604399	2.32164738582951
0.869	2.57917537533076	2.79923276752759	1.19277490114512	2.93992926198109	3.21223463476883	2.36336964097478	2.13606587023562	1.79160100752702	1.15500265743928	2.32321156090885
0.87	2.58132620887771	2.80053564285928	1.19325299250555	2.94148448609957	3.21346162285245	2.36430462689403	2.13701513949712	1.79239686948104	1.15733923585341	2.32408205680054
0.871	2.58293875737999	2.8023368855886	1.19327723863949	2.94298070835517	3.21466147803864	2.36507850440899	2.13752823633467	1.79397742093085	1.15979350525889	2.32487479505118
0.872	2.58448033241471	2.80362950526602	1.19337251545759	2.94410287807494	3.21573321306213	2.36648099959511	2.13791563937722	1.79525882805253	1.16236204906828	2.32631863564484
0.873	2.58622502076867	2.80522731416025	1.19368430036243	2.94489040008119	3.21647484426763	2.36705062974493	2.13860321285259	1.79574436647812	1.16435243016589	2.3275288833644
0.874	2.58814837140594	2.80673367608609	1.19344525407976	2.94668187664313	3.21780284734632	2.36832151866351	2.13877768485531	1.79775922002651	1.16634110707746	2.32862588382455
0.875	2.58955786423697	2.80803658965424	1.19349374665855	2.94764663305145	3.21900272988008	2.36922704013997	2.13905862419212	1.79882350097255	1.1690273572253	2.32951058468566
0.876	2.5918164742717	2.80975669861477	1.19423342383676	2.94916247374663	3.22008805782318	2.37026419050836	2.13969743041017	1.80049728054892	1.17171532464244	2.33039528710439
0.877	2.59357345711183	2.81092708218377	1.19378128597729	2.95028465778153	3.22070157270555	2.37090647596061	2.14022084939667	1.80097257619615	1.17358633377047	2.33183204438122
0.878	2.59540143361797	2.81273866876548	1.19435465662852	2.95134783704757	3.22188790662593	2.3723816636214	2.14071472884294	1.80276006705179	1.17545393330434	2.33305650392177
0.879	2.59738360830826	2.81423480285169	1.19447418018429	2.95278508258707	3.22274412170779	2.37334619050446	2.14140231708766	1.80357646566396	1.17837388109162	2.33406156473773
0.88	2.59924831215093	2.81595495321225	1.19406882593355	2.9540450996397	3.22358677380756	2.37422225186288	2.14170249404591	1.80512632092369	1.18094248964412	2.33516567852033
0.881	2.60099312883383	2.81724764173472	1.19454692037706	2.95493105444264	3.22514395731831	2.37502567269876	2.14235162176576	1.8064282815786	1.18258156063745	2.33616364354716
0.882	2.60313195969764	2.81853006435964	1.19500076861387	2.9559548359379	3.2266001515673	2.37613550918704	2.14321369447119	1.80774049815294	1.18573179306613	2.33704125700331
0.883	2.60529528441448	2.82026051654208	1.19445164345455	2.95741169433687	3.22721368455147	2.37724535517633	2.14374605333533	1.80904247066499	1.18771711214663	2.33836478093337
0.884	2.60682479918184	2.82186870114098	1.19435636652823	2.95853389784974	3.22864276434634	2.37851632592034	2.14415270907504	1.81048890140708	1.18947388263874	2.33981576537667
0.885	2.6084375298483	2.82334434275293	1.19509775652245	2.96012859029773	3.22924273920956	2.37937874526352	2.14497632414555	1.81153273014668	1.19181056676942	2.34091989174403
0.886	2.60985938637211	2.82507482764509	1.19497823254074	2.96178229606109	3.23069896278806	2.38038647373881	2.14508279750474	1.81285521887081	1.19367821539606	2.34203112310673
0.887	2.61230911549915	2.8264692982238	1.19509775652245	2.9628849112709	3.23141351532203	2.38192072767841	2.14596412272364	1.8140332605026	1.19601491336386	2.34357406639118
0.888	2.61394636470936	2.82807752200389	1.19502672661117	2.9641449551794	3.23274161953397	2.38306010312748	2.14661326818381	1.81498389686149	1.19846760268815	2.34423228487039
0.889	2.6158822002699	2.82992005029329	1.19497994382284	2.96485369134614	3.23392803553167	2.38386356840674	2.14680698260907	1.81677147292989	1.20068833193089	2.34600884834778
0.89	2.61781805389513	2.83138546408176	1.19490891396285	2.96654682313438	3.23478429874763	2.38517776150851	2.14712640863961	1.81783582464226	1.20290906770621	2.34645476633583
0.891	2.62006474613027	2.83266795776708	1.19526748663452	2.96755103173677	3.23561344284502	2.38652145478388	2.14758184311611	1.81926179906565	1.20501212231268	2.34811808305445
0.892	2.62170205914821	2.83448997169874	1.19517220961538	2.96900792539139	3.23669886407153	2.38758820389341	2.14841441869459	1.82033640880685	1.20746654485232	2.34954068339366
0.893	2.62302855973075	2.83623080729359	1.19503015013228	2.96955924170163	3.2376561546156	2.38885925548687	2.14886985645735	1.82211376901094	1.20945192462691	2.34988045306523
0.894	2.62497672655306	2.83728929794612	1.19529344636148	2.97091772255791	3.23862701009199	2.39014401289304	2.14964472945499	1.82308492883693	1.21144241462302	2.35132437272816
0.895	2.62724799346666	2.83900960495277	1.19546146589005	2.97205955596731	3.23968532987071	2.39147405406115	2.15031312803472	1.82470760362891	1.21366488346137	2.35276119176249
0.896	2.62907626234958	2.84072992381545	1.19529515925807	2.97345745475461	3.24114163012338	2.3924523819064	2.15082628582497	1.82600965425065	1.21599824345712	2.35408475691093
0.897	2.63080909927766	2.84190044897264	1.19517563462661	2.97457969640269	3.24199792244971	2.39346020133464	2.15112648646811	1.82731171098391	1.21845100219235	2.35475009377099
0.898	2.63243425369337	2.84363106230422	1.19524837732045	2.9758397717773	3.24257082472836	2.39476078359865	2.15132020770248	1.82828288628207	1.22078608077449	2.3559888313231
0.899	2.63408392053624	2.84501536067201	1.19498679355374	2.97733610223511	3.24392612175015	2.39620671979056	2.15147545151244	1.82992608980489	1.22265550959808	2.35709299433505
0.9	2.63601994927249	2.84650140991783	1.19505782307584	2.9780054465564	3.24482922331348	2.39724404712591	2.15237605973279	1.83041168107858	1.22534707082882	2.35807679316846
0.901	2.63795599630908	2.84761131812797	1.19491576404424	2.97891126068816	3.24594181062504	2.39801810459574	2.15276350602211	1.83220959920147	1.22744849254075	2.35919517511778
0.902	2.6398920616684	2.84886306889901	1.19455890303918	2.98003351558053	3.24689915082461	2.39925975950742	2.15345115984215	1.83351168393777	1.22943562891627	2.36029934526734
0.903	2.64193584950147	2.85060400593821	1.19486898223636	2.98111636128137	3.24799819238309	2.40042874672291	2.15351916189994	1.83481377481459	1.23165815112574	2.36162293101212
0.904	2.64358560092015	2.85210036323735	1.19479795277673	2.98239605175646	3.24895554300151	2.40156826147559	2.15454551034489	1.83576447992679	1.23271056944391	2.36284747586964
0.905	2.64529405211577	2.85331204400715	1.19468014169124	2.98369556045732	3.24991289890535	2.40286890574425	2.15489448073406	1.83742822147397	1.23563075403836	2.3638526103739
0.906	2.64742109054085	2.85501190985951	1.19479966674413	2.98511309178784	3.25049938912243	2.40374515485732	2.15519469146481	1.83836868891243	1.2380835833425	2.36483642065073
0.907	2.64929856524788	2.85597900777811	1.19453808290788	2.9856250154256	3.2514838616753	2.40488469419412	2.15532041736706	1.83979476569757	1.24018504601715	2.36627328075577
0.908	2.65125925797724	2.85779091524976	1.19444280566371	2.98678669888161	3.25267040904358	2.4058925995916	2.15644430192447	1.84110713202702	1.24263958961136	2.36739168629008
0.909	2.65312452059525	2.85897179569642	1.19449130143833	2.98796798244416	3.25362778526492	2.40709111268491	2.15687024493271	1.84228529430556	1.24474276387619	2.36805704345417
0.91	2.65515618925885	2.86038700767695	1.19451554937525	2.98989745510925	3.25445702365127	2.408069554155	2.15764516547931	1.8437113907742	1.24661056145345	2.36960717736627
0.911	2.65667382275133	2.86272824584294	1.19413444025559	2.9904291999018	3.25578528904879	2.40887314915321	2.15777089599884	1.84479633628544	1.24882804877	2.37039291226514
0.912	2.6586345963358	2.86351242875446	1.19437349076343	2.9908032938757	3.25627076079364	2.40994003760902	2.15813911487548	1.84656360514587	1.25093293877282	2.37115731658251
0.913	2.66058312874263	2.86510033645137	1.19404087754631	2.99259494195467	3.2577271828296	2.4110501451651	2.15824560250003	1.84716294273178	1.25338921652132	2.37238900131793
0.914	2.6627348571621	2.86594516945847	1.19375504553413	2.99348097017439	3.25819910821663	2.41208757006984	2.15882679875913	1.84906443875623	1.25490904704698	2.37393915088853
0.915	2.66498206612792	2.86778798062146	1.1942088991547	2.99464267385635	3.25962844398098	2.41362211174653	2.15942724216629	1.8503666021745	1.25701225994299	2.37437798785641
0.916	2.66629659252977	2.86950849947618	1.19449644675409	2.99598141129544	3.25974303926658	2.41489337125703	2.16027017804533	1.85154480447456	1.25946347545412	2.3759352563023
0.917	2.66835292817055	2.87080146600035	1.19385203783709	2.9968084355685	3.26107134167365	2.41606246877795	2.16039591305804	1.85246483291337	1.26156670342861	2.37715984487074
0.918	2.67020610447796	2.87253228416547	1.19390053418685	2.99812758234068	3.2621433607941	2.41720209802148	2.16104511857392	1.85381823459449	1.26366824465344	2.37803041183136
0.919	2.67235794331116	2.87391674202195	1.19370997938776	2.99893479377731	3.26324248353705	2.41834173584776	2.16153908154936	1.85499645157863	1.26553948586922	2.37936827315688
0.92	2.67399570329182	2.87531148583838	1.19356792098424	3.00009651114678	3.2638290240859	2.41948138226087	2.16196504755295	1.85688775638398	1.26775704143736	2.38015402972783
0.921	2.67644623380215	2.87694058189785	1.19428507582763	3.00054944102005	3.26478646097371	2.42056208784728	2.16263350626368	1.85761108459292	1.26997122113773	2.3811449822221
0.922	2.67800084330741	2.8777957328431	1.19335483346385	3.00157332384992	3.26564284995579	2.42176070086393	2.16273999885405	1.8585618662375	1.2721955629799	2.38258189449653
0.923	2.67935227552346	2.87941456722522	1.19290269434549	3.00255779467036	3.2670857945418	2.42300255111845	2.1632339693838	1.86021549810259	1.2743022167248	2.3839126571491
0.924	2.68127647744838	2.88091109839897	1.19333230105327	3.00336501355375	3.26741605336942	2.42398110685888	2.16364069602896	1.8614142304069	1.27617179537165	2.38479746296809
0.925	2.68353618183528	2.88263171014306	1.19328552040608	3.00509769924066	3.26861626179573	2.4253841036354	2.1639601785047	1.86295415132064	1.27780768117175	2.38623438664547
0.926	2.68517404060016	2.88339540358106	1.19268960679886	3.00570807116675	3.26968832933673	2.42636267732879	2.16471589371763	1.86416313846322	1.28014297722213	2.38723246663326
0.927	2.68714741056695	2.88511603316279	1.19262029390727	3.00716508417075	3.27043013419995	2.42742967549164	2.16471589371763	1.86533115671603	1.28236227789344	2.38768554611886
0.928	2.68888076421486	2.88652112124364	1.19228596417704	3.00787388502329	3.27147512459422	2.42853991940204	2.16561660720285	1.86639569419077	1.28469759207337	2.38912959557659
0.929	2.69133148964318	2.88778333893143	1.19254926484055	3.00862210183393	3.27245969151241	2.42954798853691	2.16619783717823	1.86791515792873	1.28645119618737	2.39023383735005
0.93	2.69245526091815	2.88898492449245	1.19223918349189	3.00940973489992	3.27330256878933	2.43081937740186	2.16632358437296	1.86886597488143	1.28808879868364	2.39155750744122
0.931	2.69421322629219	2.89060383451177	1.19154799167402	3.01003993182337	3.2742600576741	2.43195911934814	2.16674957482628	1.87042642269942	1.29007780383531	2.39266887188898
0.932	2.69667630528589	2.89176431268812	1.19138168477922	3.01094559023889	3.27546031185232	2.43280608565864	2.16737955554162	1.87149098024297	1.29194742893709	2.39367408488559
0.933	2.69862524308126	2.89294535748192	1.19154970782819	3.01212693523195	3.2759458326005	2.43457466471944	2.16757330124883	1.87305144216717	1.29405245274911	2.39455891054883
0.934	2.70046645157793	2.89424873044699	1.19088276396046	3.01334769879628	3.27678872576327	2.43531945923367	2.16828029088563	1.87446745243012	1.29510158965294	2.39554989269257
0.935	2.7025231818801	2.89576591475657	1.19054843401816	3.01419435214043	3.27761808145481	2.43679527783559	2.16828029088563	1.87577997784262	1.29779004350379	2.39655511339322
0.936	2.70435214135452	2.89727282760281	1.19004779711404	3.01456846565358	3.27833283030352	2.43743789537797	2.16870629010091	1.87661708658582	1.29977738897118	2.39801343218335
0.937	2.7062056950982	2.89843333666126	1.18966668617541	3.01574982013734	3.27954665251942	2.43857768979965	2.16881279039024	1.87849829919014	1.30129395096652	2.39889114803616
0.938	2.70805926909254	2.8999402660045	1.18957312384115	3.01645863433651	3.28050417545575	2.4395425720056	2.16948128363813	1.87910794399902	1.30397736994657	2.40021484368941
0.939	2.71042707138523	2.90125395997255	1.18907248652747	3.0174825532286	3.28133355032088	2.44088677093597	2.17008178528544	1.88003831622353	1.30619844480838	2.40089449221028
0.94	2.71195741209984	2.902526533349	1.18919201263583	3.01836863027071	3.28217646875973	2.44173380147402	2.17064378244865	1.88170232025153	1.30795379449041	2.40211915906294
0.941	2.71382334154285	2.90404377095018	1.18878836848292	3.01892000780049	3.2828912369864	2.442830363272	2.17078879311838	1.8830353614733	1.3098234741401	2.40311015789561
0.942	2.71597569776168	2.90522487630065	1.18816820463463	3.01994393265691	3.28350493069689	2.44404293066345	2.17096328991311	1.88419322466129	1.31192687060585	2.40432771083443
0.943	2.7172073836258	2.90695594528965	1.18821670120112	3.02084961074062	3.28480632630109	2.44505111188226	2.17214505768409	1.88540229704368	1.31321144027098	2.40554526717533
0.944	2.71904878014467	2.90801473340711	1.18785983787057	3.02203098156481	3.28503556101313	2.44629316493536	2.17195130475202	1.88669439212899	1.31531316328789	2.40622492791092
0.945	2.72133356207448	2.909094091979	1.18721542560123	3.0226019599933	3.2859931154536	2.44743302751413	2.17274557393483	1.88799673426718	1.31718286605991	2.40744249030675
0.946	2.72337824093765	2.91059080594712	1.18635620992754	3.02358647657084	3.28696421157539	2.4487045642461	2.17267758097412	1.88894761982538	1.31893487530471	2.40899276760073
0.947	2.72471774934085	2.91188399424744	1.18659697621087	3.02433471955895	3.28733514199213	2.44934724373655	2.17295858424823	1.89037395428806	1.32069194349516	2.40964394646062
0.948	2.72645145175235	2.91341157634001	1.18635963854896	3.02514197700383	3.2882927082614	2.45095487192257	2.17377211827343	1.89179005643623	1.32325607217722	2.41065632909829
0.949	2.72812660537803	2.91394098368749	1.18578797032538	3.02569336276307	3.28933783092652	2.45209477033468	2.17419814595655	1.89286493750327	1.32489376766394	2.41198718322379
0.95	2.73027913729127	2.91554978047206	1.18540685806706	3.02644160931306	3.28970876526889	2.45283967439557	2.17495391636343	1.8939193439336	1.32688120083439	2.41320476216259
0.951	2.73229930905475	2.91727064158453	1.18481094149172	3.02742613438424	3.29052465483892	2.45387738078635	2.17525418236705	1.89511821634936	1.32910235816348	2.41375691304702
0.952	2.73405769275674	2.91845181256321	1.1844540770345	3.02803653653913	3.29218351770437	2.45488563378267	2.17580598599952	1.89629661560819	1.3307316544712	2.41542049386637
0.953	2.73593618297974	2.9197861834871	1.18383391232829	3.02888321755188	3.29219705065365	2.455923354054	2.17578672640739	1.89725776892876	1.33213733302155	2.41574608651508
0.954	2.73799333714348	2.92103828298366	1.18326224335436	3.02959205238225	3.29279723886189	2.45757434565786	2.17593175562141	1.89892187687044	1.33377673396311	2.41730351884716
0.955	2.73960707466696	2.92189358960426	1.18257104822533	3.03041913996371	3.29349852221664	2.45811486197093	2.17599974538755	1.89963506906912	1.33599623441768	2.41807511245206
0.956	2.74175974480625	2.9230850686559	1.18261954372459	3.03122640814709	3.29359961602329	2.45912314748795	2.17660028558075	1.90140270003381	1.3374002416246	2.4192008032225
0.957	2.74343506701343	2.92491804243051	1.18168929649269	3.0320336778833	3.29482706860893	2.45985425707965	2.17728807954196	1.90212613712254	1.33996613567794	2.42051743420028
0.958	2.74558778648673	2.92651662825088	1.18111762687698	3.03260466903368	3.29600040379925	2.46163697168028	2.17726881867654	1.90320105782385	1.34183591686333	2.42130328547886
0.959	2.74756189474282	2.92728046693824	1.18073651368237	3.03362862515021	3.29662766686397	2.46277695506769	2.17748184123982	1.90473097691738	1.34289187361812	2.42185544678907
0.96	2.74932044671969	2.928441116706	1.17952043154285	3.03376647421671	3.29708618096085	2.46378527408193	2.17818890200421	1.90604364423051	1.34452289757099	2.42276171143098
0.961	2.75126997156837	2.9298464632841	1.1791393180875	3.03429805008064	3.29778748640376	2.46463247231625	2.17842118974668	1.90723232994456	1.34686182364652	2.42463051753595
0.962	2.75289613476524	2.93063088557104	1.17875820453554	3.03530241361221	3.29836063691	2.46574302624626	2.17902174466571	1.90781131841304	1.34849958110986	2.42530309470277
0.963	2.75494117576304	2.93190361202278	1.17799426732465	3.03573555902326	3.29983090907838	2.466619695108	2.17902174466571	1.90937197724102	1.34966989039701	2.42652784110813
0.964	2.75702319872148	2.93318663173211	1.17754212220464	3.03660185151327	3.2995475329992	2.46806638588478	2.1791475220865	1.91008519672705	1.35153802255193	2.42772407913857
0.965	2.75879417470559	2.93438845584756	1.17708997685971	3.0374879665987	3.30090318131542	2.46906088192247	2.17983533276558	1.91172890860811	1.35340616145009	2.42872938993164
0.966	2.76078077642852	2.93536616060204	1.17623076151872	3.03868897894854	3.30100428625029	2.46993757230201	2.18011634977115	1.91279362970833	1.35539368958552	2.42994701816656
0.967	2.76270578722535	2.93663891200133	1.17556381191576	3.03920096359686	3.30207656749703	2.47091649425822	2.1801548787055	1.91433384263877	1.35690873030957	2.43140548148622
0.968	2.76383000514001	2.93806488401751	1.17549278006277	3.03985079975089	3.30266326486369	2.4719543271818	2.18056167733943	1.91563631934115	1.35877688873191	2.43206381338598
0.969	2.76570886723507	2.93923587200644	1.17477733683622	3.04032336792474	3.30326349100136	2.4731966204727	2.18103646343572	1.91646331041651	1.36135127986974	2.43327432208879
0.97	2.76744296694893	2.94040686582045	1.17401510801402	3.04140635716464	3.30374908372131	2.47407334059925	2.18114298014122	1.91765204220466	1.36228452688968	2.43417349155304
0.971	2.76971612705497	2.94148637469324	1.17296533614465	3.04091419063442	3.30443689895693	2.47554956140218	2.18144326541432	1.91838575578517	1.36403667638711	2.43538400604146
0.972	2.77147492425564	2.94245382185231	1.17224989313162	3.04154420856778	3.30542161701811	2.4761923890336	2.18197585385882	1.92001928580859	1.36555342183428	2.4361627622287
0.973	2.77282715371208	2.94384896636903	1.17220310672612	3.04248934907352	3.3061229657702	2.47743472156103	2.1821888906051	1.92084629085303	1.36742664084053	2.43693438907528
0.974	2.77446584201672	2.94482671167964	1.17100956484235	3.04323762390215	3.30621055584809	2.47820924017578	2.18250844719111	1.92215903508629	1.36894674901317	2.43793972650284
0.975	2.77611687796124	2.94613037901018	1.17043789244893	3.0439859000243	3.3069389575968	2.47945159113371	2.18275093423195	1.92333755695411	1.37081494893137	2.43871848822607
0.976	2.77828234694049	2.94730140673467	1.16998574436544	3.04467493897177	3.30749863100079	2.48082563442486	2.18319627992798	1.92452631918927	1.37279751005507	2.44058735827927
0.977	2.78004124095705	2.94837065921248	1.16941407146364	3.0450490780281	3.30809887576324	2.48190688052458	2.18323481709622	1.92545686368295	1.3740855720812	2.44125283475449
0.978	2.78181249183366	2.9500105593383	1.16862759493686	3.04560048816634	3.30871264457315	2.48307647346237	2.18342858906477	1.92653187528738	1.37583775979891	2.44204586834048
0.979	2.78366691186545	2.95054004642238	1.16819798831753	3.04642738307746	3.30952865444013	2.48361710521646	2.18364163053043	1.92734866716242	1.37805407966243	2.44338396158935
0.98	2.78541352958241	2.95173167514574	1.16741151161574	3.04658505579062	3.30915768714878	2.4847572660474	2.18385467277894	1.92853744754457	1.38004169450004	2.44437505145407
0.981	2.78695685550665	2.95281123777358	1.16695936220351	3.04672290878698	3.31021650744123	2.48619024836939	2.18419350803999	1.92960223752445	1.38121541351381	2.44481395123165
0.982	2.78923029936991	2.95377873250045	1.16583855749324	3.04705763124897	3.31070211945177	2.48737378077338	2.18424221918729	1.93054303598156	1.38273220996128	2.44591833607185
0.983	2.79059503254718	2.955306600091	1.16528942720264	3.04772707706731	3.31164630749311	2.48808947291815	2.1846875784959	1.93149407133032	1.38413632579811	2.44691656531257
0.984	2.79224623933205	2.95614144991803	1.16412183357004	3.0486132142853	3.31214544275045	2.48909798503989	2.18490062428094	1.93255887356652	1.38589021977346	2.44846699326467
0.985	2.79418392329292	2.95700717439836	1.16378750672803	3.04871164943656	3.31311667751904	2.4901359463728	2.1849391675157	1.93375791024628	1.38763909901515	2.44934480050117
0.986	2.79575202481421	2.95797468675036	1.16250038874923	3.04947953333314	3.31306260212727	2.4908811009437	2.18495843952424	1.93456449393686	1.38892217285491	2.45033590289734
0.987	2.79760660755119	2.95894220316641	1.16190446916496	3.04995211200834	3.31363583212881	2.49251862861917	2.18536526295398	1.93599106993559	1.39079546340386	2.45123511975724
0.988	2.79958139671462	2.96013387640495	1.1611405374422	3.05056254527715	3.31424961794312	2.49352717314626	2.18575281525677	1.93693189260917	1.39196418200536	2.45245281597581
0.989	2.80174719030289	2.96120318769543	1.1600197335511	3.05109414262084	3.3148363709055	2.4946379741215	2.18549106026065	1.93776918450139	1.39394850108023	2.45355722067511
0.99	2.80330302620386	2.96250695067405	1.15951909324653	3.05190144963806	3.31543664337515	2.49548540808982	2.18628544098544	1.9391855457566	1.39558471768923	2.45444931035773
0.991	2.80476338974657	2.96336240805973	1.15825452279583	3.05198028640001	3.31638086422762	2.49662566589315	2.18619818921184	1.93988861363426	1.39722093922254	2.4557803124361
0.992	2.80648553081035	2.96431965552682	1.15808820777668	3.05231501318582	3.31663719447987	2.49760480576059	2.18625601206997	1.94119121875291	1.39839635817934	2.45654483699603
0.993	2.80836494843091	2.96584759564412	1.15711117047979	3.05264974027134	3.31685297717423	2.49881789812653	2.18653704157766	1.941656524054	1.39991320632763	2.45755023071301
0.994	2.81023203687489	2.96627533010838	1.15591763689965	3.05377217866907	3.31706876137107	2.49931522212499	2.18664356808342	1.9428453689689	1.40131402115788	2.45843519268744
0.995	2.8119789438852	2.96724288170836	1.15506012180452	3.05444163538023	3.3178983441426	2.50079171197378	2.18676937002088	1.94471684050406	1.40306796936416	2.45932015655551
0.996	2.81375058626376	2.96852609519105	1.15475004026806	3.05444163538023	3.31875496002636	2.50156637291412	2.18758303896772	1.94509907353848	1.40423671431314	2.46055215450124
0.997	2.81530654905814	2.9693712823481	1.15341443486598	3.05538680419179	3.31898426324453	2.5027500681629	2.18749578719086	1.94601947075036	1.40656753152107	2.46131668630021
0.998	2.81664682323891	2.97099075388286	1.15329491258659	3.05528836725849	3.31958455128357	2.50391981976172	2.18749578719086	1.94733233737142	1.40785399520292	2.46264057276646
0.999	2.81831067083576	2.97165295590935	1.15238891115546	3.05611528241607	3.32027246810873	2.50446054807495	2.18764086923443	1.94851097839379	1.40890837999103	2.46353982481536
1	2.82015316056964	2.9727223203897	1.15136338762596	3.05605626363614	3.32050177504956	2.50637557006131	2.18799901232379	1.94907984259698	1.41077672477195	2.46465139936077
1.001	2.82172155459824	2.97357781553393	1.15069642991621	3.05605626363614	3.3209603909306	2.50660952516458	2.18810554214065	1.94967939599265	1.4121708954803	2.46540879714048
1.002	2.82350568646768	2.97486106418755	1.15031531104644	3.05684397997092	3.32157419915805	2.50805666148368	2.1884931055127	1.95072381743011	1.41346905443865	2.46640707634301
1.003	2.82504938826063	2.97562506932193	1.14940930899105	3.0570408546421	3.32243083118636	2.50912418946331	2.1884251327694	1.9515509234321	1.41498261266185	2.46773811942365
1.004	2.82661784116394	2.97659266052121	1.14843058136051	3.05733616701134	3.32203281921803	2.51057135225038	2.18833788130442	1.9525122637598	1.41638680747198	2.46828320074577
1.005	2.82836493282444	2.97756025583586	1.14733401987184	3.05800562979612	3.3228489210801	2.51134607299967	2.18874472516571	1.95321537169857	1.41790538101311	2.46928148721003
1.006	2.82960982779638	2.97853814930179	1.14664281914089	3.05796621138587	3.32361792370366	2.51212079879341	2.18837643997009	1.95391848188887	1.42012522784013	2.47083914381595
1.007	2.83127382853874	2.97971963278976	1.14571426098801	3.05837978010435	3.32344922483798	2.51342231885535	2.18858950211971	1.95533493647582	1.42152443316535	2.47160369062815
1.008	2.83333220482216	2.98079932915621	1.14452073348654	3.05881295017888	3.32367853896091	2.5138453751934	2.1885022508616	1.95628606231229	1.42257884183064	2.47227636265779
1.009	2.834792882433	2.9815221776717	1.14390057125251	3.05908866313467	3.32449465255623	2.51511748204697	2.18882184554086	1.95698918166515	1.42363158509917	2.47327465983741
1.01	2.83666031281597	2.98285694374232	1.14254072634162	3.05979754734478	3.3250949628594	2.51602393065338	2.18916072330654	1.95830210244487	1.42561936467109	2.47403921028067
1.011	2.83780978338504	2.98315203110517	1.14165896457939	3.05965969062829	3.32520962171892	2.51723720217579	2.1890055028108	1.95877767028722	1.42643502113562	2.47546929662651
1.012	2.8392457551604	2.98379368127096	1.14120680407979	3.05956125247694	3.3254389399392	2.517909692372	2.18943163563269	1.95946034352921	1.42784091118712	2.47647474494138
1.013	2.8412918595539	2.98530116682389	1.13982271920355	3.06027013747401	3.32579642645413	2.51868446014493	2.18915060032873	1.96062881822394	1.42889366438385	2.47692796200208
1.014	2.84327963006777	2.98582043790465	1.13920255744278	3.06056545262434	3.3263697266755	2.51985433372855	2.18934438468611	1.96182797666618	1.43029456148543	2.47792627142035
1.015	2.84536293073721	2.98712434489449	1.13801071372111	3.0606638911049	3.32659904793441	2.52052683676509	2.18908263230933	1.96195198320996	1.43099417871109	2.47934922649179
1.016	2.84650009197493	2.98810228048601	1.13705623159033	3.06099862520165	3.3273275349775	2.52200355481486	2.1894215175151	1.96300668865213	1.43263217560899	2.47958298176894
1.017	2.84782825991509	2.98863185269016	1.13667510991995	3.06208166611344	3.32741518364115	2.52277834664359	2.18944080137584	1.9635755961492	1.43472937663457	2.4800290591763
1.018	2.84939697511453	2.98992548110575	1.13545902612306	3.06184536995019	3.3280290120178	2.52435736842987	2.18965387085868	1.96502278261749	1.43566942455971	2.48156532651256
1.019	2.85106120976097	2.99067924317553	1.13512470617079	3.06190439038708	3.32824483107756	2.52500047191416	2.18958590490561	1.96571570322643	1.43637071507288	2.48245034103263
1.02	2.85283335260446	2.99173840057857	1.13376486414492	3.06218010501033	3.32811666289569	2.52577528315713	2.18964376019639	1.96605705232438	1.43835021992342	2.48323634227352
1.021	2.8545931303193	2.99250246447899	1.13273934199705	3.06208166611344	3.32897332513143	2.52691578945775	2.18999276163311	1.96688420990681	1.43964008800511	2.48422037593926
1.022	2.85656871209825	2.99325623516895	1.13168958153178	3.06231796240816	3.32917564233572	2.52785173792827	2.18962447483803	1.96745312968697	1.44046242753701	2.48555148051899
1.023	2.85780146255078	2.99434629305067	1.13087885943959	3.06277073941422	3.3301334697203	2.52886055495543	2.18987611797911	1.96875587909765	1.44186502242928	2.48655695903369
1.024	2.85945340595013	2.9953139644743	1.13080781698058	3.06298743360274	3.33037630341058	2.52986937984685	2.18980815420444	1.96971727868482	1.44268070867793	2.48765430788283
1.025	2.8609974716947	2.99594535225705	1.12942373868754	3.06342060894317	3.33082146124711	2.53054193414522	2.18974019091002	1.97017242091773	1.44419936180785	2.48854648358341
1.026	2.86266184437705	2.99658703838802	1.12832717414154	3.06405066389749	3.33094963017662	2.53188705323642	2.18965294109783	1.9712476116392	1.44536487295771	2.48975714651694
1.027	2.86382393161366	2.99755471929894	1.12732589005581	3.06375534540847	3.33140829460756	2.53250078129362	2.1898660147733	1.97170275764392	1.44664976647336	2.49074119290147
1.028	2.86538044059983	2.99852240438258	1.12684948535131	3.06432637963003	3.33213680236924	2.53383188680631	2.19013695330269	1.97241614754344	1.44851659275619	2.49130059411395
1.029	2.86684146355981	2.99980579300706	1.12591924434491	3.06410968532896	3.33246730229532	2.53447504317922	2.1900882812487	1.97334689211584	1.44933561759208	2.4925327105141
1.03	2.86809909633587	3.00012149284365	1.12558659469944	3.06462169863454	3.33295297684459	2.53558620294703	2.18996245428461	1.9740602866948	1.45073823823622	2.49340345182001
1.031	2.86954775007491	3.00089588336416	1.12410557027429	3.06418852173498	3.3331958145597	2.53659508035596	2.18991378266772	1.97500126045854	1.45167664494813	2.49408331823382
1.032	2.87119982861317	3.0017411866568	1.12365340157578	3.06424754313426	3.33365448868696	2.53736996294099	2.19023339864421	1.97570443788302	1.45261006698368	2.49540730861297
1.033	2.87257781450981	3.00273978253708	1.12212557285756	3.06501545799131	3.33372865657656	2.53833539171797	2.19007819032833	1.97653162871144	1.45400605039341	2.4963842165462
1.034	2.87401411079072	3.00357479465253	1.1210532432646	3.06501545799131	3.33425483577881	2.53981230058892	2.19001023168606	1.97735882232115	1.45517657320266	2.49672415290899
1.035	2.87558314079511	3.00410440217136	1.12012300342138	3.06548805415422	3.33481468520804	2.54076237985463	2.18972919491385	1.97792777454164	1.45622772027791	2.49782867611888
1.036	2.87681604751264	3.00532721128887	1.11916852795975	3.06572435243352	3.33517219636783	2.54136210737876	2.18957398834833	1.97875497332492	1.45704841806215	2.49827477659273
1.037	2.87792864382239	3.00572412522651	1.11838204125428	3.0651533160327	3.33503052719581	2.54213701844059	2.18961257049335	1.97958217489356	1.45867985258023	2.49949261744859
1.038	2.87971354704991	3.00649853683746	1.11671212540329	3.06562591233617	3.33563088069666	2.54348225669362	2.18961257049335	1.97980975848788	1.45949889332486	2.50060429976266
1.039	2.88075547337992	3.00723175834553	1.11587716785023	3.06588181478661	3.33550271060283	2.5438185684549	2.18973840191552	1.98063696380106	1.4603179352836	2.50126272895998
1.04	2.88242009070201	3.00809768116197	1.1149226941189	3.06578337455506	3.33586022387007	2.54492980996336	2.1892149136815	1.98146417190292	1.4611336582463	2.50191400724216
1.041	2.88397680961014	3.00862729900255	1.11413620655019	3.06538961411849	3.336447082515	2.54580704595895	2.18953453462459	1.98215715042378	1.46241859479744	2.50303284848155
1.042	2.88553354604563	3.0090654119347	1.11263262176801	3.0653107780224	3.33681809591883	2.54674311098195	2.1893600391239	1.98263276334986	1.46299888633065	2.50347180346084
1.043	2.88668343995167	3.00994164088522	1.11194141552925	3.06544863610184	3.33676410622005	2.54702060961135	2.18911758971528	1.98321195208046	1.46370519442883	2.50534809552187
1.044	2.88771300653167	3.01046096409714	1.11091589554269	3.06564551639266	3.3373779642182	2.54862933039161	2.1889238017158	1.98402895073555	1.46463864237696	2.50601368440054
1.045	2.88970148430577	3.01132689971629	1.10996142368435	3.06550765828785	3.33723629704407	2.548833940664	2.18885584794261	1.98429741540467	1.46603964782859	2.50688444703639
1.046	2.8909717603739	3.0126309593821	1.10936549878852	3.06564551639266	3.337850156505	2.54960889973602	2.18853622657563	1.98495974812526	1.46697310102795	2.50722439592664
1.047	2.89210928629799	3.01275336399489	1.10829151218618	3.06556668067658	3.33818068379615	2.55041327266677	2.18843890728143	1.98602478177321	1.46813867671884	2.50866174443261
1.048	2.89346267918801	3.01329329192128	1.10712224460915	3.06631499404598	3.33870686335544	2.5513340420206	2.188458201635	1.98638660592362	1.46849183281167	2.50965298264459
1.049	2.89469573474311	3.0137005162506	1.10633575552125	3.06609830025993	3.33913857253255	2.55267938056539	2.18821575695243	1.98745164550731	1.46954135204529	2.51076469536393
1.05	2.89584571148768	3.01466827151536	1.10495169194023	3.06639362190794	3.33949609534832	2.55330855802489	2.18795401834459	1.98790683351445	1.47047647112668	2.51132413053992
1.051	2.89771396219729	3.01555482384076	1.10440258382226	3.06556668067658	3.33973894267195	2.55387892387878	2.18801190502584	1.98862026977944	1.47199189924409	2.51208158349976
1.052	2.89939121697794	3.01586024459774	1.10364032658618	3.06552726294033	3.3398131355275	2.55444929200667	2.18773087170799	1.98919947597518	1.47246277618818	2.51318614814668
1.053	2.90022985334537	3.01694011685686	1.10287642217592	3.0659998598087	3.34006947772868	2.55519488040483	2.18775016774094	1.98957152117146	1.47257883787414	2.51397222526997
1.054	2.90196537502673	3.0175818626927	1.10173138940812	3.06588160703607	3.34017066068277	2.55643794409868	2.18748843114506	1.99049212588029	1.47362836757836	2.51506963966609
1.055	2.90281645450853	3.01824421104025	1.10046684304391	3.06588160703607	3.3406563579733	2.55754929999761	2.18780805740806	1.99094732237613	1.47502443157228	2.5157352455895
1.056	2.90407444517613	3.0186926452829	1.09963188969373	3.06574374906002	3.34115555018017	2.5578562451457	2.18784665182643	1.99142295226463	1.47584349893123	2.51673365683662
1.057	2.90572692716872	3.01909987756635	1.09855790938581	3.0656058911415	3.34100039149477	2.55866066618838	2.18753626728447	1.99175413601677	1.47654319129331	2.51739210917576
1.058	2.90718840276714	3.01998644994528	1.09722231342763	3.0656058911415	3.34122974801954	2.56009429031833	2.18712939401134	1.9924777991429	1.47735563660353	2.51815672620135
1.059	2.90847130262071	3.02050579379393	1.09633889973345	3.06562549715306	3.34161426273438	2.56054707211011	2.187235936635	1.99317081808091	1.47840849211475	2.51938894327515
1.06	2.90905681143356	3.02084212317177	1.09526656084797	3.06576335499462	3.34258566586118	2.56174667238429	2.18688695820784	1.99364645230094	1.47887274933206	2.52036589157966
1.061	2.91032729881638	3.02139237258566	1.09431209578409	3.06503485424255	3.3423023366299	2.56225826929921	2.18653798100344	1.99423588883176	1.47946300543653	2.52115198650562
1.062	2.91104562730465	3.02214624197062	1.09333340132572	3.06475913888409	3.34276105593777	2.56323795578128	2.1863634928596	1.99469109573706	1.480393178242	2.52224226002314
1.063	2.91249472919232	3.02269649514355	1.09223683139124	3.06485757922116	3.34272058189343	2.5639694870271	2.18612106022252	1.99528053518958	1.48097681385103	2.52312736531258
1.064	2.91364486766096	3.02314494066856	1.09120967929332	3.06515290052668	3.343334458874	2.56497858720366	2.18577208604784	1.99564237099545	1.48155879526334	2.52390630833913
1.065	2.91481989235353	3.02347097345043	1.09008888016275	3.0652907582279	3.34369199325009	2.56559252556286	2.18596587238996	1.99655279425149	1.48214077786727	2.52465661755408
1.066	2.91595761586766	3.0240109284263	1.08915864674539	3.06460147029625	3.34442055486674	2.5659288962254	2.18552965597596	1.9969248452519	1.48307426872037	2.52598786317581
1.067	2.9167839259726	3.02464239225772	1.08734500614923	3.0647589344392	3.34426540217754	2.56680628989677	2.18548101336156	1.99763830779694	1.4838900411101	2.52620735149006
1.068	2.91773063555619	3.02496842723864	1.08622420726077	3.06399101748435	3.34450825667498	2.56771308869771	2.18474447123497	1.99812416427157	1.4838900411101	2.52754576274809
1.069	2.91916736919069	3.02595683814797	1.08543608468212	3.06405004098429	3.34436659480882	2.56864929138402	2.18467652958648	1.99904481218709	1.48517339073627	2.52830323518381
1.07	2.92034245421621	3.02627257239976	1.08484015784337	3.06432575552551	3.34472413236368	2.56905859944751	2.18402723347607	1.99915861695973	1.48540552474196	2.52896170370502
1.071	2.92191206089082	3.02649679938925	1.08364667608021	3.06385316026777	3.34483881533315	2.56996541348565	2.18441480314969	1.99936580163117	1.48610854258029	2.5299816306627
1.072	2.92253493151981	3.02702645892462	1.08259693369015	3.06338056553706	3.34556738247408	2.57034533184258	2.18380411079532	1.99985166046979	1.48634067719472	2.53107908361883
1.073	2.92388864292558	3.02800457676078	1.08142768126058	3.06363646960254	3.34531103756641	2.57091577067087	2.18345514540981	2.00018286508781	1.48715645699679	2.53194272537666
1.074	2.92461948514963	3.02820819924409	1.08009208966173	3.06292757796354	3.34505469304337	2.57148621178977	2.18306757754634	2.00089633740817	1.48692432165783	2.53262268325094
1.075	2.9254707421453	3.02857545410066	1.07913763194307	3.06288816135673	3.34515588832806	2.5729634904355	2.18342581112456	2.00148579325645	1.487975545045	2.53339448517619
1.076	2.92659610841232	3.02964508755413	1.07837374171834	3.06275030459855	3.34565508905828	2.573036427624	2.18275721828888	2.00182721357175	1.48867195415351	2.53448478409674
1.077	2.92808272733435	3.02996082660665	1.0773240015461	3.06243517486168	3.34574279737078	2.57370921047637	2.18238895401599	2.00253047935901	1.4892539495607	2.5353699165258
1.078	2.92924546528775	3.03008324646651	1.0761305264539	3.06239575855039	3.34585748201794	2.57433845176148	2.18205929603105	2.00252026824403	1.48995366752046	2.53592223005083
1.079	2.9302628924537	3.03093895862352	1.07479331814298	3.06243517486168	3.34644439467865	2.57508418030213	2.18192342291816	2.00275809443509	1.49030352700397	2.5364745443459
1.08	2.9317246571909	3.03085775551434	1.07453169269	3.06147018026812	3.34597216683444	2.57635682790896	2.18121622975263	2.00345115287679	1.49100324697895	2.53736684431793
1.081	2.93257597074542	3.03172377548576	1.07307659442569	3.06148998875652	3.34631622230022	2.57645916314193	2.18129344300194	2.00366855935266	1.49100489909799	2.53857764367187
1.082	2.93398794633091	3.03204982201659	1.07188312317609	3.06064324450497	3.34676147910764	2.57790710338809	2.18094448670489	2.00451627148292	1.49123373404925	2.53933512955834
1.083	2.93518810820223	3.03204982201659	1.07078493712538	3.06070226813009	3.34713251027472	2.57777537435889	2.18077000901119	2.00448564136803	1.49216394466192	2.53979561000861
1.084	2.9360145369918	3.03238617423203	1.06975942526956	3.06036753256951	3.34749005609054	2.57868224892174	2.18082792293951	2.0051991266627	1.49181738628675	2.54056026133059
1.085	2.93694894650008	3.03281403438452	1.0684706733228	3.06009182086226	3.34734839784736	2.57932566993197	2.18024657774854	2.00530272678887	1.49298469324724	2.54165773937328
1.086	2.9381117754013	3.03358855545665	1.06756466956061	3.06024928444779	3.34756428695203	2.58046662555049	2.17968453956081	2.00565436575981	1.49367616356271	2.54242955766896
1.087	2.9385063101547	3.03359886127352	1.06606112736804	3.05922527134203	3.34767897446518	2.58080303597003	2.17944213080123	2.00650208342789	1.49414209832542	2.54364037078039
1.088	2.93937013682791	3.03405764232461	1.06498716969618	3.05912683168244	3.34779366214794	2.58184166242615	2.17898663797158	2.00685372398077	1.49426312149842	2.54485835238276
1.089	2.9405911300656	3.03405764232461	1.06369842162547	3.05875268141545	3.34789486559611	2.5825580546061	2.17891870593398	2.00741256936774	1.49495624815048	2.54561584590706
1.09	2.94125147409061	3.03437338662784	1.06238545230149	3.05871326574528	3.34848179180705	2.5825580546061	2.1787442315832	2.00743298686818	1.49507562026913	2.54639483675774
1.091	2.94252233219156	3.0350357961516	1.06126465792607	3.05753179326332	3.34825241457533	2.58386015864947	2.17862767589298	2.00788823175855	1.49530776341212	2.54684816479542
1.092	2.942821354696	3.03514791580362	1.06000013488083	3.05747276966531	3.34844134162195	2.58429892157274	2.17808495001374	2.00835368667202	1.49565597865794	2.5477118272046
1.093	2.94356477463635	3.0354945825412	1.05883089692564	3.05729549916009	3.34848179180705	2.58520584069705	2.1774356835855	2.00882935087842	1.49600254475267	2.54881648826929
1.094	2.94420021576127	3.0357085155697	1.05811386082916	3.05698037419959	3.34891358251917	2.58611276587585	2.1772998258609	2.0095122253189	1.49623468915927	2.54937598652862
1.095	2.94506409768602	3.03617761279145	1.05692200387978	3.05701978965354	3.34891358251917	2.58634684500302	2.17643747825024	2.00915037218153	1.49681670075379	2.55048065264448
1.096	2.94587812393715	3.0360551842633	1.05515524047738	3.05652739525646	3.34904175499938	2.58709265691167	2.1760885377503	2.0102155181382	1.49693442271331	2.55081348650191
1.097	2.94674202138755	3.03617761279145	1.05441558595638	3.05577909968263	3.34901478999279	2.58789724778636	2.17591406795247	2.01009149765804	1.49751313741997	2.55201715610211
1.098	2.94797554379859	3.03681941454257	1.052936277587	3.05573968462519	3.34935886105311	2.58820429158463	2.17577821382601	2.01055695836722	1.49727769351606	2.55257665985257
1.099	2.94831198005722	3.03672790964671	1.05193339420648	3.05469607374939	3.34937234297397	2.58887715450525	2.17502241563438	2.01113623425792	1.49762756156478	2.5534618332361
1.1	2.94942505662721	3.0371867039398	1.0508594470937	3.05418407367882	3.34935886105311	2.58944767144727	2.17486725549119	2.01135365629716	1.4976259127717	2.55402133978879
1.101	2.95018099368263	3.03773700451285	1.04964336977069	3.05404622003688	3.34924417052982	2.59012054081605	2.17460555406915	2.01134345017631	1.49809515197486	2.55510451412917
1.102	2.9510075178747	3.03796124892402	1.04852098541093	3.05314046659687	3.34908903490033	2.59089576479926	2.17384976146359	2.01254283408059	1.49809185464221	2.55620919578637
1.103	2.95168041895111	3.03829761629646	1.04766182952556	3.052687491947	3.3491902445864	2.59123220298972	2.17352013736523	2.01265664915928	1.49832070489033	2.55732104967528
1.104	2.95300950879451	3.03807337128073	1.04673160777486	3.05221490897822	3.34930493572921	2.59260734830491	2.17338428971205	2.01217077121098	1.49867222259137	2.55754055325354
1.105	2.95375300254292	3.03851155210478	1.04563344556161	3.05184076475682	3.34930493572921	2.59257796473195	2.17299674113357	2.01251221671788	1.49843513044945	2.55873707054189
1.106	2.95396899442289	3.03853217148989	1.04432049629476	3.05142720629712	3.34927797448301	2.59358729547162	2.17224095607754	2.01276025859621	1.49913816627045	2.55963659691107
1.107	2.95501153758889	3.03887885085464	1.0436519133879	3.05081677209283	3.34950735789823	2.59405547795555	2.17171756490971	2.01321552096913	1.49936537093664	2.5599694389954
1.108	2.95574257055291	3.03902190608156	1.04226789930401	3.05058048153965	3.34950735789823	2.59452366182323	2.17177549376605	2.0137846015527	1.49959751973199	2.56095362672444
1.109	2.95660656015169	3.03888916122798	1.0411228913942	3.05012751008971	3.34937918599144	2.59483072697123	2.17117486692902	2.01403264393368	1.49971359423681	2.56238399839706
1.11	2.95733760405745	3.03933765557036	1.04012002032047	3.04922176429053	3.34985143429602	2.59553300705951	2.17054494024293	2.01390862269984	1.49936372329678	2.56249733671601
1.111	2.95806865237034	3.04000008883593	1.03878444243668	3.04857191896808	3.34910936274966	2.59617652680248	2.17000224690538	2.01448791056493	1.49947979772392	2.56338970360997
1.112	2.9588121840032	3.03967402738724	1.03761521894602	3.04792207469287	3.34932526789447	2.59703993367868	2.16980847645256	2.01448791056493	1.49970700499318	2.56437389847839
1.113	2.95901570899839	3.03990858712115	1.03618277654348	3.04721320801036	3.34932526789447	2.59755172182192	2.16909132608551	2.01460172751385	1.50017295168767	2.56481291263613
1.114	2.96016630050006	3.04003102316021	1.03594377329127	3.04683906812399	3.34966934610752	2.59807867906526	2.168955487258	2.01564649235421	1.50016801120547	2.56571245737483
1.115	2.96050279221624	3.0396340843506	1.03436919389013	3.04622864032256	3.34991221082827	2.59919040992696	2.16819972125564	2.0156362887327	1.50051788372489	2.56670382939385
1.116	2.96157035851892	3.0403880215855	1.03300782645991	3.04585450128002	3.35026976929327	2.59949748889624	2.16811249216295	2.01622578628037	1.5006290199648	2.56712850170707
1.117	2.96198989917435	3.04007227122399	1.03164803617651	3.04526368447699	3.35038446291153	2.6000974302928	2.16769565871013	2.01669126349659	1.50074674186967	2.5681198764239
1.118	2.9622059114852	3.04040864648907	1.03047881794181	3.04475169581749	3.35025629112757	2.60079973464397	2.16697852075075	2.01647382980613	1.50051129808981	2.56867940772449
1.119	2.96273346156374	3.04001170965843	1.02950017217191	3.0445154084549	3.35045872384207	2.60126793927877	2.1668912927028	2.01691890107779	1.50027420829039	2.56967078644829
1.12	2.96327349840378	3.04042927204947	1.02883159927963	3.04384596064584	3.35070158993326	2.60204323098848	2.16622276405383	2.01726035832494	1.50015648652851	2.5705416526491
1.121	2.96411259534705	3.04078627553018	1.02723281125031	3.04252667781836	3.35055994127436	2.60261380215799	2.16571871084819	2.01703272004344	1.49945674101322	2.57122170338715
1.122	2.96441165186028	3.04046021162167	1.02601516881204	3.04219195539597	3.35104567427207	2.60349146626549	2.16524395222566	2.01759161446549	1.50003053567235	2.5718730615927
1.123	2.96505970833527	3.04028752876897	1.02496545415663	3.04150270733555	3.35091750255991	2.6038573153748	2.16508881032498	2.01746759272865	1.50037876398713	2.57274393143172
1.124	2.9650846806149	3.04060327868789	1.02386731359356	3.0405181524774	3.35103219766501	2.60429615105303	2.16428446035296	2.01806729789975	1.49967901658385	2.57387018507414
1.125	2.96539622523696	3.04062390705737	1.02276917429884	3.04004558244027	3.35127506468261	2.60486673173417	2.16382901812519	2.01817091612226	1.49956129506488	2.57418151692576
1.126	2.96643887512497	3.04074634787804	1.022029532658	3.0399667562909	3.35100524515953	2.60587615621921	2.16326703942771	2.01817091612226	1.50002889011458	2.5747554078264
1.127	2.96685843511885	3.04064453608389	1.02066818576752	3.03874592060419	3.35136280809714	2.60637375452506	2.16304398874142	2.01852257870248	1.49932256119305	2.5759663144736
1.128	2.96750651105839	3.04066516576748	1.0194989759442	3.03847022360907	3.35133585699597	2.60704671044825	2.16207517567201	2.01863639919538	1.49908876382683	2.57650433425056
1.129	2.96762701336016	3.04089973446262	1.01863983761867	3.03744626290699	3.35110646500238	2.60758792515652	2.16192003898636	2.01874001854341	1.49990294221719	2.57751725823125
1.13	2.96784304058649	3.04123611563379	1.01739799452467	3.03732821757737	3.35120768556245	2.60805615111043	2.16107708211019	2.01871961657892	1.49920483981002	2.57807680656212
1.131	2.96826260697972	3.04069611152497	1.01632407369257	3.03600895414607	3.35059377996396	2.6090068480632	2.16044720244397	2.01896766033038	1.49966585446498	2.57860765221554
1.132	2.96850361662543	3.04018705565114	1.01587029448818	3.03551658603013	3.35095134298316	2.60916796935156	2.1601855319142	2.01943314592013	1.49931269055912	2.57938671660231
1.133	2.96931777527979	3.04104280848634	1.01453316959597	3.03476832661796	3.35106603919044	2.60929971501783	2.15944912041386	2.01989863270198	1.49919332454544	2.58027912883614
1.134	2.96966680606432	3.04085981846222	1.0134592513732	3.03398065624011	3.3511672609253	2.61044091989	2.15899369333532	2.01951636639715	1.49942547764558	2.58093049807076
1.135	2.97041043171974	3.0409822625371	1.01205105366432	3.03311435483364	3.35080969696468	2.61107027745323	2.1580442173372	2.01942294530812	1.49930611191594	2.58115719026484
1.136	2.97050595635578	3.04090108542231	1.01097713717309	3.03238570953135	3.3505398806476	2.61147976239126	2.1577632382726	2.01987823215838	1.49860307432629	2.58217013141254
1.137	2.97053094212265	3.04079927472949	1.01018908152704	3.03167686743528	3.35101214141517	2.61171388120069	2.15704615132342	2.01974401025581	1.4984853533074	2.58326053634719
1.138	2.97075947123689	3.04079927472949	1.00921045334199	3.03106646057681	3.35114031234847	2.61251861215647	2.15691033533433	2.0199716545829	1.49883358315012	2.58370674761242
1.139	2.97129956389269	3.04049384315453	1.00761168684064	3.0306135108058	3.35101214141517	2.61335272261934	2.1563290682736	2.02057136547473	1.49836269929451	2.58469816397977
1.14	2.97152809683549	3.04031085786993	1.00687205190006	3.02931406875879	3.35122806204186	2.6140550884536	2.15548614188833	2.02043714390605	1.4977757392738	2.58548442147581
1.141	2.9717691266853	3.04061628850167	1.00539123538704	3.02860523164591	3.35136970654752	2.614157462217	2.15474975328111	2.02054076745072	1.49730978904884	2.5860152705782
1.142	2.9719851670837	3.0403211757893	1.00472268026782	3.02754188192029	3.35126848337763	2.61516695582398	2.15450740694507	2.02100625857523	1.49765308643438	2.58668818252574
1.143	2.97179411818878	3.04001574613207	1.00395883876475	3.02655735807001	3.35122806204186	2.61537170609607	2.15341279960596	2.02134772878365	1.49718549171509	2.58724056855339
1.144	2.97221370438983	3.04003638290315	1.00231166251308	3.02645892497731	3.35168685304766	2.61610345569874	2.15301532969798	2.02087203793527	1.49717891652024	2.58800529544811
1.145	2.97244224315112	3.04015882984036	1.00157203024951	3.02525773640889	3.35145745720372	2.61654233370707	2.15296673830633	2.02156517799812	1.49682739869195	2.58923060093201
1.146	2.97253776762653	3.04007765841666	1.00025913323044	3.02470635995253	3.35094477451165	2.6173177179242	2.15217242137094	2.02190665029217	1.49635980438474	2.58932241210573
1.147	2.97289932504067	3.03977223083127	0.999136812109842	3.02332811211489	3.35147093043509	2.61778597394431	2.15140677210404	2.02144115603529	1.49612272004121	2.58999533118457
1.148	2.97322339256037	3.03988435937809	0.998133986589676	3.02295399250486	3.35144398420866	2.61841535602772	2.15063177593326	2.02143095812248	1.49530196568367	2.59054772193608
1.149	2.97312786816966	3.03936499522292	0.997489643495249	3.02244202983188	3.35131581347271	2.61895662010327	2.15021500382216	2.02237214574448	1.49448285613626	2.5912980941087
1.15	2.97335641275526	3.03947712372742	0.995842477511454	3.02149692817791	3.35127539614771	2.61952725998685	2.14928489405308	2.0223823433481	1.49436513614263	2.59197819742241
1.151	2.97327338747743	3.03895776095361	0.994934942918334	3.02027614302408	3.35128886835308	2.62009790220586	2.14919767763024	2.02236194832768	1.49412640912946	2.59364974252326
1.152	2.97350193405274	3.03930446701214	0.99407582104924	3.01891751886684	3.35140356664133	2.62043441416552	2.14816104415858	2.02211390436701	1.49389096943694	2.59341585854954
1.153	2.97423310386757	3.03910085046206	0.9929535083376	3.01830712936732	3.35089088524145	2.62129793861404	2.14779286730821	2.02234155405456	1.4934184471128	2.59441448018572
1.154	2.97404205525547	3.03891787605714	0.992094387788987	3.01736203639289	3.35136315120084	2.62123919365221	2.14739541910584	2.022569204212	1.49341680391407	2.5950874111766
1.155	2.97425810487045	3.03881606822076	0.991162652521886	3.01698792172852	3.35126192417865	2.62217573108373	2.14674628508504	2.02196948871199	1.4927137727133	2.59563980975311
1.156	2.97375548275911	3.03852096665658	0.989945056706542	3.01576714876119	3.35110681079377	2.62277575584553	2.1458454680571	2.02232116052874	1.49200909917027	2.59641891476411
1.157	2.9739965344002	3.03842948090805	0.989061733900937	3.01494010170596	3.35109333961433	2.62281939451821	2.14532218242351	2.02242478939245	1.4918880937344	2.59718365725942
1.158	2.97432061086989	3.03832767363531	0.987963632598256	3.01391619532534	3.35147785012642	2.62401945107375	2.14462447233103	2.02229057164126	1.49177201741555	2.59750935229025
1.159	2.9741420648061	3.03812405934033	0.987056107527311	3.01320738214367	3.35133620875546	2.62442898527397	2.14397534998852	2.02301430973359	1.4909529120076	2.59807611936313
1.16	2.97477772011787	3.03771683175206	0.986387566471821	3.01182916924243	3.35095169877261	2.6247948790662	2.14298733534104	2.02273567911618	1.49036267358715	2.59885523037619
1.161	2.97428759808666	3.03742173451066	0.985121569979575	3.01070683991859	3.35060760222122	2.6247948790662	2.14253195842915	2.02262185309052	1.48989508366485	2.59960561103937
1.162	2.97419207437075	3.03743205724838	0.983903982789677	3.01009646146786	3.35093822814643	2.62526315807736	2.14179563272635	2.02250802718247	1.48965964586765	2.60084532716066
1.163	2.97359392751116	3.03755450944631	0.9831643598903	3.00850159936743	3.35072230090106	2.62614097940806	2.14107862460528	2.02297352678915	1.48930484653651	2.60127719590201
1.164	2.97363143642426	3.03701450954957	0.981564100816458	3.00828494102292	3.35130926725538	2.62643386173095	2.14129167633048	2.02296333152035	1.48941599470291	2.60226865715593
1.165	2.97384748989829	3.03692302661943	0.981588303524209	3.00720203002845	3.35115415693332	2.62674101886423	2.14038093489203	2.02305676813998	1.48847917329888	2.60282106649542
1.166	2.97387249744939	3.03717825586234	0.980131740581345	3.00592226393974	3.35054024911868	2.62754583361277	2.13945088436037	2.02282911506472	1.48824373627682	2.6035930040822
1.167	2.97349040497843	3.03663825637421	0.979248427416974	3.00574501624211	3.35068188879761	2.62757520372209	2.13832710531402	2.02291235798025	1.48788729623249	2.60315394935637
1.168	2.97381448721103	3.03645529357565	0.978557210751584	3.00438643560787	3.35028391050491	2.62838002268512	2.1381333715064	2.02353246458979	1.487769577894	2.60448548427453
1.169	2.97331186343392	3.03592561976058	0.977100652047842	3.00306726814878	3.35039860993283	2.62928723427879	2.13739706708153	2.02350188153991	1.48625073797518	2.60525024047585
1.17	2.97302529514465	3.03552872528086	0.975978362441972	3.00241749080708	3.35076964820531	2.62955075021181	2.13646703441501	2.02361570883401	1.48625073797518	2.6058098394821
1.171	2.97283424989827	3.03597724300384	0.975166139360063	3.00113773800231	3.35041207976399	2.62998967404115	2.13571142389313	2.02348149377501	1.48495912531536	2.60625608252001
1.172	2.97307531511849	3.03524396220359	0.974783471123794	2.99920821597543	3.35039860993283	2.63022382132981	2.13518817501399	2.02311962427358	1.48519127612477	2.60736091455913
1.173	2.97275123219295	3.03525428752429	0.973351120993025	2.99926723448804	3.3498994033012	2.63048733854307	2.13453909224071	2.02357493448861	1.48424953417758	2.60790614586611
1.174	2.97269322559453	3.03482642086486	0.972516215267095	2.99794808171845	3.35038514033793	2.63116041399125	2.1341030553609	2.02333708580846	1.4838980235936	2.60792051786629
1.175	2.9719870542636	3.03507133098045	0.971775084027819	2.99688480485626	3.35002757227352	2.63129217316359	2.13336677037515	2.02355454843806	1.48342879572663	2.60879863847071
1.176	2.97190403772595	3.03454166109373	0.970127962315077	2.99546723216379	3.34975776499604	2.63206764321246	2.13254328264391	2.02355454843806	1.48295956822113	2.60925207242797
1.177	2.97180851583849	3.03422592496644	0.969793698274581	2.99538841536492	3.3498994033012	2.63214066542754	2.13210725237501	2.02318248628993	1.48201947211166	2.60990347828124
1.178	2.9714139231623	3.03372723586963	0.968766707225891	2.99357714215748	3.34975776499604	2.63290185584867	2.13096421120186	2.0232963143304	1.48119709452792	2.61045589944355
1.179	2.97122287990827	3.03329937201778	0.967453853519936	2.99217918909658	3.34987246451956	2.63404324916651	2.13020862674931	2.02303808106732	1.48049736142782	2.61057644553386
1.18	2.97113986418858	3.03310609359402	0.967000103078642	2.99089946469854	3.34941366744955	2.63370670391593	2.12917211848065	2.02361741519739	1.48014092648125	2.61157511894689
1.181	2.9705417243727	3.03248495359858	0.965687251427348	2.98987561187335	3.34985899548304	2.6341750101335	2.12866820768642	2.02338975809016	1.47944283685514	2.61233988771637
1.182	2.96995609202898	3.03248495359858	0.964850842162149	2.98893057730219	3.34958918966877	2.63474571064572	2.1284065961956	2.02314171736729	1.47873817915193	2.61277895256735
1.183	2.96984806528851	3.03207774637792	0.964206517005882	2.98800515387644	3.349717358128	2.63531641350661	2.12787400579936	2.02334899153737	1.47838338726748	2.61345911463594
1.184	2.9699811041912	3.03167054048234	0.963060047083729	2.98664662537659	3.34984552668273	2.63541880713869	2.12680825209527	2.02345262940768	1.47767708878879	2.61399716526473
1.185	2.96929995312014	3.03170152404454	0.962320434627674	2.9853471179088	3.34933285303674	2.63612127503273	2.12637223850284	2.02310095143677	1.47685635909574	2.61532155503902
1.186	2.9691919262922	3.03159972299424	0.961747200819911	2.98463834852896	3.34944755298231	2.63622366941795	2.1252485530419	2.02295654982843	1.47580840977462	2.61577500066886
1.187	2.96859379166375	3.03057138822897	0.960576536970127	2.98365391703713	3.3491777487764	2.63689677356164	2.12458019739073	2.02270851055736	1.47603398846225	2.61610789666162
1.188	2.96800816483232	3.03058171704021	0.95995641183724	2.98168506025934	3.34939368205321	2.63726269429045	2.12345652489554	2.02330822797721	1.47544869271253	2.61675931136007
1.189	2.96768408703338	3.03027631686591	0.959120010912459	2.98054319495106	3.34916428108686	2.63762861584136	2.12314635030147	2.0230601884985	1.47404759848553	2.61775081334732
1.19	2.96743504603096	3.02997091743508	0.958236717714829	2.97946034874663	3.34965001807182	2.63819933022254	2.12210988786835	2.02279176932913	1.47310915814798	2.61775800280013
1.191	2.96693243551891	3.02944126099102	0.957306530929662	2.97861375819971	3.34916428108686	2.63869701770906	2.12154805934964	2.02314344793807	1.47392659815594	2.61865052442596
1.192	2.96588970121402	3.02883046597079	0.956064783019734	2.97731427284047	3.3497512516944	2.6389748408102	2.12107343239262	2.02277139004088	1.47310258917701	2.6192101494968
1.193	2.96571116846962	3.02884079584298	0.955276780532581	2.97613301140009	3.34962308370277	2.6395018974303	2.12063743538765	2.02288521981235	1.47193200393675	2.61964922212543
1.194	2.96520856243856	3.02852506957437	0.955013614013658	2.97505017531419	3.34945451626564	2.6399702213454	2.11940727803385	2.02275101150067	1.47146114301455	2.62008829518533
1.195	2.96470595766551	3.02769002197483	0.953676581668438	2.97357346475223	3.34945451626564	2.64030678164597	2.11873894701479	2.02237895484607	1.47052270654944	2.62076128686996
1.196	2.96380877530438	3.02783314221363	0.953008066213417	2.97229379065117	3.34948144905671	2.64077510805519	2.11776045544831	2.02235857751938	1.47029056093842	2.62129215296941
1.197	2.96330617395121	3.02752774872079	0.952268458590857	2.97117155699663	3.34971085167124	2.64093624067249	2.11698561998941	2.02212072890598	1.46876847935614	2.62174560936519
1.198	2.96301961975801	3.02702909270438	0.951360975339906	2.97042340271067	3.34944105022441	2.6416093661348	2.11603639514613	2.02186250380792	1.46794611913182	2.62240422247612
1.199	2.96221796206716	3.02629585032626	0.95042929772846	2.96882867650434	3.3489553125548	2.64223882994286	2.11553252921523	2.02209016422256	1.46724475924131	2.62274431633642
1.2	2.96149932036306	3.02640797891818	0.949260146287355	2.96689928734396	3.34944105022441	2.64231186203994	2.11488352807495	2.02183194015036	1.46677390155508	2.62295666313933
1.201	2.9609137118975	3.0256850710551	0.948543243631129	2.96622995159876	3.3489553125548	2.6427071618632	2.11402151097611	2.02159409182067	1.46630140202109	2.6239625652591
1.202	2.96012456678611	3.02461544973592	0.94789892675597	2.96489109451115	3.34857081106452	2.64364382993111	2.11300442201518	2.0218013781753	1.46500983118535	2.62461399023388
1.203	2.95962197425202	3.02443252300295	0.947183516070807	2.96361144374426	3.34869897813265	2.64374623026694	2.11228755021261	2.0213256815453	1.46431011664754	2.62506026067277
1.204	2.95922740366768	3.02421859949989	0.945846493914537	2.96256804177618	3.3486855123371	2.643482695593	2.11149342822637	2.02131549452997	1.46360219143788	2.62571887922283
1.205	2.95819721664368	3.02340423864187	0.945153789238984	2.96217417435165	3.34857081106452	2.64398039835626	2.11079587621527	2.02130530770154	1.46290412093794	2.62604459267765
1.206	2.95749109377998	3.02320064924739	0.944365796517673	2.95991014853127	3.34855734534924	2.64462417147994	2.11016620809457	2.02137839346554	1.46231555290766	2.62705050474243
1.207	2.9568224833994	3.02290559931067	0.943601998488117	2.95841387636248	3.34830101165933	2.64504884260463	2.10951722901764	2.02114054516309	1.46091284674862	2.62727723816551
1.208	2.95642791784186	3.02260021678519	0.942481238808419	2.95776416095493	3.34827408125805	2.6450194757121	2.1083357243304	2.02067503529117	1.46020656715645	2.62803484136178
1.209	2.95574680755269	3.02165307092802	0.941740149640454	2.95660255654842	3.34801774826996	2.64585375576019	2.1073766107496	2.02100634241604	1.45938750306323	2.62859448389719
1.21	2.95504069224068	3.02175486449852	0.940881064023957	2.95459459455067	3.34827408125805	2.64585375576019	2.10621443458309	2.02051027555388	1.45833301434783	2.62883560571049
1.211	2.95411854433873	3.02104231122306	0.940737388365485	2.95331497146997	3.34778834542234	2.64668804009843	2.10586566994992	2.02063429214048	1.45786216300987	2.62916851505761
1.212	2.95300537325131	3.02042121969787	0.939448760980771	2.95154307481691	3.34801774826996	2.64662930705103	2.10548765641188	2.02060373673946	1.45692374672209	2.63002510140817
1.213	2.95239478212918	3.0203297619543	0.938470194470255	2.95024366302696	3.34737691746539	2.64696588295156	2.10481938279369	2.02023168793252	1.45657225163337	2.63081867854517
1.214	2.95182169918507	3.01969833826277	0.938016459651919	2.94949554129784	3.34760632084652	2.6476247321406	2.10378303979727	2.01951814595399	1.45575154962841	2.63037959351412
1.215	2.95123611571207	3.01941363306206	0.937228472498009	2.94851118225414	3.34747815494103	2.64755169576334	2.10251438722944	2.0196116083051	1.45493084867816	2.63160506476144
1.216	2.95020597113115	3.01877187692109	0.936535775238977	2.94729058732136	3.34759285687296	2.64778586943371	2.10250444989425	2.01945704100107	1.45399407945189	2.63227088960556
1.217	2.9493338534175	3.01825258489291	0.936010944676952	2.94553850912906	3.34760632084652	2.64822485088967	2.10138093356741	2.01959124020674	1.45305731169055	2.63270997693687
1.218	2.94831622038309	3.01808001104233	0.935030901733075	2.94457376595015	3.34756592963399	2.64866383418912	2.10071267739305	2.01909517866639	1.4517723392801	2.63303569517488
1.219	2.94805468693356	3.01723467778073	0.934220204137769	2.94292011322705	3.34733652531732	2.64905914747251	2.10004442422917	2.01896098011204	1.45071622027352	2.63370871806824
1.22	2.94680853282137	3.01672572727912	0.933766471594844	2.94142389331526	3.34745122739018	2.64916155204644	2.09872723903744	2.01905444594396	1.44977945767092	2.63392826248593
1.221	2.9460319390715	3.01652214764824	0.933359645176698	2.93971124006155	3.34730959839869	2.64949813316492	2.09767162433702	2.01818634370495	1.44907647583497	2.6344807218341
1.222	2.94532585748902	3.01601319999478	0.932548947853698	2.93860868942359	3.34679693706881	2.650259397742	2.09742937688319	2.01830017580164	1.44837020815817	2.6350331820438
1.223	2.94388870199694	3.01528000152849	0.931522004118186	2.93732910805025	3.34716796989842	2.65072775352553	2.09729362939268	2.01853802238277	1.44778329563787	2.63547946845376
1.224	2.94280058690969	3.01443467969564	0.930758213832324	2.9362069553954	3.34693856535988	2.65069838674814	2.09615083741113	2.01791795140874	1.44684489398454	2.63613810504987
1.225	2.94136345175695	3.01382395038355	0.930662924455135	2.93528163390426	3.34665530926876	2.65090319876317	2.09541473037049	2.01804196543237	1.44532451340733	2.63624427978163
1.226	2.94076539565928	3.01321322399293	0.929564884392713	2.93376582975513	3.34665530926876	2.6515914301335	2.09425264055183	2.01752554720309	1.44473924707401	2.6369173104456
1.227	2.93966479765673	3.0129078618925	0.92856066151111	2.93213182069433	3.34615611254425	2.65182560974604	2.09364234971803	2.0177633933174	1.44321887233637	2.63691011390574
1.228	2.93887572833124	3.01261283937548	0.928179503884525	2.93053722008381	3.34677001173448	2.65192801610145	2.09309993378338	2.01739135270797	1.44227718981697	2.63846853056136
1.229	2.93785815063965	3.01156395591801	0.927725774522178	2.9294544857961	3.34625735256467	2.65229397003135	2.09183136590263	2.01689529975868	1.4416919263274	2.63835515848175
1.23	2.93677006539987	3.01137072279013	0.92681831657128	2.92833235097491	3.34611572609616	2.65216219625936	2.09062074230079	2.01722661764619	1.44076010899827	2.63902099726123
1.231	2.93553648901464	3.01063754248873	0.925983429931379	2.92658034024769	3.34564345463382	2.65263055763552	2.09031063499269	2.01638906800948	1.43970400759354	2.63924774215365
1.232	2.93420741501595	3.00980257961495	0.925171263011298	2.92522198456094	3.34538712624806	2.65249878369113	2.08971029602098	2.01661673339567	1.4386462638475	2.63968683748558
1.233	2.93363437139378	3.00960934952634	0.924932304117175	2.92376522061497	3.34524550037153	2.65282106662518	2.08888703674179	2.01613086305703	1.43794329428438	2.64035267915586
1.234	2.93264181367115	3.00877439146981	0.924431666414905	2.92254468680459	3.3452589621975	2.65328942961653	2.08845112939686	2.01538679018802	1.43712097206454	2.64037427311934
1.235	2.93143325611077	3.00815334558017	0.923380542702161	2.92093032119333	3.3448610090285	2.65352361164255	2.08732771185152	2.01538679018802	1.43607145294445	2.64103291870182
1.236	2.93010420977758	3.00805156160234	0.922831526158197	2.91992641215963	3.34450344146858	2.65359665166089	2.08659164531359	2.01536643201293	1.43559732776491	2.64169156527947
1.237	2.92888317368911	3.00753230191336	0.92266366831454	2.91797742024674	3.34460468194055	2.65388956919347	2.08585558217534	2.0150980515884	1.43431568224358	2.64191111435996
1.238	2.92768713356788	3.00669735299889	0.921709304533167	2.91669789173684	3.34420673106772	2.65422615984241	2.08501303184093	2.01508787330636	1.43291304307351	2.64214506090319
1.239	2.92677761405124	3.00596419027747	0.921565636531262	2.9155757854231	3.3438491638994	2.6544166713857	2.08404468559614	2.01447799559113	1.43267433612639	2.64280370952287
1.24	2.92631258483248	3.00556740191204	0.921302489877152	2.91368600733087	3.34383570295114	2.65472389474613	2.08343443383469	2.0142096184809	1.43092021986153	2.64280370952287
1.241	2.92467207553011	3.00514993144082	0.920538706350616	2.91193404790249	3.34372100098634	2.6543873032063	2.08250471806292	2.01395142010257	1.43010119553109	2.64358293299667
1.242	2.92347605880667	3.00451855638171	0.9201091698829	2.91092996753106	3.34323527208752	2.65571936936428	2.08194302904008	2.01368304586007	1.42951100900578	2.64425598313103
1.243	2.92236305937413	3.00379574411583	0.919392299167394	2.9093354341301	3.34297894698418	2.65545581604819	2.08086821401782	2.01322771284331	1.42881133944263	2.64491463558031
1.244	2.92093857478359	3.00348005843249	0.918890197304651	2.90805592763752	3.34319488973122	2.65549948947899	2.08041301777804	2.01331101595946	1.42705229918897	2.64512698679446
1.245	2.92036555926365	3.00274690781427	0.918699618010814	2.90693384034659	3.34295202549635	2.6556312657928	2.07960911599352	2.01317682995787	1.42658804856491	2.6453537377685
1.246	2.91842610642732	3.00265546993884	0.917958560726676	2.90563454467434	3.34268224085894	2.65569000119694	2.07866011229972	2.01245312509739	1.42576573935056	2.64567946470038
1.247	2.91742112763537	3.00183088562407	0.917672691770525	2.90417783701348	3.34218305341304	2.6564219268428	2.07811774656646	2.01280480130534	1.42389393605868	2.64602679226053
1.248	2.91642864379267	3.00162732601937	0.917529025433019	2.90191407608067	3.34204143189682	2.65689030026494	2.07713013304808	2.01255678262811	1.42272509070326	2.64679162354135
1.249	2.91519520413457	3.00080274702243	0.916382623205175	2.90075260136703	3.34169732714468	2.65689030026494	2.07656846293259	2.01227823839415	1.42167066319409	2.64690499981611
1.25	2.91378326208818	3.00027316448737	0.916406811291041	2.89970933163609	3.34152878642869	2.65725626536218	2.07583244507098	2.01214405473072	1.42061623737649	2.64745748078967
1.251	2.91245434178263	2.99965214852063	0.91588052443551	2.89827224646296	3.34129938320951	2.65735867510319	2.07537726286495	2.01200987149046	1.41991657999078	2.64759246006233
1.252	2.91106739497634	2.99914325712278	0.915497903795823	2.89648093897951	3.34165694765398	2.65728563379758	2.07444759344023	2.01188586299908	1.41897492540864	2.64792538979564
1.253	2.9100624523587	2.99830834558239	0.915163659224591	2.89488645042882	3.34140062529788	2.65772464123231	2.07341144716362	2.01101780593152	1.41803821042505	2.64835009344878
1.254	2.90863805924223	2.99788054652915	0.914829414756595	2.89335097258265	3.34125900514072	2.65772464123231	2.0729369631976	2.01089379811773	1.4162857838473	2.64881080371211
1.255	2.90742964598115	2.99682139692935	0.91389778403903	2.89213051143997	3.34100268351027	2.65751982152526	2.07211378892119	2.01040794130853	1.41522807378248	2.64903755873773
1.256	2.90538234569286	2.99696455317293	0.91399307365071	2.89053603622745	3.34100268351027	2.65832479717264	2.07107765765282	2.0107494432915	1.41452842311266	2.64924991075657
1.257	2.90448541384698	2.99642463499305	0.913276210901797	2.88900057130478	3.3406316604963	2.65811997667475	2.07079683284704	2.00977773160101	1.41277600780652	2.65002195007369
1.258	2.903563516722	2.99580363213598	0.912607723764056	2.88752430510768	3.33976145623094	2.65855898650918	2.07014801285405	2.00975738571866	1.41195536104296	2.65046826042287
1.259	2.90206864503259	2.99486695916203	0.912512434147371	2.88596924380475	3.33987615757535	2.65851531347616	2.0690925866945	2.00950937217077	1.41090259833863	2.64992297586435
1.26	2.90095576740934	2.99445985778982	0.911819760232004	2.88429598800727	3.33984924084515	2.65848594457149	2.06823081704614	2.00948902733548	1.41019965937359	2.65114132858699
1.261	2.89923247378141	2.99403206574972	0.911437142897609	2.88297714391349	3.33997740076392	2.65864709271202	2.06768848493693	2.00875516149842	1.40890984159549	2.65102795002863
1.262	2.89768770428853	2.99329895040142	0.911747198760205	2.88199291424562	3.33923535860264	2.65877887209894	2.06654590555021	2.00850714945313	1.40797808442437	2.65179999351527
1.263	2.89567795791037	2.99288150652422	0.911245105044211	2.87998506107591	3.3393366021129	2.65874950291406	2.06598427228195	2.00848680620193	1.4068026806176	2.65234528036454
1.264	2.89463565121489	2.9917102613687	0.910647722441624	2.87858742934428	3.33883742250176	2.65911547226606	2.06542264096105	2.00835262918609	1.40586763155084	2.65235968591716
1.265	2.89317828212989	2.99153775320347	0.910384582695241	2.87740640163415	3.33859456198632	2.65888128231191	2.06498679381203	2.00799078372926	1.40457946979891	2.65323790889515
1.266	2.89155055036557	2.9911306600702	0.909572435434476	2.87571356833735	3.33845294533494	2.65901306186083	2.06412504622481	2.00773260210587	1.40341066325821	2.65369863109115
1.267	2.89032976107794	2.99038720857486	0.909763014368831	2.87404034508956	3.3385676468416	2.659247251977	2.06333116658928	2.00747442130777	1.40259497275178	2.65347187140762
1.268	2.88888056166519	2.98986799847063	0.909595164667406	2.87283953364918	3.33758274958921	2.65930599115738	2.06278885005512	2.00735041638863	1.40119076218307	2.65414494770747
1.269	2.88715737781695	2.98956268148099	0.908855578623348	2.87071370843257	3.33758274958921	2.65967196187187	2.06183994722463	2.00744391075439	1.40037012953204	2.65425112422369
1.27	2.88586607999703	2.98850357248911	0.909021970888538	2.86919809498041	3.33729951891807	2.65914484156082	2.06122977360847	2.00719590145366	1.39873381365565	2.65446347729882
1.271	2.88468275678369	2.98807579132989	0.908710459119579	2.86789889276255	3.33682725785224	2.65990615279834	2.06050377111595	2.00691738451396	1.39791153499813	2.65469744166332
1.272	2.88334156921868	2.9873426973209	0.908566796661559	2.86630449059451	3.33694195869649	2.65977437233181	2.05944841127992	2.00692755365348	1.39744401757907	2.65503758328011
1.273	2.88194232811271	2.9874651636623	0.908757375251463	2.86447389355567	3.33632808386154	2.66016971418491	2.05897396945147	2.00606969478236	1.39592376412315	2.65536331721639
1.274	2.88019425517125	2.98663030156517	0.908206912463365	2.86317470283502	3.33597052556266	2.65990615279834	2.05845097061845	2.00593552236887	1.39428251236068	2.65580963650636
1.275	2.87866212589533	2.98622322001464	0.907443142232522	2.8620527114539	3.33582891097742	2.66003793341604	2.05739562424886	2.00591518548229	1.39323142989893	2.65614257537009
1.276	2.87707193894512	2.98549013316726	0.907896858347426	2.86037953103196	3.33593015465629	2.66087229006361	2.0573084584447	2.00543950874333	1.39171448701723	2.65571786863805
1.277	2.87566026675738	2.98454316161603	0.907490058739955	2.8584899519374	3.33577508482775	2.66019908460125	2.05595301815011	2.00538866942555	1.39042800435636	2.65605080773499
1.278	2.87442710824087	2.98432927452879	0.907131632230841	2.85705297876613	3.33517466898391	2.66090166038952	2.05528495422201	2.00502682848408	1.38902382173914	2.65692904057427
1.279	2.87270405169215	2.983382307965	0.90667791678499	2.85569480424105	3.33590324189334	2.66132637654141	2.05521709201419	2.00500649413634	1.38785174633187	2.65680845420258
1.28	2.87099348041742	2.98275099920918	0.906605358184664	2.85451382669083	3.33480365530655	2.66075558103798	2.05435539947328	2.00464465376416	1.38656527169477	2.65692904057427
1.281	2.86905454334214	2.98265957979459	0.906246932358984	2.85228967536162	3.33464858664635	2.66103344193636	2.0538616708195	2.00451048466716	1.38504834837513	2.65760212665377
1.282	2.86804980828939	2.98193685468344	0.906150187852184	2.85057712749	3.33417632966155	2.66163360991465	2.0529514261253	2.00438648250942	1.3839923308319	2.65780007012825
1.283	2.86593239940965	2.98120378306359	0.905696473511388	2.84892377531699	3.33476328723638	2.66096040197352	2.05254486559168	2.00412831207602	1.38235110754969	2.65792786249106
1.284	2.86494014668006	2.98035859749859	0.906030712719778	2.84776241624447	3.33379186150447	2.66122396577973	2.05189611774333	2.00385997661548	1.3815354514312	2.65859374561406
1.285	2.86330019004635	2.97963588107706	0.905528626438617	2.84636486791714	3.33363679430771	2.66122396577973	2.05150886178451	2.00362213937	1.38036173724181	2.65870712814216
1.286	2.86095446679734	2.97878035172022	0.90505072667027	2.8448689259438	3.33365024985633	2.66112155519939	2.05092797987319	2.0036018081594	1.37896418411601	2.65882051074926
1.287	2.85944742518326	2.97795587536863	0.90502654075211	2.84327459108309	3.33329269438928	2.66075558103798	2.05029853934135	2.00323996988437	1.37732627708754	2.65992551629325
1.288	2.85750860782892	2.97722281768757	0.90483450821744	2.84217224442707	3.3325372179265	2.66101914480039	2.04987268616094	2.00345747656936	1.37592708178036	2.65938021898728
1.289	2.85598912843475	2.97646906190224	0.904166031544809	2.84053852104286	3.33261155202301	2.66085799141509	2.04881739999307	2.00250612959012	1.37463732793503	2.66015948901812
1.29	2.85457760484593	2.97574635945143	0.904285506223741	2.8388065951541	3.33198423316364	2.66060950501745	2.04866237588961	2.00274396600522	1.37416982961125	2.66015948901812
1.291	2.85298759028158	2.97456485174782	0.903759236280289	2.83666110983422	3.33235524238832	2.6609897732316	2.04786858238793	2.00271347159881	1.37311713332944	2.66025845988741
1.292	2.85073747437372	2.9743716746246	0.903710864903526	2.83481081901977	3.33225399731133	2.66094610663259	2.04741347508188	2.00233130603508	1.37182738446409	2.66016669533874
1.293	2.84912256650528	2.97362827836706	0.904259866126404	2.83349209498113	3.33128258150397	2.66161931262378	2.04657112591223	2.00184546960172	1.37042655030879	2.66105214512327
1.294	2.8473997324463	2.97280382319879	0.903804699582179	2.83199618755134	3.33125567128604	2.66074128708181	2.04609672298042	2.00170114217101	1.36914011331695	2.66139229712691
1.295	2.84598826791111	2.97208113435238	0.903399359030982	2.83048049219766	3.3309859084806	2.6603753136228	2.04542870152663	2.00132914326678	1.36750223243353	2.66095317467164
1.296	2.84387108901761	2.97132739442707	0.903375173391919	2.8288075958248	3.33038550332151	2.66100485166444	2.04480924697321	2.00107098132644	1.36575327273688	2.66129332685449
1.297	2.84174147466611	2.97049259775715	0.903231513428733	2.82750848909538	3.33087120911832	2.66087306929747	2.04430558398393	2.00118481765875	1.36446684628015	2.66160465159724
1.298	2.83992322719299	2.96976991721582	0.903183142200091	2.82603220103975	3.33002795222986	2.66103422464643	2.04379259166172	2.00104049317392	1.3636479118243	2.661633479751
1.299	2.83787667724119	2.96911794525019	0.903541565118291	2.82430013084489	3.33023044070844	2.66093181529136	2.04329889978802	2.0009063318993	1.36235983490829	2.66195921871882
1.3	2.83627432625278	2.96883336666286	0.902847451446192	2.82219428478934	3.32948842971881	2.66085877975079	2.0427859131301	2.00102016866485	1.36130550420831	2.66195921871882
1.301	2.83476746240059	2.96807963666767	0.902776348417926	2.8207574049846	3.32948842971881	2.66099056252801	2.04206934105279	2.00099984489658	1.36025117503306	2.66216436608616
1.302	2.83303229925769	2.96734661284488	0.90287163701187	2.8191237435059	3.329002726615	2.6610929715425	2.04178856682702	2.00076200921519	1.35791705567447	2.66296526698557
1.303	2.83091525420884	2.9669292221005	0.90253594667959	2.81735229952262	3.32911742512999	2.66119538073823	2.04110126793611	2.000379852212	1.35709481840575	2.66275291228077
1.304	2.82909710360908	2.9665325369194	0.902560132198395	2.81628939807904	3.32875987550399	2.66159073004385	2.04043326873461	2.00060752645649	1.35534423826974	2.66329821472229
1.305	2.8279016132665	2.9658909252056	0.902870183246054	2.81483293037084	3.32824726537024	2.66138591176794	2.04015249737613	2.00011153373802	1.3538240927041	2.66329821472229
1.306	2.82575971924049	2.96517861469037	0.902511761161672	2.81321888897081	3.32810565910294	2.66115171968139	2.03972668153232	1.99987369862757	1.35242661939017	2.66362395487299
1.307	2.82424048099127	2.96442489569924	0.902892914909506	2.81166403734835	3.327849354939	2.6611223454566	2.03957166039323	1.9996155423503	1.35125460601863	2.66351777744068
1.308	2.82181221342261	2.96383505512216	0.90241501909876	2.81046336115768	3.32786280874944	2.66141528627365	2.03832283597761	1.99972937958245	1.34926699301695	2.66353219343951
1.309	2.82007716790363	2.96330556128404	0.90241501909876	2.8087313378627	3.32772120299688	2.66097627739059	2.03832283597761	1.99911955229253	1.34774686308447	2.66406308069888
1.31	2.81870323089735	2.96243973758136	0.903178780031795	2.80668454477564	3.32759305114798	2.66115171968139	2.03802277359728	1.99932690719937	1.34704067594225	2.6642052993535
1.311	2.81666935442358	2.96182919718364	0.902008226609247	2.80538548809593	3.32673635083493	2.66128350290181	2.0373354939875	1.99908907249486	1.34575760379962	2.66486398999351
1.312	2.81433664579072	2.9612893543973	0.902127700405302	2.80383065764514	3.32745144605084	2.66107868571315	2.03689039675857	1.99919275057248	1.34423748231421	2.66464442633318
1.313	2.81281749313731	2.96089268361259	0.902318277049589	2.80184268964548	3.32635189709954	2.66084449420302	2.0361545530305	1.99931674767306	1.34271902287015	2.66497016755257
1.314	2.81060518474864	2.96026144099601	0.902436296967925	2.80062243080504	3.32669599081472	2.66084449420302	2.0361545530305	1.99869676300027	1.34108121193766	2.66486398999351
1.315	2.80890756625569	2.95952844493457	0.902341008753661	2.79965794963317	3.32655438691724	2.66134225256444	2.03566088994645	1.99892443856939	1.3387488364942	2.66453824881288
1.316	2.80698169867659	2.95880580582091	0.903009480398711	2.79763079063081	3.32633844376011	2.66077146128895	2.03548657637162	1.99830445588501	1.33746080802903	2.66543813081663
1.317	2.8050309679086	2.95826596934606	0.901863113943884	2.79582001896448	3.32608214189181	2.66056664591184	2.0353608346174	1.99854229018505	1.33664356859091	2.66533195322787
1.318	2.80241199606367	2.95783824283552	0.902148978495505	2.7949343317608	3.32544138884965	2.66106440388254	2.03479931034254	1.99826382348995	1.33524116703183	2.66499179371476
1.319	2.80079746631862	2.95689139256389	0.902673790278938	2.79334013563741	3.32505693814058	2.66043486276805	2.03441210056007	1.99826382348995	1.33360503615285	2.66544533989168
1.32	2.79878865016014	2.95617911729256	0.902100607487302	2.79050610356764	3.32482754317049	2.66023004813726	2.034112048096	1.99766415944877	1.33266844597618	2.66566490424358
1.321	2.79687531648556	2.95575139449706	0.902720707116774	2.78930547018694	3.32469939314991	2.66012764109349	2.03344408079593	1.99766415944877	1.33103232199466	2.6657638727308
1.322	2.79496199965376	2.95490630612332	0.901718001306198	2.78804584444393	3.32421369918954	2.66059602177921	2.03321189581099	1.9975300061628	1.32951223767922	2.66610403328885
1.323	2.79283290106015	2.95429579099429	0.902028050980867	2.78631388689852	3.3237011008992	2.66012764109349	2.03293113723775	1.99750969159603	1.32799547937017	2.66655758181674
1.324	2.79100264814612	2.95364385695285	0.90279180950678	2.7849558803659	3.32357295155885	2.65995220412668	2.03271824458371	1.99736538249745	1.326472080032	2.66644419456503
1.325	2.78868266773048	2.95333860100797	0.90281454049814	2.78367647368365	3.32334355819227	2.65951320263285	2.03226317550513	1.99747922113273	1.3239077044685	2.66677714686863
1.326	2.78667396309003	2.95207616095818	0.902838726167654	2.78202331299619	3.3227028130322	2.65987917485431	2.03168237205887	1.99722107451787	1.32297279031556	2.66655758181674
1.327	2.7849765244661	2.95156740585372	0.903244063586653	2.7802913727146	3.32283096187856	2.65961560859041	2.03146948177008	1.99732475735883	1.3215687593117	2.66733687480683
1.328	2.78287239214065	2.95081372805749	0.903100404210973	2.77879560153841	3.32230491503857	2.65951320263285	2.03108228159594	1.99707676765707	1.32005202454977	2.66691216379795
1.329	2.78082644486033	2.95050847672539	0.903052032749324	2.77698488665156	3.32206207019215	2.6591178544052	2.03095654813166	1.99706661198288	1.3189960956274	2.66711009954535
1.33	2.7785314340537	2.95019287010626	0.903935264365108	2.77550891359807	3.32146168547103	2.6594695520224	2.03086939285275	1.99693246191484	1.3182949154106	2.66722348713614
1.331	2.7760788399718	2.94870623711914	0.904030552154863	2.77356043131343	3.32133353741138	2.65923536361388	2.03016286402188	1.99693246191484	1.31618971627939	2.66712451927337
1.332	2.77468028203411	2.94819749060839	0.903911078464488	2.77261578337013	3.32107724157015	2.65897179776217	2.03016286402188	1.99703614606969	1.31478569936663	2.667563650388
1.333	2.77246836139476	2.9482078469099	0.904077468043501	2.77088386980527	3.32070625043702	2.65903055366739	2.0294563403248	1.99642632949184	1.31349937959014	2.6680172025099
1.334	2.77056768662672	2.94681261890268	0.904029096163926	2.76978165990488	3.32034871207176	2.65916233679845	2.02971780539616	1.99629218072467	1.31186830064258	2.66757807067721
1.335	2.76812761536063	2.94671087042516	0.903909622557356	2.76791197855224	3.32022056461274	2.65892814896551	2.02952420813389	1.99651985975039	1.30964875850666	2.66745747259443
1.336	2.76620212641174	2.94566231990252	0.904768667750229	2.76647523046215	3.31949203807278	2.65882574444453	2.02906914649751	1.99626171780727	1.30836411491204	2.66769866905527
1.337	2.76366665430108	2.94492937320026	0.904744481663764	2.76529443414048	3.31984957488101	2.65872334010442	2.02892413142042	1.99602388443618	1.30684575222402	2.66757807067721
1.338	2.76187393123139	2.94451202716115	0.904839769253436	2.76405445964664	3.3196067328085	2.65841612816925	2.02855622583466	1.99612757023171	1.30555778393784	2.66746468270631
1.339	2.76017667484638	2.9434427738757	0.905579340648912	2.76242095344719	3.31922229190958	2.6585185319668	2.02832405810344	1.99610726306179	1.30368801386312	2.66768424847584
1.34	2.75784460083372	2.94335138381415	0.9056020693393	2.76035452773651	3.31923574407737	2.65831372455253	2.02807260705657	1.99550760327162	1.30263377166538	2.66780484685896
1.341	2.75540468042059	2.94241495249831	0.905769915654131	2.75866203900646	3.31872315719705	2.65821132111663	2.02777257305954	1.99562144311685	1.30053195667087	2.66814501173171
1.342	2.75300204905605	2.9414474542403	0.905960490589322	2.75702854684133	3.3178530370449	2.65831372455253	2.02822763219653	1.99560113690745	1.29889925457122	2.66805325519932
1.343	2.7506700551133	2.94104047182958	0.905912117917073	2.75557222245487	3.31808242567778	2.65764054632628	2.02794688273739	1.99559098407993	1.29725988949741	2.667826478276
1.344	2.7480269014959	2.94041964302632	0.906795349142966	2.75419449434996	3.31736735725205	2.6576111666304	2.02771472027864	1.99558083143721	1.29562886494991	2.66814501173171
1.345	2.74591069709218	2.93956425455052	0.906961737306242	2.75275777780179	3.31709761399874	2.65764054632628	2.02771472027864	1.99592235302202	1.29376079415815	2.66836457804009
1.346	2.74411810815873	2.93914691880802	0.907081211181151	2.75163599876588	3.31671317771605	2.65753814363535	2.02741468805472	1.99568451949896	1.2925922105288	2.66870474390295
1.347	2.74201435508156	2.93788455898094	0.907606020906275	2.74994353324156	3.3169425657702	2.65696737177253	2.02778259155362	1.99553007099558	1.29083850495715	2.66825840018271
1.348	2.73925103297106	2.93767071383945	0.907987169863406	2.74799513089606	3.31661193564895	2.65629420089024	2.02668890589209	1.99551991946166	1.28908480403835	2.6685913552019
1.349	2.73693160494359	2.93670323440852	0.908011356618948	2.74714890238012	3.31595775872752	2.65676256806087	2.02665034129795	1.99553007099558	1.28779686809475	2.66893873257069
1.35	2.73431344957582	2.93629626143872	0.909133536765356	2.74547604999626	3.31609935498094	2.65636722194974	2.02658246866983	1.99530238942678	1.28604818300795	2.66871195478756
1.351	2.73250853590609	2.93576683131933	0.908726740571679	2.74327190911834	3.31521579345038	2.65642598290542	2.02665034129795	1.99539592704618	1.28452820874711	2.66826561086113
1.352	2.72997346644725	2.93483043261209	0.909609972524473	2.74191399631793	3.3147301187832	2.65598699782721	2.0263989048979	1.99503410153257	1.28324362087541	2.66927168861018
1.353	2.72809796134829	2.93420962195418	0.909729446719133	2.74065446651513	3.31423099388652	2.65588459716744	2.02678608784546	1.99500364836961	1.28114187797347	2.6686129878699
1.354	2.7257538297655	2.93311969866357	0.909681072531268	2.73919817931819	3.3140016089739	2.65491848884738	2.02657321503988	1.99535532305343	1.27985896857193	2.6686129878699
1.355	2.72332669054243	2.93228505196632	0.909585785451745	2.73772210680169	3.31453472113337	2.65531383284812	2.02653465337587	1.99545901413926	1.27787158742084	2.66851402105119
1.356	2.72109046448134	2.93175563095376	0.910564304844353	2.73628542706831	3.31347558302812	2.65500663364283	2.02688327493279	1.99484920515141	1.27635664722954	2.66883976577415
1.357	2.71889147950115	2.93102272999542	0.910540117581565	2.73508489845971	3.31356337416931	2.65507965145857	2.02598319697436	1.99495289679339	1.27448362442652	2.6686274100238
1.358	2.71677555082534	2.93040192994069	0.910825978547753	2.73343186518279	3.31297646089066	2.65453827236603	2.02577032792727	1.9946113720561	1.27343276802687	2.66885418820955
1.359	2.71498317778992	2.92995353682933	0.911399162860336	2.73234932203113	3.31294955940611	2.65440649123831	2.02601251530263	1.9953147220176	1.27214486029729	2.66862019890933
1.36	2.71273463386613	2.92975005684522	0.911828685585935	2.73132595726128	3.31260548273812	2.65402627921448	2.02625470387744	1.99552210708438	1.27015750229245	2.6686274100238
1.361	2.70941147478543	2.92848774878292	0.912497157427526	2.7288465163764	3.31257858125141	2.65389449814135	2.02662260566877	1.99515013248931	1.26840887636248	2.66896036609707
1.362	2.70710475673472	2.92785659738794	0.912258208369296	2.72727208900945	3.31185007736412	2.653294359919	2.0263225816798	1.99489200099967	1.26688559733947	2.66874079907659
1.363	2.70486869917136	2.9272047310972	0.912997779505019	2.72593381007528	3.31195131869808	2.65303079917724	2.02658404973752	1.99501599221139	1.26513363474854	2.66896757742271
1.364	2.70256202615383	2.92658394138034	0.913356203396586	2.72424141125582	3.31135095877933	2.65301655081701	2.02633262821721	1.99513998350524	1.26315466795489	2.66919435608969
1.365	2.70024297694841	2.92616662987448	0.913403114572782	2.72300151601477	3.31182317633786	2.65288477026301	2.02661337400393	1.99498554658867	1.26163642241503	2.66874079907659
1.366	2.69801938806705	2.92489398299261	0.913881013285269	2.72207654309602	3.31096653265946	2.6525481961361	2.02648766418144	1.99463387031735	1.26000049126588	2.66896757742271
1.367	2.69518601765076	2.92445595763937	0.914883722521436	2.7206202966086	3.31132405790476	2.65267997651709	2.02657482063456	1.99522338049901	1.25860161811051	2.6693005340066
1.368	2.69285464990095	2.92370236331792	0.914954821153909	2.71904588888146	3.31021113299269	2.65215285590009	2.02701060389197	1.99523352881731	1.25731373672681	2.66874801033651
1.369	2.69042787304911	2.92307122466053	0.915384344405002	2.71755026089654	3.3104674160325	2.65187505063028	2.02669130587826	1.9950892413572	1.25590649275448	2.6687552216715
1.37	2.68854025815917	2.92247116346183	0.916052817740974	2.71627117688807	3.31048086651156	2.65140669954017	2.0269335012908	1.99507909348207	1.25415623785596	2.66864904381759
1.371	2.68581483379431	2.92224697333308	0.916219202698104	2.71440165018499	3.31019768289993	2.65127491998035	2.0269335012908	1.99506894579177	1.25228829996835	2.66898921185025
1.372	2.68350834679709	2.92107608330713	0.91669710299181	2.71329953699392	3.3095973271125	2.65117252452486	2.02733073818022	1.9956787530465	1.2508877696962	2.66909538973355
1.373	2.68078298194833	2.92073980049699	0.917651436788403	2.71182352226733	3.30957042699955	2.65080657062685	2.02752432770633	1.99565845785536	1.24866845396005	2.66854286597811
1.374	2.67784200940121	2.91998621779814	0.917842009906899	2.71052466184155	3.30874069179488	2.64973809771954	2.02729218992587	1.99527633809613	1.24657354483057	2.66876964456673
1.375	2.67560625520656	2.91936544737711	0.9178661986155	2.7091668156989	3.30909821345145	2.64986987615654	2.0272536426481	1.99539018184137	1.24493597540771	2.66844389957707
1.376	2.67329986827662	2.91883605536	0.918773623842124	2.70782857291646	3.3085856508532	2.64966508771866	2.02760227418937	1.99561786969192	1.24318407788553	2.66845832265023
1.377	2.67088568734063	2.91808247851599	0.918940007979478	2.70637235677999	3.30834281997239	2.64956269376989	2.02779586351126	1.99550402570663	1.24131449738063	2.66833772177108
1.378	2.66828067307511	2.91747207190407	0.920562817367133	2.70507350664477	3.30821467965854	2.64899195641194	2.02803806510804	1.99561786969192	1.24037803030202	2.6681253662023
1.379	2.66645149634364	2.91649431446159	0.920611195862014	2.70373527186004	3.30797184917565	2.64826005889312	2.02822245173889	1.99608339315131	1.23885480443056	2.66867067828698
1.38	2.66383414653026	2.91650467284089	0.921111817212133	2.70157065519038	3.30770211931952	2.64774809667823	2.02860963081994	1.99580497370988	1.23675657712745	2.66845111107612
1.381	2.66070254484376	2.91563901136302	0.92168500672497	2.70007506526951	3.30721645949661	2.6483482141639	2.02829033905554	1.9953293038056	1.23512406914854	2.6682315439795
1.382	2.65838391894387	2.9146923363823	0.922209817518027	2.69928788452998	3.30685894036064	2.64808465858649	2.02891972419552	1.9956911290384	1.23348820609623	2.66791301069105
1.383	2.65636397341934	2.91415259645973	0.922280914251432	2.69798904758448	3.30707487028915	2.6471185961659	2.02900688355167	1.99580497370988	1.23208604092725	2.66758726607119
1.384	2.65404539081916	2.91352148332231	0.923332008437028	2.69649346528467	3.30694673081452	2.64670903052736	2.02892980092897	1.99568098331101	1.23010552848527	2.66823875548776
1.385	2.65185939056855	2.91266619078747	0.923832629630344	2.69507647357095	3.30631948391844	2.64627008148851	2.02940414013789	1.99603266341328	1.22812166207605	2.66790579924405
1.386	2.64910964519334	2.91223854567028	0.923737343383346	2.694289298533	3.30633293325474	2.64627008148851	2.02971424031651	1.99626035359735	1.22660350428037	2.66791301069105
1.387	2.64677875807293	2.91138325773533	0.924811155499649	2.69283311043318	3.30563134801331	2.64613830494046	2.03001426067376	1.99575424748023	1.22520135478381	2.66790579924405
1.388	2.64364738935766	2.91107806274939	0.925670205481849	2.69112100657597	3.30594851629234	2.64536280221154	2.03013077311376	1.99613636316413	1.22297876701535	2.6681253662023
1.389	2.64146147668808	2.91000895840344	0.926529255722937	2.68997954475688	3.30594851629234	2.64509925028004	2.03076016789256	1.99672588031593	1.22227937795575	2.6677779876006
1.39	2.63925083450555	2.90944851331126	0.927365591952283	2.68846437856442	3.30520658282547	2.64482146938187	2.03091522144408	1.99634376425117	1.22064186451352	2.66823875548776
1.391	2.63662141182277	2.90860359310179	0.927651450188787	2.68714596122696	3.30543596162279	2.64461669206606	2.03105100771722	1.99621977402948	1.21889171759514	2.66766459870632
1.392	2.6344231852135	2.90828804352701	0.928176261762042	2.68574877408768	3.30542251282288	2.64391420051506	2.03169967517934	1.99633361974839	1.21748958385887	2.66756563213892
1.393	2.63168602653608	2.90808458263426	0.929012599797941	2.68427281756984	3.30515278777477	2.64368003736911	2.03194189329227	1.99678900382684	1.2157394464309	2.66791301069105
1.394	2.62861317115086	2.90713793745794	0.92960850674457	2.68291502193388	3.30456589169314	2.64307993727822	2.03229054217982	1.99715083077563	1.21387331299184	2.66735327673473
1.395	2.62621181172455	2.90689304631336	0.930180222175653	2.68234420465298	3.30489651166014	2.64297755004394	2.03261992520327	1.99690285014723	1.21177518444186	2.66724709905417
1.396	2.62393062565539	2.90604813505979	0.930848702164478	2.68080926916541	3.30395210022968	2.64240684024701	2.03374294850187	1.99711025626301	1.21048906724124	2.66748108837559
1.397	2.62170777629717	2.90551877235325	0.931421896742748	2.67925473652	3.30418147810989	2.64166074968024	2.03370441487929	1.99641703352452	1.20897095189569	2.66724709905417
1.398	2.6185643752244	2.90487732407781	0.932758858834141	2.67819206455027	3.30359458541024	2.64173374686544	2.0339851717822	1.99688256281406	1.20756715420896	2.66681517728251
1.399	2.61605533030678	2.90403241994537	0.932686283825655	2.67718838012351	3.30393865142112	2.64126542770023	2.03442099014599	1.9975859305973	1.20592967417867	2.66713371020884
1.4	2.61338908345756	2.90349270410363	0.933735907825302	2.6747681156333	3.30356768755698	2.64126542770023	2.034924708565	1.99759607387081	1.20382988800341	2.66658118891388
1.401	2.61082176208796	2.90275989055802	0.934404389434522	2.67356769375689	3.30341265340815	2.64035818216513	2.03536053092548	1.99781362504394	1.20207979119182	2.66702753255241
1.402	2.60828807333485	2.90188392147646	0.934714438322596	2.67264278598869	3.30352734251446	2.63975809441559	2.03562202514765	1.99792747244795	1.20079537809716	2.66702753255241
1.403	2.60637633172159	2.90113039808627	0.935668777100057	2.67106848547123	3.30327106831418	2.63965571036313	2.03635787597091	1.9980514627985	1.19846361662667	2.66669457749923
1.404	2.60385505064677	2.90070277354516	0.936815171432874	2.67028133647469	3.30292700159415	2.63914379279118	2.03658084247092	1.99827915798513	1.19659585192282	2.66626986715217
1.405	2.60125074117266	2.90029586409563	0.937769511234357	2.66900215193136	3.30324417308302	2.63858731415983	2.03721026741986	1.99826901538286	1.19473146970773	2.66648222229711
1.406	2.59841856443916	2.89923716502017	0.937816411284276	2.66778213934647	3.30229976595803	2.63781185689241	2.03736533542671	1.99826901538286	1.19309401932292	2.66625544524566
1.407	2.59610054348776	2.89900263994037	0.938699658323817	2.66624723406961	3.30201659741337	2.63791423925504	2.0379268614855	1.99850685365378	1.19169194063681	2.66658118891388
1.408	2.59340090245454	2.89828019690583	0.939726577486573	2.66546009017031	3.30177377260529	2.63738715391063	2.03853702841322	1.9993139340715	1.19029324325806	2.66614926768562
1.409	2.59146456760227	2.89732323257184	0.940370868996517	2.66412192901191	3.3021178389257	2.63724116799376	2.03906003126757	1.99932407603675	1.18935177018709	2.665710135936
1.41	2.58917131794652	2.89666109187598	0.941803124739462	2.66248884688853	3.30163218907272	2.63656810037497	2.03949586883585	1.99930379229164	1.18702174442701	2.66558953707619
1.411	2.58674562220269	2.89612139275965	0.941969501714586	2.66083579798806	3.30186156673049	2.63617278820591	2.03965094158571	1.9993139340715	1.18562136822524	2.66549778095496
1.412	2.58349493313102	2.89538860105485	0.943282279709591	2.65991090590438	3.30113309302207	2.6358362562782	2.040280380715	1.99989332041916	1.183989008956	2.66527100464193
1.413	2.58169114047336	2.89517479374776	0.943592328994469	2.65908438394736	3.30111964589321	2.63509020587536	2.04082265386868	2.00000716965763	1.18153963390688	2.66494526174009
1.414	2.57870542749393	2.89388159717667	0.944141336381938	2.65743134292683	3.30099151032587	2.63506081540724	2.04173286748185	1.99987303779462	1.18025695441257	2.66527100464193
1.415	2.57678156385443	2.89335226094246	0.944570864829005	2.65650645506315	3.30100495737853	2.63462190738063	2.04199437535049	2.00023486849667	1.1783875527689	2.66505864975699
1.416	2.57426058600897	2.89291429360802	0.946050020614611	2.65583747419688	3.30087682182598	2.63394885319011	2.04285595034809	2.00033857714072	1.1768728979305	2.6647329069316
1.417	2.57163188295011	2.89217115480938	0.946408458776894	2.65473545112108	3.30084992810446	2.63337818036016	2.04357257259468	2.00047270884855	1.17581882559099	2.66407421140133
1.418	2.56880005506606	2.8915400985012	0.947052752129211	2.6529250670803	3.30000676908591	2.63290988721474	2.04381482173744	2.00081425840066	1.17406711860043	2.66384022599296
1.419	2.56598060425248	2.89021585353992	0.947745435058748	2.65190181640635	3.30070834635775	2.63244159547226	2.04421215271463	2.00118623122402	1.17313073240382	2.66406700106875
1.42	2.56345973776928	2.88993139569568	0.948221859647133	2.65040632697083	3.29975049922236	2.63187092854778	2.04505447638343	2.00080411770722	1.17091507324753	2.66429377646436
1.421	2.56114204420851	2.88948307875251	0.949319877717666	2.6489108404536	3.29983829431281	2.63140263998973	2.04566467777171	2.00127979992477	1.16927936802031	2.6641659681448
1.422	2.558538164478	2.88897446417275	0.949939976748561	2.64804494634905	3.29995298284959	2.63067081815272	2.04659418110702	2.00175548302258	1.16729570038784	2.66396082375329
1.423	2.55601737217602	2.88833305983911	0.950942711190601	2.64660844789004	3.29996642906171	2.63056844252692	2.0465749204345	2.00209703555192	1.16566678138613	2.66396803409026
1.424	2.5534966053978	2.88734506675695	0.951825966350612	2.64538847075573	3.29971015965479	2.62979303312783	2.04716586906505	2.00242844949062	1.16309810458507	2.66351448401685
1.425	2.55054491355249	2.88671402256303	0.952302389774724	2.64432584612213	3.29982484817678	2.62895884409585	2.04813390137549	2.00232473784264	1.16251477808415	2.66362066128882
1.426	2.54844281227595	2.88638814533951	0.952946684644799	2.64345995717418	3.29936609510875	2.62828581735717	2.04883129020986	2.00292441448887	1.16064542414232	2.66373404869705
1.427	2.54605452765469	2.8857571036285	0.95399781319303	2.6419840834997	3.29945389061131	2.6281540515821	2.04979933221746	2.00328624909221	1.15889545283313	2.66295475800327
1.428	2.54354619408993	2.88531915059609	0.954283666986485	2.64123634772347	3.2992110679182	2.62745163617207	2.05009024988018	2.00363794432346	1.15784649018817	2.66285579065785
1.429	2.54082242011186	2.88423980516501	0.95600178915632	2.64017372870798	3.29905604204755	2.62711512595385	2.05035177431674	2.00351395267865	1.15668154411978	2.66296196785806
1.43	2.5383018038952	2.88339497191721	0.955906504670045	2.63834377823292	3.29845570936307	2.62641271531195	2.05124278578693	2.00386564841118	1.15469622107935	2.6629691777873
1.431	2.53545802788523	2.88306909929795	0.957314578283178	2.6373599297709	3.2989279080105	2.62578328659327	2.05171718223657	2.00455890253622	1.1532959180486	2.6623032754492
1.432	2.53243582346287	2.88200011919124	0.957910481341222	2.63598243334609	3.29868508566051	2.62584207197683	2.05264672003523	2.00479674725372	1.15177963388212	2.66242387212165
1.433	2.53082317375091	2.88178632373359	0.958674259141866	2.63539205225193	3.29817255084198	2.62474437657175	2.05340190978425	2.00479674725372	1.14956405572842	2.66187135734456
1.434	2.52811186674174	2.88114493848755	0.959628605893643	2.63427045800631	3.29830068441052	2.62459842227865	2.05431219767681	2.00503459219174	1.14828314426739	2.66176518026801
1.435	2.52599761261185	2.88017768632061	0.96010653169458	2.63295194993242	3.29815910569394	2.62376426034962	2.0548160030418	2.00515858424273	1.14664579469878	2.66177238994721
1.436	2.52368025981643	2.87973974403012	0.961609892655198	2.63244033718255	3.29767346255029	2.62295949634188	2.05509679502249	2.00586198181769	1.14501524386064	2.66143222996153
1.437	2.52044275525194	2.87865006975146	0.961800461003476	2.63084651810921	3.29826034943208	2.62243244780014	2.05583273674459	2.0058315664294	1.14361496282566	2.66108486143463
1.438	2.51801773610745	2.87853799636817	0.962707920302689	2.62978391265023	3.29767346255029	2.62202297492371	2.05654942314049	2.00586198181769	1.14244494844685	2.66089413546684
1.439	2.515617385597	2.87715352638767	0.963781750921904	2.62915415336691	3.29800408284114	2.62118882629084	2.05739180942382	2.00632753536807	1.14092869117653	2.66078074908333
1.44	2.51330012609593	2.87681730872233	0.964950866090668	2.62706851447365	3.2974037513351	2.62121822032139	2.05793414397919	2.00666909767762	1.13906109497309	2.66045500890652
1.441	2.51061363932859	2.87609492656337	0.965524079356286	2.6271864791502	3.29750499505348	2.62041347017372	2.05871876215622	2.00725864614499	1.13754824714487	2.66078074908333
1.442	2.50827178253306	2.87553456645452	0.966334748031413	2.62551390480258	3.29724872939847	2.62004758259099	2.05928035988851	2.00761034839405	1.13591091991437	2.66011485053215
1.443	2.50535760386334	2.87522941268604	0.967289097624191	2.62472680135212	3.29760623948344	2.61978406189004	2.06042281974913	2.00761034839405	1.13381478174485	2.65988807868101
1.444	2.50259728598681	2.87445526613893	0.968291845284842	2.62384133380045	3.29737686218067	2.61911107869023	2.06103308781081	2.00774447911407	1.13241963055446	2.65989528769025
1.445	2.50019706982003	2.87370182958349	0.969246195742825	2.6227983368985	3.29700590834006	2.61785331019177	2.06198193745656	2.00857187842566	1.13089829301521	2.65966851601796
1.446	2.49797533726003	2.87317253634388	0.96989049593215	2.62187348884294	3.29701935280532	2.61719451410253	2.06243710584953	2.00867559619018	1.12973170128607	2.65888923465625
1.447	2.4955628459573	2.87262253778296	0.971012728981405	2.6208502772211	3.29709370877992	2.61675566597659	2.06306664052546	2.00927528723551	1.1284440262833	2.65956954812272
1.448	2.49304267420946	2.87187946011368	0.971942880996558	2.61982706683907	3.29685088766793	2.61612626979935	2.06387054401829	2.00974084868506	1.12751620458685	2.65901703745403
1.449	2.49000865076508	2.87091224584242	0.972682465687944	2.61933506186048	3.29723528524367	2.61589214928751	2.06432571815225	2.0096269925446	1.12518133267416	2.65889644325894
1.45	2.48746391221983	2.87080017656026	0.973565734064737	2.61825287125663	3.29685088766793	2.61475094770369	2.06541043850637	2.00998883576938	1.12401645484957	2.65857070439917
1.451	2.48463304158349	2.87035190037379	0.974066351902826	2.61695417123137	3.29709370877992	2.61451682931118	2.06595280166441	2.01118822505405	1.12214720319939	2.6579192272023
1.452	2.4823529845677	2.86929332902982	0.975283872217034	2.61573423764411	3.29660806684606	2.61371211573315	2.06662086672533	2.0109300997554	1.12005282200756	2.65825217426734
1.453	2.47973755418067	2.86919161317182	0.976357709289399	2.61486837883376	3.29682400050615	2.6131556951174	2.06765693340759	2.01152979587106	1.11830467054348	2.65813158054281
1.454	2.47731291980101	2.86800027416282	0.976906728391027	2.61404190310574	3.29659462307016	2.61217566454098	2.06860582114843	2.0116436530533	1.11713639740548	2.65758628050829
1.455	2.47488830849194	2.86768477573349	0.977932164571418	2.61292033716599	3.29695213278932	2.61157568068338	2.06912893655917	2.01236734526515	1.11573617717807	2.657593488865
1.456	2.47216526236685	2.8672365060871	0.978910719442409	2.61232997245855	3.29669586831349	2.61097569900562	2.07003931647937	2.01258492385537	1.11433595984669	2.65715436582788
1.457	2.46963301242741	2.86640208162818	0.979555022640649	2.61164124467429	3.29669586831349	2.61053686991333	2.0709689597076	2.01282277632264	1.1129357454042	2.65692759631881
1.458	2.46723307823255	2.86606588112257	0.980414093892805	2.61055906372543	3.29689836093519	2.60973217728699	2.0712497795317	2.01330861849944	1.11188004169295	2.65671524324206
1.459	2.46513161382199	2.86520040493582	0.981487933476579	2.61006706397826	3.29726931480588	2.60892748909657	2.07224735966565	2.01366032993913	1.11025129807149	2.65650289022054
1.46	2.46190715311979	2.86467112955271	0.982705460553047	2.6081781974063	3.29691180355216	2.60856162628852	2.07300263887283	2.01378432490684	1.10873682615759	2.6563895056242
1.461	2.45971034526519	2.86412115218143	0.984113555254575	2.60748947275133	3.2971546251672	2.60731812601815	2.07384511046851	2.01437389093919	1.10710297211794	2.65617715267734
1.462	2.45703364078823	2.86294019063978	0.984423606658244	2.60666300390202	3.29652740765563	2.60752283632661	2.07456188084091	2.01472560403988	1.10512462234914	2.65582979159183
1.463	2.45433537212919	2.86252298479651	0.986023796173906	2.60597428047278	3.2966420970651	2.60648405360527	2.07521072310171	2.01484959938135	1.10337480667782	2.65561023098451
1.464	2.45179100117193	2.86165752156442	0.987025031464424	2.60532493933587	3.29675678664469	2.60557702932018	2.07633403493441	2.01543916809294	1.10244533181616	2.65550405458047
1.465	2.44963115638141	2.86134203088851	0.987574054724437	2.6045378542515	3.29698616631426	2.60560642726064	2.07698288437769	2.01615273414314	1.10034077853267	2.65516390254657
1.466	2.44670531153041	2.8605886357637	0.988957950612033	2.60367200655242	3.29688491854927	2.6046406130683	2.07778686040317	2.01638045405673	1.09952557015032	2.65451242963679
1.467	2.44438865181006	2.85962146707303	0.990104405832383	2.6030620486888	3.29734367862817	2.60393830452397	2.07832926634898	2.01651458591807	1.09823793876841	2.65462581337113
1.468	2.4413183197988	2.85919391573609	0.990509740628011	2.6024716905769	3.29757305968872	2.60332419468993	2.07966550062982	2.01760014416882	1.0969571457767	2.65430007707718
1.469	2.43871557439408	2.85853188898649	0.99158358674162	2.6020780580182	3.29721554666449	2.60229959673091	2.08050800722371	2.01842757682527	1.09556038707251	2.65428566240597
1.47	2.43610056200809	2.85822675261173	0.993015893739815	2.60123199473401	3.29720210520687	2.60175844579524	2.08075032693311	2.01865529888213	1.0939231452443	2.65341463110135
1.471	2.43432232260461	2.85723889278119	0.993946050347632	2.60005146411326	3.29782932394662	2.60118789883484	2.08161209760324	2.01851103121155	1.09194313228613	2.65353522157018
1.472	2.4313012660087	2.85649586082271	0.995163590084876	2.59957925240023	3.29757305968872	2.60039741036899	2.08260974342608	2.01877929576904	1.09019506179192	2.65309610263361
1.473	2.42929543773972	2.85628208779538	0.996046874055914	2.59922500216722	3.29743148654873	2.59988566497005	2.08383956028519	2.01984459164165	1.08844528534628	2.65309610263361
1.474	2.42654827695911	2.85551835874575	0.997216006410263	2.59833956035388	3.29743148654873	2.59918337787837	2.08459489405633	2.02020644829721	1.08715938055791	2.65255801505873
1.475	2.42381343263117	2.85478568177126	0.997979804204685	2.59780818599124	3.29793057354341	2.59878813723939	2.08494367393081	2.02056830544146	1.0859928672215	2.65188492452095
1.476	2.42088786806403	2.85401160785852	0.998982578089709	2.59652929797566	3.29793057354341	2.59770586569861	2.08604779535484	2.02113761738813	1.084708677731	2.65155918989222
1.477	2.4185959907663	2.85302376732738	1.00034227716636	2.59617504895849	3.29815995599541	2.59694478970744	2.08710324615896	2.02140588362066	1.08307488037037	2.65167977926194
1.478	2.41656568885646	2.85304446577169	1.00167931194982	2.59615526712115	3.29791713255623	2.59643306002094	2.08801372960959	2.02222319384918	1.08167644257607	2.65112727950711
1.479	2.41408309601193	2.8521686885515	1.0027531655413	2.59526982813821	3.29853091206351	2.59603782427659	2.08862410896558	2.0223370570244	1.08016033017146	2.65091492769039
1.48	2.41104997855317	2.85175149929016	1.00380281338472	2.5937154579436	3.29801838325207	2.59567198916666	2.08959237856025	2.02283305060373	1.0784105786345	2.65079433878986
1.481	2.40823219683712	2.85079471526487	1.0050914390549	2.59314488804239	3.29887498761829	2.59432625533553	2.09034773958221	2.02352636713532	1.07678193629428	2.65048301766483
1.482	2.4062142509897	2.85003100449289	1.00597473020746	2.59316448702502	3.29813307487422	2.59388748075886	2.09136469990267	2.02379463494229	1.07526412176746	2.65047581118391
1.483	2.4036118128682	2.84938970286066	1.00697751136115	2.59233803127738	3.29936063726976	2.59312642017101	2.0920328704214	2.02437408972792	1.07363377494623	2.65002948884873
1.484	2.40099712113618	2.84896216935783	1.00819506525481	2.59178706119782	3.2987334151056	2.59154662670611	2.09303058183016	2.02509781555119	1.07258153384154	2.65002948884873
1.485	2.39889612992525	2.84843292784071	1.00914943383361	2.59157055663547	3.2987334151056	2.59094671815687	2.09417327928967	2.02521168007239	1.0705964469845	2.64947699154018
1.486	2.39641367067212	2.84800539596939	1.01055755418781	2.59040963745846	3.29909093227886	2.59034681177072	2.09480294168478	2.02602900372892	1.0697812789078	2.64947699154018
1.487	2.39352239467372	2.84735375102434	1.01210937429848	2.58989804950949	3.29944845028332	2.58990804942269	2.09585845096315	2.02687673397547	1.06873247240112	2.64891728930987
1.488	2.39082469694661	2.84649869177029	1.0128973895395	2.58968154544458	3.29981940854241	2.58897172714147	2.09676898474168	2.02722846540585	1.0668633572984	2.64893170098886
1.489	2.38842539875778	2.84541952364768	1.0138517609277	2.58883549351155	3.29967783654216	2.58840122918542	2.09741791779112	2.02723859996912	1.06558263215844	2.6481596483178
1.49	2.3864321318336	2.84539882771784	1.01497404097395	2.58769435971625	3.29907749261588	2.58712850070407	2.09836698160204	2.0284380670186	1.06394887857242	2.64794009150519
1.491	2.38384212908271	2.8446558305972	1.01573784988351	2.58737949497264	3.29953626501529	2.58692382567822	2.09949045727158	2.02904793730258	1.06290008134269	2.64806067840028
1.492	2.38194425673712	2.84401454291192	1.01743337916333	2.58702524947287	3.29990722348279	2.58554877393618	2.10031380844651	2.0295135381248	1.06057057181245	2.64717524622538
1.493	2.37886241805748	2.84315949522734	1.0183635441268	2.58657264336429	3.29990722348279	2.58548996950665	2.10128215102803	2.0297412718078	1.05952349760381	2.64706186537128
1.494	2.37605721310335	2.84230445046972	1.01910314556851	2.58633654080766	3.30050757056471	2.58506535393222	2.10240564762896	2.03070288094592	1.05812167753993	2.64664436886528
1.495	2.37415938948494	2.84186658171371	1.02046441573552	2.5865528619776	3.30063570339671	2.58408552763561	2.10316107041478	2.03118875402795	1.05706945512966	2.64586511487162
1.496	2.37220300235625	2.84133735488509	1.0214914227756	2.58519522725044	3.30025130517236	2.58294457125769	2.10407164589871	2.03191249809018	1.05532319725163	2.64609908113456
1.497	2.36946869193667	2.84078743458616	1.02254108163972	2.58458528139381	3.30082477806564	2.58230116604835	2.10514648066156	2.03226423636592	1.05427097820679	2.64565276417066
1.498	2.36739243683303	2.84025820996931	1.02437876630016	2.58460488069121	3.3014654425955	2.58154015228555	2.10565045548815	2.03263624412181	1.05310451995298	2.64500130233824
1.499	2.36412004209276	2.83917906997019	1.02538156706	2.58429001726204	3.30120917651188	2.58089675361066	2.10677398331988	2.03392933549843	1.05147079408602	2.64444881159949
1.5	2.36158880217001	2.83854814335652	1.02612117186393	2.58267668493778	3.30158013775986	2.58022395565641	2.10754868939425	2.03393946971757	1.05018666362182	2.64488792216176
1.501	2.35960795862703	2.83768276757597	1.02717083291216	2.58240120265045	3.30179609113043	2.57912655371922	2.10886590960705	2.03477709037799	1.04890597323712	2.6446467527021
1.502	2.35743639750612	2.83691909982802	1.02898587789434	2.58285362449743	3.30153982510958	2.57895129629922	2.10953415541699	2.03537684022767	1.04669247177362	2.64422205183617
1.503	2.3550250903665	2.83670534374119	1.03010817748028	2.58173209641436	3.30155326242806	2.57798563604349	2.11076418365661	2.0362043313093	1.04541178930635	2.64413749082741
1.504	2.35333037081663	2.83617612754879	1.03077671558541	2.58125989367264	3.30214017913884	2.57731285152798	2.11173259357899	2.03659661288419	1.04377636070182	2.64356338735715
1.505	2.3500826591962	2.83563656603829	1.03218486223409	2.58106299100497	3.30165452091211	2.57637660493226	2.11285616555601	2.03751770953018	1.04272587537221	2.64324486205145
1.506	2.34752703226888	2.83466949687608	1.03356879744726	2.5808858696769	3.30215361614123	2.57574734725311	2.11316647825431	2.03788972384628	1.04121156891503	2.64280575309133
1.507	2.34533103685131	2.83412993874509	1.03478638424596	2.58000044476734	3.30272709878987	2.57481110941678	2.11398990051503	2.03861348594259	1.0399257348335	2.6423666445754
1.508	2.34317181298438	2.83381448130477	1.03597975921763	2.57962660297949	3.30245739630952	2.57419714860891	2.11543291458943	2.0389753677324	1.03852738945157	2.64214709048394
1.509	2.34116656554861	2.83293877685072	1.03695835904367	2.5793707211971	3.30249770521822	2.57374314633021	2.1161011890058	2.03957512705563	1.03747691106161	2.64215429461924
1.51	2.33895835749127	2.83263366665667	1.03817595020282	2.57846569812799	3.30295649304459	2.57249994340189	2.11722479241678	2.04076451562428	1.03596089472528	2.64148842887525
1.511	2.33655944368707	2.83177865803061	1.03915455206626	2.57714745515458	3.30318588798249	2.57179777900572	2.11806750030999	2.04111626632043	1.03432892756042	2.6413750501115
1.512	2.33369336266071	2.83102535499262	1.04046742736532	2.57746213443435	3.30305775467339	2.57102269877707	2.11922964857329	2.04194377606166	1.03258445548036	2.64085858366634
1.513	2.33140209733813	2.83091330660953	1.04175608950336	2.57704891330847	3.30318588798249	2.56969130432911	2.11998515371982	2.04256380987644	1.03083826689556	2.64083697200689
1.514	2.32899099282717	2.82940670831022	1.0425441321205	2.57636021182105	3.30330058570767	2.56912087999376	2.12145764326581	2.04303957014018	1.03013910380451	2.63996596270096
1.515	2.32782218750022	2.82910160200388	1.04366644954236	2.57576987079581	3.30387407689649	2.56844813604409	2.12238758931821	2.04376334616612	1.02838602955431	2.63997316632539
1.516	2.32531574892811	2.82866375792168	1.04528938982523	2.57559275049804	3.3038606422342	2.56764366859426	2.12346255532889	2.04447699016372	1.02768686864148	2.63920112936225
1.517	2.32353806481738	2.82803285668541	1.04602900440893	2.57484507025275	3.30410347456832	2.56694152595146	2.1243925133358	2.0456765351549	1.02605319784909	2.63899598351659
1.518	2.3203737993533	2.82704512689097	1.04691233222655	2.57480569012883	3.3044475723582	2.56584420893941	2.1254969102748	2.0461523011259	1.02430875076158	2.63898878007911
1.519	2.31836869394205	2.82662797676586	1.04824943381264	2.57464816994358	3.3040900402183	2.5655372499057	2.12632039658622	2.04698996062058	1.02372382140348	2.63864864634086
1.52	2.3154441741471	2.82588503447816	1.04937175913368	2.57421535011234	3.30443413847668	2.56496684166882	2.12718242086031	2.04735185373837	1.02243973666354	2.63778484365614
1.521	2.31441972846607	2.82490765847853	1.05063621440101	2.57342829080904	3.30453540474479	2.56309449971348	2.12849980867694	2.04830339275101	1.02104660173141	2.6377704376452
1.522	2.31246104811809	2.82457152282679	1.05159061051452	2.57329055098227	3.30491980529402	2.562655824444	2.12964276987158	2.04913092560974	1.01918449559556	2.63732413119301
1.523	2.30999144763401	2.82364587567811	1.05295193648093	2.57264123212227	3.30514920573133	2.56185138776975	2.13059203294941	2.05011287219267	1.01801809429308	2.63733133396004
1.524	2.30734083061407	2.82297360783769	1.0538110535315	2.57236575269944	3.30491980529402	2.56082701209132	2.13173501031759	2.05084680148121	1.01650212031705	2.63679325901386
1.525	2.30501302263854	2.82245476441772	1.05467017109959	2.57167705447445	3.30480510533192	2.56008139778986	2.13296521705575	2.05166420802062	1.01556244429895	2.6363541561254
1.526	2.30302024787737	2.82158944591835	1.05555350720163	2.57212947333382	3.30483920784242	2.55948160295688	2.13359503122653	2.05239814134837	1.01393397714834	2.63646033049087
1.527	2.30155320636851	2.82029664618704	1.05677112313706	2.57169665435996	3.30558114378892	2.55891121751326	2.13424411697012	2.05312194287855	1.01323483117516	2.63580167691785
1.528	2.29926214767778	2.81954337817959	1.05770130518189	2.57124405584892	3.30582397891098	2.55777045345888	2.13536785257454	2.0539494905805	1.01195421645928	2.63502964791787
1.529	2.29704198681632	2.81857637182312	1.0592532034339	2.57069309789214	3.30570927742383	2.55680491450963	2.13603621493098	2.05410390518412	1.01055420269461	2.63502244580191
1.53	2.29535978628332	2.81827127700628	1.06056610493184	2.57069309789214	3.30569584526125	2.55661438024782	2.13767315778195	2.05526295753449	1.00892402264762	2.6342504186618
1.531	2.29257724870279	2.81750767122123	1.0611862273694	2.56972892219044	3.30532487679088	2.55529841680659	2.13839021398666	2.05565526396468	1.00799298667703	2.63403086859248
1.532	2.29058454317808	2.81676475531227	1.06247491148924	2.56935508402022	3.3060533823988	2.55462573685262	2.13927157831407	2.05719649808346	1.00624513869892	2.63360617216558
1.533	2.28848426304897	2.81643897511185	1.06381203662105	2.56917796505804	3.30652562272901	2.55355790625402	2.14069556631753	2.05803419273413	1.0050822131432	2.63338662229531
1.534	2.28708816017513	2.81515654570599	1.06476644177329	2.56909920575153	3.30662689411464	2.552885234366	2.14192584600138	2.05863399540497	1.00403178036026	2.63338662229531
1.535	2.28467738128454	2.81441363659678	1.06598406956349	2.56844988943305	3.30686973083047	2.55222664864969	2.14255569526294	2.05935781399717	1.0028671307982	2.6327207718786
1.536	2.28321039990993	2.81452567692632	1.06662841412601	2.56833175072993	3.30685629999981	2.55181741514209	2.14371803539337	2.06018538170703	1.0014705913481	2.63240224994867
1.537	2.28054779879122	2.81365004294843	1.0677265432305	2.56787915396668	3.30684286940142	2.5509836261772	2.14441584679158	2.06128125063489	1.00018827194139	2.63195595018865
1.538	2.27835222740896	2.8130295210721	1.06923001659937	2.56778079439347	3.30721384047355	2.55028155693859	2.14551024603516	2.06151914769533	0.999018441858408	2.63163742849592
1.539	2.27635959916295	2.81225558847744	1.07049609342558	2.56746593687634	3.30734197446754	2.54934546938193	2.14682779283624	2.06270863641308	0.99785898881218	2.63141067840427
1.54	2.27436698112483	2.81194015731649	1.07133100156668	2.56689520250983	3.30792892392699	2.54877512192107	2.14816462430095	2.06389813082619	0.995993492568052	2.63029853421498
1.541	2.27258952710847	2.81173676551691	1.07254863865883	2.56614752790915	3.30801676897155	2.54780963422267	2.14898822888089	2.06403228120663	0.99448102410339	2.63073763073208
1.542	2.27046490154498	2.8112282872367	1.07352727244573	2.56602956773927	3.30788863496442	2.54707816988673	2.14983111133581	2.06545968235937	0.993665954201496	2.63019956114485
1.543	2.268340291615	2.81002689261125	1.07505497630974	2.56547861262093	3.30813147372834	2.54617150944945	2.15125519956426	2.06641128769063	0.992146569592807	2.63019236046666
1.544	2.26580985036212	2.80948738821397	1.07655845967668	2.56559657276724	3.30859029447022	2.54489912774454	2.15229182996388	2.06715539512	0.990750053496912	2.62953371657836
1.545	2.26422313470811	2.80905992268936	1.07715597607218	2.56467178121512	3.30848901789856	2.54432879668555	2.15360943582496	2.06844866112843	0.989934987895156	2.62964709073997
1.546	2.26240906041706	2.80820499378367	1.07832517512823	2.56528171605217	3.30873185743232	2.54339274383216	2.1542099237676	2.06882071721975	0.988654419946944	2.62898124729058
1.547	2.26082235824503	2.80766549332729	1.07908903054717	2.56506521895496	3.30931881474867	2.54305643033	2.15546972149273	2.07001023986196	0.987605740061884	2.62864832610829
1.548	2.25884204382035	2.80669853251426	1.08025823114057	2.56480951985363	3.30953479934128	2.54195926498819	2.1563998728615	2.07062020364973	0.986325176762242	2.62842877886692
1.549	2.25681285957599	2.80616937780726	1.08181016942758	2.56459302275364	3.30942009283958	2.54095033595645	2.15764955591747	2.07193375475068	0.984809267852253	2.628556552901
1.55	2.25523839831538	2.80585395401719	1.08281303668203	2.564809342939	3.31024989615809	2.5401754223989	2.15889925019025	2.07290565122373	0.983878267651033	2.62788351119362
1.551	2.25329236758352	2.80530411621825	1.08386273621228	2.56419940813935	3.3102767512912	2.53935575993315	2.15965495322934	2.07374339640774	0.98248177007252	2.62755779081791
1.552	2.25140743894494	2.80424581354507	1.08539045622784	2.56376659139241	3.31073558062483	2.53863967388761	2.16131143719652	2.07516071794043	0.981085275751695	2.62667240486683
1.553	2.24963008355468	2.80393039206998	1.08598636167469	2.56402229051951	3.31101870561658	2.53749906142828	2.16209655685274	2.07577069346417	0.980270222322529	2.62679297745755
1.554	2.24792364995725	2.80284106851902	1.08710873882967	2.56351071558508	3.31096499632179	2.53673822954622	2.16345280329295	2.07662871538806	0.979219822046757	2.62590039379585
1.555	2.24572827062112	2.80262734123361	1.08851695802584	2.56376641498165	3.31146410951577	2.53559763041172	2.16388898638186	2.07721842701166	0.977939275162803	2.62577982209077
1.556	2.24399742612454	2.80176209204979	1.08935187534442	2.56398273599657	3.31215236202653	2.53492503983892	2.16550696203284	2.07852187814081	0.976888877722543	2.62535512894706
1.557	2.24186077697291	2.80101922136698	1.09049848350373	2.56378601671281	3.31229392350608	2.53369622088959	2.16656296922139	2.07958742232785	0.976194970398881	2.62503660921755
1.558	2.24060905055849	2.80079515394068	1.09226522726237	2.5631956840779	3.31240863271707	2.53315534276815	2.16729943265062	2.07996962687861	0.974564876694925	2.62446974833726
1.559	2.23848463540435	2.7998489026966	1.09248001384083	2.56339240332243	3.3126514775962	2.53211706295023	2.16876224664599	2.08104531020836	0.973979976162627	2.62415122886183
1.56	2.23677825663214	2.79920772883452	1.09355394729231	2.56325466490285	3.31300903252393	2.53157619206526	2.16946016218307	2.08199697326462	0.972585234803561	2.62382551070974
1.561	2.23508409732482	2.79898366300632	1.09481844143425	2.56292020729891	3.31338001398784	2.53034739611837	2.17090371798507	2.08296890668956	0.970958619642144	2.62327304935513
1.562	2.23305506487596	2.79780301214823	1.09558230972103	2.56282184774779	3.31408170233421	2.5295865937015	2.17200844576622	2.08346500859464	0.970138373987804	2.6234853954858
1.563	2.23145626849227	2.79738590750284	1.09742011547871	2.56254637106128	3.31432454942266	2.52904573083516	2.17325826313381	2.08476849126926	0.968975518581881	2.62260721754318
1.564	2.22902146053477	2.79651033517621	1.09784969047598	2.56225111776429	3.31410855301151	2.52800747771168	2.17410128117805	2.08549238204189	0.96746311597705	2.62227430217633
1.565	2.22733954476693	2.79642932720674	1.09863778927956	2.56248721567307	3.31447953626487	2.52670583084162	2.17545764074928	2.08668198188312	0.966878219440195	2.6222815003661
1.566	2.22588494849594	2.79511597488474	1.10023821857699	2.56240845839364	3.31528251611925	2.52667641881438	2.17628139000289	2.08763366591033	0.965599432614785	2.62161567044474
1.567	2.22427397334638	2.79469887427052	1.10121688031475	2.56264455640597	3.3156400770349	2.52540419408843	2.17725023171209	2.08941301695641	0.964083565774155	2.62172904133699
1.568	2.22244790355057	2.79416974380715	1.1023376444674	2.56254619669549	3.31566692595808	2.52483393511995	2.17798674638368	2.08979523471523	0.96303839519273	2.62074469405421
1.569	2.22063405091403	2.79310114520003	1.10360378449553	2.56223134152183	3.31588292614739	2.52386858298036	2.17969212256958	2.09049887307039	0.962105690482695	2.62049636047153
1.57	2.21841442145896	2.79211355867755	1.10477300909072	2.56209360326252	3.31688117363722	2.52283036325585	2.1806224224371	2.09147083781414	0.960361431284823	2.62007166939471
1.571	2.21735342921537	2.79179815144885	1.10525104686214	2.56195586502088	3.31662489926199	2.52220128887478	2.18146548197572	2.0919466883792	0.958964985447481	2.61954080581799
1.572	2.21553960208493	2.79107599037449	1.10644450334358	2.56191648647731	3.31734002697189	2.52106079563833	2.18292844096348	2.09315658516432	0.958034023261437	2.61941304110742
1.573	2.21414376941906	2.79063821484648	1.10756691198238	2.56177874826041	3.31785257705264	2.52022716050093	2.18405253888122	2.09434622103183	0.957213785494102	2.61876880802068
1.574	2.21250844424975	2.78935591457777	1.1086408613746	2.56211320593835	3.31846641847819	2.51885270479684	2.18489561786583	2.09496637441622	0.955469539525938	2.61865543826448
1.575	2.21073124902421	2.78882679489859	1.11016862317554	2.56183772947986	3.3188850076667	2.51831188311009	2.18625208030422	2.09646731495776	0.954772190224175	2.61765670376344
1.576	2.20993189640967	2.78817530807278	1.11059820385951	2.561758972602	3.31891185323036	2.51765341078038	2.18741477354198	2.09697357317649	0.954190776809043	2.61755772801697
1.577	2.20760479040715	2.78742213584005	1.11181589866814	2.56199507062418	3.31918155267463	2.51630839098953	2.1887326901269	2.09803919536513	0.952090043904172	2.61712584136896
1.578	2.20631652938421	2.78720842134923	1.11298513213253	2.56225077196306	3.32011269921183	2.51541595314207	2.18985683197812	2.09911495496752	0.951280241067592	2.6164528240358
1.579	2.20490852996548	2.7865672789321	1.11398803934686	2.56197529549733	3.32028110610772	2.5147140379843	2.19050615665979	2.09971485285144	0.950695353341063	2.61612711055189
1.58	2.20332204972067	2.78580377158503	1.11506199546454	2.56187693557929	3.32063867650873	2.51367587752037	2.19186267357049	2.10148415804249	0.949416600304256	2.61592196223521
1.581	2.2014960968575	2.7852849988443	1.11642344176509	2.56221139368354	3.32075339256376	2.51224265209078	2.19330645634289	2.10244603072747	0.947554703538442	2.6156880286745
1.582	2.20042293426835	2.78420609714016	1.11730684174952	2.56215241202386	3.3215698315484	2.51170185405746	2.19455646123988	2.10269409855986	0.946616799048815	2.61535511950464
1.583	2.19840631251983	2.78389069931844	1.11869087357125	2.5621130337214	3.3225681025704	2.5108976791397	2.19542898949165	2.10401794721901	0.945687592906895	2.61459032586463
1.584	2.19699834353956	2.78321854659032	1.11955004256019	2.56264421205518	3.32279753816597	2.50946447738074	2.1965237925177	2.10508360017523	0.944291176942624	2.61425741766395
1.585	2.19551943015623	2.78238438236542	1.12064823830553	2.56246709559056	3.32304039596937	2.50826524947991	2.19786107970208	2.10605561853731	0.943360234608266	2.61413685413391
1.586	2.19440969198477	2.78151920272882	1.12179490342428	2.56260483386754	3.32353953404656	2.50775388070601	2.19852972804183	2.10701750840761	0.942193948025537	2.61392450981979
1.587	2.19282324977579	2.78088841369954	1.12248609375929	2.56276217604937	3.32368109607354	2.50629129144428	2.19991571027584	2.10807304211965	0.941263008362086	2.61328747715719
1.588	2.19109269410463	2.78048167456855	1.12372804154255	2.56272279796779	3.32435598762086	2.50572110169326	2.20105922669249	2.10903493957665	0.940214397280609	2.61239492830588
1.589	2.18986324223275	2.77947345996666	1.12518478581451	2.56305725681074	3.3251114096612	2.50504864276858	2.20218346217538	2.11012087803267	0.938932183056964	2.61250110030651
1.59	2.18788326090919	2.77905638321671	1.12632979924606	2.56309663485321	3.32525297169604	2.50384944596362	2.20343354426849	2.11095874537084	0.937649970707862	2.61206202204033
1.591	2.18679793227751	2.77863930722544	1.12683209255278	2.56286053626952	3.32522612942061	2.50324985069891	2.2044705400224	2.11213833484687	0.936251828944451	2.61141060038247
1.592	2.18479357914142	2.77734672737111	1.12800134295161	2.56299827458884	3.32618415369139	2.502152935987	2.20580790099276	2.11238641143883	0.935203224188281	2.61106330537783
1.593	2.18358853403499	2.77692965402163	1.12895579985937	2.56315561713183	3.32619757415243	2.50134880844834	2.20675765465433	2.1135862712261	0.934507638435334	2.61031290787474
1.594	2.18251540614434	2.77594213231568	1.13031727548612	2.56311623914251	3.32679801934115	2.50007678387669	2.20818229691147	2.11466209720234	0.933107760583297	2.61032010255641
1.595	2.18047450333011	2.77542337790577	1.13129597095914	2.56321459952036	3.32715560345421	2.49944778740862	2.20891896098708	2.11571766503934	0.932526365889949	2.60965429365424
1.596	2.17937700209653	2.77478226455788	1.13220195794583	2.56408023934937	3.32728374502384	2.4984391398549	2.21057602535091	2.11631760215432	0.930776958121287	2.60932858409113
1.597	2.17810101293368	2.77381542823562	1.13303856969095	2.56421797780272	3.3281404777356	2.49785358735695	2.21150651713215	2.11716562151261	0.929844290404484	2.60878333708436
1.598	2.17735048284014	2.7730829751517	1.13478117198308	2.56408023934937	3.32836992227842	2.49684494841868	2.21263083248303	2.11885153740336	0.928447904624011	2.60811753088037
1.599	2.17564438233443	2.7722178268499	1.13549660172278	2.56376538469819	3.32874092913507	2.49530960003113	2.21418138439248	2.11977295110716	0.927634654714295	2.60788360603752
1.6	2.17421212026143	2.77168874133013	1.13638002334858	2.56413922219648	3.32909851710548	2.49457835608146	2.21493737230772	2.12025898687699	0.926236530482104	2.60747330760938
1.601	2.17299491998152	2.77114931853683	1.13740720106043	2.56388351818039	3.32994183824127	2.49327696884648	2.21634280077485	2.12146901505867	0.924255277309203	2.60669413835573
1.602	2.17131321489639	2.77060989691196	1.13864750439797	2.5641785999845	3.33005656207261	2.49267741047217	2.21731191966438	2.12229678939167	0.922502398198682	2.60648179548501
1.603	2.17051394067312	2.76975509516785	1.13981844182612	2.56427696065342	3.33078516332937	2.49133260473738	2.21819378100219	2.12324860987229	0.922035196614946	2.60616328126344
1.604	2.16910607493261	2.76911399568386	1.14008004112928	2.56478853686436	3.33101461263943	2.4904697015049	2.2194054132328	2.12407639064495	0.920637080682723	2.60538411450091
1.605	2.16771040013054	2.76837121725951	1.14160785999001	2.56443430437426	3.33089988789784	2.48997241389823	2.22067494644188	2.12516239258483	0.919820351397307	2.60505121413626
1.606	2.16652977756623	2.76770944545422	1.14242024871307	2.56551644058319	3.33161507432732	2.48853938775425	2.22206113267637	2.12621800809496	0.91830631109964	2.60505121413626
1.607	2.16512192562897	2.76686499089316	1.1439948728871	2.56592965649389	3.33211423016091	2.48739913456689	2.22333069039219	2.12765589361524	0.917373656071342	2.60394634396963
1.608	2.16411980165665	2.76602053908862	1.14471198574523	2.56569355687002	3.33245840772689	2.48617064665257	2.22438712739011	2.12862799540848	0.916439257348973	2.6040597079626
1.609	2.16242594363684	2.76527776932655	1.14545165963856	2.56608700095053	3.33234368169834	2.4854982693141	2.22529840719424	2.1295595806212	0.915160566945955	2.60362783045684
1.61	2.16165105307957	2.76505373521155	1.14650141151264	2.56642146190182	3.33320043571396	2.48435803807623	2.22676183311705	2.13064560577088	0.913528863143773	2.60274249850458
1.611	2.16021885216447	2.7643006305309	1.14786292447482	2.56646083946707	3.3331736011549	2.48343634017009	2.22767312708358	2.13160758876984	0.912130760840567	2.60219725850763
1.612	2.15917013260381	2.76313047576038	1.14903219858985	2.56653959468891	3.33378748732814	2.4825594624866	2.2292045486337	2.1325493159397	0.911433455982082	2.60176538222368
1.613	2.15766696752804	2.7629167811306	1.14958131693427	2.56677569455954	3.33427323075347	2.48128758252091	2.2302610296657	2.13327334069139	0.910031865914964	2.60121295098754
1.614	2.15686771819568	2.76194998875509	1.15101387483469	2.56693303934597	3.33498843167212	2.48052698227251	2.23161793649101	2.13423533371936	0.909095727568335	2.60077388337041
1.615	2.155352380495	2.76143126097469	1.15196835273246	2.56744461704738	3.33474555884479	2.47915286430071	2.23274240693999	2.13564287726342	0.908398425151789	2.60045537076087
1.616	2.15458967903313	2.76036279636814	1.15273227308959	2.56823150851893	3.33534603339956	2.47852394036213	2.23397346104148	2.13623273304065	0.90711276414387	2.60023583717256
1.617	2.15350442236561	2.75971138241215	1.15437963726895	2.5684480022501	3.33594651006271	2.47761767656398	2.23548564946145	2.13672892827905	0.906185358339321	2.59978957860681
1.618	2.15210879440459	2.75928399885015	1.15535836062212	2.56876285766523	3.33641884365608	2.47671141857765	2.23658078484871	2.13780485482296	0.904897953362827	2.59913817081665
1.619	2.15060565358028	2.75831721983693	1.15609804172854	2.56864472538581	3.33680327946826	2.47584858602689	2.23779256872453	2.13921242086619	0.903736953691956	2.59881965867382
1.62	2.14928101349864	2.75778816181257	1.15734005372757	2.56864472538581	3.33716088494479	2.47421117860211	2.23904297081024	2.13980228583002	0.902456537933431	2.59793433647777
1.621	2.1479807369161	2.756607698759	1.15810397948566	2.5681922953148	3.33739034566089	2.47304161178479	2.24036135594967	2.1407643038116	0.90152040454859	2.59791995416554
1.622	2.14751623058515	2.75586495516287	1.15881941938551	2.56872348020807	3.3374916615269	2.47207654891001	2.24127273113772	2.14146809541302	0.899656874838186	2.59727573957529
1.623	2.14653850397657	2.75532556517833	1.1602294468316	2.56929404311944	3.33774795270803	2.47127256927205	2.24266835749146	2.14279214587741	0.898720743112118	2.59728293063817
1.624	2.1454410853485	2.75446047629522	1.16111289884733	2.56939240481493	3.33810556060167	2.4703803480204	2.24370563578842	2.14385797131018	0.89802345000233	2.59674488692636
1.625	2.14383045322529	2.7541554498362	1.1624502012661	2.56966788300076	3.33882077892902	2.46944471469531	2.24470430946464	2.14503772661249	0.896509446775965	2.59573901715643
1.626	2.14270868771302	2.75329036473117	1.16299933000392	2.57043517045969	3.33907707121056	2.46754404883758	2.24616794518137	2.14540988394554	0.895223797819008	2.5954061249349
1.627	2.14232734160436	2.75263896880935	1.16414437830239	2.57073025639042	3.33915156218024	2.46717848418276	2.24722455600431	2.14636179584173	0.894521263940579	2.59475472204613
1.628	2.14052605026919	2.75198757467708	1.16529112831792	2.57110409695607	3.33977887979071	2.4660677958431	2.24847504383097	2.14743776497488	0.893360280407151	2.59476191239829
1.629	2.13975118366434	2.75051245117873	1.16572073490455	2.570867995631	3.33953600064406	2.4650733562918	2.24966761863319	2.14803777817397	0.892192305936769	2.59408893953257
1.63	2.13889315763291	2.75062446162093	1.1668189976669	2.57210748818076	3.34083830750671	2.46387443727613	2.25072425583435	2.14935173586536	0.890214620141833	2.59355808834644
1.631	2.13786674136991	2.74997307226723	1.16770245826598	2.57189115572567	3.34097986698443	2.46307049683391	2.25180021034976	2.15015935479243	0.889283740568731	2.59289949736462
1.632	2.13664965759596	2.74868063474797	1.16899128230265	2.57220601175772	3.34109460106916	2.46244162827545	2.25311871322319	2.15136952269773	0.88799460092434	2.59223371768465
1.633	2.13587479504105	2.7484772877184	1.16980371280042	2.57244211338551	3.34132406976039	2.46073152495516	2.25424335113422	2.15195941862937	0.886946051758486	2.59191520745817
1.634	2.13403700677305	2.74739853946316	1.17114103364239	2.57259946070599	3.34143880436692	2.46026373452565	2.25521273947072	2.1530354125183	0.886132846613637	2.59115044874234
1.635	2.1337631733137	2.74708318449935	1.17145111756031	2.57315041871048	3.34230900999631	2.45900601859971	2.25635670435361	2.15445320111655	0.884731285534582	2.59040006968185
1.636	2.13279764243661	2.74602511349557	1.17259617455637	2.57362262262876	3.34252506872024	2.45766149499901	2.25782046883779	2.15516716190793	0.88345089631228	2.59060522021381
1.637	2.13156840094802	2.7456994243579	1.17348135257521	2.57381934757314	3.34363816247794	2.45685758530278	2.25864466240252	2.15591150363194	0.882513024641393	2.58972710437926
1.638	2.13056635418137	2.7450687188472	1.17434057502094	2.57415381230137	3.34348319174006	2.45579037510058	2.26002116560947	2.15708119375233	0.881345059831651	2.58884899021587
1.639	2.12969616260617	2.74386764141539	1.17534357294268	2.57513759887883	3.34361133950018	2.45459152008524	2.26153363245177	2.15826101691743	0.880182345919134	2.58853766973122
1.64	2.12858661197533	2.74332827625847	1.17637082078782	2.5753147157266	3.34469761670976	2.45375820956041	2.26293951384283	2.15909904754513	0.878901962642089	2.58797087772189
1.641	2.12799025629076	2.74292158984711	1.17732532564136	2.57555081829713	3.34445473112284	2.45219383465545	2.26410285651704	2.15980289698641	0.877384488361241	2.58753901051817
1.642	2.1274060730657	2.74162918674201	1.17820880081801	2.5756295724791	3.34479894379298	2.45149218460589	2.26546010307807	2.16124097829396	0.876569542048489	2.58755338755239
1.643	2.12589084576206	2.74087614918642	1.17914077508167	2.57610177777784	3.34518338877331	2.45019112609724	2.26641025837528	2.16219295376016	0.875519254034548	2.58677425807745
1.644	2.12542634163767	2.74033679011742	1.17990472493952	2.57620014061156	3.34578390035198	2.44941666794456	2.26792279398913	2.16325886835577	0.874353046495747	2.58624341025166
1.645	2.12429246073459	2.73939075067233	1.18121781931792	2.57716416143216	3.34601337753212	2.44845173511932	2.26906686434219	2.16434503740074	0.873887614372171	2.5855848286978
1.646	2.12350544061222	2.73864805449095	1.18234035795386	2.57753800467827	3.34637100421086	2.4474434088954	2.27027891963918	2.16493496696817	0.872835577584121	2.58513858694348
1.647	2.12273059158009	2.73768135088269	1.18257941592716	2.57761675855575	3.34770018796139	2.44631742506607	2.27126774113576	2.165783145317	0.871202190413625	2.58515296281913
1.648	2.12233708223457	2.73725400263288	1.18394101651516	2.57836444546748	3.34735596799824	2.44498699020673	2.27279964678302	2.16695288881272	0.87050141739344	2.58436665011843
1.649	2.12155006423818	2.73608396589806	1.18441913477643	2.57860054892456	3.34794307775919	2.44441701420434	2.27374985228362	2.16755294956718	0.869222798104447	2.58381424082432
1.65	2.12085838181567	2.73532060915889	1.185041034429	2.57905314663385	3.34818596785397	2.44377422848669	2.2750878783375	2.16838088811163	0.868058348684375	2.58317722505377
1.651	2.11945068092513	2.73467959268776	1.18654469934982	2.5791711194475	3.34868515787605	2.4417716194871	2.27642591751682	2.16943670775203	0.867123987178508	2.58240529126838
1.652	2.11884216692218	2.73371290358378	1.18733290976855	2.58001732904716	3.34975805651374	2.4408795384606	2.27713358171989	2.17038871668352	0.86630554531379	2.58186725827536
1.653	2.11825799132868	2.73275655241528	1.18831167974227	2.57999756149263	3.35001435725013	2.43984184273473	2.27817111315747	2.17088496960527	0.864675671290148	2.58120868255634
1.654	2.11767381613	2.73190187224722	1.18933895486394	2.58060750983348	3.35014250775726	2.43837981613035	2.27970309717599	2.17217880540984	0.863860735397597	2.58108813979122
1.655	2.11708964132494	2.73115919649595	1.19022244870663	2.58098135442537	3.3507430358803	2.43723991193868	2.28104118223525	2.17291306656849	0.863159966361085	2.57988434742471
1.656	2.11619512739867	2.73060952285215	1.19110594381218	2.58084361391276	3.35110067216747	2.43661113099122	2.28179752736068	2.17419679105192	0.861526592410059	2.58012543172073
1.657	2.11527627938618	2.72966351677962	1.19170360264916	2.58208312251546	3.35147171718656	2.43533960060201	2.28334887490012	2.17444492057123	0.860825824448545	2.57945967160764
1.658	2.11450143831571	2.7288088463681	1.19249182109006	2.58273244923506	3.35220040116974	2.43457918846544	2.28438645247973	2.17575902292402	0.859775549493083	2.57892164063442
1.659	2.11405926501064	2.72825917766374	1.19342382644182	2.58281120282485	3.35232855264645	2.43354153102084	2.28581188338589	2.1764629257146	0.858024508629967	2.57793737600727
1.66	2.11341626081664	2.72751651179436	1.19409251519248	2.58288995654333	3.35267278450874	2.43174347973449	2.28718867724782	2.17742508552896	0.856628235954139	2.57771785232835
1.661	2.11250958615826	2.72687551384314	1.1949275095379	2.58387375259045	3.35355643998206	2.43101249813509	2.28794505601578	2.17813911599332	0.85569212850651	2.5772788052794
1.662	2.11192541551296	2.72539019168085	1.19583526591442	2.58424759849939	3.35413016457297	2.42977042497403	2.28969040592692	2.17920510468561	0.854529447252628	2.57683257286645
1.663	2.11122157813145	2.7252678587295	1.19676727833858	2.58505427820178	3.35475751967993	2.42860116380913	2.29106724398154	2.18061293542816	0.853361506510005	2.57652125257432
1.664	2.11021957441463	2.72443386973625	1.19710162465027	2.58523139606334	3.35487226535763	2.42740249457618	2.29193027417227	2.18120290842129	0.852543071551633	2.57552262119839
1.665	2.10899040899825	2.72379287902046	1.19867808002597	2.58536913714601	3.35545940254091	2.42636488176485	2.29335578482219	2.18244358845386	0.852072387953949	2.57542363806694
1.666	2.10870440786255	2.72292789339431	1.19922724104075	2.58674639390064	3.35597201436438	2.42506401253411	2.29462603090695	2.18287913201613	0.850444289271649	2.57465890207732
1.667	2.10874090450204	2.72185958234115	1.20039658842808	2.587415335061	3.35597201436438	2.42370432089511	2.29575099757774	2.18395526455205	0.848923338926958	2.57356129177094
1.668	2.10845490345279	2.72130992829882	1.20080370306778	2.58824178346603	3.35695702186882	2.42259393300803	2.29708924268461	2.18562138618037	0.848342001865691	2.57345512335741
1.669	2.10783423954347	2.72004862987962	1.2017114710287	2.58826154894569	3.35778706739797	2.42186298844709	2.298252889283	2.18645951186069	0.84705639467014	2.57334895495334
1.67	2.10725007266433	2.71950931277983	1.20247544950835	2.58869438464517	3.35794203372575	2.4205327366034	2.29954251569037	2.18740146946228	0.84589196840669	2.57247805344609
1.671	2.10688090365807	2.71876667064114	1.20362229178166	2.5893437157499	3.35852918035752	2.41962679342808	2.30075482875731	2.18775343965994	0.844843459513073	2.57193284252466
1.672	2.10606957508035	2.71778970542512	1.20390812967442	2.58948145737226	3.35864392890091	2.41839876894496	2.30202514890825	2.18895366521763	0.84344193926274	2.57138763209691
1.673	2.1056882411808	2.71696607195601	1.20486441663667	2.59032751897909	3.35924448452026	2.41756563120339	2.302975558499	2.18964749121508	0.842507593042076	2.57052391765501
1.674	2.10518724437049	2.71620277023192	1.20572367860721	2.59097685118826	3.35985844744026	2.41626482724812	2.30415859271241	2.19049575099505	0.841805078531538	2.57017667620429
1.675	2.10490124413844	2.71513448549605	1.20656043378706	2.59164579567144	3.36024291247564	2.41543169959917	2.30537094514144	2.19144784591198	0.841107829889781	2.56963146756054
1.676	2.10462740873789	2.71450384970212	1.20741969808733	2.5918819028872	3.36121453397986	2.4140875364213	2.30674795671492	2.19226575288552	0.840062835900823	2.568654403512
1.677	2.10392358131402	2.71332357747586	1.20842275809114	2.5924328708116	3.36132928445592	2.4132544193138	2.30791169191273	2.19309378274984	0.838775479683304	2.56833589956377
1.678	2.10331508844221	2.71277394098648	1.20899618645475	2.59337730091855	3.36157219076895	2.41223085080544	2.30905610144897	2.19345588159174	0.837605794713015	2.56833589956377
1.679	2.10314875050823	2.71149201591768	1.20966489500409	2.59355441969924	3.36277332239068	2.41082788071	2.31034584377649	2.1948739252715	0.83714213470004	2.56757117288924
1.68	2.10294591963654	2.71099404697849	1.21081175587051	2.59353480760033	3.36328594782606	2.40976095268517	2.31136428689277	2.19580580193184	0.835392876855353	2.56679208054928
1.681	2.1021467614111	2.71001710945412	1.21102657324777	2.59451861537109	3.36391332683056	2.40829917088283	2.31274136641434	2.19651988977764	0.834460291511348	2.5665869282077
1.682	2.10217108962523	2.70873519714677	1.21162426398744	2.59522693943424	3.36412942717421	2.40736387718125	2.31369185193814	2.19691234872308	0.833525950618504	2.56592118856427
1.683	2.10115693831427	2.70799258402782	1.21238825570667	2.5957385325071	3.36485815719953	2.40669182631598	2.31508829849315	2.19796830809714	0.83329236546876	2.56570885305169
1.684	2.10085877534465	2.70702599003756	1.2131279889947	2.59634849174615	3.3647300000344	2.40482126232911	2.31644608130577	2.19855832742749	0.832124440159365	2.56505029775063
1.685	2.10046527947036	2.70638504010946	1.21408429981738	2.59672234283164	3.36568824038137	2.40379773976932	2.31767788014742	2.19927242354405	0.830721174187629	2.5641794081065
1.686	2.10029894055417	2.70576475668718	1.21463347606501	2.59808000595791	3.36620087102693	2.4025852860338	2.318560427469	2.20032839550924	0.829672677728036	2.56384654001463
1.687	2.10010827446758	2.70488949607922	1.21480153504226	2.5984538577822	3.36678804724111	2.40128459364364	2.31991824749092	2.20106273231404	0.829323179127007	2.56319516961288
1.688	2.09979794818069	2.70393324533295	1.21589988992888	2.59839486820569	3.36691620529035	2.39979346399091	2.32099478841554	2.20223267190903	0.827693358415055	2.56275613478065
1.689	2.09941661617892	2.70298733023071	1.21666388740619	2.60008700971117	3.36717252166961	2.39878543498785	2.32203265025832	2.20260490126658	0.826060025970594	2.56209758329085
1.69	2.0990352842955	2.70190876447983	1.21735686694702	2.60006739654452	3.3680026156513	2.3979523899051	2.32312855450309	2.2034633218794	0.825710528459372	2.56166573149256
1.691	2.09892778788596	2.70106451290713	1.21838420817976	2.60034288271723	3.3682455302319	2.39688554000961	2.32476772571458	2.20450919585056	0.824077198236394	2.56112053057713
1.692	2.09865395252983	2.70063722198588	1.21859902819838	2.60132669805157	3.36894747158396	2.39603855916724	2.32545634110867	2.20568927122293	0.822911037041618	2.56026401005153
1.693	2.09845112322998	2.69956899757148	1.21936302932714	2.60156280789919	3.36934535068738	2.39451805398329	2.3267462653626	2.20625907901198	0.822208528538124	2.55959827954151
1.694	2.09816512452423	2.69859210120522	1.22027083391145	2.60217277116898	3.37007410014988	2.39337844780665	2.32838548445464	2.20746951306008	0.821623690767705	2.55893973176275
1.695	2.09765197038622	2.69785984708515	1.22058093401925	2.60366818614717	3.36995934281085	2.39207782360021	2.32907412145603	2.20841156282374	0.820102761507727	2.55861404887503
1.696	2.09759312730916	2.69712759508473	1.22132244379091	2.60431752755548	3.37016205429831	2.39064560049354	2.33043205769188	2.20936373264815	0.819286098743535	2.55818219900486
1.697	2.09736597184856	2.69584574243889	1.22232553234593	2.60431752755548	3.37064788948277	2.38963762888976	2.3314893425949	2.20970562412138	0.818121698841651	2.55729695674647
1.698	2.09750995793342	2.69530647295403	1.22289897958346	2.60506523653307	3.37099216519325	2.38833703260823	2.33287657356131	2.2104399862	0.816839629613398	2.5570989846876
1.699	2.09722395944719	2.69412628298951	1.22397308813048	2.60610804806681	3.37163296452165	2.38697761178623	2.33392396207756	2.21137193380478	0.815903539787175	2.55610039643803
1.7	2.09722395944719	2.69297709342185	1.22421217284371	2.60610804806681	3.37153160717108	2.38607185060335	2.33519462842211	2.21196198988422	0.814624989576196	2.55533568619977
1.701	2.09715295388716	2.69232584405419	1.22507146109922	2.60677715367852	3.37293552251681	2.38497565569827	2.33657198650303	2.21300791219035	0.813221735794883	2.55501718556226
1.702	2.09681830139199	2.69106467713083	1.22609881989741	2.60728875316215	3.37259124221958	2.38370451037001	2.33724131692803	2.21375239717689	0.812522747365487	2.55401860232794
1.703	2.09655662989696	2.69011880586665	1.22605206726008	2.60850868812131	3.37330660419164	2.3827693500275	2.33851201888021	2.21482867101378	0.811238924341869	2.55380626877426
1.704	2.09686695549068	2.68914194209711	1.2267450629442	2.60884316767151	3.3733200044477	2.38143938700199	2.33939472157315	2.21528454024778	0.810420507315936	2.55348776850629
1.705	2.09718944555118	2.68797210973318	1.22798725026623	2.60990574597414	3.37365088669265	2.37980288064701	2.3407527723966	2.2164849035118	0.809487938263966	2.55292821500317
1.706	2.09698661595639	2.68745351892596	1.22817780949524	2.61108630814352	3.37476413724871	2.3784435225132	2.34174217588991	2.21671284011778	0.8083200287095	2.55229121496574
1.707	2.09647346071174	2.68617171057418	1.22918091199722	2.61102731675673	3.37439305311752	2.37797595549323	2.34310025319386	2.21790309681072	0.807615764537833	2.5519511758271
1.708	2.09609212972751	2.68542915762317	1.2298496480903	2.61207013582419	3.37498026183444	2.37657326207334	2.34385694469765	2.21849317072896	0.806219552710592	2.55097413794031
1.709	2.09642678331636	2.68383207550588	1.23023254614074	2.61266049157366	3.37570903381349	2.37506839906793	2.34465235985954	2.21908324634606	0.805053404808228	2.55030842154628
1.71	2.09676143862493	2.68307919709433	1.23125991841549	2.61364432095648	3.37596535727958	2.37350471509113	2.3459425024492	2.22003546126614	0.804004928385408	2.55009608858456
1.711	2.09633145056885	2.68191972159719	1.23171383300943	2.61391981094866	3.37610691834458	2.37259902623641	2.34723266096683	2.22027351561547	0.803186514116311	2.54933138619735
1.712	2.09628477486193	2.68083090565978	1.23214348257672	2.61445117624118	3.37642441003035	2.3716639252703	2.3483094511116	2.22108142618939	0.802487530649735	2.54822664967787
1.713	2.09648760486421	2.68042430851961	1.23326613910252	2.61543500742927	3.37676870144492	2.37007085350628	2.34926019440494	2.22145367834189	0.801551446352674	2.54823382832285
1.714	2.09638010760049	2.67892890340952	1.2336490419914	2.61594661183817	3.3772545540514	2.36877040033789	2.35016234323905	2.22288201731976	0.800734793039864	2.54747630703341
1.715	2.0959987766882	2.67809505275128	1.23443733083499	2.61698943685093	3.37735592117448	2.36783531933169	2.35138458754179	2.22300610218435	0.799566888759767	2.54659826352469
1.716	2.09642876630068	2.677321526845	1.235010795059	2.61746166553467	3.3783142342452	2.36619893977797	2.35265544530426	2.2238241361371	0.798630805345506	2.54616642055131
1.717	2.09654842901951	2.67616207486568	1.23575055292123	2.61856363048113	3.37858395633065	2.36516169850035	2.35351889003338	2.2245383120735	0.797814153244185	2.54615924236546
1.718	2.0965605941635	2.67522658514214	1.23653884508156	2.61954746652556	3.37832763109302	2.36396345497844	2.35459573930425	2.22513851632364	0.797115172114837	2.54463702695761
1.719	2.09646526142097	2.67434108869372	1.23713657911784	2.62021643518108	3.37942750883538	2.36272188242919	2.35577929960157	2.2261946197635	0.795365960159033	2.54452368312255
1.72	2.09636992868539	2.67383285414235	1.23792487400921	2.62009845008252	3.37917118291161	2.3610267157286	2.35648747155314	2.22715697630183	0.793968000838982	2.5439856753159
1.721	2.0963820939345	2.67255110768657	1.23883271778793	2.62059044162221	3.37937392388921	2.35939040023088	2.35765168201587	2.22787116267541	0.793151351205962	2.54321380329932
1.722	2.09709808525543	2.67148299008515	1.23907181296146	2.62163327235546	3.37987317965127	2.35899563647256	2.35844720000047	2.22834728816823	0.792217031406354	2.54278196222222
1.723	2.09631109201812	2.67031323095346	1.24012168269193	2.62232200343921	3.38023087753271	2.35788568740276	2.35969876306794	2.22964147207039	0.790927938943628	2.54145773200603
1.724	2.09745707979058	2.66946907445241	1.24062414293236	2.6233648365631	3.38011611004604	2.35624940186408	2.36030025515245	2.23034555595565	0.789875949205256	2.54124540042405
1.725	2.09763557911067	2.66896084926137	1.24145918659387	2.62397481536488	3.38021748206578	2.35528496999506	2.36206600482555	2.23165997350264	0.788709812382176	2.54091254940773
1.726	2.09737391339065	2.66754648649544	1.24248658573397	2.62462417137636	3.37998794694611	2.35382362270228	2.36286155518406	2.23165997350264	0.788010835372077	2.54025402494095
1.727	2.09768424489036	2.66639740586333	1.24241557481606	2.62554902131026	3.38067655442551	2.35242112294221	2.36351165004657	2.23223997564096	0.786719982184122	2.53959550135966
1.728	2.09829274229981	2.66585819247073	1.24351398757147	2.62672960576812	3.3811758128581	2.35138396475343	2.364598140918	2.23274644095305	0.785903335153346	2.53919236825584
1.729	2.09863957700884	2.66467812539275	1.24396791487733	2.62690672944896	3.38166167767521	2.34958673906703	2.36563634131744	2.23391656216182	0.783808170335972	2.53818664344674
1.73	2.09903307607909	2.66394595990098	1.24497105083907	2.62773321151682	3.38162149492588	2.34824311054905	2.36692673610022	2.23449657100244	0.782993287168705	2.5378609707296
1.731	2.09916491221833	2.66265392694876	1.24511487022733	2.62822520668925	3.38210736144408	2.34717655928791	2.36731483961315	2.23542863350988	0.781707722179787	2.5371034602378
1.732	2.09916491221833	2.6617994622421	1.24587890896537	2.62913029998087	3.38222213145106	2.34644591603169	2.36876054875724	2.23581101237955	0.780541590889991	2.53657980892936
1.733	2.09957057989662	2.66085368880319	1.24669148921191	2.62970090611553	3.38296432749972	2.34488247800078	2.36916803836149	2.23627704576993	0.779955000366858	2.5356874309589
1.734	2.10020341945118	2.65925674502829	1.24738452090632	2.63090125644705	3.38282277012722	2.34368436833444	2.3702450364685	2.23709513462628	0.779371935104039	2.53546074916348
1.735	2.10043059176963	2.65839195967844	1.24810002150137	2.63190472415523	3.38279598413954	2.34234078698929	2.37106003038671	2.23710524325458	0.778088134572568	2.53437756995441
1.736	2.10103909708879	2.65765981015454	1.24881732621279	2.63265245712882	3.38306570482566	2.34105443826259	2.37215643059996	2.23782957036668	0.776920242558205	2.53383239329158
1.737	2.10069427330476	2.65646944634468	1.249342267955	2.63343956756161	3.38389588962245	2.33997402815725	2.37334018162438	2.23866788223106	0.775634680446882	2.53350672253099
1.738	2.10141028355418	2.65573730162016	1.2500110324887	2.6339315651931	3.38365295374431	2.33827907071649	2.37432988155838	2.23876164799072	0.774234974637979	2.53262870136162
1.739	2.10120744754759	2.65446596706649	1.25110946091874	2.63487604240627	3.38448314246734	2.33671570228861	2.37484412098449	2.23921758101766	0.773539530462032	2.53197018650804
1.74	2.10162528983953	2.6533979170518	1.25132429249862	2.63519091566459	3.38424020571081	2.33586904911952	2.37602790231592	2.23982793047917	0.772368114126204	2.53165169127197
1.741	2.1020674744148	2.65264511915752	1.25204160359599	2.63574190871559	3.38495562523901	2.33386767152901	2.37671683174279	2.24080044993202	0.771435566325691	2.53088701242646
1.742	2.10229465322853	2.65137379822309	1.25251981207257	2.63672576491418	3.38459791504318	2.33337080395276	2.37770656369017	2.24091443403096	0.770383584741031	2.53066750802734
1.743	2.10291533689019	2.65063133607517	1.25261509203439	2.6374145074882	3.38542810979029	2.33223160910148	2.37832755242609	2.24161855656947	0.769449274165124	2.53000899541322
1.744	2.1034528612232	2.64957363076591	1.25414319149408	2.63829999395215	3.38632526500177	2.33034631433741	2.37929791013227	2.24196051136619	0.768513200057301	2.52902481507579
1.745	2.10356036642383	2.64840396113204	1.25469240975536	2.63930347118783	3.38601537033747	2.32944085637275	2.37986073805551	2.24316101005352	0.767231169914479	2.52835913086843
1.746	2.10375103278166	2.64787511209207	1.25505106858233	2.63957896892632	3.38624491930089	2.32773210505018	2.38082133187305	2.2437612616764	0.766059754952406	2.52793447162732
1.747	2.1041688823004	2.64637987730853	1.25550500789015	2.64095631870458	3.38635969404849	2.32647526884238	2.38170436922338	2.24480735446593	0.765478457983807	2.52738212711208
1.748	2.1049092512233	2.64542382422331	1.25626906109003	2.64138932457582	3.38662941438173	2.32473712664291	2.38269414934252	2.24529362308648	0.76419290127601	2.52661028074119
1.749	2.10551777044964	2.6441318745884	1.25636434108168	2.64184194927648	3.38674418917491	2.32370013384681	2.38361599099565	2.24540761032737	0.763026780289921	2.52597329267871
1.75	2.10625814563984	2.64393893245132	1.25729649640741	2.64280619471625	3.38757439650858	2.32260430783692	2.38432436605058	2.24611174892242	0.761860660077728	2.52530043978463
1.751	2.10686666822	2.64276928559209	1.2580605521607	2.6437900593268	3.38733145541232	2.32126089570153	2.38533356937928	2.24754024606643	0.760691011145782	2.52433061305559
1.752	2.10666382722807	2.64116211173915	1.2587050546039	2.64487229780959	3.38791872470322	2.32003352066322	2.38602256052497	2.24718817404817	0.759639033264118	2.52422444852061
1.753	2.10779771656641	2.64054197121645	1.25927855194438	2.64510842023711	3.38794550351243	2.3185585673202	2.38651747084744	2.24778843598685	0.758358774013438	2.52379261776576
1.754	2.1082034004478	2.63958593739146	1.25946911199693	2.64605291076949	3.38794550351243	2.31725848890362	2.38703178215036	2.2483583815188	0.757538608529788	2.52270945546238
1.755	2.10922978816124	2.63830434366394	1.26013789029948	2.64691878784703	3.38878910652332	2.31582685918883	2.38806041530451	2.24907263630415	0.75707145550611	2.5222632807581
1.756	2.10975515980831	2.63714504974363	1.26061610944227	2.64752878415662	3.38903204943317	2.31455622082509	2.38894351434286	2.24952859693211	0.755438185859194	2.52137810536801
1.757	2.11059088756373	2.63563953995284	1.26138016963535	2.64827653123456	3.38937638109516	2.31356258652013	2.38984602213443	2.24976668294738	0.753801386530064	2.52061343972795
1.758	2.11098439899849	2.63533464056771	1.26157072972926	2.64888652862613	3.38963271358857	2.31195613079135	2.39057384916146	2.25085323058189	0.752870613007017	2.5197497824087
1.759	2.11149759857165	2.633524242624	1.26228806153179	2.64985078188292	3.39010521337343	2.3103202697902	2.39154431468867	2.25106100361748	0.751590359177037	2.51930361107585
1.76	2.11233333355898	2.6326801940693	1.26214423076933	2.65022465639604	3.39010521337343	2.3091518069426	2.39207806137154	2.25117499525451	0.750656055632486	2.51875127629705
1.761	2.11288307139888	2.63182581780492	1.26333796426764	2.65077565902669	3.39044954836768	2.307618106168	2.39266034769993	2.25164106708817	0.749837657302803	2.51811429155134
1.762	2.11359912281708	2.63032033540745	1.26415057960584	2.65213340887473	3.390577714942	2.30668334945318	2.39338820010118	2.25175505928069	0.74855210766826	2.51788762106746
1.763	2.11421984238318	2.62916107310158	1.26446069584107	2.65292053750502	3.39131993988797	2.30538335633155	2.39409665300258	2.25210714030426	0.747970817693313	2.51734962967163
1.764	2.11491153850751	2.62841866771922	1.26481936441579	2.6532944134431	3.39116499754459	2.30361600270923	2.39471776578853	2.25258331844914	0.747150653770608	2.51635112860425
1.765	2.11512656564478	2.62704582273648	1.2648903683316	2.65484891576432	3.39190722456394	2.30257913610439	2.39549416739923	2.2529455045417	0.745517391477385	2.51569980373452
1.766	2.11562759510061	2.62607950308755	1.26577399043644	2.65512441851474	3.39226495169276	2.30088451817268	2.39600853461166	2.25331779504447	0.744697227790283	2.51537414149827
1.767	2.1164755293529	2.62490992775357	1.26661088740512	2.6558721727134	3.39275084717138	2.29994979638798	2.39693052236515	2.25376366487824	0.743764692877366	2.51460231309006
1.768	2.11748977472084	2.62385231597203	1.26625221694441	2.6569938053572	3.39289240196928	2.29834346700747	2.39696934414061	2.25423984663293	0.742716254214246	2.51373866223747
1.769	2.1182180209693	2.62268274949124	1.26701628467871	2.65782031601148	3.39299379536498	2.2974087589139	2.39827955735781	2.25494401822954	0.741320103997268	2.51319350338002
1.77	2.1183377188297	2.62172677399265	1.26758979313058	2.65789907083028	3.39325013083569	2.29530568373136	2.39838631696723	2.2548300237446	0.740384037076114	2.51287501210695
1.771	2.11933978933655	2.62034363044699	1.26749451300739	2.65850907557267	3.39322335712928	2.29457524187117	2.39913364017276	2.25530620780991	0.73898258755773	2.51199702331584
1.772	2.1203662280578	2.61938766252603	1.26866398047009	2.65959133441305	3.39372264176328	2.29310050947001	2.40031770938938	2.25599017852865	0.738399534045068	2.51145186583539
1.773	2.12109448464418	2.6183300706073	1.26878353799392	2.6600833459284	3.39432332263548	2.29153752225116	2.40063799850586	2.25613448101774	0.737463467634398	2.51068004297682
1.774	2.12171522581245	2.61706922930051	1.26945049877144	2.66140173424337	3.39456627284002	2.29060284974849	2.4009582895334	2.25659046325527	0.736295594010199	2.50991539053819
1.775	2.12229941622405	2.61597032669882	1.26954760905529	2.66193298692753	3.39445149088851	2.28893776190899	2.40218121680309	2.25696275751344	0.735011817297191	2.50925690254588
1.776	2.12364842522176	2.61525894368835	1.27067035538815	2.66295625296851	3.3949373918207	2.28766731835353	2.40252093452463	2.2571806475047	0.734193422557349	2.5086055840938
1.777	2.12383909425904	2.61387583036741	1.27052651925995	2.66340888865046	3.39518034274151	2.28592956096397	2.40310327917319	2.25777083348789	0.732795511286919	2.50827992506317
1.778	2.12496088652388	2.61294054325487	1.2710047520325	2.66464852813818	3.39519372905119	2.28496549463826	2.40324888670028	2.25835091982941	0.731392297348169	2.50773477079236
1.779	2.12599953512224	2.61163840561233	1.27200794338203	2.66508154407916	3.3957944143907	2.2836656566937	2.40402535249998	2.25860921861127	0.730110291054294	2.50664446357946
1.78	2.12679877242589	2.61048954702235	1.27217422522866	2.66586868531926	3.39590919732312	2.28156274258908	2.40477274022799	2.25883721317188	0.729060091519069	2.50587981597099
1.781	2.12802809933637	2.60942165716763	1.27262818146892	2.66681320118953	3.39638171624195	2.28080293015795	2.40539394326022	2.25940720197164	0.728011660749855	2.50566748941816
1.782	2.12901801073779	2.60838476098639	1.27341653642593	2.66746259065749	3.39636833083244	2.27909466229101	2.40582103092835	2.25989349720762	0.726842022577815	2.50467618085044
1.783	2.12942372611933	2.60742883167472	1.27305785947101	2.66848586386029	3.39709719046241	2.27756121531773	2.40635489530477	2.25999739488245	0.726021861122404	2.50413102960199
1.784	2.12981725390435	2.60594413218885	1.27425161476616	2.66917463240068	3.39696902115788	2.27649507894679	2.40729643785853	2.26023549263166	0.724620417936791	2.50379103762932
1.785	2.13045020549226	2.60467301425006	1.27446645422124	2.67041428133391	3.39758309839952	2.27449435972877	2.40800501339608	2.26093968711194	0.723571989105659	2.50282123494684
1.786	2.13146450020466	2.60341223193776	1.27480085314405	2.67114242910362	3.39723874510159	2.27309248543745	2.40813121752384	2.26058758952975	0.722284680535851	2.50227608521991
1.787	2.13290889845418	2.60243565833729	1.27597217053551	2.67161469025456	3.39806900755061	2.27182215577575	2.40882037213323	2.26128168547549	0.721348616979883	2.50184426597983
1.788	2.13338557439998	2.60107326460871	1.27558921139767	2.67312985255558	3.39795422255322	2.27021608615342	2.40916013488213	2.26116768588372	0.719950713838035	2.50140527995419
1.789	2.13429235279811	2.5993646961261	1.27644857152167	2.6730906098798	3.39845351735587	2.26852175756219	2.41006285590933	2.26150968507082	0.718319238499313	2.50052014238265
1.79	2.13521132447738	2.59756484780725	1.2770220920358	2.67352363048251	3.3990274452436	2.26735356702035	2.41052883931109	2.26209988469625	0.71785563067822	2.50009549069527
1.791	2.13584429321174	2.59683285178154	1.2770930922545	2.67462553129259	3.39915561544489	2.26647787006734	2.41058713616907	2.26186178475874	0.716218848668094	2.49911852526839
1.792	2.13675107913273	2.59522592601725	1.27790573436163	2.67584556798658	3.39927040157221	2.26504663381221	2.41118896183073	2.2619858843985	0.715050982960483	2.49855904602748
1.793	2.13795606642231	2.59406680196979	1.27855025673647	2.67608170000645	3.39927040157221	2.26387846624181	2.41170344219844	2.26220378603475	0.714230822496648	2.49768824561682
1.794	2.13879190807487	2.59289735238552	1.27893137755612	2.67738049492045	3.39928378574119	2.26187788605179	2.41257715100962	2.26232788570378	0.712829384197668	2.49669695216795
1.795	2.13969870230005	2.59152467242009	1.27938534008313	2.67814789230259	3.39951335820455	2.26091394229713	2.41287807093929	2.26253569004768	0.711545617903575	2.49615897319901
1.796	2.1400922386814	2.59036556283272	1.27993458335378	2.67869891367441	3.39975631514063	2.25884071928614	2.41337312733887	2.26303208907267	0.710843129068582	2.49562099445398
1.797	2.14118970746814	2.58821959930654	1.28002986356401	2.67928931341757	3.40038378459291	2.25777469132061	2.41347031525992	2.26289789062684	0.709093988187588	2.49473586705932
1.798	2.14171516378419	2.58769085828287	1.28045954619154	2.68086349129805	3.39975631514063	2.25657714479575	2.41389746616016	2.26338419178479	0.707578421257565	2.49408456156603
1.799	2.14324276166801	2.58622691649775	1.28138991121101	2.68155227038166	3.40035701700372	2.25520483586457	2.41430518066884	2.26361219504951	0.706530000428738	2.49354658399021
1.8	2.143946700044	2.58506782740783	1.28162903404708	2.68153264831055	3.3999992723805	2.25364216288463	2.41447029050734	2.2632398952299	0.704893222196411	2.49288094982591
1.801	2.14542552444791	2.583898412592	1.28201200016832	2.68269369633657	3.40035701700372	2.25194798102726	2.41468387021065	2.26370600094309	0.70407483319329	2.4929942770132
1.802	2.14592659754456	2.58293223096483	1.28263224460112	2.68350047747203	3.40081616710491	2.25073665430958	2.41532461445987	2.26443040607711	0.702438055406796	2.49233580836313
1.803	2.14704847552454	2.58242415966993	1.28260796302056	2.68442539371432	3.40055982573205	2.24950972616799	2.41566443264081	2.2642962081439	0.701735567243538	2.4909270396732
1.804	2.14795529065163	2.58061408248719	1.28382601779049	2.68483866306768	3.40081616710491	2.24793328602197	2.41643142820079	2.26477241412723	0.70056770560165	2.49069322242541
1.805	2.14947072040012	2.57964791115439	1.2838970160788	2.68594058249312	3.40153166193485	2.24666313696318	2.4168586055497	2.26537272174112	0.69881502802298	2.49026857317361
1.806	2.14986426434073	2.57839756479808	1.28406514228152	2.68710163729804	3.40141687339807	2.24536356995945	2.41726633976475	2.26511442341583	0.697880739257193	2.48939061913262
1.807	2.15084202600122	2.57744173059485	1.28470967019123	2.68741652915969	3.40151827964965	2.24372831510791	2.41730523318185	2.2658388326855	0.696712878574086	2.48884548044703
1.808	2.15201271800126	2.57619139401111	1.28523463601789	2.68843982910953	3.40139010874433	2.24223839834342	2.4181790555006	2.26618084415637	0.694963745822351	2.48840650437567
1.809	2.15296608466604	2.57480845989959	1.28575960209245	2.68938437416203	3.40200419974174	2.2406325973973	2.41830530266067	2.26595283637142	0.69333051422443	2.48753571667375
1.81	2.15406358773264	2.57408685089534	1.285950162565	2.68977802336725	3.4017478575848	2.23892472543511	2.41851889944622	2.26593264271027	0.692742154482247	2.48698341626611
1.811	2.15517329383195	2.57270392626768	1.28640413131027	2.69062419071534	3.40211898900751	2.23819449709372	2.4187519475066	2.26639875606618	0.691807866950976	2.48632495454503
1.812	2.15618766657118	2.57089390644416	1.28700009545238	2.69137197970495	3.4023753315754	2.23575643033011	2.41960634833656	2.26639875606618	0.690989479401375	2.48545416961961
1.813	2.15728517839858	2.57050812884177	1.287693191426	2.69225752726068	3.40210560729521	2.2344863678781	2.41975205484529	2.26639875606618	0.689702175964412	2.48490187160378
1.814	2.15785720095516	2.56902361113473	1.28757362816295	2.69308407461881	3.40234856807449	2.23362464500133	2.42009191436888	2.26674076998726	0.688418417438849	2.48458338570018
1.815	2.15908665902523	2.56764070926061	1.28855256608334	2.69393024580275	3.40283449054549	2.23207778128525	2.42023762575356	2.26650266448544	0.687368231046717	2.48337263024098
1.816	2.15999350352177	2.56713266654685	1.28879169327192	2.69515031456673	3.40317886164757	2.23035435971786	2.42096579654862	2.26756909337488	0.686200372820719	2.48284182087192
1.817	2.1614014433862	2.56509880157082	1.28917281428765	2.69595710997206	3.40317886164757	2.22888017640676	2.42111151376806	2.26695868438594	0.684335346037278	2.48250184908431
1.818	2.16218854941969	2.56360397902285	1.28967535307581	2.69660652424296	3.40343520480975	2.22771224158231	2.42164554148804	2.2671766000632	0.682937463423407	2.48182906902632
1.819	2.16277277784839	2.5622211014213	1.29041516630078	2.69727556277865	3.40305069020919	2.22591620936307	2.421771805728	2.26716650517794	0.682234976221008	2.48108593662966
1.82	2.1646108944913	2.56117404196998	1.29046187891178	2.69751183322786	3.40305069020919	2.2248503697084	2.4222184926435	2.26682448845006	0.680594657004962	2.48075312821275
1.821	2.16478936542518	2.56002538032131	1.29146510499768	2.69845639004166	3.4035366148392	2.22347830844065	2.42178175243642	2.2673007007588	0.678963204598245	2.48008751232507
1.822	2.16626825032019	2.55864251866412	1.29158466942134	2.69926318918884	3.40282110932645	2.22160967110939	2.42237417640037	2.26742480155089	0.678144818502869	2.47967002689125
1.823	2.16707977329051	2.55738193051506	1.29199007472468	2.70020787993823	3.40339506287264	2.22074800367002	2.42239363816751	2.267901015088	0.677552909194426	2.47911057382951
1.824	2.16849994385394	2.55589747604335	1.2923244841616	2.70111306163907	3.40376619721175	2.21927390132195	2.42253937254243	2.26776681919424	0.675919684018539	2.47845928210657
1.825	2.16941901748364	2.55472817216457	1.2923001998169	2.70182148283795	3.40375281705609	2.21787245377234	2.42316077311665	2.2679948316462	0.674869500557808	2.4776803471788
1.826	2.17100546188072	2.55379307401248	1.29265889384229	2.70288418144949	3.40315210043242	2.21613537473508	2.42334544217325	2.26788082535124	0.673471621785539	2.4775885069838
1.827	2.17168503684333	2.55301986083202	1.29330342925044	2.70345484456557	3.40386760867369	2.21477715999867	2.42338437279484	2.26787073080522	0.672301992417946	2.47649824935502
1.828	2.17224485986932	2.55158708375937	1.2935892700879	2.70463555111377	3.40340844327515	2.21311274783978	2.42342330457047	2.26836713474822	0.670087503858858	2.47603780187996
1.829	2.17397548031089	2.55028519921027	1.294472936481	2.70485206841754	3.40350985411768	2.21200377351066	2.42369533218711	2.26823293902641	0.668917874967443	2.47526603170208
1.83	2.17508524538454	2.54881110994474	1.29456821676641	2.70589514755024	3.40349647412174	2.21010582184815	2.42375373586421	2.26846095232586	0.667516449836574	2.47428194016529
1.831	2.17649323933097	2.54776409712955	1.29487834263035	2.7068003366965	3.403955641542	2.2089380058948	2.42407418104579	2.268450858206	0.66634504625414	2.47351017277519
1.832	2.17754196608404	2.54657416094235	1.29554716500936	2.70741038181512	3.40399578029884	2.20793112479874	2.4241520591623	2.26857495918261	0.664713600473366	2.47341833037901
1.833	2.17875928898665	2.54563908789493	1.29590586197944	2.70835495212523	3.40396902088434	2.20536197102787	2.42449197967113	2.26856486519102	0.66365276948837	2.4729650476728
1.834	2.17984464752543	2.54383955680086	1.29604785177536	2.70910275954687	3.40361126570879	2.20466129895688	2.42453092229255	2.26868896617741	0.662370792837995	2.47222191886625
1.835	2.18082245876257	2.54298542942834	1.29652611481946	2.70988994657253	3.40411057211038	2.20328939502401	2.42460881099982	2.26915508910244	0.660851695463702	2.47155631509507
1.836	2.18180027137538	2.5417145741189	1.29729021973536	2.71063775560229	3.40432677693089	2.2016839492333	2.42466723056183	2.26867887231408	0.65979796415973	2.47100403250323
1.837	2.18302981808158	2.54066758538405	1.29695580730563	2.71154295164284	3.40373943714368	2.20048675510904	2.42500716280101	2.26902089451175	0.658285969303922	2.47068554902018
1.838	2.18453317795646	2.53929514076874	1.29757606065767	2.71254666058085	3.40432677693089	2.19867721857479	2.42506558771063	2.26888670040608	0.656766872797076	2.46958098625173
1.839	2.18533252987004	2.53793303394759	1.29736121425294	2.71286156273711	3.4046845338486	2.19771359100246	2.4250850632581	2.26912480905216	0.655365449640026	2.46892254491999
1.84	2.18662079409721	2.53676379702497	1.29803003963315	2.71323546870637	3.4040971924449	2.19571372717946	2.42557077848406	2.26865868523247	0.654194045148695	2.46848358448043
1.841	2.18759861670949	2.53560489619295	1.2986502936358	2.71412104309849	3.40431339783559	2.19423983859317	2.42532822240289	2.26887660744447	0.652908519312684	2.46770466784575
1.842	2.1883857609163	2.53422214211525	1.29841116086176	2.71504599772119	3.40432677693089	2.19283858285218	2.42575551346824	2.26875250678535	0.651858340286983	2.46738618494886
1.843	2.18987692563045	2.53295132233865	1.29841116086176	2.71693516035185	3.40492749855969	2.1915099564807	2.42540613640579	2.26934273241095	0.650922282158024	2.4668410648291
1.844	2.19117741473461	2.53178210379944	1.2993191205271	2.71683677705949	3.40446832803564	2.19010872081796	2.42551295968528	2.2688564221664	0.649171392216905	2.46628163023983
1.845	2.19205990446128	2.5306335531846	1.2994853948104	2.71795850199692	3.40491411979508	2.18899990169046	2.42561035973601	2.26886651469791	0.648470681063697	2.46597030497614
1.846	2.19285926930885	2.52903729843914	1.29996366183523	2.7185489317706	3.40407043384381	2.18686864689897	2.42568828497711	2.26874241412547	0.647652296435794	2.46509238889736
1.847	2.19394465700963	2.52775616769978	1.30060820371844	2.71963128015399	3.40454298336343	2.18554006079538	2.42565938883815	2.2690844386628	0.646019080880777	2.46486575302522
1.848	2.19581720167426	2.5268108206747	1.30024950280182	2.72037909956903	3.4045697411435	2.1842271756662	2.42576621484129	2.269218631626	0.644269969332823	2.46419300375639
1.849	2.19652123217234	2.52532651081641	1.30146759379187	2.72065462573107	3.40444156944197	2.18263564294812	2.42584414932888	2.26898052274863	0.643103895429845	2.46366219994399
1.85	2.1980124223052	2.52459469035394	1.3011088921262	2.72152058434843	3.40467115500037	2.18089890157651	2.42586363367323	2.26883623774854	0.641467127024749	2.46300376565401
1.851	2.1994327092644	2.5225610978975	1.30120417244884	2.72344914409223	3.40467115500037	2.17946831074739	2.42594157394057	2.26873232168062	0.6406469653812	2.46179306011886
1.852	2.2001245300016	2.52171735915111	1.30180200887066	2.72311461206302	3.40504229163759	2.1781554737722	2.42582534811643	2.26920853926459	0.640060373736585	2.46212585451197
1.853	2.20095816684432	2.52088395452019	1.30290053595123	2.72400019896142	3.4045563621318	2.17649138223327	2.42563117771735	2.26873232168062	0.638190034603719	2.46102846758221
1.854	2.20215112893656	2.51927741664058	1.30220741736082	2.72494479195868	3.40492749855969	2.17516286584329	2.42572861402915	2.26883623774854	0.636674495224663	2.46037003648852
1.855	2.20408479051402	2.51855594198805	1.30278096818468	2.72583038122054	3.40506904956999	2.17328098867228	2.42537924890007	2.26836002080187	0.635859666676701	2.46025672019397
1.856	2.20519463894893	2.51739710807674	1.30354508070547	2.72671597161933	3.40528525684725	2.17228804876863	2.42554454525484	2.26847402894184	0.634456468293581	2.45937165819767
1.857	2.20678119991984	2.5157802556031	1.30352079310952	2.72681435639705	3.40540005029803	2.17088695867521	2.42530201276331	2.2679776290806	0.632826812518482	2.45872753988541
1.858	2.20777127575525	2.51442858272871	1.30373564142864	2.72844777624702	3.40491411979508	2.16925236686202	2.42546731496346	2.26846393710033	0.631193601190364	2.45828858752847
1.859	2.20872469524249	2.5134626117806	1.30390191451526	2.72880206484818	3.40528525684725	2.16788073711516	2.42548680608968	2.26773952126512	0.630138090446065	2.45795579596009
1.86	2.21076595568638	2.51262922912533	1.30404577017121	2.72935312396872	3.40481270566056	2.16650911849226	2.42508908990848	2.26809163731963	0.628622553717421	2.45695742310208
1.861	2.21139669075939	2.51124657424153	1.30440447461214	2.72996318890951	3.40529863560815	2.16491772419329	2.42507972190968	2.26809163731963	0.627570599840417	2.45663894199464
1.862	2.2124234364733	2.50986392527093	1.30430919423948	2.73075039932392	3.4054134288954	2.16377963223806	2.42492453737559	2.2679776290806	0.626399192703232	2.4559733617532
1.863	2.21391467836381	2.50890829972994	1.30471460362149	2.73149823076573	3.40545356614813	2.16237860613375	2.42496352580521	2.26771933840609	0.624999552189781	2.45541394302298
1.864	2.21528613934016	2.50751532898235	1.30528815768033	2.73224606303594	3.4053253938602	2.16070093527777	2.42491517675654	2.2679776290806	0.623364563069113	2.45553441179312
1.865	2.21606110303157	2.50614302764702	1.30502473269608	2.73364334431692	3.40566977327729	2.15900755569254	2.42469215274097	2.2676053301964	0.622312609078061	2.45476982725113
1.866	2.21703897508355	2.50476040043944	1.30500044471972	2.73411564734272	3.40577118818024	2.1575339755808	2.42444963495399	2.26794735524008	0.620444050255041	2.4537786154696
1.867	2.21794594958537	2.50382545349103	1.30535914992703	2.73496186849439	3.40568315227797	2.15657054926277	2.42427495944466	2.26782325577532	0.619746899765005	2.45344582744827
1.868	2.21975990609095	2.50299209616392	1.30535914992703	2.73578846464943	3.4056965315221	2.15486349563842	2.42426561107937	2.26733694951183	0.618113690967793	2.45310588622129
1.869	2.22075000814651	2.50150789624527	1.30609897719332	2.73580821907975	3.40581132469169	2.15343309719158	2.42411043490946	2.26748123076097	0.616710492705791	2.45223514498663
1.87	2.22194302270638	2.50041971393366	1.30585983994436	2.73671344807056	3.40605429056432	2.15166719352502	2.42376108752185	2.26709884214299	0.615895668385779	2.4517890450108
1.871	2.22270577093675	2.49926094524743	1.30583555177057	2.73771706508159	3.4056965315221	2.15066065142796	2.42364491207735	2.2670887514684	0.614845494663979	2.45080499258406
1.872	2.22379122216862	2.49787834720003	1.30652867544468	2.7383075113864	3.40581132469169	2.14874961012854	2.42359657594401	2.26696465259105	0.613675866094131	2.45058551971683
1.873	2.22509181184397	2.49671958760908	1.30607468891203	2.7388979583984	3.40606766980489	2.14739183748983	2.42335406896726	2.26697474317917	0.612857482014054	2.44992710163914
1.874	2.22647552513503	2.49543858445813	1.30693408542959	2.73974418545077	3.40619584250439	2.14588891370482	2.42300472688899	2.26637443075988	0.611689633436409	2.44882258768261
1.875	2.22770522980864	2.4944933329668	1.30733949547612	2.74072818073349	3.40595287660474	2.14438600239119	2.42278172462513	2.2657741198763	0.610172320564199	2.44837649167373
1.876	2.22887381149211	2.49344650083241	1.30710035768801	2.74194833183868	3.40668177521768	2.14311658268951	2.42271389194317	2.26549565288278	0.609473392012242	2.44795185211576
1.877	2.23006684712853	2.49204326376366	1.30762533658935	2.74212547956663	3.4064388087087	2.14138021714522	2.42238405635441	2.26587803709943	0.607494282327073	2.44750575687993
1.878	2.23082960301889	2.49034561657748	1.30774490558457	2.74344402049123	3.40658036117466	2.14031485194994	2.42196688915904	2.26576402929314	0.605861076148663	2.44685449431658
1.879	2.23244070138898	2.48947096758082	1.30762533658935	2.74362116856665	3.4065937409788	2.13851962805584	2.42202540137507	2.26550574286373	0.60504269227678	2.44673403122786
1.88	2.23383666325	2.48864797814758	1.3077206169552	2.74448715592997	3.40733602104829	2.13745427822763	2.42167606761318	2.26467741933112	0.603527161751508	2.44596945823335
1.881	2.23535243049648	2.48737733795925	1.30869958406641	2.74578594749384	3.4068500873957	2.13525102428006	2.4213267352152	2.26536146540289	0.602592883672586	2.44541005439899
1.882	2.23615187539037	2.48652335951775	1.30803074668798	2.74623863246517	3.40670853425538	2.13437603341713	2.42119108068239	2.26489534415709	0.601772718508039	2.44461687984351
1.883	2.23744027678118	2.48536464006309	1.30846044562171	2.7469668546437	3.40692474203137	2.13271231803206	2.42086125727914	2.26466732909566	0.600722546189601	2.44396562053627
1.884	2.23790477493672	2.48389085146648	1.30881915337643	2.74797048732003	3.40709305406962	2.13083091616574	2.4207256069094	2.26454323162297	0.59897522836975	2.44340622045375
1.885	2.23940832925147	2.48280272691602	1.30886585592064	2.74879709931778	3.40674867463862	2.12976560922438	2.42060946674062	2.26430512694232	0.597691487000662	2.44330721123651
1.886	2.2408165440857	2.48153210916738	1.30886585592064	2.74917102502209	3.4068500873957	2.12810193336184	2.41976496163493	2.26417093978115	0.596525421331655	2.44298158204396
1.887	2.24193872730081	2.48067814580277	1.3092955552522	2.75009602685125	3.40696488070285	2.1270955298039	2.41962931697627	2.26360090473951	0.595011674471019	2.44200469513452
1.888	2.24322714592785	2.47996708976862	1.30917598591946	2.75123743372372	3.40699164103509	2.12563588976243	2.41923168401289	2.26369473130819	0.593613821954682	2.44176377595122
1.889	2.24432487591429	2.47823851026698	1.3094151246434	2.75121780679644	3.40697826074718	2.12406058242681	2.41884334506427	2.26320843400543	0.592326517328556	2.44099206024694
1.89	2.24539814625505	2.47729330810187	1.30984482436123	2.75208380398492	3.40749095510699	2.12279130341232	2.41858135595533	2.26368464154824	0.591395804045518	2.44056027271602
1.891	2.24630518876629	2.4760330429005	1.30946182700111	2.75285128598068	3.40662050131771	2.12185748954177	2.41786321185399	2.26285632394068	0.590573855650769	2.44023464477755
1.892	2.24761808409607	2.47464021063679	1.30986723742043	2.75363852318498	3.40714657602883	2.11949352929423	2.41746558952889	2.26249412459258	0.589521902052243	2.4392434631036
1.893	2.24890651956526	2.47401008244565	1.3098429484086	2.75452415025974	3.40711981456204	2.11875007051031	2.41752412392633	2.26292997321402	0.588473513253436	2.43923631391773
1.894	2.25000426503468	2.47242443592926	1.31010637631587	2.75489807922241	3.40701840234164	2.11748082858228	2.41726213982259	2.26224593216374	0.586843875113066	2.43857791046267
1.895	2.25077927301519	2.47134667980762	1.31065564584634	2.75570494589975	3.40776068362809	2.11621159551611	2.41667035936518	2.26198765070692	0.585440676217361	2.4379123590259
1.896	2.2521044180771	2.4706253127456	1.31067805845036	2.7568071084216	3.40800365099362	2.11451858828058	2.41623372423738	2.26162545276941	0.584160501625453	2.43759388107652
1.897	2.25279631566755	2.46912059563913	1.31053419983855	2.75771236693974	3.40714657602883	2.11361426174353	2.41579709122421	2.26104533280574	0.582876761660089	2.43670886399089
1.898	2.25388183758619	2.46839923346924	1.31125161741808	2.75867676195127	3.40764589055617	2.11190762028168	2.41572001170037	2.26043494584514	0.581129449218371	2.43603616725998
1.899	2.25512388358286	2.4671493337327	1.31136931008863	2.75918846423215	3.4074029236895	2.11040498667278	2.41520532298588	2.26054895155431	0.580193388789814	2.43593000804552
1.9	2.25611406426967	2.46617316896866	1.31153745850032	2.75905069330773	3.40714657602883	2.10926724492576	2.41459404500067	2.26066295740144	0.579145001627038	2.43471936952543
1.901	2.25690131610901	2.46458755966439	1.31160844944433	2.76044803102607	3.40704516462248	2.10753119801878	2.41424474515212	2.2600424829429	0.57821072432186	2.4342732900484
1.902	2.2579868483327	2.46373363933566	1.31124974049857	2.76119589600524	3.40705854612825	2.10652491634007	2.41402180304654	2.25957637138621	0.577276446970186	2.4346132103768
1.903	2.25846358753485	2.46212737898973	1.312084851155	2.76217992353188	3.40704516462248	2.10506542105188	2.41341053441521	2.25958646057695	0.575529135775874	2.43382721121584
1.904	2.2596811797808	2.46073460425995	1.31218013149022	2.76336073335196	3.40680219855931	2.1029645436153	2.41322663375232	2.25864415245859	0.574125936133017	2.43350873394853
1.905	2.26119705909232	2.46022673769969	1.31260983181659	2.76391182075091	3.40705854612825	2.10195828746042	2.41253730067607	2.25872788943012	0.57366058117477	2.43339542753519
1.906	2.26239018783219	2.45915935143137	1.31258554228886	2.76438414570948	3.40695713587798	2.1006302622935	2.41179968398325	2.2582617807399	0.572380409397152	2.43227666057293
1.907	2.2628791673547	2.45789915466933	1.3130395324047	2.7649746155468	3.40644444086237	2.0998868947543	2.41179043457902	2.25847970156183	0.570518990809311	2.43162541310171
1.908	2.26391831822424	2.45739129308101	1.31332537342434	2.7658602581364	3.40682896198092	2.09838435914514	2.41124698470461	2.25825169163793	0.569470605242402	2.43152640084145
1.909	2.26485956593183	2.45577473121474	1.31330108375457	2.7667065202978	3.40694375396525	2.09651697784621	2.41081037768644	2.25776540588489	0.568536328289091	2.43074040875885
1.91	2.26607718207771	2.45450421598483	1.31296666359818	2.76666713869542	3.4064712047772	2.0953204231417	2.41002449034564	2.25704102359823	0.567484374521818	2.43008201639737
1.911	2.26759309011918	2.45365032104329	1.31249026195591	2.76808424716102	3.4064712047772	2.09387682556308	2.40956836888591	2.25668892213511	0.566086527487146	2.42964308858021
1.912	2.26841708159481	2.45269485734742	1.31344494348362	2.7683794203579	3.40670078817931	2.09198003731992	2.40915129016252	2.25680292626113	0.565501712127733	2.42921130707859
1.913	2.26940729384953	2.45155691774252	1.313515934093	2.76883212102941	3.40608668403663	2.09084241234603	2.40884105532543	2.25621272851412	0.563987973010367	2.42886424698441
1.914	2.27020680960376	2.44991972144931	1.31370649475287	2.7698751697359	3.40661276095106	2.08923796927776	2.40812298292536	2.25571635809511	0.562468880413733	2.42799353948551
1.915	2.27130461642822	2.44898493010854	1.31380177507952	2.77105599386148	3.4061134484446	2.08840630095128	2.40738539269867	2.2550020708203	0.561889418876166	2.42764648128395
1.916	2.27169825552117	2.44837551252418	1.31358692473398	2.77127253103928	3.40601204011648	2.0870352888671	2.40705564391607	2.25536425857734	0.560839249549967	2.42711568753018
1.917	2.27291589941972	2.44688122440375	1.31423147596735	2.77205979067367	3.4061134484446	2.08524054389842	2.40649269415228	2.25476397556711	0.559211404075827	2.4267900660173
1.918	2.27403819898445	2.44624081722035	1.3145658967814	2.77300445296564	3.40598527489498	2.08423439065977	2.40588147551371	2.25392559969178	0.557811773636423	2.42645015433678
1.919	2.27464702564956	2.4447568695582	1.31430246646484	2.77355554872114	3.40612683101376	2.08299483902744	2.40525073745876	2.25403960244224	0.556408573043323	2.42556516018411
1.92	2.27573260357605	2.44371019382418	1.31444632650969	2.77373270485777	3.40585710144076	2.08152189376774	2.40465905051476	2.25343932278816	0.555358403799939	2.42490677425188
1.921	2.2762460832539	2.44243972360217	1.31430246646484	2.77475613392104	3.40538455557347	2.08001950709154	2.4042029496926	2.25331523154846	0.554194127807719	2.42479347105964
1.922	2.27693802091819	2.44127082535665	1.31437345699418	2.77566141799971	3.40526976509444	2.07905645026963	2.40376637500163	2.2527149537241	0.55372341854407	2.42434740328084
1.923	2.27803584835679	2.44010193107933	1.31482744782377	2.77668485016299	3.40564090229481	2.07794836238659	2.40304833469298	2.2527149537241	0.552209681365726	2.42356857221727
1.924	2.2784417376943	2.43893304076591	1.31485173778384	2.77723594915421	3.405883866502	2.07648906611626	2.40245666342649	2.25245668373226	0.550574695902857	2.42380232178832
1.925	2.27948095317958	2.43789671427849	1.31501800846815	2.77780667662953	3.40538455557347	2.07501617372407	2.4017673679977	2.25187658507132	0.549759881551855	2.42280403061132
1.926	2.28035135290217	2.4370738546929	1.31492272814701	2.77845616930106	3.40525638235587	2.07384920146285	2.40128254216692	2.25150431406856	0.548358465242484	2.42279688675774
1.927	2.28074500039478	2.43556928381222	1.31508899885462	2.77938121316024	3.4050535679804	2.07244884398541	2.40070008956723	2.25081021709143	0.546962406345326	2.42180574209146
1.928	2.28103105247394	2.43473609844726	1.31518427916496	2.78014872866675	3.40502680160692	2.07139971118978	2.39980744444864	2.25054185990387	0.545564561869201	2.42147297984136
1.929	2.28196268104321	2.43399414867372	1.31551870004928	2.78048341655948	3.40466904851095	2.06947368267425	2.39937088784688	2.2500555901097	0.544402072978534	2.4210197730152
1.93	2.28267912030144	2.43240868943167	1.31504041913183	2.78142809135871	3.40468243182239	2.0682342357089	2.39895386053094	2.24921723075922	0.543813684355968	2.42069415469731
1.931	2.28349091281318	2.43123982506025	1.31487414835588	2.78203820520563	3.40382537221619	2.06740265520296	2.39784755552228	2.24923740786851	0.542068165274863	2.41970301467341
1.932	2.28438581206787	2.43049788276989	1.31561398036465	2.78278609568503	3.40394016136937	2.06520023088308	2.39732369787979	2.24897914126089	0.541365670740032	2.41948355524196
1.933	2.28458876111138	2.42901400294125	1.31542154030803	2.78292387173911	3.40342747140525	2.06460204522837	2.39690668050819	2.24862705173596	0.539616579278195	2.41924981063326
1.934	2.28518536206504	2.42774358690106	1.31551682059702	2.78386855042746	3.40392677805177	2.0630272897619	2.39625646290297	2.24790269737278	0.538917657277717	2.41825867402002
1.935	2.2858895624844	2.42667630091863	1.31578025096292	2.78481323069391	3.40296831610741	2.06199180941765	2.39553846906341	2.24707443433567	0.53763391829483	2.41850670257333
1.936	2.28721486449513	2.42519243735555	1.31520668992057	2.78550211334136	3.4036971995975	2.06059153914038	2.39478142189942	2.24706434571846	0.536585535367572	2.41792591486717
1.937	2.28814651857083	2.42458306435496	1.31549253077386	2.78609260294637	3.40285352772895	2.05885594464339	2.39406343614107	2.24635008464533	0.535189478297937	2.4172746813804
1.938	2.28876762396021	2.42352611944736	1.31547012008367	2.78709629776439	3.40285352772895	2.05815581956103	2.39353959659946	2.24599799933494	0.53367753015617	2.41661630646002
1.939	2.2891612797923	2.42246917775218	1.31542154030803	2.78754901166198	3.40285352772895	2.05681449510622	2.39254017206316	2.24575991321182	0.532745038973777	2.41604980723244
1.94	2.2898654901361	2.42109722467321	1.31542154030803	2.78756876653517	3.40248239530163	2.05574959022609	2.39238509093899	2.24552182734007	0.531464873899209	2.41582320798931
1.941	2.29055745221982	2.42013151941372	1.31580266145202	2.78880863507705	3.40249577936116	2.05411599547398	2.39162806018867	2.24514956580782	0.530646487084835	2.41560375035855
1.942	2.29108321160073	2.41875957545633	1.31513382079504	2.78908418987616	3.40199647571233	2.05281773644252	2.39073548477116	2.24466330682835	0.530177560929629	2.41494537796359
1.943	2.29169207441356	2.41813988299229	1.31573167105279	2.78983208888672	3.40212464755734	2.0512430859597	2.39008529664323	2.24443531064019	0.528312578363675	2.41472592066429
1.944	2.29251614465175	2.41685917494504	1.31570738116901	2.79081616128739	3.40234083959434	2.04981343339895	2.3892409749385	2.2435868826703	0.527503127104506	2.41417370729757
1.945	2.29311275970875	2.4158332487056	1.31570738116901	2.79170184041142	3.40223943535494	2.04857412333176	2.38843571864819	2.24348297393341	0.526099922280553	2.41404612665056
1.946	2.29342331897395	2.41456288072563	1.3159708115663	2.79207579140285	3.40162534473441	2.04800544714133	2.38791190473569	2.24288272103782	0.524932073980324	2.4135081958727
1.947	2.29411528784186	2.41359719293731	1.31589794173305	2.79272529904558	3.40178028523445	2.04603660826161	2.38717442841395	2.24311071544506	0.523539593138173	2.41272938720718
1.948	2.2944258483076	2.41233716480912	1.31580266145202	2.79400456185184	3.40126759860871	2.04510317075402	2.38639789478894	2.24238637778849	0.521672823269332	2.41261608886368
1.949	2.29497612334672	2.41128025697927	1.31594652157434	2.79426049022417	3.40095000824437	2.04363053695233	2.38587408899266	2.24155813444519	0.521207471456897	2.41237521194173
1.95	2.29568034834854	2.41034557382053	1.31589794173305	2.79447703573415	3.40165211343522	2.04236180881613	2.38508838582616	2.24119596766944	0.519690162030951	2.41172398436395
1.951	2.29630147562671	2.40895300453675	1.31618378256438	2.79520518636724	3.40129436780174	2.04107953282513	2.38435092497753	2.24085397940247	0.518991240477122	2.41149738866677
1.952	2.29630147562671	2.40801832766433	1.31623236244486	2.79615001047017	3.40106479458527	2.04035000963017	2.38356523297612	2.23975739484593	0.517941070319973	2.41083902207557
1.953	2.29657528003226	2.40717487797228	1.31537296072233	2.79648458052268	3.4007070505644	2.03878902678938	2.38285648377004	2.23998538620397	0.516773221135213	2.41073286423708
1.954	2.29731626929175	2.40570142893687	1.31580266145202	2.79790163026452	3.4005788791423	2.03747731583642	2.38175031181592	2.23939523079474	0.515842517605508	2.40984790385906
1.955	2.29751922848941	2.40485798483177	1.31615949269548	2.79794101387761	3.39983662279758	2.0361791662664	2.38120699489897	2.23880507711088	0.514676456206152	2.40918239999754
1.956	2.29896445682794	2.40368921181735	1.31582507232755	2.79849213195055	3.40033592187662	2.03501243021421	2.3803627265874	2.23856699830344	0.513745752757487	2.40930283624169
1.957	2.29916741747614	2.40275454957749	1.31618378256438	2.79943683452433	3.40023452181481	2.03434185627654	2.3798194152314	2.23785276338381	0.512228442232073	2.40840360065452
1.958	2.29958559455065	2.40160644818051	1.31565880154396	2.80024375875236	3.39996479380862	2.0325770391494	2.37890739089401	2.23735642989483	0.510600605439263	2.40873635172512
1.959	2.29989616421988	2.40021391224524	1.31575408181389	2.80087364643152	3.40011973639528	2.03170259679674	2.37838361763128	2.23690045366277	0.509436332145076	2.4080708498735
1.96	2.30026532053135	2.39948236775464	1.31563451180269	2.80128698698181	3.39974860874771	2.03059481909522	2.37773348784412	2.23629012815845	0.508386161267801	2.40773096073619
1.961	2.30080336419325	2.39863893855057	1.31518052186887	2.80213329740297	3.39960705190243	2.02896143856307	2.37660782561352	2.23629012815845	0.50733777871674	2.40717161847904
1.962	2.30124605787258	2.39714486059659	1.31561022210891	2.80278281588625	3.39937748171977	2.02808701709659	2.37597723599385	2.23592796930798	0.506407075438246	2.40717875689936
1.963	2.30203339613072	2.39633243431594	1.31522910106177	2.80343233508527	3.39903312778146	2.02675946251689	2.37513299902458	2.23499584623102	0.505706365170377	2.40629380454099
1.964	2.30193804296685	2.39525490935067	1.31515623234358	2.804003086769	3.39867538860085	2.02535944845428	2.37420147451345	2.23507957114501	0.504540303134129	2.4060743512608
1.965	2.30236848367609	2.39419805256384	1.31551494185008	2.80514459210909	3.39904651438048	2.02445557807423	2.37367772029159	2.23437543583516	0.503379607029899	2.40606721319786
1.966	2.30248835158101	2.39325308361879	1.3153000916998	2.80536114130508	3.39901974142508	2.02298311560876	2.3723384440989	2.23355731130918	0.50255942836664	2.4055078737356
1.967	2.30339556148885	2.39229778470209	1.31491709296523	2.80597127909483	3.39857399168964	2.02187539529013	2.3720961020503	2.23403345875193	0.500931591994398	2.40539457841971
1.968	2.30392136058152	2.39125126919404	1.31518052186887	2.80723094076739	3.39881694630409	2.02051841172474	2.37072814612172	2.23329905881272	0.499182498373459	2.40483524029825
1.969	2.30463786854445	2.39071251377852	1.31553923153733	2.80717192771446	3.39858737893971	2.01941070604427	2.37021356803637	2.23286327218351	0.498487154274921	2.40440347287417
1.97	2.30473322198162	2.38967633561104	1.31475082189162	2.8075262597596	3.39897189199447	2.01804021378461	2.36953478270705	2.23261510944066	0.497087521415999	2.40384413620046
1.971	2.30515141266055	2.38861949533949	1.31501425091925	2.80823479704391	3.39812824634653	2.01734023711019	2.3688651620271	2.23199470422851	0.496388599405284	2.40307962281541
1.972	2.3048285754368	2.38743010984165	1.31537108237024	2.8092188993011	3.39848598317986	2.01623255321261	2.36767181449011	2.23128048961585	0.495222536585029	2.40317150622221
1.973	2.30505605918375	2.38681047477742	1.31470224313039	2.80978965651078	3.3977571222346	2.01473068958916	2.36682762724016	2.23081443780954	0.494168785811657	2.40252028814402
1.974	2.30558186402115	2.38543866041589	1.31513382079504	2.81051795244706	3.39835781228724	2.01352109858618	2.36589615799038	2.23046237727915	0.493239871541561	2.40220181602582
1.975	2.30651360552357	2.3846055971138	1.31467983108829	2.81160045643258	3.39800007557951	2.01268974366348	2.36483834533398	2.23032820695918	0.492309168043668	2.40162107304052
1.976	2.30671657306399	2.38375187033853	1.31475082189162	2.81146267383446	3.39788529289128	2.01121737939069	2.36414005566344	2.2295100983693	0.491144893996107	2.40130260110961
1.977	2.30691954076054	2.3825831656439	1.31467983108829	2.81258456428867	3.3972979933215	2.01022516921	2.36316954124519	2.2292720292652	0.48985936107808	2.40107601380392
1.978	2.3070148944321	2.38154701160469	1.31496567184741	2.81348990449019	3.39768250539391	2.00904508148473	2.36264582997851	2.22865163171937	0.488231524375895	2.40084229058073
1.979	2.30795890379606	2.38078450767376	1.31434541150765	2.81303729774223	3.39766911659998	2.00744135514776	2.36180167284315	2.22794751777308	0.487299031162474	2.40073613331522
1.98	2.3084969803418	2.3797380260501	1.31456026139268	2.81362781486894	3.3980536292888	2.00726698699938	2.3609575207804	2.22747138292631	0.486714209584404	2.40017680297719
1.981	2.30920124320001	2.37855900151931	1.31401099217722	2.8144347577023	3.39779728740113	2.00557485926879	2.36022018844881	2.22696497823864	0.486017076514049	2.399504180858
1.982	2.30920124320001	2.37793938218593	1.31394000119141	2.81585184971487	3.3977092837092	2.00483195466645	2.35937604583646	2.2265090256467	0.484733332000698	2.3998440596047
1.983	2.3091058893116	2.37699445628677	1.31425013125772	2.81616680196171	3.39722337914331	2.00316931901684	2.35773599706221	2.22613679103294	0.48392030831542	2.3993908880674
1.984	2.30960718334605	2.37571389338586	1.31408198319514	2.81695411971568	3.39731138211832	2.00172650641426	2.35731911767072	2.22604298436252	0.482989604346453	2.39894485292145
1.985	2.30930885928103	2.37530770565134	1.31427442062918	2.81724931630928	3.39749311072497	2.00076381006769	2.35658180432502	2.22578473761308	0.482173001147641	2.39905814551592
1.986	2.3102528832645	2.37413902788842	1.31360558200372	2.81837121777307	3.39702059735046	2.00019528500131	2.35578590378751	2.22496664586828	0.480889255900622	2.39839266126973
1.987	2.31067108891958	2.37316311369107	1.31382043168951	2.81882395570532	3.397250158759	1.99835833238561	2.35469947694225	2.22495655512297	0.480076232117684	2.3981660766775
1.988	2.31119691359796	2.37222853279837	1.3137494406864	2.81915853841955	3.39675086564287	1.99761546301211	2.35357399863391	2.22390040331418	0.477979462591868	2.3981660766775
1.989	2.31137535804791	2.37104953214588	1.31362987119363	2.82012303010506	3.39666286582907	1.99637652339481	2.35339943982517	2.22377632606674	0.477400009782302	2.39759961628767
1.99	2.3115660663359	2.37010462402656	1.31358129286108	2.82012303010506	3.39702059735046	1.99544332676109	2.3522349125902	2.22343436826432	0.476697506509904	2.39694840440709
1.991	2.3117935661785	2.36966744459303	1.3130806025892	2.82081195386949	3.39691920757168	1.99411597498809	2.35121626139213	2.2229380603244	0.475535020856564	2.39684224736862
1.992	2.31211642129116	2.36838690722585	1.31284146414776	2.82171730609321	3.39654808576203	1.9931693064173	2.35054672815555	2.22245184475538	0.475299659627212	2.39628292384862
1.993	2.31273760498193	2.36811327050543	1.31286575310233	2.822642416588	3.3966896475543	1.99246942003669	2.34986803788414	2.22210988878464	0.474021283279293	2.39627578937744
1.994	2.31266678064725	2.36703582728869	1.31272189501462	2.8231935579244	3.39610235882391	1.99093826955084	2.34859673378754	2.22187182730954	0.473092368637635	2.39573073568922
1.995	2.31277440000438	2.36596871999051	1.31233889927308	2.82348875741026	3.39621713801797	1.98993266764998	2.34785946549446	2.22077532541826	0.472158083575699	2.39517141407848
1.996	2.31278666526782	2.36522691301023	1.31198206709601	2.82441387074763	3.39647347979847	1.98882516554844	2.34712220107832	2.22089940116882	0.471229168821482	2.39515714597694
1.997	2.31278666526782	2.36428201987997	1.31217262753487	2.82492562803354	3.39577141459	1.98789200504925	2.3458509234019	2.22007123681625	0.469480068906009	2.3945059366289
1.998	2.31289428486622	2.36342834011442	1.3113132315086	2.82596877274461	3.3956432438235	1.98631794095845	2.34528821842401	2.21947104298015	0.467969910746018	2.39405990772451
1.999	2.31309725882129	2.36237157573592	1.31193536433254	2.82632311645335	3.39577141459	1.98595327056984	2.34403648667632	2.21913918415937	0.467852229888262	2.39405277404841
2	2.31345691703843	2.36194473780166	1.3114813773294	2.82655930295675	3.39552846551729	1.98464198854948	2.3434060422228	2.21853899272098	0.466220809966418	2.39350772258257
[truncated: 258,000 more rows]
