# Supplementary material for: Virtual reality as a tool for balance research: Eyes open body sway is reproduced in photo-realistic, but not in abstract virtual scenes
Source: PLoS One. 2020 Oct 29;15(10):e0241479. doi: 10.1371/journal.pone.0241479 (PMC7595375; doi:10.1371/journal.pone.0241479)
Supplement: S1 Data — (ZIP) [file pone.0241479.s001.zip › data/pseudorandom/EO.csv]

0.001	1.77071699115479	2.31350474367257	1.53194369026694	2.8177184961685	2.57851216660926	1.71101915989536	1.2458659543243	0.989901708752937	1.07020980875792	2.80460175147324
0.002	1.77070509906275	2.31341340842702	1.53168018731214	2.81811217090423	2.57822879062999	1.71122248566558	1.2459716206367	0.990633920190293	1.0705576913112	2.80460906070851
0.003	1.77120546029323	2.31321025608172	1.53172879666561	2.81775790087673	2.57707367233515	1.71122248566558	1.2459716206367	0.990850331256143	1.06997960415549	2.8051619375484
0.004	1.77182492206332	2.31311892126159	1.53168018731214	2.81809251553095	2.57765811879148	1.71132414872457	1.24605859382735	0.991448407185988	1.07009728171912	2.80460906070851
0.005	1.77192023752812	2.31279371070744	1.53156058831131	2.81805315758684	2.57705989501738	1.71072692913121	1.24605859382735	0.99167519097592	1.07033091997914	2.80494224857331
0.006	1.77230149947972	2.31280395203374	1.53153628379726	2.81897828794607	2.57693198408585	1.71129451391267	1.24620164714199	0.992149503375854	1.07044516390465	2.80460906070851
0.007	1.7729090700372	2.31281419344248	1.5318950808157	2.81913576925502	2.57621962857599	1.71103191824557	1.2463942871037	0.992634188410731	1.0705594079949	2.80472255973156
0.008	1.77282564707148	2.31291576932866	1.53153628379726	2.81947038542995	2.57619207385224	1.71129451391267	1.24656823355173	0.992623816129857	1.06974596596706	2.80451018035469
0.009	1.77292096261389	2.31282443493366	1.53160919754678	2.81980500187837	2.57610549540508	1.71090062056529	1.24660562106783	0.993448678187283	1.06986364351902	2.80451018035469
0.01	1.7737072725702	2.31261104183063	1.53139238053372	2.82019868117555	2.57486772315583	1.71123524490157	1.24672998233943	0.993819971849848	1.06985849288553	2.80472255973156
0.011	1.77380258818888	2.31229607317783	1.53151197935232	2.82039552111605	2.57459812528233	1.71093025509151	1.24643167476105	0.994510698476713	1.07009213119538	2.80428318244799
0.012	1.77377880291476	2.31239764884204	1.53184647164109	2.82051364715103	2.57438363759418	1.71043469936076	1.24662431505632	0.995232542616531	1.07044344713936	2.80439668135225
0.013	1.77450547608606	2.3122047392487	1.53170256826399	2.82061206736585	2.57426950520935	1.710536362378	1.24638209000826	0.99580987819836	1.06998303804302	2.80441130011584
0.014	1.77437448209778	2.31231655653252	1.5316315782352	2.82076955108979	2.57368506675011	1.71020173910646	1.24666170349423	0.995448955740115	1.06986364351902	2.80363142651896
0.015	1.77485106061393	2.31179843752193	1.53189315723762	2.82114352596993	2.57303173948156	1.71063802551119	1.24666170349423	0.996160428728533	1.0702115255598	2.80397192281369
0.016	1.77548241910557	2.31178819565861	1.53196607065787	2.82163562880985	2.57271690075102	1.71076932298716	1.24689173334189	0.996645116647683	1.0697442490499	2.8035252369514
0.017	1.77597089100597	2.31179843752193	1.53139238053372	2.82139943084032	2.57244730315062	1.71010007632801	1.24708437430468	0.997469984021874	1.06974939992766	2.80397923216614
0.018	1.77605431385998	2.31193073882133	1.53179786274305	2.82183247028774	2.57244730315062	1.71014247058368	1.24689173334189	0.997841279860742	1.069633439418	2.80330554885025
0.019	1.77657846521681	2.31203231409008	1.53127278177936	2.82248206072351	2.57210490934106	1.7100408075873	1.24692912317529	0.998088810623329	1.0697442490499	2.80353254604446
0.02	1.77667378107415	2.31194098096866	1.53172687268861	2.8229151019141	2.57163460706667	1.71020173910646	1.24710306922767	0.998655776570972	1.06939465030542	2.8036606634265
0.021	1.77705504459906	2.31162601333535	1.53146337066976	2.82283638971621	2.57126465759934	1.70974857970819	1.24712176430437	0.99877954203465	1.07020980875792	2.80331285785962
0.022	1.77755541058715	2.31171734628824	1.53215665963243	2.82317101009776	2.5708947085245	1.70990951053369	1.24714045953477	0.999377625363843	1.069633439418	2.80376685299195
0.023	1.77763883332135	2.31149371178768	1.53155866513819	2.82393867344258	2.57039685079693	1.70964691673268	1.24703479129407	1.00008910277184	1.06939808433354	2.8036606634265
0.024	1.77782946524847	2.31151419603363	1.53122417333248	2.82382060618096	2.57001312401094	1.70964691673268	1.2474574649886	1.00056342149137	1.07010071561224	2.80333478543945
0.025	1.77823451565443	2.31077244462524	1.53122417333248	2.82411587207865	2.56928700748595	1.70964691673268	1.24709087755222	1.00091397465937	1.07009556483575	2.80321397744082
0.026	1.77832983166285	2.31119922875172	1.53108027069921	2.82448984941836	2.56941491614758	1.70938432333988	1.24747616072815	1.00137792184517	1.07021324240383	2.80331285785962
0.027	1.77850857047144	2.31079292934137	1.53110457476017	2.82431271625646	2.56870258016657	1.70938432333988	1.24740788370647	1.00126452804626	1.06951576187216	2.80354716450649
0.028	1.77923524964392	2.31110789616465	1.53112887889018	2.8245095606312	2.56843298431659	1.70941395713262	1.2473209108302	1.00211014593211	1.06939980141068	2.8032212866382
0.029	1.77962840756711	2.31068111217757	1.53124847752139	2.82500167243029	2.56773442979842	1.7093122943959	1.24766880256771	1.00245032775577	1.07021667621829	2.80342635649549
0.03	1.7800215656764	2.31069135462205	1.53065048500729	2.82482453958252	2.56760652157692	1.7090200675234	1.24744527602488	1.00303804237928	1.07044516390465	2.80288079082329
0.031	1.78021219800298	2.31057953746625	1.53069909300347	2.82559220821691	2.56725035578021	1.7087574749606	1.24746397241473	1.00352273550591	1.06974939992766	2.80332016696094
0.032	1.78053382755498	2.31038663078379	1.5307214755439	2.82635987844993	2.56699453967319	1.70855414967256	1.24737699964413	1.00351236334049	1.06975111697108	2.80322859592753
0.033	1.78080788245436	2.3102543286474	1.53093829005201	2.82635987844993	2.56639633833534	1.70878710848209	1.24735830321906	1.00469816731821	1.07022011020128	2.80300159844379
0.034	1.78133203884765	2.31048820534327	1.5302206996764	2.82661579312194	2.56614052276096	1.70855414967256	1.24756964173245	1.00458477289397	1.07033607077247	2.80277460135257
0.035	1.78182051417471	2.31015275405864	1.53055519060173	2.8263402373743	2.56567023072011	1.70868544588907	1.24750136565576	1.00552304538502	1.07079991349494	2.8024633420688
0.036	1.78178483258724	2.31007166470878	1.53036268096579	2.82700948646199	2.56518615994681	1.70842285355802	1.24762573218041	1.00551267332447	1.06928727535177	2.80279652871802
0.037	1.78220177945578	2.3099598476379	1.53038698467381	2.82734411142207	2.56480243771268	1.70832119109478	1.24776879661422	1.00623452979899	1.06952091323804	2.80289540896685
0.038	1.78280935970751	2.30976694169324	1.53029169026871	2.82726540261137	2.56407633363118	1.70842285355802	1.24766312658139	1.00645094739891	1.07010071561224	2.80180427890511
0.039	1.78247583462485	2.30997009031704	1.53069717172848	2.82787558407065	2.56430458843028	1.70823229105856	1.24792404460783	1.00702829407284	1.0698687945314	2.80234984361345
0.04	1.78296431049473	2.30975669892364	1.5307214755439	2.82870232975922	2.56372017221979	1.70816026163481	1.24740220890296	1.00776052408127	1.07021839318872	2.80244872407643
0.041	1.78329783588164	2.31010239310356	1.53033837732673	2.8286039056696	2.56394842654345	1.70810099533788	1.24789316443771	1.00822447669327	1.06940667013958	2.80191777713339
0.042	1.78390541730888	2.30997009031704	1.53105596670729	2.82832834935253	2.56276581771347	1.70746138757651	1.24782488972527	1.00834824386073	1.06940667013958	2.80181158778776
0.043	1.7845845272207	2.30998033307835	1.53069717172848	2.8291944509534	2.56309441759192	1.70779600768387	1.24793056023627	1.00848238309934	1.0690536375253	2.80192508610384
0.044	1.7845845272207	2.3095740362244	1.5308877606578	2.82998184745348	2.56229553213267	1.70795693685198	1.24786228590182	1.00905973152751	1.06916959781648	2.80192508610384
0.045	1.78425100070227	2.30986851597853	1.5308877606578	2.83059203235876	2.56276581771347	1.70786803705883	1.24777531347594	1.00964745256955	1.06905707212504	2.80203127545976
0.046	1.78496579347922	2.30911652542809	1.53103166278441	2.83051332531833	2.56168356034949	1.70776637451444	1.24760136874002	1.01023517419603	1.06882171707388	2.80170539845644
0.047	1.78564490415072	2.3096756103581	1.53074385878193	2.83084795383873	2.56131362167109	1.70719879671408	1.24772573802109	1.01057536126788	1.06882171707388	2.80136490412756
0.048	1.78532327140589	2.30936064508405	1.53098305514575	2.83132036120116	2.56095746415295	1.70730045889697	1.24804275132456	1.01093629218859	1.06893596000168	2.80179697011425
0.049	1.78574022080702	2.30999057592183	1.53107834964923	2.83149757754957	2.56045962010782	1.70750378361034	1.2478688067853	1.01142099105584	1.06975455118414	2.80191777713339
0.05	1.78645501550041	2.30979767049492	1.53098305514575	2.83167470924595	2.55970596499572	1.70743175428419	1.24762658949436	1.01155513078234	1.06812423921592	2.80137952164955
0.051	1.78652654319316	2.30946221915657	1.53103166278441	2.83163535611723	2.55984765164831	1.70814339285772	1.24780053373206	1.0120087144029	1.06847555419856	2.80169808956978
0.052	1.78693159919914	2.30968585333719	1.53076816244916	2.83230461578445	2.55960562075688	1.70687694063757	1.24792490461727	1.01272020629235	1.06824019919742	2.80124409767841
0.053	1.78734855025381	2.30924882806913	1.5313418501724	2.83250146730202	2.5587654047372	1.70683454420593	1.24798100383416	1.01354509528192	1.0684721192911	2.80147840213913
0.054	1.78782513434368	2.3095740362244	1.53052896622416	2.83269831902014	2.55913534066501	1.70683454420593	1.24798100383416	1.01392677178921	1.06905535480417	2.80115252556954
0.055	1.78833740304168	2.30924882806913	1.53086345693178	2.83321008136563	2.55855093753663	1.7067752783666	1.24799970388091	1.01414319253247	1.06870747431001	2.80115252556954
0.056	1.78862335373132	2.30923858515566	1.53052896622416	2.83342665420831	2.55866506171447	1.7067456457526	1.2477387880972	1.01426696080451	1.06824535185617	2.8006069622134
0.057	1.78870677581955	2.30882204623644	1.53086345693178	2.83452897592559	2.55782484904333	1.70638139403787	1.24793143215016	1.01532901690985	1.0685915142325	2.80084126657445
0.058	1.78899272664793	2.30904568009957	1.53064856430461	2.8344896235385	2.55781106740707	1.70654232134038	1.24788186126029	1.01567957874914	1.06847555419856	2.80062157942402
0.059	1.78961220811631	2.30894410619452	1.53076816244916	2.83498175740706	2.55709876228726	1.7067752783666	1.24811190739348	1.01615390941426	1.06882343443112	2.8008339578395
0.06	1.78958841822148	2.30905592318545	1.53052896622416	2.8352179634237	2.55708498048545	1.7067456457526	1.24802493563705	1.0169891748801	1.0684789892737	2.80072045997743
0.061	1.79031511260859	2.3088425323426	1.53040936820778	2.83549352170553	2.55660092350242	1.70613567390588	1.24813060851764	1.01685503431364	1.06859666679076	2.80006139950092
0.062	1.79060106383561	2.3085070816632	1.53019447580961	2.83578880288811	2.55587483947437	1.70568252463212	1.24814930979573	1.01756653182206	1.06859323170999	2.80028108619363
0.063	1.79099422745585	2.30916774022132	1.53014586899366	2.8360644563551	2.55597518055955	1.70594511343059	1.24808103957621	1.01816463292713	1.06870747431001	2.80040189240641
0.064	1.79129207410939	2.30840550788839	1.53024116345994	2.83635964307835	2.55514875718133	1.70571215720753	1.24841676163431	1.01827803015615	1.06824191670844	2.80050808158253
0.065	1.79200687584733	2.30863938479815	1.53036076129482	2.83651714591133	2.55503463475145	1.70527587826277	1.24822411644755	1.01860785049072	1.06812767435806	2.80006139950092
0.066	1.7921856148506	2.30851732472864	1.53036076129482	2.83695020785581	2.55512119313654	1.70571215720753	1.24796320192252	1.01908218344704	1.0683613117639	2.80017489703809
0.067	1.7922809320911	2.3085275678761	1.53043175243912	2.83728484260583	2.55514875718133	1.70555123038549	1.24824935970682	1.01944311919721	1.06824363426136	2.80028108619363
0.068	1.79310294800184	2.3085275678761	1.53048035919373	2.83734391871852	2.55409409349758	1.7057545542511	1.24788277174887	1.01979368357114	1.06870747431001	2.80017489703809
0.069	1.7934961130053	2.30905592318545	1.53026546682323	2.83824939704015	2.55456436355545	1.70508531882273	1.24816238840781	1.02025764591939	1.06789919014786	2.80007601638419
0.07	1.79325789590657	2.3085070816632	1.53052704695205	2.83905644890773	2.55338179897646	1.70555123038549	1.24837373714161	1.02086612110273	1.06777979490923	2.79973552383442
0.071	1.79387738246294	2.30863938479815	1.53033645794175	2.83897774625539	2.55372416309246	1.70528864219736	1.24804455572015	1.02120631477635	1.06859666679076	2.79940234021927
0.072	1.79428244359792	2.30831417732238	1.53067094819417	2.83978479969759	2.55324011172529	1.70492439268465	1.24825590515484	1.02168064975798	1.06813110966771	2.79985632965666
0.073	1.79393701303797	2.30851732472864	1.53043175243912	2.83990295504862	2.55275606112786	1.70534790698312	1.24799499201032	1.02204158699163	1.06824706949286	2.79984902125302
0.074	1.79454460442591	2.30874095854382	1.53050274368842	2.840611581492	2.55299808633037	1.70492439268465	1.24788931724212	1.02250555112742	1.06754959332312	2.79897758407367
0.075	1.79486624412138	2.30853781110559	1.53100543873959	2.84098557053029	2.55227201129995	1.70525901010992	1.24794542909385	1.02297988712446	1.06719827879288	2.79918996211817
0.076	1.79492587435554	2.30788739655678	1.53050274368842	2.84090686880295	2.55225822824796	1.70485236338838	1.24824375037712	1.02333045364673	1.06778323045313	2.79886408700034
0.077	1.79586700316335	2.30841575099896	1.53076624271773	2.84100529800844	2.55141803431119	1.70412386611147	1.24838683506876	1.02427912730518	1.06801343217124	2.79897027600523
0.078	1.79616485198569	2.3085480544171	1.53074193933669	2.84167457548993	2.55104810676758	1.7046618053238	1.24821289342105	1.02465043752066	1.06708231924175	2.79853821207809
0.079	1.7961410598923	2.30799921332021	1.53131562597236	2.84147771667527	2.55094776997153	1.7048227310691	1.24826900876014	1.02523817390118	1.0672017146431	2.79832583418769
0.08	1.79662954402812	2.30789763981088	1.53076624271773	2.84220607390269	2.55094776997153	1.70445848223622	1.24823159838005	1.02535157266062	1.06708403718494	2.79897758407367
0.081	1.79664144008121	2.3080905437187	1.5312203314017	2.84283600317479	2.55037717103716	1.70453051179583	1.24807636213724	1.02618685052518	1.06755302910665	2.79853090417722
0.082	1.79703460685086	2.30766376316448	1.53095683181157	2.84283600317479	2.54997967696113	1.70461940818534	1.24821944916345	1.0264240199132	1.06790090794354	2.79843933112197
0.083	1.797546884016	2.30790788314694	1.53074193933669	2.84366279439472	2.54973765418866	1.70429755678168	1.2475919502295	1.02687761612997	1.06662019956998	2.79843933112197
0.084	1.79794005130808	2.30747085951735	1.53045605578195	2.84366279439472	2.54959596733217	1.70396294064944	1.2481511844073	1.02723855634591	1.06662019956998	2.79865901711289
0.085	1.7977137270362	2.30780630973574	1.53033645794175	2.84419429650704	2.54889746800006	1.70396294064944	1.24803336200955	1.02757875410254	1.06696635973402	2.79843202312584
0.086	1.79832132244234	2.30812127345637	1.53052704695205	2.84425337718282	2.54901158702307	1.70386127941585	1.24777245121914	1.0285378057491	1.06732111009908	2.79831852627918
0.087	1.79894081516212	2.3077047363776	1.53047844049374	2.84466671872807	2.54767357626684	1.70400533870008	1.24807077513155	1.02854817713077	1.06743191585165	2.7985455200704
0.088	1.79890512579724	2.30747085951735	1.53088584069663	2.8449620109199	2.54800214832618	1.70380201568181	1.24763592435081	1.0286512052339	1.0667361589087	2.79832583418769
0.089	1.79931019015116	2.30771497988572	1.52995336169705	2.8450604417531	2.54754567367269	1.70343776844951	1.24812689596984	1.02936271660692	1.06685555445806	2.79810614843753
0.09	1.79971525485794	2.30758267621196	1.52969178145416	2.84563129592081	2.54693372964576	1.70333610724364	1.24758636846211	1.02957914478996	1.0672017146431	2.79778758178062
0.091	1.80001310529885	2.30759291960126	1.52980946119084	2.84586750772436	2.5471757502948	1.70356906134714	1.24779772307666	1.03007422881917	1.06743706958117	2.79832583418769
0.092	1.80020374124242	2.30760316307249	1.5303345397572	2.84602502047739	2.54671927797312	1.70336573903729	1.24816431063229	1.03054857076062	1.06708575516988	2.7978937706522
0.093	1.80083513306985	2.30790788314694	1.52968986378778	2.8464974446978	2.54646347329688	1.70300149240379	1.2475555210158	1.03135274202864	1.06638999924084	2.79734821082385
0.094	1.80078754595426	2.30759291960126	1.5300729592866	2.84746202746769	2.54600700285768	1.70243392499106	1.24748725906137	1.03195085636676	1.06732282813142	2.79745439964678
0.095	1.80120450839154	2.30736928618317	1.52995336169705	2.84732424648561	2.54599321808081	1.70289983155202	1.24763035315645	1.03244594226463	1.06755302910665	2.79734821082385
0.096	1.80201464096768	2.30769449295142	1.52992905865781	2.84758019286346	2.54528094485403	1.70326407805595	1.24726376635983	1.0324251998041	1.06720343263085	2.79734821082385
0.097	1.80189552887044	2.30726771290203	1.52971416670979	2.84771797385949	2.54513925795493	1.70217134019255	1.247754739775	1.03277577206031	1.0667395951538	2.79702233675951
0.098	1.80228869844419	2.30750158982041	1.52983376417145	2.84852504538681	2.54466900527572	1.70266687815602	1.24779215731667	1.03349765949446	1.06686070902186	2.79690153289602
0.099	1.80311072963161	2.30793861364688	1.5296431752454	2.84933211832143	2.54464143540896	1.70243392499106	1.24753124876501	1.034188434387	1.06685727260428	2.79714314098726
0.1	1.80330136613541	2.30749134630414	1.52985806722094	2.84933211832143	2.54415739837862	1.70186635910847	1.24725163150023	1.03419880546459	1.06709090937516	2.79692345567226
0.101	1.80361111554118	2.30715589626823	1.52985806722094	2.84943055077747	2.54380126361626	1.70267964431296	1.24767434591885	1.03501335325659	1.06755646505735	2.7969161479889
0.102	1.80412339937081	2.3077047363776	1.5297608554362	2.84935185322848	2.5433172279798	1.70284056811136	1.24753782656238	1.03562184224795	1.06604384023728	2.7969161479889
0.103	1.80409960446487	2.30717638316146	1.53004865618873	2.84968649977037	2.54307521044834	1.70240429314067	1.24695988231786	1.03561147117101	1.06616151766116	2.79681726691934
0.104	1.80450467276241	2.30727795634455	1.52968986378778	2.84978493247318	2.54333101321584	1.70281093669609	1.24725820912286	1.03632299083221	1.06662363589285	2.79657565922512
0.105	1.80480252543771	2.30727795634455	1.52971416670979	2.85102508881203	2.54250463130086	1.70237466149361	1.24727691898181	1.03680770881996	1.06650595845406	2.79626440052148
0.106	1.80461188866251	2.3071866267309	1.52947497197821	2.85141882178027	2.54224882887345	1.70224336923273	1.24714040110144	1.03700339857092	1.06639171750084	2.79658296664583
0.107	1.80527911757509	2.30665827432836	1.52980946119084	2.85216681536074	2.54155035155954	1.70250595385597	1.24684207377123	1.03737471544223	1.06558000449091	2.79636328178752
0.108	1.80580330047972	2.30675984729149	1.52926008025871	2.85195033724857	2.5417647958864	1.70224336923273	1.24679252543455	1.03762226023613	1.06546060856329	2.79604471573587
0.109	1.80557697052693	2.30677009095907	1.52940398040724	2.85214720448292	2.54138109307853	1.70160377475738	1.24693562623449	1.03821000974056	1.06604555865534	2.79603740838792
0.11	1.80629179083006	2.30677009095907	1.52937967752334	2.85258028748633	2.54102496200652	1.701472482734	1.24663729842339	1.03869472915943	1.06639171750084	2.79593121972826
0.111	1.80678028147538	2.30666851804092	1.52959456931205	2.85352515082058	2.54056850284737	1.70201041637878	1.24699175956046	1.03879775985442	1.06546232709201	2.79648408543939
0.112	1.80709003305996	2.30612992267767	1.52885459981846	2.85368267135319	2.53998414482052	1.70198078501532	1.24701047097715	1.03939588149959	1.06511273210391	2.79561265383289
0.113	1.80695902090167	2.30675984729149	1.52873500269749	2.85330867331016	2.53947254277462	1.7017478323781	1.2468178222895	1.03974645801782	1.06546576427407	2.79593852707988
0.114	1.80739978494403	2.30634331199106	1.52914048305794	2.85354488940845	2.53930328419175	1.70134119081206	1.2465943399957	1.04034458060806	1.06546404566227	2.79559803938119
0.115	1.80797169698353	2.30730868716351	1.52899658328161	2.85401732193217	2.53923052840776	1.7017478323781	1.24640169142851	1.04114876641495	1.06581020382369	2.7952867807804
0.116	1.80785258235599	2.30655670141819	1.5288059944299	2.85401732193217	2.5388606139972	1.70118026747662	1.24705448682633	1.0411695081006	1.06534636826779	2.79517328501969
0.117	1.80846018869537	2.30665827432836	1.52825661485186	2.85472597153601	2.53897472785994	1.70141321952941	1.24665047614515	1.04198406593184	1.06535324295286	2.79493168002498
0.118	1.80856740554891	2.30655670141819	1.52844720360956	2.85492284072902	2.53827625952835	1.70134119081206	1.24651396459951	1.04247915914167	1.06523212813441	2.79452153973435
0.119	1.80903210146531	2.30644488484029	1.52832760679704	2.85529683984946	2.53824868630999	1.70120989899154	1.24614737950384	1.04246878822312	1.06534808687677	2.79462042128823
0.12	1.80932995604727	2.30643464120142	1.52852011126886	2.8559858842001	2.53739474669231	1.7006423357566	1.24607912421974	1.04306691351803	1.06569768189707	2.79505248234049
0.121	1.80996136042991	2.30666851804092	1.52835190922295	2.85655675452135	2.53776465956272	1.70118026747662	1.24597344347174	1.0436339269048	1.06535324295286	2.79484010525641
0.122	1.80984224491691	2.30665827432836	1.52830330443981	2.85665518981812	2.53619847137809	1.70101934463471	1.24553860404915	1.04376807123739	1.06488425216598	2.79440073745215
0.123	1.81055707083688	2.30697323695429	1.52832760679704	2.85695049602244	2.53618468444707	1.7006423357566	1.24596132771151	1.04446922989128	1.06488425216598	2.79462772822784
0.124	1.81096214378081	2.30655670141819	1.52823231241573	2.85742293217846	2.53582856018981	1.70061270410451	1.24576867882857	1.04481980956901	1.06488253340226	2.7944996191778
0.125	1.81135531842939	2.30665827432836	1.52823231241573	2.85836780580517	2.53568687398522	1.70068473272337	1.24543952155966	1.04493321261464	1.06546748292741	2.79440804430791
0.126	1.81127189806227	2.30656694517572	1.5278735223766	2.8582693699661	2.53547243647925	1.70048141270336	1.24563217036441	1.04564474349891	1.06453637658522	2.7939467570729
0.127	1.81217736476376	2.30654645774248	1.52813701804994	2.85901737305516	2.53510252606444	1.70017643354033	1.24566959796796	1.04600569461364	1.06465405395153	2.79427993553349
0.128	1.81239180090308	2.30633306830722	1.52777822802674	2.85911580904641	2.53473261603125	1.70045178134884	1.24568831200064	1.04624287190854	1.06512132574327	2.79428724221084
0.129	1.81266585930368	2.30634331199106	1.52773153832344	2.85921424509013	2.53413448322558	1.7002188302051	1.24534044222677	1.0465830820364	1.06477173132509	2.793840568641
0.13	1.81315435414528	2.30644488484029	1.52780253029775	2.859647336519	2.53389247299096	1.70024846157388	1.24522265119745	1.0474287598146	1.06430617874477	2.7939467570729
0.131	1.81327347143342	2.30654645774248	1.52773153832344	2.86031664805751	2.53416205831155	1.70058307265556	1.24513568402427	1.0474287598146	1.0646557728754	2.79372707380057
0.132	1.81345221080078	2.30644488484029	1.52813701804994	2.86104505104493	2.53436270637955	1.69981219160751	1.24515439891028	1.04799577810994	1.06430617874477	2.79384787515074
0.133	1.8139764036329	2.3060283499423	1.5280174213118	2.86122218075215	2.53295200958694	1.70024846157388	1.24494303499018	1.04834636005524	1.0641902204285	2.79364280494337
0.134	1.81426236148702	2.30600786255019	1.52785113504567	2.86151749130388	2.53303854486105	1.69975292860985	1.24499917985161	1.0494188481913	1.06418850139173	2.79318882555058
0.135	1.81445300011623	2.30591653347798	1.52780253029775	2.86147814495486	2.53232630501823	1.70004514226127	1.24533494261881	1.04906826561875	1.06360871026211	2.79341581505172
0.136	1.81496529480806	2.30622125181895	1.5277072359736	2.86222615251783	2.53276896048745	1.69968090053803	1.24517972455984	1.04942921875191	1.06337335562199	2.79341581505172
0.137	1.81506061418158	2.30591653347798	1.52703826139628	2.86275768494311	2.53174196560849	1.69968090053803	1.24485057347109	1.0502437887474	1.0637229492526	2.7930972500047
0.138	1.81503681552084	2.30591653347798	1.52744374067282	2.86248211795505	2.53168681381893	1.69938868738577	1.24470745875535	1.05035719301355	1.06396002308008	2.79252977713773
0.139	1.81545379120192	2.30612992267767	1.52708686573798	2.86326947308641	2.53098836498455	1.699215000139	1.24457095731419	1.05072851739828	1.06395658481103	2.79242358886758
0.14	1.8157516489743	2.30580471705845	1.52727745425664	2.8631710356786	2.53098836498455	1.69925739671454	1.24424180750587	1.05142968479608	1.06255649167313	2.79285564811809
0.141	1.8157635484963	2.3060283499423	1.52682337081046	2.86313168946227	2.53084667903038	1.69868983773946	1.24494415644249	1.05096569660756	1.06290952352616	2.79253708323555
0.142	1.81626394505264	2.30560157177841	1.52703826139628	2.86393879069001	2.53014823279829	1.69905407794712	1.24450932426796	1.05189367344872	1.06302376218793	2.79240897693733
0.143	1.81695498115649	2.30622125181895	1.52710925361038	2.86445057984171	2.53049056148965	1.69938868738577	1.24452804149267	1.05214122357776	1.06290436564091	2.79231740061119
0.144	1.81674054266421	2.30568265705715	1.52708495162109	2.86480498537781	2.5300341234564	1.69892278739096	1.24395009249399	1.05249180806434	1.0626776077354	2.79209041218842
0.145	1.8172528396663	2.30591653347798	1.52701395932825	2.86555299744909	2.52940842366792	1.69892278739096	1.24388184347933	1.05297653849794	1.06232629535489	2.79230278867393
0.146	1.8177770373889	2.3060283499423	1.52713355566822	2.86578921972177	2.52836765676247	1.69935905627158	1.24402496189378	1.05345089883957	1.06232629535489	2.79208310634895
0.147	1.81764601794407	2.3060283499423	1.52718024592891	2.86612388042428	2.52892441073099	1.69868983773946	1.2439379958609	1.05358504484431	1.06244053376959	2.79218198884311
0.148	1.81813451611651	2.30612992267767	1.5268700611108	2.86679320270912	2.52819839274558	1.69832559807986	1.24355269675662	1.05426547468376	1.06290780418984	2.79209041218842
0.149	1.81864681455074	2.30581496080352	1.52703826139628	2.86718695745885	2.52794259847476	1.6981943079424	1.24382021787433	1.05438925020558	1.06185902533575	2.79186342415576
0.15	1.81903999362843	2.3060283499423	1.52715594401838	2.86722630301751	2.52661846512307	1.69812228029187	1.24383893617126	1.05436850949431	1.06162711000831	2.79184150743298
0.151	1.81955229311897	2.30610943537547	1.52689436305194	2.86783653388055	2.52708868574522	1.69812228029187	1.24345363653662	1.05496664657874	1.06209437983869	2.79163643651307
0.152	1.81974293277494	2.30600786255019	1.52670186139632	2.86791522515631	2.52700215557253	1.6983976261786	1.24323017643993	1.05578122492114	1.0622103375754	2.79196230670963
0.153	1.81993357248009	2.30581496080352	1.52665517069024	2.86834832639551	2.52640403901887	1.69829596700274	1.24335457946283	1.0559153709312	1.06279184623461	2.79152294283794
0.154	1.82035055295695	2.3055913280252	1.52639167687504	2.86882077374797	2.525691816774	1.6979189629658	1.24319936753122	1.05615255226081	1.0618573058185	2.79164374209432
0.155	1.82054119277001	2.30589604615947	1.5262253901182	2.86850585898147	2.52603413824313	1.69822393912812	1.24272710271521	1.05687446717987	1.06174306765065	2.79088581401865
0.156	1.82094627341695	2.30570314439198	1.5268700611108	2.86958853951144	2.52604792762471	1.69755472437127	1.24283278703152	1.05734883070844	1.0620892213938	2.79076501516555
0.157	1.82116071446982	2.30600786255019	1.52660656710971	2.87021852206569	2.52520780997453	1.69769877921298	1.24273373435013	1.05802926592156	1.06197498306362	2.79054533376247
0.158	1.82147047577493	2.30624173919478	1.52627208097506	2.87069097143952	2.52505233448023	1.6974954617112	1.24282069945516	1.05817378263193	1.06150943277643	2.79043914570463
0.159	1.82143477385112	2.30579447339512	1.52613009590901	2.87078941127648	2.52436769486575	1.69745306601067	1.24277117418923	1.05828718858064	1.06139347518125	2.79033295766045
0.16	1.82195897662357	2.30570314439198	1.52586660246592	2.87120276642946	2.52497959670235	1.69761398784256	1.24255980425078	1.0585243708782	1.06116156011907	2.79045375630844
0.161	1.82245937863002	2.3055913280252	1.52565171252093	2.87187209682094	2.52375579410782	1.6974954617112	1.24261596444054	1.05863777691988	1.06103872392033	2.79055263901568
0.162	1.82237595946421	2.30579447339512	1.5262010883899	2.8721083222312	2.52419842947868	1.69716085497301	1.24224938473467	1.05887495936318	1.06103700433997	2.79022676962993
0.163	1.82285255999275	2.30570314439198	1.52589090408787	2.87252167817918	2.52337210617155	1.69726251342834	1.24209417562855	1.05933895431484	1.06034297909577	2.79001439360984
0.164	1.82326954363205	2.30589604615947	1.52591520577823	2.87258077338595	2.52300220858784	1.69710159287836	1.24211289619947	1.05992672625178	1.06022530192601	2.78999247834243
0.165	1.82349588755633	2.30581496080352	1.52531722704612	2.87299412961117	2.52314389442804	1.69679661755376	1.24236170914353	1.06028768583751	1.05998994760775	2.78977279744165
0.166	1.82357930648299	2.30579447339512	1.52565171252093	2.87380124818557	2.52314389442804	1.69729214467128	1.24188944419345	1.06076205218185	1.06022014262647	2.78978740736195
0.167	1.82407971009126	2.3056929006837	1.5255564183484	2.87354527172596	2.52255957646665	1.69689827587985	1.24162855091543	1.06064864566075	1.05987055065977	2.78956772642522
0.168	1.82427035059435	2.30546926806847	1.52548351400651	2.87441148658409	2.52206178418098	1.69643238068196	1.24173423650318	1.06099923549986	1.05941016149318	2.78921994344602
0.169	1.8246873358929	2.30580471705845	1.52584230091237	2.87486434631093	2.52240410017031	1.69643238068196	1.24140510078478	1.06171078603769	1.05929076437614	2.78954581193165
0.17	1.82478265619283	2.30589604615947	1.52569840378664	2.87571081327359	2.52122167801	1.69619943342846	1.24129941509053	1.06159737932076	1.05963863601842	2.79000708843018
0.171	1.82505671574634	2.30579447339512	1.52591329365634	2.87571081327359	2.52132199223155	1.6966949593431	1.24126861603387	1.06182419279908	1.0590554101496	2.78900026304718
0.172	1.82567624400994	2.30588580262284	1.52531531606169	2.87618326794671	2.52060978302265	1.69616980242514	1.24088331627984	1.06253574436028	1.05940328176545	2.78945423355495
0.173	1.8258787864733	2.30578422981352	1.52584038964183	2.87632105400488	2.52046809721434	1.69580556651866	1.24104516841329	1.06278329858636	1.05893773304686	2.78944692872038
0.174	1.82597410689664	2.30611967898568	1.52512472767191	2.87693129540413	2.51997030774966	1.69599611762553	1.24083379621994	1.06301011255505	1.05882177593118	2.78868169940598
0.175	1.8262123549472	2.30599761897677	1.52567410242807	2.8774430957934	2.52009820269327	1.69596648640522	1.2406973131937	1.06373203575362	1.05893601310501	2.78845471479734
0.176	1.82636729039093	2.30589604615947	1.52543491145371	2.87767932381971	2.5195138911176	1.69596648640522	1.24062907206524	1.06374240600791	1.05869893902987	2.78858281614286
0.177	1.8271536580261	2.30611967898568	1.52555450690916	2.87805333838714	2.51867379202054	1.69576317084683	1.24075348130997	1.06409299771065	1.0585829818466	2.78802265921216
0.178	1.82684389291565	2.30621100825371	1.5252667138985	2.87825022208377	2.51892958145116	1.69630109150302	1.2403869040816	1.06431981217962	1.05812087362617	2.78825694807449
0.179	1.82728468425291	2.30620076477024	1.5257450953821	2.87889981021839	2.51833148212754	1.69583519744219	1.2402317001737	1.06515514443363	1.05788723964115	2.78846932371311
0.18	1.82790421613733	2.30632282470517	1.52529101494593	2.87903759685662	2.51867379202054	1.69563188189759	1.2403561101146	1.06513440417132	1.05800147648481	2.78858281614286
0.181	1.82767786856029	2.30632282470517	1.52536200813704	2.87974628337425	2.51833148212754	1.69573353961221	1.2400764966976	1.06525818175639	1.05834934763814	2.78791647143036
0.182	1.82807105308381	2.30664803069763	1.52529101494593	2.88037628197917	2.51833148212754	1.69560225075711	1.23994001730331	1.06608314525228	1.05823683060097	2.78760521251491
0.183	1.82858336286155	2.30614016645143	1.52519572073311	2.88098652797039	2.5175916981108	1.69526764671675	1.23967912796303	1.06634107102277	1.05741653149961	2.78802996354781
0.184	1.82847613997002	2.30610943537547	1.52490983818754	2.88108497063351	2.51720801521311	1.69557261981922	1.23980353893291	1.06668129425683	1.05741481138743	2.78759790816614
0.185	1.82898845026106	2.30633306830722	1.52474164094632	2.88163611903293	2.51613971799406	1.69510672711087	1.23933127601937	1.06680507217757	1.05729885448154	2.78758329973938
0.186	1.82939353802763	2.30633306830722	1.52486123607942	2.88173456179755	2.51622623698563	1.69542856681443	1.23958009871361	1.06716603599929	1.05776612239647	2.78715124479235
0.187	1.82939353802763	2.30664803069763	1.52443145757071	2.88222677642869	2.51556920867052	1.69536930430221	1.23964833718984	1.06748551988266	1.05694754361154	2.78737092428439
0.188	1.8295841795666	2.3067803347085	1.52510042653577	2.88297481199768	2.5160118240386	1.69526764671675	1.23940617307799	1.06739285182956	1.05659795304564	2.78737822845919
0.189	1.82990584956033	2.30674960370576	1.52421656845048	2.8831519436636	2.51518552713783	1.69523801565604	1.23916400964433	1.06764040800723	1.05706350046612	2.78714394079148
0.19	1.83031093820832	2.30643464120142	1.52412127434149	2.88376219276145	2.51531342092679	1.69503470061424	1.23897135962521	1.06811478040762	1.05682470631929	2.78749172043843
0.191	1.83051348267019	2.30665827432836	1.52416796690264	2.88399842373952	2.514829430534	1.69474249276556	1.23871047198952	1.06857878307952	1.05659279251773	2.78703775310473
0.192	1.83112111660762	2.30642439764435	1.52426326104743	2.88417555569385	2.51492973972565	1.69480175474185	1.23883488440879	1.06870256138994	1.05566513901071	2.78681807385128
0.193	1.83079944529317	2.30655670141819	1.52383348322493	2.88445113115743	2.51458743561892	1.69510672711087	1.23848703485339	1.06893974798328	1.05531210822658	2.78662030650966
0.194	1.83121643752481	2.30663778714873	1.52438285592716	2.88519916948868	2.51420375501547	1.69446715199605	1.23869841021393	1.06930071312709	1.05600784802307	2.7866056985657
0.195	1.83162152731373	2.30682044663574	1.52361859444767	2.88565204374786	2.51386145199859	1.69436549500784	1.2384000725552	1.06930071312709	1.05565653741824	2.78593935814847
0.196	1.832026617471	2.30685117676687	1.52366528759806	2.88626229570405	2.51337746385547	1.69427660165356	1.23852448563994	1.06987812526249	1.05507847483223	2.78540111699741
0.197	1.83251512579636	2.30662754368166	1.5238091826591	2.88663631602099	2.51334987876736	1.69407328737261	1.23826359905074	1.07048664830457	1.05519615174228	2.78561349201931
0.198	1.83276528476643	2.30707481003138	1.52378488216142	2.88697099250908	2.5126376902664	1.6940436564426	1.2381084006262	1.07118784047915	1.05484312103247	2.78584777786161
0.199	1.83295592688291	2.30706456649881	1.52407267277332	2.88734501330714	2.51273799811748	1.69423420670597	1.2378970250729	1.07058968681505	1.05484140060949	2.78561349201931
0.2	1.83283679889136	2.30750158982041	1.52376058173188	2.88779772257464	2.51164213268734	1.6940436564426	1.23758662905583	1.07120858078599	1.05472372372211	2.78551460801005
0.201	1.83353975706036	2.3070543230481	1.52347469937687	2.88830953241816	2.51199822574216	1.69386997355281	1.23771104325529	1.07144576841166	1.05449181083975	2.78550000108329
0.202	1.83333721127148	2.30727795634455	1.52390447678802	2.888506421249	2.51131362604682	1.69397163040507	1.23769231699788	1.07155917715519	1.05425817759463	2.784961760336
0.203	1.83404017010091	2.30737952958066	1.5240950650923	2.88919536465099	2.51129983303787	1.69410291850505	1.2372575083325	1.07215733188031	1.05390514703247	2.78484096646765
0.204	1.83446907002897	2.30727795634455	1.52385587588118	2.88958914320173	2.51094374121375	1.69376831681581	1.23717054670776	1.0727243767943	1.05390514703247	2.78527301950245
0.205	1.83433803740318	2.30717638316146	1.52385587588118	2.889864720906	2.5102039726707	1.6936073976694	1.23703407675686	1.07261096772122	1.05413878024431	2.78494715391757
0.206	1.83465971248542	2.30737952958066	1.52285242745858	2.89067186738563	2.51000336134609	1.6936073976694	1.23698456917425	1.0727554872405	1.05344476340931	2.78462128852424
0.207	1.83508861354678	2.30758267621196	1.52342609866102	2.89141991408693	2.50998956782299	1.69347610987905	1.23638789370805	1.07296156506316	1.05297405613839	2.78484096646765
0.208	1.83526735201349	2.30724722626264	1.52376058173188	2.89189238308864	2.50971998992336	1.69373868556065	1.2364748550083	1.07333290278151	1.05367151387842	2.78462859160798
0.209	1.83567244549484	2.30748110286979	1.52328220408942	2.89179393780405	2.50936390002333	1.69337445316272	1.23644407440743	1.07321949364489	1.05355383704882	2.78472017295989
0.21	1.836089443654	2.30757243290458	1.52321121018484	2.892679775447	2.50887991863876	1.69293819604322	1.2365497627838	1.07378653978003	1.05343616022589	2.78439430780149
0.211	1.836089443654	2.30767400634486	1.52323551046098	2.89315224551259	2.50803984986917	1.69337445316272	1.23600926893401	1.07393105933635	1.05273698183959	2.78450779811437
0.212	1.8362800864113	2.30757243290458	1.52306731572939	2.89399874121499	2.50836835109746	1.6928493030376	1.23628887938147	1.07414750788982	1.05273698183959	2.78441621680177
0.213	1.83650644247337	2.30768424960717	1.52290102773164	2.89395939725065	2.50730008739521	1.69311187789844	1.23623937338662	1.07439506681485	1.05285121734093	2.78440161071168
0.214	1.83648263356874	2.30748110286979	1.52251794522956	2.89451055650948	2.5078254480254	1.69318390392421	1.23629555713692	1.07485907477281	1.05238567219956	2.78362908807778
0.215	1.83699495413657	2.30780630973574	1.52237405137406	2.89502237225226	2.50781165401064	1.69301022131112	1.23591025765049	1.07510663399251	1.05191496516745	2.78353020343495
0.216	1.8376383114173	2.30768424960717	1.52254224522656	2.89539639833652	2.50744177285056	1.69301022131112	1.23571760815787	1.07520967354856	1.0516864948251	2.78374988080801
0.217	1.83772172802514	2.30832442056006	1.5222320631406	2.89496327046031	2.50758345859005	1.69274764646405	1.23582329686534	1.07593161178747	1.05180245072309	2.78353020343495
0.218	1.83729282312558	2.3081110301285	1.52242265118446	2.89551443081719	2.50684369717028	1.69267562102199	1.23554368670215	1.07654014115987	1.05156537644503	2.78309815166903
0.219	1.83821024058524	2.30799921332021	1.52175368764537	2.8964200318278	2.50682990307897	1.69277727737196	1.23540722171875	1.07617917148964	1.05167961169079	2.7833032236107
0.22	1.83884169530315	2.30844648082273	1.52211246917218	2.89742408142804	2.50634592566875	1.69287893383716	1.23497241938912	1.07627184123725	1.05086619957874	2.7825307034732
0.221	1.83892511177181	2.30842599419154	1.52199287526684	2.89789655581849	2.50607634915842	1.69231139018312	1.23537644692029	1.07663281088364	1.05086792052705	2.7825307034732
0.222	1.83904424375852	2.30823309034645	1.52194427564694	2.89827058385587	2.50476610701047	1.69257396478722	1.23522125509744	1.07654014115987	1.05109983207718	2.78297735933468
0.223	1.8394493409483	2.30788739655678	1.52194427564694	2.89850682138552	2.50579297958234	1.69251470274034	1.2352707577504	1.07698341079877	1.05109811120446	2.78208404855812
0.224	1.83922298184692	2.30864962806455	1.52180038226989	2.89931398174006	2.50462442186387	1.69234102132206	1.23513429479667	1.07735475090345	1.05098215537051	2.78287117209999
0.225	1.84024763090434	2.3081110301285	1.52254224522656	2.8999438335012	2.50435484634987	1.69203605367501	1.23483595610218	1.07734438089066	1.05004762576457	2.78275768246084
0.226	1.8404858969534	2.3085275678761	1.52127531315881	2.90027851887338	2.50378436459996	1.6920488159823	1.23476772483897	1.07782913140315	1.05004762576457	2.78207674666019
0.227	1.84065272910121	2.30832442056006	1.52151450027607	2.90092813100985	2.50411285919628	1.69215047218954	1.23448811542737	1.0777157212771	1.05039377193474	2.78252340131849
0.228	1.84087908982107	2.30832442056006	1.52129770887224	2.90086902783258	2.50378436459996	1.69158293014324	1.23429546633696	1.07794254157469	1.05051144860893	2.78208404855812
0.229	1.84087908982107	2.30885277551877	1.52175178317294	2.90171553535478	2.50354237804854	1.69137961856251	1.23415900450916	1.07830351230044	1.05016013950145	2.7821902357182
0.23	1.84137951063443	2.30886301877699	1.52117811557581	2.90218801338929	2.5028164195108	1.69171421697792	1.23398508473623	1.07828277236237	1.04946268467051	2.78175088343298
0.231	1.84137951063443	2.3085275678761	1.5213220082239	2.90222735747575	2.50270232397014	1.69171421697792	1.23400381413868	1.07913886486187	1.0495803613056	2.78263689067723
0.232	1.84220161595318	2.30875120176511	1.52117811557581	2.90297541943411	2.50243274884146	1.6914812742953	1.23402254369418	1.07877789359556	1.05004762576457	2.78153850921999
0.233	1.8425948099185	2.30905592318545	1.52108282157867	2.9038810340942	2.50207666784428	1.69143888115744	1.23395431366637	1.07924190528249	1.04969287480684	2.78175088343298
0.234	1.84260671619838	2.30863938479815	1.52120241486982	2.90405817011814	2.50180709324929	1.69111704522294	1.23386735396564	1.07935531579592	1.04922905253772	2.78153120748611
0.235	1.84313095178952	2.30895434932555	1.52098752759699	2.90518026713982	2.50096704313164	1.69164219230513	1.23358774520777	1.07984006795313	1.0487583461047	2.78152390584182
0.236	1.84332159578997	2.30831417732238	1.52077264041308	2.90470778648658	2.50142342375743	1.69137961856251	1.23383658463402	1.07960287680736	1.04840531634694	2.78153120748611
0.237	1.84310713881281	2.30896459253864	1.52053345416646	2.90582988476642	2.5005106642519	1.69117630744233	1.23327736720857	1.08021140995445	1.04840875867391	2.78098566894098
0.238	1.84375051056796	2.30949294836491	1.52089223363075	2.90596767721529	2.50071126383149	1.69117630744233	1.23364393527506	1.08031445054367	1.04875662499476	2.78108455450646
0.239	1.84373860380806	2.30908665293559	1.52079693967994	2.90689288106294	2.50035518467168	1.69117630744233	1.23348874671535	1.08114980604694	1.04805917143504	2.78121264625686
0.24	1.84364328177047	2.30926931414236	1.52055775331808	2.90695198529116	2.50024109003966	1.69104502073593	1.23322786864976	1.08113943604733	1.04782381831711	2.78064520369271
0.241	1.84465603691088	2.30897483583382	1.52017467526803	2.90730625932633	2.49978471260229	1.69151090538343	1.23309141168231	1.08149003880781	1.04863894840449	2.78054631800706
0.242	1.84457262184241	2.30905592318545	1.52010368033793	2.90805432796066	2.49964302795764	1.69137961856251	1.23298572164218	1.0817376007093	1.04793977361823	2.7809783674607
0.243	1.84504923253909	2.30949294836491	1.52010368033793	2.90805432796066	2.49931454126614	1.69101538961904	1.23289876249667	1.08160344981957	1.0474725099741	2.78075869201208
0.244	1.84487049531918	2.30904568009957	1.51984019574134	2.90923553734081	2.49880298419791	1.69084171008996	1.23293622449604	1.08136625792438	1.04665393843476	2.7808648790344
0.245	1.8456568871444	2.30937088811654	1.51986449461529	2.91012140203991	2.49866129978061	1.69071042349806	1.23251346462569	1.08185101173031	1.04642202834639	2.78064520369271
0.246	1.84546624270976	2.30949294836491	1.5192908300617	2.91061364827921	2.49804944543577	1.69091373413027	1.2320786698195	1.08241806752198	1.04688584869087	2.78019855234652
0.247	1.84608580547477	2.30990948769764	1.51974490184819	2.91092857953449	2.49829142799857	1.69085447228631	1.23230878061868	1.08183027198035	1.0463009089705	2.77998617844961
0.248	1.84607389804379	2.3097063395418	1.51955241307001	2.9110072681239	2.4970815170385	1.69094336535539	1.23211613178325	1.08219124506792	1.04665565986585	2.78009966644827
0.249	1.84658623190998	2.30947246214389	1.51984019574134	2.9118537912268	2.49741000173386	1.69047748187029	1.23232751191885	1.08206746407623	1.04560517928649	2.77999347950938
0.25	1.84680069179825	2.30969609639842	1.51912264042527	2.91295632093467	2.49671164688023	1.69044785061644	1.23210409888223	1.08194368312942	1.04571941255537	2.77986538966367
0.251	1.8471223821475	2.3096756103581	1.51948141780093	2.91334994183681	2.4968395354025	1.69021490920384	1.23219105754541	1.08217050556496	1.04606727744713	2.77907827793873
0.252	1.84749176377683	2.31013312223803	1.51900304809215	2.91309393717947	2.49661134963225	1.69018527813765	1.23184322310493	1.08229428652102	1.04606555602545	2.77931985365889
0.253	1.84770622427402	2.31001106185532	1.51912264042527	2.91362553025734	2.49635557268629	1.68998196802077	1.23214156274458	1.08289245231448	1.04513963857314	2.77965301583399
0.254	1.84831388287543	2.31001106185532	1.51919363585086	2.91445229641315	2.49588540655544	1.68990994452568	1.23161981189082	1.08277904096361	1.04560690093712	2.77966031672385
0.255	1.84874280559472	2.31002130494533	1.51909834196379	2.91459009090301	2.4960860004486	1.69024454047206	1.23149538923005	1.08324305630802	1.04571941255537	2.77922096752031
0.256	1.84881431159266	2.31024493957574	1.51873956532468	2.91486567999474	2.4962138887432	1.68988031313492	1.23149538923005	1.08324305630802	1.04548405965752	2.77943334125059
0.257	1.84913600399464	2.31022445332988	1.51945711916711	2.91604690408308	2.49550174180485	1.68974902706717	1.23123451419474	1.08361440004034	1.04548233812686	2.77898669192418
0.258	1.84945769701831	2.31033627063857	1.51881246039512	2.91638159962436	2.49538764947609	1.68947369474187	1.23107932991818	1.08324305630802	1.04408571627462	2.77866083101012
0.259	1.8497674819516	2.30988900167375	1.51854897762846	2.91716902504238	2.49476200510137	1.68961774110009	1.23078099099508	1.08346987934015	1.04443530183422	2.77888780564934
0.26	1.84997003583313	2.31000081884748	1.51821449972228	2.91760217198743	2.49426424951927	1.68967700370836	1.2306940328651	1.08404730718251	1.0451310303571	2.77876701781471
0.261	1.84983898734213	2.31023469641171	1.51816590351474	2.9177202057091	2.49355210715454	1.68944406312047	1.23073149744115	1.08372781154736	1.04489912068213	2.77866083101012
0.262	1.85016068105699	2.31002130494533	1.51819020158478	2.91874387922197	2.49435075047279	1.689312777174	1.23094287866917	1.08371744180195	1.04419478392804	2.7782068828902
0.263	1.85079216129309	2.31022445332988	1.51840508736657	2.91911792108019	2.49329633205236	1.689211122762	1.23053884898609	1.08404730718251	1.04373096533418	2.77897939146331
0.264	1.8509589887804	2.31002130494533	1.51811920592324	2.91976755460131	2.49329633205236	1.68918149132818	1.23059504672828	1.08442902079406	1.04303007280408	2.77809339610149
0.265	1.85157856114442	2.31053941925191	1.51737735740956	2.91968886511632	2.49295405804185	1.689211122762	1.23050808883108	1.08452169338262	1.04326370359096	2.77799450940204
0.266	1.85157856114442	2.31032602760194	1.51764083853315	2.92047629514684	2.49331012811987	1.68918149132818	1.23014152470191	1.08488266805382	1.04384175481359	2.77799450940204
0.267	1.85149514753755	2.31053941925191	1.51780712820631	2.92106682391192	2.49318224060684	1.6893424087016	1.22994887642808	1.08476925616988	1.04232573683529	2.77843385675711
0.268	1.85190025705659	2.31011263606619	1.5175922427637	2.92138176114176	2.49271207949654	1.68897818263291	1.22991811767548	1.08500644951959	1.04220978249289	2.77766134925791
0.269	1.85232918590974	2.31032602760194	1.51720917060945	2.92189360100565	2.49220053033252	1.68894855118473	1.22991811767548	1.08556314032437	1.0424382475036	2.77776023609348
0.27	1.85219813476392	2.31085438546383	1.51708957927752	2.92226764493579	2.49184446139616	1.68907983692305	1.23012949956069	1.08547046698621	1.04220633862755	2.77754786269276
0.271	1.85291303251031	2.31105753451901	1.51713817445441	2.92313394665951	2.49217293826633	1.68877487439755	1.22948333010533	1.08535705495489	1.04244341313586	2.77776753596192
0.272	1.85324663997261	2.31096620289456	1.51768753656193	2.92407894031429	2.49096304906175	1.68877487439755	1.22986862689264	1.08523327343482	1.04150889090197	2.77732818955355
0.273	1.85293685179935	2.31063075073744	1.51728206364741	2.92429542689112	2.49096304906175	1.68897818263291	1.22941510617916	1.08546009753425	1.04080799981739	2.77711581625175
0.274	1.85354451854164	2.31184025759261	1.51668410675439	2.92470881753188	2.49059318509323	1.68870285242662	1.22922245798428	1.08606863605931	1.04150544682231	2.77734278922438
0.275	1.85360411216663	2.31128116945752	1.51728206364741	2.9254569095499	2.49094925296512	1.6889061602159	1.22913550068071	1.08570766063799	1.04103818590021	2.77688884366486
0.276	1.85433092212504	2.31118983789118	1.51680369800808	2.92655946693586	2.49033741189183	1.68871561127064	1.22899905361254	1.08594485439018	1.04080283343483	2.77622982580575
0.277	1.85423559911727	2.31127092658122	1.51673270187767	2.92683506163977	2.4900816389054	1.68833862720952	1.22915423425813	1.08606863605931	1.03963984913284	2.77645679775306
0.278	1.85498623161512	2.31148431875775	1.51603945230006	2.92642149028682	2.49025091415491	1.68851230306275	1.22878767181684	1.08618204824281	1.03952217295531	2.77611633997664
0.279	1.85516496736153	2.31160637921576	1.51658881303396	2.92655928768803	2.48973936809998	1.6879151391082	1.22861375759501	1.08617167879399	1.03975063616335	2.77622252652065
0.28	1.85546284699516	2.31106777740353	1.51634963072439	2.92791767988734	2.48949739168023	1.68781348542715	1.22854553433502	1.08678021806782	1.04044980478089	2.77590396692768
0.281	1.85586796037933	2.31172843987539	1.5162300396632	2.92825238265961	2.48924161910463	1.68854193474146	1.22856426828602	1.08652228507001	1.03987003457808	2.77611633997664
0.282	1.85514114684945	2.31172843987539	1.51580027038587	2.92829155083808	2.48921402684434	1.68851230306275	1.22809201576915	1.08640887274814	1.03893379215516	2.77622252652065
0.283	1.8558560499286	2.311382744081	1.51572927402061	2.92852780102338	2.48850189497511	1.6879151391082	1.22828466346425	1.0866460668028	1.03893723694282	2.77566969656692
0.284	1.85669009903445	2.311474075972	1.51606374968693	2.93055578413727	2.48800414760897	1.68823697361592	1.22840908856688	1.08652228507001	1.03951700604165	2.77600285424387
0.285	1.85647563116891	2.31171819685076	1.51553679162974	2.93185526012339	2.48800414760897	1.68794477072186	1.22786861358161	1.08641924219591	1.03904802366767	2.77632141388444
0.286	1.85689265630551	2.31179928583995	1.51541720094787	2.93177638805517	2.48834641678009	1.68804642440977	1.22776292266624	1.0866460668028	1.03858420852351	2.77588936860744
0.287	1.85770288634228	2.3120126783065	1.51565638237391	2.93173686285918	2.48750640089993	1.68761017840977	1.22778165690072	1.08673874061095	1.03753201354602	2.77599555513106
0.288	1.85740500539701	2.31157565074732	1.51522661367862	2.93207156799899	2.48725062969948	1.68747889322936	1.22771343467315	1.08689363040364	1.03776219818416	2.7753219418697
0.289	1.85732159317456	2.31159613631059	1.51501172946322	2.93270163389258	2.48740610793653	1.68670805773991	1.2273281396278	1.0866460668028	1.03787815184054	2.77544272579596
0.29	1.8578220319169	2.31137250124997	1.51563208529267	2.93317395920479	2.48700865484761	1.68733485100707	1.22734687401948	1.08687289159431	1.03752684601091	2.77542812834234
0.291	1.85853694061434	2.311474075972	1.51510702306956	2.93368580998327	2.48653850208013	1.68750852507342	1.22738434326025	1.08688326095799	1.03717898531641	2.77576858412672
0.292	1.85801267857997	2.31113862369487	1.51515561713157	2.93382360918741	2.48665259107576	1.68714430161911	1.22745256503872	1.08687289159431	1.03706130925125	2.77476911413705
0.293	1.85815564719559	2.31158589348778	1.51479684533595	2.93409920771239	2.48591287208313	1.68697062773049	1.22689335746087	1.08712045521374	1.03647637420173	2.7755562111333
0.294	1.8581318244196	2.3116874682711	1.51498743252278	2.93441415228331	2.48567089821573	1.68694099554815	1.22693082671066	1.08723386768806	1.0363586981678	2.77497418864382
0.295	1.85853694061434	2.311382744081	1.51474825161596	2.93449284427468	2.48527344689821	1.68680971059628	1.22738434326025	1.08747106209525	1.03647120647218	2.77522305409811
0.296	1.85903738062033	2.31178904310772	1.51467725486194	2.93539851067606	2.48468920799816	1.68702989270011	1.22714220908142	1.08770825660308	1.03565608740881	2.7749044948057
0.297	1.85927567415626	2.31113862369487	1.514342780546	2.93628441700174	2.48466161524377	1.68707228060057	1.22665122322139	1.08806923324296	1.03588971673501	2.7743443686029
0.298	1.85916843895624	2.31146383326858	1.51415219348266	2.93644197901961	2.48480329634147	1.68660640499837	1.22639035474628	1.08793508189385	1.03518538345284	2.77411010109804
0.299	1.85966887980149	2.31135201583488	1.51400830651524	2.93732788708529	2.48430555382046	1.68670805773991	1.22651478073797	1.08804849460861	1.03460389470126	2.77388313233287
0.3	1.85978802710173	2.3120126783065	1.51360283588396	2.93793819608494	2.48417766920122	1.68688173178844	1.22623517755516	1.08794545121158	1.03472157065919	2.77390502663264
0.301	1.85988335058582	2.31220558553836	1.51369812936161	2.93839094288811	2.48392190012266	1.68653438478413	1.22597430969519	1.08818264592078	1.03378705479647	2.7736707597196
0.302	1.86069358716391	2.31200243558251	1.51376912627252	2.93827272664404	2.48367992750564	1.68676732233477	1.2260425305994	1.08839910218182	1.03355342596915	2.7736561639522
0.303	1.86089614654764	2.31220558553836	1.51412789672986	2.93945400084097	2.48342415876883	1.68663603730293	1.22618569199039	1.08865703564138	1.03390300775058	2.77376235025791
0.304	1.8607769985919	2.31254103861146	1.51352994627839	2.93988716526482	2.48379401566331	1.6860388779289	1.22601178024358	1.08839910218182	1.03424914403948	2.77342919595591
0.305	1.86100338242359	2.31263237107656	1.51321976941537	2.94020211293796	2.48353824690441	1.68617016264546	1.22592482442221	1.08887349210847	1.0334340270566	2.77319493093669
0.306	1.86152765025444	2.31305915707269	1.51333935930874	2.94051706094875	2.48269824240523	1.68630144746252	1.22575091288352	1.08876007919457	1.03249951219566	2.77341460088676
0.307	1.8615872365577	2.31327255024254	1.51324406584685	2.94120606612561	2.48283992306489	1.68630144746252	1.2255770014835	1.08863629709475	1.03285253981876	2.77320222834388
0.308	1.86201618115804	2.31325206530584	1.51345894926423	2.94226930798297	2.48218670634132	1.68570428890393	1.22545257491217	1.08839910218182	1.03284564759885	2.77342189837701
0.309	1.86243321406495	2.3136788520223	1.51302918251738	2.94244645552468	2.48194473484406	1.68583557350628	1.22542182594337	1.08840947141519	1.03284392463895	2.77286907488439
0.31	1.86263577434712	2.31411588159118	1.51331506288729	2.94309611655917	2.48228699801137	1.68590759331284	1.22524791488286	1.08899727425813	1.03226588361839	2.77307415012783
0.311	1.86273109810205	2.31444109348272	1.51319547305077	2.94408049093623	2.48204502633972	1.68570428890393	1.22533487039581	1.088749710004	1.03191285607282	2.77264210806091
0.312	1.86316004501585	2.31422769967835	1.51300488613272	2.94453324290218	2.48181685102518	1.68547135237658	1.22505526811476	1.0887393408956	1.03179862662921	2.77242973567728
0.313	1.86305280818213	2.31421745724715	1.51243123403427	2.94504510439237	2.48157487977552	1.68570428890393	1.22496831267446	1.088749710004	1.03144559914149	2.77265670246002
0.314	1.86366049034847	2.31432927534233	1.51290959269662	2.94494664887118	2.4811774327274	1.68513676428894	1.22490009317707	1.08910031807529	1.03179518023501	2.77230895544342
0.315	1.86366049034847	2.31432927534233	1.51231164452378	2.94555696636995	2.48116363676402	1.68586520616307	1.22488135726874	1.08852288423182	1.03086238995225	2.77188421086108
0.316	1.86364857719777	2.31452218453584	1.51240693793362	2.94597037312911	2.48069349105265	1.68536970046582	1.22451480011094	1.08864666632698	1.03086066663088	2.77154376207405
0.317	1.86376772741026	2.31432927534233	1.51236023681188	2.94644288935184	2.48112224970922	1.68553061773287	1.22435962556036	1.08934788243842	1.03120852429876	2.77164994816971
0.318	1.86449456155038	2.31474582081948	1.51231164452378	2.94689564350445	2.48055181164876	1.68563226954262	1.22455227202446	1.08971922932215	1.03073782110252	2.77188421086108
0.319	1.86457797194829	2.31462376040569	1.51209676168597	2.94758465682816	2.48030984109522	1.68550098495398	1.22465796341475	1.08923446942252	1.03015633526065	2.77165724490714
0.32	1.86449456155038	2.31484739670535	1.5122163511292	2.94736816048926	2.48043772436134	1.68550098495398	1.22439709790271	1.08934788243842	1.02980847815011	2.77165724490714
0.321	1.86500692211574	2.31507103318593	1.51212105774988	2.94923847021174	2.47991239579282	1.68506474542177	1.22429140652271	1.08947166468778	1.02992443047923	2.77142298277087
0.322	1.86447073458221	2.31492848833624	1.51171369790114	2.94923847021174	2.47968422143647	1.68542896603781	1.22422318773394	1.08936862097827	1.02957312665388	2.77164265152073
0.323	1.86489968446838	2.31536551903363	1.51178658558235	2.95024261908949	2.47965662982116	1.6851071317909	1.22383789509511	1.08924483869301	1.02898647146136	2.77143027933687
0.324	1.86551928344115	2.31536551903363	1.51147451968572	2.95016374616761	2.47930057262453	1.68503511261445	1.22394358633687	1.08935825166722	1.02840326352035	2.77119601775552
0.325	1.86530480777134	2.31579230807736	1.5117622896219	2.95101032985108	2.47930057262453	1.68519602988937	1.22375094013831	1.08970886005393	1.02840498712357	2.77130950021526
0.326	1.86590057953506	2.31578206599768	1.51171369790114	2.95162065434841	2.47881663320107	1.68496309396979	1.2240680142269	1.08934788243842	1.02817135938159	2.77161346580923
0.327	1.86644868429412	2.31578206599768	1.5110933463459	2.95203406571205	2.47878904161594	1.68519602988937	1.22349007547468	1.08971922932215	1.0278183323459	2.77108253539162
0.328	1.86621037960388	2.31567024767867	1.51137922632789	2.95197495591301	2.47834649062142	1.68522566299176	1.22331616587118	1.08932714422754	1.02805368369791	2.77096905312355
0.329	1.86671082822888	2.31588364232783	1.51125963731829	2.95286088952998	2.47819101600322	1.68542896603781	1.22372019470319	1.08971922932215	1.02758642839656	2.77051512500927
0.33	1.86684189497472	2.31599546070012	1.51092516615789	2.95351056324567	2.47806313352198	1.68506474542177	1.22333490233885	1.08969849086799	1.02735280082773	2.77086286708897
0.331	1.86713978172666	2.31619861353719	1.51073457954995	2.95439649942485	2.47806313352198	1.68499272708635	1.22322921112108	1.08982227317188	1.02735107708202	2.77030275303444
0.332	1.86753299282775	2.31612776341781	1.51106905065888	2.95416023776358	2.47769328215874	1.68496309396979	1.22335363895863	1.08969849086799	1.0268803745137	2.77052242089013
0.333	1.86780705117193	2.3163411582719	1.51049540199528	2.95429804222342	2.47757919570764	1.68489107585682	1.22347806731504	1.08970886005393	1.02665364233879	2.77018197555323
0.334	1.86754490726273	2.31619861353719	1.51092516615789	2.95514463238839	2.47719554896359	1.68502236040434	1.22328542107336	1.09004909954698	1.02618466380082	2.77040893901541
0.335	1.86795003318508	2.31641200847773	1.51044681125387	2.95664108171601	2.47683949433129	1.68532731445745	1.22313024887914	1.09018325108904	1.02653424282577	2.76953026879016
0.336	1.86896284968221	2.31642225044967	1.51073457954995	2.95660155422511	2.47706766682109	1.68516639698843	1.22321720343654	1.09054422925226	1.02582818919623	2.76962186385757
0.337	1.86843856912762	2.3166254035332	1.50992175437802	2.95693627492321	2.4761273866537	1.68439557172273	1.2229376027887	1.09044118537003	1.02559456191017	2.7698342357103
0.338	1.8685696375824	2.31674746407436	1.51016093142775	2.95794025900058	2.4769259890793	1.6848318096095	1.22285064830346	1.09009057661305	1.02513420369592	2.76950108746369
0.339	1.86948713142801	2.31705219398904	1.50994604963231	2.95817652239031	2.47614118298497	1.68449722281707	1.22285064830346	1.08983264239839	1.02513592783766	2.76930330617508
0.34	1.86946330134414	2.31641200847773	1.50973116792434	2.95851124399107	2.4770400755724	1.68439557172273	1.22267673943604	1.09054422925226	1.02524498306575	2.76928142056087
0.341	1.86946330134414	2.31660491985456	1.50951628630381	2.95835367539899	2.47588541911779	1.68452685596201	1.22274495686402	1.09044118537003	1.02524153519019	2.76928142056087
0.342	1.86966586514757	2.31672698015538	1.50958728435138	2.95904270354814	2.47669781641739	1.68452685596201	1.22288812267489	1.09044118537003	1.02442642629396	2.76861512584517
0.343	1.87007099304494	2.31682855683119	1.50908652332496	2.95937742548197	2.47621388033792	1.68425153701564	1.2225215679393	1.09042044675806	1.02384666953875	2.7688347922788
0.344	1.8701663175065	2.31725534753366	1.50889405026833	2.96012556550529	2.47547418160504	1.6846285070632	1.22232892211319	1.09008020722305	1.02395917242686	2.7697207544954
0.345	1.87071443186566	2.31670649656796	1.50939669794906	2.9596726226014	2.47501783957052	1.68442520497543	1.22213627645277	1.09021435913388	1.02384322108434	2.7688347922788
0.346	1.87080975636218	2.31702146864546	1.50901363831982	2.96061750382525	2.47511812878056	1.68398896849143	1.22234765940828	1.09056496794548	1.02337596752359	2.76906904882072
0.347	1.8705714458321	2.31672698015538	1.5087034639488	2.96114931903935	2.47546038575939	1.68432355410347	1.22176972265329	1.09020398970327	1.02291216291988	2.76872860644567
0.348	1.87121488560685	2.31733644101499	1.50820081779419	2.96266536868475	2.47470689271451	1.68438282142844	1.22199984275773	1.08996679413749	1.02291043853094	2.76861512584517
0.349	1.87133404154926	2.31733644101499	1.50925281460782	2.96317724766937	2.47506294562001	1.68435318766528	1.22172024311856	1.09032777222876	1.02349536730101	2.76838816493085
0.35	1.87129829457392	2.31744825961136	1.50817652325356	2.96329529100804	2.47472068844922	1.6842219033461	1.22175098562894	1.09011131563998	1.02267336323677	2.76860783115302
0.351	1.87200131369748	2.31743801801277	1.50843999333207	2.96380717062291	2.47494885978839	1.68414988648057	1.22191288868077	1.09031740283987	1.02278931439101	2.76862971549373
0.352	1.87234686702428	2.31754983661716	1.50843999333207	2.96437816198398	2.47425055094413	1.68425153701564	1.22133495249102	1.08951314225874	1.02220783456676	2.76806231307068
0.353	1.87159618390143	2.31796638663058	1.50843999333207	2.96404343665082	2.47449251754203	1.68409061912737	1.22124799856127	1.09010094608536	1.02162635543099	2.76807690221758
0.354	1.87263284102082	2.31765141367666	1.50779535080089	2.96504743484556	2.4743784322504	1.68394658575409	1.22096839967564	1.0897503376205	1.02185480824197	2.76783535277021
0.355	1.8730260559136	2.31795614517744	1.50822511240111	2.96550020531838	2.47413646577145	1.68438282142844	1.22117978205777	1.09024546791967	1.0219707592573	2.76783535277021
0.356	1.87281157445518	2.31806796385925	1.50798593699688	2.96613030918317	2.4743784322504	1.68484869201042	1.22147811880959	1.09012168527692	1.02115565376107	2.76781347022192
0.357	1.87314521291424	2.31785456795679	1.5078906438913	2.96664219158693	2.47412266969041	1.68448447208492	1.22098713697733	1.09011131563998	1.02081125092941	2.76770728448032
0.358	1.87405080119759	2.31806796385925	1.50777105628676	2.9666224287581	2.47425055094413	1.68438282142844	1.22072627570113	1.09059607660305	1.02080952618171	2.76772187276323
0.359	1.87341927104413	2.31826087716185	1.507507586927	2.96683893354531	2.47375282220091	1.68404823606006	1.220975134033	1.09046192431142	1.02068840140405	2.76746573750389
0.36	1.8739316436675	2.31826087716185	1.50801023155739	2.96884729786979	2.47472068844922	1.68434043923227	1.22111156580192	1.08989485948555	1.02092202755569	2.76757921697889
0.361	1.87444401705857	2.31857585080888	1.50729270648392	2.96941829492024	2.47316860168031	1.68428117088652	1.220583110192	1.08987412012735	1.02045305063323	2.76747303125493
0.362	1.87434869218515	2.31813881730564	1.50738799956332	2.96957568809825	2.47362494111578	1.68417952045916	1.22083196694078	1.09015279468157	1.01940259610744	2.7673449645464
0.363	1.87495639121781	2.31867742836013	1.50676765283558	2.97008757390405	2.47328268637732	1.68431080495873	1.22065805958733	1.08979181650345	1.01986984791017	2.76746573750389
0.364	1.8751708744853	2.31866718722718	1.50707782612794	2.97075703241179	2.47324129817535	1.68474704122565	1.22074501324698	1.09024546791967	1.01951682185499	2.76701911396788
0.365	1.8751232080168	2.31930737676337	1.50652847858031	2.97113111048844	2.47335538327103	1.68407787014634	1.22076375094467	1.08929668627886	1.01951682185499	2.76757921697889
0.366	1.87564749936679	2.31888058362403	1.50659947757553	2.97126874193248	2.47361114520082	1.68441245539294	1.22037846114451	1.08990522928807	1.01893706944281	2.76678486265661
0.367	1.87679141076193	2.31894119785301	1.50695823889768	2.97176104343804	2.47267087431571	1.68434043923227	1.22048415237049	1.08990522928807	1.01846981813972	2.76724607242065
0.368	1.87595730800938	2.31884986074918	1.50671906462148	2.97207601045418	2.47314100921346	1.68374328548573	1.22039719881327	1.09013205499617	1.0184680931442	2.76647359898471
0.369	1.87646968411988	2.31949005070764	1.50676765283558	2.97262724761706	2.47361114520082	1.684835943962	1.22058984372099	1.08966803387935	1.0183504178409	2.766232055288
0.37	1.87670800292755	2.31937823191346	1.50602583700361	2.9732178345129	2.4732688901716	1.68434043923227	1.21988748116063	1.08970951391582	1.01846636818517	2.76668597024639
0.371	1.87691057043734	2.31980502568868	1.50616971765803	2.9732178345129	2.47314100921346	1.68423878902029	1.21980052768532	1.08968877373309	1.01718574076701	2.76579272724068
0.372	1.87717271129792	2.3198152664839	1.50590625026976	2.97451741034369	2.47325509410428	1.68447172392598	1.22006812286891	1.08982292652945	1.01718574076701	2.76602697710285
0.373	1.87772084145405	2.32001842274926	1.50638459757328	2.97536403340026	2.47311341730016	1.68403548893986	1.21957714259502	1.08948268882718	1.01695384078928	2.7665651982064
0.374	1.87718462851563	2.31999794142552	1.50569137062083	2.97558054119231	2.47312721318761	1.68413713892282	1.21926007011954	1.08958573117437	1.01706461512748	2.76622476238589
0.375	1.87760168124454	2.3201097603052	1.50664618279616	2.97575770035126	2.47274357075236	1.68380255450558	1.21947145164538	1.08970951391582	1.01672194097251	2.76568654169005
0.376	1.87820938513345	2.32030267650329	1.50619212930555	2.97632870455299	2.47252919726189	1.68416677361302	1.21910490111002	1.08922475327403	1.01590339067226	2.76543770777776
0.377	1.87830471039009	2.32041449540707	1.50600154326653	2.97707686901598	2.47274357075236	1.68439970838335	1.2191918543127	1.08996744983098	1.01601416425542	2.7661039912403
0.378	1.87800681707263	2.32072947137662	1.50621642302277	2.97747053767452	2.47272977498922	1.68429805838669	1.21899921041958	1.09021501571297	1.01613183947133	2.76577084929191
0.379	1.87872176459935	2.32072947137662	1.50590625026976	2.97727361501993	2.47287145151167	1.68432769337187	1.21871961356399	1.08974062480674	1.01601588960841	2.76586974239201
0.38	1.87904349417922	2.32101372690705	1.50557178401485	2.97808089286917	2.47287145151167	1.68466227824598	1.21845875438474	1.08950342950496	1.01555036506182	2.76555118570792
0.381	1.87922222690635	2.32093262861295	1.50533261098676	2.97876994757504	2.47275736665384	1.68493759442362	1.21847749193851	1.08950342950496	1.01520079051991	2.76563549435219
0.382	1.87935330625598	2.32080032920931	1.50564278341721	2.97910468197489	2.47284386004091	1.68453099326439	1.21835306396025	1.08924549362465	1.01543441536386	2.76541583112036
0.383	1.88005633847691	2.32123736487245	1.50485426566568	2.97951811551157	2.47250160520964	1.68482319848675	1.21817915801758	1.08950342950496	1.01531501467708	2.76552201666684
0.384	1.87998483020855	2.32098300692424	1.50542790394749	2.98060101999827	2.47250160520964	1.68492484851081	1.21805473050305	1.08940038761659	1.01520079051991	2.76584786550413
0.385	1.88005633847691	2.3218570788099	1.50506914484915	2.98166434150217	2.47188979415438	1.68499686370606	1.21828484843524	1.08929734593947	1.01473354099099	2.76594675898171
0.386	1.88047339530184	2.32184683885046	1.50502243869901	2.98158546464796	2.47199008295007	1.68555164041349	1.21856444493366	1.08927660476699	1.0146193171419	2.76528047792676
0.387	1.88073553501177	2.32215157656951	1.50459080024174	2.98247144876562	2.47200387874144	1.68521705461781	1.21832232381667	1.08893636800592	1.01426629167384	2.76540124712049
0.388	1.88124791780612	2.32182635918173	1.5049252653728	2.98308181004632	2.4722182526417	1.68502649864938	1.21783134653992	1.08929734593947	1.01426284035949	2.7652731862309
0.389	1.88124791780612	2.32202951779127	1.50504485156046	2.98379063487652	2.47224584397508	1.68527632610174	1.21789956192441	1.08930771664898	1.01437878990752	2.76538666347129
0.39	1.88130748836422	2.32191769879624	1.50435162830505	2.98416472246093	2.47163403327807	1.68518741917795	1.21763870347921	1.08895710942698	1.01321411856092	2.76506081517506
0.391	1.88204627826906	2.3222224370924	1.50423204242841	2.98501136155457	2.47188979415438	1.68521705461781	1.21783134653992	1.08918393372257	1.01368481903891	2.7652731862309
0.392	1.88205819691593	2.32241535687805	1.50420774953127	2.98509006071424	2.47223204823924	1.68498411921692	1.21768818172481	1.08920467530659	1.01379559111102	2.76504623203522
0.393	1.8820343596971	2.32210037871437	1.50399287085846	2.98568066161011	2.47223204823924	1.68511540468769	1.21781260907539	1.08969980761101	1.01309989519548	2.76493275507991
0.394	1.88265398846458	2.3228421543953	1.50406387099615	2.98599563742363	2.47187599826611	1.68542035482155	1.2173403705597	1.0895656535113	1.01240074854713	2.76503164924586
0.395	1.88255866275519	2.32261851632193	1.50435162830505	2.98646818970818	2.47211796343639	1.68534834019604	1.21763870347921	1.08898822217457	1.01193522656722	2.76491817246023
0.396	1.88285655872658	2.32326895237513	1.50389757796042	2.98696032951171	2.47223204823924	1.68530596214582	1.2173403705597	1.08911200521397	1.01193350042787	2.7643653717281
0.397	1.88328553759293	2.32368551160511	1.50423204242841	2.98816147654761	2.47199008295007	1.68511540468769	1.21735910787382	1.08936994263166	1.01181582536575	2.76414570989961
0.398	1.88327361853193	2.32347211231709	1.50365840664525	2.98912635043434	2.47213175926914	1.68504339072857	1.2169550855196	1.08972054985009	1.01169987644712	2.76425189534258
0.399	1.88338086336185	2.32376661363762	1.5037779922723	2.98934286375937	2.47197628729698	1.685538897734	1.21757048828814	1.08926690203043	1.01064943234682	2.7645777426731
0.4	1.88429839193118	2.32363431679532	1.50349023588933	2.9897956554021	2.47187599826611	1.68537797593109	1.21688687005151	1.0895144685815	1.01041580867255	2.7644423940119
0.401	1.88400049502857	2.32417293500899	1.5031800647474	2.99044537566454	2.47196249178216	1.6858311061883	1.21706077528799	1.0895144685815	1.01041753506101	2.76467663724371
0.402	1.88388133066946	2.3241524576313	1.50337065049595	2.99115421083627	2.47184840690438	1.68567018370113	1.21679991748411	1.08927727343859	1.01041408231969	2.76442781294596
0.403	1.88459628898964	2.32457925724959	1.50277460093169	2.99142983958307	2.4723323376494	1.68603440580106	1.21660727519584	1.08965899506899	1.01018218505068	2.76476095052128
0.404	1.88460820845591	2.32468083794564	1.50351452845143	2.99121314772687	2.4719035901809	1.68603440580106	1.21660727519584	1.08939068528321	1.00972011755592	2.76443510343517
0.405	1.88467969551803	2.32499581880381	1.50325106516357	2.99204003516632	2.47247401371069	1.68626734206208	1.2167129649506	1.08929801650135	1.00948476759598	2.76454128892814
0.406	1.88550190070909	2.32478241869606	1.50294089416449	2.99270952156581	2.47247401371069	1.68635625184211	1.21634641780876	1.0899065620568	1.00983606597604	2.76497332159249
0.407	1.88551382039242	2.32518874224171	1.50349023588933	2.99326078128063	2.4724602181687	1.6858903796314	1.21624072818857	1.08979315027612	1.00936709262229	2.76475365995304
0.408	1.88497759272145	2.32539190434105	1.50327535761411	2.99373334034452	2.47235992878893	1.68655955150972	1.21620325419161	1.08931875989267	1.00843605312561	2.76431433705863
0.409	1.88613345588485	2.32539190434105	1.50306047942546	2.99385139248624	2.47225963984922	1.68635625184211	1.21624072818857	1.08945291520958	1.00890157268087	2.76463289355456
0.41	1.88674117250846	2.32560530482363	1.50294089416449	2.99519037111478	2.47257430329535	1.68658918829086	1.21613503869271	1.08980352209432	1.00936709262229	2.76450483737151
0.411	1.88620494217621	2.32602186798937	1.50310718756305	2.99694280242451	2.47234613315001	1.68685176193755	1.21597987111637	1.09005108933701	1.00901752096517	2.76439136181264
0.412	1.88681265852347	2.32589981054242	1.50291660181553	2.99694280242451	2.4731723206068	1.68692377498781	1.21587418163074	1.08971085436622	1.00925114425445	2.76427788634854
0.413	1.88719396322236	2.32556435266429	1.50255784656547	2.99696238885337	2.47247401371069	1.68741928610695	1.21596113395089	1.09007183338377	1.00890157268087	2.76438407184849
0.414	1.88711055701002	2.32621479280392	1.50277272444365	2.99814379664674	2.47244642276505	1.68705506187528	1.21619125046068	1.089834638042	1.00796880707078	2.76438407184849
0.415	1.88759910811812	2.32620455491711	1.50246255373007	2.99904957458372	2.47271597936444	1.68791479828923	1.21619125046068	1.08951514809315	1.00785458595739	2.76427788634854
0.416	1.88821874646345	2.32661088151347	1.50207950708457	2.99969930680133	2.47307203046813	1.6878131479998	1.21589291882664	1.08962855948895	1.00820070325762	2.76447567770147
0.417	1.88801617361229	2.32650929978255	1.50284372516249	2.99958107640951	2.47257430329535	1.68774113525008	1.2157002770919	1.09011332246372	1.00831837818955	2.76457457353753
0.418	1.88820682620457	2.32663135699902	1.5021990918635	2.99993541188418	2.47294414976967	1.68760984776447	1.21615377579733	1.08999991100812	1.00773518412148	2.76434762334008
0.419	1.88882646561171	2.32660064389645	1.5021990918635	3.0008411923532	2.47295794520054	1.68784278531736	1.21627820279105	1.09022673396515	1.00750674219853	2.7642341483834
0.42	1.88880262482994	2.32648882453933	1.5021990918635	3.00156962925162	2.47293035447719	1.68797407291071	1.21561332487319	1.09038163557825	1.00692009478892	2.76455999440839
0.421	1.88850472543871	2.3265699315484	1.50207950708457	3.00168768315449	2.47294414976967	1.68797407291071	1.2154888985072	1.09013406749687	1.00715544456522	2.76478694464646
0.422	1.88944610632695	2.32733219253336	1.50207950708457	3.00292821663487	2.47315852550832	1.68823664840012	1.21574975534577	1.09005177441304	1.00680760130538	2.76409880597306
0.423	1.88911244477848	2.32751488235042	1.50217479991424	3.00369618500302	2.47330020132726	1.68813499831226	1.21557585075291	1.09040238110444	1.00645975840049	2.76455270497506
0.424	1.88910052437836	2.3278298665435	1.50181604592677	3.00468067524879	2.47295794520054	1.68790206055745	1.21587418163074	1.09041275399085	1.00563948908475	2.76452354811663
0.425	1.88993465932295	2.32781962948538	1.50205334115101	3.00493654706057	2.47331399660557	1.68836793629621	1.2152775204197	1.08981457912284	1.00633517465089	2.76398533145914
0.426	1.88981549149495	2.3281243771126	1.50152829375961	3.00554693577349	2.47331399660557	1.68860087450933	1.21512235287723	1.09006214734053	1.00575198199666	2.76420499148924
0.427	1.88970824444129	2.32843936201051	1.50210192445971	3.00629514381675	2.47391201516031	1.68806298635547	1.21552637268829	1.08995910922811	1.00494207738007	2.76397804253569
0.428	1.88972016501121	2.32852047140101	1.5017674625584	3.00714182036816	2.47344187741987	1.68832556240926	1.21533373119289	1.09021705091686	1.00459250810476	2.76397075369966
0.429	1.88992273862067	2.32874411048296	1.50164787812863	3.00767333176097	2.47379792942773	1.68918530425289	1.21529625719282	1.09047499303558	1.00517397200942	2.76418312473681
0.43	1.88999422396766	2.32893703986055	1.50164787812863	3.00794896988851	2.47345567287804	1.68892272716183	1.21505413778565	1.09072256204037	1.00540241207099	2.76440278465063
0.431	1.89093560815824	2.32967883154608	1.50147971087528	3.00863806599435	2.47342808210013	1.68941824309962	1.21482402295838	1.09118657996667	1.00458905295771	2.76384270220816
0.432	1.89123350899738	2.32945519216967	1.50186275540744	3.00911063967542	2.47416777711717	1.68925731604323	1.21463138217577	1.09050611366757	1.00412871964806	2.76415397029094
0.433	1.89151948899079	2.32988199826801	1.50136012667798	3.00932716322584	2.47368384380316	1.68915566579279	1.2154206833406	1.09060915101805	1.00412699191683	2.76438091844097
0.434	1.8918412322758	2.32965835885933	1.50131341663308	3.01041013206141	2.47442353928396	1.68960880959164	1.21452569358395	1.09099087856415	1.00436061379796	2.76416125877127
0.435	1.89216297621068	2.32996310930536	1.50136012667798	3.01121746331833	2.47418157240873	1.69011706101569	1.21445747815078	1.09075368291961	1.00447310571451	2.7639343108306
0.436	1.89192463787222	2.33037967997549	1.50159929513327	3.01235955311844	2.47406748675116	1.69004504921756	1.21463138217577	1.09043419826787	1.00436061379796	2.76413210537443
0.437	1.89255620459065	2.33058284755964	1.50145541953128	3.01304865506253	2.4744373346585	1.68984174874873	1.21465011885907	1.09079517857619	1.00354552918142	2.76447981545315
0.438	1.89255620459065	2.33047102781347	1.50147971087528	3.0134227646737	2.47502155970488	1.69067185712251	1.21447621489479	1.091733587726	1.00354725705284	2.76391244615791
0.439	1.89273493682997	2.33101989096937	1.50145541953128	3.01421033690401	2.47477959234543	1.69084551956385	1.21433305309377	1.09176471008948	1.0036632039473	2.76424557914912
0.44	1.89311624422165	2.33120258731369	1.50107237617561	3.01491920601215	2.47524973227468	1.69123938850833	1.21412167653801	1.09116653329389	1.00400931713426	2.76489726942212
0.441	1.89343798898367	2.33130417147113	1.50081078882033	3.01539178605944	2.47482097842709	1.6917349092897	1.21445747815078	1.0914141033356	1.00354898495905	2.76432990034547
0.442	1.89333074065739	2.33127346481714	1.50081078882033	3.01568701644507	2.47490747358211	1.69205676874797	1.21422736475379	1.09153788842547	1.00307828593685	2.76476921893144
0.443	1.89373589121914	2.33148686895192	1.50069120487611	3.01676999968238	2.47466550634174	1.69156124699484	1.21401598844642	1.09153788842547	1.00331363543998	2.76488269276706
0.444	1.89454619354018	2.33179162236641	1.50045203716954	3.01741975563024	2.47516323621307	1.69223043113789	1.21403472455599	1.09145560113413	1.00308174185503	2.7646338813696
0.445	1.89411719908107	2.33188297176293	1.50057162099252	3.01767563549828	2.47502155970488	1.69159088664004	1.2144012688259	1.09169279703511	1.00342785441953	2.76453498360022
0.446	1.89422444758735	2.33211684671178	1.50042774619364	3.01873885937965	2.47564717149595	1.69179418794733	1.213910300479	1.09148672534666	1.00227011553842	2.76452769574427
0.447	1.89504667237145	2.33207590617882	1.5005230389953	3.01950685120789	2.47566096673155	1.69202712912939	1.21397851668065	1.09184770667972	1.0022718437937	2.76485354050667
0.448	1.89490365850109	2.33239089573281	1.49985411896324	3.02013702237085	2.47603081621822	1.69252265177429	1.21408420453071	1.09221906324761	1.00273217368959	2.76506591184432
0.449	1.89492750174787	2.33281770550882	1.50042774619364	3.02129872125345	2.47580264371049	1.69252265177429	1.21403472455599	1.0916208856697	1.00238260570105	2.76474735485786
0.45	1.89578549432934	2.33344768623173	1.50002041383043	3.02194848328744	2.47630037507316	1.69268358243135	1.2144012688259	1.09210565270585	1.00226665913179	2.76429346147127
0.451	1.89533265368068	2.33342721685176	1.50006899525427	3.02283453985762	2.47631417065555	1.69284451358075	1.21389156464131	1.0922294383161	1.00133563115616	2.7646047308328
0.452	1.89604763154054	2.33352880226882	1.49992512103965	3.02340559807849	2.47664263442033	1.69284451358075	1.21359323732165	1.09239472523569	1.00087184623715	2.76494515056981
0.453	1.89605955362812	2.33371150450968	1.50035487365786	3.0236614806413	2.47709898173048	1.69338240897813	1.21346881449602	1.09251851110444	1.0012179564726	2.7646047308328
0.454	1.89582121131321	2.33389420768726	1.50009141603235	3.02415365831232	2.47652854786316	1.69328075774691	1.21338186250403	1.09265267262417	1.00145503423868	2.76515752194702
0.455	1.8965361897646	2.334880119935	1.50040158514543	3.02470495391755	2.47702628015626	1.69403886643707	1.21320795862132	1.09311668984688	1.00133563115616	2.76459744341717
0.456	1.89692942103349	2.33473759763537	1.50064075219816	3.02555166203097	2.47679810708396	1.69403886643707	1.21317048818279	1.09302403077152	1.00075935727677	2.76480981473989
0.457	1.89651234576496	2.33530693265289	1.50006712549359	3.02586666420601	2.47762430472931	1.69406850696054	1.21338186250403	1.09351917561625	1.00063995401092	2.76493786290151
0.458	1.89704859272095	2.33569280988096	1.50037729457138	3.02628013744606	2.47773839177418	1.69425908069403	1.21289089734594	1.09317894472102	1.00052746526691	2.76501489880099
0.459	1.89744182436747	2.33589598292143	1.50025771119106	3.02726467297171	2.47776598213504	1.69469532643173	1.21368018932043	1.09352955159479	1.00076108591455	2.76524184494236
0.46	1.89729880840673	2.33609915618365	1.5007117544007	3.02870221354076	2.47789386438538	1.69516121411167	1.21266078909113	1.0936533379635	1.00017444131671	2.76522727023755
0.461	1.89813296094443	2.33640391649293	1.50023342073758	3.02948981098178	2.47802174668848	1.69522049625431	1.21280394546538	1.09379787674975	1.00006195290152	2.76533345597601
0.462	1.89825213329914	2.33661732374594	1.50037729457138	3.03010023052985	2.47839159845585	1.69571602615046	1.21323870520563	1.09406620275395	0.999944278263934	2.76566658795055
0.463	1.89851427091635	2.33691185145161	1.50080704730314	3.03082871232407	2.47802174668848	1.69591932942039	1.21289089734594	1.09406620275395	1.00017789876654	2.76565201327217
0.464	1.89837125462842	2.33734889998465	1.50035300406263	3.03187237559023	2.47863356805037	1.69654615400422	1.21285342763138	1.09431377624308	1.00029557341223	2.76587895953544
0.465	1.89903859849718	2.33775524927057	1.50078275670387	3.03214802764652	2.47864736345368	1.69654615400422	1.21292164500596	1.09421074275663	0.999482224157404	2.76553125315831
0.466	1.89921733112404	2.33795842424703	1.50001854461184	3.03281739482729	2.47876145058672	1.69714333870866	1.21238119884844	1.09456134991815	0.999482224157404	2.76652336205796
0.467	1.89940798636919	2.33750090947162	1.4998989614129	3.03319151978452	2.47890312866284	1.69747793700301	1.21262332016101	1.0945924803403	1.00017789876654	2.76639531410263
0.468	1.89994423784763	2.33836477486731	1.49942062922128	3.03421542405484	2.47962903876213	1.69727463247577	1.21262332016101	1.09435528330291	0.999949464800985	2.7660694693282
0.469	1.89971781440113	2.3383545420687	1.49977937827439	3.03543627576269	2.47925918578711	1.69730427424612	1.21262332016101	1.09485043150868	0.999134387375191	2.76650149998973
0.47	1.89968204695028	2.33853725265585	1.4998989614129	3.03553474845386	2.48011297974418	1.69763887253515	1.21288417625806	1.09523217041646	0.999369736595717	2.76605489520189
0.471	1.90073070531642	2.3389640699543	1.50039971614788	3.03592846658535	2.48039633680954	1.69843936518832	1.21262332016101	1.0951187604185	0.999369736595717	2.76693353092877
0.472	1.90031362591845	2.33928929947464	1.49992138363131	3.03805517127407	2.480652103249	1.6982657018246	1.21249889980916	1.09524254776343	0.999248603912018	2.76691895650688
0.473	1.90069493701706	2.33926883464916	1.49973079787447	3.0386262471767	2.4808940741603	1.6987612381071	1.21226879422853	1.09573769760969	0.999601627761816	2.76650149998973
0.474	1.90070685970659	2.33990906205223	1.49982609074527	3.03937450665299	2.48112224970922	1.69902382781973	1.21246143202586	1.09572732009483	0.999253791070627	2.76637345281248
0.475	1.90089751533212	2.34001065058694	1.49989709354927	3.0397879914978	2.48102195752357	1.69912548044618	1.21258585183471	1.09600602825853	0.999025358551155	2.76648692571556
0.476	1.90099284316905	2.34007131105215	1.50039784829062	3.04033930528943	2.48147830909867	1.69925677546217	1.21246143202586	1.09611943820813	0.999020170980226	2.76682005773254
0.477	1.90142184592019	2.34039654133716	1.5000633893906	3.04146169900718	2.48163378356878	1.69948972333506	1.21272228838624	1.09697557549535	0.999021900136292	2.76670658463065
0.478	1.90168398388518	2.34057925579664	1.49958505823959	3.04274168910387	2.48213152253471	1.69941771315256	1.21254838411219	1.09733656171151	0.998670605539713	2.76724480158016
0.479	1.90198189055829	2.34113835991981	1.49968035117078	3.04289910899177	2.48262926215311	1.69991325207026	1.21221259395585	1.0970067097979	0.998559848058509	2.76734370042296
0.48	1.902101064328	2.3413313066186	1.50018110577197	3.04372608577831	2.48275714609137	1.70061209801278	1.21231827933912	1.09748110614644	0.998213741977034	2.76690438243553
0.481	1.90268495539561	2.34154471688342	1.50011010256518	3.04433652353452	2.483113206763	1.70030713925811	1.21205742311067	1.09726466453992	0.998212012511918	2.76735098757617
0.482	1.90275643766637	2.34194084335773	1.4999662300562	3.04488784302494	2.48312700242436	1.70080268018782	1.21240523148286	1.09762565112798	0.998447361664892	2.76731455268682
0.483	1.90307819074216	2.34257084439111	1.50008581277431	3.04557699346714	2.48420898250988	1.70106527278202	1.21200122356093	1.0976464081652	0.998096067406686	2.7676476844813
0.484	1.90328077004014	2.34221491927339	1.50049127460738	3.04612831468532	2.48426416527869	1.70129822219187	1.21208817569449	1.0980073950928	0.997282723040884	2.7676476844813
0.485	1.9033641751548	2.34307879441464	1.50013252640619	3.04740831621273	2.48437825388072	1.70189541848075	1.21215639504119	1.0982549723193	0.997514612820392	2.76797352966309
0.486	1.90416257004137	2.34305833261505	1.49994194038565	3.04855049080913	2.48450613843754	1.70212836869176	1.21175238853096	1.0981519412234	0.997867636481675	2.76828480105552
0.487	1.90437707298741	2.34314969216022	1.50032311248816	3.04914117090475	2.48535994382003	1.70255190389767	1.21196375794877	1.0985233075284	0.998217201009678	2.76828480105552
0.488	1.9043413035172	2.34358674583991	1.50099202977057	3.04996815905833	2.48534614809655	1.70255190389767	1.21145406746132	1.0987708853002	0.997981851873631	2.76905725256082
0.489	1.90486563781683	2.34420651990218	1.50075286408048	3.05040141733073	2.4856157135866	1.70284414310806	1.2120694428434	1.09914225231086	0.997173697370229	2.76848988650632
0.49	1.90515162292406	2.34494834728146	1.50072857442595	3.05128752747055	2.48575739454004	1.70338205457617	1.21162797178916	1.09902884245128	0.997289642065674	2.76904267828112
0.491	1.90492519665518	2.34474516546734	1.50044269517201	3.05219340344221	2.48648331738219	1.70384795792326	1.2118018762523	1.09963740898445	0.997405586799431	2.76914886451443
0.492	1.90565211168068	2.34524289014846	1.50041840555221	3.05357172653064	2.48673908794072	1.70437315068731	1.21192629294001	1.09954475807622	0.997874555230943	2.76914886451443
0.493	1.90625985297176	2.34554766394184	1.50029882292343	3.05349284340281	2.48702245112192	1.70460610314413	1.21157177603822	1.09991612631707	0.997526720992344	2.76980784367932
0.494	1.90591425059887	2.34616744289072	1.50044269517201	3.05424112665568	2.48772078398586	1.70504236444077	1.2118018762523	1.09935945787569	0.997410776322759	2.76935395002555
0.495	1.90662924373365	2.34646198836221	1.50010823682113	3.0553241971494	2.48811823722419	1.70510165326472	1.21146609212022	1.10027711520124	0.997296561634737	2.77035335013302
0.496	1.90695100011306	2.34702109648567	1.49996436479825	3.05563922028717	2.48870248267766	1.70566921427553	1.21170821772598	1.10055583431162	0.997644395541095	2.76970165737392
0.497	1.90658155067899	2.34645175875039	1.49982049301086	3.05619055380979	2.48907234484472	1.70546590538141	1.21196907513175	1.10078265386507	0.997530180776417	2.77000564194281
0.498	1.90701055825922	2.34742746452244	1.49970091068327	3.05739169988418	2.48897205062872	1.70596145734349	1.2119383171097	1.1010509939129	0.996715109108674	2.77010454123853
0.499	1.90722506248675	2.34741723491593	1.50027453342394	3.05829775669475	2.48948359539484	1.70642736543061	1.21109284815813	1.10118516426027	0.996836243889505	2.7695663225966
0.5	1.90717736906599	2.34802678895357	1.49962990695022	3.05934130921092	2.48971177577895	1.70682126458109	1.21137243615259	1.10141198377993	0.997068132680015	2.77043767458009
0.501	1.90778511143498	2.34800633057816	1.49984478235544	3.06022743661458	2.49022332149266	1.7070542192998	1.21126675295973	1.10165956406342	0.99730521186114	2.77074165968147
0.502	1.90768978265689	2.34896158167145	1.50005965784667	3.06111356573806	2.4910771397224	1.70775308484429	1.21144065789688	1.10215472519915	0.996602625036109	2.77085513316984
0.503	1.90757060727009	2.34884975976331	1.50044083019432	3.06186186144087	2.49117743459008	1.70798604048868	1.2111610698905	1.10227851560165	0.996836243889505	2.77129445341697
0.504	1.90817835007859	2.34904271686926	1.50058470219231	3.06251168030993	2.49170277810313	1.70864254385976	1.21112360903969	1.10262912582731	0.996488410989948	2.77127259210226
0.505	1.90919125678909	2.34956091153862	1.50151520935441	3.06347652881498	2.49291266980367	1.70843923333573	1.21138446666922	1.10276329696858	0.997540560945251	2.77159843872852
0.506	1.90907208060523	2.34954045444407	1.50182537869443	3.0645005002625	2.49257039589296	1.70877384484176	1.21080656129484	1.10327922150296	0.9977741799327	2.77159843872852
0.507	1.90948916742206	2.35007910722475	1.50141805145569	3.06473681464214	2.49292646574263	1.70880349059295	1.21113564177806	1.10362983214608	0.997194458118294	2.77204504656877
0.508	1.91038290030309	2.35037365982222	1.50215797278055	3.06556383188529	2.49296785440211	1.70916774840357	1.21152091198272	1.10339263136081	0.996495332327068	2.7723563191967
0.509	1.91035905272337	2.35090208551883	1.5026587291234	3.06662716617788	2.49426424951927	1.7098962656855	1.2113470066045	1.10448598842037	0.996846625487262	2.77258326707846
0.51	1.91022795277966	2.35076980731683	1.50356681445229	3.067926986813	2.49427804536782	1.71046383697091	1.21104868914666	1.10438295971388	0.997315593254406	2.77278835312991
0.511	1.91107405224331	2.35129823383006	1.50325477930043	3.06895096823293	2.49427804536782	1.71042147357107	1.21153964187859	1.10437257843913	0.997315593254406	2.77233445799933
0.512	1.91125278680688	2.35148096697136	1.50373311168502	3.06938424400959	2.49494507759338	1.71135330689571	1.21078113720445	1.10475433363232	0.996739333786904	2.77344733572777
0.513	1.91103828075055	2.35224326690494	1.50354252469328	3.07013238487947	2.49565722194012	1.71158626580651	1.21088681894511	1.10536290949857	0.996623389860202	2.77343276088207
0.514	1.91175328102628	2.3523448615229	1.50361352849831	3.07117613433485	2.4962828679077	1.711776862033	1.21063799816956	1.10525988118372	0.996969491267492	2.77354623504607
0.515	1.91183668645036	2.35296465784185	1.50366210792995	3.07229860319848	2.49689471875069	1.71231479042039	1.2108306323241	1.10597148621176	0.996972952275038	2.77378047128893
0.516	1.9120154213708	2.35349308785337	1.50318377534562	3.07320451946233	2.49713670016805	1.71267905355919	1.21111021949172	1.10633247993819	0.996858738894698	2.77397826977624
0.517	1.91250399226747	2.35334035664691	1.50318564069759	3.07389371306723	2.49763445958406	1.71317462088096	1.21098580946992	1.10669347392006	0.996860469517098	2.77419793102229
0.518	1.91250399226747	2.35400106419516	1.50234855949142	3.07424810809051	2.49789023761451	1.71343722844631	1.21065003803823	1.10731243436761	0.996279019789154	2.77419064349528
0.519	1.91288531024978	2.35449881510403	1.50146476618891	3.07527210404934	2.4982877014498	1.71403445451579	1.21058181317273	1.10696182189504	0.996282481405711	2.77486420339127
0.52	1.91300448740239	2.3549256519498	1.50058097468832	3.07600066049226	2.49887196295974	1.71453002477362	1.21096708110946	1.10745699088575	0.996865661587662	2.77517547642886
0.521	1.91360031264996	2.35501702115384	1.50050997047235	3.07678833995293	2.49912774181755	1.7150976062675	1.21077444705899	1.10768381121094	0.996869123137476	2.77506200169059
0.522	1.91357646485497	2.35543363203896	1.49986348266236	3.0778123418859	2.49994019310618	1.7151272535359	1.21035172371791	1.10830277357554	0.996640697606994	2.77593336140027
0.523	1.91437487395605	2.35627708200809	1.49931415113382	3.07909243027582	2.49985369097772	1.715724483771	1.21045740436812	1.10842656619244	0.996405348587522	2.77604683647313
0.524	1.91398163120352	2.35636845218436	1.49928986268062	3.08033316369595	2.50072132769071	1.71645302102582	1.21031426858754	1.10855035885735	0.996756641195978	2.77625921067858
0.525	1.91416036671239	2.35657164545264	1.49940944428936	3.08125869160303	2.50123288802459	1.71638101091724	1.21031426858754	1.10844733116927	0.996990259347271	2.77667667130005
0.526	1.91447020369419	2.35720167857872	1.49921699771146	3.08208573956547	2.50147487227996	1.71655467907092	1.21025808702131	1.10936499614957	0.996761834079109	2.77691819803377
0.527	1.91538779235686	2.35771988983608	1.49940758412047	3.08269622834825	2.50185854330019	1.71738487722785	1.21036376707182	1.10951993648534	0.996763565107857	2.77712328423337
0.528	1.91516136024932	2.35759784096206	1.49978875712502	3.08407481400946	2.50235630902316	1.71773643369712	1.21081725964917	1.10976752255521	0.997113126659171	2.77778227266099
0.529	1.91524476611938	2.35812627898965	1.50052867504815	3.08435033192303	2.50296816987646	1.71780844376243	1.21060589939773	1.11002549165997	0.997346744768858	2.77790303694977
0.53	1.91582866957864	2.35853266906044	1.50155447427192	3.08519714864992	2.50358003179167	1.71866829435863	1.21067412584286	1.110623692341	0.99711485765466	2.77753345712339
0.531	1.91592399955154	2.35861381597607	1.50217481222701	3.08594548434037	2.50463448005136	1.71893090851688	1.21031963444233	1.1111084831686	0.996888164083223	2.77865363702804
0.532	1.91634109166385	2.35915248114489	1.50277086227705	3.08710735045302	2.50429219387749	1.71900291894107	1.21046276631754	1.11146948085257	0.996770489561288	2.77886601185976
0.533	1.91692499617944	2.35978251992801	1.50293716119996	3.08748151975158	2.50538803218625	1.7201253892414	1.21054971955487	1.11184086195236	0.997239456510304	2.77830592099156
0.534	1.91698455424964	2.36030073649071	1.50432171095598	3.08801313128817	2.50555731159078	1.72048966435528	1.21068617377918	1.11195427254693	0.997358862215045	2.77907109817252
0.535	1.91719906251183	2.36071735546359	1.5046561698077	3.08980526328963	2.50636977790035	1.72098524833771	1.21109016597473	1.11290309094997	0.997360593414372	2.77929076169807
0.536	1.91784258905697	2.36091032799626	1.50546896019669	3.09092777897999	2.50626947766695	1.72118856744616	1.21107143969549	1.11316106232676	0.997481730459675	2.77961661287425
0.537	1.91809280690551	2.36090010331624	1.50585013592514	3.09183373146534	2.50710953785273	1.7218451106249	1.21064872202882	1.11353244493414	0.997481730459675	2.77949584814521
0.538	1.91840264628663	2.36142854702053	1.50592300319854	3.09303497391252	2.5071371293868	1.72231104829023	1.21054304292018	1.11388306093563	0.997833022853139	2.78058687869664
0.539	1.91880781636351	2.36216019000983	1.50623317425646	3.09399989026492	2.50821918058369	1.72286593523925	1.21043736393472	1.11436785508636	0.997834754121627	2.7804952688925
0.54	1.91889122239147	2.3624649881688	1.50613788029549	3.09461039528802	2.50920093398945	1.72317091536714	1.21089085696258	1.11472885513824	0.998305452400939	2.7803599259307
0.541	1.91937979889594	2.36244453985572	1.50609116497188	3.09561483986088	2.5097400967572	1.7239291252151	1.21104603884421	1.11496606078616	0.997372712758314	2.78191215516053
0.542	1.92005903693596	2.36318640983322	1.50596971891169	3.09614646119656	2.5102102812626	1.72465768776303	1.2110273136501	1.11558503458415	0.997608061856486	2.78101162941953
0.543	1.91965386613854	2.36391805748931	1.50556425410496	3.09707202330955	2.5105663692573	1.72484829897835	1.21111426737625	1.1153374449193	0.997839948130628	2.78203292192537
0.544	1.92005903693596	2.36379600983648	1.50480004120993	3.09856873628696	2.51080836005155	1.72588184707785	1.21084673609235	1.11630703679665	0.998308915042958	2.78177681048301
0.545	1.92108389037972	2.36473086039911	1.50468045855612	3.09912012413811	2.51131993331101	1.72601315848161	1.2110085886066	1.11690524478083	0.997964548516723	2.78286784592755
0.546	1.92053569008055	2.36442605887419	1.50367708253543	3.09967151282701	2.51203211214902	1.72640709331662	1.2109898637137	1.11689486088338	0.998080491580475	2.78299590231634
0.547	1.9208336064561	2.36545228909443	1.50293716119996	3.10065620614743	2.51214621039195	1.72684338882779	1.2104427481671	1.11775104433214	0.998199897662482	2.78320098864345
0.548	1.92177505502308	2.36577753839427	1.50279329091081	3.10236966535215	2.51263019454502	1.72713566360669	1.211020643819	1.11763763293924	0.998319303784036	2.78364760952635
0.549	1.92110767443312	2.36618394295794	1.5020533708173	3.10345285134392	2.51335617217869	1.72816922136415	1.21072233372637	1.11824622669633	0.998433515318509	2.78417854976516
0.55	1.92162010133749	2.36682421998802	1.50159933231	3.1042799422296	2.51435173487595	1.72816922136415	1.21057920809235	1.11895784853424	0.998087417811276	2.78439092596509
0.551	1.92241852177808	2.36721018095493	1.50124058794577	3.10506767269983	2.5144796291824	1.72889779691374	1.21056048446187	1.11921582472452	0.998554652958677	2.78448982440104
0.552	1.92219208664308	2.36764725608051	1.50114529438941	3.10626895249535	2.51497741172157	1.72916042328149	1.21084006999145	1.1198036517024	0.999137831442922	2.78503534467606
0.553	1.9222993419301	2.36764725608051	1.50133588151788	3.1070962111118	2.51560308965383	1.72968567726722	1.21108220875443	1.12007201315701	0.999144757556967	2.78602748897215
0.554	1.92282369478867	2.36793161715551	1.50123873087957	3.10768697196536	2.51645696819465	1.72988900193482	1.21078389982989	1.12007201315701	0.998911139946548	2.78548925742315
0.555	1.92299050772161	2.3688767047853	1.50142931815568	3.10878977163308	2.51692716336105	1.73054557183266	1.21108220875443	1.12089704918359	0.998677522386731	2.7863533442054
0.556	1.92357441872911	2.36907990993705	1.50293344397617	3.10934117274111	2.51706885347371	1.73121485144393	1.21062205417136	1.12104161518038	0.999148220818118	2.7857932421497
0.557	1.92431328485956	2.36982179522149	1.50307545615136	3.11050310183768	2.51803683622811	1.73154949214345	1.21086419450431	1.12126843876976	0.999733130697323	2.78679267842609
0.558	1.924170254828	2.37001477932691	1.50436470994443	3.11131060552483	2.51805063114969	1.73264237184638	1.21060333165639	1.12235145507869	0.999736593964851	2.78733091108296
0.559	1.92425366155654	2.37012660415856	1.5051513501833	3.11241341517519	2.51854841850217	1.73287535079756	1.21095114885573	1.12283625807579	0.999508171630095	2.78721014178355
0.56	1.92527852245216	2.37019754243603	1.50653590260848	3.11278760617794	2.51938850941332	1.73379456083761	1.21082675011186	1.12332106158953	0.999622382728324	2.78787643477085
0.561	1.92546918520503	2.37114263773879	1.50713195648336	3.1148359418871	2.52010070677676	1.73389622465899	1.21091370452531	1.12321803465817	0.999857732013836	2.78808152127666
0.562	1.92556451660828	2.37168132022341	1.50842121895809	3.115446476186	2.52025619215179	1.73469682993779	1.21128024448915	1.12343447373893	1.00020902425683	2.78895290231265
0.563	1.92638679291879	2.37167109896653	1.50937602356427	3.11641144319639	2.52133828597309	1.73542542553069	1.21128024448915	1.12429067016842	1.00067625959497	2.78895290231265
0.564	1.92664893754442	2.37187430676617	1.50994965123564	3.11706134327589	2.52152136171057	1.73571771201518	1.21122407904348	1.12513648301767	1.00032843064335	2.78908096375161
0.565	1.92694685724195	2.37259575671084	1.5104279853058	3.11771124437948	2.52260345864384	1.73605235854763	1.21111840288499	1.12524989540313	1.00068145466702	2.78961190734796
0.566	1.92736395886933	2.37268714030291	1.51052327993137	3.11908993761527	2.52318776540839	1.73673859943604	1.21127359087574	1.12574508692074	1.00103101531494	2.79015014237264
0.567	1.92812661265888	2.37278874475822	1.51114362604675	3.11948373609779	2.52404166281182	1.73793316868658	1.21108096024622	1.12584811390466	1.00091680404085	2.79092992095519
0.568	1.92731625900067	2.37320538366762	1.51123892076433	3.11966095384412	2.52429745761623	1.73839913670337	1.21134182446937	1.12695191156726	1.00127155990202	2.79093721250643
0.569	1.92782869232596	2.37416070913892	1.51128749902707	3.12100028895051	2.52489556237252	1.73886510566073	1.21075728590432	1.12705493853369	1.00115561699328	2.79123390495513
0.57	1.92821001948548	2.37500421150095	1.50985435664731	3.12168956001805	2.52539335893407	1.7392590631896	1.2114595717617	1.12802455473601	1.00139096641039	2.79190749656065
0.571	1.9281980945869	2.37487194553466	1.51014210152667	3.1225166870846	2.52589115617856	1.74001732697955	1.21107431114561	1.12813796756564	1.00197241303655	2.79233225281914
0.572	1.92880586065882	2.3756342846219	1.50906585136888	3.12289088693759	2.52650305800075	1.74041128704889	1.21154652673426	1.12884960242567	1.00220949421891	2.79276430105901
0.573	1.92944940360113	2.37571545012275	1.5085650903846	3.12460443370925	2.52721527119217	1.74121191263393	1.21131645572289	1.12945821096039	1.00220949421891	2.79341601992733
0.574	1.92918718844588	2.37613209328355	1.50808675887465	3.12598314991662	2.52755758492705	1.74180920770438	1.21131645572289	1.12944782509788	1.00209701478307	2.79364298244463
0.575	1.9296996236959	2.37634552500284	1.50710766835483	3.12667242859202	2.52829738855873	1.74253782550686	1.21119206068238	1.13089187110309	1.00268538856738	2.79386265311958
0.576	1.9302954665731	2.37686377523232	1.50619958624243	3.12708599645049	2.52953499585447	1.74287248087393	1.21141548670976	1.13042783199904	1.00291727453066	2.79408232392601
0.577	1.92987836271586	2.37684333607494	1.50538680070241	3.12844495749235	2.52919268009361	1.74329610024728	1.21109846320736	1.13162428184306	1.00338277855027	2.79474133713441
0.578	1.93027161624827	2.37738202651508	1.50524293165077	3.12976455838343	2.53026101002922	1.74435937990901	1.21148372256518	1.13187188114413	1.00327376248088	2.79516609479616
0.579	1.93107004931978	2.37734114921252	1.50514763742486	3.13055233583915	2.5307726073801	1.7448550151337	1.21155195866824	1.13247010741912	1.00280306333969	2.79605207417231
0.58	1.93096279187612	2.37842875146238	1.50485990001501	3.13122185971634	2.53151241760425	1.74532099636414	1.2111105432765	1.13317136173018	1.00373753464097	2.79593859178809
0.581	1.93115345641286	2.37864218458337	1.50469174469478	3.13204900565452	2.53199642957216	1.74584628890491	1.21211112948394	1.13353237553488	1.00397461599291	2.79625716046245
0.582	1.93207107384291	2.37880452274428	1.50509720873131	3.1325808339818	2.53236633577157	1.74657491933267	1.21160147616301	1.13414099007927	1.00456125845654	2.79690159103324
0.583	1.9321425555834	2.37914000119348	1.50535880481244	3.13407767104074	2.53320646281039	1.74704090380199	1.21161355782406	1.13449161816778	1.00432764048854	2.79734822871498
0.584	1.93288143548487	2.37977008350694	1.50655276534905	3.13466847070127	2.53384596439026	1.74800253117904	1.21180618724758	1.13428556355477	1.00456472193551	2.79790835049064
0.585	1.93359646621993	2.38008512513713	1.507148819571	3.1357517379353	2.53428860030665	1.74873116823628	1.21157612183047	1.1351313939751	1.00491601475404	2.79831852307793
0.586	1.93376327984408	2.38071520934493	1.50831849656713	3.1369532647476	2.53491431023588	1.74940049586275	1.21157612183047	1.13560582331254	1.0051479010761	2.79897024901906
0.587	1.9340373521974	2.3812436866508	1.50915371659569	3.13825312895893	2.53590993119049	1.74989614170682	1.21151996896892	1.13584303814026	1.00514963276958	2.79953037299264
0.588	1.93446638587545	2.38133507639548	1.51015709554586	3.13866670845118	2.53632122132266	1.7506544406357	1.2113955786812	1.13668887122313	1.00538844602784	2.79996972063461
0.589	1.93432335036983	2.38196516325869	1.51096617482019	3.13973022353205	2.53750368326816	1.75068409695209	1.21176211916143	1.13728710319744	1.00562033231657	2.80050067104018
0.59	1.93482386547236	2.38204633556898	1.51208913935811	3.14087263280109	2.53764537792093	1.75138308590464	1.21191731399803	1.13796758955226	1.00538844602784	2.80049337724339
0.591	1.93525289988674	2.38235116181704	1.51332983340222	3.14175892638317	2.53838520247244	1.7523150744888	1.21189859713653	1.13835976766449	1.00643886171528	2.80149285287111
0.592	1.93534823273967	2.38279846901145	1.51340084074134	3.14211338058743	2.53898333343841	1.75301406841352	1.21230257216194	1.13909219051307	1.00644752025118	2.80137207431964
0.593	1.93592023024717	2.38339790563554	1.51406976474413	3.14319666720162	2.53912502855994	1.75356903535831	1.21194811996736	1.13969042532349	1.00668287013899	2.80291709397559
0.594	1.93602748907795	2.38361134187775	1.51416506010824	3.14361025179081	2.53995137991944	1.75450103234179	1.21192940358887	1.13993802934145	1.00703069976644	2.80291709397559
0.595	1.93640882114579	2.38413982424016	1.51461910617937	3.1442208275794	2.54104733209679	1.7551576751507	1.21238290100161	1.14064967995243	1.00738026134582	2.80300140066119
0.596	1.93670674623254	2.38413982424016	1.51452381078277	3.14528435712857	2.54165926098413	1.75536101830239	1.2122585123704	1.14090767205748	1.0081970600297	2.80368231169259
0.597	1.93731452293083	2.38473926536429	1.5145480990766	3.14563881531282	2.54239909405844	1.75632267954626	1.21204716791742	1.14196995649177	1.00784922967492	2.80389469273584
0.598	1.93719533781141	2.38551183875638	1.51411834109047	3.14622978937762	2.54359537335132	1.7572123299989	1.21220236496754	1.14268160984113	1.00797209964078	2.80467450254797
0.599	1.93737407837336	2.38558279744078	1.51411834109047	3.14814042441049	2.54397908386377	1.7575766625986	1.21233884714777	1.14315604594168	1.00867295479035	2.80530435129017
0.6	1.93791037440033	2.38635537224504	1.51378387875203	3.14898736703027	2.54486061798621	1.75864000577267	1.21225189061556	1.14390925200642	1.00902078523315	2.80585719113683
0.601	1.93808911488893	2.38674138046608	1.51325882616908	3.14973581435102	2.54497472964633	1.75913567165794	1.21242580371494	1.14424949802779	1.00902771155846	2.80596338193294
0.602	1.93806526299891	2.38696503558755	1.51383245516693	3.15028726872368	2.54594279386734	1.75989400181472	1.21259971695418	1.14423911024392	1.00891176817368	2.80649433615755
0.603	1.93889948630239	2.38685320800339	1.51316353093225	3.15044489655668	2.54666884404195	1.76009734837703	1.21235094420155	1.14522953740275	1.00973029873971	2.80760001977383
0.604	1.93929274632179	2.38822523444922	1.51261419089674	3.15229625983592	2.54728078305383	1.76105902902541	1.21240047213977	1.14615763854698	1.0094932170089	2.80726685509093
0.605	1.93966215416958	2.38799136232687	1.51282906923341	3.15257198872958	2.54767828923026	1.7613513525123	1.21268005695014	1.14640524610512	1.01042769179913	2.8083725415616
0.606	1.93998393361405	2.38905855891131	1.51268519819512	3.15334020660919	2.54861877777419	1.76238505367553	1.21266134272517	1.14725109761404	1.01078244861109	2.80913776874656
0.607	1.94090156875181	2.38861124726756	1.5122068664222	3.15426589373159	2.54888837970903	1.76295274342171	1.212940927756	1.14783895387109	1.01067169961484	2.8093355584049
0.608	1.94106838309142	2.38912952196625	1.51223115409167	3.15525071422702	2.55019879764782	1.76384241968055	1.21297174291825	1.14808656239258	1.01125141773219	2.8100018919408
0.609	1.94125905062202	2.39012575857546	1.51277863784102	3.15615664219923	2.55072421170579	1.76443977182256	1.21303998643897	1.14903544477763	1.01218589363444	2.81042665734997
0.61	1.94198602026311	2.39026768692915	1.51311309897539	3.15710209961335	2.55170608446964	1.76477445653784	1.21284735861179	1.14965446808835	1.01136909288884	2.81142616142275
0.611	1.94216476133235	2.39082682784345	1.51304023627547	3.15832345402233	2.55254626223872	1.76586749128341	1.21296513348522	1.15010813366879	1.01195400593872	2.81162395046114
0.612	1.94226009524527	2.39100962146872	1.5137558790285	3.15948551812481	2.55327232714268	1.76615982116131	1.21333167589919	1.15059296485312	1.01207341252229	2.81195711911491
0.613	1.94277254512648	2.3915279008545	1.51404176543122	3.16027335186529	2.55387048706254	1.76649450805512	1.21333167589919	1.15097476858292	1.01265832579119	2.81285043605426
0.614	1.94261757811346	2.39173112677528	1.51535347056242	3.16110055479908	2.55401218483703	1.76716388365679	1.21318858019592	1.15133579557457	1.01335918329151	2.81314711891243
0.615	1.943356476103	2.39258489318927	1.51518716683242	3.16177028898921	2.55451002121396	1.76752823170323	1.21344945279686	1.15219204476858	1.01394063484419	2.81360837342904
0.616	1.9438689273188	2.39268650651246	1.51616626663049	3.16308999605556	2.5557339284848	1.76872295622324	1.21332507057465	1.15276951740251	1.01359280256277	2.81403314067971
0.617	1.94372588586674	2.39276768975489	1.51661845770922	3.16407483787325	2.55668823400544	1.76937964054427	1.21339331613817	1.15371840829124	1.01336264587275	2.81468488754013
0.618	1.94405959562986	2.39394673016252	1.51688005759268	3.16405507276736	2.55721365582387	1.7703837168498	1.21344285021523	1.15455388366877	1.01453074243414	2.81545012527097
0.619	1.94476271627765	2.39402791443583	1.51745368802996	3.16535502228032	2.55826829258219	1.77086671088756	1.21370372371674	1.15483266329269	1.01476436190351	2.81632885486665
0.62	1.94451241312648	2.39445480024557	1.51783487185706	3.16576862889908	2.55876613482278	1.77166743654221	1.21370372371674	1.15528633207951	1.01488549956754	2.81678281774561
0.621	1.94503679214472	2.39465802869945	1.51850379950998	3.16657623962746	2.55912227897328	1.77254018353091	1.21394588614188	1.15576077960223	1.01523852557127	2.81720758660973
0.622	1.94577569583163	2.39560320250109	1.51845522367576	3.16663521222607	2.55986214921066	1.77309519987109	1.21401413297269	1.15672006508977	1.0158199777569	2.81762505711257
0.623	1.9458352484917	2.39550158785832	1.51888498383093	3.16817170136504	2.56083025839629	1.77408659481898	1.21415062738394	1.15636942335004	1.01640662359534	2.81829870525384
0.624	1.9462404407731	2.39644676416367	1.51828706433018	3.1689990828302	2.56168425143094	1.77468397303841	1.21444892387398	1.15793735600469	1.01663678138167	2.81872347496138
0.625	1.9466575608658	2.39663978017721	1.51797688847987	3.16957032871082	2.56206797913275	1.77564571361878	1.21449846057304	1.15806116319857	1.01652429899438	2.81971570358335
0.626	1.94650259014476	2.39760538825289	1.51812075990641	3.17096879759384	2.56256582667142	1.77601007503196	1.21446103958839	1.15876244896251	1.01699153859312	2.82004158081881
0.627	1.94742023782382	2.39738172934781	1.51816748061126	3.17140217567178	2.56307746517409	1.77676846127638	1.21463495652347	1.15889664586456	1.0172216966182	2.82092032075006
0.628	1.94771816932573	2.39811346627656	1.51788159243982	3.17215066402365	2.56413212356784	1.7774675264557	1.21440490924131	1.16008277374285	1.01769066750542	2.82101191413036
0.629	1.94762283459355	2.39853014340485	1.51754712920229	3.17252490871975	2.56485821491802	1.77816659379393	1.21473403395177	1.16034077903112	1.01792774930845	2.82200414852195
0.63	1.94799224635495	2.39884520506945	1.51800117614292	3.17270214796258	2.56511403533524	1.77915801074541	1.2150818690445	1.16117626548832	1.01816310025568	2.82223113447684
0.631	1.94880263468162	2.39947532936528	1.51800117614292	3.17408102605259	2.56655243484919	1.77928935372986	1.21520624710836	1.16141349189238	1.0186286096403	2.82276939940781
0.632	1.94907671213317	2.39955651906882	1.51793016785645	3.17471124926784	2.56645210280823	1.78014943222385	1.21490795142712	1.16236239860047	1.01932947044824	2.82366274656398
0.633	1.94939849945379	2.40021728490757	1.5183823604268	3.1753810067887	2.56730611035716	1.78084850736568	1.21511270023397	1.16258923572783	1.01944887671545	2.82375433839132
0.634	1.95053067949527	2.40062375178864	1.518550519754	3.17553848113427	2.5677625977596	1.78157724721416	1.21535486849631	1.1631052498096	1.0196807663682	2.82442070012613
0.635	1.95030422565158	2.40125387982731	1.5185262319492	3.17636587858435	2.5685162756424	1.78237800882131	1.21549136972612	1.16369312317603	1.01957001383694	2.82474658067311
0.636	1.95039956078859	2.40145711414873	1.51898027995391	3.17819775649309	2.56947062260118	1.78341180139403	1.21559703742284	1.16464203408281	1.02061870962784	2.82572422356265
0.637	1.95141255228857	2.40187379629258	1.5195053366913	3.17922217106609	2.57023809284945	1.78366179818765	1.21594487472441	1.1656117272125	1.02143724718187	2.82661027779365
0.638	1.95136484088147	2.40239209671135	1.51969592911261	3.1800100422118	2.57083628604264	1.7843312204854	1.21622446142818	1.16609657459605	1.02155146181468	2.82669456699312
0.639	1.95167470241513	2.40260554474774	1.52019669841653	3.18034492586191	2.57130656846195	1.78503030815036	1.21614962892017	1.16679787054844	1.02132476331595	2.82758792473632
0.64	1.95200842032589	2.40291039821471	1.52065074787169	3.18123130456666	2.57179064035165	1.78615310185431	1.21623658853862	1.16728271905165	1.02166913745384	2.82780761382048
0.641	1.95216330724978	2.4035303189983	1.52079276448309	3.18197981117067	2.57241641388058	1.78635646921087	1.21591958679871	1.16823163659373	1.02214157057167	2.82899765071979
0.642	1.95224671493447	2.4042927086551	1.5210543658309	3.18276768780024	2.57255811504484	1.7878139858152	1.21646005251763	1.16847925676639	1.02272302719786	2.82932353433382
0.643	1.95287836743083	2.40470939487857	1.521459839659	3.18288579424951	2.57374072374545	1.7883393786546	1.21693226677278	1.16930436618487	1.02377345716589	2.82996799994217
0.644	1.95265191252264	2.40502446300728	1.52143555179748	3.18414643428347	2.57472266386241	1.78883510886037	1.21719314670084	1.16967579736583	1.02366097224178	2.83085406403898
0.645	1.9530451826287	2.40584762641662	1.52160185711456	3.18454045804834	2.57567703112907	1.78983926486264	1.21726139941915	1.17026367806809	1.02389632374124	2.83161202820721
0.646	1.95367683651577	2.40606107660112	1.52117024204836	3.18556472149323	2.57597422219254	1.79026297705054	1.21701265122689	1.17111996257087	1.0247131330991	2.83204410779632
0.647	1.95356957270986	2.40634551136938	1.52195875589102	3.18603748508599	2.57681446652388	1.79089006137088	1.2169069844165	1.17183165590309	1.02529632167214	2.83272509185223
0.648	1.95374831596898	2.40656917342624	1.52167101257498	3.18698301405717	2.57754058708321	1.79195355495396	1.21746615908358	1.1719450761203	1.02529459158559	2.8334684523571
0.649	1.95445145044513	2.40708748311667	1.5215514285611	3.18808619072163	2.57828049713141	1.79247895810797	1.21768962724257	1.17290439323157	1.02518037597632	2.83380164241898
0.65	1.95516651442112	2.40815473931654	1.52171773465917	3.18950449317537	2.57875079192151	1.79367381052157	1.21798792154683	1.17363687117505	1.02576702500615	2.83424833109954
0.651	1.95474938607621	2.40858164267433	1.52178874419459	3.18987875404889	2.5794769171695	1.79460596457484	1.21782613608815	1.1743589592316	1.02658210589776	2.83535410058857
0.652	1.95535718620958	2.40877467216453	1.52193261535249	3.19035152316999	2.58020304417727	1.79486866909937	1.21840401831679	1.17460658304394	1.02681572773974	2.83565807642446
0.653	1.95647745330485	2.4092929859576	1.5216224379579	3.19139557147133	2.58105708811765	1.79622455284128	1.21798135158781	1.17579274727191	1.02717048539395	2.83644526517965
0.654	1.95663233973755	2.40982151164227	1.52233994264869	3.19180920299418	2.58176943198005	1.79661861312843	1.2180309012463	1.17627760516559	1.02705107953987	2.83743754241878
0.655	1.95654893211628	2.41045165928263	1.52200547747162	3.19247899161003	2.58202526283352	1.79741942460973	1.21885096055773	1.17722653945058	1.02787135124902	2.83732404263735
0.656	1.95766920222271	2.41053285932316	1.52253053613211	3.19212432670318	2.58262348025663	1.79817788360744	1.21874529414582	1.17772179043956	1.02856875811951	2.83864951828222
0.657	1.9578479459144	2.41118342966391	1.52233994264869	3.19289262417917	2.5832216990756	1.79877532377834	1.21881355006849	1.17807244576919	1.02915540840483	2.83906699337913
0.658	1.95793135349269	2.41170174807555	1.5228650016458	3.19401541742433	2.58420366740462	1.79960580926684	1.21909313872944	1.17866033577429	1.02903946208851	2.83961988549044
0.659	1.95864642322336	2.41202703409083	1.52396369675196	3.19452756071635	2.58482946220309	1.80043629774765	1.21919880515501	1.1797538713511	1.02904119181624	2.8403778635799
0.66	1.95872983078309	2.4125249337824	1.52427387542365	3.19454715979045	2.58569730491786	1.80106341074051	1.21912398530345	1.17998071456849	1.02962611250289	2.84102964729453
0.661	1.95933763635571	2.41305346504432	1.52511097113501	3.19633992532694	2.58602590971019	1.80158883645086	1.21950924036368	1.18081623395101	1.03067309007106	2.8417949333735
0.662	1.95967136242114	2.41303304534283	1.52544543887035	3.19756123837425	2.58628174320395	1.80235999727695	1.21992534338001	1.18140412708146	1.03149163458087	2.84200732446359
0.663	1.95983817718958	2.41400890737119	1.52573132993239	3.19823103767402	2.5872361485633	1.80342354329195	1.21962704967902	1.1822500407261	1.0310295773432	2.84320470126518
0.664	1.96011225806287	2.41431377574799	1.52640026641764	3.19844765504871	2.58737785158795	1.80424135806981	1.22014881994273	1.18262148311844	1.03161276950516	2.84396999106017
0.665	1.96107765166329	2.41506597540769	1.52704491526042	3.19972811617339	2.58821812887072	1.80491083659216	1.22014881994273	1.1834570070105	1.03207828593575	2.84485609196965
0.666	1.960839260523	2.41569613402933	1.5267814549718	3.20010238668796	2.58860188127751	1.80580068029375	1.21988137735444	1.18449859322218	1.03336061944352	2.84551518915208
0.667	1.96111334164122	2.41610262798312	1.52718693235059	3.20094943982848	2.589556294069	1.80696593338854	1.21988137735444	1.18489082157258	1.03382959526594	2.84605347675847
0.668	1.96192375356886	2.41660053779434	1.52706734657239	3.20136308072916	2.58994004773048	1.8075633963598	1.22052751831563	1.18537568892035	1.03383305349891	2.84693958345479
0.669	1.96159002595403	2.41724090911294	1.5275924099809	3.20205248342661	2.59018209809368	1.80802950051031	1.22076970145217	1.18622160998819	1.03418089495431	2.84748518027163
0.67	1.96200716118969	2.41745436647211	1.52689918405961	3.20280102925915	2.59078033213052	1.80915240977707	1.22085666371145	1.18692293206525	1.03546323160116	2.84847017952009
0.671	1.96273416722031	2.41827757100852	1.52697019303096	3.20368745777203	2.59164818979951	1.80972020965184	1.22122321627202	1.18764504015373	1.03558090792452	2.84890227357055
0.672	1.96250770475757	2.41850123765666	1.52634797822333	3.2040025903215	2.59244712401853	1.81021598692651	1.22127277257755	1.18823294097503	1.03547014718038	2.84956868629973
0.673	1.96291291179468	2.41871469580262	1.52611066253591	3.20486942385742	2.593584608828	1.81136857683623	1.22202458227003	1.18920268305558	1.03628696601916	2.85032667998963
0.674	1.9635207231593	2.41923302890565	1.52601351076896	3.20579540327794	2.59363975019254	1.81233047065936	1.22190021366047	1.18981137121313	1.03663653754202	2.85065257886162
0.675	1.96360413074728	2.41941586255352	1.52555945871309	3.20735165402875	2.59503693138543	1.81307199629376	1.22226676757294	1.19051269804635	1.03733568113089	2.8517730196172
0.676	1.96418808375985	2.42038153212319	1.5258229163369	3.20794255336683	2.59567652981605	1.81396187227641	1.22229762268007	1.1916062617951	1.03792060608306	2.85185728866282
0.677	1.96429535063313	2.42091007666108	1.52510540725221	3.20863196713577	2.5964026948414	1.81479241243933	1.22247154867865	1.19254483198118	1.03803828253721	2.85285691771229
0.678	1.96479589665305	2.42121495421596	1.52577434081039	3.20924264237969	2.5965030455254	1.81544923598222	1.22275114021305	1.19266864901053	1.03850553131104	2.85428864977912
0.679	1.96498657145357	2.42151983232849	1.52546230864422	3.20983372270806	2.59700094140591	1.81627978148248	1.22290636431445	1.19338037276883	1.0389745087828	2.85440215725183
0.68	1.96592811791492	2.42237367344232	1.52551088354329	3.21046399575276	2.59795538198805	1.8176781490077	1.22297462553949	1.19398906636563	1.04014090376489	2.85550799348504
0.681	1.96610686290788	2.42289201376528	1.52591636008594	3.2109170167949	2.59811087132419	1.81810191871854	1.22285025863366	1.19472157861529	1.04026030865466	2.85593278310743
0.682	1.96627367826335	2.42320710147016	1.52606023255932	3.21113381768395	2.59892361025329	1.81893247382324	1.22291852041225	1.1950826385475	1.04037798523406	2.8568042957679
0.683	1.9670960295257	2.42371523625278	1.52665630415319	3.21253243130261	2.59932115697733	1.82002576721771	1.22365163142232	1.19590779033917	1.04096291160167	2.85780394183818
0.684	1.96727477496001	2.42393890496842	1.52691976211405	3.21320225697735	2.60001976274371	1.82036052833477	1.22391252243073	1.19650609399091	1.0415426537492	2.85822873275502
0.685	1.96725091510852	2.42500621423417	1.52787459056299	3.21334014140852	2.6004035262806	1.82095802628198	1.22387511989484	1.197217823244	1.04200990418959	2.85976668507193
0.686	1.96849041030499	2.42488417244652	1.52816048307823	3.2141872234461	2.60127140828272	1.82211067272383	1.22410515138167	1.19805337209696	1.04236120616988	2.85999370524355
0.687	1.96920549800262	2.42573802198036	1.52921246647699	3.21605882939464	2.60222586275082	1.82280987281738	1.22430993930893	1.19867246579838	1.042478882854	2.86087253908765
0.688	1.96856188777341	2.42614453371599	1.529307764078	3.21643311550318	2.60248170654839	1.82400488314771	1.2245334300012	1.19937380439523	1.04364355468687	2.86174406238681
0.689	1.9692889055219	2.426896758111	1.53033546276701	3.21661037071178	2.60319410435467	1.82457271864378	1.22489998739138	1.19975565556865	1.04411080619711	2.86240319067414
0.69	1.96956298940854	2.42699838642114	1.53064564462765	3.21688614173533	2.60381993212754	1.82533127066209	1.22442776536332	1.20081805985876	1.04492763308009	2.8630769468403
0.691	1.96956298940854	2.42761836406352	1.53152947117128	3.21820603544236	2.60466025592991	1.82649662184775	1.22507391599592	1.2011687304973	1.04528239115509	2.86360062579674
0.692	1.97029000915128	2.42824854973459	1.53143417337607	3.2197427437184	2.60501645747206	1.82692040973551	1.22493085076212	1.2023861398594	1.04551601721151	2.86460760788466
0.693	1.97099316919381	2.42857384943081	1.53198352970813	3.21966382023952	2.60524473682892	1.8279543962666	1.2251730442344	1.20287102581735	1.04632939023328	2.86503971642177
0.694	1.97036148623968	2.42856364306791	1.53133887559876	3.21974256060174	2.6057426451494	1.82897570632254	1.2253656732353	1.20371697899759	1.04691604733485	2.86581236401882
0.695	1.97098123842126	2.42918362459779	1.53160233849927	3.22043199433498	2.60658297499442	1.83003937517286	1.22560786742811	1.20465557097664	1.04784882637277	2.86667658357445
0.696	1.97179166882184	2.42971218410773	1.53141174300219	3.22120035110401	2.60745087269886	1.83066657210422	1.22578179696399	1.2054911327926	1.04773287664235	2.8670171239815
0.697	1.97164860721424	2.43002727903655	1.53150704074179	3.22155486650617	2.60783464339576	1.83133612462747	1.22616705569596	1.20573877458892	1.04843548407132	2.86813763426167
0.698	1.97292391044106	2.43066767573869	1.53069422229593	3.22194875393179	2.60831877262397	1.83219640148132	1.2264279505192	1.20693540740375	1.04890101068878	2.86856243076981
0.699	1.97270937071453	2.43117582618437	1.5308380979199	3.22297329303658	2.60891704396884	1.83289563231348	1.22630358645843	1.20729647677927	1.04936653769953	2.86932045611452
0.7	1.972959593249	2.43173500613797	1.53093339562037	3.22478579600557	2.61041078705997	1.83378558922358	1.22631575529222	1.2081424380714	1.04995146907455	2.87020662913548
0.701	1.97294766234974	2.43215173344535	1.53055034691271	3.22573142170152	2.61066663627795	1.83531543955167	1.22715453959808	1.20896761113213	1.05030104653812	2.87054717538007
0.702	1.97366275724419	2.4324464196872	1.53057463572527	3.22567227404008	2.61137905415056	1.8355061657456	1.22680667817215	1.20966896356417	1.0512390098243	2.87186546788486
0.703	1.974151382355	2.4334121247305	1.52997670378703	3.22677538472959	2.61166246947456	1.83630710941705	1.227185409125	1.21038071184247	1.05170108485613	2.87250266591238
0.704	1.9746519390812	2.43392028061182	1.5305260581684	3.22730734708089	2.6123197601512	1.8375615409484	1.22789983308251	1.21112364600777	1.05263041678317	2.87372939899173
0.705	1.97514056512595	2.43413374850067	1.53004771294116	3.22801657068719	2.61297316839687	1.83834981456376	1.22730324598213	1.21147432353887	1.05263559609993	2.87416151591407
0.706	1.9753193120624	2.43432680644697	1.53047748088452	3.22856812887054	2.61415594889909	1.83888800842359	1.22798679893328	1.21220686477188	1.05345070465312	2.87514658593501
0.707	1.97595100293677	2.43507904807563	1.53035789459757	3.22868624213858	2.61381351790003	1.83982034355299	1.22807376482122	1.21302164937523	1.05415504197237	2.8760254582644
0.708	1.97676144249798	2.43517047507636	1.53066807640778	3.22949398684076	2.61480936009487	1.84011277939143	1.22866382916336	1.21398104903001	1.05461884623604	2.87668461399818
0.709	1.97652303805641	2.43582108636443	1.53073908569452	3.2303804758967	2.61516557398085	1.84148161511951	1.2289247279338	1.21434212382434	1.05520550674062	2.87735840806108
0.71	1.97692825794619	2.4359125137384	1.53121743129321	3.23099118570249	2.61587800345815	1.84260469440502	1.2288190639439	1.21530152622381	1.05520378061382	2.87821533030468
0.711	1.97744074922581	2.43666475869459	1.53092968135059	3.23187767824033	2.61706079724172	1.84336330955846	1.22925389595658	1.21589985429748	1.05590639266602	2.87900264777102
0.712	1.97763142799995	2.43676639114951	1.53147903624982	3.23321740056899	2.61723006818004	1.84362607419973	1.22911083770969	1.2172099413882	1.05695340788405	2.87921504903176
0.713	1.97842993874839	2.43771169894594	1.53214797853988	3.23455712895419	2.61856835687796	1.84455842844231	1.22986266234231	1.21745758997873	1.0571887627749	2.88052605476639
0.714	1.97893050015516	2.43800639367796	1.53262632597519	3.23510869604517	2.61845421122879	1.84549078665326	1.22970090783101	1.21862306549769	1.05800732781091	2.88142690088489
0.715	1.97914504317074	2.43821986418226	1.53291221998542	3.23593604854652	2.6191528678826	1.84611802787564	1.23004877555336	1.21912875989196	1.05789137605275	2.88186634525794
0.716	1.97900197633143	2.4387484389574	1.53310281608235	3.23607394084783	2.61976494268012	1.84724113155983	1.23013574257754	1.21948983872931	1.05894184539116	2.88307848061729
0.717	1.97983628492844	2.43939905631537	1.5342033911067	3.23644824644713	2.62013494432125	1.84783870052113	1.23062666784206	1.22067611039567	1.05987463845271	2.88351060627714
0.718	1.97960980970317	2.43971416132587	1.53391563733643	3.23733475152924	2.6202628719834	1.84913555115855	1.23067624185056	1.22091336507815	1.06010826825671	2.88451766624637
0.719	1.9800150325001	2.44013090054404	1.5342743997519	3.23784695135095	2.62160117402766	1.84999589753219	1.23147764466009	1.22165631791579	1.0606932056826	2.88505599476353
0.72	1.98064673183934	2.44031376101279	1.534464996053	3.2384576731674	2.62150080790528	1.85085624736358	1.23123543865771	1.22331710651358	1.06092856099566	2.88581404853759
0.721	1.98071820741208	2.44063907085256	1.53463316271872	3.23930481097753	2.62209910601309	1.85158521324596	1.23152722006379	1.22354396632679	1.06244456949665	2.88682111706098
0.722	1.98100422721815	2.44171663662621	1.53432297875165	3.2401321731837	2.62285289590672	1.85251760000637	1.23152722006379	1.22402887480637	1.06291183044434	2.88702619825257
0.723	1.98144524808801	2.44190970226809	1.53417910162844	3.24017154547141	2.62357912544291	1.85347966931134	1.23208641834273	1.2247614368257	1.06337391697827	2.8885642812456
0.724	1.98180274370306	2.44267216344761	1.53401279493933	3.24036858880187	2.62394913132774	1.8543400326675	1.2320303309571	1.22571046429735	1.06338081658997	2.88988264368039
0.725	1.9823986489324	2.44307870344927	1.53427625995346	3.24229929160194	2.62444706679289	1.85543349951354	1.23183769966687	1.22559703399887	1.06396575577282	2.88998884583322
0.726	1.98303035220772	2.44339381235748	1.53382219884404	3.24320558835037	2.62540159748064	1.85613280107941	1.23235950751685	1.22690714779953	1.0653623673012	2.89120833502752
0.727	1.98312569246304	2.44401382808037	1.53367832180856	3.24357990097674	2.62565745649649	1.85738734728684	1.23313003466078	1.22774274875216	1.06548004520797	2.89205795425773
0.728	1.98329250818058	2.44368851535269	1.53391749688268	3.24393443601595	2.62638369273433	1.85831975776886	1.2329000118721	1.22869178211451	1.06676243114009	2.89295884277335
0.729	1.98441284781189	2.44443057382288	1.53374933046274	3.24474221351111	2.62626954353656	1.85865457284471	1.23324788529414	1.22942435192175	1.06641284605112	2.89317857235706
0.73	1.9848180753484	2.44505059233462	1.5344911458443	3.24588475232133	2.6274661603611	1.85995148572686	1.23338443249885	1.22979583589103	1.06746677478661	2.89361070741715
0.731	1.98499682375155	2.44580285669484	1.5342519702692	3.24696832632889	2.62773580108584	1.86073984173017	1.23357706444654	1.23062104503034	1.068631485678	2.89526967318621
0.732	1.98610523528227	2.4456910176865	1.53489662808188	3.24755928572215	2.62797788126308	1.8619350533305	1.23376969656036	1.23167311869357	1.06921642801995	2.89570181024367
0.733	1.98610523528227	2.44654491997436	1.5342033911067	3.2482685467265	2.62885961454681	1.86240126750919	1.23431020393921	1.23264295383467	1.06945006023508	2.89671624288316
0.734	1.9866058052525	2.44664655662277	1.534608873154	3.2491944532378	2.63005624104296	1.86336337953924	1.23455241601292	1.233715826007	1.06992077284501	2.89680046839624
0.735	1.98699910179536	2.44773434290676	1.53503864503962	3.25021888621359	2.63032588366648	1.86445689094241	1.2344654470334	1.23420074560162	1.07050226788162	2.89836057515076
0.736	1.98760694692257	2.44759189589556	1.53525353111752	3.25043553178081	2.63105213060097	1.86544869328016	1.23462069056924	1.23478870061792	1.0715527528421	2.89889891865164
0.737	1.98759501374678	2.44772414028942	1.53522924149183	3.25140099681851	2.63163666769187	1.86607599260927	1.2352668635862	1.23598540742051	1.07260323916404	2.89999758787516
0.738	1.9880002442761	2.44822212376748	1.53530025020095	3.25329238193792	2.63142214487961	1.8668050087848	1.23573909925452	1.23659415945523	1.07248900806135	2.90043705657667
0.739	1.98891798134313	2.44898459709782	1.53561043461358	3.25366670463069	2.63163666769187	1.86794088905204	1.23573259783629	1.23657336461659	1.0730739524994	2.90120246447006
0.74	1.98887024790712	2.44905562838159	1.53546655733764	3.25421830065393	2.63261878190551	1.86886067366191	1.23592523090111	1.2377804734543	1.07389080704917	2.90219493717166
0.741	1.98918013820177	2.4495944234182	1.53594490878635	3.25500632239251	2.63344540762399	1.86929721962102	1.23629180357225	1.23861609381005	1.07493957279059	2.90285414478468
0.742	1.98981185345572	2.44970626331488	1.53522738198112	3.25571559742687	2.63335881447477	1.87065355896801	1.23648443705288	1.23955475123176	1.07564047404656	2.90404437445634
0.743	1.98938275413415	2.45000097557383	1.53570573293934	3.2567598255785	2.63431337454382	1.87135290745216	1.23642835584533	1.24064843456129	1.07564392042363	2.90493065100307
0.744	1.98985946096278	2.45074304879323	1.53558614510783	3.25727205193447	2.63458301922997	1.87224302437541	1.23707453293709	1.24098873488637	1.0762288666349	2.90515771725471
0.745	1.9904911769242	2.45129204805876	1.53580103128326	3.25780387635267	2.6353230562227	1.8726372259061	1.2371615030571	1.2413810245239	1.07739186810642	2.9074832944289
0.746	1.99046730984921	2.45170880432802	1.53556185567089	3.25892685922632	2.63567929566231	1.8740359370364	1.2376524350009	1.2423404831575	1.07809621696115	2.9072635552007
0.747	1.9910870933939	2.4514851236851	1.53613550551368	3.25939971393751	2.63629140192812	1.87413765495754	1.23780768185508	1.2428046160618	1.07809621696115	2.90824138757581
0.748	1.99148039354925	2.45244067978031	1.53623080390459	3.26018774693874	2.63640555562889	1.87552370876306	1.23766463132821	1.24388790974685	1.0788005661404	2.90899948188736
0.749	1.9913611846059	2.45286763923195	1.53596919846012	3.26016797074408	2.63704522242013	1.87629510700404	1.23838558541805	1.24472354116269	1.07984933817192	2.91020438918241
0.75	1.99237427039907	2.45307091781357	1.53656713943201	3.26136988881851	2.63728730985497	1.87725727955544	1.23850344577272	1.24520847290501	1.08113174717798	2.91109068472584
0.751	1.99339929313274	2.4537113584068	1.53606449680188	3.26251265974404	2.63764355162409	1.87841022937693	1.23850344577272	1.24626057730039	1.0814830612982	2.91131042630247
0.752	1.99316087309311	2.454128118284	1.53733138853933	3.26359628181186	2.63857056759086	1.87924100650976	1.23893829946436	1.24673511224537	1.08206973328339	2.91241646798728
0.753	1.99375679290831	2.45443303789106	1.53647184108171	3.26414789265602	2.63861190471486	1.8802031920537	1.23883263554579	1.24758114711436	1.08218913456978	2.91328810706674
0.754	1.99457920023759	2.45497184099262	1.5370454933155	3.26467972767535	2.6391964585072	1.8811060117713	1.23926749017759	1.24820031400202	1.08347326911031	2.91338698079789
0.755	1.99486522676689	2.4549820420115	1.53716508194011	3.26586188371354	2.63958026105275	1.88256414627231	1.23986408879893	1.24937625847531	1.08405305350368	2.91462856506763
0.756	1.99556842549447	2.45549024312905	1.53726038033523	3.26659095677384	2.64046202319375	1.88303040311614	1.23991367379595	1.25008806579482	1.08475740568582	2.91527313234486
0.757	1.99620015224278	2.4557139255752	1.53759485620368	3.26692573848255	2.64056239956812	1.88378916105056	1.24028025183818	1.25093410715476	1.08499104182554	2.91659160116598
0.758	1.99634309903463	2.45601884706643	1.5382395182771	3.26771378778882	2.64167247607764	1.88478105236052	1.24051027385629	1.2516251193629	1.08592730886724	2.91713729804224
0.759	1.99684368038038	2.45699481797922	1.53804892130628	3.26783191642229	2.64192834629127	1.88587467104774	1.2409077449165	1.25224429184511	1.08708860497737	2.91812248774442
0.76	1.99758268624567	2.45665929333226	1.53845440581583	3.26925051545525	2.64228459387969	1.88704033194346	1.24065903144609	1.25285306665334	1.08779123719451	2.91921388650643
0.761	1.99745153950025	2.45772670640009	1.53833481678979	3.26990066471604	2.64195590481419	1.88763800793345	1.24104430291485	1.25402902256051	1.088142553454	2.91988779633582
0.762	1.99804746492594	2.45781814712023	1.53831052635091	3.2704325112879	2.64265462091225	1.88779910452093	1.2416035187376	1.25439012913681	1.08884346487604	2.92077412210099
0.763	1.99865532589786	2.45824511344064	1.53859828552406	3.27167383686079	2.6440658404696	1.8897362191707	1.24149785436083	1.25523617873246	1.08977801430283	2.92141869712987
0.764	1.99896522422484	2.45802142983913	1.53797605008124	3.27348656978248	2.64396546133503	1.89039327576064	1.24175877016882	1.25606143151478	1.0902418471097	2.92240389879003
0.765	1.99850030997284	2.45887536358822	1.5383815345378	3.27437316323702	2.64434926881662	1.89148692237944	1.24242365202051	1.25656717443767	1.09141347818119	2.92350998138585
0.766	1.99964455974508	2.45907864714709	1.53787888941494	3.27435338692713	2.64446342622279	1.89215664888762	1.24231798737635	1.25773273998897	1.09094964473497	2.92353198899363
0.767	2.0001570799943	2.45971909927676	1.5382619456805	3.27514145253186	2.64434926881662	1.89316560394717	1.24270326118743	1.25809384956161	1.09164883713514	2.92463807773092
0.768	2.00014514493778	2.46001382585474	1.53790317947792	3.27547642018537	2.64413473321652	1.89370392018427	1.24306984298349	1.25882646917299	1.09281702762796	2.92549507239716
0.769	2.00065766586687	2.46032895281095	1.53785646130153	3.27713148739277	2.64554595948385	1.89414051226389	1.24350470525933	1.25965172817427	1.09328258347904	2.92649496000035
0.77	2.00051458258383	2.46054243755502	1.53809377660318	3.27715108866027	2.6459159902824	1.89523417782091	1.24357298551131	1.26037395081033	1.09433481727124	2.92693446436683
0.771	2.00049071303889	2.46075592243076	1.53842825263208	3.27717069126617	2.64736856168113	1.89653130330969	1.24402654126669	1.26048738825457	1.09468613565272	2.92803322787341
0.772	2.00184952605462	2.46065427986804	1.53840396249546	3.27849079470579	2.64691192659048	1.896794134481	1.24475970896062	1.2615707246963	1.09562069116274	2.92879869558022
0.773	2.00170644195618	2.46105065097081	1.53818907519318	3.27892429604142	2.64751027651491	1.89778608576832	1.24433704886204	1.26275710188453	1.09678544641753	2.92935908715467
0.774	2.00178985042179	2.46214867717643	1.53857213170579	3.27941677882533	2.64740989588524	1.89851520789591	1.244741016793	1.26371660573755	1.09760232458499	2.93023810451067
0.775	2.00242158663921	2.46255524985949	1.53845254283782	3.27998819023824	2.64788030954631	1.9000751880891	1.24480929789229	1.26419115844911	1.09830496373219	2.93120865487795
0.776	2.00331548474002	2.46256544939212	1.53857213170579	3.28164327692836	2.6483369466942	1.90064321035029	1.24556115974667	1.26491338847137	1.09854204363221	2.93221590224639
0.777	2.00357764536169	2.46255524985949	1.53854784144384	3.28298317293339	2.64799446865806	1.90110950500508	1.24550508419781	1.26563561972467	1.09924124325476	2.9323294499336
0.778	2.00420938458361	2.46297202288412	1.53931395687611	3.28274673053112	2.64894907774953	1.9027712335612	1.24582207993392	1.26622361305781	1.10006156341707	2.93396661488887
0.779	2.00463850233922	2.46243320770794	1.53912335966977	3.28341650624048	2.64870698070614	1.90322487193899	1.24597733509355	1.26741000219674	1.10192380854263	2.93495185316897
0.78	2.00478144785943	2.46252465184839	1.53952884486765	3.28497307597829	2.64967537010531	1.9041998237426	1.24604561704295	1.26754424169648	1.10169704611191	2.93549757774277
0.781	2.00569922153601	2.4627381380408	1.53909906897518	3.28576116485726	2.64956120998793	1.9050180374036	1.24630653814265	1.2686171950491	1.10181472625774	2.93595177528357
0.782	2.00590184539732	2.46327695368143	1.53955313564914	3.28550494580337	2.65003162832893	1.90615410846822	1.24637482057847	1.26909175280566	1.10426365807911	2.93693701954771
0.783	2.00618787780227	2.46349044032859	1.53912335966977	3.28591868037216	2.64983086295159	1.90737925692503	1.24726973509088	1.27005127030195	1.10402829750603	2.93825557704062
0.784	2.00698643888843	2.46369372799632	1.53941112024374	3.28670677194244	2.65079925549828	1.90791760757814	1.24744368310995	1.27004086978811	1.1048451830398	2.93879396516223
0.785	2.00720099924291	2.4638970159227	1.53991190427159	3.28759339820741	2.65116929230696	1.90841360806664	1.24721366017973	1.2713615096959	1.10508398198069	2.9395741399124
0.786	2.00728440769264	2.46441543558917	1.53960171741994	3.28822380758508	2.65126967562222	1.90957938792207	1.24735022604811	1.27184647099594	1.10602542522027	2.94110512757062
0.787	2.0081663793727	2.46464932071507	1.540080076158	3.28934688395299	2.65152555205518	1.91057139763121	1.24813947674679	1.27279559367692	1.10741696300114	2.9413248895387
0.788	2.00867891003202	2.46485260935676	1.54000720292885	3.28997746353578	2.65176765131658	1.91137260550204	1.2485060659493	1.27328055659723	1.10823213334664	2.94211241497225
0.789	2.00846434891959	2.46526938607787	1.54050985321107	3.29125823305336	2.65283643503753	1.91210177301767	1.24857434903918	1.27409544018065	1.10858345647112	2.94343099430244
0.79	2.00895300797933	2.46577760982948	1.54031738997849	3.29204633633465	2.65250772759672	1.91283094302942	1.24881658173334	1.27459080535328	1.10917357809546	2.94420384001454
0.791	2.00976350993897	2.46622498359664	1.54043697972062	3.29208571635738	2.65273605040846	1.91366185034419	1.24922055436858	1.276117538556	1.11034179213748	2.94500606573521
0.792	2.00944166753816	2.46641807518478	1.53983903162756	3.29368170259105	2.65287776636727	1.91443337868746	1.24951886170011	1.27649946514158	1.11126949156361	2.94530266308242
0.793	2.0096562290611	2.46696709485897	1.54010250160436	3.29494271098319	2.65332063617571	1.91489970289915	1.2497610948821	1.27697403106502	1.11173506034883	2.9467274662763
0.794	2.01064548618532	2.46705854173155	1.53959985282244	3.29508062621067	2.65309231240356	1.91592142785821	1.25010899502859	1.27804700679008	1.11209153894404	2.94739410982833
0.795	2.01083617618298	2.46704834343847	1.53962414352177	3.29543521828012	2.65332063617571	1.91688377497858	1.25038861170957	1.27816044803362	1.11279075171385	2.94796189017166
0.796	2.01115801991749	2.46735327995755	1.53983903162756	3.29618395043856	2.65420243208544	1.91758326931341	1.25092915469708	1.27946030968285	1.11384300808564	2.94894717039739
0.797	2.01156327294929	2.46790230074633	1.53940925550663	3.29707060028322	2.65467285842089	1.9184438866967	1.25091046359845	1.27983183823218	1.11465990362141	2.94969799296384
0.798	2.01193271722067	2.46854277011908	1.53919436758212	3.29734643273444	2.65465908178786	1.91888052745041	1.25140141447404	1.28056449535547	1.11559104600483	2.95102395018787
0.799	2.0120280624432	2.46865461421087	1.53905048779362	3.29823308552516	2.65454491918647	1.92024983991657	1.25157536559621	1.28161667670377	1.11559276354577	2.95136462398134
0.8	2.01275516143896	2.4688579062046	1.53933824761415	3.29943512079133	2.65576920694787	1.92100872885326	1.2517493168757	1.28209124796296	1.11641481360601	2.95289566568792
0.801	2.01304119748181	2.46893915646403	1.53878888259971	3.29980949081607	2.65552710433318	1.92179731342023	1.25209721990691	1.28246277897353	1.1176972843447	2.95388095980797
0.802	2.01374442535403	2.46894935433225	1.53931582168295	3.30036115981171	2.65562749092473	1.92249682349532	1.25284910074643	1.28329848136061	1.11886207643039	2.95451823022883
0.803	2.01414968090849	2.46958982578142	1.53869358405278	3.30101136601862	2.65564126734539	1.92293347238274	1.2525507904977	1.28398953796366	1.11944876586832	2.95564648062014
0.804	2.01465028254514	2.46960002370489	1.53907664271652	3.30156303722248	2.65635379993077	1.92389585059991	1.25291738572983	1.28436107053279	1.1200337385657	2.95629844946622
0.805	2.01510313763716	2.46999641191771	1.53910093363163	3.30231178219723	2.65648173970896	1.92519314654572	1.25330267255065	1.28532062098526	1.12085235753301	2.95705663146987
0.806	2.01550839424442	2.4697829210075	1.53979418035685	3.3029619921708	2.65671006709462	1.92582061995008	1.25338964877572	1.28592944273573	1.12166582700914	2.95837527237511
0.807	2.01603287102356	2.4704233941366	1.53969888179288	3.30416387914244	2.65671006709462	1.92628696848298	1.25365057768779	1.28664130659088	1.12201887146625	2.95914080739347
0.808	2.01631890882804	2.47019970537625	1.5392933964703	3.30501116657934	2.65706633483942	1.92745284433093	1.25389281611628	1.28700243991939	1.12330478550826	2.95991369367814
0.809	2.0167241668048	2.47073853236301	1.5396278745264	3.3046959457044	2.65696594689098	1.92812268015816	1.25427810404781	1.28807543967868	1.12342075060461	2.9603458941622
0.81	2.01702214203658	2.47094182639373	1.5396278745264	3.30514908599514	2.65696594689098	1.92931825911335	1.25471298756159	1.28831272863353	1.1247066667274	2.96145947278344
0.811	2.01709361418752	2.47168394911486	1.53981847161048	3.30617367818676	2.65719427479338	1.92991605107721	1.25441467593468	1.28914844201633	1.12563782323891	2.96234592939525
0.812	2.01761809309411	2.47135861249508	1.54015295001116	3.30708012522699	2.65767848331332	1.93047148852334	1.25499260885996	1.2902318492052	1.1268060610667	2.96311882485924
0.813	2.01821404494422	2.47147045711252	1.53955686737303	3.30822303347096	2.65790681220226	1.9315186142702	1.2554274937771	1.29045873702005	1.12704314072689	2.96377815780111
0.814	2.0182974540911	2.47187704680617	1.53953257601162	3.30875494365207	2.65806230401742	1.93240897945005	1.2553218261437	1.29153174508864	1.12774236835012	2.96443014049532
0.815	2.01890534400642	2.47264976341934	1.54017724143425	3.30912932352877	2.65841857336434	1.93326965544162	1.25555185233977	1.29237786695227	1.12867867648248	2.96554373783873
0.816	2.01951323495208	2.47273101679407	1.54015295001116	3.30983870141334	2.65854651381565	1.93396920299393	1.2561110969976	1.29274940767866	1.12960983864268	2.96652171697084
0.817	2.01948936024113	2.47326984764508	1.5396278745264	3.31092246251579	2.65864690281775	1.93477049801309	1.25626636068075	1.29392546341491	1.13066211541188	2.96718840959883
0.818	2.01978733727532	2.4733714956829	1.53972317305935	3.3114149944676	2.65911733838947	1.93560148968113	1.25633464739515	1.29380161617252	1.13066211541188	2.96861330806068
0.819	2.02029988267204	2.47390013052566	1.5392933964703	3.31230168257338	2.65853273803232	1.93619929906744	1.25671993847883	1.29451349247633	1.13148245967537	2.9696133557342
0.82	2.020204536007	2.47454061163487	1.53958115880374	3.31271544992053	2.65938699512181	1.93672505797464	1.25719220783713	1.29534921754688	1.13206400951592	2.97038627090802
0.821	2.02089583809806	2.47507944525011	1.5392933964703	3.31375983575433	2.65911733838947	1.93719143023767	1.25734747245414	1.29632959782032	1.13311628921742	2.97135690842627
0.822	2.02108653171666	2.47527254596098	1.53912709079069	3.31403568167763	2.65923150365674	1.93882374132973	1.25752142800473	1.29678337889103	1.13346762107451	2.9724558259307
0.823	2.0211818785619	2.4754656472598	1.53881690422208	3.31478445302067	2.65961532560987	1.93952330711923	1.25795631757782	1.29750566274412	1.13393663540628	2.97323610296686
0.824	2.02169442579503	2.47625876395628	1.53884119553451	3.31545445810243	2.6594598345439	1.93993029810388	1.25814896406119	1.29799065367248	1.1347535522782	2.97434238317239
0.825	2.02248107721924	2.47613672128092	1.53862630744966	3.31616384853355	2.65984365656808	1.94019318138375	1.25862123569876	1.29883678852483	1.13568815259068	2.97500174006162
0.826	2.02258836206014	2.47666536063963	1.53884119553451	3.3164396962095	2.65975704190737	1.94125738487141	1.25832292025601	1.29952786671229	1.1366193248065	2.97598709989781
0.827	2.02338695288398	2.47686865937397	1.53843571074962	3.31756286138306	2.6597294910302	1.94211809572682	1.25895045839695	1.30001285989177	1.13720430862872	2.97665381660014
0.828	2.0233988908487	2.47699070199482	1.53848429354564	3.3179766347691	2.66044203562961	1.94291942171174	1.25950970982992	1.3008381923607	1.13790697544975	2.97763182470311
0.829	2.02407825983061	2.47708215484137	1.53877018854641	3.31844956485037	2.66055620166155	1.94364869526181	1.25970235737984	1.30133359023344	1.13919119916303	2.97863926369671
0.83	2.02499607724133	2.47749894973499	1.53826940551075	3.31951358024832	2.66042826074629	1.94431858290206	1.25994460306419	1.30202467218161	1.13989215326086	2.9788516948977
0.831	2.02497220089419	2.47771244561795	1.53867489019474	3.31992735623166	2.66104041614945	1.94517930581099	1.26060952577119	1.30289162141099	1.14106041145369	2.97995063983923
0.832	2.02569932507041	2.47837332693782	1.53869918167109	3.32022297858541	2.66045581067127	1.94611208875535	1.26048516631308	1.30371695906247	1.14152600134197	2.98085187335916
0.833	2.02606877738816	2.477936138048	1.53874776483142	3.32118845857801	2.66064281862598	1.94697281892612	1.26115009025388	1.30442885118537	1.14199844698522	2.98192875047967
0.834	2.0265932696327	2.47890196992561	1.53874776483142	3.32181909041268	2.66163879812814	1.94771477479183	1.26139233765034	1.30501689377531	1.14293134183086	2.98304978352026
0.835	2.02677202678194	2.4791052702731	1.53920183330089	3.32213432765133	2.66139669024015	1.94816850269782	1.26162236697521	1.30574959504468	1.14386252455462	2.98315599980087
0.836	2.02707000877805	2.47877992703957	1.53920183330089	3.32286350317075	2.66151085689592	1.94914366211688	1.26198897468367	1.30622419184099	1.14468116600146	2.98426232058533
0.837	2.02789248521788	2.47900362006657	1.5394167218296	3.32337582460666	2.66136914137458	1.94940655622998	1.26226860342028	1.30719419450996	1.1450359289836	2.98536864618934
0.838	2.02774938294963	2.47942041749893	1.53953631207265	3.32440046979693	2.66151085689592	1.9507040068728	1.26280917125455	1.30814339170876	1.14573517464936	2.9862625430801
0.839	2.02826193877433	2.4794306138112	1.53958489602471	3.32505072090743	2.66206791806389	1.95189971143041	1.26279048088032	1.30850454315291	1.14643270801741	2.9873467943873
0.84	2.02839310296303	2.47920692054522	1.53968019437561	3.32552366040559	2.66173919056057	1.95207352518545	1.26328145090733	1.30920603903902	1.14794888737899	2.9883321925202
0.841	2.02908441769902	2.47995925859501	1.53982407692311	3.32631184151225	2.66196752469615	1.95303603326821	1.26373504082444	1.30968063954221	1.14806828365405	2.98855934969422
0.842	2.02885790498086	2.47962371838836	1.53951388978458	3.32721833912185	2.66162502366938	1.95393915679491	1.26408296095707	1.30992834393375	1.14853901738476	2.98943853430735
0.843	2.02908441769902	2.47995925859501	1.53941859148246	3.32733649555076	2.66218208553203	1.9546981618542	1.2637846400794	1.31065065011646	1.14934909951878	2.99064373606817
0.844	2.02907247886586	2.47984741180827	1.53934758538576	3.32861739617021	2.66200884759502	1.95509251306469	1.26425692126502	1.31161025894173	1.15028543003913	2.99196252256403
0.845	2.02947774960567	2.47995925859501	1.53891780807337	3.32889325388707	2.66173919056057	1.95552923101078	1.2644495720689	1.312084862032	1.15087042301062	2.99262928100377
0.846	2.02985914298021	2.47995925859501	1.53824885081692	3.32893263964335	2.66198129883726	1.95666557306873	1.26481618368688	1.31255946563328	1.15098981912197	2.99319718713504
0.847	2.03035976289613	2.48027440665367	1.53846560945118	3.32958289939495	2.66146953415282	1.95730580969919	1.26511450588791	1.31315792301298	1.15145712876989	2.9945012581278
0.848	2.03016906598753	2.48071159826116	1.53822642881567	3.33048940508296	2.66173919056057	1.95799276300402	1.26507712495615	1.31388023475691	1.15227406516377	2.99526687749463
0.849	2.03107495871845	2.48091489992735	1.53753318024369	3.33123821146471	2.66172541636616	1.95842948768143	1.26525108600409	1.31425179569617	1.1530892904015	2.9957064791008
0.85	2.03117030730852	2.48091489992735	1.53774993852648	3.33141552745334	2.66196752469615	1.95952347726069	1.26561769875163	1.31495330019725	1.15379196909987	2.997267184818
0.851	2.03136100456238	2.48113859415054	1.53739116811786	3.33257812705175	2.66208169194057	1.9600916584854	1.26602169282335	1.31556216561032	1.15367428526213	2.99813902979987
0.852	2.03167092888674	2.48127083411797	1.53736687610614	3.33265705686617	2.66193997688945	1.96039693455777	1.26633223558487	1.31602636828507	1.15519048047964	2.99892675542557
0.853	2.03236224867712	2.48166724167403	1.53751075819215	3.33358318477127	2.66185335756948	1.96119833165174	1.26654357799132	1.31699639402453	1.15612339388334	3.00013199442536
0.854	2.0327555834183	2.48176889283713	1.53739116811786	3.33433199779744	2.66195375071354	1.96199973203594	1.26689150224565	1.31747100293115	1.15624278950215	3.00021611474777
0.855	2.03347078373427	2.48188074016272	1.53724915644035	3.33496265345763	2.66269385092177	1.96322519421145	1.26757513224101	1.31809027734301	1.15659070687449	3.00112479936724
0.856	2.0335780723039	2.48144354719403	1.53746404456767	3.33490349468512	2.6627804712804	1.96345840967674	1.2679417481754	1.31855448232189	1.15729509980808	3.00223856199293
0.857	2.03386411944698	2.48157578684474	1.53765464052234	3.33541583387061	2.66276669788094	1.96423012427195	1.26773040447514	1.31913213815096	1.15811375442575	3.0031177877897
0.858	2.03457932203198	2.48189093635936	1.53770322511773	3.33640112797658	2.66289463924356	1.9645947964925	1.26895461726969	1.32046333295195	1.15880616960798	3.00411797225308
0.859	2.03477002045028	2.48178928524477	1.53772751751914	3.33683469628333	2.6627804712804	1.96532414285682	1.26933992582707	1.32083490035992	1.15938945764244	3.00488361549854
0.86	2.03505606826359	2.48200278377906	1.53772751751914	3.33748497052337	2.66290841269563	1.96625701575511	1.26923425326845	1.32164986558394	1.16020640395606	3.00630868698523
0.861	2.03589050239277	2.48200278377906	1.53784710794377	3.33787915382735	2.66289463924356	1.96726196129701	1.27016014516018	1.32261990476328	1.16044519432414	3.00706696583594
0.862	2.03598585180119	2.48222647877261	1.53732203337989	3.33890384145994	2.66323714384028	1.96788955345377	1.27005447233185	1.32297066324081	1.16149408878792	3.00783998489834
0.863	2.03640307007021	2.48212482763221	1.53763409203671	3.33953450616827	2.66286709281528	1.96832630079822	1.27035280025556	1.32367218111986	1.16230932680863	3.00872659658572
0.864	2.0361646107089	2.48245017397177	1.53737061835181	3.33994830531569	2.66313674876353	1.96925918740053	1.27068203861717	1.32427065409145	1.16324396103184	3.00949962063881
0.865	2.03670105883203	2.48210443496797	1.53760979933369	3.34036210509508	2.66309542951936	1.96985709080397	1.27089338468383	1.32535415092639	1.16312627650473	3.01103830452972
0.866	2.03709439738709	2.48211463125014	1.5373239057602	3.34111093262837	2.66251081534907	1.97029384279138	1.27145266108329	1.32559145985689	1.16382896314824	3.01137170906565
0.867	2.03716586658391	2.48211463125014	1.53725290069071	3.34195830883998	2.66309542951936	1.9709935140736	1.27176968187949	1.32597343788278	1.16441225541082	3.01270533231937
0.868	2.03738044630449	2.48201298011835	1.5369670073677	3.34233272412564	2.66271160586924	1.97129880976527	1.27171360889359	1.32680922386061	1.16522920750067	3.01325855370902
0.869	2.03769037604299	2.48223667519749	1.53687170962884	3.34321949041296	2.66299503413715	1.97236316982942	1.27199324779847	1.32750034167714	1.16487615349739	3.01403159122559
0.87	2.03801224671051	2.4825620216485	1.53699130022681	3.34327865081638	2.66236910109668	1.97288900990783	1.27225419623157	1.32786150978139	1.165928475853	3.01503181962892
0.871	2.03852481764461	2.48257221820186	1.53613174749277	3.34379100219543	2.66285331983909	1.97342753526898	1.27274518332847	1.32883156368422	1.16639408532258	3.01568389458035
0.872	2.03839364584284	2.48267386937667	1.53682499774452	3.34440190213829	2.66322337086494	1.9737031419455	1.27293784031909	1.32894501606099	1.16744128098457	3.01636546467292
0.873	2.03848899568833	2.48279591379539	1.53579914273067	3.3449142552035	2.66261121036487	1.9744325185609	1.2730061324064	1.32943004406185	1.16778920717706	3.01724473370601
0.874	2.03900156696741	2.48300941287001	1.53625321193731	3.34576164073133	2.66283954702152	1.97513220412143	1.27330446366913	1.330255430621	1.16814055239005	3.01802515790525
0.875	2.039287616861	2.48291795845137	1.53572813814196	3.34672735108909	2.66198527813294	1.97559866248238	1.27354672238458	1.33086431919483	1.16791202040204	3.0194576675361
0.876	2.03958560760969	2.48257221820186	1.53606261680943	3.3468652868658	2.66283954702152	1.97616689020316	1.273950728538	1.33124630322561	1.16872555825404	3.01978370909835
0.877	2.03990748016842	2.4831314575719	1.53541795267984	3.34747619227604	2.66259743749382	1.97699804390667	1.27419298783762	1.33206128658936	1.16954422525693	3.0210037826342
0.878	2.04002671219261	2.48292815533335	1.53570571993466	3.3482250350959	2.6624557237579	1.97797335332535	1.27431735329841	1.33229859919163	1.16965849195668	3.02176209140982
0.879	2.04049152191268	2.48305020036962	1.53527594385236	3.34846152063566	2.6624557237579	1.97863066759735	1.27455961297059	1.33301053778003	1.1701258138703	3.0229821739954
0.88	2.04078951351655	2.48293835231534	1.53463128040583	3.34917097826541	2.66232778279881	1.97876213081634	1.27515627928196	1.33389837147713	1.17094277346257	3.02386884021798
0.881	2.04130208801767	2.48271465636141	1.53479945698218	3.34954540130064	2.66185733727379	1.97919890394642	1.27513758810456	1.33434177810683	1.17105704087629	3.0245356864402
0.882	2.04119479663199	2.48325350251121	1.53441639277072	3.34968333819324	2.66208567357609	1.97973744896148	1.27599520797452	1.33458949877144	1.17175631669476	3.02551382619624
0.883	2.04191001382654	2.48305020036962	1.53458456919072	3.34986066265907	2.66254234759567	1.97983921966108	1.27625616012045	1.33492985962392	1.17233961674134	3.02629427775092
0.884	2.04220800647111	2.48326369952202	1.53403520360504	3.35120081010864	2.66219984190409	1.98150155950553	1.27676584679112	1.335559569517	1.17234474254889	3.02707473241669
0.885	2.04221994780508	2.48338574484187	1.53451356507023	3.35110226003162	2.66231401035001	1.98157363837515	1.27672846367496	1.33602379164235	1.1729246257762	3.02839368677374
0.886	2.04261329122749	2.48283670135167	1.53417908695525	3.3521467617103	2.66193018801641	1.98224365605137	1.2773747369582	1.33697305155928	1.17397525134711	3.02906054551737
0.887	2.04301857645317	2.48350779039939	1.53429867734722	3.35328981772028	2.66133180197606	1.98250658585338	1.27799010251248	1.33734463525194	1.17467111438671	3.02984100996869
0.888	2.04289934298953	2.48295874657936	1.53396419938973	3.35380218351495	2.66147351508241	1.9834395375727	1.2780583951513	1.33831471275913	1.17467111438671	3.03059933688783
0.889	2.04343580380755	2.48339594209577	1.53398849249093	3.35421599899134	2.66191641588363	1.98394840375288	1.27861768693555	1.3391505232485	1.17490648509817	3.03171323957424
0.89	2.04374573937324	2.48330448856577	1.5342762599513	3.35512257157853	2.6617747033651	1.98460573318873	1.27891602530714	1.33973861101455	1.17583942859565	3.03237272693005
0.891	2.04384109008086	2.48331468607686	1.53372689413163	3.35498463273211	2.66190264390942	1.98491105454543	1.27907130306202	1.3402132448153	1.17665810349591	3.03314582131756
0.892	2.04404373339372	2.48331468607686	1.53396607503775	3.35569410429258	2.6620443565447	1.98594579202107	1.27945662687752	1.34082214919354	1.17700432936936	3.03347925718027
0.893	2.04415102605321	2.48320283774743	1.53384648455367	3.35652173997307	2.66164676288508	1.98667520958407	1.27982325925775	1.34178182747468	1.17746994894931	3.03460055671738
0.894	2.04435366956946	2.48323343075199	1.53401466188371	3.35738893128282	2.66176093160187	1.98684906774463	1.28017120018437	1.34223564811525	1.17711859983213	3.03559349059802
0.895	2.04485430782042	2.48303012965426	1.53382406764489	3.35719182694212	2.66139088211782	1.98804497528589	1.28033295418958	1.34307146627623	1.17805325459199	3.03648020332047
0.896	2.04485430782042	2.4832436286203	1.53332328881011	3.35723121459133	2.66150505081091	1.98798559165391	1.2806995877482	1.3430922818534	1.17886681058642	3.03713970249246
0.897	2.04486624995136	2.48334527921057	1.53282251035742	3.35845306344695	2.66103460482195	1.98858354777693	1.28094185163486	1.34402074178776	1.17910047480073	3.03825363891785
0.898	2.04579606241058	2.48293867724306	1.53296639442933	3.35845306344695	2.66087912135415	1.98928328233323	1.28106622182331	1.3448669713022	1.17898449622481	3.03857231436032
0.899	2.04559341796239	2.48250148182345	1.5326319164867	3.35914293202876	2.66063701280786	1.98963100860292	1.28127757797707	1.34545506680404	1.17944841082199	3.03989870823824
0.9	2.04589141339696	2.48283702691513	1.53227502255719	3.35989179998073	2.66075118132375	1.98985155049324	1.28151984202341	1.34521774693176	1.18003171867261	3.04078543639204
0.901	2.04649934754312	2.48273537665275	1.5323703194029	3.36060128197322	2.66049530145548	1.99082693176649	1.28230919114437	1.34630129932939	1.1805007548075	3.04155855675658
0.902	2.04670199249409	2.48296927196113	1.53191812906748	3.36087716392007	2.66025319313723	1.99152667435361	1.2820108482129	1.34642516358456	1.18096296448406	3.04233906530732
0.903	2.04677345833927	2.48265412317624	1.53191812906748	3.36091655164387	2.6597827486774	1.99178961343932	1.28218481974076	1.34738485473039	1.18131431528998	3.04299857852323
0.904	2.04713116866773	2.48254227469172	1.53153694217956	3.36135015310663	2.65939892988298	1.99245966819705	1.28267582743363	1.34763258410016	1.1810806502586	3.04399893107218
0.905	2.04722651983187	2.48246102183084	1.53156123601644	3.3622567459034	2.65952686941701	1.99242997742329	1.28304246424053	1.3481072266679	1.18201019177568	3.04487090072221
0.906	2.04753645961227	2.4823593720013	1.53091657475235	3.36269034962392	2.65971389246399	1.99320181485878	1.28306115727717	1.349066921828	1.18259350240239	3.04631832947882
0.907	2.04803710231983	2.48216627143322	1.53115575556612	3.36296623299583	2.65975520571701	1.99399063773892	1.28323512933829	1.34921160440132	1.18282546193938	3.04609848887961
0.908	2.04813245363648	2.48183072600517	1.530533510465	3.36338005859162	2.65949932666567	1.99433837774793	1.28375704651743	1.34978929684452	1.18271118828419	3.04698524037938
0.909	2.04792980780575	2.4819527733378	1.52993743761269	3.36361655488651	2.6593851584804	1.99496604205472	1.28405539137906	1.35016089359526	1.18340706751601	3.04821284174922
0.91	2.04845433767686	2.48185112383555	1.53005702765721	3.3641683236952	2.65900134041946	1.9951696038857	1.28437243008238	1.35051167320057	1.18364073349134	3.04929727711349
0.911	2.04875233527736	2.48186132290066	1.52986643465371	3.36493698143882	2.6587592331739	1.99573789021602	1.28465208274794	1.35158483135997	1.18445771212171	3.04943306148842
0.912	2.04891915142762	2.48155637495688	1.52989072826812	3.36537058866876	2.65898756933181	1.99620439650588	1.28486344276019	1.35209070537496	1.18480565320322	3.04987274860023
0.913	2.04874039183685	2.48179027148613	1.52991502195095	3.36590275193643	2.65851712613394	1.99664121401253	1.28539184494748	1.35245189559534	1.18480565320322	3.0513128218419
0.914	2.04927686693073	2.48114977861391	1.52958054527637	3.36637574844123	2.6587592331739	1.99734097706696	1.28550973619333	1.35281308615156	1.18515359472976	3.05141904906411
0.915	2.0491576281102	2.48084483204289	1.52896017974683	3.36704585701038	2.65897379840243	1.99780748710472	1.28612512643175	1.35389665983639	1.18620253736751	3.05209336635694
0.916	2.04946756989519	2.48105832931083	1.52872100006314	3.36747946786443	2.65826124805026	1.99814252551507	1.28683971579666	1.35423703283017	1.18596716518756	3.05329882399824
0.917	2.04977751205093	2.48086523160819	1.52845940461158	3.3679524667544	2.65786366046988	1.99904586097003	1.28661614363154	1.35508328477595	1.1865487752276	3.05418560297702
0.918	2.04956292141562	2.48052968625674	1.52917694465056	3.36870135373125	2.65786366046988	1.99924942866829	1.28705107836818	1.3554444776906	1.18666475634102	3.0549661575707
0.919	2.04968216051772	2.48056028596524	1.52838840192309	3.3691349669692	2.65836164493181	1.99948268583837	1.28724374691489	1.3561668645304	1.18678073750409	3.05542063894669
0.92	2.05020669428119	2.48056028596524	1.52846128308687	3.36941085488897	2.65763532494924	2.00028424353993	1.28745511023386	1.3563011422292	1.18712527180556	3.0561864129064
0.921	2.05009939860364	2.48014349245907	1.52803151074556	3.3691743543321	2.65784988969332	2.0007210717494	1.28752340279676	1.35748777392367	1.1873606440648	3.05717203817314
0.922	2.05020669428119	2.48037738972776	1.52808009834911	3.36962757414668	2.65723773827394	2.00102642746315	1.28810141012349	1.35771469078351	1.18747662552611	3.05762652495498
0.923	2.05052858179399	2.48018429397507	1.52791380000876	3.37012035758566	2.65722396759961	2.00190009022681	1.28789004627483	1.35842667178031	1.18770688405199	3.05883940034057
0.924	2.05055247071344	2.47976750166604	1.52762791176834	3.37049480323914	2.65735190604587	2.00209094071974	1.28855504185998	1.35900437552887	1.18887181530504	3.05971880603013
0.925	2.05083852548567	2.47944215696483	1.52774750185019	3.37138164059434	2.65686769383856	2.00276103481661	1.2887168092641	1.35961330944451	1.18898779732441	3.060499380616
0.926	2.05137500710799	2.47968625560695	1.52712713768454	3.3719138147969	2.65696809089869	2.00276103481661	1.28897777159028	1.36021183448931	1.18875412908444	3.0611663341
0.927	2.05145841398338	2.47948296046435	1.52665065798211	3.37230804526331	2.65696809089869	2.00306639494315	1.28899646684416	1.3610372790509	1.18875412908444	3.06225820555603
0.928	2.05155376570169	2.47926946444471	1.5266749520587	3.37254454812943	2.65636971166842	2.00321059433804	1.28938180772115	1.36191477605761	1.18933403965599	3.06282633077071
0.929	2.05188760045437	2.47927966558225	1.52622088648122	3.37305694169973	2.65622800300253	2.0044362817816	1.28966146604197	1.36189395540527	1.18979967285874	3.06382677235785
0.93	2.05218560079869	2.47950336281257	1.52605458881439	3.37349056130816	2.6557437923731	2.00414364407177	1.28976714928827	1.36236861398079	1.19026189917032	3.0644937360695
0.931	2.05209024902287	2.47876122809608	1.52588829132791	3.37392418171371	2.65550168736626	2.00497490966054	1.29064351837246	1.36307019265533	1.19060814383941	3.06481982139788
0.932	2.05249554651548	2.47878163103574	1.52533893044555	3.37416068577909	2.65534620872187	2.00530996226611	1.29034516293339	1.36332834305019	1.19037788183491	3.06538055842975
0.933	2.05271014075185	2.47870038752541	1.52529222286951	3.37433801874116	2.65500370728148	2.00530996226611	1.29074920237486	1.36368954334944	1.19049216102937	3.06627478242904
0.934	2.05279354731129	2.47837504357954	1.52517263309021	3.3746730816408	2.6547340618281	2.005513539788	1.29071181023677	1.36451499454835	1.19118976189112	3.06714681499451
0.935	2.05313933018786	2.47795825519235	1.52488674615114	3.3749883610038	2.6546474360545	2.0066501793971	1.29083619023272	1.36488660639059	1.19118976189112	3.06750249803028
0.936	2.05292473530928	2.47809050779804	1.5245279772325	3.37585560626492	2.65461989483457	2.00678165569221	1.29134591540764	1.36560901018511	1.19130574495706	3.06816207448094
0.937	2.05282938346952	2.47789741740149	1.52393190992242	3.37595416533788	2.65483445877819	2.00685375904619	1.29201092178145	1.36609408374121	1.19165710075676	3.06915514180355
0.938	2.0527340316553	2.47790761982728	1.52414679494274	3.37686080130214	2.65400774939796	2.00765534929305	1.29239626825761	1.36597021259238	1.19188736407258	3.06992835234296
0.939	2.05286522046497	2.47717569259058	1.52352643403281	3.37735359973276	2.65355108368535	2.00788861657263	1.29250195352615	1.36692995036568	1.19188225514169	3.07037547395231
0.94	2.05324662774763	2.47728754112921	1.52352643403281	3.37739298661442	2.65376564566468	2.00829578012873	1.29258894175505	1.36705382185574	1.19246217293691	3.0712475182159
0.941	2.05327051939018	2.47677931268613	1.5229770753089	3.37796456008098	2.65349600121826	2.00909737684784	1.292694627151	1.36766276906979	1.19292781059335	3.0721269654574
0.942	2.05359241299531	2.47635232485739	1.52288177990337	3.37843757439284	2.65325389778665	2.00903800626065	1.29301168408178	1.36777622973381	1.19281352939093	3.07238383435265
0.943	2.05368776486074	2.47627108586335	1.52250059844598	3.37900914982093	2.65322635739097	2.00992866244445	1.29346532338015	1.36850905026246	1.19339174636225	3.07346834624282
0.944	2.05337781717818	2.47639313773714	1.52247818494057	3.37944277890626	2.65254135931815	2.01010256165279	1.29362060295911	1.36898371633968	1.19350773043073	3.07434039906975
0.945	2.05369971102447	2.47587470912139	1.52214371115664	3.37910771032018	2.65287008754567	2.01027646209762	1.29374498637214	1.36944797164136	1.19374310327335	3.07523466135817
0.946	2.05360435917816	2.47577306426625	1.52171394243809	3.37999456912422	2.65197453253978	2.01064121036576	1.29434170891773	1.37019120689544	1.19315296902064	3.07544712360065
0.947	2.05393820022704	2.47556977475006	1.52154764595217	3.38029025169134	2.65198830245712	2.01110775251092	1.29464007101878	1.3702016185646	1.19326895317034	3.07645502519939
0.948	2.05392625372896	2.47559018248592	1.52138134964351	3.38062532156723	2.65174620003783	2.01190936150891	1.294553082369	1.37041812925943	1.19373289027488	3.07699358526555
0.949	2.0540454986456	2.47475661927178	1.52080769843888	3.38068449611724	2.65184659636424	2.01154461109472	1.29513110958357	1.37125400482849	1.19408254552584	3.0778952627902
0.95	2.05445079948092	2.47498031616218	1.52095158127109	3.38143341064605	2.65149032779741	2.01195178686257	1.29508151816674	1.37172867402864	1.19361350194123	3.07844863316389
0.951	2.0546773438307	2.47444148269819	1.52028451610601	3.38170930702542	2.650992353897	2.0130163575765	1.29506281942347	1.37223457911853	1.19337812926337	3.07890317780555
0.952	2.05476074883663	2.47413655087324	1.51987904234573	3.38257657401984	2.6505356910122	2.01269403274055	1.29574653610073	1.37268842573539	1.19407403662385	3.07944914600153
0.953	2.0547012379576	2.47395367264266	1.5199033363691	3.38310877092295	2.65036644513424	2.01316058006288	1.29574653610073	1.3729465848046	1.19418661827972	3.08021498394477
0.954	2.05509459272616	2.47374018073757	1.5199033363691	3.38352261711418	2.65036644513424	2.01386040306432	1.29585222401901	1.37365859170778	1.19395635027702	3.08078317063394
0.955	2.05489194172738	2.47366915218383	1.51942686206241	3.38350302044702	2.64989601276622	2.01386040306432	1.29632456692684	1.37424672573357	1.19384206730097	3.0817762885894
0.956	2.05502313536854	2.47314052587562	1.5192605666199	3.38403521989125	2.64951220657847	2.01393251565174	1.2964302552283	1.3743705998289	1.19383696234969	3.08210979751225
0.957	2.05502313536854	2.47296785624389	1.51895038815957	3.38444906663782	2.64900046588056	2.01416579066783	1.2967473208775	1.37496914688958	1.19406382776888	3.08289786284733
0.958	2.05482048429151	2.47295765067291	1.51864020984655	3.38421255483082	2.64897292678773	2.01483593444205	1.29713267665086	1.37534077019009	1.19429409665412	3.08376994301197
0.959	2.05516627744721	2.47307970468212	1.51813944238215	3.38492209077057	2.64777619657658	2.01493773110366	1.2973253547978	1.37602154484802	1.19406042526034	3.08422450235886
0.96	2.05557158046318	2.47245964308992	1.51782926443821	3.38519798931388	2.64905955415054	2.01503952789488	1.29751803311827	1.37650663150792	1.19394273899008	3.08489152876518
0.961	2.05515432976039	2.47249026123444	1.51749479262698	3.38519798931388	2.64811869151531	2.01557819583488	1.29744974418459	1.37675438117623	1.19440327779098	3.08586984747333
0.962	2.05498752166091	2.47184978942805	1.51739949806567	3.38606526802553	2.64773488782807	2.01614654794367	1.29804648090777	1.37686784391192	1.19486892041321	3.08631700380146
0.963	2.05572667265889	2.47176856015344	1.51720890899107	3.38640034486667	2.64739239299544	2.01632046211776	1.29781640104957	1.37721864450885	1.19463014647179	3.08743860422194
0.964	2.05541672079734	2.47136199303347	1.51649325969206	3.38679460019148	2.64690819500342	2.01655374013485	1.2982204593482	1.377579857534	1.19451416088839	3.08786353667595
0.965	2.05540477268188	2.4710672752944	1.51649325969206	3.38722824225303	2.64663855697195	2.01675733700898	1.29862451882937	1.37784843268841	1.19381314583246	3.08818964548996
0.966	2.05573862099738	2.47105706836768	1.51649325969206	3.38774065640725	2.64651062289823	2.01696093440226	1.29866192102194	1.3785500355332	1.19392402925908	3.08874304003104
0.967	2.05523796552831	2.47076235137295	1.51580190507128	3.38779983512021	2.64577055840364	2.0175589725514	1.29896029152507	1.37879778671227	1.19473762984796	3.08975100965163
0.968	2.05535721399037	2.47024393874848	1.51568231681091	3.38837142909798	2.64588472275981	2.01769045287691	1.29923996100047	1.37928287714218	1.19485361576378	3.09020558529253
0.969	2.05557181447634	2.4699390161991	1.5150619633447	3.38888384487134	2.6455146909963	2.01796617003346	1.29917167326632	1.37963367955989	1.19403491351166	3.09065275181518
0.97	2.05546451419296	2.46996963910915	1.51496666910176	3.38908097463535	2.6450167261776	2.01809765039189	1.29947004482859	1.37963367955989	1.19438287104629	3.09109250832844
0.971	2.05528575944953	2.4690140440712	1.51515913921785	3.38941605523823	2.6450167261776	2.01910289252517	1.29983670437196	1.38001572050818	1.19472912897778	3.0921919025677
0.972	2.05510700497694	2.46904466818196	1.51427531595889	3.38961318560871	2.64440459820375	2.0191750128764	1.30025947089936	1.38012918382478	1.19402641236733	3.09252542750866
0.973	2.05517845918537	2.46786538032807	1.51370355143355	3.3901847831664	2.64403456810514	2.01933617394254	1.30045215235611	1.38108895602334	1.19426008449297	3.0928663649671
0.974	2.05553620708821	2.46821113263554	1.51346437564609	3.39042129955884	2.64390663504612	2.01964157627068	1.30066353662318	1.38131588324391	1.19378934017378	3.09331353748197
0.975	2.05583421106859	2.46716411266135	1.51279543682358	3.39079576713891	2.64329450915552	2.02004878119536	1.30075052618624	1.38179056396524	1.19366995415042	3.09451917572342
0.976	2.05553620708821	2.46718453023392	1.51265343627193	3.39113084977836	2.64266861507313	2.02001910177624	1.30085621851024	1.38167710019627	1.19413219912618	3.0948452913844
0.977	2.05575080862903	2.4666661265052	1.51207979215743	3.3916630649969	2.64254068255169	2.02018026228598	1.30087492138846	1.3825129990473	1.19366145508609	3.09520105987712
0.978	2.05589395790003	2.46636121033456	1.51215267307113	3.3918208124934	2.64265484586195	2.02061714860879	1.30149037507064	1.38298768114632	1.19342438352291	3.09564823790553
0.979	2.05596541049346	2.46626978107101	1.51196208538799	3.39266831764336	2.64202895309306	2.02068927140998	1.30187574090598	1.38275034002858	1.19377234278479	3.09663400366974
0.98	2.05600125909629	2.46585301799133	1.51146132267625	3.39306258474267	2.64164515665723	2.02055779027815	1.30161477199195	1.38286380406233	1.19330329851406	3.09707377036783
0.981	2.05589395790003	2.46588364694617	1.51084097292841	3.39353562221442	2.64093264103604	2.02115583863744	1.30168305790126	1.3831115582961	1.19318391316571	3.09806695522632
0.982	2.05573910417289	2.46523297949553	1.51050650466774	3.3938707084278	2.64042091402069	2.02106680261463	1.30180745503341	1.3832354355117	1.19271316972378	3.09817319008263
0.983	2.05592980712049	2.46472479037789	1.51065038558837	3.39359480473835	2.64005088834136	2.02124073050462	1.30214324044873	1.38393704698233	1.19224412587727	3.09906014394684
0.984	2.05615636011778	2.46453172534668	1.51003003656406	3.39416641051294	2.63929706929254	2.02173697736307	1.30238550520265	1.38405051134001	1.19200705498136	3.09994710135241
0.985	2.05604905854218	2.46446071916328	1.51003003656406	3.39454088211538	2.6392833005154	2.02220354734632	1.30270258744303	1.38463865975347	1.19211964298268	3.10028063826263
0.986	2.05556035132906	2.46392190159604	1.50964886235993	3.39448169924718	2.63852948341091	2.02198303302487	1.30270258744303	1.38478336365877	1.19176658583894	3.10095512993163
0.987	2.05589420629888	2.46384068593258	1.50945827535059	3.3946788342731	2.63808660443311	2.02221631831078	1.30282698647198	1.38465948594655	1.19141352882028	3.10138007138935
0.988	2.05610880995333	2.46363741220374	1.5091238076577	3.39570368424642	2.63814569131253	2.02262353576896	1.30282698647198	1.38537151300884	1.19164380300324	3.10216080201173
0.989	2.05547695007751	2.46355619756309	1.50921910112874	3.3962557080131	2.63756111289656	2.02252173120885	1.30303837574797	1.38571190726741	1.19129074610627	3.10260057790799
0.99	2.05572740458611	2.46303780382903	1.50893322076188	3.3962557080131	2.63694899854053	2.0225938591627	1.30312536551043	1.38606271502562	1.19175299447663	3.10306260618075
0.991	2.05554865272949	2.46243819849205	1.50821757989922	3.39668936604072	2.63680729958405	2.02292895023172	1.30344245037161	1.38633129765513	1.19116456653625	3.10383592662918
0.992	2.05552475147165	2.46222471493093	1.50857634083001	3.39700487298367	2.63667936944185	2.02329371832685	1.30363513539428	1.38655822751523	1.19139993767107	3.1042682877945
0.993	2.0552506484444	2.46191980763875	1.50817087379393	3.39785239189277	2.63667936944185	2.02320468999532	1.30405791747161	1.38642393614519	1.19046185077647	3.1046315045359
0.994	2.05527455000178	2.46128957041937	1.50795599353603	3.39761586967454	2.63629557938876	2.02353978267941	1.30358555683003	1.38716720610332	1.19022478115849	3.10517010274906
0.995	2.05547720318919	2.46088302932856	1.50721606006539	3.39832543685321	2.63531344673917	2.02351010717306	1.30409532961972	1.3874867752251	1.19010539710879	3.10627697675293
0.996	2.05567985649571	2.4603850670008	1.50726464721406	3.39856195959548	2.63558307468425	2.02361191316001	1.30400833986291	1.38725984463237	1.1902179870396	3.10625471993727
0.997	2.05550110523233	2.46018179757519	1.50695447406908	3.39862114538789	2.63480172892345	2.02404881330823	1.30426930925983	1.38831227275496	1.19021289202988	3.10736901690071
0.998	2.0552150519796	2.46020222331583	1.50645371485654	3.3991927614018	2.63444547779108	2.02415061982569	1.30437500534139	1.388116581585	1.18927650413082	3.107808801782
0.999	2.05552500764938	2.45934829617438	1.50583336942485	3.3999023322475	2.63379206423135	2.02458752172221	1.3048847808191	1.38880778785971	1.18985643956949	3.10837708382233
1	2.05593031482967	2.45896218631934	1.50533261098676	3.39986294868922	2.63319372464621	2.02468932877038	1.30432542844963	1.38881820119109	1.18903603878745	3.10857471702551
1.001	2.05572766117995	2.45834217038921	1.50502243869901	3.39992213553407	2.63283747526709	2.02492261764971	1.3047977909175	1.38857044338617	1.18914693178576	3.10903676436847
1.002	2.05556086197614	2.45802705619292	1.50421150888759	3.40106537427625	2.6325816181131	2.02509655826969	1.30532627570095	1.3885808567106	1.1885619017106	3.10978784221757
1.003	2.05588277017433	2.45773237010234	1.5041405095316	3.40073027883255	2.63219783284668	2.02519836597124	1.30534498315154	1.38870473564017	1.18832653136551	3.10992376165142
1.004	2.05558476532814	2.45744789929276	1.50368645820433	3.40232676730901	2.63218406476238	2.0253001738035	1.30562466041713	1.38907637282575	1.18808606735122	3.11090957821338
1.005	2.05528676068916	2.45681767391522	1.50349587271201	3.40214942944045	2.63182781622675	2.02544444326059	1.30504659878822	1.38907637282575	1.18749933979216	3.11155442208728
1.006	2.05562062105748	2.45607560295186	1.50282694349587	3.40197209188355	2.6310877842211	2.02513901863672	1.30557508603696	1.38951982210373	1.18725887650298	3.1117817391664
1.007	2.05542991923748	2.45618744988582	1.50256535872793	3.40264228625797	2.63071776883513	2.02564806033038	1.30548809622898	1.38976758048543	1.18679322973622	3.11257735266797
1.008	2.05554917445938	2.45602504491112	1.50177684500297	3.40297738408038	2.63010566684415	2.02535542514386	1.30580519006898	1.38989145977556	1.18632588558372	3.11310111747797
1.009	2.05566843000593	2.45539482328489	1.5015619669285	3.40293800122845	2.62972188438568	2.02618677761725	1.30608486795341	1.39012880501455	1.18573236785593	3.11388189124154
1.01	2.05538237753685	2.4546527561896	1.50161055292404	3.40283942949826	2.62921017530514	2.02569052414792	1.30612228503573	1.39000492565227	1.18584665747956	3.11366941613768
1.011	2.05527507431203	2.45423601531454	1.50070433458599	3.40370677038763	2.62888146635453	2.02625891467949	1.30638325465203	1.39035573695764	1.18502795667089	3.11479859882435
1.012	2.05520362857963	2.45428709370581	1.50103879801121	3.40414044206124	2.62789935562424	2.02640319064579	1.30612228503573	1.39024227095646	1.18444123062186	3.11478375217607
1.013	2.05491757654091	2.45376872331122	1.50051374978443	3.40394329741489	2.627757660535	2.02689944520498	1.3064393811296	1.39023185758345	1.18431845314292	3.11476148314913
1.014	2.05492952925387	2.45325035403618	1.50015687346859	3.40421920729295	2.62748803919772	2.0268401025137	1.30666948854122	1.39106777389043	1.18419907099804	3.11534463444356
1.015	2.05453617417166	2.45294546284794	1.49970282507083	3.40457411455462	2.62711802777094	2.0268401025137	1.30677518786196	1.39118124014669	1.18384601708246	3.11623165642803
1.016	2.05484613146765	2.45267122242979	1.49984670344527	3.4055400351398	2.62649216434851	2.02624203826232	1.30617841185982	1.39070654859017	1.18314330445537	3.11645155643683
1.017	2.05457203281294	2.4520512266735	1.49953653356284	3.405579417281	2.62625008004778	2.02685290105348	1.30658249877365	1.39120206706182	1.18243889480129	3.11711868199727
1.018	2.0546912895036	2.45217329064042	1.4988451950864	3.40615104782097	2.62589383800388	2.02742129677337	1.30689959710089	1.39130511980964	1.18289944871168	3.11756590854446
1.019	2.05428598146363	2.45133982076465	1.49879660907702	3.40591451903901	2.62575214408181	2.02726014553461	1.30711099661247	1.39119165354742	1.18254639529019	3.11832442594223
1.02	2.05471519606863	2.45082145784985	1.49853502562375	3.40654534186632	2.62515381911664	2.0274637685616	1.30691830705393	1.3912947064623	1.18219164486285	3.11855175276857
1.021	2.05494175743257	2.450862329249	1.49824914933036	3.40737331498104	2.625140051086	2.02772673116685	1.30723540687454	1.39165593225326	1.18136955137693	3.11844551445207
1.022	2.05444109834402	2.45022190335322	1.49805856520793	3.40755065241865	2.62451419131309	2.02753591097894	1.30760207645615	1.39140817283726	1.18136955137693	3.11944621296207
1.023	2.05445305191546	2.44970354326669	1.49777268913387	3.40727474082904	2.62371509133959	2.02750624192412	1.30735981766575	1.39153205251213	1.181014801406	3.11986374139026
1.024	2.05457230964114	2.44952072377699	1.49722335012921	3.40826024324663	2.62404379385387	2.02773953503834	1.30746551810396	1.39165593225326	1.18054067051302	3.12053087652928
1.025	2.0543696552843	2.4488093291176	1.49681788944865	3.4086545414656	2.623760407612	2.0276801976582	1.30767691935675	1.39176939869951	1.17948830073136	3.12097810994145
1.026	2.05448891319051	2.44838238117022	1.49674689052085	3.40831943608432	2.6236324825535	2.02798563546851	1.30797531084601	1.39189327851288	1.1794899977845	3.1215241568644
1.027	2.05471547578954	2.44777261758132	1.49576779950084	3.40896983565868	2.62292000420433	2.02775234192029	1.30780133141904	1.39200674502448	1.17936552579045	3.12185772672496
1.028	2.05484668886062	2.44758980247869	1.49538663241113	3.40940351648047	2.62217999184505	2.02868551774005	1.30820542468485	1.39188286520515	1.17842575020477	3.1217589145267
1.029	2.05495399354173	2.44694938328732	1.49510075724553	3.41038926924308	2.62216622392225	2.02836322024709	1.30831112612706	1.39199633177019	1.17877371191322	3.12253229520976
1.03	2.05519251259606	2.44666494335117	1.49424125300793	3.41072437740346	2.62206583531293	2.02815959361315	1.30813714675502	1.39212021159548	1.17760026566867	3.12330567835202
1.031	2.05489450722668	2.44625843846288	1.49412166877197	3.41117762919707	2.62179621834875	2.02843536664977	1.30813714675502	1.39221285204496	1.17771625286562	3.12318458432859
1.032	2.05466794292626	2.44542499067228	1.49321545958973	3.41123682389611	2.62129828894059	2.02866866118269	1.30838597451738	1.39246061166504	1.17654620119826	3.12354043983696
1.033	2.05459650206341	2.4448152375134	1.49271470968375	3.41169032373601	2.62092828431662	2.028477847156	1.30859737875398	1.39247102481926	1.17688907253024	3.12363925122857
1.034	2.05432240669565	2.44495774628798	1.49238025044651	3.41192685718363	2.62054451235686	2.028477847156	1.3086843683567	1.39234714491575	1.17595438870478	3.12474621258473
1.035	2.05414366168739	2.44441895761124	1.49187950109611	3.41178890012808	2.61980450513391	2.02852032923835	1.30891448605122	1.39234714491575	1.17489862878481	3.12464740156957
1.036	2.05435827178103	2.44347367066638	1.49202337737402	3.41202543366397	2.61944826989547	2.02838884904886	1.30859737875398	1.39231590597553	1.17512551302397	3.12509464498891
1.037	2.05397687213877	2.4430876156009	1.49092471004545	3.41310952706976	2.61870826512794	2.02862214376164	1.30874050695007	1.39233673182186	1.17477246213312	3.12585317928237
1.038	2.05369082266529	2.44289458889924	1.49109287825489	3.41297156957295	2.61869449735303	2.02866462779807	1.3088274964796	1.3925636654869	1.17406805712268	3.12620161454274
1.039	2.05370277800802	2.44206115362078	1.49023337928144	3.41297156957295	2.61799579802545	2.02832951816803	1.30877793348114	1.39233673182186	1.17289970494099	3.12618675614556
1.04	2.05360742825081	2.44186812847382	1.49080700456179	3.41368117335917	2.61782657127021	2.02837200324726	1.30911375649222	1.39247102481926	1.17277862825155	3.12696015132562
1.041	2.05361938370512	2.44136001144464	1.49004279695968	3.41413467973795	2.61806864950774	2.02870711341122	1.3087096576151	1.39187245201118	1.17207083133416	3.12752106914638
1.042	2.05324994061424	2.44095351892422	1.48999609044859	3.41450917298987	2.61721449267313	2.02907188871656	1.30879664698734	1.39207855947486	1.17171438851395	3.1273085894442
1.043	2.05338115760387	2.44066909613174	1.48935146700607	3.41486410433677	2.61721449267313	2.02874960060136	1.30885278846865	1.39208897233433	1.17113106125069	3.12829446898323
1.044	2.0529758476602	2.44015076001477	1.48932717479916	3.41500206226844	2.61660241522901	2.0293476716967	1.30867880999646	1.39219202631923	1.17054603798985	3.12827960877718
1.045	2.05310706500111	2.43974427064217	1.48918517720877	3.41579043118955	2.61600410686263	2.02908471198192	1.30916989907238	1.39183080037292	1.17007360867065	3.12972760484798
1.046	2.05280906055853	2.43944962791185	1.48889930421115	3.41581024944027	2.615748262321	2.02902538497771	1.30927560285855	1.39194426720537	1.16983484954996	3.12895420058434
1.047	2.05230840162439	2.43871782755656	1.48813509858295	3.41581024944027	2.61572072682057	2.02902538497771	1.30890893139413	1.39135610807321	1.16913384004349	3.12950769348799
1.048	2.05284492909053	2.43852480838743	1.48763435201502	3.41624394324818	2.61496696261964	2.02860128421918	1.30896507576392	1.39147998744671	1.16901276415444	3.12972760484798
1.049	2.05255888105943	2.4380064774099	1.48768293640761	3.41644110063566	2.61512241976485	2.02914002974196	1.30885937174812	1.39149040023234	1.16795870609996	3.12982641436527
1.05	2.05247548820041	2.43803715058952	1.48706260713733	3.41661843881114	2.61462450012058	2.02870310062384	1.3089463608135	1.39168609590526	1.16772164374078	3.13037990889925
1.051	2.0524874447297	2.43698004336765	1.48653756912607	3.41738725069816	2.61473865417053	2.0286437759849	1.30949359773084	1.39217120104874	1.16760396078911	3.13094083613116
1.052	2.05260670729158	2.43668540648569	1.48632269562958	3.41758440909328	2.61402619533563	2.0288474096824	1.30940660868543	1.39157262903121	1.16631114539444	3.13104707665999
1.053	2.05230870294301	2.43641122111988	1.48551178635104	3.41858976298433	2.61377035224464	2.02874559276783	1.30940660868543	1.39158304153587	1.1664254356038	3.13138809303757
1.054	2.05201069879908	2.43577082494428	1.48498674953907	3.41904328377113	2.61361489541746	2.02915286121603	1.30902122157815	1.39132487057938	1.16502002763285	3.13128185247414
1.055	2.05232065969483	2.43538479725159	1.48477187655996	3.41906284103046	2.61375658443265	2.0293268351318	1.30965545051635	1.39143833744151	1.16536968311701	3.13215407319763
1.056	2.05176052210938	2.43442931942809	1.48448600501139	3.4196543220151	2.61328620248284	2.02929717427169	1.30965545051635	1.3913352829636	1.16466189062757	3.13226774596885
1.057	2.05166517312246	2.43444977139882	1.48374609631801	3.41975290244076	2.61241829020494	2.02880092115066	1.30974243949249	1.39168609590526	1.16407347742394	3.13270757347948
1.058	2.05189174248388	2.43404329544591	1.4834845169182	3.42042314387292	2.61251867552864	2.02950081030656	1.30951890565564	1.39145916221664	1.16255208558015	3.13304859330135
1.059	2.05129573455159	2.43374866561043	1.48291089816141	3.42093560377428	2.61216244829629	2.02874160058713	1.30951890565564	1.3911905792424	1.16243101045246	3.13303372839003
1.06	2.05111699414296	2.4328034197598	1.48262502719751	3.4209948059459	2.61202075969052	2.02887307866822	1.30974903375227	1.39107711239218	1.16195688824723	3.13359466326923
1.061	2.05123625772029	2.43229532928896	1.48219528284228	3.42142850924964	2.61192037447618	2.02917853321412	1.30974903375227	1.39106670024205	1.16160553716393	3.13444459216662
1.062	2.05064025047396	2.43221416563739	1.48202899395776	3.42205937657921	2.61078285708723	2.02875443994102	1.30969947950455	1.3907158876907	1.1598504798186	3.13436808238337
1.063	2.05087877806806	2.43195022286143	1.48202899395776	3.421862213387	2.6100428712084	2.0286229623189	1.30969947950455	1.39022037266244	1.15972940487368	3.13479304714196
1.064	2.05098608449611	2.43140122533774	1.48131337940965	3.42237467529583	2.61019832701017	2.02866546339724	1.30959377351401	1.3907262998877	1.15914099374661	3.13524774526006
1.065	2.05028277109786	2.43088291175736	1.48100321744841	3.42286758442631	2.60934419063546	2.02850432786246	1.30989217429115	1.3901069059669	1.15890562936929	3.13591492805215
1.066	2.05010403179985	2.43047644405248	1.48081263723964	3.42347862992249	2.60931665468845	2.02853398611922	1.30982390323201	1.39022037266244	1.15796247610262	3.13559620397105
1.067	2.04973459598843	2.42973444318988	1.48028760388295	3.42334066940826	2.60893289541821	2.02844501206366	1.30986133893566	1.38964262766885	1.15737576193316	3.13635476176314
1.068	2.04955585734065	2.42890105597934	1.48038289392996	3.4232619130807	2.60819291357532	2.0281820585643	1.30979306855315	1.38985914886108	1.15644109085328	3.13635476176314
1.069	2.04946050905551	2.4293484342953	1.47964298960332	3.42474037727428	2.6080925297906	2.02805058199895	1.30953210337837	1.3895083372302	1.15573839185617	3.13645356931263
1.07	2.04968708024415	2.42829136008826	1.47962057392953	3.4248389602974	2.6073663178921	2.02815240125149	1.30991749369597	1.38938445885428	1.15538195342359	3.13668092043262
1.071	2.0493056873618	2.42780373978325	1.4795495755592	3.42507550430411	2.60760838832551	2.02819490697221	1.30981178684477	1.38926058054436	1.15502721154975	3.13700707939421
1.072	2.04888841984695	2.42748866467947	1.47888067015458	3.4251740874918	2.60745293334501	2.02857253083863	1.30963781009609	1.38864118998447	1.15421022396397	3.13724186574497
1.073	2.04900768453708	2.42674667120883	1.47885637878876	3.42604151043708	2.60659880362839	2.02853002300066	1.30948255211963	1.38865160150085	1.15338645157183	3.13756802535444
1.074	2.04882894679627	2.42657412967626	1.47818934991397	3.42594292676962	2.60648465264655	2.0283985466314	1.30950127088514	1.38852772352674	1.15303171009765	3.13789418525624
1.075	2.04874555731397	2.42637090033435	1.47768860971562	3.42631743297531	2.60659880362839	2.028207758398	1.30967524731392	1.38840384561856	1.15244499800902	3.13791648983143
1.076	2.0486621679834	2.42563913959676	1.47752232168965	3.42675114593843	2.6057309083282	2.028207758398	1.30973140434545	1.38814567872346	1.15138586350829	3.13802273158165
1.077	2.04837612417764	2.42533429698025	1.47699729050348	3.42610071681228	2.60524677014593	2.02801697169849	1.30975012367726	1.38757834714753	1.15092022629457	3.13834889205724
1.078	2.04829273512228	2.42471438307762	1.47632838770025	3.4271454824355	2.60510508400039	2.02835208852416	1.30940217159668	1.38720671448276	1.14974680416275	3.13855394080477
1.079	2.04810203945293	2.42494830163941	1.47609110144122	3.42783557420727	2.60462094664555	2.02785584122512	1.30976884316973	1.38777404596955	1.14915839700719	3.13912232658587
1.08	2.04781599612694	2.42411493189054	1.47544649060278	3.42840725242493	2.60450679637131	2.02772436591964	1.30961358685142	1.38694854857139	1.1496206411002	3.13891727826696
1.081	2.04804256886501	2.42392193599881	1.47537549232352	3.42925485594453	2.60375305634677	2.02746141567687	1.30963230674139	1.38659773908931	1.1481009611467	3.13968327942158
1.082	2.04763725974154	2.4231799517019	1.47475517327824	3.42935344132335	2.60341060674139	2.02703733722705	1.30958275919439	1.38657691707368	1.14716120727388	3.13991063556387
1.083	2.04725586923077	2.42268211883301	1.47468417507509	3.42941265015105	2.6033968387234	2.02646892719534	1.31007385979743	1.38610223086787	1.14692414836677	3.14000200574017
1.084	2.04707713336054	2.42192990625854	1.47411056371196	3.43012229397361	2.60277101854471	2.02687620911874	1.31009258049924	1.38598876485542	1.14633913517071	3.14066920310826
1.085	2.04688643837605	2.42175737602181	1.47356124420171	3.43049680478489	2.60240103412893	2.02694837663817	1.30953321248391	1.38550366846218	1.14562965539688	3.14066920310826
1.086	2.0469103572101	2.42144230816096	1.47360982606968	3.43045742822272	2.60215896737192	2.02734279970943	1.30972590860117	1.385245504531	1.14457731123377	3.14098049393599
1.087	2.04651700812958	2.42061918197632	1.47301379950075	3.43096990209694	2.60166106650075	2.02728349315476	1.30967636285105	1.38443042267937	1.14352157507604	3.1412152873307
1.088	2.04602831211303	2.42009066049547	1.47270364090039	3.43136424712893	2.60139146472171	2.0267872495873	1.30995604693173	1.38429613574203	1.14316513914731	3.14132896615738
1.089	2.04595688404552	2.41955190777076	1.47220290412442	3.43197530887717	2.60077941590186	2.02646499725353	1.30997476819177	1.38382145216799	1.14246075004753	3.14176880906679
1.09	2.04545622899637	2.41949122566318	1.47210761498995	3.4322118586086	2.60102148176271	2.0262742203267	1.30980079298123	1.38358411058597	1.14187404212923	3.14166256660386
1.091	2.04538480127488	2.41930846914257	1.47179745674581	3.43250761902973	2.60063773163546	2.02596875616082	1.30973252697321	1.38346023459599	1.1408200043694	3.14201104165054
1.092	2.0453014140759	2.4188917936681	1.4711771406523	3.43353286772196	2.60001191661053	2.02593910438361	1.30983823613545	1.38332594831549	1.14022990393988	3.14210241012845
1.093	2.04459810590439	2.41858696221389	1.47108185162291	3.43390738230247	2.59927195400172	2.02624456892104	1.31013664235494	1.38285126585993	1.13906158009739	3.14222352663734
1.094	2.04482467928035	2.41766223761881	1.47072498651058	3.43410455789774	2.59880159241775	2.02579084906836	1.31008709912725	1.38225270843705	1.1385874640738	3.14235208102617
1.095	2.04472933239138	2.41733694126716	1.47029524900175	3.43432127325268	2.59854576050759	2.02565937672801	1.31013664235494	1.38247963908742	1.1376494126011	3.14255712871066
1.096	2.0447532525684	2.41671704969616	1.47041482877471	3.43481421302402	2.59816201308811	2.02526496044131	1.31029851882782	1.38130334654137	1.13659537805137	3.14279192631608
1.097	2.04425259829677	2.4163917541332	1.46979451369622	3.43520856620829	2.5981757806113	2.02503166676425	1.3103172414586	1.38176761707069	1.13635662351777	3.14246576105949
1.098	2.04449113279285	2.41599555053272	1.46946006563388	3.43510997779824	2.59793371677921	2.02520566089449	1.31014326676503	1.38104518626762	1.1351866062475	3.14301928703279
1.099	2.04419313225737	2.41547727138373	1.46943764915828	3.43514935336403	2.59705207577098	2.02494271777151	1.31028642306186	1.38127211648029	1.13494954859199	3.14323921020575
1.1	2.04421705319361	2.41463369912566	1.46857817577249	3.43574088459408	2.59693792797518	2.02481124639349	1.31026769991079	1.38018847243232	1.13389551600464	3.14324664823265
1.101	2.04383566676857	2.414349342243	1.4683875983104	3.43645054377042	2.5964262671898	2.02465012617753	1.31009372545217	1.37962114840734	1.13284148434525	3.14346657167039
1.102	2.04375228091177	2.41413589120755	1.46795786218347	3.43611540162292	2.59567254496545	2.02438718426095	1.30991975115987	1.37958991915376	1.13260103291136	3.14358025258395
1.103	2.04366889520444	2.41382083213045	1.46745712830369	3.4368644369809	2.59507427357871	2.02409459456698	1.31062227870518	1.37886749261085	1.13224968915589	3.14413378155052
1.104	2.04397885652654	2.41318048036762	1.46702739277711	3.4375939374718	2.59507427357871	2.02389095017095	1.31038004122907	1.37853750851798	1.13096029821703	3.14434626717792
1.105	2.04358550964654	2.41290636125663	1.46674152705537	3.43875717628111	2.59504673894464	2.02420929686407	1.31008163230903	1.37755692656552	1.13013823451967	3.14401266184748
1.106	2.04277489524692	2.41215416894609	1.46621650344972	3.43842203101234	2.59490505741057	2.02434076707751	1.31001336928095	1.37730917928437	1.12943385125216	3.14457363018554
1.107	2.04291808513537	2.41185958213541	1.46583534951873	3.43907248121559	2.59432055420058	2.02368341723189	1.31003209338746	1.3768240945653	1.12872607410977	3.14489979769437
1.108	2.04242939292375	2.41121923412754	1.46540561493106	3.43936825225628	2.59383643202698	2.0235223011318	1.30977113294221	1.37672103956554	1.1279057085247	3.14447482617385
1.109	2.04245331523858	2.41113809786455	1.46457043694922	3.43948668432923	2.59343892255815	2.02365377062067	1.31011908028557	1.37625677402022	1.12661971568876	3.14480843271651
1.11	2.04256062267532	2.41051822233809	1.46449943888646	3.43992042208425	2.59308271531815	2.02346300885064	1.30985811971579	1.37527619830978	1.12591193934159	3.14514203982103
1.111	2.04228654574465	2.41041661585308	1.46399870709604	3.44023572713968	2.59343892255815	2.02322971648842	1.30989556856248	1.37515232545872	1.12556059719415	3.14504323629835
1.112	2.04128524043241	2.4095730582174	1.46380813057671	3.44064962381584	2.59234276757257	2.02280566437523	1.3093361996965	1.37515232545872	1.12462085635129	3.14504323629835
1.113	2.04128524043241	2.40884134453703	1.46328310895129	3.44120179689019	2.59221485399953	2.02247054961489	1.30963460859306	1.37395523490526	1.12368451078955	3.1453768441088
1.114	2.04118989454088	2.40920757893206	1.46299724440493	3.44143835418826	2.59191772614103	2.02257237266439	1.30956634683518	1.37384177134939	1.12239342959748	3.14514203982103
1.115	2.04080851120408	2.40823171060983	1.46232835504037	3.44151710280165	2.59156152004608	2.02211867830336	1.30924921317174	1.37358361798134	1.12180842672521	3.14549052675032
1.116	2.04054639692072	2.40815057800232	1.4621377788266	3.44218740140626	2.59080780858451	2.02219085742396	1.30951681052996	1.3726238673886	1.12133261592664	3.14516435831312
1.117	2.04054639692072	2.40720542199818	1.46151747043194	3.44295629395071	2.5904653707092	2.02175391955774	1.3093053874765	1.37249999555221	1.12051055674993	3.14561908951291
1.118	2.04035570559308	2.40677852909375	1.4616370484588	3.44348862989169	2.5902095451044	2.02189827832595	1.30972823409008	1.37143719292558	1.11945823176377	3.14616518478891
1.119	2.04049889837657	2.40614842744927	1.46082616449742	3.44354784867285	2.58983957405341	2.02176681098317	1.30916886526882	1.37141637619599	1.11840421016344	3.14605150153038
1.12	2.03977167049081	2.40617913830512	1.46082616449742	3.44402096724854	2.58981204037396	2.02163534376223	1.30931202835076	1.37024011345109	1.11746786877013	3.14617262514211
1.121	2.03968828666534	2.40597592959235	1.46065987859889	3.44411956015241	2.58894418719075	2.02124094283041	1.3093990145322	1.37022970517239	1.11699205807132	3.14672616212737
1.122	2.03972417226972	2.40535606740591	1.46013485911801	3.44498705274362	2.58872966327961	2.02105019053364	1.30959171283713	1.36962075874018	1.11605401942899	3.14629374922374
1.123	2.03933082869733	2.4049189395029	1.46034972485714	3.44502642622813	2.58835969381432	2.02078725788573	1.30971615114773	1.36856837140873	1.11430411342628	3.14639255166937
1.124	2.03894944744883	2.40441092064681	1.45937068479506	3.44526298660235	2.58783427912345	2.02112237220068	1.30903234417123	1.36842368486829	1.11359803855621	3.14683984600328
1.125	2.03935475284128	2.40410611002943	1.45951455221497	3.44549954715742	2.58782051250936	2.02066869051912	1.30954217880421	1.36746394676545	1.11289196392879	3.14652111678484
1.126	2.03898533399905	2.40302865079948	1.4587746683121	3.44603188916492	2.58709434239142	2.02023175230636	1.30938693303941	1.36746394676545	1.11300285065207	3.14609614493698
1.127	2.03886606430098	2.4027647935123	1.45870367031662	3.44599251587192	2.5873088658977	2.02004100421627	1.30929994705005	1.3666384884415	1.11159919258678	3.14686216903552
1.128	2.03861591574189	2.40255134980318	1.45801236661668	3.44622907706348	2.58622649596832	2.02027429382158	1.30925041456145	1.36616382505606	1.11065945890431	3.14686961030575
1.129	2.03841326309976	2.40203309848235	1.45777321185552	3.44678094669138	2.58595690708428	2.01967624981867	1.3090577160545	1.36565793938469	1.10972312229909	3.14665712428912
1.13	2.0381152655334	2.4012809284542	1.45693804211118	3.44672204815522	2.58524450748216	2.01995208217452	1.30916342873	1.36529673892654	1.10890446531879	3.14654343999786
1.131	2.03813919046941	2.40100683766239	1.45674746697523	3.44766829655594	2.58584276249871	2.02001136329812	1.30903898932988	1.36470861537458	1.1080790148636	3.14644463839908
1.132	2.03798438871035	2.40077291774816	1.45619816085854	3.4479640812293	2.58500245250409	2.01935403911754	1.30920088290766	1.36374888617526	1.10784365721181	3.14679313374022
1.133	2.03766246576101	2.40099659896852	1.45569743401238	3.4481020489968	2.58496115273581	2.01906147040894	1.30900818427465	1.36351155605158	1.10644170317689	3.1466868908279
1.134	2.03768639122721	2.39974666165545	1.4557703024137	3.44824001683989	2.58449080958084	2.01879854230027	1.30911389719273	1.36291302771206	1.10596928953682	3.14691426065191
1.135	2.03781762493291	2.39946233591541	1.4552209968327	3.44910752452281	2.58450457628411	2.01840415104836	1.30885294029549	1.362541422613	1.1051421414064	3.14689193489492
1.136	2.03700701491468	2.39890313408398	1.45452969584711	3.44877236557305	2.5839063240195	2.01834487311845	1.30872850019196	1.36110704103403	1.10420580793791	3.14702794574593
1.137	2.03682828845996	2.39852744817307	1.45398039132407	3.44983706730977	2.58350882597232	2.01802267014953	1.3086107113624	1.36074584471199	1.10338545502552	3.14702050358742
1.138	2.03662563624669	2.39799896558223	1.45367024026158	3.45029034501117	2.58349505934243	2.01795048363861	1.30839928545076	1.36013691380636	1.10280215855475	3.14724043167173
1.139	2.03644691003549	2.39748072353841	1.45304993851354	3.45021160009059	2.58288304180713	2.01781902072143	1.30833102761429	1.35942492995359	1.10186073013993	3.14736155926834
1.14	2.03616087645215	2.39685064251842	1.4531938040823	3.45044816473559	2.58288304180713	2.01768755792562	1.30843674062618	1.35931146941954	1.10115465907175	3.14670921709426
1.141	2.03618480280069	2.39675928242094	1.45245392633906	3.45005378055062	2.5829971852864	2.01713207036501	1.30834975531987	1.3583309402799	1.09998127223041	3.1471490733594
1.142	2.03535026910711	2.39609848302077	1.4518093365225	3.45068472956211	2.58272759894343	2.01713207036501	1.30838721121304	1.35774282602841	1.09881808115132	3.14738388712143
1.143	2.03568415426012	2.39561096463748	1.45188220367247	3.45145364953306	2.58153110048534	2.01630074948885	1.30802054252257	1.35702043992748	1.09776067517751	3.14749757292064
1.144	2.03492139991218	2.39465560914592	1.45128432332366	3.45182818415525	2.58174562004938	2.01673768450043	1.30772213136026	1.35619500147404	1.09717058420563	3.14781630187575
1.145	2.0350287074474	2.39456425043831	1.45080788820959	3.452321169186	2.58126151487979	2.01644512440859	1.30798974258451	1.35560689019757	1.09646451441322	3.14751245902493
1.146	2.03473071154768	2.39413737332738	1.45090317520953	3.45261696113254	2.5808777868591	2.01605074070139	1.3078840291019	1.35510102085436	1.09517685114755	3.14729997329272
1.147	2.03474267491493	2.39352778061472	1.45095175312325	3.45208460299174	2.58063573477736	2.01578781883577	1.30777831574616	1.35400704374729	1.09388918919016	3.14741365940994
1.148	2.0340393762901	2.39311114565657	1.45030716447635	3.45356322882819	2.58036615031097	2.01588964360867	1.30741164794492	1.35319201668515	1.0930705412461	3.14686011586301
1.149	2.03407526644912	2.39269451131319	1.44961586726088	3.45275493029906	2.58027954027592	2.01533416588751	1.30734339164603	1.35281001629034	1.09236277275486	3.14721606078382
1.15	2.03418257400318	2.39218652075449	1.44925714033874	3.45332666163146	2.5805078256228	2.01520270572547	1.30736212028299	1.35187112677066	1.09154242567678	3.14711726177256
1.151	2.0337772710563	2.39188172710405	1.44928142906588	3.45423355988662	2.5798682807203	2.01483796092496	1.30744910498346	1.3511383458539	1.08978575477559	3.14745832173836
1.152	2.03359854678067	2.39103822156055	1.44861255347639	3.45370119835528	2.57965376187495	2.01480832596568	1.30711989533759	1.35077715867853	1.08943442085719	3.1472607249094
1.153	2.03372978184388	2.39039791261729	1.44799225577746	3.45423355988662	2.57951208670466	2.01477869124348	1.30748656266438	1.35005478533043	1.08896370894998	3.14704079533918
1.154	2.03331251524476	2.39000176568693	1.44782597081214	3.45405621878909	2.57902798460864	2.01378628598738	1.30694592638074	1.34909509129163	1.0876726518516	3.14694199717911
1.155	2.03293114017237	2.3900120075615	1.44722996212774	3.45478577898458	2.57878593385461	2.01398993566764	1.30682148408089	1.34814580450869	1.08743559588208	3.14726816938484
1.156	2.03284776023365	2.38905666845654	1.44701510032337	3.45525891612502	2.57842974137087	2.01369738452666	1.30698338483119	1.34743384081076	1.08568403024894	3.14694944171405
1.157	2.03265707290499	2.38876212094677	1.44637051538993	3.45516031731453	2.57793187445873	2.01326045142127	1.30680941618767	1.34693838920585	1.0853326972639	3.14661582526701
1.158	2.03246638566428	2.38783751274597	1.44606036733036	3.45553485608294	2.57779019976698	2.01296790148229	1.30687767114611	1.34658761062152	1.08450895260956	3.14684319921994
1.159	2.03208501144642	2.38782727021596	1.44577450767237	3.45596862320195	2.57791810797202	2.01267535271404	1.3068468754296	1.34597870251345	1.08380288593771	3.14697177609791
1.16	2.03188236053854	2.38750199734153	1.44560822297274	3.45587002411559	2.57813262571699	2.01241243757328	1.30665417732332	1.34490556053459	1.0830985199766	3.14697922115222
1.161	2.03179898101334	2.38690266548299	1.44481977632381	3.45561394140501	2.57743400825124	2.01220878809011	1.30661671825327	1.34406974037697	1.08169829254832	3.14708546359854
1.162	2.0314056434008	2.38637420245259	1.44431905603475	3.45644176216443	2.57729233377999	2.01184404893882	1.30639322502284	1.3429861988734	1.08064259541801	3.14663815905006
1.163	2.03153687903754	2.38573390212554	1.44391362238853	3.45616582160761	2.57720572534275	2.01204769812419	1.30613227309065	1.34236689245514	1.07969947341405	3.14698666633639
1.164	2.03113157743569	2.3855511980805	1.44355676509506	3.45650099059305	2.57706405068737	2.01149223838413	1.30595830534035	1.34190266035515	1.07922876298951	3.14689531473863
1.165	2.03073824032649	2.38501249408978	1.44355676509506	3.45663896093811	2.57694990931356	2.01122932541637	1.30576560776579	1.34094298550326	1.07864037504994	3.14679651802748
1.166	2.0303568676212	2.38472819664528	1.44315133175202	3.45752601303097	2.57729233377999	2.01099604438769	1.30589005163755	1.34045794696891	1.07735442722295	3.14700900266808
1.167	2.03055951807811	2.38388471077173	1.4428168968146	3.45697413047228	2.57657995227966	2.01060167622734	1.30592751234099	1.33902364256224	1.07641640952769	3.14668283012121
1.168	2.03020207430215	2.38325465867628	1.44198174315481	3.45758524178737	2.5764520444788	2.01010548460826	1.30564783093588	1.33875511554098	1.0758297233645	3.14637154912183
1.169	2.02980873785006	2.38292938937975	1.44179117078552	3.45790090067504	2.57655241927661	2.01004622303196	1.30566656147938	1.33817743061205	1.0751253598888	3.14669027575414
1.17	2.02949878030716	2.38242142039009	1.44145673662545	3.45845278399686	2.5758400393875	2.00988513749339	1.30557957794049	1.33734162399969	1.07383601238424	3.14648523710347
1.171	2.02932005882422	2.3820048021574	1.44119516604668	3.45817684218391	2.57596794699219	2.00902421443584	1.30529989687657	1.33625810076933	1.07243409350602	3.14628019878637
1.172	2.02942736613749	2.38159842868794	1.44112416783382	3.45835418370759	2.57592664750773	2.0092574935334	1.30516339178481	1.33529843921578	1.07161205383469	3.14659892520686
1.173	2.028628730386	2.3812936491765	1.44045530006958	3.45884718593225	2.57521426874643	2.00876130582396	1.3050014856347	1.33422532455994	1.07067403897031	3.14652246806169
1.174	2.02864069474997	2.38034857975104	1.44045530006958	3.45855138436394	2.57545631691968	2.00909640939136	1.30465355242044	1.33350298095076	1.07008565246589	3.14597636509668
1.175	2.02875996647414	2.37992172008624	1.4398350085248	3.45813747171551	2.5748167806268	2.00790038770774	1.30490244213594	1.3327702358646	1.06880141480768	3.14576388123813
1.176	2.02834270221037	2.37952559490831	1.43883170984083	3.45861061434409	2.57494468777009	2.0079725828777	1.30472847590705	1.3314598154041	1.06774402192084	3.14587756959094
1.177	2.02797329608244	2.37898689928097	1.43888028463243	3.45904438736712	2.57495845419457	2.00754859449141	1.30425609861274	1.33168672506931	1.06739099028018	3.14578622100353
1.178	2.02821183998104	2.37847893905028	1.43854585206385	3.4588078155945	2.57483054700511	2.00744676998693	1.30459197269469	1.33086133398826	1.06598397098037	3.14546749562523
1.179	2.02779457553517	2.37753387825347	1.43802084800236	3.45890641633653	2.57443305954259	2.00698021568445	1.30411959538814	1.32918975153283	1.06539728760145	3.14546004884839
1.18	2.02719859144814	2.37734094058347	1.43773499044684	3.45884718593225	2.57407687132921	2.00735788541901	1.30394562989165	1.32799279598246	1.0645820604073	3.14502018871412
1.181	2.02723448549809	2.37703616667763	1.43732955991388	3.45943879117173	2.5737206836788	2.00658585804987	1.30408880780675	1.32761082524649	1.06293798643863	3.1452550121952
1.182	2.02670991496732	2.37658882022003	1.43649441225571	3.46014850869316	2.57356524434481	2.00626369801748	1.30361643113995	1.3267854417141	1.06270603791933	3.14517111181116
1.183	2.02703183595829	2.37630453803869	1.43637483944077	3.45987256605071	2.57345110391274	2.00543241897844	1.30372214554532	1.32534078229496	1.06176632434693	3.14549728403011
1.184	2.02614982596644	2.37577609252656	1.43568355254394	3.45967536349613	2.57296701031485	2.00506769257647	1.3035294486521	1.32522732880559	1.06094769406402	3.14505742298826
1.185	2.02595914161162	2.37513581151858	1.43546869422694	3.46036522052947	2.57248291749789	2.00521208665992	1.3029888225651	1.32427809464917	1.06024844457537	3.14496607607742
1.186	2.02576845734221	2.37472944977982	1.43508755173802	3.46024711011613	2.57258329112844	2.00494918502128	1.30339294800779	1.32354536692473	1.05907508131301	3.14497352360025
1.187	2.02588772916411	2.37431284287102	1.4347288341557	3.46085822785976	2.57236877768585	2.00435118521192	1.303113268957	1.32247228197638	1.05860096686585	3.14540593739743
1.188	2.02549439596158	2.37378440049805	1.43482598203962	3.46032585026631	2.5719712925821	2.00375318711025	1.30292057237331	1.32125454300744	1.05778404161538	3.1449809712528
1.189	2.02510106307087	2.37360171320115	1.43413283396731	3.46014850869316	2.57238254433828	2.0038253848799	1.30306375157468	1.32067687872562	1.05661408654476	3.14432862755721
1.19	2.02491037918492	2.37298192906522	1.43406183530543	3.46038508156586	2.57211296513598	2.00312556467777	1.30267835832461	1.31984110673335	1.05567607875991	3.14488217759579
1.191	2.02452901166796	2.37254483182297	1.43368069333324	3.46070039489135	2.57219957245907	2.00325701419659	1.30220598385695	1.3191083873886	1.05497172127863	3.14422983390403
1.192	2.02402837284676	2.37204713230783	1.43349012240907	3.4605031921645	2.5719850589472	2.00280341507836	1.30245487777227	1.31814876554998	1.05438333698678	3.144464660157
1.193	2.02393303109679	2.37151869379128	1.4333705500626	3.46103556969877	2.57172924674189	2.00254051732645	1.30240536201766	1.31682798902766	1.05332935701535	3.14436586704957
1.194	2.02408819828325	2.37120368044338	1.43277268920135	3.46099619956658	2.57171548046871	2.00217579638166	1.30210695077542	1.31658028417211	1.05251073131813	3.14381976490426
1.195	2.02387358444668	2.37057365466191	1.43260640502307	3.4618045226424	2.57100311039166	2.00144635642453	1.30231838032181	1.31574452030092	1.05168869784847	3.14340224889395
1.196	2.023492217921	2.36993338303008	1.43210569149953	3.46129200494402	2.57145966858485	2.00071691904315	1.30216315042954	1.31490875804577	1.05063642378158	3.14328855971636
1.197	2.02328956957899	2.36995387725668	1.43189083419619	3.46103556969877	2.5712451556467	2.00128528399621	1.30216315042954	1.31407299740532	1.05027998494461	3.14331835337736
1.198	2.02299157982907	2.36923251344002	1.43150969293826	3.46141011514402	2.57098934394623	2.00032257702784	1.30209490246674	1.31298953585312	1.04876552737458	3.14340969722519
1.199	2.02312281705904	2.36837882143692	1.43079412294159	3.46188326289381	2.57061939313332	2.00008930701641	1.30198918739421	1.31201952798809	1.04759216977022	3.14311332044907
1.2	2.02281286203356	2.36796222368498	1.43038869556229	3.46164668892743	2.57037734827957	1.99933025061627	1.30162252820952	1.31117337314962	1.04712487263649	3.14232494405407
1.201	2.02284875814442	2.36797247129345	1.42948069611363	3.46154808715554	2.5698932591568	1.99937282657068	1.30165999556672	1.31046147015517	1.04665075632041	3.14300707966144
1.202	2.02277734796599	2.36732195670534	1.42902669723036	3.46178466102952	2.5697515872906	1.99880446587209	1.30127460312219	1.30900646872351	1.04547910424204	3.1426958064665
1.203	2.02227671004896	2.36691560801856	1.42871655588314	3.46150871690154	2.56983819413113	1.99838050571379	1.30148603308915	1.30865571857295	1.04419489163628	3.14247587618394
1.204	2.0216926970713	2.36639742544301	1.42859884398135	3.46192263320784	2.56899792233532	1.99835088309434	1.30105112760071	1.30709767320908	1.04337627119423	3.1423845337919
1.205	2.02138274254971	2.365767409226	1.42826441656735	3.46172542968464	2.56959614963212	1.99824906029623	1.30077145066587	1.30662307545877	1.04290215420463	3.14205836305227
1.206	2.0209894126823	2.36523898060748	1.42773941938866	3.46176480025154	2.56898415617577	1.99768070226787	1.30103239358538	1.30575613370402	1.04231888727009	3.14251312258838
1.207	2.02047681150101	2.36471055278213	1.42730970755839	3.46219857779321	2.56858667551703	1.99722712310786	1.30070320393505	1.30455924500227	1.04138088560714	3.14164830012556
1.208	2.02060804855809	2.36418212574951	1.42742927845173	3.46235641137563	2.56834463181919	1.99636625729014	1.30046099603999	1.30408464996386	1.04009156029437	3.1417470910434
1.209	2.02010741294631	2.36409078800763	1.42692856774572	3.4620606054624	2.56760473593879	1.9965273231437	1.30014385104112	1.30300121493593	1.03939232411985	3.14121588959403
1.21	2.0199167311594	2.36378603040737	1.42654742809173	3.46267172663394	2.56749059739922	1.99594230491019	1.30016258526247	1.30227892650958	1.03857029439124	3.14067723943349
1.211	2.01976194615316	2.36303393679596	1.42609343100307	3.46233655020029	2.56751812966423	1.99626443511902	1.300007358535	1.30084475179084	1.03775167681406	3.14090461865668
1.212	2.01965463970521	2.3631560193737	1.42633257241194	3.46237592082558	2.56749059739922	1.99497962294467	1.30013180838486	1.30012246706146	1.0370524424639	3.14079837856887
1.213	2.01936861745437	2.36251576091886	1.42568800583745	3.46235606080017	2.56712065017954	1.99468711698585	1.29976515189707	1.29882254405233	1.03588250314466	3.14015348898354
1.214	2.01916597040497	2.36167233332259	1.42525829517491	3.46217871734351	2.56686484161289	1.9948185595082	1.29927404637332	1.29845100502297	1.03505876803168	3.140168388509
1.215	2.01887994842162	2.36211966873846	1.42487715603376	3.46184354176192	2.56625285284448	1.99395770440238	1.29939849591948	1.2976975308435	1.03458976874617	3.14005469880692
1.216	2.01828397372017	2.36126599352068	1.42470901452679	3.46202088517886	2.56601081085084	1.99362261935189	1.2991375554005	1.29617071913677	1.03365177041844	3.140168388509
1.217	2.01829593932154	2.36106282394853	1.42444744579859	3.46243480305714	2.56562709921469	1.99340231777508	1.2992807408414	1.29520075203435	1.03283656910515	3.13919733103558
1.218	2.01852251766317	2.36043281821497	1.42404202137334	3.46223760024	2.56601081085084	1.99292283073786	1.29919376081785	1.29412773752225	1.03190198566128	3.13920478090293
1.219	2.01739001309207	2.35990439797447	1.42363659712298	3.4625727758359	2.56588290691519	1.99260070810878	1.2988271056796	1.29305472560175	1.03119763445895	3.13899975176438
1.22	2.01804581532718	2.35958939604424	1.42325545852881	3.4625727758359	2.56598327908466	1.99200274347856	1.29870265533729	1.29244590112968	1.03025622352618	3.13879472295107
1.221	2.01767641989114	2.35873572668141	1.42327974406776	3.46263200618614	2.56538505762048	1.99176948203161	1.29900106551911	1.29146554597259	1.02955528688351	3.13912834213792
1.222	2.0169611740529	2.35811597454388	1.42273046455068	3.46334173024555	2.56527091990572	1.991315922871	1.29867188151769	1.29040293757344	1.02862582792103	3.13867358319865
1.223	2.01654391598253	2.35767889196477	1.42244461082308	3.46271074869103	2.56488720902097	1.99061614119658	1.29858490177445	1.2890822483978	1.02792147759746	3.13871083494125
1.224	2.01690173181792	2.35727255805632	1.42225404171945	3.46298669463042	2.56451726450569	1.99035326236431	1.29830522712183	1.28872111599187	1.02698006711535	3.13846855445645
1.225	2.01641306506998	2.3567646418978	1.42194390270803	3.46302606619533	2.56463140204881	1.99028106075667	1.29828649161871	1.2869362517731	1.02651277725467	3.13804359715442
1.226	2.01640109900336	2.3564291436222	1.42122834056664	3.46306543788588	2.56411978878643	1.98988674309139	1.29823698320148	1.28667817042321	1.02639339324708	3.13807339925435
1.227	2.01613901111703	2.35591097914709	1.42079863224406	3.46300620838778	2.56436182964026	1.98876303242035	1.29827445507933	1.28549173108461	1.02440485138698	3.13730737349943
1.228	2.01563837889309	2.35494548597129	1.42070334781727	3.46336089936123	2.56423392639847	1.98873341434571	1.29787032942356	1.28427410611404	1.02359136652846	3.13732227480953
1.229	2.01554303897105	2.3549864856167	1.4200587859529	3.46302572373501	2.56397812008522	1.98826689844989	1.29727351085169	1.283314563402	1.0234685655856	3.13709489548878
1.23	2.01514971332651	2.35455965607828	1.4196290784271	3.46320306967093	2.56336613604561	1.98813546067651	1.29754114797383	1.28260270470722	1.02276592452722	3.13657115170869
1.231	2.01444643667752	2.35391941267059	1.41900880258442	3.46282852187705	2.56374984502135	1.98724501680045	1.29728021042218	1.28150892922249	1.02194902432912	3.13669974340899
1.232	2.01447036874418	2.35318783868365	1.41891351828672	3.46312432478079	2.56302372441157	1.98701176027957	1.29726147432365	1.2804359480179	1.02089848122442	3.13582748079878
1.233	2.01478032032688	2.35255784795429	1.41879394911857	3.4634988728945	2.56348027348604	1.98658783330783	1.29682657902062	1.27970330282478	1.02008158294091	3.13573614433927
1.234	2.01419631589605	2.35246651686485	1.41843709693915	3.46330167066758	2.56335237059618	1.98588806644361	1.29672086392333	1.27863032599537	1.01960746047746	3.13528883724934
1.235	2.01401760298084	2.35215152211588	1.4176486833705	3.46294663997203	2.56341144823946	1.98585844973651	1.29663388498593	1.27788728912944	1.0190224972172	3.13563735709716
1.236	2.01385085682721	2.351826277112	1.41745811498365	3.46361699060053	2.56248458236783	1.9854345263894	1.2964411911254	1.27672166290747	1.0179719566987	3.13487878578561
1.237	2.0131475810595	2.35122704123177	1.4169574095041	3.46361699060053	2.56225630819651	1.98485322911793	1.29621772726976	1.27587558057168	1.01750637964791	3.13466630922727
1.238	2.0131475810595	2.35076946382862	1.41762625346024	3.46353790797241	2.56212840569233	1.98390356734014	1.29621772726976	1.27479221797759	1.01691799885232	3.13402142897831
1.239	2.01307617467291	2.35025130908018	1.4164567042697	3.46292678550166	2.56164432720894	1.98330562732531	1.29583233998273	1.27382230155868	1.01609939386438	3.1337940505945
1.24	2.01246823915469	2.35005839869056	1.41621756695994	3.46300553215546	2.56224254270932	1.98393318345426	1.29599426484447	1.27238822033204	1.01551443211155	3.13359647686133
1.241	2.01219418786797	2.3493874106461	1.41602699879813	3.4635574278954	2.56150265938487	1.98304275916192	1.29569585589235	1.27154214687132	1.01388064408804	3.13326286063804
1.242	2.01211081526383	2.34909292027991	1.41602699879813	3.46312365307806	2.56124685502191	1.98270768899897	1.29576409780177	1.27010807300736	1.01352932568957	3.13305783605951
1.243	2.01202744279685	2.34866609752254	1.4153357260041	3.46306442693307	2.5606348756452	1.98228377265821	1.29547239461578	1.26986039934217	1.01306033125042	3.13294414702093
1.244	2.01153878051389	2.34804636634779	1.41502558953657	3.46328114939978	2.5611327183023	1.98142297146103	1.29536667932972	1.26890088854268	1.01212234257424	3.13264033633659
1.245	2.01144344145884	2.34836135727409	1.41526472651923	3.46357694940717	2.56056203642099	1.98105828846985	1.29494381945602	1.26711610298157	1.01165334833651	3.13244276424298
1.246	2.01062089658136	2.3474163853869	1.41476402209949	3.46414869887481	2.56064864113809	1.98066399145824	1.29517398594552	1.26615659803815	1.01072049108164	3.13220793429396
1.247	2.01066876292619	2.34687773382984	1.41414374955579	3.46399087253425	2.56040660284664	1.98040112737367	1.29450892878121	1.26519709518346	1.00966995904349	3.13145682033661
1.248	2.01047808516731	2.34658324687748	1.41359447702641	3.4637344469789	2.56040660284664	1.97983281158972	1.29473909541465	1.26411375938961	1.00896732407519	3.13115301140085
1.249	2.01039471316844	2.34570910496265	1.4131180577513	3.46377382168591	2.56053450478464	1.97926449756069	1.29460261407612	1.26304081974579	1.00849833063301	3.13092563364
1.25	2.00989408553816	2.34552644963064	1.41263978568008	3.46454277111104	2.56005042864708	1.97881097575759	1.29460261407612	1.26209171702047	1.00721415974737	3.13116791508542
1.251	2.00979874679403	2.3446830643955	1.41237821841331	3.4645622954202	2.56027870096515	1.97803903103732	1.29419849088287	1.26125605703619	1.00698051877902	3.12984090801893
1.252	2.00985858190186	2.34436807691427	1.41194851511918	3.46406929663058	2.55989499565964	1.97797980305225	1.29413025033629	1.26004889700514	1.00639213865057	3.13007573645858
1.253	2.00914334307683	2.34373810284001	1.41132824469333	3.46438462210408	2.55976709400408	1.97764473990159	1.2939375576452	1.25933707437005	1.00569121611615	3.12952964848184
1.254	2.00907193867412	2.3431994562712	1.41089854206049	3.46452259725728	2.5596804891345	1.97714863361052	1.29376360235133	1.25859407389262	1.00510625868124	3.12899846425541
1.255	2.00890519622318	2.34310812994935	1.41030255626018	3.46456197296796	2.56000913195613	1.97615642474631	1.29367662476373	1.25738692172007	1.00440533695522	3.12912705624004
1.256	2.00788000903807	2.34224424679703	1.40984857046855	3.46444352621301	2.55953882177713	1.97608422249616	1.29352140719764	1.25619016549387	1.00359358662245	3.12856606583704
1.257	2.00791591037369	2.34183793567497	1.41013627289734	3.46424632796971	2.55963919240496	1.97539746489208	1.2933661900926	1.25501419737734	1.0032354234159	3.12892203482763
1.258	2.00774916851016	2.34129929169	1.40992142180442	3.46481807633428	2.55952505624567	1.97506240537686	1.29334745237104	1.25403393380236	1.00229915085596	3.12804233449449
1.259	2.00722460816303	2.34111664099993	1.40922830165418	3.46542920208849	2.55939715471438	1.97466812073895	1.29306778275755	1.25307445723528	1.00160165482354	3.12807214239142
1.26	2.00724854266264	2.34036459139995	1.40889388388017	3.46546857842589	2.55941092020079	1.97427383715857	1.29282558883919	1.25177466547092	1.00066709580388	3.12772362510074
1.261	2.00699843076034	2.33994803088017	1.40891816741451	3.46535013300469	2.55951129086228	1.97344268201423	1.29295004195682	1.25093902448777	1.00031235568684	3.1275111523176
1.262	2.00627122711439	2.3395212185872	1.40875188394894	3.4653302878182	2.55926925323951	1.97360372176018	1.29224751322843	1.25033026241394	0.999957615562841	3.12665381046803
1.263	2.00659314338579	2.33922674073458	1.4086566004342	3.46566546199951	2.55901345045899	1.97261153012603	1.29265163464434	1.24900969443262	0.999260121407937	3.12644133823249
1.264	2.00599718055736	2.33879992929277	1.4085856005897	3.46546826390488	2.55878517857472	1.97215802727693	1.2923412031902	1.24791600698122	0.997979386916284	3.12645624219747
1.265	2.00635500034986	2.3378242265308	1.4085856005897	3.46534982093455	2.55828733915869	1.97198400988547	1.29223548803462	1.24719381133885	0.99739443296544	3.1254777626628
1.266	2.00544908847193	2.33815971301586	1.40794104887388	3.46542857625193	2.55818696916496	1.97125467761909	1.29188758104926	1.24600747345537	0.997039692336078	3.12571259053409
1.267	2.00525841292447	2.33751949780129	1.40787004899793	3.46621705762548	2.55791740141083	1.9707585870022	1.29171362779275	1.24456308939846	0.99668666454912	3.12515905525881
1.268	2.00496043204849	2.33677770769576	1.40744034816147	3.4667295870086	2.55808659963938	1.96969420730044	1.29188758104926	1.24372746163064	0.996105136752254	3.12494658380101
1.269	2.00478172439415	2.33699111223417	1.40684436430995	3.46633519229716	2.55808659963938	1.96966459597154	1.29183808161107	1.24313949224132	0.994820980837565	3.1244228577856
1.27	2.00481762810568	2.33614774747233	1.40662951413387	3.46560562573996	2.55793116694924	1.96913889832011	1.29176984395326	1.24202503806223	0.995168868792681	3.1237630887804
1.271	2.00450767936158	2.33562961674245	1.40655851424082	3.46641394937401	2.55818696916496	1.96927032255733	1.29147143687115	1.24131324275537	0.994462813300566	3.12368666209898
1.272	2.00400705591853	2.3353043847188	1.40612881404465	3.46670974491355	2.5582007349412	1.96864281299832	1.29133496203565	1.23988965536028	0.99399724951154	3.12323936411473
1.273	2.00394762220721	2.33520280933858	1.40548426431352	3.46706445673094	2.5574746261071	1.96814672890941	1.29086260278709	1.2391570821535	0.99282905783797	3.12236712678706
1.274	2.00336362970265	2.33457285204918	1.4048397152575	3.46690663886322	2.55770289629957	1.96731559741733	1.29077562664642	1.23819763732876	0.992249246856336	3.12237457872784
1.275	2.00298228042989	2.33393264289859	1.40445858238126	3.46698539732407	2.55733295922408	1.96671770401897	1.29090008109988	1.23724858481754	0.991312981469206	3.12150234331524
1.276	2.00318492315212	2.33342476885395	1.40388503438668	3.46712337490758	2.55709092334253	1.96625123458789	1.29109277268023	1.23580422917706	0.990842277968324	3.12129732546662
1.277	2.00260093146291	2.33290664273706	1.4031452038131	3.46716275438976	2.55699055451788	1.96518687710224	1.29091882049491	1.23508205313449	0.990959953846126	3.12097116926439
1.278	2.00180233006524	2.33300821721986	1.40285935447376	3.46714291575609	2.55709092334253	1.9650850656339	1.29035948582198	1.23364809444645	0.989790051347313	3.12031885770666
1.279	2.00190963518913	2.33206328802184	1.40233437358811	3.46763560984396	2.55673475288924	1.96432614715787	1.29037822527148	1.23317357248513	0.988858930188352	3.12022007489375
1.28	2.00102766590561	2.33109785440898	1.40176082798053	3.46757639245446	2.55660685215934	1.9638004635479	1.29011729788634	1.23210070487642	0.988505902630056	3.1201138403525
1.281	2.0010516020961	2.3311183614538	1.40188039353233	3.46747779477862	2.55720505834749	1.96399110389608	1.28985637085358	1.23101744998584	0.988272265377976	3.11935529566935
1.282	2.0007655914064	2.33045765113142	1.40137969589613	3.4678325129207	2.55731919346672	1.96337659303768	1.28955796479336	1.23029528153224	0.987336002231127	3.11892290672804
1.283	2.00027693906084	2.32973638257509	1.40121341243798	3.4678126776564	2.55721882420775	1.96234185843619	1.289595444173	1.22922242050555	0.986757911549723	3.118619107739
1.284	1.99978828714931	2.32952298213827	1.40154782664118	3.46895617836758	2.55672098691302	1.96177358806823	1.28950846869102	1.22754083231258	0.985937610626891	3.11861165583726
1.285	1.9996335187651	2.32890328909684	1.40063986774488	3.46877881843271	2.5562506823438	1.96161255965769	1.28961418410126	1.22719013998282	0.985702258971857	3.11796679949953
1.286	1.9995381821452	2.32868988913721	1.40044930184815	3.46856178755172	2.55612278174916	1.96120531944286	1.28917930725959	1.22647836681413	0.985466907308792	3.11776923548552
1.287	1.99901362588628	2.32772446382876	1.400163453065	3.46850257153832	2.55609524980224	1.96078145343992	1.28919804752412	1.22503404525501	0.984769427909938	3.11744308177079
1.288	1.99884688938404	2.32761263723806	1.40006817015377	3.46905448804088	2.55583944896101	1.96045939942278	1.28911107230841	1.22383737350362	0.984303870501899	3.11688955712183
1.289	1.99839414416898	2.32698269366637	1.39954319103898	3.46909386991753	2.55609524980224	1.95942467841928	1.28844602572429	1.2228779605253	0.983833167265748	3.11679822711802
1.29	1.997774252101	2.3263527512575	1.40006817015377	3.46907403680828	2.55548327961925	1.95869538970207	1.28860796250492	1.22215580490373	0.983480139816575	3.11593345443422
1.291	1.99832274524284	2.32571255594561	1.39932834304454	3.46891622500104	2.55670722108456	1.95846216339896	1.28880065319579	1.22106218509329	0.983478424449334	3.11581976911251
1.292	1.99740487539562	2.32531652212983	1.39899393011615	3.46942876089079	2.55521371342695	1.95739784420299	1.28824132229697	1.21975209073433	0.982433066272266	3.11507613534828
1.293	1.99680892137157	2.32444242256073	1.39834938698445	3.46917235280506	2.55534161358344	1.95726642770297	1.28804863203785	1.21879268629405	0.981500238911486	3.11443128415524
1.294	1.99683285831073	2.32320305662722	1.39837366900561	3.46931033260276	2.55495791328238	1.95646494633086	1.28821057053083	1.21783328383793	0.981268319235601	3.11399144820857
1.295	1.99677342830193	2.32309123097993	1.39765812557494	3.46972427246268	2.55462927641129	1.95599849897321	1.28775695636832	1.21722456869786	0.981380847240419	3.11422626987608
1.296	1.99658275619967	2.32254235776316	1.39777769031424	3.46994101935205	2.55458797899622	1.9551081986944	1.28768872326311	1.21614134932203	0.980797616124755	3.11313413284299
1.297	1.99608213860292	2.32222739032581	1.39727699464287	3.46998040293135	2.55427310866262	1.95484536870905	1.28777569771051	1.21540881674346	0.980100142028026	3.11238305179494
1.298	1.99614198342536	2.32190216877594	1.39672773543213	3.4706309216998	2.55410391097916	1.95427711760086	1.28749603303693	1.21435676501554	0.979631155207752	3.11239050352245
1.299	1.99541478730172	2.32097777810054	1.39675201728652	3.4704337281927	2.55351947597688	1.95401428859139	1.28725385160896	1.21327355227382	0.979399236304574	3.11161706895854
1.3	1.99545069418704	2.32064230287846	1.39596362986391	3.47076890240313	2.55386187726008	1.95341643228958	1.28744654179608	1.21205613565515	0.979397519970165	3.11151083643961
1.301	1.9948667105998	2.31981948610717	1.39608319416604	3.47094626720844	2.55324991087312	1.9529203841277	1.2871856191423	1.2112205659338	0.978926816891241	3.11075230677824
1.302	1.99415148519076	2.31960609119295	1.39510424278707	3.47120240115114	2.55286621262645	1.95252614364123	1.28662629112356	1.21049842888744	0.978115101953555	3.11087344191058
1.303	1.99417542298952	2.31909824177971	1.39493795909221	3.47149819136788	2.55242344517632	1.95175428634777	1.28673200690515	1.20930179443534	0.977647832316241	3.11033482903489
1.304	1.99369874523172	2.31833597903835	1.3948183950485	3.47128117046192	2.55275207904767	1.95089361118615	1.28696218102049	1.20860043463463	0.977531873311938	3.11010746190819
1.305	1.99359144071931	2.31750291342108	1.39407857310499	3.47139932537441	2.55275207904767	1.95039756888173	1.28691269195485	1.20741419197235	0.977180562877973	3.10936383723908
1.306	1.99301942804892	2.31739108903842	1.39350687811857	3.47130072910191	2.55236838133875	1.94996074127038	1.28631587948434	1.20633099535788	0.976483093056526	3.1087040919324
1.307	1.99255472047086	2.31708638145869	1.39314818697348	3.47145827100155	2.55235461574765	1.94893905550642	1.28645908042042	1.205371618397	0.975782189996521	3.10808160375114
1.308	1.99204213690143	2.31643594643631	1.39326775063249	3.47159625275219	2.55212634879508	1.94904086037909	1.28656479680903	1.20477330714942	0.975545121408125	3.10829406717306
1.309	1.99183949750449	2.31613123973302	1.39286233962985	3.47167502458659	2.5519984497379	1.94847262412949	1.28649656597702	1.20391697655028	0.975545121408125	3.10775545740885
1.31	1.99179203874788	2.31582653349749	1.39286233962985	3.47149765679189	2.55161475290172	1.94764156856168	1.2855706024094	1.20261731551118	0.974960177136477	3.10677702004594
1.311	1.9911721514871	2.31506427653331	1.39238408561159	3.47248335497342	2.55135895529026	1.94670871258997	1.2860429552514	1.20200862113812	0.97414846874982	3.10633719248071
1.312	1.99111272386307	2.31509504282296	1.39202723702157	3.47293668819423	2.5511306889303	1.94681051620791	1.28588775147797	1.2008120078823	0.973684636348799	3.10591226734156
1.313	1.99051677548594	2.31436355379538	1.39135841906008	3.47301546105298	2.55100279023103	1.9459202551691	1.28581952142947	1.20022408878262	0.973798876769619	3.10537366052197
1.314	1.99013543585179	2.31402808257342	1.39152654417583	3.47281826904583	2.55061909446809	1.94508920936361	1.28575129164826	1.19938853952067	0.972982017690873	3.10483505435316
1.315	1.99033807487681	2.31340841915393	1.39095300890276	3.47285765578945	2.55097525929179	1.94488560346087	1.28547162857456	1.198326134151	0.972516468485137	3.1044026797155
1.316	1.98984943131436	2.3130934600644	1.39121641618608	3.47289704265936	2.5505049615046	1.94452098350599	1.28550911592395	1.19709837127398	0.971703046970911	3.10387152558276
1.317	1.99008797862913	2.31234146355372	1.39090628830241	3.47319257443214	2.55012126627775	1.94386394252552	1.28521070933852	1.19627321347879	0.972050919693569	3.10356028446039
1.318	1.98918208801942	2.31172180332598	1.39023747131865	3.47295599588758	2.55012126627775	1.94282930042918	1.28477584471613	1.19507661439839	0.971817286412552	3.10290799886015
1.319	1.98952793980139	2.31159972425164	1.39011790836165	3.47346854072778	2.54938140799629	1.94279969508778	1.28449618258383	1.19470517218413	0.970995274831597	3.10280176834438
1.32	1.98890805343645	2.31098006535124	1.38992734384336	3.4730741589575	2.54949554065228	1.94223147513054	1.28470761581708	1.19327133555516	0.970417206120548	3.10192957252701
1.321	1.98863401917054	2.31076667533386	1.39000018608949	3.47344872080799	2.54925350994437	1.94116723587211	1.28465813144668	1.19266265377043	0.970536600160725	3.10170966124707
1.322	1.98887256727929	2.31002493920528	1.38956865533615	3.47346829004255	2.54913937741373	1.94059902053995	1.28397434679119	1.19171368995841	0.969949940384476	3.10126238884504
1.323	1.98828859034152	2.3099233724921	1.38933136981406	3.47405986221027	2.54901147942884	1.94053981002718	1.28431024116843	1.19029024763425	0.969833983233839	3.10095114867199
1.324	1.98758534003794	2.30927294842341	1.38899696205156	3.47427662226067	2.54835822513924	1.93994199105171	1.28413629625997	1.18932051744845	0.969482674843483	3.10041254785076
1.325	1.9872993370093	2.30896824899864	1.38914080541228	3.4740006547957	2.54801582812744	1.93934417372687	1.28406806852763	1.18871184090349	0.968316230656521	3.09965403759527
1.326	1.98712063822354	2.30802338415178	1.3881375829779	3.47421741527312	2.54774626776493	1.93900916805985	1.28352749029021	1.18777326983032	0.968082598248308	3.09944902830167
1.327	1.98739509776572	2.30778948325231	1.38763689203794	3.47449338315181	2.54780132973569	1.93827994861302	1.28370143466106	1.18657669172024	0.968195117415598	3.09868306937755
1.328	1.98665593705023	2.30740373214296	1.38711192108019	3.47415820861311	2.54763213557565	1.93755073165109	1.28382589659982	1.18563812467636	0.968432187479503	3.09814447129637
1.329	1.98607196231804	2.30664148978595	1.38696991747514	3.47484812914824	2.54741763711921	1.93661791896999	1.28337229101529	1.18454459266211	0.967497657948547	3.09781833273042
1.33	1.98617926641625	2.3058997617122	1.38708947987521	3.47461154966123	2.54693357898888	1.93632550746652	1.28293743131632	1.18430735538606	0.966916156057017	3.0970598270999
1.331	1.98590523437949	2.30568637445959	1.38625438271213	3.47490709128393	2.54706147633836	1.93565550580592	1.28302440317949	1.18311078572438	0.966685962419288	3.09651378120498
1.332	1.98541659431097	2.3056761180408	1.38613482050314	3.47528165555106	2.54739010610552	1.93502809595706	1.28283171434063	1.18192460384226	0.966450611209253	3.09630877266564
1.333	1.98483262079379	2.30465020972514	1.38572941238971	3.47467051187963	2.54666401884789	1.93432849414712	1.28280097855099	1.18121289605646	0.965867391170902	3.09556516937182
1.334	1.98527380783079	2.30369509951122	1.38544356649607	3.47484788609354	2.5465223562914	1.93409529406453	1.28278223304874	1.18083108059351	0.965519522741897	3.09480666745023
1.335	1.98445128553172	2.3037864074842	1.38489431659281	3.47506465067985	2.54630785869709	1.93346788875379	1.28234737486309	1.17939728448222	0.964700952367242	3.09423827579249
1.336	1.98426061800472	2.30305494173348	1.38479903467209	3.4750252606412	2.54603829909674	1.93233149956391	1.2820864604105	1.17879900528254	0.96435308476092	3.09382826001709
1.337	1.98420119527228	2.30230296388773	1.38405922162367	3.47591237514626	2.54589663684734	1.93217049439332	1.28229789491929	1.17785006764094	0.96435308476092	3.09361580287064
1.338	1.98381986062821	2.30221165648563	1.38377337603619	3.47577439002378	2.54589663684734	1.93123770486688	1.28184429218489	1.17652970467516	0.96411773360086	3.09339589622911
1.339	1.98353385982623	2.30114473142814	1.38358281234752	3.47585317049398	2.54589663684734	1.93061030768985	1.28147766135781	1.17559115566032	0.962951297336306	3.09241004302049
1.34	1.98324785917917	2.30125655227824	1.38384621586629	3.47599115574526	2.54554047716518	1.9301439157396	1.28170784208517	1.17510630524993	0.962366359674274	3.09187890169456
1.341	1.98316449629496	2.30031170747845	1.38348753051405	3.47565598094655	2.54538504995551	1.92973673284697	1.28149640737922	1.17392014211765	0.9626017108121	3.09166644534875
1.342	1.98225861313853	2.29985416819407	1.38312884566152	3.47583335678249	2.54480062825544	1.92921113495681	1.2810240600002	1.17342490919996	0.962837061937848	3.09111295743919
1.343	1.98290243747433	2.29944791424375	1.38262815697014	3.47577415297329	2.54502889058549	1.92840975714219	1.28135995786094	1.17211494215815	0.962366359674274	3.09069549451428
1.344	1.98241379968792	2.2988180204066	1.38253287519194	3.47585293495696	2.54467273177158	1.92757877858471	1.28139745114964	1.17152705576929	0.962143050429527	3.09026313380216
1.345	1.98181785825885	2.29882827758648	1.38243759342092	3.47608951494116	2.54455860078864	1.92728637844017	1.28104956781093	1.1704647083882	0.961324483093634	3.0900581273483
1.346	1.98173449579513	2.29839125369178	1.38172206193213	3.47668084940888	2.544531070044	1.92655719830402	1.2809625970714	1.17009328629494	0.961322762581941	3.08972454576873
1.347	1.98155580025467	2.29798500190721	1.38191262539055	3.47583312322201	2.54417491170301	1.92612041853068	1.28052774394423	1.16852533023436	0.960971456493142	3.08853369520242
1.348	1.98106716354157	2.29723303341213	1.38129237600196	3.47624708043652	2.54356296162647	1.92555224283397	1.28068293808183	1.16756602802355	0.960971456493142	3.08843491664291
1.349	1.98118643864826	2.29680626840838	1.3811260921472	3.47658225497368	2.54357672715959	1.9249248615833	1.28063346168545	1.16674091762576	0.960393402837143	3.0874416266468
1.35	1.98082904873511	2.29615586447325	1.38064784764735	3.47681883542721	2.54330716955611	1.92432708556674	1.28019860949034	1.16567858001012	0.960630474628381	3.08679681486857
1.351	1.98028055730099	2.2961661217505	1.38057684536864	3.4771341994633	2.54322057024691	1.9237293111876	1.28013038672154	1.16542058425947	0.960511078346672	3.08615200397435
1.352	1.98013777540657	2.29543467135978	1.37981275670089	3.47699621322238	2.54302384743094	1.92310193537656	1.28011163916523	1.16434786576718	0.960630474628381	3.0863644580375
1.353	1.97994710958206	2.29499765086598	1.37943163030531	3.4771341994633	2.54296477824446	1.92227097696568	1.28004341646873	1.16362579907439	0.95970283833465	3.08561342084045
1.354	1.97931525719818	2.29435750709367	1.37890666411111	3.47691720071987	2.5431792736038	1.9212790245727	1.27967678810873	1.16267688961874	0.960052422625432	3.08484748838918
1.355	1.97906517175506	2.29383944092909	1.37893094326329	3.47701579485953	2.54283688232608	1.92113464703717	1.27967678810873	1.16160417689915	0.959585162867132	3.0845213601668
1.356	1.97900575283272	2.29352449863483	1.37852553794928	3.47711438907559	2.54285064803474	1.92087185812222	1.27908674618954	1.16028385709651	0.959588605142723	3.08374798248351
1.357	1.97882705890455	2.29298591863156	1.3781201327816	3.47703537808429	2.54211080475	1.92008349410548	1.27927943395698	1.15979902208821	0.959941631494166	3.0829969494815
1.358	1.97831448143261	2.29245759690028	1.37816869106763	3.47733116017487	2.54258109065499	1.91957453918718	1.27921121236726	1.15931418761556	0.959363581891811	3.08300439714453
1.359	1.9783503957481	2.2914820014041	1.37735604644283	3.47744933812134	2.54199667492666	1.91904896560482	1.27884458513731	1.15765361105852	0.959129952449091	3.08222357548382
1.36	1.97764715349299	2.2910757576749	1.37685536034314	3.47752812405213	2.54198290908637	1.91824762522168	1.27877636390787	1.15730296541914	0.959713165496743	3.08147999216172
1.361	1.97788570467178	2.2904356201829	1.37666479749867	3.47721275745686	2.54199667492666	1.91785344734268	1.27877636390787	1.15633330172999	0.959133395345985	3.08104764066698
1.362	1.9776116790398	2.29024275678132	1.3769991995822	3.47729154338202	2.54125683343314	1.91684853255935	1.27851545528577	1.15515756476229	0.959714886800486	3.08082774148796
1.363	1.97711107348725	2.28949080248636	1.3763546744462	3.47772531187505	2.54125683343314	1.91601759806555	1.27853420396741	1.15407448497272	0.959256235308438	3.08027427083914
1.364	1.97712304523419	2.28927742405866	1.37611738802378	3.47742953025517	2.54164051999131	1.91518666673493	1.27837901405115	1.15314635871141	0.959491586063392	3.07973569485703
1.365	1.97683704821804	2.28831209360597	1.37587826754585	3.47790269196695	2.54149885845945	1.91541984640873	1.27808060833745	1.15321824779808	0.959259678505164	3.07942446454548
1.366	1.97677763179519	2.28769247630962	1.37551958724256	3.47776470490659	2.54088691325552	1.91425395061924	1.27790666982223	1.15204251762213	0.959610982998531	3.07865854475025
1.367	1.97597905805951	2.28724520565714	1.37571198368378	3.47800128594543	2.54111517219816	1.91349521110242	1.27766451135517	1.15120704901025	0.958913539244658	3.07778640131667
1.368	1.97597905805951	2.28707286039662	1.3753065794881	3.4778040980648	2.5413709629839	1.91282528145157	1.27777022959358	1.15025816227142	0.958802751276363	3.07691425994032
1.369	1.97578839376064	2.28654454689179	1.3756652602018	3.47811946580867	2.54100104267002	1.91219793607263	1.27750932253414	1.14939154942723	0.958920426598124	3.0767018095368
1.37	1.97550239743528	2.28577208311843	1.3743033756968	3.47809965934852	2.54075901796793	1.91206654679036	1.2776832605361	1.14857684973964	0.95950708131319	3.07670925580347
1.371	1.97555028598475	2.28535558838047	1.37404181047211	3.47815885934979	2.54102857467256	1.91103205748327	1.27735413415787	1.1478651880991	0.959275174442587	3.07528365398176
1.372	1.97546692631283	2.2847257181808	1.37394652922309	3.47804045967388	2.53993258235925	1.91033253341947	1.27688179122528	1.14643148543032	0.959162665033082	3.07519232089438
1.373	1.97516895794285	2.28430922476021	1.37332628475846	3.47825723553393	2.53980468729339	1.91017154287994	1.27704375873876	1.14583324531166	0.958934202807501	3.07463885913494
1.374	1.97519290281596	2.28343520628581	1.37287232467704	3.47798126032581	2.54040286429253	1.9091370627187	1.276938040161	1.14500816894268	0.959749319472943	3.07432018490684
1.375	1.97462091136299	2.28291715575973	1.37284987879166	3.47857282182711	2.53981845366024	1.90843754478274	1.27706250882358	1.14452334878328	0.959403181740949	3.07344805096877
1.376	1.97419169424695	2.28229754802015	1.37237164047798	3.47845442245371	2.54004671117182	1.90770842688386	1.27650319747038	1.14368789231877	0.960218298668117	3.0729020376289
1.377	1.9745375521474	2.28207391499164	1.37196623760688	3.47859241020561	2.53920651167207	1.90750485780131	1.27641622904488	1.14272863713991	0.95905876690081	3.07268958878368
1.378	1.97392964360418	2.28188105743671	1.3714169974309	3.4779220613042	2.53932064011011	1.90644078865232	1.27632926065689	1.14189318357411	0.959648865301665	3.07213613135059
1.379	1.97364364837649	2.2812204176755	1.37125071337907	3.47873039803683	2.5390786168052	1.90617801643063	1.27589441927946	1.14117114908364	0.959647143049566	3.07127144752936
1.38	1.97347693020695	2.28060081285159	1.37127499157883	3.47892758531937	2.53882282723649	1.90547850806094	1.2761433578664	1.14008809934038	0.960001890939297	3.07104410962005
1.381	1.97295238175279	2.2798488760702	1.37084531090927	3.47829662989697	2.53848044270502	1.90464761678316	1.27563351490269	1.13936606750506	0.959420404237984	3.07071799268082
1.382	1.97240433739916	2.27973706012691	1.37041563052313	3.47823743116471	2.53873623220597	1.90368534401764	1.27588245367143	1.1386751816922	0.958958315990019	3.06995209124991
1.383	1.97271427739269	2.27932057226486	1.36986639148981	3.478651394918	2.53899202192693	1.90368534401764	1.27537261086291	1.13746833841513	0.959195388921719	3.06985331177637
1.384	1.97232097859139	2.2787820105673	1.36936570861162	3.47845420861598	2.538608337428	1.90251951137295	1.27558404801718	1.13581821267801	0.960012224991477	3.06942841643353
1.385	1.97193965278603	2.2783552651422	1.36941426439732	3.47859219666362	2.53799639768222	1.90247693434118	1.2748508037934	1.1357974495095	0.960133345081381	3.06867740595217
1.386	1.97184432137463	2.27751203426584	1.36929470549547	3.47839501063741	2.53823842009812	1.90161645211137	1.27525492741386	1.13497238854327	0.95990488504045	3.06755561755504
1.387	1.97177293574163	2.27688217703903	1.36888930375119	3.47857239398541	2.53812429227267	1.90062459039608	1.27511849444416	1.13388935176133	0.960024282811845	3.06735061440369
1.388	1.97105772510131	2.27654673134972	1.36867446402485	3.47849360361244	2.53751235342332	1.90039142667077	1.27501277545302	1.13318809133106	0.960842840929647	3.0672369472077
1.389	1.97117700194127	2.27583583709207	1.36860346091068	3.47886817299711	2.53762648098804	1.89959015669535	1.27483884025772	1.13247645041728	0.961081636247408	3.06647849653626
1.39	1.97110561655642	2.27517520603564	1.36903314050891	3.4791441496483	2.53716997140951	1.89935699413043	1.27438525147274	1.13126962160465	0.961670011761774	3.06570516058194
1.391	1.97091495407503	2.27443353786947	1.36850817997642	3.47912434743237	2.5378822699815	1.89842434643055	1.27438525147274	1.13032077066552	0.961202756538085	3.06528026819043
1.392	1.9707482379769	2.27401705591905	1.36791221666374	3.47932153347951	2.53765401492029	1.89782664259139	1.27421131673228	1.12984634582941	0.961439829346981	3.06473426689769
1.393	1.97066488010923	2.273478500989	1.36717241731282	3.47951871983127	2.53728409863407	1.89676262057906	1.27412434941797	1.12935115905585	0.962026482137784	3.06397582077619
1.394	1.97042632508842	2.27295020569797	1.3669575779674	3.47898635895145	2.53716997140951	1.8962963018134	1.27390095116007	1.12842307385203	0.962265277485013	3.06365715246426
1.395	1.96987828476246	2.27218802377281	1.3668380195297	3.47943972039941	2.53662687275606	1.89546544536042	1.27416185267738	1.12793826949267	0.962152770472391	3.06277015764017
1.396	1.97037888673525	2.27198491336147	1.36686229712531	3.47934112752286	2.53705584429832	1.89502873162503	1.27391970312719	1.12661803637774	0.962159661645891	3.06245148993727
1.397	1.96979492702797	2.27112117819471	1.36614677624343	3.47904534934981	2.53705584429832	1.89440143481117	1.27381398406209	1.12544236432089	0.962396734541304	3.06211793765279
1.398	1.96922294121376	2.27050159015994	1.36581237891218	3.47880876814483	2.53694171730048	1.89383334393476	1.2732546783231	1.12545274546484	0.962748036718937	3.06190549273333
1.399	1.96942557651207	2.26996303971516	1.36581237891218	3.47894675677762	2.53645767505163	1.893002496813	1.27365880204581	1.12424593277125	0.962981663935624	3.06091972307936
1.4	1.96882964425654	2.26943474902354	1.36519213954917	3.47985368699148	2.53705584429832	1.89279894364773	1.27311824861733	1.12351354190888	0.963223905287156	3.06069983668752
1.401	1.96812640868769	2.26932293552008	1.36524069432254	3.47957770918389	2.53571784545691	1.89180712005269	1.27322396765389	1.12246167146193	0.962644145372946	3.06004017850962
1.402	1.96867490304708	2.2689874952773	1.36490629732833	3.47943972039941	2.53557618402169	1.89090410704113	1.2733484393355	1.12149207439495	0.963576930227719	3.05995628165062
1.403	1.9681623285568	2.26825609738812	1.3643327847735	3.47963670113458	2.53558995148471	1.89017504614809	1.27308753923619	1.12139942227435	0.963815725974743	3.05939540461296
1.404	1.96818627556377	2.26782936290232	1.36440561642741	3.47979449022211	2.53558995148471	1.88986972110985	1.27287610080907	1.12030603256227	0.96404763012114	3.05862208579882
1.405	1.96781692639415	2.26686408236163	1.36349770809164	3.47959730473401	2.53497801737329	1.88937381499265	1.27273967295668	1.11924378752643	0.964172196738315	3.05819719848655
1.406	1.96769764846063	2.26698615439777	1.36318758915617	3.47973529377896	2.53499178505518	1.88864475905247	1.27242251555005	1.11876937245953	0.96405796781931	3.05797731383827
1.407	1.9673043523492	2.26602087579889	1.36302130485637	3.47967609766193	2.53510591115848	1.8874068366363	1.27247877363643	1.11792357602446	0.964755402739514	3.05687045254544
1.408	1.96743560384087	2.26580750965225	1.36323614316004	3.479439516074	2.53460810389783	1.8872458583877	1.27211215540801	1.11698512929232	0.964758848505274	3.05667289068507
1.409	1.96724494265708	2.26549259024033	1.36235251353158	3.47971549431605	2.53463563943689	1.88674995807986	1.27200643629385	1.11638692264674	0.965347223186733	3.05655922849098
1.41	1.96714961208837	2.26496430539577	1.36252062478475	3.47965629871342	2.53413783279298	1.88574519418771	1.27185125676522	1.11554113001549	0.964767463474689	3.05568713561569
1.411	1.96656565520954	2.26388721924518	1.36170799981412	3.47975489109694	2.53400993927199	1.88524929698673	1.2719569759962	1.11412827632806	0.964769186563691	3.05525481007131
1.412	1.96657762900003	2.26358256063601	1.36242534418394	3.47969569568266	2.53353966939669	1.88454985655195	1.27157160542539	1.11411789575485	0.965354114983523	3.05426905898553
1.413	1.96627966384546	2.26271884242326	1.36132687758313	3.47995207609206	2.5337679202229	1.8840539620042	1.27143517968816	1.11305566277707	0.96570541672294	3.05382185536887
1.414	1.96660157683713	2.26230237296142	1.3609214788	3.48003086978783	2.53351213347711	1.88312138028435	1.27143517968816	1.11268428474564	0.965828260649219	3.05284354831992
1.415	1.96661355088375	2.26165202124163	1.36132687758313	3.47963650059426	2.5337679202229	1.88304921134045	1.27183930405182	1.11186963939522	0.966293791249946	3.05272988813778
1.416	1.96632755963047	2.26143865733159	1.36101675932669	3.47959710343671	2.53341177601899	1.88211663428861	1.27122374139645	1.1106628576791	0.966416635083434	3.05230500493534
1.417	1.96593426406298	2.26078830695958	1.36025268966007	3.47936052201888	2.53306940066195	1.8811544587907	1.2712612478812	1.11018845008944	0.966885611615148	3.05187268279876
1.418	1.96606551697487	2.26024976883824	1.36044507625371	3.48007026682591	2.5328411509894	1.88071777632598	1.27183930405182	1.10960063137458	0.967235190409459	3.05121304175568
1.419	1.96566024724228	2.25899010986922	1.36020596212132	3.48001107170153	2.53318352566786	1.88001835076975	1.27138572081359	1.10816703226395	0.967240359225467	3.05055340219879
1.42	1.96557689119517	2.25910192090015	1.35994257180444	3.47957730583166	2.53292773912164	1.87939109402435	1.27112482346955	1.10778527765218	0.967359757093866	3.05034840009254
1.421	1.96536228228205	2.25846183341793	1.35956144994282	3.47961670330423	2.53308316910176	1.87851773798965	1.27093213832227	1.10651699540613	0.967832179549815	3.0500148615054
1.422	1.96508826579073	2.25823821171027	1.35920277968313	3.47971529528962	2.53224299091747	1.87805145886464	1.27086392645765	1.10616638257067	0.968415384957797	3.04946144450491
1.423	1.96479030105	2.25729347198746	1.35949044589892	3.47918293840345	2.53232957825093	1.8774963728171	1.27077696086079	1.10555780750226	0.968768409541059	3.04902912528126
1.424	1.96492155410704	2.2568770083144	1.35870210134428	3.47943912153497	2.53161729449155	1.87708930075444	1.27098840010162	1.10449559109683	0.969242554755361	3.04847571020102
1.425	1.96470694512736	2.25621640515536	1.35889266217991	3.47955750905558	2.53134774020077	1.87625851681843	1.27081446900426	1.10387663782816	0.969595579278821	3.04824095661583
1.426	1.96451628488674	2.2557794235265	1.35810614280695	3.47955750905558	2.53194589927102	1.87496146337608	1.2706405380543	1.10306200531165	0.970178784951508	3.04727010143092
1.427	1.96464753822623	2.25558658157833	1.35779602557601	3.4800306721129	2.53163106328152	1.87502066924268	1.27037964190563	1.10234002376326	0.97029818259839	3.04705022419081
1.428	1.96395627891503	2.25463158856633	1.35801086243083	3.47979409049198	2.53184554312457	1.87399931853433	1.27029267659637	1.10164918373026	0.970883111282881	3.04683778447952
1.429	1.9642662179743	2.25406227967227	1.35751018451256	3.47993208016014	2.53147563299642	1.87346088582738	1.26999427214714	1.10114364344382	0.97030507411508	3.04585205776053
1.43	1.96462405694877	2.25334116860047	1.35724679576189	3.4798334882833	2.53169011355753	1.87265971849955	1.26983909608578	1.10045280475868	0.970891725307001	3.04531352264597
1.431	1.96377759342414	2.25321909945169	1.35681712265473	3.47955750905558	2.53148940159794	1.8722952169935	1.2699823251649	1.09973082659838	0.971945630279687	3.04464645835229
1.432	1.9639922025861	2.2527010898676	1.35705623509805	3.47922233612194	2.53123361597455	1.87123131893109	1.26936676195176	1.09900884944965	0.972296932044102	3.04421414406364
1.433	1.96381351740426	2.25236566154142	1.3563874498242	3.47943912153497	2.53074958250112	1.87032839606792	1.27005053549636	1.09842104259715	0.972184425460624	3.04400914192967
1.434	1.96331291840011	2.25206101210331	1.35598205295177	3.47900535771769	2.5307633512778	1.86962900426111	1.27001983523148	1.09770944718845	0.972421497891137	3.04334951667297
1.435	1.96352752765326	2.25056750108264	1.35579149241317	3.47934053003758	2.53039344230894	1.8697307677849	1.26972143009833	1.09675027473262	0.972419775087793	3.04303085908632
1.436	1.96364680733658	2.25057776076976	1.35536182007921	3.47943912153497	2.53074958250112	1.86887040846643	1.2695475002376	1.0962862591104	0.973241776016848	3.04225014452813
1.437	1.96364680733658	2.24992742654177	1.35545710032526	3.47947851969882	2.52990941022406	1.8678953364156	1.26965322023697	1.09557466643943	0.973824982121865	3.04149173995436
1.438	1.96357542759194	2.24906373567566	1.35517125960366	3.47943912153497	2.52992317927756	1.86729771463276	1.26916213092198	1.09486307467943	0.973830150061015	3.04105942872356
1.439	1.96357542759194	2.24843392303316	1.35483686780107	3.47934053003758	2.53039344230894	1.86686106333836	1.26919964095659	1.09401731551413	0.973715920719244	3.04083211992889
1.44	1.96337279277382	2.24853547184182	1.35498069915011	3.47971510096606	2.52992317927756	1.8657971917011	1.26911267622805	1.09295512113693	0.974065499672704	3.04061224691482
1.441	1.96349207294673	2.24790566006106	1.35409708007737	3.47937992826285	2.52992317927756	1.86553446218602	1.26890123664765	1.09249110871495	0.974534476236579	3.03972532157025
1.442	1.96321805882624	2.24715378134551	1.35407280473206	3.47876877700373	2.52959457928648	1.86499605393887	1.26900695637406	1.09152156533595	0.974768103240871	3.03928557753395
1.443	1.96312272905211	2.24661526024969	1.35371413846751	3.47890676646225	2.52969493283516	1.86452980410661	1.26902571153618	1.09117096184489	0.974885778050426	3.03907314040201
1.444	1.96293206954856	2.24608699954664	1.35323773769539	3.47924193861604	2.52922467164148	1.86307185314283	1.26895750223333	1.09022218051244	0.975358199864703	3.03830730735135
1.445	1.96294404497787	2.24544693174913	1.35333301783895	3.47831522052127	2.52921090212323	1.86266481484105	1.26897625774285	1.08998498543077	0.975709501696693	3.03807256774729
1.446	1.96283673981912	2.24458324975778	1.35311818240521	3.47916295160876	2.52922467164148	1.86219857003934	1.26897625774285	1.08903620610902	0.976059081094115	3.0374129557614
1.447	1.96294404497787	2.24384163655965	1.35273706190381	3.47880817528263	2.52922467164148	1.86149920472185	1.26880232867469	1.08821121544912	0.975946573863501	3.03719308542632
1.448	1.96289661786019	2.2434251866437	1.35228311631512	3.47835461923345	2.52898265662861	1.86103296243323	1.26882108440749	1.08761304013779	0.976766852413557	3.03632847262192
1.449	1.9627773367002	2.24299847734233	1.35225884135701	3.47835461923345	2.52922467164148	1.86014303109948	1.26892680474709	1.0873758461602	0.977353503983841	3.03634333999852
1.45	1.96300392340066	2.24243944184214	1.35218783622268	3.47865039167899	2.52912431870397	1.85947327584779	1.26854143534706	1.08642707125147	0.97770136132003	3.03557007934416
1.451	1.96270595853321	2.24170809212772	1.35199727605387	3.47865039167899	2.52864028923265	1.85867216188916	1.26875287588439	1.08547829794388	0.978405687948287	3.03479682105184
1.452	1.96292056967219	2.24127112471818	1.35175816603343	3.47841381132202	2.52864028923265	1.85810416875357	1.26849198286477	1.08499353212345	0.977938433269958	3.03458438537645
1.453	1.96232464005695	2.24062080434314	1.35142377617062	3.47851240219851	2.52842581509473	1.85760832959789	1.26859770331425	1.08430271339912	0.978763879257077	3.03380369707692
1.454	1.96303985147549	2.23967610483078	1.35075499716257	3.47845320997289	2.52888230387341	1.85706994352592	1.26851073904397	1.08379718907325	0.979698388744524	3.03327260879355
1.455	1.96272991037999	2.23978791122448	1.35087455180914	3.47900516857659	2.52841204486582	1.85623923467118	1.26874093690342	1.08323015764956	0.979582436113267	3.03315895866005
1.456	1.96205062729642	2.23914785283264	1.35058871174222	3.47859119950421	2.52828415266585	1.85564164389912	1.26833681061307	1.08239479572907	0.980288484994198	3.03270435930458
1.457	1.96226523850253	2.23839598930232	1.35003948801577	3.47815743798173	2.52804213852855	1.85453528047009	1.2687034238914	1.08155943505643	0.980757462098506	3.03227948930992
1.458	1.96267050919032	2.23795902512896	1.35049343173049	3.47825602856973	2.52842581509473	1.85377673080013	1.268635216078	1.08084786106199	0.980876859053536	3.03127151058043
1.459	1.96237254422937	2.23721742347442	1.34996848255308	3.47797986448652	2.52853993712029	1.8529756386111	1.26837432357479	1.08073445535631	0.981695416498921	3.03173353823737
1.46	1.9624918263709	2.23668917452386	1.34975364807009	3.47809824649199	2.52817003066278	1.85264077283531	1.26858576533199	1.08001250268261	0.982396299580151	3.03085407292873
1.461	1.96258715593069	2.23614040648552	1.34968264262477	3.47770388544446	2.5276722325669	1.85227630298092	1.26828735948011	1.07919790496976	0.98239802149731	3.03052055842203
1.462	1.96270643839026	2.23559163923404	1.3494435336939	3.47786166667189	2.52780012458094	1.85100899588157	1.26862327941882	1.07858935946659	0.98240490950005	3.0298609620223
1.463	1.96282572117047	2.23527674285521	1.34929970492986	3.47758568802154	2.52778635442351	1.85087763847266	1.2683436301999	1.07787778919668	0.982757933939796	3.03008082732635
1.464	1.96253973255021	2.23507365196126	1.34877475660619	3.47805884746944	2.52784143592122	1.85004695264416	1.2683061162296	1.07753757396883	0.983922628793324	3.0289740718111
1.465	1.96212248473059	2.23399664023983	1.34903632218714	3.47805884746944	2.52784143592122	1.84947898296191	1.26836238742073	1.07681562529624	0.984744630951095	3.02831447910772
1.466	1.96274236835602	2.23326530527089	1.34841609428391	3.47776307638662	2.52748530101082	1.84888141009204	1.26790881076808	1.07610405724885	0.984512724777208	3.02842812629976
1.467	1.96276632209205	2.23315350045715	1.34829654028363	3.47762508703603	2.52785520665731	1.84774547870606	1.26838114479868	1.07527908549705	0.984749796253847	3.02766231791426
1.468	1.9626709925777	2.2319852087039	1.34829654028363	3.47786166667189	2.52771354377749	1.84738101655228	1.26812025322769	1.07503151701889	0.985447236708749	3.02690394110558
1.469	1.9626709925777	2.23208675330431	1.34779586675292	3.47728991747924	2.52747153025984	1.84644859352494	1.26822597464913	1.07430957161208	0.986265796050476	3.02644935579303
1.47	1.96299291235584	2.23103026876194	1.34743720529002	3.47746730598467	2.52724328774092	1.84598238350763	1.26801453193401	1.07349498200789	0.986620542154134	3.02579719784248
1.471	1.96259961718873	2.23079640027181	1.34832081437079	3.47717153626323	2.5269875037933	1.84577888404336	1.26813901086149	1.07303098566348	0.98673993854948	3.02559219441727
1.472	1.96271890110535	2.23006507094208	1.34746147918375	3.4770335469992	2.52749907190643	1.84474471904771	1.26807080493409	1.07243282631388	0.986861056566507	3.02569841082757
1.473	1.96273087845005	2.22972965886479	1.34727091945171	3.47656038936037	2.52714293770547	1.84344785156337	1.26822597464913	1.07194807152047	0.987328312852413	3.02547854857802
1.474	1.96274285587988	2.22878498381828	1.34641158543102	3.47622522134544	2.52674549084436	1.84312593430054	1.26785936198476	1.07113348543535	0.988264547408224	3.02425073729161
1.475	1.96285016284946	2.22856137631971	1.34669742491923	3.47600825298993	2.52624769461776	1.84258758808035	1.26819528470556	1.0712468891687	0.988503340005858	3.02393208869555
1.476	1.96234956070976	2.22758592397866	1.34650686525532	3.47626462090221	2.52712916665038	1.84155343804862	1.2681577686524	1.07019511742027	0.988738689743177	3.02349236713783
1.477	1.96264752643139	2.22652945034436	1.34648259155449	3.4770335469992	2.5261748872489	1.84111684398277	1.26793439385706	1.06947317788888	0.989437853526256	3.02295385850566
1.478	1.96246884511866	2.22611301768988	1.34648259155449	3.47622522134544	2.5265447914692	1.8401844479158	1.26830100662395	1.06899880518605	0.990256414097715	3.02229427816637
1.479	1.96298142532345	2.22577760840885	1.34583809186743	3.47642240036423	2.52634409393258	1.83965904041582	1.26812707934811	1.06806044067552	0.990959021294717	3.02218063425302
1.48	1.96277878868017	2.22524937351601	1.3460771986328	3.4759886430761	2.52677303283976	1.8395868995683	1.26823280138722	1.06769947211992	0.991429720941911	3.02183970321581
1.481	1.96279076645055	2.22449753375241	1.34574281207198	3.47622522134544	2.5261748872489	1.83805696560354	1.26805887424988	1.06733850380766	0.991784466748706	3.02108876510993
1.482	1.96238549335645	2.22438573103739	1.34574281207198	3.47624501220472	2.52653102019659	1.837692518653	1.26833852355417	1.06650316509095	0.992836657045114	3.02085405136619
1.483	1.96239747107555	2.22352209025183	1.34466864733105	3.4752789093719	2.52596041823295	1.83676013689846	1.26788494725808	1.06592577184891	0.993539264925804	3.02085405136619
1.484	1.96262406346602	2.22329848540683	1.34593337166796	3.4757322751199	2.5262890077429	1.83585736485907	1.268357282255	1.06567820721498	0.99377461481117	3.02007340668806
1.485	1.96281472224675	2.22265845115715	1.34528887256186	3.47555488663374	2.52618865868088	1.83556505974606	1.26777922523318	1.06519345802499	0.994016848218418	3.01964854446638
1.486	1.96281472224675	2.22223176217677	1.34497875990038	3.4752789093719	2.52606076686743	1.83499712899039	1.26797191073579	1.06439964117033	0.9948354101383	3.0190951870972
1.487	1.96313664478407	2.22179481375116	1.34407088282395	3.47519993073999	2.52607453840067	1.83422571339824	1.26839480012811	1.06378073124168	0.995884160568819	3.01898897167422
1.488	1.96364922697961	2.2208501558282	1.34466864733105	3.47464797650466	2.52584629817771	1.83372992360808	1.26783550145513	1.06356430661089	0.996586769373863	3.01821575883105
1.489	1.96316060138132	2.22050449068771	1.34447627481855	3.47508173137445	2.52557674302331	1.83303064956701	1.26822087318064	1.06250216942676	0.99705918982895	3.01799590216716
1.49	1.96337521712757	2.21967163700797	1.34421470873918	3.4749043434208	2.52540359136611	1.83233137775516	1.26822087318064	1.06260519158366	0.997529889787317	3.01756361523713
1.491	1.96379247081316	2.21944803399242	1.34395133008226	3.47521971993673	2.52536227494449	1.83173385001606	1.2679787423684	1.0619040208838	0.998232498853135	3.01701026199593
1.492	1.96368516264366	2.21849312130465	1.34366549095574	3.47464797650466	2.52564560271412	1.83142862485613	1.26808446514276	1.06130587297292	0.999282972427671	3.01701026199593
1.493	1.96338719570758	2.21825925901058	1.3433068330918	3.47516053082528	2.52584629817771	1.83020396977354	1.26825839181363	1.06097604800503	0.999869627408255	3.01579734437908
1.494	1.96393571595822	2.2175176908712	1.3433068330918	3.47464797650466	2.52575972234208	1.83000048780539	1.2679787423684	1.06037790097659	1.00022437270172	3.01579734437908
1.495	1.96401906635681	2.21667458314364	1.34309200089662	3.47482536478943	2.52536227494449	1.82886465833406	1.26799750186182	1.05990353575063	1.00093042295915	3.01546384963475
1.496	1.96401906635681	2.21655252243453	1.34275761636951	3.47468737628482	2.52514780786455	1.82836887955723	1.26823963241856	1.05928463034378	1.00139940301263	3.01436457821169
1.497	1.96423368343041	2.21613609922999	1.34275761636951	3.47397764585267	2.52537604694065	1.82753827689771	1.2682089477872	1.05930538983926	1.00256927351893	3.01447821742305
1.498	1.9641263748521	2.21549607535219	1.34211312056399	3.47407623424255	2.52565937508548	1.8268390224965	1.2682089477872	1.05848044239309	1.00350379474674	3.01403850972252
1.499	1.96413835397007	2.21442937094842	1.34180300914099	3.47395785757348	2.52489202458069	1.82627111531404	1.26810322476054	1.05778965687225	1.00362490950224	3.01292439578203
1.5	1.96444830083613	2.21419551052483	1.34187401627093	3.47362269318394	2.5252619273464	1.82557186501051	1.26803502132005	1.05778965687225	1.00444691540344	3.01336410149877
1.501	1.96435297136354	2.21378934954054	1.34184974382703	3.47378046929895	2.52454966687679	1.82490222342918	1.2684016342334	1.0565933698631	1.00526032313022	3.01270454316422
1.502	1.963769015511	2.21270212931301	1.3416834570303	3.47407623424255	2.52503368849508	1.82417337106501	1.26833343096552	1.05730491379968	1.00620172429011	3.01248469070675
1.503	1.9648895163009	2.21248878955062	1.341444352968	3.47391845749278	2.52467755845782	1.82347412742145	1.26833343096552	1.05575804642313	1.0070202919414	3.01183255751311
1.504	1.96382840747517	2.2116456914892	1.34175446420396	3.47391845749278	2.52516158020741	1.82264354272844	1.268246467743	1.0554282251857	1.00702545039307	3.01150649128738
1.505	1.9642576419055	2.2115441518643	1.34101468993401	3.47383965770955	2.52467755845782	1.82230872627828	1.26852611763489	1.05483008374093	1.0077263429987	3.01084693661317
1.506	1.9644842391384	2.21120875312993	1.34077558631423	3.47374106940944	2.52493334178311	1.82191469748839	1.26837095148451	1.05435572303248	1.00866430578836	3.01072587681573
1.507	1.96480616656266	2.21033487778247	1.3405364829062	3.47411563407532	2.52432142896926	1.82074930422958	1.26828398832748	1.05436610307745	1.00948287447844	3.01052087121315
1.508	1.9649014960429	2.20980666128193	1.34034592377933	3.47311014106167	2.52417976489046	1.8198466005767	1.26877508604009	1.05365456272671	1.01018892583993	3.00997495520771
1.509	1.96500880535671	2.20948152380596	1.34029737970982	3.47267638993161	2.52407941869103	1.81895681641459	1.26854487790746	1.05318020297254	1.01030832027624	3.00919434514665
1.51	1.96502078526116	2.20905484743115	1.3399387253118	3.47291296546929	2.52467755845782	1.81831680169953	1.26868812283611	1.05307718328504	1.01101093336574	3.00885343735645
1.511	1.96510413485762	2.2082927750211	1.33950906358222	3.47247921481954	2.52419353746509	1.81782104474836	1.26868812283611	1.05284000359557	1.01183122199302	3.00876206733211
1.512	1.96553337296897	2.20764250251453	1.33969962264398	3.47196666441977	2.5243352017313	1.8172531613615	1.26877508604009	1.05261320422108	1.01299766127504	3.00820131060638
1.513	1.96574799252382	2.20712454892167	1.33969962264398	3.47269600363712	2.52442177535017	1.81648181286814	1.2690922585547	1.05189128579554	1.01358431903179	3.00765539856921
1.514	1.96573601225088	2.20658607638793	1.3392942328179	3.47234122707347	2.5243352017313	1.81575298666972	1.26868812283611	1.05130352804038	1.01370715079052	3.00744297113572
1.515	1.96616525205099	2.20605786433008	1.33903085891727	3.47253840215672	2.52469133106086	1.81535896782956	1.26902405658226	1.05060237164244	1.01440804629023	3.00710206608357
1.516	1.96636789180048	2.2057224697058	1.33903085891727	3.4726369898112	2.5243765208829	1.81435455463221	1.26889957104401	1.05024141351986	1.01546196833285	3.00676116207609
1.517	1.96626058163616	2.20539733515592	1.33946052018738	3.47243981457748	2.52423485605442	1.81359612845472	1.2689183321617	1.05025179378869	1.01651417252323	3.0061090390621
1.518	1.9665944931835	2.20452347107767	1.33843310427264	3.47230182689648	2.52409319151097	1.81329093293993	1.26912978113092	1.0496744181373	1.01663184791055	3.00555570999441
1.519	1.96690444387163	2.20400552100466	1.33857692648136	3.47249900210139	2.52423485605442	1.81243077868741	1.26911101976417	1.04954025843313	1.01745901264995	3.00621525259396
1.52	1.96666586128666	2.20313165954212	1.33821827402467	3.47196666441977	2.52424862920599	1.81162984085239	1.26895585486885	1.04907628233852	1.01815990975771	3.00522222911637
1.521	1.96697581170975	2.20292858395283	1.33838456174308	3.47163150238095	2.52375083616563	1.8110027604645	1.26906157953851	1.04848852752568	1.01909272177515	3.00488874876761
1.522	1.96701175453588	2.20270498910352	1.33790816438078	3.47163150238095	2.52399284601546	1.8105662318041	1.26925426745629	1.04813795101535	1.02003240730884	3.00466890212605
1.523	1.96708312222569	2.20186190915547	1.33800344384351	3.47109916686448	2.52375083616563	1.80966357114372	1.26927302926219	1.04768435673634	1.02026947642624	3.00400194358828
1.524	1.96729774350762	2.20099831140162	1.33774007148609	3.47131595538373	2.52410696447514	1.80893476613789	1.26923550580769	1.04743679868209	1.02108805049902	3.00400936315721
1.525	1.96771500576068	2.20078497714435	1.33733468265047	3.47145394292068	2.52387872766804	1.80820596345205	1.2692917912254	1.04697282448983	1.02214025824895	3.00334240633616
1.526	1.96720241383579	2.20001265892878	1.33764479203244	3.47113856733249	2.52363671794168	1.80773983404221	1.26935999238575	1.04685942616232	1.02307135597142	3.00311514182788
1.527	1.96823958009469	2.19949471400966	1.33747669957897	3.47098079455415	2.52365049130991	1.80727370561049	1.26976413111359	1.0462612930988	1.02389680266393	3.00224318076533
1.528	1.96804892062133	2.19842804723637	1.33745242867368	3.47086259278587	2.5243765208829	1.80631184498021	1.26957144262913	1.04615827555231	1.02448518061943	3.00169727874486
1.529	1.96843023962655	2.19829573163126	1.33673693099265	3.47076400603038	2.52363671794168	1.80564226379873	1.26957144262913	1.04521994924004	1.02507012337421	3.00157622891662
1.53	1.96833490985331	2.19764547335576	1.33666592239217	3.47060623339047	2.52379215639987	1.80454907594511	1.26946571744336	1.0448589941329	1.02635425049602	3.00169727874486
1.531	1.96834689145697	2.19711727149941	1.33654637217493	3.47090199324958	2.52402039257848	1.80405334752805	1.26997558213316	1.04440540302146	1.02694262882138	3.00047701017698
1.532	1.96863288079512	2.19649779365911	1.33661738081863	3.47046824621447	2.52355014691253	1.80361683315262	1.27010007048086	1.04463219849443	1.0277577723498	3.00069685360722
1.533	1.9685375510011	2.19583727820327	1.33640255129509	3.47056683274469	2.52356392067005	1.80232020233321	1.27008130783527	1.044848613468	1.0282301923501	2.99981748083891
1.534	1.9688594856257	2.19486189626927	1.33594862187584	3.46989651304673	2.52353637329917	1.80159142020426	1.26997558213316	1.04381765314549	1.02928240547331	2.99947659064407
1.535	1.96872821060379	2.19453676942457	1.33592435135195	3.47017248707415	2.52464607782557	1.80125663652013	1.2701870336656	1.04345669881391	1.03010441877418	2.99905915778565
1.536	1.96957472251618	2.19390703543559	1.33573379259952	3.46997531468909	2.52406171350451	1.80026519437498	1.27039848571101	1.04285856904709	1.03138683457068	2.99871826844925
1.537	1.9697653822928	2.19347011405163	1.33580480149721	3.46940358279053	2.52381970394357	1.79975656943823	1.27037972284877	1.04274517165164	1.03127259224962	2.998612055984
1.538	1.96986071220315	2.19379524016107	1.33556570194487	3.47005411683389	2.52346357697598	1.79923124422809	1.27073442813509	1.04263177429743	1.03197521368459	2.99829341871447
1.539	1.97006335421397	2.19294191707905	1.33549469296097	3.4695613538534	2.52380593009964	1.79840074740264	1.2704172487307	1.04227082068272	1.03302742983733	2.99783890139196
1.54	1.9705759509163	2.19250499659421	1.33532660260195	3.47007390084411	2.52418960528865	1.79780330773065	1.27052297507053	1.04240497971268	1.03314338918426	2.99761164342307
1.541	1.97089788846486	2.1922916662675	1.33544615224724	3.46977814260405	2.52418960528865	1.79668055053196	1.27052297507053	1.04158005671819	1.0342007556886	2.99706574909994
1.542	1.97127920860212	2.19133681081751	1.33518278281933	3.46993591380511	2.52383347793167	1.79617193360657	1.27113857191117	1.04101307186651	1.03466974289771	2.99708058205825
1.543	1.97129119124764	2.19131629179227	1.33484840454389	3.46983732766448	2.52407548743492	1.79541356436923	1.27111980817566	1.04125024679894	1.03537408208579	2.99716454505301
1.544	1.97139850403329	2.19058502725354	1.33470458516098	3.46936418185473	2.52433127114419	1.79481613235796	1.27135002626629	1.04076551591976	1.03677589615902	2.99660381971041
1.545	1.97118387854568	2.1899245202264	1.33491941383911	3.46944298385188	2.52371936031349	1.79455347527692	1.27113857191117	1.04041494438641	1.03771043999896	2.99630001514134
1.546	1.97189912014312	2.18982298538007	1.33479986449828	3.46934439808614	2.523746908924	1.79388392910225	1.27143698952648	1.04041494438641	1.03818114412211	2.99585291893419
1.547	1.97211374633738	2.18895941014096	1.33437020732205	3.46944298385188	2.52386102634038	1.79335861717472	1.27117609985479	1.03994059527864	1.03876952436416	2.99584550320223
1.548	1.97219709347617	2.18883735667874	1.33468031520968	3.46883185205686	2.52445916308058	1.79252814126217	1.27154271690019	1.0392498346507	1.03982002970656	2.99507977243984
1.549	1.97230440662747	2.18799430205916	1.33417784886402	3.4684375102155	2.52445916308058	1.79165515885597	1.27124429902454	1.03937361238486	1.04087568327583	2.99452646704678
1.55	1.97285295710546	2.18777071438861	1.3342973978963	3.46895005577245	2.52444538902038	1.79110024581421	1.27147451790397	1.03913643819925	1.04146234832336	2.99429179843868
1.551	1.97301965069045	2.1869276617939	1.33417784886402	3.46881206895677	2.52396136969335	1.79057494046519	1.27182237104584	1.03937361238486	1.04228608150218	2.9940719599792
1.552	1.97312696427916	2.18670407458549	1.33420211857732	3.46853609556349	2.52468739896762	1.78996461655777	1.27173540770591	1.03889926410767	1.04345255037576	2.99397316290559
1.553	1.97322229452163	2.18585076453143	1.33463177545046	3.46887125316991	2.52421715338017	1.78904533656893	1.27213955434413	1.03880663051445	1.04439052958384	2.99352607176453
1.554	1.97331762477895	2.18532257629511	1.33403403026579	3.46829952365226	2.5245870550715	1.78824448114333	1.27196562767922	1.03833228269051	1.04543932484434	2.99286655837678
1.555	1.97404485466252	2.18425594221722	1.3335090946693	3.46853609556349	2.52460082931923	1.78731230419573	1.27224528236713	1.03800247593294	1.04637559029021	2.99288138706787
1.556	1.97373489637567	2.18393082271289	1.33396302057415	3.46796436675453	2.52437259406026	1.78694793618266	1.27233224575763	1.03797133135344	1.04708164838097	2.99232067198443
1.557	1.97404485466252	2.18338211774973	1.33379493255682	3.46869386543606	2.5242447020485	1.78611748313905	1.27226404716087	1.03740435120542	1.04790195315865	2.99221446041552
1.558	1.97466477236165	2.1830672583085	1.33355583505617	3.46863468098638	2.52485661355131	1.78565139850325	1.27261190080978	1.03739396964941	1.04837094389462	2.99144132439918
1.559	1.97508204641289	2.18191961560403	1.33346055576475	3.46851631305106	2.52487038802994	1.78482095009328	1.27268696103756	1.03716717780291	1.04988873461787	2.99122148789705
1.56	1.97507006218847	2.18125912036215	1.33355583505617	3.46800376810065	2.52427225129363	1.78406261739956	1.27273639404576	1.03680622709176	1.05047197347531	2.99090285372864
1.561	1.97527270726869	2.18124886083106	1.33312617920423	3.46790518306647	2.52475627042283	1.78320256988643	1.27264943060824	1.03739396964941	1.05129570903874	2.9907744020285
1.562	1.97577332825532	2.18028376868224	1.33334100709714	3.46804316957215	2.52495695713805	1.78273649091694	1.2729666166155	1.03708492716346	1.05129742351812	2.99054715296383
1.563	1.97566601341781	2.17942021094886	1.33331673776373	3.4679445845984	2.52474249584329	1.78177473132055	1.27324627248158	1.03599169380767	1.05269754163799	2.99021369304599
1.564	1.9763453115244	2.17899356240328	1.33314865076634	3.46784599969947	2.52509862358061	1.78104601313048	1.2734389650715	1.03565150712848	1.05374977448781	2.98976660977302
1.565	1.97648858008687	2.17857717376983	1.33283854380297	3.46780659810711	2.52522651584431	1.78063914750268	1.27326503805179	1.03600207549488	1.05422219510463	2.98944056357534
1.566	1.97647659546548	2.17782541069492	1.33257517813268	3.46814175462072	2.52472872140799	1.77964779194773	1.27368795557106	1.03565150712848	1.05480886429535	2.98933435238961
1.567	1.97696523312169	2.17726645323395	1.33226507142839	3.46790518306647	2.52501205493744	1.77910960923222	1.27317807459644	1.0353009389863	1.05573999409519	2.98868226082279
1.568	1.97738250996578	2.17653521112832	1.332240802521	3.46737285730906	2.52440014339202	1.7785547253007	1.27368795557106	1.03542471621203	1.0567939433213	2.98866743639025
1.569	1.97768048692982	2.17675879377212	1.33228754409453	3.46760942841283	2.5249845057492	1.77769469792534	1.27396761232784	1.03519792545785	1.05726293666071	2.98846983872223
1.57	1.97758515622308	2.1756819197191	1.33188215837452	3.46814175462072	2.52485661355131	1.77669045235945	1.27396761232784	1.03519792545785	1.05773535746968	2.98812896910289
1.571	1.97800243416853	2.17515374317658	1.33228754409453	3.4679445845984	2.52487038802994	1.7760634639813	1.27437176581831	1.03496075292913	1.05878759421663	2.98779551229885
1.572	1.97795449430485	2.17459478862589	1.33245383383677	3.46713628638814	2.52558264420691	1.77520344557525	1.27379368527244	1.03425961782964	1.06007175902831	2.98768188956197
1.573	1.97868173478807	2.17406661322055	1.33188036301876	3.46751084367787	2.52525406491746	1.77486870011552	1.27407334216501	1.03451755416782	1.06124338835159	2.98646910141792
1.574	1.97892033775855	2.17309127628233	1.33166553602981	3.46713628638814	2.52464215292785	1.77447474768281	1.27435299934596	1.03412545888086	1.06147874223663	2.9872496342358
1.575	1.97889636694387	2.17266463346799	1.33164126754844	3.46703770183149	2.52466970272144	1.7735426253784	1.27467019003704	1.03416698688011	1.06206541385144	2.98623444687317
1.576	1.97931364667714	2.17212620077338	1.33226147999792	3.46668276635803	2.52499828027118	1.77268261618673	1.27479468749777	1.03413584076715	1.06300340354289	2.9860368473398
1.577	1.97971894149351	2.17137444790569	1.33164126754844	3.46713628638814	2.52536818267042	1.77225906464751	1.27490041823948	1.03381641981587	1.06440525022082	2.98569598248564
1.578	1.97962361058306	2.17094780663648	1.33211766373847	3.46725465293501	2.52545475186614	1.77141576055038	1.27500614910995	1.03367187859503	1.06499021002272	2.98579478245353
1.579	1.97993357486599	2.17010478477189	1.33106779802384	3.46688009602637	2.52474249584329	1.77106431996745	1.27516130929009	1.03379565560019	1.06546091847738	2.98546132930787
1.58	1.98012423675701	2.16965762571147	1.33183182600971	3.46617038468161	2.52524029030874	1.77006010189473	1.27488165114136	1.03334207594343	1.06686790616837	2.98501425586724
1.581	1.98074416656442	2.16913971534633	1.33173475256055	3.46680113118252	2.52488416265284	1.76946273438686	1.27521761123723	1.03368226062541	1.06780247345641	2.98514269743045
1.582	1.98052953246784	2.168265918291	1.3313761102803	3.46624918730687	2.52536818267042	1.76867484872712	1.27549726985334	1.03285735031309	1.06920261392569	2.9845671835423
1.583	1.98082751152338	2.16794080968473	1.33140037843033	3.46666314509473	2.52488416265284	1.76883576546023	1.27570873276778	1.03286773244403	1.06966989872997	2.98436217241545
1.584	1.98156674649089	2.1672905931427	1.33128083105986	3.46660396247168	2.5249845057492	1.76701407417231	1.27609412373101	1.03276471996267	1.07072728263318	2.9841423415073
1.585	1.98165009116227	2.1666608962788	1.33144712140335	3.46605201871108	2.52548230053553	1.766649737613	1.27588266028689	1.0328884969325	1.07154588809277	2.98368045154954
1.586	1.98225803751932	2.16623425925178	1.33101746846483	3.46619000453237	2.52488416265284	1.76592106619162	1.27598839194452	1.0325275483938	1.07248217161019	2.9837026801611
1.587	1.98255601773895	2.1653809863589	1.33123229490118	3.46571686470081	2.52499828027118	1.7647559556744	1.27647951538394	1.03253793070793	1.07317967736792	2.98302837069267
1.588	1.98275866688237	2.16462924408878	1.33068309498185	3.4655788790667	2.52464215292785	1.76446373013427	1.27656647928522	1.03241415379099	1.07435302908559	2.98250472860118
1.589	1.98346194629667	2.16419234940999	1.33111274767636	3.46542111285861	2.52508484930384	1.7637775722352	1.27688367622363	1.03232152407561	1.0747060617172	2.98238369988142
1.59	1.98356926457789	2.16354213787634	1.33103994393418	3.4655788790667	2.52522651584431	1.7632394231369	1.27667221146911	1.03205320553547	1.07564234758221	2.98225526272394
1.591	1.98365260896463	2.1628109173898	1.33096893258873	3.46638717315692	2.52508484930384	1.7621760341522	1.27709514149393	1.03253793070793	1.07634327887668	2.98150438282519
1.592	1.98428453266625	2.16214018882008	1.33065703531288	3.46619000453237	2.52511239800167	1.76154908513245	1.27737480227731	1.03197095827568	1.07680885540613	2.98116352676039
1.593	1.98448718279844	2.16131770159358	1.33046647691971	3.46575626637768	2.52522651584431	1.760689120138	1.27726906944156	1.03206358784209	1.07751492142709	2.98115611835837
1.594	1.98439185138898	2.16130744204103	1.33032266251262	3.46575626637768	2.52488416265284	1.76039690099489	1.27758626833578	1.0318471813808	1.07821585395292	2.98083007992759
1.595	1.98529778445114	2.16067775340969	1.33020311578923	3.46595343452525	2.52495695713805	1.75959614159632	1.27788469895668	1.03222889484558	1.07926982032668	2.98072386992111
1.596	1.98527380936413	2.15968192440533	1.33024986003971	3.46540149208965	2.52581088070002	1.7587953852345	1.27758626833578	1.03162039269825	1.08032036568911	2.98006438583421
1.597	1.98547645991988	2.15926555303393	1.32993975509903	3.4655788790667	2.52509862358061	1.75850316812434	1.2780398579485	1.03161001017299	1.08078936618464	2.98005697790107
1.598	1.98579841750656	2.15871687585433	1.32979594127291	3.464967754785	2.52495695713805	1.75777452195781	1.27797166303952	1.03151738105364	1.08149372257328	2.97995076799925
1.599	1.98610838790339	2.15775182922478	1.32967639484872	3.46548029505902	2.5246146037112	1.75714758510715	1.2782888638906	1.03139360417641	1.08219636847073	2.97939008796161
1.6	1.98650170230173	2.15755903359882	1.32941303503792	3.46504655798651	2.52484283921694	1.75631723637566	1.27867426008093	1.03104303899076	1.08289901473269	2.97962473055731
1.601	1.98671634167447	2.15743698706891	1.329913697996	3.46477058722918	2.52468739896762	1.75571990335064	1.27858729590725	1.03079548547401	1.08394956381003	2.97982974255123
1.602	1.98671634167447	2.15638067524815	1.3295083141966	3.46490857256827	2.52457328096801	1.75496166604293	1.27888572849113	1.03068209136679	1.08453795394139	2.97873801450635
1.603	1.98724095312486	2.15573047404518	1.32979415170276	3.46479036814789	2.52445916308058	1.7546694550968	1.27911596788339	1.03069247402723	1.08535998995329	2.97861699036843
1.604	1.98771761179385	2.15510079282078	1.32948404712759	3.46540149208965	2.52470117297015	1.75407212615726	1.27925235566215	1.03092964487472	1.08617860557544	2.97861699036843
1.605	1.98783692048155	2.15445059328759	1.3295307922958	3.46502693732201	2.52495695713805	1.75290707189206	1.27933931999256	1.03047606881145	1.08710976956602	2.97850337360285
1.606	1.98783692048155	2.15391218086226	1.3295307922958	3.4648889520837	2.52504352733929	1.75258526494409	1.2794638248687	1.03048645169373	1.08816545328801	2.97785130181382
1.607	1.98814689306315	2.15304867030474	1.32905260823244	3.46473118569546	2.52470117297015	1.7520896467192	1.27986799399574	1.03072362246018	1.08805119517683	2.97751785958975
1.608	1.98864752970635	2.15239847351199	1.32948225848826	3.46435663168674	2.52518519331686	1.75142021754772	1.27976225893672	1.03048645169373	1.08886981279775	2.97741165003237
1.609	1.98904084608214	2.1520026279292	1.32940945813	3.46516492263945	2.52441784133268	1.75066199485164	1.28032158695696	1.03096079331952	1.09027511286	2.97653234833952
1.61	1.98913617799923	2.15111860148464	1.32895554155112	3.46402147952184	2.52464607782557	1.74990377491635	1.28025339332204	1.03095041042929	1.09097605370501	2.976645964085
1.611	1.98995877892551	2.15037714083726	1.32926564562494	3.46415946451569	2.52488808813514	1.74884044442685	1.28065756454736	1.03084739935058	1.09168041442277	2.97629771118581
1.612	1.98985145773925	2.14996077790592	1.32945620396645	3.46453401831766	2.52428994952609	1.74831523639013	1.28091845819424	1.03038344080681	1.09237964660653	2.97598648907675
1.613	1.99047140706834	2.14931058510293	1.32957574978879	3.46429744958863	2.52439029422192	1.74808223047622	1.28063879334016	1.03049683465124	1.09378324135279	2.97532701546962
1.614	1.99098403611372	2.14815276612657	1.32890700849251	3.46415946451569	2.52430372325457	1.74781962729267	1.28095600088684	1.03062061153283	1.09436992477687	2.9750997855883
1.615	1.99117470035011	2.14770562609581	1.32900228764688	3.46406088104207	2.52427617594183	1.74682841235514	1.28123566615036	1.03074438845847	1.09542219518474	2.97519858928839
1.616	1.99185401529204	2.14741131029642	1.32885847562189	3.46419886610065	2.52402039257848	1.7462902973255	1.28111115867598	1.03074438845847	1.09600717013574	2.97443290886479
1.617	1.99210462912433	2.14642576656525	1.3294319373691	3.46421864666415	2.52451818599651	1.74550249479367	1.28144713876773	1.03062061153283	1.09694689054577	2.97444031412906
1.618	1.99209263908098	2.14590788244192	1.3287856766683	3.46425804806391	2.52416205777396	1.74500689171948	1.28190073406447	1.03073400542169	1.09752844824207	2.97453171287356
1.619	1.99267662271672	2.14546074427663	1.32861938464176	3.46378491116221	2.52379215639987	1.7445112897291	1.28214975192771	1.03100232563331	1.09799745437627	2.9740994712803
1.62	1.99309392246848	2.14471929247112	1.32880994293919	3.46451439793737	2.52389250097846	1.74391398603555	1.28211220748675	1.03039382387515	1.09881607947613	2.97376603421381
1.621	1.99299859012931	2.14450598363304	1.32876141044438	3.46427782913273	2.52400661922487	1.74347757930431	1.28232368142664	1.03041459023751	1.09975238409608	2.97376603421381
1.622	1.99333254885773	2.14332765679399	1.32854658596679	3.46459320050027	2.52363671794168	1.74302449025695	1.28283359567837	1.0305279839752	1.09998945052377	2.97311397070511
1.623	1.99425049420337	2.1431143485627	1.32828322943095	3.46425804806391	2.52389250097846	1.74222378587336	1.28292056053373	1.03077553802036	1.10092404733045	2.9731065661139
1.624	1.99432184494175	2.14181398154836	1.32852231983568	3.46451439793737	2.52362294471761	1.74196118965606	1.28270908554395	1.03065176097574	1.10197803256801	2.97309916163425
1.625	1.99414317086113	2.14161093373205	1.32770977011747	3.46368632779193	2.52312515252074	1.74133429648794	1.28332473889232	1.03065176097574	1.10290921484902	2.97277313040454
1.626	1.99464381502444	2.14127558287591	1.32780504923294	3.4636469263409	2.52386495450182	1.74070740512926	1.28371014511415	1.03008479266473	1.10314798943643	2.97231867825873
1.627	1.9952517834673	2.14033109020109	1.32792459420605	3.46317379035566	2.52362294471761	1.74041521584837	1.28351744191655	1.03044574034516	1.10338505590342	2.97244709941179
1.628	1.99522780122625	2.13966039033857	1.32787606254793	3.46376529099014	2.52349505332397	1.73967371013587	1.28362318013091	1.03067252764723	1.10490292711269	2.97200745571989
1.629	1.9956690877239	2.13914251347258	1.32773225195487	3.46315417021184	2.52339470840438	1.7391189288902	1.28394039555135	1.0305799010197	1.10572155741449	2.97168142533601
1.63	1.99564510502699	2.1381672455923	1.32763697283773	3.46348932178585	2.52311137946922	1.73862333953295	1.28432580318535	1.03056951746035	1.10665445205215	2.97102196151961
1.631	1.99613375952247	2.13753758762255	1.32751742805892	3.46346954033719	2.52298348829298	1.73802605039226	1.28423883814747	1.0305799010197	1.10736052777285	2.97078733356179
1.632	1.99657504778017	2.13752732781483	1.32761270717145	3.46325275371971	2.52356785326301	1.73750086881264	1.28472998565679	1.03059028465427	1.10771356574642	2.97047611115368
1.633	1.99698036219298	2.13625775463402	1.32753991045345	3.46325275371971	2.52322549774927	1.73627670333095	1.2848169507788	1.0308170718231	1.10830025475591	2.97035509573208
1.634	1.99706370314752	2.13603418959432	1.3274203658595	3.46291760241704	2.52296971542867	1.73617500302674	1.28485449947714	1.03059028465427	1.10934912355638	2.96969563498626
1.635	1.99770765174543	2.13540453450264	1.3273961004266	3.46281901907275	2.52296971542867	1.73487873863874	1.28502842969888	1.03118840369831	1.10981642637313	2.9690213703561
1.636	1.99799365021898	2.13476462037992	1.32751564497438	3.462878201539	2.52379609083362	1.73473077020663	1.28530809972911	1.03094084907068	1.11005520028261	2.96916459276923
1.637	1.99795767404023	2.13399240520639	1.32753991045345	3.46277961813448	2.52331207087506	1.73369709849038	1.28571228474637	1.03109577774312	1.11157478955415	2.96903617563437
1.638	1.99829164104488	2.13370835872334	1.32715701148332	3.46254305061532	2.52332584343625	1.73290934295627	1.28581802493063	1.03098238423638	1.11192441374861	2.9689299672435
1.639	1.99901893368206	2.13262131933067	1.32741858352588	3.46240506650503	2.52332584343625	1.73231206784834	1.2861658863269	1.03109577774312	1.1127413424152	2.96871755052098
1.64	1.99942425097118	2.13251979751389	1.32694040637716	3.46230648327842	2.5228280516727	1.73155391014089	1.28602950568845	1.03119878745638	1.1133297406781	2.96826310695353
1.641	1.99991290890927	2.131646063897	1.32705995058831	3.46277961813448	2.52245815143903	1.73092704614575	1.28620343632754	1.03144634234029	1.1139181391605	2.9683841202011
1.642	2.0002228939162	2.13133123910446	1.32727477396355	3.46297678501814	2.52244437889104	1.73019848522264	1.28652065845931	1.03155973597111	1.11426776420498	2.96791487346031
1.643	2.00049690038367	2.13069133021002	1.32670131810684	3.46327253590336	2.52305628870434	1.7295716249652	1.28692484715577	1.03110616168721	1.11543602725141	2.96805809283806
1.644	2.00103353141563	2.13013242360525	1.32677233223368	3.46275999965394	2.5222161423758	1.72904646492835	1.28718574356498	1.03169389740106	1.11636893221722	2.96694419595677
1.645	2.00134351763232	2.12916743282291	1.32691614131628	3.46266141606864	2.5223027157114	1.72894476650122	1.28713633001243	1.03181767499779	1.1168379450798	2.9670504040808
1.646	2.00143885085175	2.12876134847516	1.32634268608105	3.46238544812776	2.52268638820123	1.72769105495004	1.28748419199373	1.03171466546155	1.11730866469483	2.9670504040808
1.647	2.00224949109775	2.128527526617	1.32634268608105	3.46224746427567	2.52231648807232	1.72742847719535	1.28748419199373	1.03205484628725	1.1182415716779	2.96651196187034
1.648	2.00266680574865	2.12735949736632	1.32665278821588	3.46218828123851	2.5222023697698	1.72716589984421	1.28780141729625	1.03195183671105	1.11906021257492	2.96649715862931
1.649	2.00245215144561	2.12724771669001	1.32586451075479	3.46171514713731	2.52268638820123	1.72636524344468	1.2878883828943	1.03206523032403	1.12034616219752	2.96583770642438
1.65	2.003274788033	2.12690211503796	1.32631842125023	3.46143917994236	2.5223027157114	1.72594178884938	1.28811864376821	1.03207561443617	1.12023189442057	2.96551168140169
1.651	2.00338211559006	2.12606943051034	1.32595978981757	3.46126179623469	2.52231648807232	1.72531494071741	1.2888894769312	1.03219939220557	1.12081688267395	2.96519305772959
1.652	2.00358477667311	2.12560178953647	1.32610359831681	3.46116321306276	2.52218859730784	1.72448469993512	1.28824316315339	1.03231278582736	1.12198174242257	2.9650720477401
1.653	2.00409742710331	2.1244337668016	1.32615034795891	3.46112381289875	2.52204693432263	1.72435341297136	1.28882128844517	1.03267373517845	1.12338537656499	2.96497324091307
1.654	2.00490807387085	2.12423072647168	1.32600653964075	3.46080844655272	2.52290085326879	1.72369697966203	1.28901399722384	1.0325603415079	1.12362414859282	2.96464721646017
1.655	2.00480074558169	2.12327600681819	1.32583846705133	3.46143934680331	2.52216105281603	1.72283715506283	1.28931244951853	1.03232317001926	1.12362926610809	2.96441259840488
1.656	2.00499141278058	2.12282888778121	1.32555262986875	3.46106479696265	2.52190527162158	1.72238412058543	1.28982238998666	1.03235432304724	1.12421425609814	2.96485963206104
1.657	2.00571872247677	2.12261558828629	1.32593374612278	3.46051286537937	2.52190527162158	1.72194774482954	1.28969786821379	1.0328286661443	1.12526314536153	2.96409397518961
1.658	2.00550406524554	2.12142705291346	1.3257189235709	3.46061144886983	2.52213350890038	1.72168517446294	1.28990935582285	1.03317923148516	1.12619776691573	2.96386675858876
1.659	2.00590938986872	2.12057385779834	1.32514547111025	3.46057204970717	2.52200561836198	1.72076618134204	1.28984116817979	1.03295244421964	1.12666678347984	2.96363954243925
1.66	2.00642204389421	2.12047233844382	1.32536029343218	3.46088741453276	2.52200561836198	1.72027063217553	1.29045685591603	1.03355056600405	1.12760311176989	2.96331351926344
1.661	2.00661271145452	2.11958836551322	1.32531176501802	3.46013831667279	2.52211973715863	1.7195716917599	1.29041929849028	1.03344755696498	1.12760481709654	2.96288868895661
1.662	2.00694669432239	2.11907050997363	1.32531176501802	3.46003973336034	2.52213350890038	1.71878399105946	1.29041929849028	1.03297321337985	1.12842176024332	2.9625478661129
1.663	2.00786467756067	2.11808502050415	1.32497739965391	3.45982295267058	2.52224762770825	1.71802588066324	1.29086105650731	1.03334454811222	1.12959174643646	2.96265407362772
1.664	2.00825800919576	2.11724209069847	1.3249046076534	3.45972436932654	2.52224762770825	1.71712355558566	1.29094802241287	1.03393228563425	1.12947918108097	2.96231325176602
1.665	2.00815067934075	2.11679497687679	1.32492887160714	3.45917244063209	2.52223385606761	1.71656884054832	1.2911219543345	1.03381889199051	1.12971454252282	2.96167600716464
1.666	2.00905666936661	2.11628738410922	1.32399679272474	3.45927102391872	2.52185018470996	1.715709042426	1.29154493584623	1.03431400598054	1.13099880050522	2.96112277186683
1.667	2.00897333150141	2.11573875257062	1.32437968474703	3.45966535781185	2.52197807510838	1.71498052825589	1.29152615629979	1.03380850724353	1.13169977077339	2.96122897918042
1.668	2.00928332625197	2.11478404879164	1.32447496376401	3.45911343008734	2.52159440407548	1.71465879522197	1.29145796985252	1.03454079334331	1.13240244640704	2.9611153725329
1.669	2.01018931934652	2.11455023294752	1.32430689343158	3.45956677422655	2.52148028522259	1.71382858970861	1.29182461365515	1.03454079334331	1.13252183212259	2.96013730993622
1.67	2.01016532622723	2.11381908694836	1.32442643617547	3.45887686483896	2.52146651383938	1.71317219054976	1.29207366566824	1.03466457196094	1.13392547996711	2.96034972430216
1.671	2.01099998022062	2.11295564464705	1.32411633540924	3.45913321764201	2.52135239499771	1.71280793710289	1.29235334416518	1.03489135949223	1.13427511380549	2.9600163049369
1.672	2.01121464277348	2.11219372139397	1.32421161441774	3.45895583824804	2.52148028522259	1.71184645884513	1.29237212456558	1.03538647444362	1.13427511380549	2.96002370380451
1.673	2.01140531135148	2.11177739121785	1.32375770750632	3.45875867078403	2.52146651383938	1.71145262272174	1.29254605678797	1.03515968687692	1.13520974431048	2.95903084659542
1.674	2.01161997427571	2.11080217506157	1.32363816497235	3.45826575343147	2.52135239499771	1.71129175985709	1.29267058403594	1.0352730806403	1.1360335121825	2.95913705362622
1.675	2.01244263622517	2.11038584607539	1.32358963802205	3.45808837404656	2.52109661471018	1.70976265149516	1.29296904407944	1.03575781112526	1.13638144252183	2.95892463958388
1.676	2.01253797063278	2.10942089240825	1.32382872295794	3.45824614309356	2.52169475185977	1.70996603842924	1.29333568989299	1.03563403218678	1.13731777937062	2.95815159786213
1.677	2.01264530268309	2.10953266938185	1.32349435903578	3.45765482138242	2.52108284345552	1.70910626459655	1.29384564614736	1.03610837787031	1.13813302764193	2.9583788080385
1.678	2.01338463127391	2.10857797733826	1.3237801960106	3.45745765444685	2.52082706346985	1.70881412700158	1.29365293215563	1.03589197531065	1.13836839023064	2.95804539097109
1.679	2.01376596931306	2.10814113029781	1.3235411112568	3.45739864935388	2.52108284345552	1.70831860359708	1.29405714191009	1.03599498396936	1.13918704766608	2.95793918409925
1.68	2.01395663843264	2.10737921388022	1.3237801960106	3.45783238149197	2.5212973105002	1.70761969522396	1.29386442765001	1.03646932993796	1.13988972822868	2.95770457658248
1.681	2.01417130392208	2.10661729859319	1.32320674772477	3.45781259148064	2.52082706346985	1.7075901120019	1.2941628899873	1.03684066746302	1.1404713203283	2.95770457658248
1.682	2.01415930572508	2.10619071313323	1.32375593260635	3.45708329163538	2.52091364066383	1.70653990618099	1.29463528573884	1.03647971511408	1.14094204617481	2.9570451428434
1.683	2.01446930602102	2.10534780327492	1.32311146875154	3.45712268832749	2.52104153055527	1.70591311278825	1.2947973811933	1.03686143813259	1.14164302429601	2.95639310775852
1.684	2.01458863742346	2.10461667100964	1.32325350030494	3.45662995449821	2.5205437419651	1.70581142004589	1.29525099593846	1.03672727349993	1.14199606892827	2.95693893609442
1.685	2.01520863984406	2.10404753119509	1.32327776348103	3.45672853829407	2.5204158522468	1.70495166162304	1.29539431076846	1.03696444672742	1.14269875131494	2.9560448993247
1.686	2.0155899787105	2.10311336937136	1.32301441613343	3.45582168036881	2.5204158522468	1.70479080545291	1.2954812772362	1.03744917880976	1.14339632397109	2.95574107360313
1.687	2.01624598043818	2.10245297552437	1.32315822132484	3.45550632478932	2.52030173329258	1.70416401693469	1.29565521028253	1.03793391136146	1.14421498591064	2.95540765985399
1.688	2.01580464585109	2.10192487813227	1.3227753321619	3.45570349183515	2.52030173329258	1.70327468354099	1.29576095981506	1.03759372925901	1.14433607414282	2.95529405642403
1.689	2.01622198200383	2.10159981188295	1.32289487412268	3.45562470010036	2.52064409049236	1.70301213730337	1.29569277641748	1.03793391136146	1.14480339455862	2.95478521531742
1.69	2.01715199169916	2.10075690982879	1.32265579025109	3.45528955341878	2.52026042159386	1.70225408133953	1.29609699269288	1.03818147057927	1.14550267260847	2.95475562726127
1.691	2.01799867002785	2.09990374906205	1.32239421634708	3.4555261164192	2.52013253206888	1.70152560826828	1.29616517579025	1.03855280974208	1.14585401498526	2.95488402454726
1.692	2.01733066199342	2.09905058971077	1.32263152734815	3.45513197121065	2.52023288118082	1.70076755727083	1.29648242636019	1.03866620387847	1.14632133634311	2.95408880256524
1.693	2.01795067022308	2.09892855453688	1.32265579025109	3.45503338745158	2.51986298303019	1.70014078008707	1.29697361144826	1.03877959805492	1.14667438195443	2.95387638992002
1.694	2.0183800099514	2.09765907861728	1.32177224465941	3.4550531808515	2.51989052347489	1.69971738754443	1.29706057817412	1.03914055196416	1.14726108854018	2.95344416845749
1.695	2.01847534497439	2.09745604991819	1.32153316151408	3.45517155921564	2.52007745198906	1.69922188403947	1.2972908643951	1.03989361804639	1.14831171196393	2.95311075731505
1.696	2.01935736109557	2.09680592295398	1.32165270306182	3.45483641218234	2.51947931522977	1.69815876807028	1.29739661563916	1.03938811183639	1.14854367054851	2.95301194734299
1.697	2.01939336201364	2.09605428272061	1.32172371934808	3.4543830817394	2.51923730690258	1.69812918908563	1.29732843363702	1.03997585485826	1.14877903459409	2.95233033474298
1.698	2.01928602648355	2.09551593172293	1.32203381876958	3.45448166581851	2.51875329081404	1.69760411024165	1.29773265520672	1.03974906617146	1.14913378347108	2.95244393656277
1.699	2.02002537614295	2.09467303995768	1.32136509497634	3.4543830817394	2.51883986997211	1.69700692042636	1.29790658867962	1.04024418683206	1.14971368069381	2.95189811484422
1.7	2.02051405307861	2.0940023956082	1.32165093172624	3.45454085572703	2.51871198108191	1.69651142259417	1.29792537382344	1.04060514178217	1.14995074747577	2.95156470582586
1.701	2.02009670985976	2.09379936836486	1.32110174995026	3.45355521231898	2.51822796539593	1.69562212044268	1.29753993676522	1.04048136145519	1.15123503647198	2.9516783072661
1.702	2.02050205224851	2.09285496605853	1.32160417784101	3.45345662840071	2.51834208437315	1.69566465583295	1.29832959707517	1.04058436997581	1.15077111745187	2.95123129731784
1.703	2.02114607010657	2.09250938437115	1.32091119216059	3.45357500858619	2.51810007668935	1.69493620282121	1.29852231631172	1.04095571098347	1.15170576539694	2.95080647365233
1.704	2.02133674074304	2.09165623701927	1.32107748763563	3.45369339005199	2.51818665660536	1.69473282202781	1.29866564078306	1.04070815026671	1.15252273215488	2.95047306581676
1.705	2.02157541709243	2.09092512496576	1.32162666927764	3.45322026598431	2.51770264132126	1.69397479451199	1.29851049358892	1.04107949140936	1.15322201756924	2.95045088120834
1.706	2.02196876013214	2.09007198029525	1.32134083252538	3.45270774934534	2.51818665660536	1.69334803640161	1.29885836051775	1.04154345545206	1.15322371964829	2.94991985213332
1.707	2.02186142314824	2.08954389589058	1.32110174995026	3.45258957019951	2.51747440359119	1.69339057339355	1.29889593325938	1.04189402523905	1.15334310414478	2.94947284536961
1.708	2.02206409552434	2.08954389589058	1.32102896314415	3.45260936918893	2.51740555688089	1.69269170354895	1.2988089665384	1.04192518325773	1.15416347671013	2.94925303956193
1.709	2.02249344435967	2.08836569514013	1.32047978229377	3.45247139216917	2.51683496199278	1.69180241751479	1.29910744006387	1.04296650769334	1.15451311992777	2.94881342840349
1.71	2.02291079235812	2.08771557899155	1.32036024137444	3.45213624642544	2.5167936541719	1.69120524147441	1.29977256858093	1.04273971806925	1.15521410893207	2.9483738178541
1.711	2.02299412569436	2.08686243950672	1.32047978229377	3.45172231615036	2.51726389979725	1.69068018055956	1.29991589723647	1.04287388498903	1.15568483905077	2.94828240049905
1.712	2.02342347670553	2.08644613099773	1.32059932326277	3.45140697085055	2.51669330445913	1.69044722614508	1.30010861849461	1.0435957984708	1.15591850225832	2.94772919080152
1.713	2.02331613882141	2.08581653864707	1.32047978229377	3.45140697085055	2.516537878162	1.68968921344685	1.3003013399283	1.04336900887369	1.15638582888587	2.94751677991056
1.714	2.02380481890106	2.08516642547629	1.32047978229377	3.45095365007042	2.51663822839541	1.68919373144951	1.29995347252875	1.04369880717221	1.15673717492897	2.94741057449307
1.715	2.02443684538488	2.08430302938216	1.32000161891423	3.45057911370246	2.51639622137786	1.68900331784083	1.30055042556578	1.04393598316849	1.15802147431601	2.94719076980557
1.716	2.0243535125845	2.08408974576814	1.31954771805707	3.45042154777234	2.51625456487538	1.68850783750206	1.30070557126503	1.04431771290803	1.15743816566342	2.946311552576
1.717	2.02453218102503	2.08282030678309	1.31947670099449	3.44994842777757	2.51614044577373	1.68774983188586	1.30093586987673	1.04479206549187	1.15790889646585	2.94597075685082
1.718	2.02506887414004	2.08272905671354	1.3197867993409	3.45002742374358	2.51575678276863	1.68712309150917	1.30107920278444	1.04466828415485	1.15813915703682	2.94597815008436
1.719	2.02527154872126	2.08196717530497	1.31942817748949	3.45030337462416	2.51584336517347	1.68626340200359	1.3014458594478	1.04467867048525	1.15907551462436	2.94575095329088
1.72	2.02528355199996	2.08089050192275	1.31923761982809	3.44947552290989	2.51511734549549	1.68576792744929	1.3015328264637	1.04480245186305	1.15872416773948	2.94575834643137
1.721	2.02630893074593	2.08036242699392	1.31902280050109	3.44963330189336	2.51461956490611	1.6853445692478	1.3016385824475	1.04551398146266	1.15895783183137	2.94519774864223
1.722	2.02599891600421	2.07961080981392	1.3184493601844	3.44963330189336	2.51508980905189	1.68505247381487	1.30176312778247	1.04563776303506	1.15942516022871	2.94455312540923
1.723	2.02599891600421	2.0789914871096	1.31816175702949	3.44955452165927	2.51463333331768	1.68415024908079	1.30188767366562	1.04552436792543	1.16012785464003	2.94444692039278
1.724	2.02599891600421	2.07844289197092	1.31875945808959	3.44910120758235	2.51423590369652	1.68372689442545	1.30208039730004	1.04588532631584	1.160245537522	2.9440987352501
1.725	2.0268336255604	2.07804711316975	1.3184493601844	3.44847030944024	2.51385224296665	1.68270638537729	1.30199343029929	1.04623589839144	1.16059518367342	2.94421233262259
1.726	2.02660694200485	2.07652336389761	1.31823454114752	3.44821416600608	2.51395259385136	1.68307059319361	1.30250342516419	1.04695781627919	1.16082884829718	2.94301450960518
1.727	2.02713163726193	2.07653362510968	1.31816175702949	3.44789882848839	2.51395259385136	1.68210923079711	1.30264676342773	1.04659685721539	1.16152984259706	2.9431281065674
1.728	2.02722697315275	2.07536571430071	1.31782739817897	3.44793821778977	2.51334069607246	1.68124955945455	1.30264676342773	1.04694742970976	1.16164582452078	2.94268111122539
1.729	2.0272389773338	2.07461410405899	1.31751730069892	3.44748490692991	2.5129570364606	1.68098704164953	1.30277131196414	1.0471846070054	1.16211485550196	2.9420217075472
1.73	2.02784700587678	2.07418754476479	1.31758831830742	3.44756391021816	2.51321280948198	1.68102958692588	1.30279010297967	1.04766934846554	1.16188459269874	2.94160428062042
1.731	2.02800236514415	2.0735682293438	1.31734923863321	3.44740635696916	2.51224478998188	1.68016991979539	1.3032625201622	1.04765896188117	1.16235022156558	2.94158949733353
1.732	2.0282763681749	2.07269458991982	1.31715868114104	3.44750494226894	2.51267372852037	1.67944151338235	1.3031261691444	1.04803030820367	1.16258218571211	2.94083867386077
1.733	2.02830037789233	2.07207527643054	1.31706340240291	3.4465587089981	2.51206183256011	1.67931025569712	1.30338706996682	1.04840165493548	1.1632848824054	2.93983109586225
1.734	2.02839571386355	2.07154721077576	1.31670478330247	3.44695304951721	2.51231760483749	1.67821765067649	1.3034246533724	1.04860767277148	1.16363793178903	2.94017927306533
1.735	2.02861039588008	2.07070435925779	1.3161556072398	3.44701224720368	2.51169194198726	1.67818808054329	1.30381010517122	1.04874184167864	1.16363623092729	2.93983848670761
1.736	2.02920642240682	2.0702675414706	1.31613134649057	3.44632238323399	2.51180606049507	1.67792556684399	1.30348102969122	1.04944298934847	1.16363793178903	2.93919386982799
1.737	2.02912309162261	2.06921141447864	1.31639468627705	3.44567190818998	2.51129451700161	1.67680339847182	1.30414617547609	1.04968016764368	1.16410356195431	2.93927790212098
1.738	2.02931376374864	2.06899813699194	1.3159165283994	3.44525799169289	2.51079674150852	1.67690508514629	1.30435769491534	1.0498247236409	1.16468857648005	2.93829989270532
1.739	2.02964779390018	2.06803325843172	1.31596504985536	3.44531719014159	2.51116663126079	1.67627837499069	1.30458800807445	1.05027830712711	1.16503992550186	2.93819368853132
1.74	2.02956446352141	2.06730218205534	1.31555791050761	3.44452874588975	2.51105251280884	1.67575335305324	1.30483711620739	1.05052587247911	1.1649256436681	2.93786029577803
1.741	2.02975513567633	2.06666235216182	1.31481817845624	3.44348393551201	2.51038555104439	1.67505452852639	1.30492408313631	1.0507630512101	1.16527359137226	2.93786029577803
1.742	2.02994580790007	2.066001999135	1.31469863942282	3.44389808793356	2.51018484850013	1.67426700036997	1.30522257190746	1.05146420123362	1.16609057224969	2.93786029577803
1.743	2.02996981949316	2.065626757011	1.31493771753874	3.44462757193044	2.51099744472347	1.67400449175509	1.30526016031627	1.05100023003634	1.16562324003851	2.93687489973383
1.744	2.03024382208236	2.06451932928265	1.31469863942282	3.4441150726549	2.51004319592306	1.67288234270852	1.30553985560476	1.05138196563942	1.16562834188162	2.93632171128462
1.745	2.03047051210021	2.06421480898209	1.31460336079005	3.44383913062179	2.50964577327762	1.67272152174342	1.30583834575797	1.05171176708696	1.16586030720745	2.93632171128462
1.746	2.03058986048504	2.06328072552647	1.31429326456952	3.44389833092839	2.50939000314136	1.67222607629101	1.30606866440642	1.05220689934195	1.16597458941538	2.93566232019157
1.747	2.03099521777988	2.06316895682632	1.31417372564791	3.44370140640526	2.50951788818307	1.67117605502054	1.3061932218414	1.05208311620963	1.16725550361182	2.93523011588367
1.748	2.03110256037541	2.06187904547884	1.31438854318728	3.44328749500389	2.50890599698454	1.67094311710378	1.30608745955663	1.05267087133337	1.1666772885223	2.93458550453725
1.749	2.03163927467777	2.0616760332479	1.31374409075924	3.44289315183824	2.50865022731545	1.67051979484737	1.30631777982698	1.05279465457067	1.16667898899037	2.93501031936221
1.75	2.03103123720926	2.06084346080139	1.31371983058294	3.44253844258454	2.50866399418731	1.66992266872838	1.30601928793274	1.05349580689165	1.1665596051573	2.93413852342527
1.751	2.03173461093863	2.05999036487776	1.31305111885621	3.4424990583615	2.50852234256008	1.66913516149418	1.30674083132896	1.05314523061771	1.16713952040992	2.93316052577035
1.752	2.03192528351212	2.0595638174173	1.31286056174032	3.4424794924474	2.50802457072999	1.66874140917094	1.30656689745034	1.05374337372271	1.16737318700593	2.9329333421524
1.753	2.03172260416692	2.05904602751133	1.31288482174143	3.4424990583615	2.50754056633675	1.66877097449848	1.30695235787275	1.05398055374973	1.16761025403916	2.93281975050967
1.754	2.03162726789514	2.05850771287224	1.31267000464506	3.44163185626391	2.50776880171623	1.66827553755823	1.30686539090762	1.05434151745733	1.16726060433228	2.9327209352714
1.755	2.03196130431946	2.05712657008391	1.31243092769831	3.44198681658987	2.5076409172884	1.667386351675	1.30771150234135	1.05445491409078	1.16749257061378	2.93162196165337
1.756	2.03215197689645	2.05658825727196	1.31231138929829	3.44175051900958	2.50776880171623	1.66683178866724	1.30702754484926	1.05480549112456	1.1678422205323	2.93183436824791
1.757	2.03246200011868	2.05595870306039	1.31193027522401	3.44141537716307	2.50702902903074	1.66662841874786	1.30702754484926	1.0553006261605	1.16795820385463	2.93148620805357
1.758	2.03266468005593	2.05532914971312	1.31190601539743	3.44110005696384	2.50711561373057	1.66600173731996	1.30753756846345	1.05550664587456	1.16807588730664	2.93094780447727
1.759	2.03255733646302	2.0545775669124	1.31147638187969	3.44092270600642	2.50626172465087	1.66560799083886	1.30766213073892	1.05564081661906	1.16772793747661	2.93084160127845
1.76	2.03251002968956	2.05383624808732	1.31123730556487	3.44070597342712	2.50651749256707	1.66471881588007	1.30778669356591	1.05625973651483	1.16819527091003	2.93017483393135
1.761	2.03317738415666	2.05351120961801	1.31102248900727	3.44048924166228	2.50626172465087	1.66432507199727	1.30789245860483	1.05601216841868	1.16854322107232	2.93027365019367
1.762	2.03299871893612	2.05256688445134	1.31025850184125	3.44031189204084	2.50634830978115	1.66385920782502	1.30793005544621	1.05623896228943	1.1680775874387	2.92930304916823
1.763	2.03310606296507	2.05226237302289	1.31047331815673	3.43952346607023	2.50575018944919	1.66346546541363	1.30814158643593	1.05565120364139	1.168430637889	2.92886346420001
1.764	2.03322541491074	2.05162256122042	1.31018748283826	3.43938549843184	2.50540783769025	1.66320297094939	1.30826615117924	1.05670293745046	1.16878368844843	2.92843126616656
1.765	2.03342809558307	2.05098275016065	1.3102117423149	3.43899142105629	2.50536653859942	1.66244505233809	1.30865161682454	1.05705351584274	1.16866260463276	2.92777189045736
1.766	2.03363077637392	2.05013993325649	1.30982886939888	3.43885345382963	2.5056223057801	1.66145420632969	1.30849648269039	1.05765166291662	1.16901395513708	2.92788547940707
1.767	2.03363077637392	2.04971339364195	1.30963831257235	3.43843955260386	2.50533900658447	1.66106046855098	1.30888194907125	1.05742486842672	1.16878028815015	2.92688533925427
1.768	2.03301072659996	2.04906332143041	1.30927969959848	3.43836079215849	2.50464053666364	1.66073885388332	1.30900651564335	1.05741448140596	1.16889967180962	2.92655196020807
1.769	2.03373812085193	2.04834253743268	1.30911340203283	3.43763157917705	2.5050970056326	1.6605780472571	1.3087456154599	1.05787845757076	1.16948298933574	2.92589258873066
1.77	2.03383345728331	2.04748946138924	1.30920868041948	3.43765140697111	2.50451265334282	1.65974801546945	1.30925565044471	1.05813641326199	1.16948128932827	2.92579377140805
1.771	2.0334401035757	2.0471849536839	1.30858849178733	3.43773044380733	2.50471335569371	1.65925259778344	1.30932381668696	1.0590955281894	1.16971495653258	2.92545300849283
1.772	2.03395281007373	2.04643338185151	1.30861275095849	3.43692219746212	2.50448512105159	1.65888842540812	1.30946718538707	1.05907475400022	1.16948298933574	2.92525537372702
1.773	2.03417950812527	2.0458038406963	1.30825413851782	3.43670547414495	2.50387323752487	1.65786803400293	1.3093990196609	1.05953873147771	1.16959897290886	2.92458861923233
1.774	2.03427484457108	2.04516403655247	1.30815886017417	3.43611423380584	2.50360370563619	1.65747430340801	1.30915692109184	1.05895096944706	1.17029657515076	2.92414165583596
1.775	2.0340481465178	2.04464626281484	1.30751441322397	3.43577909466955	2.50385947151432	1.65671640450077	1.30943662212093	1.05989969855925	1.17018399105105	2.92392925123026
1.776	2.0340961802762	2.04379319264619	1.30732385660817	3.43552299528336	2.50347582277563	1.65622099319413	1.30975392667879	1.06037406369368	1.16983264013023	2.92360325994613
1.777	2.03428685312867	2.0433871861231	1.3073481155617	3.43524706557387	2.50287770672738	1.65559434061833	1.30975392667879	1.06025027888273	1.17006970735323	2.92326988457075
1.778	2.03378615399579	2.04240182439688	1.30710904110207	3.43459662014575	2.5028501749384	1.65483644792844	1.31000306811309	1.06073503131341	1.17018399105105	2.92336870257893
1.779	2.03419151669379	2.04147804887488	1.30675042977661	3.4350303456535	2.5023661763599	1.65467564730678	1.30982913509341	1.06107522513901	1.1698360401361	2.92248216565396
1.78	2.03431087052363	2.04081772145695	1.3063450579607	3.43453769792173	2.50258064421569	1.65431148167264	1.31002187055599	1.06095144021758	1.17041765843459	2.92184495325301
1.781	2.03419151669379	2.04051321852882	1.30648885373748	3.43461674226797	2.5018821785281	1.65378651692897	1.31023340889659	1.06118862316346	1.17006630742413	2.92149681321024
1.782	2.03452556112585	2.03997492141885	1.30582014937676	3.43491250520598	2.50186841260708	1.65302863062151	1.31055071740338	1.06167337629791	1.16994862380942	2.9213906112298
1.783	2.03441821578039	2.03903062222934	1.30574912979015	3.43410455789774	2.5015122976209	1.65307119759767	1.31037678441335	1.06166298934497	1.16995032374007	2.92050408050007
1.784	2.03452556112585	2.03807606045808	1.30551005608199	3.43376941880238	2.50174053031359	1.65177534495206	1.31032742483651	1.06178677441862	1.16994862380942	2.92007927317393
1.785	2.03423955190048	2.03754803009699	1.30541477786127	3.43311897793902	2.50100076905763	1.65177534495206	1.31032742483651	1.06212696902887	1.1707690095641	2.92040526153947
1.786	2.03435890643285	2.03713176493893	1.30486561127587	3.43400626918542	2.50087288704717	1.65119127261155	1.31073170166515	1.06283851959173	1.17053364222963	2.9196175529971
1.787	2.03445424281952	2.03650223564535	1.30446024010274	3.43274476394947	2.50051677297818	1.65042038420046	1.31025926220799	1.06273550814468	1.17007140739742	2.91908654440993
1.788	2.03413220657405	2.03563891356101	1.30424542537256	3.43227166302709	2.50024724344837	1.65025958822743	1.31085627624126	1.0627251212091	1.17041595858076	2.91841980578818
1.789	2.03466893409355	2.03446082932823	1.3041258888647	3.43258726580974	2.50060335752971	1.64973463380268	1.31070114795544	1.06366346958778	1.17053194242158	2.91841980578818
1.79	2.03438292494718	2.03361803967316	1.30395959089258	3.43162153036641	2.50036135952638	1.64934091897216	1.31099965598383	1.06331288711753	1.17029827494411	2.91776783262867
1.791	2.0345735976942	2.03312080848469	1.30372051795235	3.43152294232666	2.5003475939554	1.64874384165899	1.31105607079634	1.06377686819137	1.17018739099487	2.91689607592947
1.792	2.03478828931066	2.03193246462475	1.30314709452809	3.43018270013881	2.49962160088371	1.64852393614072	1.31086333328095	1.0640140522885	1.17041935834156	2.91668367318554
1.793	2.03459761653825	2.03163823318172	1.30295653829533	3.42990677779822	2.49937960356588	1.6479268606386	1.31126761384742	1.06412745097967	1.17006800736213	2.91612314099878
1.794	2.03451428975073	2.03089694707667	1.30207302357637	3.43018301079397	2.4996353666349	1.64719854968799	1.31132403089791	1.06436463521983	1.17018399105105	2.9156835737239
1.795	2.03459761653825	2.0299321347678	1.3016676534491	3.42969038339233	2.49946618836907	1.6469065211033	1.31095736073577	1.06484939081271	1.17006970735323	2.9149327844634
1.796	2.03459761653825	2.02875406245456	1.30171616922076	3.4296116390594	2.49926548787976	1.64561069805529	1.3114298030111	1.0648182305845	1.16995542385054	2.91426605490304
1.797	2.0343116075087	2.02832753951764	1.30152385979783	3.42898105425921	2.49885431254573	1.64511530994738	1.31148622191206	1.0649524028622	1.17030337464291	2.91426605490304
1.798	2.03393026237648	2.02780978426473	1.30147709734497	3.42836999749994	2.4986536127302	1.64499709170332	1.31138044941062	1.06551939784171	1.17006800736213	2.91349312637064
1.799	2.03401358910005	2.02728176427423	1.30085691354483	3.42872498025527	2.49847066907808	1.64413755445229	1.31111955151511	1.06565357016565	1.16995032374007	2.91328072449234
1.8	2.03424029050395	2.02578893943397	1.30092793383379	3.42856749669489	2.4983565533688	1.6434388084516	1.31131228993765	1.06598338102593	1.17006800736213	2.91295474163348
1.801	2.03434763657226	2.02611396288061	1.30045154376727	3.428015658905	2.49808702607751	1.64351093518016	1.31184115440509	1.06634435181789	1.1698360401361	2.91250041853562
1.802	2.03397830148734	2.0249461639598	1.30033200807758	3.42726664478192	2.49821490702582	1.64262184966288	1.3117918033608	1.06659192354495	1.16983264013023	2.91205347656706
1.803	2.0340736377015	2.02472263835846	1.29968756736575	3.4265768508361	2.49724692164565	1.64232982908915	1.3117918033608	1.06647852427621	1.16983434010663	2.91183369563842
1.804	2.03428833023163	2.024316649687	1.29937747595926	3.42606438682514	2.49783126433646	1.64163108736918	1.31219609030106	1.0671900801738	1.16983434010663	2.91151509343928
1.805	2.03378762911035	2.02326061722017	1.29947275391832	3.42570973097095	2.49736103695208	1.64133906824036	1.31202215854679	1.06753027852211	1.16925102234119	2.91097671077577
1.806	2.03366827314096	2.02304735782838	1.29901886982279	3.42513804957831	2.49771714868274	1.64104705002963	1.31197280919051	1.06787047724663	1.16948468939624	2.91064335057007
1.807	2.03390698542688	2.02222511870776	1.29930645552046	3.42584802075307	2.49699116030444	1.64055167182426	1.31229013219014	1.06823144917881	1.16994692393185	2.91065072971351
1.808	2.03369229294749	2.02136181734117	1.29863775808546	3.42559195709625	2.49674916455046	1.64015797487536	1.3123089410558	1.06824183571316	1.16924762219644	2.9100975897878
1.809	2.03372832335669	2.02092503415103	1.29856673754732	3.4251387162986	2.49647963824345	1.63963304691513	1.31220316645965	1.06823144917881	1.16948298933574	2.90933205016574
1.81	2.03383566979956	2.0205087831725	1.29777850571989	3.42448829824242	2.49670786883507	1.63884565776947	1.31194226948808	1.06870582111761	1.16890137199254	2.90865795586501
1.811	2.03370430299064	2.01975724629911	1.29749267207072	3.42478406595871	2.496579988427	1.63843893770837	1.31236536862859	1.06879844814526	1.16878368844843	2.90833197676809
1.812	2.03382365948736	2.01967628243807	1.29701453219197	3.42415350334699	2.49619634751313	1.63824860422675	1.31259572877467	1.06953077969939	1.16948298933574	2.90768739717626
1.813	2.03365700800358	2.01859972701087	1.2970630463094	3.42344386581466	2.4953700118566	1.63775323187184	1.31244060766935	1.07011855278411	1.16948298933574	2.90735404078854
1.814	2.0335616719284	2.01828497368333	1.29663342079308	3.42312858600777	2.49510048668828	1.63749077072445	1.31252757317286	1.07011855278411	1.16936700581318	2.90679352960776
1.815	2.03397904807542	2.01795995436435	1.29610851770039	3.42271471767538	2.49558447662834	1.63639835063249	1.31228548700474	1.07046913964666	1.16889967180962	2.90624777454718
1.816	2.03399105884337	2.01720842073782	1.29591796207098	3.42222211688215	2.49520083671121	1.63629667124158	1.31279555625701	1.07045875326696	1.16866600491647	2.90580822018172
1.817	2.03359770380064	2.01636565896575	1.29577417049461	3.42200542873893	2.49473061216116	1.63577175239874	1.31279555625701	1.07093312703842	1.1691367391173	2.90570202019999
1.818	2.03328767436771	2.0161729348384	1.29546408027803	3.421906839445	2.49447485264428	1.63534851437908	1.31304473143057	1.07091235449935	1.16901565522135	2.90526984340534
1.819	2.03362172551512	2.01520814709284	1.29472436564096	3.42137487588672	2.49446108771157	1.63528941524674	1.31295776607684	1.07173731641674	1.168785388677	2.90472409023364
1.82	2.03343105352224	2.01423309448822	1.29462908788102	3.42131600391031	2.49411874380242	1.6344594617888	1.31280264704438	1.07186110318046	1.16854832139667	2.90426978452875
1.821	2.03282300526379	2.01413159966841	1.29398465160926	3.4204290514894	2.4939908641951	1.63419700477977	1.31269687023494	1.07187148942822	1.168430637889	2.90384498546138
1.822	2.03282300526379	2.01371535425488	1.29367456191958	3.4209812253678	2.49372134016243	1.63357041273385	1.31284027066327	1.07208790442295	1.16866600491647	2.90350425745432
1.823	2.03232230449626	2.01298435910272	1.29357928420291	3.42023222830297	2.49382169002393	1.63294382234113	1.31294604786607	1.07198488999081	1.16842893773521	2.90295850702593
1.824	2.03222696865848	2.01254758155123	1.29338872878211	3.42007477193605	2.49359346075014	1.63301595282549	1.31307063751588	1.07278908113667	1.16819527091003	2.9026325322823
1.825	2.03203629703359	2.01201957656248	1.29303012640412	3.41938500329199	2.49332393736983	1.63215645806212	1.31336915801341	1.07276830916334	1.16737828774795	2.90261778074748
1.826	2.03235833678205	2.01106506222456	1.29260050303096	3.41924704978218	2.49285371487858	1.63205477922447	1.31293433255854	1.07312928385118	1.1673765874478	2.90175343326546
1.827	2.03164294333677	2.0106488193961	1.29226615756092	3.41814342432937	2.4930544144981	1.63186445610721	1.31323285342264	1.07360365982721	1.16714632165855	2.90076076214156
1.828	2.03127361120802	2.01001932248042	1.29155070173893	3.41814342432937	2.49257042730465	1.63113619182052	1.31323285342264	1.07360365982721	1.16714632165855	2.90077551241643
1.829	2.03177431127973	2.00981633494499	1.29140865876585	3.41755225062061	2.49194479747991	1.63017502516637	1.31335744477074	1.07395424909262	1.16691265528838	2.90065456278831
1.83	2.03157162901932	2.00907507862537	1.29085950233241	3.41757211555317	2.49232843398622	1.63031928768924	1.31311536337709	1.0741810514799	1.16691265528838	2.89989641782077
1.831	2.03130964384017	2.00832355630279	1.29073996869729	3.41682312651218	2.49208644085329	1.62998470456839	1.31332692052339	1.07464504250504	1.16691265528838	2.89900257676748
1.832	2.03119028635029	2.00789704881496	1.29052515751662	3.41660645027552	2.49207267626399	1.62945980249457	1.31323995566191	1.07453164115846	1.16667388774435	2.89900257676748
1.833	2.03099961511647	2.00661752820337	1.28964165762472	3.41715862996144	2.49134669779616	1.62906612690782	1.31310365422472	1.07489261689795	1.1663276394092	2.89846420696793
1.834	2.03099961511647	2.00662779528741	1.28930731355617	3.41599578742264	2.4917028045343	1.62880367697772	1.31301668953796	1.07500601829614	1.16562834188162	2.89769869156018
1.835	2.03111897261454	2.00547030469369	1.28911675847673	3.41611424619607	2.49121881919932	1.62817709980734	1.31340217713483	1.07545962431343	1.16597458941538	2.89779751665245
1.836	2.03041559093883	2.00547030469369	1.28866288156752	3.41566103195869	2.49094929765022	1.62760961649475	1.31363255067723	1.07581021487573	1.16562324003851	2.89724440074118
1.837	2.03053494828569	2.00450553443998	1.28861611520627	3.41554295095959	2.49070730532488	1.62701258832315	1.31314128305245	1.07567604201591	1.16562153952938	2.89681223161655
1.838	2.03034427730689	2.00450553443998	1.28849658209454	3.41532628017151	2.49055189834781	1.62648769304313	1.3134092869962	1.07604740392599	1.16527529201789	2.89626649065597
1.839	2.03034427730689	2.00377455246805	1.28785215056805	3.41501101926117	2.49008167850413	1.62635646945317	1.31330350718878	1.0762742074631	1.16480796042575	2.89582694914312
1.84	2.02993891359683	2.00303330419679	1.28787640603602	3.41497165970697	2.49056566259564	1.62603493159941	1.31344691797296	1.07698577548816	1.16457259397683	2.89559980563841
1.841	2.03005827096379	2.00259653320637	1.28744678523221	3.4139467768884	2.48994003605056	1.62548049473866	1.31306142909161	1.07663518416369	1.16480285841627	2.89494049517533
1.842	2.02976025372722	2.00195677841133	1.28668282178363	3.41357228646941	2.48982592230635	1.62504423861091	1.31331062083745	1.07686198797466	1.16480285841627	2.89406141659547
1.843	2.02958159405829	2.00176406196378	1.28656328913751	3.41339497759906	2.48967051592731	1.62511637152592	1.31332943696117	1.07732598153805	1.16422124513228	2.893962590387
1.844	2.02946223667144	2.00112430814979	1.28603839172322	3.4128630528412	2.48969804428422	1.62438812663534	1.31343521754623	1.07768695884427	1.16410186122178	2.89350093572273
1.845	2.02916421979636	2.00067727088527	1.28594311430965	3.41256728083073	2.48957016631326	1.62365988379043	1.31338588630955	1.07789299247446	1.16398247738965	2.89263660471323
1.846	2.02868754348392	2.00005805332026	1.28503710765667	3.4129028020234	2.48894454137489	1.6234269847759	1.31329892211256	1.07811979714801	1.1632848824054	2.8920908697867
1.847	2.02880690072675	1.99943883676293	1.28477378807907	3.41235100626377	2.48918653270723	1.62323667475607	1.31359744839534	1.07835698715992	1.16281585092462	2.89187110172089
1.848	2.02849687307488	1.99836231729764	1.2843441689691	3.41175985428511	2.48873007907042	1.62294468836455	1.31363508262997	1.07850154547804	1.16269816786065	2.89142419481127
1.849	2.02850888406587	1.99814906718017	1.28412935950365	3.4116417828947	2.48853338049725	1.62208522896817	1.3136727175163	1.07906855778871	1.16258048480845	2.89067343648141
1.85	2.02772218111972	1.99751958511594	1.28400982743372	3.41112934714114	2.48820480415659	1.6217932446246	1.31339300778052	1.07928497790955	1.16269476619638	2.89023390210428
1.851	2.02782952716358	1.99689010384704	1.28341390879072	3.41093256445224	2.48843303086428	1.6217932446246	1.31349878940441	1.0793879956397	1.16210635112198	2.89033272932352
1.852	2.02780550531732	1.99615913271669	1.28327012223815	3.41116910382148	2.48807692667872	1.62099287536823	1.31315093361527	1.07999654970136	1.16164242256272	2.8895672310426
1.853	2.02734084098679	1.99583412479496	1.28279373573604	3.40957256682316	2.48821856848833	1.62116668641343	1.31355524315115	1.07997577971292	1.16093972685118	2.88912032800284
1.854	2.02692346849108	1.99542816273394	1.28231560865012	3.41002616765072	2.48794904925188	1.62077302669112	1.31340013368576	1.07987276181452	1.16094312893566	2.88901413006599
1.855	2.02682813353434	1.99445314056771	1.2817907136111	3.40937578790396	2.48770705872316	1.62014647123134	1.31310160575187	1.08007879781143	1.16035471446337	2.88857459813894
1.856	2.02684014432704	1.99412813351135	1.28145637332074	3.40868605423735	2.48769329455126	1.61962159437049	1.31343777078743	1.08032637348141	1.16035131244692	2.88790793159575
1.857	2.02655413958547	1.99358987815854	1.28126581884535	3.40841016127169	2.48757918140942	1.6193886984241	1.31335080705325	1.08032637348141	1.16000336698542	2.88758196860707
1.858	2.02594609817239	1.99319418611439	1.28074092435245	3.40748389288389	2.4873234269349	1.61852925139253	1.31326384335521	1.08066658268261	1.15895272772413	2.88713506928863
1.859	2.02636346983964	1.99232065718043	1.28004799096431	3.40793749526329	2.4873234269349	1.61852925139253	1.31312755408058	1.0807592165454	1.15918298960094	2.88680910694143
1.86	2.0261487785256	1.99192496639624	1.27978641336104	3.40776019506947	2.48741001229249	1.61860138646009	1.31325215624127	1.08089338903173	1.15871736221319	2.88614244498446
1.861	2.0257674392807	1.99126468662594	1.27940530467215	3.40712970455142	2.48708143677726	1.6178436188968	1.31327097578556	1.08133661775321	1.1583626128013	2.88548315350287
1.862	2.02588679576115	1.99054399165974	1.27907096535215	3.40758331084331	2.48644205179265	1.61787316020833	1.31318401232194	1.08134700224649	1.15754563921471	2.88580911473903
1.863	2.0254814350184	1.9901072287476	1.27861709532988	3.40659780841237	2.48620006212976	1.61708585379659	1.31299126586145	1.08108904208454	1.15696062888241	2.88483123166695
1.864	2.02526674414806	1.98969100311825	1.27806794863991	3.40689358440196	2.48656992868774	1.61682341905507	1.3134520392888	1.08145002120307	1.15672526369455	2.88406574515668
1.865	2.02498074007027	1.98915275161364	1.27794841792503	3.40602656242773	2.48692603167285	1.61676433798066	1.31306654540491	1.08179023181142	1.15707490870931	2.88371031376844
1.866	2.0249094269334	1.98883801577647	1.27744777885533	3.40508041697444	2.4863279389629	1.61642976762594	1.31336507595107	1.08249142249044	1.15648649583366	2.88351265464473
1.867	2.024682725496	1.98798502963271	1.27680335595749	3.40515954381898	2.48658369278186	1.61554079079686	1.31319114938375	1.08175907927837	1.15543415878018	2.88284600056183
1.868	2.02459940152752	1.9872335334149	1.276517524762	3.40512019180535	2.48658369278186	1.61564246722565	1.31368242783587	1.08214082703184	1.15485085106767	2.88219408281085
1.869	2.02411071801184	1.98703055599149	1.27637374098608	3.40494289591868	2.48631417494845	1.61538003448679	1.3133345748012	1.08259444214479	1.15543756179458	2.88140650119278
1.87	2.02400337286807	1.98649230675881	1.2757535721778	3.40374075450064	2.48572984759517	1.61508806257423	1.31288093827638	1.08247065419387	1.15531647631476	2.88142123482894
1.871	2.02381270384891	1.98620837882815	1.27565829514692	3.40362270088423	2.48667027778753	1.61472395423094	1.31339103841968	1.08282124996071	1.15438352462843	2.88043599509283
1.872	2.02290665207281	1.98567013032909	1.27498962047311	3.40372129310259	2.4860721853475	1.61409741530555	1.31347800152731	1.08304805794974	1.1535631514119	2.88042862858733
1.873	2.02312134165085	1.98491863696539	1.27484583743848	3.40374118383875	2.48620006212976	1.61406787624702	1.31304318634901	1.08302729020146	1.15367572882633	2.87988291141772
1.874	2.02283533852318	1.98428917041458	1.2742256696466	3.40324865405664	2.48568855530586	1.61370376935234	1.31325475566878	1.08362546248248	1.15355974808812	2.87955695468435
1.875	2.02313335217464	1.98375092354184	1.27382030890113	3.40255894096823	2.48591678096657	1.61307723315936	1.31325475566878	1.08397605909188	1.15262339476409	2.8783519607283
1.876	2.02233464603799	1.98333470298269	1.27334219005483	3.40200717177004	2.48546033009223	1.61288694159601	1.3130996518217	1.08385227100081	1.15204008891127	2.87823103279415
1.877	2.02215598792549	1.98270523830092	1.27317588886075	3.40212565776954	2.48570231926181	1.61228994592035	1.31331122192566	1.08430588855833	1.15180642634794	2.87779151535787
1.878	2.02214397748834	1.98282726427462	1.27260249370148	3.40171183186692	2.4858301959313	1.61228994592035	1.31322425908734	1.08452231410606	1.1509843530638	2.87735199849519
1.879	2.0218699852505	1.98186253019507	1.27188705035344	3.40116006498465	2.48557444264316	1.6116634135645	1.31305033351848	1.08488329493925	1.15086496908764	2.8769124822059
1.88	2.02136929350815	1.98133455463934	1.2713136564545	3.40060829923059	2.48560197089695	1.61196844194673	1.31326190413801	1.08497593286229	1.15028166426974	2.8765717982102
1.881	2.02126194903545	1.98101982340545	1.27100357358466	3.39997783778455	2.48546033009223	1.61157480059917	1.31319376420212	1.08460456885821	1.14957727393807	2.87604081601286
1.882	2.02138130393084	1.98017711793029	1.2706224661539	3.39997783778455	2.4859443086161	1.61081705730489	1.31314444768975	1.08519235932455	1.14922592990175	2.8754877404286
1.883	2.02088061262692	1.9795271182073	1.27047868491752	3.39948531938751	2.48547409424957	1.61074491849219	1.31325023358617	1.08521312576	1.14899226794818	2.87504086227952
1.884	2.02070195491655	1.97900941423954	1.26954843718824	3.39920943836856	2.48593054472108	1.61084659445606	1.31316327101295	1.08493440032945	1.14899056594005	2.87470754533835
1.885	2.02026056766528	1.97850198050714	1.26933363156877	3.39885486255408	2.48521834110732	1.61005931645614	1.31298934597409	1.08564597928231	1.14758859545483	2.87348047853987
1.886	2.02048726614804	1.97827846801205	1.26916559901853	3.39859888085172	2.48523210532557	1.61002977980845	1.31290238350844	1.08564597928231	1.14735152954467	2.87349520515526
1.887	2.02020126417123	1.97752698362456	1.26845015788434	3.39861878018997	2.48534621765303	1.60933111458575	1.31318209449914	1.08588317246624	1.14734982741715	2.87329017641491
1.888	2.01958121991876	1.97678576974147	1.26837913289291	3.3978503892111	2.48546033009223	1.6094327903665	1.31321974196052	1.08574900147992	1.14652945899822	2.87283593886037
1.889	2.01949789606886	1.97615631272065	1.26766196225383	3.39771244985874	2.4860997136387	1.60903915369168	1.31285306847124	1.08620262246715	1.14676141833383	2.87206311508046
1.89	2.01970057399907	1.97627833843075	1.26756668550721	3.39678622214854	2.48558820669982	1.6087767296935	1.31267914384759	1.08585202388058	1.14559140942611	2.87139648927061
1.891	2.01921189448198	1.97607536615257	1.26682699391582	3.39674687635242	2.48644205179265	1.6087767296935	1.31289071651574	1.08656360400288	1.14512578948914	2.87119145997804
1.892	2.01888986298041	1.97479591511795	1.26654116376798	3.39649090105443	2.48645581584693	1.60871765787949	1.31248639546085	1.08678003223451	1.14500300102129	2.87074458961574
1.893	2.0185918517286	1.97426794627433	1.26587249823409	3.39615577614836	2.48608594942284	1.60822234711121	1.31269796785259	1.08628488019464	1.1445373812084	2.87008532880766
1.894	2.01849651795476	1.97391213956027	1.26551391462727	3.3954660845613	2.48608594942284	1.60816327635673	1.31286022763566	1.08699646087935	1.1440666547728	2.86941870767128
1.895	2.01819850691774	1.97373997792565	1.2650843057909	3.3953480497514	2.48669780563373	1.60809113569239	1.31286022763566	1.08708910192335	1.14290175630425	2.86864589289043
1.896	2.01799582975568	1.9729987690526	1.26446414389675	3.39503282935224	2.48608594942284	1.60743507995147	1.31313993894205	1.08712024897359	1.1425504143779	2.86843350178275
1.897	2.01800783949311	1.97278552810666	1.26424933969338	3.39434314132016	2.48620006212976	1.60693977181477	1.31286022763566	1.08733667799905	1.14266128577163	2.86822111073393
1.898	2.01729246533854	1.97204432043638	1.26353390161305	3.39414642156007	2.48574361197257	1.60714312348085	1.31281091530489	1.08696531395581	1.14207458089619	2.86822111073393
1.899	2.01712581730812	1.9715163541323	1.26327059613286	3.39387054739008	2.48595807265164	1.60647399953415	1.31284856575951	1.08731591353729	1.14160726017417	2.86754713303666
1.9	2.01703048374204	1.97100892889715	1.26231610443309	3.39357523740905	2.48587148876148	1.60654614028298	1.31284856575951	1.08767689551373	1.14148957876973	2.86635690217937
1.901	2.01641044440519	1.97015596846526	1.2627699624972	3.39326002125782	2.48646958004176	1.60599176525345	1.31310945188227	1.08765613128757	1.14055153295888	2.86646309748024
1.902	2.01643446335679	1.96984124380447	1.26231610443309	3.39298414833703	2.48626888411086	1.60619511705039	1.31284856575951	1.08798596756068	1.14008080772676	2.86600887520909
1.903	2.01571909155979	1.96942503471087	1.26155216678603	3.39211718895972	2.48661122139181	1.6056276698611	1.31278042929388	1.08786217959815	1.13949750922753	2.86558409426173
1.904	2.01552842476903	1.96878531595878	1.26090775671968	3.39205793764417	2.48639676114327	1.60543739252674	1.31297317880724	1.08787256142873	1.13879653005533	2.86480392874276
1.905	2.0154210821481	1.96858234706546	1.26035862366725	3.39180197520822	2.48686697557396	1.60530618308338	1.31273111895283	1.08786217959815	1.13844518928007	2.86503839835355
1.906	2.01483707297427	1.96774993138695	1.26004854409248	3.39125023285971	2.48663875056403	1.60520450728291	1.31316592849834	1.0883261862207	1.13809384861321	2.8639322896471
1.907	2.01505175806489	1.96731318266881	1.25952366163941	3.39073783322862	2.48726437194487	1.60481087951199	1.31273111895283	1.08899624329433	1.1382064213931	2.86316684710961
1.908	2.01484908218751	1.96679549163115	1.25909405590616	3.39006806906131	2.48688074016958	1.60467967043483	1.31273111895283	1.08890359975958	1.13750374013125	2.86239404723378
1.909	2.01474173969269	1.9661557757025	1.25899877944306	3.38963435362531	2.48700861737702	1.60438771949742	1.31274994497767	1.08877981171759	1.13645312492742	2.86195455067502
1.91	2.0142290462596	1.96596307891979	1.25802004256205	3.38927980241513	2.48702238215316	1.60438771949742	1.31306730926647	1.08959442075883	1.13610178485001	2.86173480260776
1.911	2.01384771348801	1.96552633127964	1.25811531899321	3.38898450566559	2.48680792264174	1.60418436810546	1.31271946235609	1.08944987000841	1.13598240084617	2.86085581175232
1.912	2.01374037138433	1.96500864214377	1.25756618805633	3.38890582519787	2.48762047464935	1.60376120941076	1.31261367413983	1.08981085290907	1.13609497315388	2.86051515395308
1.913	2.01352568744194	1.96394245248369	1.25658745328004	3.38864987155686	2.48716402440821	1.60363000105232	1.31273828906492	1.08992425975165	1.13539399596682	2.85995475044417
1.914	2.01303701317977	1.96362773146229	1.25627737483588	3.38833466457035	2.487634239344	1.60396456098589	1.31263250071761	1.0902644805449	1.13376690162748	2.85942377769937
1.915	2.01323968808234	1.96332328175333	1.25560871984364	3.38768433668447	2.48777588169288	1.60333805221826	1.31284407754698	1.09060470173676	1.13363900088922	2.85908312231179
1.916	2.01282232981737	1.96257181530215	1.25572824533875	3.3871719431468	2.4882736272226	1.60304610427043	1.31282525070708	1.09084189705281	1.13387265942996	2.8590904795168
1.917	2.01276302279194	1.96186143476079	1.2551080890259	3.3866595503897	2.48874384370298	1.60333805221826	1.31256436588747	1.09118211879074	1.13398523111892	2.85831769018934
1.918	2.01246501500772	1.96186143476079	1.25434415879597	3.3863642622338	2.48891301637887	1.60335113237892	1.31265132745839	1.09047053270313	1.13269925766705	2.85787819912888
1.919	2.01244099769124	1.96100848740464	1.25422463360092	3.38602914188297	2.48867102571851	1.60317731210343	1.31290055904485	1.09058393989075	1.1321159636409	2.85787819912888
1.92	2.01173764158049	1.96014526977792	1.25355598069231	3.38581253244304	2.48892678161463	1.60281322073287	1.31239044285247	1.09138817205086	1.13188060220156	2.85741663952001
1.921	2.01216700739844	1.95996284780235	1.25324590317118	3.38528072171818	2.48891301637887	1.60281322073287	1.31221651995985	1.09117173794337	1.1315275601144	2.85653766131319
1.922	2.01166632558345	1.95942462145557	1.25291157713136	3.38429528117201	2.48942452862488	1.60252127383532	1.31253388574409	1.09162536770786	1.13105683746516	2.8561055287777
1.923	2.01107031151412	1.95955691851254	1.25257725129029	3.38433511924218	2.48929665048657	1.602534356148	1.31240926985203	1.09126438394852	1.1301256127892	2.85566604089861
1.924	2.01077230474126	1.95890693871654	1.25169379944266	3.38453230778226	2.48955240681441	1.60199644483459	1.31244692434012	1.09161498710155	1.12953891343569	2.85521184296452
1.925	2.01046228989494	1.95849073863367	1.2515517436222	3.38433562401909	2.48980816334717	1.60230147278673	1.3121672129204	1.09195521001119	1.12895221431945	2.85423403168909
1.926	2.0105576226509	1.95743483230745	1.25133694284491	3.38419769292868	2.49005015462867	1.60176356206627	1.31218604034158	1.09231619413812	1.12906819129665	2.85389338548317
1.927	2.01016428353473	1.95712011515072	1.25042924408707	3.38327151328942	2.49056166855891	1.60180617583616	1.31231065690644	1.09219240591399	1.12847978883387	2.85367364306111
1.928	2.00924624978741	1.95659216300827	1.25052452027751	3.38309424666218	2.49080366027513	1.60161590803644	1.31199329036872	1.09218202550686	1.12801588131183	2.85291557717685
1.929	2.00923424206769	1.95635838421447	1.24954579488441	3.38244393071936	2.49080366027513	1.60134041059948	1.31222369567288	1.09231619413812	1.1273132061538	2.85236989971837
1.93	2.00936559810815	1.95607448329633	1.24911619463765	3.38171494496295	2.4911597655167	1.60164543845395	1.31224252358299	1.0930070217754	1.12707784536461	2.85159712771421
1.931	2.00885291167657	1.95533329743717	1.24887714688668	3.38193205827787	2.49118729644897	1.60135349509614	1.31213673447484	1.09266679802195	1.12672139691847	2.851256485676
1.932	2.00865023888959	1.95501858150956	1.24813747110465	3.3811831505101	2.49167128081202	1.60095987635686	1.31224252358299	1.0931100495303	1.12613640257696	2.85071816420818
1.933	2.00857892182491	1.95426712487023	1.24794691887292	3.38080869723503	2.49142928853781	1.60109108251382	1.31196281218533	1.09346065407125	1.12602212974182	2.85049107033606
1.934	2.00793488136687	1.95408470704328	1.24749307195744	3.38031624041906	2.49204115228642	1.60095987635686	1.31206860128612	1.09346065407125	1.12520347926343	2.85005894304866
1.935	2.00794688874904	1.95333325153053	1.24694394938649	3.37960667060289	2.49155716742763	1.60122228876024	1.31217439052174	1.09345027393906	1.12508239131542	2.84939237025891
1.936	2.00763687669063	1.9528258475661	1.24629955121086	3.37931140502612	2.49229691047033	1.60103202292525	1.31254106341284	1.09390390710967	1.12473105443592	2.84841457193329
1.937	2.00752953702288	1.9526023414497	1.24575042957405	3.37919340362171	2.49243855529735	1.60113369941982	1.31261637760537	1.09438868067846	1.12414606116681	2.84861225361327
1.938	2.00744621184316	1.95197291296963	1.24544035441223	3.37903607006359	2.49256643455834	1.60056625842265	1.31257872018304	1.09449170920533	1.12356447629105	2.84828632134186
1.939	2.0073508794421	1.95188170490252	1.24508178545257	3.37844502532976	2.49283595915509	1.60084175828814	1.31238596939749	1.09435754099609	1.12309716395923	2.8476271053429
1.94	2.00687421766312	1.95113025197777	1.24489123340819	3.37812983725979	2.49307795211737	1.60066793466871	1.31251058769912	1.09459473793955	1.12297266760558	2.8469458358211
1.941	2.00664753138086	1.95069351318773	1.24407882073875	3.37738093774808	2.49356193859863	1.60104511182713	1.31201929669107	1.0951929206399	1.12238767518074	2.84674815263188
1.942	2.00644485972018	1.95038907242477	1.24355394759888	3.37716434581287	2.49370358416363	1.60084175828814	1.31231783685337	1.09517216116632	1.12238937924092	2.84661990499794
1.943	2.0059561914273	1.94974937384576	1.24357819418146	3.37684915966337	2.49420133733406	1.60034646477544	1.31238596939749	1.09518254086189	1.12180268308631	2.8458618509176
1.944	2.00584885227436	1.94944493374733	1.2428853058663	3.37649464239871	2.49481320521231	1.60054981803982	1.31272216764652	1.09573920570091	1.1212142830449	2.8454076748834
1.945	2.00594418450231	1.94870375631691	1.24264626123974	3.37550922530296	2.49418757139217	1.60052028936795	1.31226853349126	1.09563617623891	1.12074356317028	2.84527942990186
1.946	2.00520481920213	1.94859200377377	1.24197762065556	3.37533196756042	2.49457121113129	1.60052028936795	1.31224970457136	1.09633738948606	1.12062758731741	2.84439313494132
1.947	2.0050381678798	1.9484095898102	1.24176282267048	3.37478026335932	2.49495485133536	1.60035955558167	1.31207578266355	1.09620322147085	1.11992832455301	2.84364243499477
1.948	2.00505017452201	1.9474346360882	1.2412137049445	3.37418922930502	2.49509649773269	1.60062196628811	1.31207578266355	1.09667761705807	1.11969637339944	2.842961180173
1.949	2.0045134815495	1.94722140417024	1.24090363127332	3.37416983218009	2.49545260612488	1.60015620188516	1.31175841380925	1.09692519442567	1.1191079740032	2.84330180711344
1.95	2.00413215328731	1.94681548635461	1.24078410945069	3.37381532095605	2.49558048646256	1.60046123260664	1.31196999291058	1.0972550431301	1.11875323015302	2.84286233691281
1.951	2.00422748533044	1.94679494054389	1.23990067339079	3.37393385156873	2.49643435152937	1.60053338177133	1.31211344079347	1.09723428477644	1.11816823976404	2.84231667460189
1.952	2.00394148924583	1.9461757915007	1.23928052692889	3.3731456314818	2.49671764536007	1.59999546833837	1.31202647995628	1.09747148296898	1.11746897892448	2.84143038814703
1.953	2.00360746858636	1.94564784944318	1.23913675992835	3.37271192143075	2.49683175980398	1.60030049937427	1.31211344079347	1.09759527166212	1.11700337374003	2.84108976427763
1.954	2.00313080879394	1.94523165998326	1.23839709267609	3.37198296953617	2.49730198466675	1.60019882224448	1.31193951915451	1.09783247000786	1.11699655546983	2.84033171981626
1.955	2.00283280707606	1.94458169364434	1.23794325336256	3.37247594540333	2.49745739801993	1.60037264892074	1.31211344079347	1.09771906040227	1.11629559087244	2.83977871286415
1.956	2.00271346340922	1.9440640261011	1.23748941446834	3.37178632446051	2.49829750096398	1.60027097156176	1.31190186089756	1.09830686700398	1.11582828147132	2.83943809171787
1.957	2.0023081244798	1.94386106853891	1.23703557599299	3.3705644012971	2.49795515605553	1.60034312141373	1.31204530929748	1.09876050627677	1.11582828147132	2.8390974715098
1.958	2.00202212901016	1.94364783785695	1.23663022787049	3.37042647776505	2.49819715213581	1.60000856170934	1.31183372914646	1.0987708853002	1.11500622877487	2.83843827541512
1.959	2.00160478517319	1.94311989808958	1.23596159362563	3.36973686110443	2.49890937542056	1.60021191651915	1.31193951915451	1.09898732618443	1.11454062469631	2.83845297023745
1.96	2.00180745421444	1.94303896620515	1.23574679731309	3.36985539469411	2.49878149404939	1.60085151053391	1.31223806038449	1.09876050627677	1.11406990646016	2.83788527275615
1.961	2.00130678450785	1.94195226823391	1.23464857197961	3.36936297030776	2.49845291473726	1.60031359410086	1.3121887590093	1.09898732618443	1.11336894391707	2.83743846335816
1.962	2.00097276845752	1.94152580820793	1.23486336798288	3.36898852975052	2.49980454647506	1.60041527180047	1.31193951915451	1.099337935206	1.11290163588372	2.83678661732207
1.963	2.00117543700856	1.94174931157394	1.23414794892344	3.36845678047852	2.49948973402759	1.60061862755343	1.31197717806339	1.09992574372797	1.11301420055317	2.83644600179998
1.964	2.00067476832828	1.94091693910129	1.23386041981448	3.36824020447952	2.50031607393731	1.60025454005756	1.31246847121875	1.0998019546868	1.11254689251716	2.83611273328624
1.965	2.00065075853483	1.94069343590666	1.23355034843474	3.36762924799272	2.50031607393731	1.60035621797998	1.3122568899882	1.10014218559552	1.11196531546412	2.83532531441609
1.966	2.00048410498657	1.94006402083214	1.23304802468275	3.36741267301995	2.50068595357658	1.60035621797998	1.31248730124808	1.10052393173214	1.11126094419379	2.83522646809978
1.967	2.00038877333785	1.93943460648263	1.23245212667431	3.36638795373853	2.50081383568785	1.60032669136097	1.312343850801	1.10052393173214	1.11102729061474	2.83488585582101
1.968	1.99976876422081	1.93923165098514	1.23206932379281	3.36634862753634	2.50131159808668	1.59999213085407	1.31236268053599	1.1012043946154	1.11102388034289	2.83411313208714
1.969	1.99967343264125	1.93902869561918	1.23180604096671	3.36609272858503	2.5017818283797	1.60035621797998	1.3125554320389	1.10109098402134	1.11055316297708	2.83378721174704
1.97	1.9992680971567	1.93846993888398	1.23132966288801	3.36554104507003	2.50169524523674	1.60016596044869	1.3121887590093	1.1013178052549	1.10996988183609	2.83312068234785
1.971	1.9990534251369	1.93786107377547	1.23106638048087	3.36502868799546	2.50253535725298	1.6000642823099	1.3121887590093	1.10143121593985	1.1096219597622	2.83279476277789
1.972	1.99886276213061	1.93774932253634	1.23080309843583	3.36427981646792	2.50230712483077	1.60076293084912	1.31233221003332	1.10154462667027	1.10950086992721	2.83234061905125
1.973	1.99867209918304	1.93733313924863	1.23015871445244	3.36463487156906	2.50328888765682	1.60053004778252	1.31201483762422	1.10212205934717	1.10914953740817	2.83179497305857
1.974	1.99855275901678	1.93679493128416	1.23032502217399	3.36366943145825	2.50391453641032	1.60070387869697	1.31199600776231	1.1024830490612	1.10891076850149	2.83124198402777
1.975	1.99857676773125	1.93661252485714	1.22901201267009	3.36372870215545	2.5043985363923	1.60109749277267	1.31224524938283	1.10293669340542	1.10821321962941	2.83091606595917
1.976	1.99765876383108	1.93607431748678	1.22922680689056	3.36327561897925	2.50421160324172	1.60109749277267	1.3122945496847	1.10317389407547	1.10762994007209	2.83023485764285
1.977	1.99732475414908	1.93585081544824	1.22884400793167	3.36319697086716	2.50493760333908	1.60109749277267	1.31192787698477	1.10317389407547	1.10751055543398	2.83012132328565
1.978	1.99767076795052	1.93555665866746	1.22822386888316	3.36250737471679	2.50529372066174	1.60119917152739	1.31238151043402	1.10342147315703	1.10715922348306	2.82968187215514
1.979	1.99724142660694	1.93501845213254	1.22831914439454	3.36225148531911	2.50593313957229	1.60133037640429	1.31224524938283	1.10351412796364	1.10669191807199	2.82923507907461
1.98	1.99682409022054	1.93437876931508	1.22762627722855	3.36154194286454	2.50616137385301	1.60096628799153	1.31212062829227	1.10387511847033	1.10599096044226	2.82879562922281
1.981	1.9962280956224	1.93405379106151	1.22707717179617	3.36104954124424	2.50614760724105	1.60106796673975	1.31189021736051	1.10397815180836	1.10575730802872	2.82823530471959
1.982	1.99641875808643	1.93407433942582	1.22693341117018	3.3608523506522	2.50694244541809	1.60153373428084	1.31212062829227	1.10445255416401	1.10563792326873	2.82802292233689
1.983	1.99612076097227	1.93363761056802	1.22633582166207	3.36010348789477	2.50705656269261	1.60183877198106	1.31201483762422	1.10432876451466	1.10540256519178	2.82746259969152
1.984	1.99581076074217	1.93310967975256	1.22676540824862	3.3597096839277	2.50765468397035	1.60121227355331	1.31233221003332	1.10505074672987	1.10470160833049	2.82701581108416
1.985	1.99570342635989	1.93298765488479	1.22569144217474	3.35923665852285	2.50826657320762	1.60170756707161	1.3122264190953	1.10527757024736	1.10435368895705	2.82635664143572
1.986	1.99560809518915	1.93302875198405	1.22509385442506	3.35888217888337	2.50850857587261	1.60194045145063	1.31194670704139	1.10550439394808	1.10341737527778	2.825909854924
1.987	1.99531009861485	1.93227732062616	1.22487906159991	3.3590400471768	2.50927588494693	1.60217333605004	1.31213945844849	1.10575197372874	1.10306092655546	2.82579632329398
1.988	1.99531009861485	1.93217584443344	1.22483057767756	3.35878416465857	2.50951788818307	1.6020421310383	1.31198436764362	1.10621599962745	1.10306263251861	2.8253642189912
1.989	1.99501210221068	1.93174939106664	1.22399564900508	3.35842968792768	2.5098877767653	1.60217333605004	1.31205249783706	1.10622637762046	1.10271130184633	2.82545572902231
1.99	1.99497609349127	1.93121118752363	1.22394716547932	3.35783870012327	2.510869559214	1.60199950270327	1.31212062829227	1.10680381609904	1.10201375929114	2.82425826890884
1.991	1.99490476812102	1.93124201098068	1.22337382207142	3.35766146281561	2.51099744472347	1.60237669559276	1.31235104045218	1.10716480863713	1.10189266806892	2.82347823481771
1.992	1.9942847705389	1.93059205746906	1.22284896228078	3.35679405781765	2.51146768722725	1.60247837554133	1.31215828876773	1.1070617744495	1.10165731040663	2.82335736522517
1.993	1.99417743689724	1.93026708093489	1.2231105468244	3.35606515693133	2.51150898729095	1.6029736712572	1.3118409163807	1.10727822091063	1.10154304394314	2.82300209757651
1.994	1.99417743689724	1.92974942770454	1.22196386313016	3.35612443156542	2.51224876871127	1.60320655686317	1.31215828876773	1.10737087764901	1.10107744755957	2.82247114433507
1.995	1.99335477707308	1.92954647644308	1.22217865491907	3.35551349418061	2.51213464965261	1.6033082371923	1.31235104045218	1.10774224825688	1.1003747876473	2.82191817512724
1.996	1.99325944612811	1.92887597522968	1.22074614785595	3.35492251226186	2.513002318513	1.6033082371923	1.31241917071919	1.10810324137057	1.10084038365131	2.82147139752895
1.997	1.99346211026087	1.92878477431113	1.22081718225942	3.35480455233458	2.51338597752865	1.60346896793426	1.31245683165656	1.10833006645186	1.10072441119089	2.82080490198378
1.998	1.99266345644006	1.9284700732542	1.22038759959632	3.35320825872851	2.51361421638714	1.60387569001217	1.31219594989528	1.10857764731195	1.10013601739182	2.82024459868579
1.999	1.99254412159789	1.92833777390836	1.22026808359331	3.35387846776422	2.51434023518039	1.60370185395254	1.31243800110635	1.10868068213314	1.09978810036467	2.82035078908652
2	1.99225812905384	1.92749514697101	1.21998057047108	3.353563319107	2.51473766223953	1.60351159820517	1.31245683165656	1.10950570482492	1.09932079849555	2.81968429712482
[truncated: 258,000 more rows]
