# Supplementary material for: Virtual reality as a tool for balance research: Eyes open body sway is reproduced in photo-realistic, but not in abstract virtual scenes
Source: PLoS One. 2020 Oct 29;15(10):e0241479. doi: 10.1371/journal.pone.0241479 (PMC7595375; doi:10.1371/journal.pone.0241479)
Supplement: S1 Data — (ZIP) [file pone.0241479.s001.zip › data/pseudorandom/LAB.csv]

0.001	2.47703579822569	2.68035861108445	1.08687163810257	3.39378640889459	2.24513309627952	1.5183119286563	1.20969722248839	1.38773037214799	2.02280952668009	2.75017715968013
0.002	2.47670108681421	2.68013476969855	1.08634514512468	3.39370738708219	2.24406550957446	1.51887914647597	1.21010129830409	1.38726583128789	2.02245914382814	2.75072247913958
0.003	2.47682072687905	2.68034840121932	1.08701374730825	3.3944959201398	2.24429355538303	1.5189087094476	1.21008253109517	1.38792688467838	2.02304521993235	2.75060912475806
0.004	2.4776325937886	2.68003305891946	1.08710902938743	3.39457494258129	2.24479102642128	1.51918400263888	1.21020700929149	1.38757592399727	2.02246072233601	2.7509634900504
0.005	2.47723876493702	2.67981942764082	1.08720431145519	3.39423994234083	2.24453539439795	1.51947592853045	1.21059231900855	1.38747255940224	2.02222345096721	2.75061627550064
0.006	2.47721455518436	2.68014497956926	1.08837518155125	3.39498896606132	2.24440757843809	1.51924312813659	1.21106457318366	1.38720453065377	2.0222266079238	2.7512821010884
0.007	2.47722665999031	2.68033819147657	1.08796819633999	3.39552096019222	2.24393769367902	1.51960711027699	1.21069803038285	1.38706030045634	2.02199249369075	2.7514873576847
0.008	2.47795520242793	2.68022627086656	1.08863679983771	3.39556047169947	2.24416573946765	1.51957754738118	1.21108334102013	1.38671955649828	2.02234287582462	2.75160071239219
0.009	2.47784766610172	2.68045011215427	1.0887563097987	3.39630949849365	2.24379608481578	1.52027595017272	1.21094698975147	1.38645152912763	2.02199407243022	2.7517212182038
0.01	2.47783556094546	2.68033819147657	1.08896947200131	3.39581701533337	2.24358183245138	1.52040713220198	1.21118905278146	1.38646174523699	2.022578568907	2.75139545583702
0.011	2.4781218543755	2.68067395371279	1.08990132415459	3.39660555533881	2.24439378565839	1.52037756948712	1.21169884491314	1.38654467880107	2.02152584458765	2.75205413193659
0.012	2.47825360107069	2.68055182316252	1.08994814974427	3.3969800700077	2.24426596975759	1.52093186117948	1.21171761349005	1.38630729998386	2.02199407243022	2.7519407769433
0.013	2.47867164230388	2.68067395371279	1.09042619047752	3.39792609457279	2.24417953242849	1.520800678806	1.21168007648778	1.3854713673119	2.02164526995974	2.75248609872275
0.014	2.47906547307155	2.68078587459363	1.0912143062311	3.39822158578662	2.24419332550442	1.52084317263149	1.21210292635007	1.38543050489929	2.02199565131504	2.75250040124322
0.015	2.47886250481341	2.68075524539895	1.09071203627308	3.3983796362342	2.24460803976798	1.52107597451829	1.21248823987082	1.3858018957779	2.0218825422105	2.75315907928787
0.016	2.47906547307155	2.68108079826008	1.09126113111851	3.39788715201768	2.24413815389128	1.5216727614179	1.21257518383234	1.3858018957779	2.02152742355859	2.75271996047009
0.017	2.4794835159601	2.68029735372934	1.09133218450927	3.39804463262169	2.24466321039235	1.5212071568304	1.21259395291412	1.38518291121443	2.02175995841938	2.7532724348223
0.018	2.47936387292347	2.68064332469335	1.09200079009795	3.39912867042501	2.24416573946765	1.52117759429658	1.21297926735644	1.38458435821764	2.02106551419909	2.75315907928787
0.019	2.47956684157669	2.68053140405543	1.0926451675172	3.39940469099387	2.24453539439795	1.52176144997836	1.21299803678067	1.38528627762208	2.02164526995974	2.75315907928787
0.02	2.47967437887802	2.68139614191038	1.09257248112008	3.39950318820605	2.24426596975759	1.52180394400064	1.21285478490351	1.38466729440348	2.02094924752111	2.75349199449497
0.021	2.47979402232426	2.68151827256555	1.09302629482165	3.40025222514007	2.24389631494372	1.52164319893467	1.21327763838675	1.38456392782127	2.0212964684128	2.75392396259071
0.022	2.47999699146146	2.68159956493605	1.09326531629672	3.4001737712435	2.24473585569869	1.52240073246566	1.21389315218791	1.38417210866999	2.02094766778899	2.75424972682085
0.023	2.47997277939932	2.68119271917814	1.09340742194836	3.40031178223109	2.24380987781809	1.52237116987311	1.21357600997011	1.3846468648758	2.02118178097958	2.75369009981631
0.024	2.47998488535985	2.68149785338653	1.09421976873644	3.40125781645424	2.24426596975759	1.52287927284956	1.21355724025967	1.38380071986017	2.02106867391086	2.75415067424171
0.025	2.48048625569573	2.68192511869136	1.09448138477553	3.40113927507662	2.24415194662192	1.52276471871065	1.21408581063971	1.38404831235338	2.02106393456105	2.75403731838039
0.026	2.4805816874241	2.68181319759127	1.09486414710906	3.40206584162838	2.24427976251275	1.52280721420283	1.21425969898474	1.3833157499273	2.02106393456105	2.75424972682085
0.027	2.48070133160636	2.68150806291479	1.09529373288037	3.40194787468949	2.24389631494372	1.52273515606338	1.21466378698781	1.38353269875927	2.02059728821879	2.75424972682085
0.028	2.48037871791036	2.68160977440024	1.0948867408645	3.40175087972889	2.2445216015937	1.52302708503324	1.21466378698781	1.38339868857884	2.02094766778899	2.75457549128176
0.029	2.48048625569573	2.68236259414115	1.09612867522713	3.40212540105017	2.24415194662192	1.52299752222596	1.21496216108057	1.38303751503086	2.02012906295423	2.75459694650147
0.03	2.48070133160636	2.68201662107584	1.09605598640897	3.40316993836068	2.24405171652308	1.52320076335455	1.21519236250182	1.38291371921518	2.02059570849487	2.75457549128176
0.031	2.48131024175383	2.68234217525203	1.09662931327323	3.4034854781957	2.24462183225134	1.52339107211636	1.21555891092735	1.38302730097434	2.02048260172585	2.75502176378155
0.032	2.48108305884217	2.68202683040625	1.09705889942954	3.40320945300523	2.2445216015937	1.52392873838766	1.21549073788302	1.38288307752341	2.02071513455243	2.75480220330024
0.033	2.48110727153243	2.68234217525203	1.09715418106137	3.40352499309981	2.2445216015937	1.52403035936688	1.21566462654898	1.38286265032211	2.02001279671995	2.75503606751053
0.034	2.48141778024242	2.68222004485405	1.09758376735626	3.40407704480635	2.24402413076558	1.52403035936688	1.21598177417705	1.38249126376286	2.02013222300924	2.75512796817581
0.035	2.4815132121475	2.68223025405625	1.09777433055895	3.40401806233746	2.24378229192853	1.52405992196793	1.2160687185677	1.38238789521293	2.02024690915188	2.75524132438449
0.036	2.48129813526815	2.68212854219455	1.09801335380417	3.40464856506507	2.24342643044221	1.52405992196793	1.21617443470157	1.38260484589456	2.02025164960546	2.75535468066488
0.037	2.4815132121475	2.68224046338102	1.09923106288429	3.40563412733124	2.24368206199166	1.52442391038507	1.21647281178359	1.38189271364579	2.02048418183417	2.7553618325924
0.038	2.48171618271347	2.68235238463529	1.09851399180993	3.40591015508339	2.24379608481578	1.5248174621799	1.216684244949	1.38163490988595	2.01943146708499	2.75580810650384
0.039	2.4820145855026	2.68255580846935	1.09973170113019	3.40508265443598	2.24402413076558	1.52472877404757	1.21664670074358	1.38183143540978	2.01954931323203	2.75558139344085
0.04	2.48203879924631	2.68233196599137	1.09992226419268	3.40541766420782	2.24364068340341	1.52491908330778	1.21683936180037	1.38124309868612	2.01896324386595	2.75612672004701
0.041	2.4820145855026	2.68232175685329	1.09994485422477	3.40636371328091	2.24342643044221	1.5259814904745	1.21683936180037	1.38125331158258	2.0193167820779	2.7565586905578
0.042	2.48222966333562	2.68288136326433	1.10039867166071	3.40736874773913	2.24389631494372	1.52548631570507	1.21713773981022	1.38112951661954	2.01919893594772	2.75611241606039
0.043	2.48243263453983	2.68224046338102	1.10092354022761	3.40717175044958	2.24412436127575	1.52576161848023	1.21705079524082	1.38122267324868	2.01955089380195	2.75677825201289
0.044	2.48233720242227	2.68276944184651	1.10135312748772	3.40730976510418	2.24368206199166	1.52631591859886	1.21733040132933	1.38073770665678	2.01966399863175	2.75699781358982
0.045	2.48251595979534	2.68254559921432	1.10171166439613	3.40736933201108	2.24403792358679	1.52602398704695	1.21782144217196	1.38036632270393	2.01896798611425	2.75711117052537
0.046	2.48242052759866	2.68266772981004	1.10180694583084	3.4078423590495	2.2435404532464	1.52631591859886	1.2179953316234	1.38023231580861	2.01920051665436	2.75689160886649
0.047	2.48274314524554	2.68274902347036	1.10276140273275	3.40827587011406	2.24378229192853	1.52694227975203	1.21815044871469	1.38010852133658	2.01849818288685	2.75732358008171
0.048	2.48297033171382	2.68317629072691	1.10252237770508	3.40847286762966	2.24356803926803	1.52697184279293	1.21838065622491	1.37997451477284	2.01931520146517	2.75721022312593
0.049	2.48304154918705	2.68308478757624	1.10316675944761	3.40902492965703	2.24389631494372	1.52667990997557	1.21841820215196	1.37958270821358	2.0184997638668	2.75720307104464
0.05	2.48285068468809	2.68350184612727	1.10393065430769	3.40973447408776	2.24391010774042	1.52750951649386	1.21869780971513	1.37900458509946	2.01838191789783	2.75731642793871
0.051	2.48356714050013	2.68308478757624	1.10378691014956	3.40937999533194	2.24416573946765	1.52737833137083	1.21889047265736	1.3791283791965	2.0182688154912	2.75754314194236
0.052	2.4833520607739	2.68359334964171	1.10443129243628	3.40941951257563	2.24389631494372	1.52794556934643	1.21890924601246	1.3788807910485	2.01814780711002	2.75743693710934
0.053	2.48343538585641	2.68395974233741	1.10440706091164	3.40999104154839	2.2435404532464	1.52800469483038	1.2189774175464	1.37898416134859	2.018732293964	2.75754314194236
0.054	2.48366257288937	2.68361376772734	1.10471713631547	3.41066107075113	2.24460803976798	1.52784394668706	1.21929457258648	1.37850940917197	2.01803154233394	2.75764219463994
0.055	2.48367468053355	2.68360355862316	1.10560054496662	3.41107512069965	2.24368206199166	1.52803425785106	1.219555407475	1.37826182148444	2.01826723417868	2.75754314194236
0.056	2.48417605830917	2.68349163708164	1.10564736261927	3.41117361999786	2.2436958550845	1.52794556934643	1.21948723612262	1.37862299127063	2.01779901308848	2.75786890882778
0.057	2.48398519335361	2.68383761113107	1.10569582622646	3.41105565679708	2.24368206199166	1.52844074833966	1.21997828268775	1.37824139821505	2.01815096948798	2.75774839955238
0.058	2.48394887031804	2.68372568939526	1.10676979840116	3.41121313752314	2.24331240773851	1.52830956284573	1.21995950872994	1.37763264157702	2.01768274861906	2.75788321348684
0.059	2.48397308553356	2.68437680192295	1.10643549064293	3.41162718851573	2.24378229192853	1.528804742501	1.21997828268775	1.37774622371248	2.01803470489951	2.75829372873777
0.06	2.48446235606886	2.68436659265426	1.1073899499429	3.41225770310388	2.24380987781809	1.52909667710783	1.22008400180978	1.37784959471298	2.01733079271249	2.75830088094755
0.061	2.48449867984229	2.68384782047512	1.10758051229782	3.41243523822381	2.24391010774042	1.52890636552655	1.22046933056903	1.37747821442069	2.01721611004135	2.75884621087523
0.062	2.48427149085222	2.6834103429374	1.10760474456166	3.41269121961228	2.24413815389128	1.52913917443609	1.22064322082876	1.37725104994481	2.01745180166598	2.75861949613459
0.063	2.48478497767193	2.68405124546791	1.10820066383642	3.41284929095355	2.24416573946765	1.52940154624039	1.22038238548689	1.37676608800671	2.01709826431826	2.75884621087523
0.064	2.48509549202123	2.68425467075471	1.10863025321969	3.41312532654238	2.24366826901386	1.52976554167129	1.2211530448595	1.37661166201068	2.01756648425184	2.75852044329411
0.065	2.48497584310936	2.68437680192295	1.109108308	3.41336184417846	2.24389631494372	1.52950316950808	1.22147020533961	1.37662187283005	2.01686731819079	2.75873285346896
0.066	2.48467743702397	2.68446830541725	1.10936991868786	3.41403187984793	2.24402413076558	1.52986716506316	1.22134571011841	1.37624028309359	2.01710300976489	2.75895241601766
0.067	2.48486830244585	2.68415295807455	1.10944096711019	3.41393337987972	2.24366826901386	1.52999835128095	1.22145143028186	1.37599269737769	2.01710459186997	2.75917913106624
0.068	2.4852984657817	2.68446830541725	1.11058764038278	3.41474143525797	2.24403792358679	1.52999835128095	1.2216628709918	1.37623007251193	2.01686731819079	2.75884621087523
0.069	2.48559687257366	2.68490578441592	1.11061022256118	3.4141899536457	2.24366826901386	1.53029028703758	1.22173104113531	1.3754975264946	2.01686573633261	2.75917197868847
0.07	2.48517881667832	2.68459043665714	1.11108827871033	3.41424893491813	2.24389631494372	1.53092959182863	1.22213514813464	1.37527036220741	2.01628283597351	2.75929248869846
0.071	2.48538179042003	2.68436659265426	1.11175689762829	3.41476149064864	2.24366826901386	1.53036234749882	1.22234658988685	1.37514656961267	2.01686731819079	2.75928533625885
0.072	2.48570441382099	2.68458022739404	1.11125460767272	3.41545099222406	2.24366826901386	1.53095915462833	1.22225964454078	1.37514656961267	2.0164006815866	2.75984497252315
0.073	2.48571652230775	2.68469214943877	1.11213802168822	3.4161015687233	2.24389631494372	1.53132315211712	1.22243353526479	1.37512614881203	2.01663320875543	2.75995117781617
0.074	2.48558476433452	2.68444788737675	1.11192322639876	3.41600306821226	2.24379608481578	1.53132315211712	1.22224086894687	1.3746513996903	2.01605189159874	2.75951205161551
0.075	2.48550143971495	2.68458022739404	1.11232858365745	3.41618060624843	2.2434126375134	1.53142477611779	1.22245231095459	1.37403243831377	2.01570151987925	2.7593986939012
0.076	2.48611036255157	2.68522113257411	1.11323623233185	3.41649616417148	2.2435404532464	1.53202158557998	1.22280009267139	1.37428002272761	2.0161665725506	2.76015643596613
0.077	2.48623001288859	2.68521092345065	1.11361735616133	3.41689016638425	2.24375470649921	1.53175921140968	1.22299275939298	1.37435276507733	2.0159356284735	2.75971015732883
0.078	2.48652842074099	2.68501770660589	1.11407118109827	3.41702818606499	2.2434126375134	1.53202158557998	1.2230984807334	1.37389843611308	2.01593879383257	2.76006453576673
0.079	2.48620579556437	2.68521092345065	1.11421327536349	3.41789523098486	2.24391010774042	1.5325888335353	1.22307970493728	1.37388822616878	2.01593721108072	2.76015643596613
0.08	2.48674350476088	2.68554669030837	1.11452335181702	3.41826977224067	2.24386872969556	1.53261839634554	1.22350259107952	1.37413581033283	2.01628916556861	2.76026979387507
0.081	2.48674350476088	2.68534326415575	1.1153357217531	3.4174422456319	2.24366826901386	1.53205114854604	1.22346503895086	1.3735474800937	2.01559000563003	2.76047505226461
0.082	2.48683893785618	2.68544497719528	1.11497717702829	3.41781678656222	2.24389631494372	1.53311358368697	1.22350259107952	1.37364064218683	2.01570626826227	2.76058841020394
0.083	2.4864208789017	2.6854245588366	1.1153357217531	3.4180533076352	2.24401033805946	1.53248720894412	1.223695258528	1.37318631430186	2.01523805186346	2.76081512629865
0.084	2.48662385382073	2.68523134182049	1.11545523674667	3.41888083563672	2.24376849915634	1.53285120843743	1.22399364826085	1.37303189269508	2.0157078513458	2.76013497887856
0.085	2.4871252374038	2.68586203919584	1.11631442069838	3.41888083563672	2.24401033805946	1.53321520841497	1.22427326187344	1.37255714539872	2.01570468532333	2.76059556273218
0.086	2.48702980417763	2.68555689960787	1.11664873205683	3.41955088250754	2.24364068340341	1.53354964598056	1.22439776105572	1.37261968013898	2.01523963503186	2.76080797372841
0.087	2.48701769530585	2.68576032592627	1.11660026325706	3.41890089252064	2.24402413076558	1.53337595928402	1.224254485349	1.37227893353678	2.01489084838318	2.76070176821528
0.088	2.48753118855552	2.6860756750569	1.11757896320629	3.41919639611201	2.24366826901386	1.53308402074054	1.22448470676205	1.37229935251425	2.01500711049754	2.76025548894457
0.089	2.48754329767365	2.68608588428103	1.11822335216996	3.41953141957881	2.24403792358679	1.53451046179266	1.22490759807448	1.37191776871524	2.01523963503186	2.76092133182192
0.09	2.48754329767365	2.68608588428103	1.11762577479364	3.42016194830429	2.24368206199166	1.53414646011277	1.22510026697795	1.37191776871524	2.01465674082434	2.76080797372841
0.091	2.48774627357925	2.68631993910309	1.11853342936189	3.42016194830429	2.24401033805946	1.53414646011277	1.22495698949376	1.37189735020991	2.01453889533748	2.76091417927158
0.092	2.48793714039945	2.6861978069257	1.11879503679346	3.42083199788643	2.2438825222621	1.53391364687131	1.22555377361273	1.37213472368588	2.01454206265113	2.76080082123998
0.093	2.48846274538226	2.68662507927243	1.11879503679346	3.42071403295511	2.24365447615111	1.53474327555011	1.22527415858478	1.37117502143621	2.01442580094408	2.76104184268154
0.094	2.48817644499305	2.6861978069257	1.11917781879747	3.42075355258039	2.24378229192853	1.53417602303967	1.2254856052854	1.37117502143621	2.01501027764175	2.76114804822508
0.095	2.48814011658105	2.68588245777819	1.1195831768595	3.42146312277973	2.24375470649921	1.53507771519272	1.22574644295618	1.37139197657287	2.01430953933881	2.76102753737522
0.096	2.48765084023466	2.68629952029683	1.11982220860125	3.42120654253102	2.24409677638998	1.53470077641985	1.22565949703392	1.37104102134597	2.01454364652464	2.76047505226461
0.097	2.48843852651436	2.6864114430189	1.12027603729186	3.42169964652689	2.24426596975759	1.53494652677302	1.2261317821438	1.37056627561094	2.01431112339905	2.76157287069971
0.098	2.4884506358773	2.6864114430189	1.12068139558028	3.42215263779359	2.24403792358679	1.53536965528138	1.22641139804871	1.37078323061178	2.01431112339905	2.76145951242156
0.099	2.4882476594009	2.68664549818523	1.12144530250979	3.42197569034064	2.24366826901386	1.53564497002393	1.22634322990305	1.37079343945111	2.01361038736812	2.76135330676794
0.1	2.48864150309374	2.68664549818523	1.12168267342525	3.42203467256334	2.24331240773851	1.53567453269476	1.22651712199924	1.37005069485133	2.01384290964613	2.76113374295858
0.101	2.48825976883567	2.68653357526819	1.12218497437691	3.42236969897489	2.2438825222621	1.53586484753812	1.2267967383091	1.37030848500342	2.01396392395845	2.76180674027249
0.102	2.48896413264843	2.68652336580905	1.12273408523594	3.42276370853189	2.24376849915634	1.53614016253642	1.22683429461933	1.3703914411363	2.01372981736561	2.76156571810526
0.103	2.48888080878246	2.68629952029683	1.12237553572755	3.42290173068395	2.24364068340341	1.53593691034222	1.22700818686433	1.36991669567853	2.01372981736561	2.76223156322968
0.104	2.48865361252686	2.68673700214	1.12313944382563	3.42367028870946	2.24365447615111	1.53622885151864	1.22702696519216	1.36981332232176	2.01350046552383	2.76158002337604
0.105	2.48867783181926	2.68652336580905	1.12337847715697	3.42325681513441	2.24378229192853	1.5364616666819	1.22720085750816	1.36968953176421	2.01349729566412	2.76221725787083
0.106	2.4894897407115	2.68716427528306	1.1238791164673	3.42386788820731	2.24422459218278	1.53621222628679	1.22700818686433	1.36979290515436	2.01338261991679	2.76189864048797
0.107	2.48907167606118	2.68672679280943	1.12447670084702	3.42426189914211	2.24352666040814	1.53637297777468	1.22758619929709	1.36944195078443	2.01373298685233	2.76211820470486
0.108	2.48928676322855	2.68728640787517	1.12385488033832	3.42471489436895	2.24376849915634	1.53733380352691	1.22749925305202	1.36955553268784	2.01303542408621	2.76189864048797
0.109	2.48907167606118	2.68696084807949	1.12483358697223	3.42471489436895	2.24375470649921	1.53713055036092	1.22781642801988	1.36919436998503	2.01326477436924	2.76221725787083
0.11	2.48927465330061	2.68728640787517	1.12545374330983	3.42552297672024	2.24351286768492	1.53704186223902	1.22807726688234	1.36918416153875	2.01279973299887	2.76278405095701
0.111	2.48929887329862	2.68739833109277	1.12602709248198	3.42497147707608	2.2435404532464	1.53739292945185	1.22841322234232	1.36927732712455	2.0133889611635	2.76211105204642
0.112	2.48958517448354	2.68728640787517	1.1266957229417	3.42520800340233	2.24362689077075	1.53749455599126	1.22867406143871	1.36905016295612	2.01303383871141	2.76222441050928
0.113	2.48935797730721	2.68751025437856	1.12648092497447	3.42564153643699	2.24399654546842	1.53720261409967	1.22837566388112	1.36868900063737	2.01280290397685	2.76234492182663
0.114	2.48966849837304	2.68698126734515	1.12688628405571	3.42676459617474	2.24374091395714	1.53832419561026	1.22856833579114	1.36878216651296	2.01280290397685	2.76200484625214
0.115	2.48988358605864	2.68739833109277	1.12760338941601	3.42623255742882	2.24374091395714	1.53782899910146	1.22882917516638	1.36891616461421	2.01257355620093	2.76256448633054
0.116	2.48977604215884	2.68752046412094	1.1276017216611	3.42690261985546	2.24376849915634	1.53776987365016	1.22882917516638	1.36880258258376	2.01280448968219	2.76243682220851
0.117	2.49019410812692	2.68750004475935	1.12798451162488	3.42688315585859	2.24401033805946	1.5384683244473	1.22876100786842	1.36819384045611	2.01222160548006	2.76244397488893
0.118	2.49007445392456	2.68751025437856	1.12815083548667	3.42711968359107	2.24386872969556	1.53899308457282	1.22925207856754	1.36854479437562	2.01221843357097	2.76255733350615
0.119	2.49060006475606	2.68765280750594	1.12867571240837	3.42686310012218	2.24398275299248	1.5388323317975	1.22944475127847	1.36830742237905	2.01234103727603	2.7619905411411
0.12	2.49061217521183	2.68739833109277	1.1296786613059	3.4271586123126	2.24378229192853	1.53849788700446	1.22953169785056	1.36840058878454	2.01222160548006	2.76243682220851
0.121	2.49039708635478	2.68753067398651	1.12934434482581	3.42747417962518	2.24352666040814	1.53919633963384	1.22983009720245	1.36828700662112	2.01210693234896	2.76265638666871
0.122	2.49048041016955	2.68754088397526	1.13015506357358	3.42828226902692	2.24399654546842	1.53902264745388	1.22965620401233	1.36768847313464	2.011756568509	2.7625358755249
0.123	2.49112567751871	2.68762217773255	1.13017930122304	3.42812478032409	2.24352666040814	1.53912427482228	1.22963742415677	1.36780205511234	2.01222477796575	2.76275543998346
0.124	2.490934809353	2.68740854077628	1.13058466065195	3.42822328460312	2.24352666040814	1.5393570926459	1.23012849711367	1.3679156371741	2.01175974173881	2.76287595125147
0.125	2.49091058794599	2.68805966191706	1.13168289210929	3.42845981332251	2.24396896063163	1.53945872024504	1.23030239051069	1.36683215366432	2.01175815505186	2.76242966961006
0.126	2.49119689047632	2.68794773834906	1.13187345290373	3.42875532672487	2.24349907507673	1.53985229181643	1.23060079105955	1.36720352225079	2.01129153316034	2.76287595125147
0.127	2.4911377883637	2.68838522306335	1.13249361139739	3.42851879778858	2.2438825222621	1.539386655583	1.23053262467106	1.36743068608698	2.01117210099334	2.76276974530621
0.128	2.49132865663259	2.68784602464517	1.13321072349458	3.4290113209264	2.24359930585061	1.53995391954659	1.23083102596158	1.36742047853993	2.01082649943314	2.76310266876318
0.129	2.49173461538096	2.68774431101492	1.13316224668498	3.42883436678924	2.24375470649921	1.54002598471388	1.23091797272563	1.36716269214009	2.01141255274294	2.76287595125147
0.13	2.49162707017176	2.68806987183077	1.13383088270144	3.42936640983914	2.2435404532464	1.54068193873647	1.23089919216801	1.36694573552282	2.01117686158422	2.76298930997125
0.131	2.49111356681606	2.68806987183077	1.13411672372324	3.42948437969716	2.24399654546842	1.5403604315901	1.23111064700424	1.36703890272231	2.01070865401932	2.76287595125147
0.132	2.49174672643696	2.68861928078118	1.13409248513373	3.43023348903752	2.24365447615111	1.54046205988176	1.23149599606419	1.36717289949198	2.01117844873589	2.76288310401585
0.133	2.49205725169358	2.68828350925784	1.13478536046245	3.43033199415758	2.24366826901386	1.54078356682853	1.2315147770643	1.36692532062333	2.01094751972535	2.76276974530621
0.134	2.49196181741063	2.6879783682831	1.13526176197251	3.43072601522017	2.24339884469962	1.54092769838636	1.2315147770643	1.36667774193388	2.0109459322439	2.76308836323251
0.135	2.4918179388068	2.68817158555331	1.13590616040473	3.43017450401112	2.24365447615111	1.54022924094772	1.23188134579464	1.36716269214009	2.01071341615698	2.7629821572269
0.136	2.49204514046084	2.68820221584105	1.13650375734366	3.43052900457238	2.24402413076558	1.54123258464721	1.23200585525086	1.36691511334934	2.01059557064936	2.7629821572269
0.137	2.49204514046084	2.68840564312123	1.13657479840985	3.43115955681028	2.24365447615111	1.54148202531561	1.2318625647559	1.36678111690324	2.01047931276616	2.76297500456459
0.138	2.49194970614185	2.68851756702132	1.13783935802537	3.43196765580599	2.24411056877531	1.54182941584187	1.2324593716479	1.36690490619251	2.01024838519787	2.7629821572269
0.139	2.49204514046084	2.68841585333509	1.1376245581172	3.43204669544179	2.24389631494372	1.54152452885028	1.2322854775809	1.36688449223036	2.01036305498418	2.76287595125147
0.14	2.49224812039098	2.68882270852185	1.13757607929634	3.43186914998789	2.24351286768492	1.54181647391465	1.2322854775809	1.36690490619251	2.00977700365861	2.76331508078478
0.141	2.49266619221607	2.68840564312123	1.1381979173555	3.43163261875367	2.24352666040814	1.54168528254832	1.2322854775809	1.36653353845899	2.00977700365861	2.7633007753343
0.142	2.49236777748203	2.68893463251826	1.13843527876375	3.4317311244992	2.24378229192853	1.54199016924027	1.23273899438543	1.36666753473774	2.00978176759207	2.76318026410593
0.143	2.49276162669779	2.68895505291948	1.13934295859434	3.43210568139715	2.24351286768492	1.54238374365792	1.23286350472936	1.36629616715603	2.01013212771107	2.7636408518318
0.144	2.49246321186824	2.68863970132162	1.13893591922151	3.43277575687117	2.2435404532464	1.54261656445256	1.23254631872982	1.36661650051422	2.00966392220269	2.76362654633755
0.145	2.492964607271	2.68874141502651	1.13972407926419	3.43303175595112	2.24375470649921	1.54308220667916	1.23254631872982	1.3663893356529	2.0096655104171	2.76339982884843
0.146	2.49317969970902	2.68917890135352	1.14091760120353	3.43311079517643	2.24329861471917	1.54303970276989	1.23293167020883	1.36637912900306	2.00907946045632	2.76330792801851
0.147	2.49266619221607	2.68928061523368	1.1414909630995	3.43315031496648	2.24352666040814	1.54321339860784	1.2333358041967	1.36639954241988	2.0094329963705	2.76329362273215
0.148	2.49265408077223	2.68886354958157	1.14156200283864	3.43320930146025	2.24389631494372	1.54267568981533	1.23340396961633	1.36590438640234	2.00919730570158	2.76286164596879
0.149	2.49308426516003	2.68917890135352	1.14232592552954	3.43401740574772	2.2434126375134	1.54367904187199	1.23354726270787	1.36695724843742	2.00907946045632	2.76339982884843
0.15	2.49328724609946	2.68895505291948	1.14194312323115	3.43389884708431	2.24318459202544	1.54324296122687	1.23350969868588	1.36650291804149	2.00872751331447	2.76307405803001
0.151	2.49319181154267	2.68940275006115	1.14270704588136	3.43393836652041	2.2434126375134	1.54341665772702	1.23382688666633	1.36579080419956	2.0086128450594	2.76318741664609
0.152	2.49338268070012	2.68970789197861	1.14287336536408	3.4341353799939	2.24399654546842	1.54376773014187	1.23393261625045	1.36613155106026	2.00884535843242	2.76329362273215
0.153	2.49351445137645	2.68950446395998	1.14332720761726	3.43407639273807	2.2435404532464	1.54424631596481	1.23428040567224	1.36600776215587	2.00826566465281	2.76308121059024
0.154	2.49349022721266	2.6893823291875	1.14447393562499	3.43464796586461	2.24365447615111	1.54434794605576	1.23410651089663	1.36552281336294	2.00779428450107	2.76296069948604
0.155	2.49359777383952	2.68939253956262	1.14444969452704	3.4348054603381	2.24331240773851	1.54453826342344	1.23438613539886	1.36599755573959	2.00814940851349	2.76318741664609
0.156	2.49360988595664	2.68916869097314	1.14516513703966	3.43567255696065	2.2434126375134	1.54474152353045	1.23442370044183	1.36562618941062	2.00814464198115	2.76352034020099
0.157	2.49340690465087	2.68919932248441	1.14554794232292	3.43533751557608	2.24270091565641	1.54456782618665	1.23401956355736	1.36574997814233	2.00802838566501	2.76339267634843
0.158	2.49382497976646	2.68918911185727	1.14535569704524	3.43510098177606	2.24302919052101	1.54484315375276	1.23480905559237	1.36587376691864	2.00779746231394	2.76306690555182
0.159	2.49424305600209	2.68950446395998	1.14662195012547	3.43551506160874	2.2438549372441	1.5452662947232	1.23502051646154	1.36576018448103	2.00791212944986	2.76351318755692
0.16	2.49341901684013	2.69006408697347	1.14678826847888	3.43581058370266	2.24315700615072	1.54551206125158	1.23506989805049	1.36588397329613	2.00756336141024	2.76318026410593
0.161	2.49421883091702	2.68939253956262	1.14752795347126	3.4358695719548	2.24339884469962	1.54507597676693	1.23519441141506	1.36538881830346	2.00779428450107	2.76339982884843
0.162	2.49424305600209	2.68962659904249	1.14812556291118	3.43640162947511	2.24327102902553	1.54557118580314	1.23508868090918	1.36573977192069	2.00756177239047	2.76361224117169
0.163	2.49475656813243	2.69015559032715	1.14807707893122	3.43632259157887	2.24361309825315	1.5454695553306	1.23519441141506	1.36562618941062	2.00721300498164	2.76361224117169
0.164	2.49402796149039	2.68993174101596	1.14888949122755	3.43606658718375	2.2434126375134	1.54580400943068	1.23538708957853	1.36597714325834	2.00709516013416	2.7629535470698
0.165	2.49456569862776	2.69026751508546	1.1488410068454	3.43592856047314	2.24305677634681	1.54609595847374	1.23577244640979	1.36561598322775	2.00721300498164	2.76372559990047
0.166	2.49447026394127	2.69015559032715	1.14946117091186	3.43632259157887	2.24362689077075	1.54603683327105	1.2360520727465	1.36548198855231	2.00674480427826	2.76273398261436
0.167	2.49466113335814	2.69069479325165	1.15036886489559	3.43651960748434	2.24351286768492	1.54560074836045	1.23585939404275	1.36559557121319	2.00686582805581	2.76284018865986
0.168	2.49475656813243	2.69037943991227	1.14998605518769	3.43689416923438	2.24328482181485	1.54656160669347	1.23584061079859	1.3654921945794	2.00686105976172	2.7633855239305
0.169	2.49466113335814	2.69026751508546	1.15067894726331	3.43762324595921	2.24281493812928	1.54689606208964	1.23579122983723	1.36534799411594	2.0069804938803	2.76293924248336
0.17	2.49474445527088	2.69069479325165	1.15144287757679	3.43732772082554	2.2434126375134	1.54673530606942	1.23607085624137	1.36512082890178	2.00627819374622	2.76328647021207
0.171	2.49528219481429	2.69081692900772	1.1513233548591	3.43758430505443	2.24328482181485	1.54706976206	1.23633169935562	1.36558536538151	2.00639285954791	2.76316595927173
0.172	2.49549729143313	2.69081692900772	1.15232633159068	3.43774180244582	2.2435404532464	1.54709932436144	1.23654316209038	1.36512082890178	2.00639285954791	2.76305260084151
0.173	2.49495955074482	2.69050157565063	1.15232633159068	3.43839184357981	2.24304298337642	1.54727302499526	1.23675462534063	1.36499704043167	2.00627660428292	2.76305260084151
0.174	2.49517464667664	2.69069479325165	1.15332931002186	3.43852987098907	2.24294275376352	1.54699769316921	1.23661132623725	1.36510041719688	2.00592942883357	2.76293924248336
0.175	2.49549729143313	2.69114249359312	1.15340034656322	3.438253816259	2.24305677634681	1.5480306256356	1.23692852094008	1.3649868345594	2.00592624949576	2.76359793633419
0.176	2.49550940504152	2.69059307899278	1.15356666295906	3.43778074450745	2.24328482181485	1.54723051804925	1.23675462534063	1.36497662880414	2.00569532947033	2.76261347205616
0.177	2.49527008156217	2.69081692900772	1.15456964252239	3.4381553075134	2.24317079903058	1.54820432732116	1.23710241666943	1.36462567528851	2.00592783909296	2.76316595927173
0.178	2.49549729143313	2.69081692900772	1.15473595858076	3.43801728029529	2.24376849915634	1.54836508338669	1.23731388046298	1.36511062299082	2.00534656579211	2.76337837159463
0.179	2.49591537215285	2.69081692900772	1.15545310005414	3.4387068426531	2.24315700615072	1.54820432732116	1.23722693257513	1.36509021151996	2.00499144253543	2.76293209031315
0.18	2.49613046993291	2.69123399719978	1.15578742742888	3.43880535179737	2.24317079903058	1.54859790957009	1.23743839687746	1.36437809874889	2.00463949962521	2.7630454486094
0.181	2.49591537215285	2.69114249359312	1.15607326693955	3.43914039762375	2.24317079903058	1.5490210550877	1.23771802505101	1.36496642316588	2.00510769706134	2.76281158006263
0.182	2.49570027483112	2.69114249359312	1.15643183861178	3.43845083392706	2.24302919052101	1.54869954170174	1.23761229269949	1.36519358883849	2.00511087683252	2.76294639473557
0.183	2.49601080712916	2.69115270454436	1.15695672611947	3.43850982454163	2.24278735217132	1.54846671539929	1.23752534477223	1.36496642316588	2.00464267956203	2.76335691507933
0.184	2.49633345399459	2.69113228276549	1.15674192225923	3.43835175249901	2.24281493812928	1.54966041107104	1.23748777633613	1.36484263485629	2.00463790987169	2.76281873208895
0.185	2.49634556817141	2.69135613322918	1.15786443098872	3.43953443532102	2.24318459202544	1.54955877856956	1.23780497301423	1.3642543105458	2.00405663887837	2.76260631990767
0.186	2.49613046993291	2.69145784768215	1.15826979481823	3.43963294489309	2.24291516775667	1.54957172555356	1.23812217085303	1.36482222400808	2.00487677810889	2.7627196781116
0.187	2.49673942264051	2.69156977302623	1.15881892785616	3.43953443532102	2.24304298337642	1.54989323841482	1.23820911885917	1.36470864114721	2.00417607326453	2.76226624572797
0.188	2.49676365141993	2.69147826956934	1.15922429181739	3.43886434299075	2.24220344664748	1.55022769882449	1.23842058473699	1.36447127019439	2.00440699111047	2.76260631990767
0.189	2.49703784242381	2.69136634417532	1.15912901202836	3.43902184386284	2.24317079903058	1.54999487114824	1.23831485173357	1.36436789306987	2.00370469693605	2.76237245177308
0.19	2.49665610189161	2.69190554947025	1.16029831434326	3.43955390938197	2.24315700615072	1.55038845588315	1.23850753278258	1.36518338347401	2.00370787749041	2.76293209031315
0.191	2.49683485778772	2.69177320217202	1.16051481998335	3.44018448602202	2.24278735217132	1.55035889374242	1.23848874785033	1.3645746476768	2.00382095081594	2.76227339769086
0.192	2.49676365141993	2.69145784768215	1.16111074408242	3.43980992128012	2.24295654693939	1.55006694220523	1.23906679171892	1.36447127019439	2.00358844315679	2.76216719169605
0.193	2.4969908656386	2.69190554947025	1.16154035400661	3.4401449685955	2.24292896070261	1.5505917217263	1.23868142897134	1.36446106482762	2.00370787749041	2.76205383372843
0.194	2.49697875082062	2.6921294007762	1.16120602386038	3.43994794862088	2.24315700615072	1.55046052671413	1.23915373993415	1.364925601783	2.00405504880645	2.76205383372843
0.195	2.49696663614566	2.69179362392027	1.1625901339119	3.44036203117372	2.24305677634681	1.55022769882449	1.23906679171892	1.36482222400808	2.00347218947817	2.76195477979706
0.196	2.4972892857863	2.69211918966228	1.16270965937727	3.43994794862088	2.24325723635122	1.55082454992361	1.23880594726853	1.36458485296519	2.00312183852223	2.76216719169605
0.197	2.49751650132993	2.69159019503199	1.16321030383219	3.44081506437355	2.24280114509282	1.5505917217263	1.23971300010048	1.36445085957782	2.00335275536481	2.76250726603094
0.198	2.49748015613051	2.69179362392027	1.1637126524173	3.44053900925556	2.24281493812928	1.5507654263065	1.23983751923704	1.36399652870975	2.00265046351236	2.76183426988846
0.199	2.49689543062812	2.69190554947025	1.16368840640352	3.4407360299412	2.24304298337642	1.55159510764277	1.23953910342808	1.36444065444499	2.00288774132084	2.76161470617092
0.2	2.4977073716331	2.6922413265322	1.16457187489126	3.44002641703061	2.2438825222621	1.55131976899976	1.24004898724259	1.36443044942914	2.00241954744756	2.76183426988846
0.201	2.49751650132993	2.69243454474562	1.16524053865755	3.44008541033666	2.24342643044221	1.55153598476521	1.23966362261593	1.36434748206266	2.00312342904592	2.7618271180091
0.202	2.49742106624426	2.69191576058921	1.16524053865755	3.44032194784176	2.24270091565641	1.5518574985346	1.23998082479712	1.3640999059325	2.00241795694288	2.76169945686786
0.203	2.4974922710539	2.6923532523569	1.16621928904868	3.44049892950469	2.24267332951744	1.55239523001506	1.24003020153816	1.364316866429	2.00207078862393	2.76205383372843
0.204	2.49762405177606	2.69221069338362	1.16631456876845	3.4407749837902	2.24281493812928	1.55219196183785	1.24003020153816	1.364316866429	2.00242113809525	2.76160040257757
0.205	2.49825724090532	2.6923532523569	1.16650512818501	3.44063695660326	2.24327102902553	1.55239523001506	1.23996203890879	1.36407949554737	2.00218386022959	2.76183426988846
0.206	2.49794670380324	2.69234304112428	1.16772293319527	3.44105103842919	2.24292896070261	1.55209032791872	1.2403286182114	1.36361495941877	2.00218545077561	2.76148704496969
0.207	2.49762405177606	2.6923532523569	1.16776971878039	3.44071598975355	2.24294275376352	1.55252642570628	1.24045313859635	1.36384212480605	2.00195294501043	2.76138799077993
0.208	2.49773160233698	2.69276011120505	1.16827207312768	3.44069595096853	2.24257310006655	1.55289045162992	1.24030983243957	1.36408970068147	2.00195135428009	2.76138083906591
0.209	2.49813757416893	2.69298396313538	1.16903602028083	3.44103099982563	2.24257310006655	1.55289045162992	1.24022288400797	1.36372854207031	2.00171725796096	2.76194762777397
0.21	2.49814968987729	2.6926686075456	1.16896327813168	3.44183912616722	2.2434126375134	1.55293296344203	1.24080093242971	1.36371833693491	2.0016025961096	2.76116842734892
0.211	2.49798305157459	2.69280095634304	1.16963194579325	3.44114898966168	2.24331240773851	1.55309372052302	1.24092545324746	1.36371833693491	2.00171725796096	2.76140229445348
0.212	2.49786338450307	2.69246517825032	1.17030061423536	3.44112951077975	2.24270091565641	1.55322491649737	1.2405894636145	1.36383191974903	2.00101815199567	2.76095601575261
0.213	2.49837690811383	2.69278053352644	1.17084975590768	3.44095196751328	2.24317079903058	1.55422831449327	1.2409066670311	1.36349117155931	2.00124906585176	2.76061594351236
0.214	2.49807848662709	2.6933299529424	1.17099353139164	3.44144452333037	2.24342643044221	1.55393636122886	1.24073277004222	1.36418287351865	2.00136850011696	2.76071499775792
0.215	2.49848445947866	2.69236346371328	1.17146992964535	3.4415035189663	2.24328482181485	1.5533986247105	1.24109935030855	1.364316866429	2.00136690921189	2.76094886404025
0.216	2.49806637059627	2.69290267098184	1.17237765561229	3.44156251487161	2.24292896070261	1.5545036601498	1.24127324750022	1.36394550264738	2.00113281335427	2.76073645252452
0.217	2.49837690811383	2.69267881883259	1.17242443871989	3.44193708063526	2.24395516838588	1.55400843613898	1.24118629888806	1.3637081319164	2.0007792836537	2.7608355066167
0.218	2.49859201095839	2.69299417435297	1.1729978300994	3.44116846926098	2.24352666040814	1.55380516521033	1.24188887180607	1.36360475420501	2.00089712682811	2.76094886404025
0.219	2.49869956255303	2.69290267098184	1.17373753289128	3.44156251487161	2.24328482181485	1.5545627816235	1.24159045249863	1.36383191974903	2.00089712682811	2.76050258624268
0.22	2.49838902432266	2.69345209085568	1.17371328431641	3.44152299944956	2.2429013749257	1.5543724639361	1.24174556342329	1.36415225940409	2.00078087444777	2.76061594351236
0.221	2.49828147296565	2.69289245957603	1.17438195649615	3.44181853441883	2.24315700615072	1.5544020244968	1.24148471736992	1.36429645659136	2.0001980227979	2.76050258624268
0.222	2.49842537380839	2.69323844972156	1.17481157247171	3.44221258187912	2.24339884469962	1.55482517464266	1.24178313641534	1.36359454910812	2.00054677901016	2.76082120356079
0.223	2.49861624394764	2.69290267098184	1.17502638053127	3.44237009107272	2.24268712252945	1.5545627816235	1.24197582050095	1.36383191974903	2.00043370912231	2.76007061202846
0.224	2.4986041273814	2.69312652340619	1.17679334549895	3.44140445389936	2.24389631494372	1.55540542937735	1.24178313641534	1.36383191974903	2.00054677901016	2.76017681767046
0.225	2.4985086922537	2.69356401731805	1.17688862507629	3.44140445389936	2.24352666040814	1.55543498973097	1.24206276922852	1.36357413926502	1.99996711059655	2.76006346056472
0.226	2.49872379575651	2.6933299529424	1.17710343367341	3.44203503998266	2.24327102902553	1.55510052100317	1.24246692496804	1.3637081319164	1.9999607456998	2.76017681767046
0.227	2.49881923089984	2.69355380567935	1.17724721228656	3.44237009107272	2.2435404532464	1.5553758692125	1.24255387377143	1.36383191974903	2.00019484071759	2.76006346056472
0.228	2.4986041273814	2.69346230255877	1.17791416921237	3.4421725183919	2.24415194662192	1.55590065580575	1.24227424041176	1.36371833693491	1.99961199016494	2.75995010353079
0.229	2.49910553659351	2.69358444096714	1.17886868393964	3.44187698153159	2.24338505200086	1.55597273209258	1.24229302745933	1.36359454910812	2.00054041652544	2.76008491520102
0.23	2.49922520532786	2.69346230255877	1.1787976542868	3.4416404428515	2.24305677634681	1.55524467278462	1.2426596096933	1.36360475420501	1.99972824190954	2.76007776357389
0.231	2.49944030979733	2.69368615567137	1.17934680183372	3.44160092856571	2.24376849915634	1.5560743687962	1.2424293511448	1.36348096638407	1.99960562644763	2.75995725493285
0.232	2.49942819280373	2.69346230255877	1.18013500935909	3.44207400604538	2.24329861471917	1.55600229228915	1.24274655853289	1.36381150998571	1.99925846170317	2.75974484375946
0.233	2.49891466608711	2.69359465297754	1.18075518721339	3.44205397621659	2.24352666040814	1.55620556559577	1.24293924346336	1.36358434412813	1.99949414728531	2.75963148675592
0.234	2.4993327575051	2.6933707997646	1.18087471716161	3.44256656837565	2.24366826901386	1.55623512576727	1.2430449796509	1.36321298102928	1.99914221008395	2.75962433537557
0.235	2.49923732225042	2.69348272633663	1.18130433624927	3.44219200265287	2.24339884469962	1.55674331048169	1.24283350740518	1.36359454910812	1.99890970714646	2.75950382726841
0.236	2.499846285415	2.69369636761739	1.18201979403489	3.44195546373359	2.24319838513529	1.55713690175034	1.24262203567685	1.3637081319164	1.99902436738977	2.75907900520406
0.237	2.49946454421451	2.69368615567137	1.18295178605055	3.4420934901556	2.24342643044221	1.55664167331217	1.2430449796509	1.3635639345188	1.99890970714646	2.75929856745306
0.238	2.49945242693425	2.69391000905947	1.18295178605055	3.44225100136199	2.2435404532464	1.55736973632458	1.2432188775076	1.36357413926502	1.99914380130991	2.75929141617605
0.239	2.499846285415	2.69400151197937	1.18304706555945	3.44236899959139	2.2435404532464	1.55687450748299	1.24323766488327	1.36334697358759	1.99879345582816	2.75907185396871
0.24	2.49946454421451	2.69413386272318	1.18436017803511	3.44270405177194	2.24365447615111	1.55720897927693	1.24334340133304	1.36403867618034	1.99855617929102	2.75895849733415
0.241	2.4995599794487	2.69414407490745	1.1844554575312	3.44240851310929	2.24415194662192	1.55706482474009	1.24334340133304	1.3635639345188	1.9986740218505	2.75885229188345
0.242	2.49964329751885	2.69434750448315	1.18512414047943	3.44250702593697	2.24376849915634	1.55764508939329	1.24351729926915	1.36346055638419	1.99867243068458	2.75873893533075
0.243	2.49977508482272	2.69392022112459	1.18605441088659	3.44219146000942	2.2434126375134	1.55741225443482	1.24341156281241	1.36322318589382	1.99819947018224	2.75895134624198
0.244	2.49988263768232	2.69468328573069	1.18583960018667	3.4420929471647	2.24342643044221	1.55757301128102	1.24344913791221	1.36345035155956	1.99867083966127	2.75884514077132
0.245	2.50027649671715	2.69403214798155	1.18693790620579	3.44211243371869	2.24386872969556	1.55717941969066	1.24372877257083	1.36347076132569	1.99855299720308	2.75851937344937
0.246	2.49965541472683	2.69405257260281	1.18731902401883	3.4426445121546	2.24379608481578	1.55764508939329	1.24398961974155	1.36322318589382	1.99867083966127	2.75842747038127
0.247	2.49997807298392	2.69446964373578	1.18760659158152	3.44234897276467	2.24368206199166	1.55847479313646	1.24417050908141	1.36357413926502	1.99843515480385	2.75808025005263
0.248	2.49997807298392	2.69468328573069	1.18834630480158	3.4426445121546	2.24389631494372	1.5590125444502	1.24379693392936	1.36320277628158	1.99843515480385	2.75831411386906
0.249	2.50030073227672	2.69395085806364	1.18877592755182	3.4423684600568	2.24425217711754	1.55831403628332	1.24400840750382	1.36285182307833	1.99761662278635	2.75798119578969
0.25	2.50026437915252	2.69438835394506	1.18901499159759	3.44223043414004	2.24412436127575	1.55891090586902	1.24451830531322	1.36296540585156	1.99796696737824	2.75820075742857
0.251	2.50008562596642	2.69480542536916	1.18932508260384	3.44274302540447	2.24402413076558	1.55907166303154	1.24449951707634	1.36285182307833	1.99773128302572	2.75776878533959
0.252	2.50009774374677	2.69439856662055	1.19037488817088	3.44244694906299	2.24450780890458	1.55844523378294	1.24467341544748	1.36308919341828	1.99773446497539	2.75776163427276
0.253	2.50028861442522	2.69438835394506	1.19089979122815	3.4425654865594	2.24426596975759	1.55931746087483	1.24469220362576	1.36321298102928	1.99738093858502	2.75776163427276
0.254	2.50008562596642	2.69470371057142	1.19092404428449	3.44242746061409	2.24450780890458	1.55940613806607	1.24469220362576	1.36334697358759	1.99761344093783	2.75754922390291
0.255	2.49987052011649	2.69452070679147	1.19137792142822	3.4426834883677	2.24463562484986	1.55934701974936	1.24476036468226	1.36321298102928	1.9972630965727	2.75776163427276
0.256	2.50040828560454	2.69450028119713	1.19211763730373	3.44254546254144	2.24484987924664	1.55927494010575	1.2450775772324	1.36260424808939	1.99749400824887	2.75721630648493
0.257	2.5008263816792	2.69493777804583	1.19288160719211	3.44274248967842	2.24472206330596	1.55984225261543	1.24499062798717	1.36284161832913	1.99679331989632	2.75711010139521
0.258	2.50052795725707	2.6947547748441	1.19324020645145	3.44282098132169	2.24439378565839	1.55924538093482	1.24516452651045	1.36308919341828	1.99667706900389	2.75732966258813
0.259	2.50039616764574	2.69473434876286	1.1933112321469	3.44242692625798	2.24463562484986	1.56024880953934	1.24527026428968	1.36308919341828	1.9965592272437	2.75709579959288
0.26	2.50050372098139	2.69484627628173	1.19431427000379	3.44228890074102	2.24427976251275	1.5600750898385	1.24533842516501	1.36308919341828	1.99644138554234	2.75698959449343
0.261	2.5008263816792	2.69539570169949	1.19479066699288	3.44299851884925	2.24462183225134	1.55994389167606	1.24525147582131	1.36308919341828	1.99632195317518	2.75698244369443
0.262	2.50080214533345	2.69495820386968	1.19524454693084	3.44329406068348	2.2445216015937	1.56024880953934	1.24537600219845	1.36284161832913	1.99608945155722	2.75677718438442
0.263	2.50061127443217	2.69486670248243	1.19598426547663	3.44315603490482	2.24499148766365	1.56048164724209	1.24525147582131	1.36270762625698	1.99702264092366	2.7566566777391
0.264	2.50070670986082	2.6950803446845	1.19631861246349	3.44356958303037	2.24437999299381	1.56040956657666	1.24565563891226	1.36246005151016	1.99655445519408	2.75653617136958
0.265	2.50093393547547	2.69463263423193	1.19655768027362	3.44284047210484	2.24476344082966	1.56038000772081	1.24544416295122	1.36284161832913	1.99632036259292	2.75611135143326
0.266	2.5011490434136	2.69505991849301	1.19772702696943	3.44321503734723	2.24484987924664	1.56123927917415	1.24612796367205	1.36259404341703	1.99584899701433	2.75609705024941
0.267	2.50081426343457	2.69507013152671	1.19787081613249	3.44260393267032	2.2445216015937	1.56090480133091	1.24605980322307	1.36294499662678	1.99619775036886	2.75610420080071
0.268	2.5008263816792	2.69548720340012	1.19873007132934	3.44313601448947	2.24534735095427	1.56097688198994	1.24614675265339	1.36259404341703	1.99596683832083	2.75587748987189
0.269	2.50155502282343	2.69540591491247	1.1986105368263	3.44337255432405	2.24462183225134	1.56157375758575	1.24554990086696	1.36201592553301	1.99561490485724	2.75600514652404
0.27	2.50157926067259	2.69561955751611	1.19944553731224	3.44390463770872	2.24524711976676	1.56240347387961	1.2462149131646	1.36282120918118	1.99572956557878	2.75588464038162
0.271	2.50124447888137	2.69582298707747	1.20004321115346	3.44278146964953	2.24524711976676	1.56214107574694	1.24604101421237	1.36269742177982	1.99526297176211	2.75577843549262
0.272	2.50112480642369	2.6961791982682	1.20085395719777	3.4432740400612	2.2455616065094	1.56273795396575	1.2462149131646	1.36198531139121	1.99537922255455	2.75535361623575
0.273	2.50144746855066	2.69592470196875	1.20152265634932	3.44289947483163	2.24558919083212	1.56187867796837	1.24600343665737	1.36222268138064	1.99537604233895	2.75545267041619
0.274	2.50165045839483	2.69606726997938	1.20173747093942	3.44354956441471	2.24527470509433	1.56224271611454	1.24630186269002	1.36233626420308	1.99502251962728	2.75545267041619
0.275	2.50153078554861	2.69671841326121	1.2020475649203	3.44412115968572	2.24548895946795	1.56221315764961	1.24619612436812	1.361964902547	1.99479001782499	2.75522595985428
0.276	2.50144746855066	2.6959451283719	1.20314589517256	3.44370708307003	2.24537493587014	1.56267883694709	1.24591648717181	1.36197510691074	1.99490626867601	2.75533931509949
0.277	2.50186556730178	2.69565019788635	1.20345598950737	3.44349056077932	2.24514688897632	1.56308540094511	1.24628307392293	1.36221247694021	1.99478842789776	2.75511260468054
0.278	2.50194888408114	2.69596555527185	1.20421997070107	3.44378610456639	2.24595884704299	1.56278047777594	1.24638881224831	1.3620988941236	1.99478683811276	2.75477253958803
0.279	2.5018534484139	2.6961791982682	1.20500820953658	3.44384510852062	2.24548895946795	1.56324615817358	1.24628307392293	1.36197510691074	1.99384888297396	2.75521880946926
0.28	2.50154290411423	2.6961791982682	1.20495969595563	3.44376608735575	2.24595884704299	1.5632757164303	1.24696687690579	1.36219206840962	1.99443808560964	2.75466633485955
0.281	2.50166257721144	2.6961791982682	1.20598700834329	3.44390411274695	2.24601401690593	1.56361019812205	1.2464076011415	1.36185131974206	1.99443649569112	2.75499924957827
0.282	2.50208067666982	2.69674905468248	1.20632136063142	3.44354904151377	2.24622827184454	1.56350855692647	1.24677418851712	1.361964902547	1.99432024496531	2.75532501428788
0.283	2.50157926067259	2.69704398548447	1.20639238277866	3.44362806205249	2.24647011210044	1.56371183943143	1.24679297760376	1.36219206840962	1.99443490591479	2.75489304482956
0.284	2.50143534994887	2.69629112662626	1.20739544059978	3.44358855172328	2.24622827184454	1.56368228141482	1.24675539958604	1.36220227261653	1.99431547578713	2.75434772085338
0.285	2.50128083533438	2.69631155413391	1.2077540512128	3.44345052658159	2.24632850353278	1.56391512239163	1.24666844992555	1.36147995850097	1.99396195465802	2.75477968980884
0.286	2.50218823152679	2.69630134031796	1.20849377963217	3.44319397169998	2.24661172086741	1.56410543826336	1.24698566608915	1.36159354128841	1.99443013743895	2.75402195683789
0.287	2.50200947977596	2.69665755410319	1.20904294985797	3.44343051160345	2.24622827184454	1.56407588	1.24719714417977	1.36169692010643	1.99337593245332	2.75422721584831
0.288	2.50113692484688	2.69719677015607	1.20930452986726	3.44362754192557	2.2467119525116	1.56394468038301	1.24728409385772	1.36157313314095	1.99337593245332	2.75312942044541
0.289	2.50197312192816	2.6966166983688	1.20973416304516	3.44333199653299	2.24635608815086	1.56407588	1.24691750581943	1.36098481079723	1.99325650311217	2.75402195683789
0.29	2.50210491530634	2.69630134031796	1.21033185038142	3.44270139732459	2.24673953727768	1.5644399210623	1.24717835474408	1.36134596733667	1.9934905939721	2.75390145194624
0.291	2.50248665786784	2.69611833908134	1.21054666731834	3.44333199653299	2.24636988063289	1.56471528862456	1.24684234927944	1.36133576328115	1.99255741052503	2.753363279347
0.292	2.50198524106711	2.69623026766968	1.21131065627581	3.44368654758496	2.24621447950249	1.56467276263418	1.24735225419175	1.36133576328115	1.99301764533246	2.75303751604658
0.293	2.50197312192816	2.69620983953636	1.2118598287198	3.443883578362	2.24698137771212	1.56467276263418	1.24737104356858	1.36109839356135	1.99243798117554	2.75314372042614
0.294	2.50179436999367	2.69668819720913	1.21228946349165	3.44368654758496	2.24672574483695	1.56467276263418	1.24745799331238	1.3612119764097	1.99231855212674	2.75303036599607
0.295	2.50210491530634	2.69622005354089	1.21307771339393	3.44382457248937	2.24635608815086	1.56507933050339	1.24684234927944	1.36108818958233	1.99184719391234	2.7525840987946
0.296	2.50180648934858	2.69603705333448	1.21326827203165	3.44301643732512	2.24696758533739	1.56524008846061	1.24735225419175	1.36108818958233	1.99220071248554	2.75269745300064
0.297	2.50198524106711	2.69592512470492	1.21412754326649	3.44350901336941	2.24661172086741	1.565269646598	1.24735225419175	1.36108818958233	1.99208128384585	2.75281080727797
0.298	2.50209279591626	2.69686098344687	1.21441338116288	3.44319345501462	2.24719563379981	1.56494813058236	1.24735225419175	1.3612119764097	1.9919666225271	2.75271890308654
0.299	2.50252301646613	2.69623026766968	1.21505959407649	3.44342999493057	2.24683976890716	1.56583697372261	1.24773763215605	1.3613255593423	1.99207810615797	2.75213783232504
0.3	2.5022367098045	2.69688141180253	1.21579932851806	3.44396208187695	2.24661172086741	1.56593861612037	1.24763189289876	1.36156292924228	1.99149367586454	2.75235739059634
0.301	2.50200947977596	2.69668819720913	1.21596562733969	3.44366653502336	2.24732345028468	1.56564665774751	1.24715956546399	1.36083041227386	1.99149367586454	2.75202447841413
0.302	2.50200947977596	2.69744105726493	1.2164437841086	3.44342999493057	2.24742368266508	1.5663451868509	1.2474204147732	1.36097460673981	1.99102549692304	2.75215928173569
0.303	2.5021291545175	2.69744105726493	1.21711250033841	3.44358751700882	2.24742368266508	1.56627310173637	1.24771884274138	1.36119156872518	1.99160674901123	2.75157821289978
0.304	2.50264269181971	2.69776663065504	1.21763741741253	3.44372554155979	2.24756529120648	1.56614190125771	1.24801727127521	1.36069642198576	1.99102549692304	2.75214498204778
0.305	2.50202159934585	2.69810241921041	1.21823511612019	3.44364652387722	2.24757908335851	1.56694207467863	1.24743920396498	1.36106778197427	1.9910239080327	2.75148630783655
0.306	2.5021291545175	2.69776663065504	1.21861623341919	3.44394207132874	2.24769310777073	1.56676834646992	1.24778700338739	1.3612017725091	1.99125323176357	2.7511605459381
0.307	2.50254725625018	2.69786834544798	1.21983413117604	3.44398157997132	2.24769310777073	1.56663714571863	1.24771884274138	1.36094399526741	1.99066721400437	2.75071428123118
0.308	2.5025351362863	2.69829563427862	1.22004895077897	3.44337047515701	2.24780713228367	1.56736523516682	1.24806664244151	1.36118136505792	1.99125482018641	2.75072143072471
0.309	2.50241546115564	2.69832627859482	1.22105203155876	3.44325194997204	2.24756529120648	1.56756852153311	1.24810422119074	1.36117116150735	1.99066880246111	2.75125245097542
0.31	2.50241546115564	2.69832627859482	1.22133786952245	3.44374452991265	2.24830460685837	1.56756852153311	1.24801727127521	1.36058283900387	1.99066403751636	2.75093383873587
0.311	2.50242758086827	2.69843820839132	1.2216012123373	3.44364601380329	2.24794874100339	1.56796212519558	1.2482405424895	1.36129494822587	1.98996335868665	2.7510471923014
0.312	2.50245182072463	2.69855013825736	1.22253151089114	3.44378403795629	2.24819058221473	1.5676701648873	1.24819117113925	1.36045905243489	1.99019744751256	2.75093383873587
0.313	2.50316835075235	2.69876378306081	1.22298541333279	3.44335046583896	2.24829081490437	1.56800465308889	1.24820996071792	1.36081000505192	1.98984710855248	2.75027516658484
0.314	2.50232002556561	2.69867228339461	1.22320023379926	3.44269985446542	2.24829081490437	1.56820794060841	1.24852718007783	1.36092358820238	1.98973085851846	2.74994940558179
0.315	2.50232002556561	2.69868249872082	1.22389321964809	3.443507989738	2.248788289969	1.56849990079709	1.248153592449	1.36081000505192	1.9905398477672	2.74961649552257
0.316	2.50254725625018	2.69879442884645	1.22444240286137	3.44348798264104	2.24844621567588	1.5682670556576	1.24866350039476	1.36079980161591	1.98960984328601	2.74994225627366
0.317	2.50285780323276	2.69933364926811	1.22499158656279	3.44342897406414	2.2488747315882	1.56870318858302	1.24861413004032	1.36068621847129	1.98925474040895	2.74994940558179
0.318	2.50252301646613	2.6993132185156	1.22554077075286	3.44413859495661	2.24794874100339	1.56849990079709	1.24876924019539	1.3615119114996	1.98937575483453	2.74960934631684
0.319	2.50242758086827	2.69965922512642	1.22554077075286	3.4426013387162	2.2489161067817	1.56849990079709	1.2484896003188	1.36116095807345	1.98866872600198	2.74938978957932
0.32	2.50296535911241	2.69933364926811	1.22706878388265	3.4429163867503	2.24888852320376	1.56909679342667	1.24875045048226	1.36079980161591	1.98890281405489	2.74938978957932
0.321	2.50318047121805	2.69925236579742	1.22740314803811	3.44331045145153	2.24939979060411	1.56890647682539	1.24873166092489	1.36091338484485	1.98913849023276	2.74916308392025
0.322	2.50272600754167	2.69963879426145	1.2279990872119	3.44336946052693	2.24911657361969	1.5694017260188	1.24855776072388	1.36115075475623	1.98925474040895	2.74883017482389
0.323	2.50263057189199	2.69965922512642	1.22885837507317	3.44370451712379	2.24864668139388	1.56880483264715	1.24885619028638	1.36139832808452	1.98890440204704	2.74917738208555
0.324	2.50306079474942	2.69967965649005	1.22926375580658	3.44307391158875	2.24886094008825	1.56927052429622	1.24904888034775	1.36127454139836	1.9885477125226	2.7483767649659
0.325	2.50326378644119	2.69999501705049	1.22962238448848	3.4429954020766	2.24986968346627	1.56906723580009	1.24913583050829	1.36138812480761	1.98843305018926	2.74872397113217
0.326	2.50296535911241	2.7001069478313	1.23012482063751	3.44352749025195	2.25008394330198	1.56950337044446	1.24934731077932	1.36161529187918	1.9889012262044	2.74818580414083
0.327	2.50326378644119	2.69998480137468	1.23050593799643	3.44293588807989	2.24998370897631	1.56963457226234	1.24943426097989	1.3618322564423	1.9883136246267	2.74807960060716
0.328	2.50334710192448	2.69999501705049	1.23119893419009	3.44390155032431	2.24998370897631	1.56963457226234	1.24903009056742	1.36136771860393	1.98819419936325	2.74795909931271
0.329	2.50366977035012	2.69965922512642	1.23148477220536	3.44342846987567	2.2501979691047	1.56979533172014	1.24930973092847	1.3615119114996	1.98796011166633	2.7476333400278
0.33	2.50366977035012	2.70012737967782	1.23239259292397	3.44394105746345	2.24986968346627	1.57023146749451	1.24934731077932	1.36125413503763	1.98842987474478	2.7474066356656
0.331	2.50334710192448	2.70000523285102	1.23282223939224	3.44265984132495	2.2498421006479	1.57023146749451	1.25003112362185	1.36136771860393	1.98760977425958	2.74730043224147
0.332	2.50315623043043	2.70045295663435	1.23392062143009	3.4432709441535	2.25011152598824	1.57030355508587	1.2498008521241	1.36185266225102	1.98749034925984	2.74696037626009
0.333	2.50353797359463	2.70033080960216	1.2346603718926	3.44356649345593	2.25058142023046	1.57106121157469	1.24969511177991	1.36198665212226	1.98737251190464	2.74708087679228
0.334	2.50400456071061	2.70069725164514	1.23532910879332	3.44336895945914	2.25048118575758	1.5708579215936	1.24960816148018	1.36172887554153	1.98760659922797	2.74719422884687
0.335	2.50343041766798	2.70014781202327	1.23561494682674	3.44317192606537	2.25011152598824	1.57139570458713	1.24974448255752	1.362069627035	1.98748717461062	2.74698182214625
0.336	2.50302443453781	2.70056488775466	1.23630795019008	3.44327044273186	2.25105131547581	1.57135317445999	1.24988780246041	1.36268856111044	1.98678650061721	2.7466560635494
0.337	2.50387276256734	2.70034102558385	1.23661805385795	3.44301439966044	2.25070923734209	1.57196304657459	1.24990659259811	1.36222402264374	1.98713525012165	2.7466489148624
0.338	2.50387276256734	2.70057510398198	1.23692815757567	3.44246230726586	2.25092349833418	1.57186140093649	1.24995596287756	1.3615119114996	1.98702217500472	2.74609645300431
0.339	2.50394395767192	2.70047338909288	1.23793126693367	3.4429353862887	2.25097866301361	1.57189095826066	1.24988780246041	1.36219341376199	1.98736616337083	2.74641506268277
0.34	2.50375308579426	2.70026995953574	1.23821710497622	3.44362500370545	2.25133453212117	1.57225500976689	1.24986901247859	1.362069627035	1.9867833259977	2.74618835939322
0.341	2.50353797359463	2.70058532033409	1.23936402853215	3.44313241953235	2.2508508458073	1.57258950433018	1.25006170323226	1.36184245928827	1.98678650061721	2.7466560635494
0.342	2.50395607799191	2.70078875020474	1.239625600146	3.44275785677224	2.25169040170741	1.57282235345241	1.25023560413649	1.362069627035	1.9867833259977	2.7466417662556
0.343	2.50383640149871	2.70112454440373	1.24053343451551	3.44236379088522	2.25169040170741	1.57302564559272	1.25037892507526	1.36255457136561	1.98655082646138	2.74574924998566
0.344	2.50371672548006	2.70080918302606	1.2409163399772	3.44240329750411	2.25143476711003	1.57325849517269	1.25036013477366	1.36232740341501	1.98642981514838	2.74553684370242
0.345	2.50424238603019	2.70113476093349	1.24134420295224	3.44271835045893	2.25227432489044	1.57352090211674	1.25006170323226	1.36185266225102	1.98608106606871	2.74509058677723
0.346	2.50444537855877	2.70097174830558	1.24191766766833	3.44352648674918	2.25216029828096	1.57389793158819	1.25006170323226	1.36233760641382	1.9861957285293	2.74531728925833
0.347	2.50454081471161	2.70134840755249	1.24215676067141	3.44244230484746	2.25228811569703	1.57365210572254	1.25065856688152	1.36255457136561	1.98608265343441	2.74508343869988
0.348	2.50400303368879	2.70110411171878	1.24315987907703	3.44234378826663	2.25193224536501	1.5741898956559	1.25090062824844	1.36244098734809	1.98607947884437	2.74519678984442
0.349	2.50430146203774	2.70134840755249	1.24394817291832	3.44265934020936	2.25228811569703	1.57435065662071	1.25057161639884	1.36326668470466	1.98572596873906	2.74531728925833
0.35	2.50432570195608	2.70156205433387	1.2440659285054	3.44267884426534	2.2528858308557	1.5745539502231	1.25072672705821	1.36280214513963	1.98560971917911	2.7447719777523
0.351	2.50505435719621	2.70146033923173	1.24528387639028	3.44326994547785	2.2525437506341	1.57445230336469	1.25091941852828	1.36267835823059	1.98596005505135	2.74365991295807
0.352	2.50420602582803	2.70136884097902	1.24573779820321	3.44334895742621	2.25277180401413	1.57481635830163	1.25081367763675	1.36315310041622	1.98584697977482	2.74398566929798
0.353	2.50471956697576	2.70147055594311	1.24621419500307	3.44317142845699	2.2526577772736	1.57471471143043	1.25111211016836	1.36337006655273	1.98595846815929	2.74376611577823
0.354	2.50535278678665	2.70136884097902	1.24757596354243	3.44307291149699	2.25291341237068	1.57488844829066	1.25139175266698	1.36314289773401	1.98479438739264	2.74400711315107
0.355	2.50565121670056	2.70180635158225	1.24697822384216	3.44248181101435	2.25289962155517	1.57491800528727	1.2511990608202	1.36374142763204	1.98560495852457	2.7437804115179
0.356	2.50518462917625	2.70166376950973	1.24819617729069	3.44230428217292	2.25277180401413	1.5758494117308	1.2512860115052	1.3636278431629	1.98525779663794	2.74342606422146
0.357	2.50488619989219	2.70156205433387	1.24855482211252	3.44208724790375	2.25278559480463	1.57551491244682	1.25141054326664	1.36376183302839	1.98513996018398	2.7435537101673
0.358	2.50519674902456	2.70220299565257	1.24927031580944	3.4422842813768	2.25339710127001	1.57554446966691	1.25130480197848	1.3638754174247	1.9850221237878	2.74332700909914
0.359	2.50571029204142	2.70177570127766	1.25005861764059	3.4431319226159	2.25336952001918	1.5758494117308	1.25141054326664	1.36377203590202	1.98490270057885	2.74311460364598
0.36	2.50530430552276	2.70254900866987	1.25048827402165	3.44267834905299	2.25339710127001	1.57590852609549	1.25170897693171	1.36397879930623	1.98501577695545	2.74322080635788
0.361	2.5052558265629	2.70168420280003	1.25094220025557	3.44236329287274	2.25351112825268	1.57694158365492	1.2512860115052	1.36444334067428	1.9845507787806	2.74297981054007
0.362	2.50537550237764	2.70234557811312	1.25192106368368	3.44185070891934	2.25373918252125	1.57673828806726	1.25132359260779	1.36435016093266	1.98489952726158	2.7433055663357
0.363	2.50578148871516	2.70198934838388	1.25208735254396	3.44153515901453	2.25389458146142	1.57647587812552	1.2511802704733	1.36399920462182	1.98442976946881	2.74331986143151
0.364	2.50642683036565	2.7023353611668	1.25340059574785	3.44214625899487	2.25388079079387	1.57700069836659	1.25177713687075	1.3645773303404	1.9845507787806	2.74275311029842
0.365	2.5054588194494	2.70209106372597	1.25380598359565	3.44226428199806	2.25437827147804	1.57759761013807	1.25158444468382	1.36469091517112	1.98408102136264	2.74243450225582
0.366	2.50586480574852	2.70278309033836	1.25445047119352	3.44179120391459	2.25472035378941	1.57766970075967	1.25141054326664	1.36480450008644	1.9840794346969	2.74266120243707
0.367	2.50597236230161	2.70232514434547	1.25490440054439	3.44157466450329	2.25472035378941	1.57803376005903	1.25137296222336	1.3645569255779	1.98396159882018	2.74254070490732
0.368	2.50667678045193	2.7024268597157	1.25511923003271	3.44116059853441	2.25449229881404	1.57803376005903	1.2510933197918	1.3645773303404	1.98384693627622	2.74210159975452
0.369	2.50616323606503	2.70254900866987	1.25593181117872	3.44114059978375	2.25498978010661	1.57873232279359	1.25173955575272	1.36504187241273	1.9845444327392	2.74209445251261
0.37	2.50612687761172	2.7028541550581	1.25667158044195	3.4412391165439	2.25545968116716	1.57863067419732	1.2517583462337	1.36467051056613	1.98384376300112	2.74187490015723
0.371	2.5068918946606	2.70340360030779	1.25635966609383	3.44157417198703	2.25557370904898	1.57896517747235	1.25205678005954	1.36470111764924	1.9840794346969	2.74164820084169
0.372	2.50685553481078	2.70330188465997	1.25793629017558	3.44157417198703	2.25582934527887	1.57922758967673	1.25150928345883	1.36505207477169	1.98325775755192	2.7409895449776
0.373	2.50704640922554	2.70328145105079	1.25858078143138	3.44080554486433	2.25545968116716	1.5792146143452	1.25156565414349	1.36551661748687	1.98302208646557	2.74088334256329
0.374	2.50652074530168	2.70295587066839	1.25843695872513	3.44098307152292	2.25582934527887	1.57979494915619	1.25173955575272	1.36514525534007	1.98267333975866	2.74076999326251
0.375	2.50672373900802	2.70339338350505	1.25955965528574	3.44110109491947	2.25627166812381	1.57969330006925	1.25180771631194	1.36576419247248	1.98325617109058	2.74076999326251
0.376	2.50741603914441	2.70370874769399	1.26017987581301	3.44096307338231	2.25618521957398	1.57976539200602	1.25172076542783	1.36587777775554	1.98290901079535	2.74055044166718
0.377	2.50783414768411	2.70372918128835	1.260538530595	3.4409235687106	2.25666891262756	1.57992615559114	1.25173955575272	1.36610494857569	1.98267333975866	2.74088334256329
0.378	2.50699793173586	2.70383089710251	1.26108774471167	3.44125862394232	2.25675536166418	1.58036231010315	1.25186408766579	1.36621853411279	1.98313833556792	2.7409895449776
0.379	2.50769023255213	2.70393261299048	1.26156414177297	3.44009593126364	2.25691075938915	1.58042142466097	1.25261606726747	1.36635252377337	1.98255391773807	2.7404299457822
0.38	2.50821589817336	2.70402411228582	1.26249628558907	3.44094356644595	2.25712502698754	1.58091669469083	1.25233642352508	1.36680686647693	1.98313516316713	2.74032374343741
0.381	2.50840677368446	2.70448206042439	1.26328279381215	3.44106159017478	2.25691075938915	1.58045098222712	1.25233642352508	1.3665796949557	1.98302050010286	2.74020324781354
0.382	2.5080719834488	2.70415647856747	1.26335561277124	3.44072653521506	2.25702478793852	1.58122164346292	1.25238579313332	1.36695105811939	1.98302050010286	2.74020324781354
0.383	2.5080719834488	2.70470592658147	1.26390482934125	3.44096307338231	2.25750848215409	1.58122164346292	1.25261606726747	1.36694085608383	1.98290425100878	2.74008989893462
0.384	2.50846585395267	2.70448206042439	1.26450077918759	3.44066752336998	2.25728042471136	1.58197932968527	1.25252911629587	1.36730201749729	1.98290266469537	2.73964365043494
0.385	2.5083113359067	2.70477699214932	1.26538438182479	3.44013543618821	2.25775032949683	1.5817464723795	1.25278996931038	1.36718843167089	1.98220041193544	2.73988464092735
0.386	2.50897940128462	2.70478720886541	1.26593359999229	3.44066752336998	2.25797838756757	1.58234339485425	1.25328109782654	1.36717822967576	1.98255233129045	2.73974270642513
0.387	2.50834617829958	2.70445141007163	1.26662482981323	3.44082505193241	2.25823402465241	1.58260581041528	1.25308840447153	1.3673951998512	1.98278324322238	2.73943124595386
0.388	2.50854917306977	2.70478720886541	1.26750843512941	3.44078554733367	2.25850345140836	1.58211053723491	1.25306961346973	1.36789035129631	1.98255074498384	2.73952315559369
0.389	2.5086446111274	2.70490935883919	1.26726932814353	3.44108109799069	2.25847587246529	1.58304196901689	1.25308840447153	1.367508786005	1.98266858026793	2.73921169519948
0.39	2.50926571568525	2.70520429107095	1.26851159576125	3.44084455972589	2.25816136460781	1.58257625269101	1.25338684019994	1.36740540157114	1.98207940442278	2.73908405428953
0.391	2.5088354873762	2.70487870850851	1.2690365420093	3.4404504926055	2.25912875556247	1.58317317704123	1.25340563158122	1.36754959327334	1.98161123674815	2.73855304365353
0.392	2.50901424527133	2.70552987402561	1.26975204738814	3.43983939623571	2.25864505977157	1.5833339429965	1.25308840447153	1.36799373579611	1.98196315548667	2.73854589746533
0.393	2.510112542587	2.70508214144856	1.27011071004961	3.4404504926055	2.25901472638614	1.58390131113304	1.25319414671142	1.36846848450976	1.98184690665057	2.73886450381676
0.394	2.50986258375351	2.70541794077605	1.27094577050271	3.44009544175715	2.25972648148131	1.58387175345026	1.25336804897493	1.36837530154055	1.98219565345893	2.738560189921
0.395	2.5094081171914	2.70529579107779	1.27170982728307	3.43995742090338	2.25914254521906	1.58423582118783	1.25333046699367	1.36905682049111	1.98137873940904	2.73820585311535
0.396	2.50987319172875	2.70529579107779	1.27233005467755	3.4393858296904	2.26033799778504	1.58403251961955	1.25313777379529	1.36871606063396	1.98160965069443	2.73787295522411
0.397	2.50998074861141	2.70593674094282	1.27261589302873	3.43956335455513	2.26035178711187	1.58446868073999	1.25334925790617	1.36860247418465	1.98149498802861	2.73852445937633
0.398	2.51091240878758	2.70603845785695	1.27330894747259	3.43946483812012	2.26094951493429	1.5847310982012	1.25362890261979	1.36905682049111	1.98172907167062	2.7380853592702
0.399	2.51078061414773	2.70658790877111	1.27414401047644	3.43914929268778	2.26093572583081	1.58526891214449	1.25356074253701	1.36918060863738	1.98149340188316	2.7381915613371
0.4	2.51048217908286	2.70635382529261	1.27469323563449	3.4392478091408	2.26106354500231	1.58519681834412	1.25333046699367	1.36941798362862	1.98137715317188	2.73785866364759
0.401	2.51068517521937	2.70646575874839	1.27550584908951	3.43997692977186	2.26214497410721	1.58490484302294	1.25339862750844	1.37002672376794	1.9817274855677	2.73739812781307
0.402	2.51150928029347	2.70677091043476	1.27576741121256	3.43918879681663	2.26119136420932	1.58599705188933	1.25348557881276	1.36965535876091	1.98207940442278	2.73798630312043
0.403	2.51128204613185	2.70719821247861	1.27643619379865	3.43912978476573	2.26228658230575	1.58582330647647	1.25397670794588	1.36998591890553	1.98184373448727	2.73718572384917
0.404	2.51134113057433	2.70719821247861	1.27731981309911	3.43964187556126	2.26218634077904	1.58605616738173	1.25369706295173	1.37010970717582	1.98137556707562	2.73717857846025
0.405	2.51186679987156	2.70773744904786	1.2774860952892	3.43968137945725	2.26267004079423	1.58615781897716	1.25376522353289	1.37046067021962	1.98149657431497	2.73684568202039
0.406	2.51228491297764	2.70729993002222	1.27889466755044	3.43964187556126	2.26277028267602	1.58679728823881	1.25399549896236	1.37083203546565	1.98149816074224	2.73707237650296
0.407	2.51235611538301	2.70741186374518	1.27949062173537	3.43916880133439	2.26279786036163	1.58652188984589	1.25448662976093	1.37116259753138	1.98173065791448	2.73695188395759
0.408	2.51223643937393	2.70731014619218	1.27961017851873	3.43875522748367	2.26348204594205	1.58727959118864	1.25416940176573	1.37068784528879	1.98219406758207	2.73651278592963
0.409	2.5128696687271	2.70783916676774	1.28063580567137	3.43851869095764	2.26342316970412	1.58771575768065	1.25470990191046	1.37093542209851	1.9816128229428	2.73639943894308
0.41	2.51296510838169	2.70781873469764	1.28075536270637	3.43881423954444	2.26366502028786	1.58788950482668	1.25439267464271	1.37177133959906	1.98207940442278	2.73639943894308
0.411	2.5132756648352	2.7078289506699	1.28125786919541	3.43877473551471	2.26377905121739	1.58802071503663	1.25470990191046	1.37139997386461	1.98149498802861	2.73617989018782
0.412	2.51282119543127	2.7082460383879	1.28206866106877	3.43893226448563	2.26377905121739	1.58809281029305	1.25481564459309	1.37104900977241	1.98196315548667	2.73629323709444
0.413	2.51280907746916	2.70780851885096	1.28304756721287	3.43891275586159	2.26461863561436	1.58882095770381	1.25541251993695	1.37191553004888	1.98149498802861	2.73564173632869
0.414	2.51352562896874	2.70771701684844	1.28359679981747	3.43790759834741	2.26412114461562	1.5885159989089	1.25509529069737	1.37235968112649	1.98184690665057	2.73639229389423
0.415	2.51403918417118	2.70792045262091	1.28431231345096	3.43853819896626	2.26498830705621	1.58882095770381	1.255306776727	1.37260725871879	1.98196474168802	2.73617989018782
0.416	2.51358471510782	2.70865291119357	1.28500354865896	3.43841968767186	2.26487427556825	1.58892261086566	1.2553749370794	1.37223589239716	1.98172907167062	2.7361513106289
0.417	2.51358471510782	2.70822560683528	1.28567234077773	3.43899127736621	2.26486048705133	1.58965076053934	1.25556763193605	1.37293782331403	1.98196315548667	2.73605939840268
0.418	2.5142649147343	2.70878527688089	1.28631685478423	3.43893226448563	2.26488806420247	1.58921458976378	1.25556763193605	1.37306161215598	1.98149340188316	2.7362646572963
0.419	2.5143012682568	2.70844947464251	1.28746388422335	3.4388532572092	2.26596950284249	1.59014604729278	1.25554884064534	1.37330918997361	1.98126249088945	2.73593176215525
0.42	2.51436035517355	2.70907000063233	1.28796456150279	3.43826215873631	2.26646699567511	1.58997229821536	1.25591543934953	1.37352616703261	1.98114465604926	2.73518120505481
0.421	2.51433612029053	2.7087546295803	1.28870435728119	3.43792710644251	2.26598329123898	1.59051012357167	1.25576032696327	1.37387713374608	1.9819679145136	2.7357122138007
0.422	2.51518446856567	2.7090597851854	1.28891919614794	3.43818315137847	2.26646699567511	1.59030681632565	1.25572274434503	1.37389753401268	1.98126249088945	2.73547123208996
0.423	2.51507690997345	2.70928365338679	1.28963471274207	3.43790711178762	2.26656723957906	1.59116618168039	1.25593423067703	1.37434169005554	1.9816128229428	2.7358041265324
0.424	2.51533899676148	2.70938537208897	1.29006439092345	3.43790711178762	2.26753465105556	1.59103496987794	1.25619508649863	1.37387713374608	1.98172907167062	2.73535788591091
0.425	2.51512388030802	2.710229769712	1.29068462847435	3.43786760843309	2.26793190075772	1.59176312544026	1.25608934325703	1.37400092275121	1.98137873940904	2.7351454823085
0.426	2.51607978980562	2.71034170418585	1.29168782656928	3.4369414601733	2.26818754213265	1.59186477951819	1.25607055214596	1.3748062472128	1.98161440927837	2.73524453980158
0.427	2.51605555386687	2.71054514263023	1.29266674601583	3.43717799553657	2.26914116901767	1.59150070135756	1.25645594262156	1.37495043588852	1.98208574970705	2.73492593447189
0.428	2.51667667226982	2.71021955447481	1.29302358357328	3.43686245322298	2.26915495679327	1.5924617248802	1.2563501993694	1.37540479392451	1.98208257678297	2.734798300116
0.429	2.51642520064271	2.71053492746174	1.29381194515118	3.4375720596842	2.26962487742807	1.59249128301364	1.25633140834828	1.37574556334808	1.98173224429927	2.73480544424978
0.43	2.51652064188745	2.71072815141999	1.29443218490437	3.43733552402092	2.26891310289106	1.59305867159503	1.25703402961493	1.37588975162492	1.98220041193544	2.73458589665232
0.431	2.51733264341091	2.71139975923579	1.29464702528527	3.43723700796789	2.26951084408987	1.59336363602004	1.25729488637291	1.37623052135782	1.98185166595265	2.73468495429539
0.432	2.51764320366973	2.71084008587988	1.29600891381672	3.43633037078631	2.26975269842027	1.59385892966464	1.25708339917575	1.3765712918598	1.98231666079636	2.73424585945958
0.433	2.51737961512301	2.71105374004089	1.29627047098589	3.43690195663857	2.27036422867626	1.59404925904483	1.25718914270926	1.37692226208447	1.98243449601463	2.73469209836955
0.434	2.51769017472919	2.71093159071807	1.29715411708845	3.43676393731997	2.27073390473044	1.59455753501072	1.25743120862808	1.37681887080602	1.98243608241298	2.73445826286306
0.435	2.51831129556078	2.71201007836072	1.29791820285457	3.43709898853385	2.27077526765777	1.59474786453352	1.25741241765412	1.37739702228336	1.98278800201475	2.7343449172513
0.436	2.51853853287171	2.7119998635971	1.29803591573072	3.43700047255584	2.27074769225495	1.59524316095171	1.25711397876596	1.37810916364753	1.98278800201475	2.73379962126545
0.437	2.51850217936547	2.71211179847508	1.29908769068241	3.43707947965153	2.2707614798974	1.59520062306343	1.25771085711042	1.37797517522156	1.98325458477033	2.73423871554499
0.438	2.51845371005821	2.71180663835508	1.29984992784413	3.43646838997524	2.27182914732747	1.59584011393773	1.25799050587142	1.37809896489846	1.98243449601463	2.73399773719547
0.439	2.51918239153691	2.7116844886729	1.30099698642527	3.43656690569611	2.27197075610137	1.59643706827948	1.25809624969341	1.3786873178359	1.98231666079636	2.73367913219692
0.44	2.51958839580182	2.7123152389269	1.30135567460062	3.43656690569611	2.27198454353293	1.59643706827948	1.25816441108214	1.3786771193669	1.98243608241298	2.73366484504172
0.441	2.51949295349065	2.71251867967629	1.30188063940178	3.43686245322298	2.27246825499182	1.59706358260633	1.25793413302115	1.37882130629142	1.98255391773807	2.73421728427364
0.442	2.51934904152148	2.71264082928832	1.30312112917874	3.43696096918675	2.27262365164024	1.59744064952483	1.25865554832622	1.37950285506001	1.98290425100878	2.7339905936361
0.443	2.51952780941101	2.71239653038297	1.30293056979615	3.43625136408606	2.27272389831139	1.59783429407577	1.25823257272151	1.37939946173068	1.98278641560958	2.734415400787
0.444	2.52005349065675	2.71314943218614	1.30345553539018	3.43613333955515	2.27296575437135	1.59825749814313	1.25874250105993	1.37974023677548	1.98313674929699	2.73387010500041
0.445	2.52067461656216	2.71344438071248	1.30469788294552	3.43619235168427	2.27417503705007	1.59885445794801	1.25900335946312	1.38019460470244	1.98325458477033	2.7336577015821
0.446	2.52045949602146	2.713475023408	1.30526956127846	3.4360938360526	2.27430285904297	1.5985199290118	1.25907152111611	1.38021500063368	1.98348866961201	2.73343815486138
0.447	2.52033981865602	2.71324093875322	1.30634377973612	3.43629086737664	2.27420261132071	1.59968429218474	1.25926421816956	1.38137131966871	1.98290266469537	2.73365055820115
0.448	2.52115183073371	2.71368867962891	1.30689303184272	3.43638938312971	2.27518382684452	1.59934976212014	1.25964961278941	1.38114413445629	1.98360491902284	2.7334024389441
0.449	2.52164116340474	2.71387169334183	1.30760855929095	3.43601482940471	2.27541189730993	1.59998926421747	1.25943812414244	1.38172229547408	1.98348866961201	2.7336362716752
0.45	2.52164116340474	2.71418707124547	1.30827737701856	3.43581779813767	2.27588182608294	1.60047158989727	1.26035224284323	1.38150530752765	1.98383900414714	2.73298477533429
0.451	2.52149725156312	2.71440072805382	1.30846793652949	3.43567977931049	2.27603722206821	1.60087821966151	1.25976714551938	1.38207327169174	1.98325299859118	2.73319717859383
0.452	2.52192749302323	2.71441094207853	1.30990085477097	3.43579828952161	2.27713247753534	1.60070446377549	1.25982351891135	1.38254803872962	1.98348708347535	2.7328714306261
0.453	2.52282283594431	2.71440072805382	1.31045011011405	3.4360738420304	2.27760240849431	1.60130142908771	1.26019012288391	1.38279561968005	1.98395842601098	2.73308383386558
0.454	2.52281071859688	2.7151434212163	1.31104607445833	3.43597532625936	2.27748837229158	1.60166552080812	1.26038282077059	1.38313639979691	1.98466068250006	2.73307669086029
0.455	2.52257136323542	2.71545880067683	1.31223986711878	3.43583730747629	2.27797209030532	1.60170806034336	1.26051914475001	1.38396214637797	1.98406991766726	2.73284285892267
0.456	2.52308493254169	2.71502127181603	1.31266955845659	3.43524621421014	2.27836934539121	1.60266912107813	1.260991494257	1.38382815896926	1.9840715034859	2.7329419178944
0.457	2.52411207511651	2.71533665125628	1.3130992500551	3.4351476988781	2.27893952824319	1.60306277381938	1.2610972390822	1.38431312500785	1.98465751051048	2.73262331287855
0.458	2.5245180865533	2.71541794642634	1.31441261301263	3.4353052264169	2.27955107125653	1.60322355103677	1.26097270304904	1.38501508350745	1.98477534638753	2.73263045564647
0.459	2.52405148937586	2.71607934720444	1.31424447353617	3.43564027614484	2.2801350434875	1.60313487325477	1.26176228856131	1.38501508350745	1.9845444327392	2.73250282592636
0.46	2.52417116738477	2.71657774663716	1.31534299182032	3.43544324505616	2.27955107125653	1.60325311068522	1.26168712312967	1.38547965799682	1.98442342475479	2.73272237185106
0.461	2.52488774597476	2.71638451453666	1.31610709856249	3.43548274831466	2.28041826168017	1.60389262134998	1.26161896055458	1.38583063845885	1.98500784659381	2.73281428847599
0.462	2.52529375841026	2.71594698463126	1.31701319161466	3.43424106781156	2.28078794576435	1.60432881649041	1.2618798217483	1.38631560652492	1.98465909643465	2.73282143096985
0.463	2.5249589559949	2.71682204520911	1.31761102763363	3.43495066839588	2.28077415986861	1.60481115029913	1.26226521949938	1.38667678387182	1.98583269946436	2.73259474259202
0.464	2.52482716101833	2.71678119232811	1.31806500984385	3.43542373633163	2.28161378120793	1.60524734621579	1.26250729006042	1.38679037895812	1.98582635633527	2.73260188504588
0.465	2.52586642593043	2.71691355456078	1.31899539217218	3.43567977931049	2.28137191979628	1.60571310279405	1.2623521733734	1.38714136065454	1.98547601919429	2.73270094431169
0.466	2.52665421941442	2.71711700030831	1.31973521530725	3.43534472960282	2.28246719007944	1.60617886025337	1.26261303519921	1.38771953391124	1.98582794190547	2.73259474259202
0.467	2.52686934419264	2.71721872329418	1.31992577514664	3.43544324505616	2.28275040864595	1.60670373795956	1.2628738973308	1.38781273862003	1.98653020283674	2.73258045791982
0.468	2.52642697813198	2.716984638318	1.32114387186429	3.43504918360668	2.28286444685316	1.60693661741168	1.26266240716229	1.38854529158406	1.98687895587672	2.73280000372385
0.469	2.52653454012275	2.71751367987399	1.32152499164265	3.43489165678245	2.28322034744863	1.60776647713809	1.26334625047935	1.38864869229773	1.98629453019996	2.73213422452906
0.47	2.52733445270985	2.71806314813095	1.32228910547274	3.43508868705074	2.28359003385158	1.60807145834532	1.26302901460839	1.38888608004188	1.98676429016305	2.73245997179413
0.471	2.52784803127836	2.71783927553622	1.32388832711561	3.43481264982785	2.28405997412819	1.60850766077413	1.26330866823026	1.38970164575218	1.98723405079606	2.73193610565172
0.472	2.52771623427151	2.71837853155364	1.32429373616553	3.43528571756145	2.28407375931652	1.60869800018962	1.2636752764864	1.38984582760093	1.98676270476307	2.73202802285952
0.473	2.52819346225825	2.71877521394179	1.32517742258462	3.43510819559938	2.28445723169372	1.6097607476955	1.2638867674934	1.39018661770532	1.98804939588498	2.73224756834712
0.474	2.52851615030399	2.71867349003001	1.32558283207985	3.43433958279786	2.28495474333877	1.60926542406041	1.26425337648964	1.39078518716732	1.98746655319006	2.73267951747897
0.475	2.52931606876981	2.71876500152024	1.3264422306913	3.43451710460175	2.28556629465136	1.61032817402524	1.2642839579163	1.39110558950651	1.9876990559855	2.73234662795602
0.476	2.52906459206009	2.71898887440737	1.32744549047334	3.43457611622492	2.28606380742464	1.61064973647891	1.26458240360639	1.39125996538649	1.988283484411	2.73222614222479
0.477	2.52914792168501	2.71921274757744	1.32766034068351	3.43451710460175	2.28666157519792	1.61152215010504	1.26496780457506	1.39231292664106	1.98816406278115	2.73222614222479
0.478	2.52978118230671	2.72006739172666	1.32873459274057	3.43443809784474	2.28787089892104	1.6113188261779	1.26544016104868	1.39252992805516	1.98839973627715	2.73211994048739
0.479	2.5299008626384	2.72022999184706	1.32949683329654	3.43457611622492	2.28798493922032	1.61178459378818	1.26537199770543	1.39326248764702	1.98886632933797	2.73233234399151
0.48	2.53013873447681	2.72013847916033	1.32964069442545	3.43343295410829	2.28836841411148	1.61178459378818	1.26599947335641	1.3936032823871	1.98898575103833	2.73243140394232
0.481	2.53031751128824	2.72098291426999	1.33119323329842	3.43351196098569	2.28836841411148	1.61241114443335	1.26606763696544	1.39382028547236	1.98910517303739	2.73287049511174
0.482	2.53155980541769	2.72107442750372	1.33209933669378	3.43376800163453	2.28886592980146	1.6130081365104	1.26604884573547	1.39393388414733	1.98921667092523	2.73229663545319
0.483	2.53185826324154	2.7217460508376	1.3323851770555	3.43410304954664	2.2895777431222	1.61308023915343	1.2658561445201	1.3944188603904	1.99004153108427	2.73209137334529
0.484	2.53194159338365	2.72140002692639	1.33362759038494	3.43410304954664	2.29010282892953	1.61367723281599	1.2667326971055	1.39522424751519	1.99038870449033	2.73220471680849
0.485	2.53140377538069	2.72173583872791	1.33415257470976	3.43469462675648	2.29115676879728	1.61430378782528	1.26688781613166	1.39581263137283	1.99039028901736	2.73185754515491
0.486	2.53253851016849	2.72170520316103	1.33475043539178	3.43311790315499	2.29154024570621	1.61484166443662	1.26744713113803	1.39641120929193	1.99027403627244	2.73252332237064
0.487	2.53292029967983	2.72227510202881	1.3356808337071	3.43337394289297	2.29164050354993	1.61520577486819	1.26742833973856	1.39664860208089	1.99097472280768	2.73240997887736
0.488	2.53342177095443	2.72244791785819	1.33627680723764	3.43386651647124	2.29190993890409	1.61573066956224	1.26730380190194	1.39686560925271	1.99097789193237	2.73228235258697
0.489	2.53318240939148	2.7227633072081	1.33747064487427	3.43386651647124	2.29216559053463	1.61568812674249	1.26751529522211	1.39734039572004	1.99120881354289	2.73250189783452
0.49	2.53377932879379	2.72265136971412	1.33856920466013	3.43400453463515	2.29229341640621	1.61583233335471	1.26786311749981	1.39828997039135	1.99155915783515	2.73228235258697
0.491	2.53431715153966	2.72254964374859	1.33885504542482	3.43485215324569	2.29316063027544	1.61659011776875	1.2685963458609	1.39850697972497	1.99190950262131	2.73208423175583
0.492	2.53510496995138	2.72285482187059	1.34004888792916	3.43410353813143	2.29371705845103	1.61725922359798	1.26878904888562	1.39923954737979	1.99155915783515	2.7319494643001
0.493	2.5348656068759	2.72339408713573	1.34066915664547	3.43357146180232	2.29449779952391	1.61808911654079	1.26853997286498	1.39923954737979	1.99226143194513	2.73251618078014
0.494	2.53516406828168	2.72360775125938	1.34143329346639	3.43335443565874	2.29509558083637	1.61842367147072	1.26875146653843	1.39992115552967	1.99249552366581	2.7325090392681
0.495	2.53568977686437	2.72391293084783	1.34174342822982	3.43349245388228	2.29499532155624	1.61845323151141	1.26875146653843	1.40064353326463	1.99261494582776	2.73260095846974
0.496	2.53627458513705	2.72411638428286	1.34277100960674	3.43382750119338	2.29557932008901	1.61868612172717	1.26920503766657	1.40075713512743	1.99273278390473	2.73271430180584
0.497	2.5365609314591	2.72411638428286	1.34379669620095	3.43378799743142	2.29653301748554	1.61931268853823	1.26957165328824	1.40133533717711	1.99308312984274	2.7324804740045
0.498	2.5366321474735	2.7247369571067	1.34410683177388	3.43353195778292	2.296360063828	1.61934224898338	1.26944711525315	1.40229511375492	1.99378065566994	2.73260095846974
0.499	2.53737299009157	2.72444198694753	1.34530068410727	3.43319691087721	2.29681623736689	1.62021469354186	1.26991947836415	1.40239852505658	1.99355131455957	2.73325245354713
0.5	2.53787446967673	2.7252864367485	1.34606482687791	3.43349245388228	2.29745537220439	1.62047714553915	1.2701615567765	1.40323450990128	1.99425042530566	2.73302576672561
0.501	2.53824415015994	2.72493020103314	1.34670939497901	3.43333492914483	2.29849555181045	1.62111670248701	1.27037305133959	1.40369911352976	1.99448768609976	2.73334437322701
0.502	2.53780177037437	2.72516428770403	1.34740065331443	3.43357146180232	2.29830881227067	1.62193362182529	1.27052817357733	1.4037093045363	1.99483961809877	2.73279193911895
0.503	2.53860171553535	2.72579507414803	1.34792564635984	3.43363047219261	2.29963221509243	1.62210739466853	1.27119324268135	1.40486572164278	1.99495428915769	2.73301862554609
0.504	2.53922287983575	2.72651737990203	1.34940725015472	3.43341393748711	2.29978760856877	1.62247151521984	1.27147290397962	1.40499970666513	1.99495587292359	2.73289814125599
0.505	2.54023796339881	2.72609004712576	1.35052822411471	3.4333744332566	2.3000294807273	1.62314063776659	1.2719264793807	1.40547450360955	1.99600850404253	2.73323817103038
0.506	2.53968801326367	2.72694471333982	1.35107751572285	3.43380799463553	2.30086914316856	1.62303897048916	1.27203222742658	1.40631049489305	1.99601483947736	2.73376918230873
0.507	2.54052431393397	2.72727031900753	1.35203222673279	3.4338474988001	2.30185041836756	1.62337353240093	1.27220614139184	1.40699212233787	1.99647669319406	2.73356391886948
0.508	2.54089399870583	2.72757550452932	1.352676800334	3.4333744332566	2.30256225701248	1.62397054986817	1.27287121472441	1.40721933218912	1.99636360505973	2.73388252575516
0.509	2.54120458345346	2.72789090074029	1.35389496607749	3.43374898446856	2.30283169575955	1.62443634089265	1.27304512912777	1.40804513776094	1.99718056167204	2.73354963662668
0.51	2.54166972029793	2.72789090074029	1.35463482234853	3.43345344183637	2.30342949014339	1.62523669748608	1.27313208638159	1.40853012843498	1.99694646652329	2.73364869794733
0.511	2.54194395677714	2.72862342353482	1.35499164735562	3.43353245089112	2.30394080382446	1.62526625721879	1.27374078813229	1.40900493000896	1.99765191961747	2.73354249562311
0.512	2.54246967710698	2.72849106517107	1.35604355408134	3.43359146040857	2.30428294271396	1.62485958481066	1.27395228551382	1.41040895983243	1.99764875249753	2.73354963662668
0.513	2.54316206848774	2.72895924098795	1.35654425522633	3.43406452626004	2.30572041389301	1.62576161054887	1.27400166083341	1.41077015736417	1.99823636714597	2.73374775941516
0.514	2.54375901012144	2.72892861140697	1.35742799094829	3.43430105944941	2.30588958802224	1.62600749758688	1.27438707355897	1.41158578232639	1.99835262341665	2.73452688138817
0.515	2.54372266106784	2.72981391616813	1.35828742984342	3.43420254512132	2.30598985323165	1.62650285202161	1.27454219801978	1.41147217541072	1.99847363044832	2.7339530234823
0.516	2.5435196417393	2.72987480690089	1.35876383335412	3.43327641392278	2.30664278013573	1.62720154631426	1.27501456929001	1.41242178688284	1.99952627271288	2.73418685089838
0.517	2.5445347401797	2.73022083495674	1.36007729285824	3.43402551726986	2.30805269616107	1.62766734362393	1.27504515477696	1.41312380855019	1.99929217593107	2.73450545843374
0.518	2.5452392534562	2.73029193630666	1.36091243583086	3.43412403127842	2.30808025889759	1.62803147183956	1.27572902459165	1.41383602014067	1.99999446680532	2.73430733534985
0.519	2.54480897977208	2.73062775495532	1.36165229873711	3.43418304039728	2.30843618430881	1.62826437115132	1.27605806671622	1.41442443673221	1.99987820995402	2.73430019432589
0.52	2.54609832407237	2.73083121540855	1.36277520298371	3.43483363146855	2.30938991480174	1.62870061126942	1.27597110840494	1.41501285437776	2.00058050208667	2.73473214541805
0.521	2.54685130801702	2.73113640665604	1.36315632624173	3.43445907864283	2.3094036958111	1.62886140006168	1.27626956504617	1.41546728889441	2.00081618322943	2.73524887705398
0.522	2.54703009639877	2.73124834639548	1.36415965291333	3.4337499782309	2.31064065059099	1.62956010097277	1.27672314804555	1.41665431692576	2.0011681218196	2.73547556417879
0.523	2.54691041043181	2.73155353835285	1.36542452423386	3.43451858577856	2.31038499079307	1.62953054178422	1.27689706507503	1.41690191040816	2.00151847735108	2.73537650231617
0.524	2.54736344233832	2.73156374745434	1.36556840591961	3.43475511928185	2.31150789897319	1.63025880389281	1.27747518984653	1.41770736460009	2.00175257574462	2.73549698707562
0.525	2.54800885872545	2.73208261079841	1.36654743705205	3.43467610835123	2.31140763091505	1.63049170531272	1.27780423381111	1.41841958536345	2.00222235636099	2.73537650231617
0.526	2.54883306852727	2.73186893989458	1.36690425997868	3.43514917577863	2.31308700854453	1.63132164161907	1.27804631975674	1.41864680576874	2.00210451530854	2.73538364330143
0.527	2.54908307831878	2.73258105824072	1.36797857361121	3.43465660530849	2.31347050017695	1.63139375423029	1.27843173729587	1.41934884186733	2.00339126944431	2.73590751636071
0.528	2.54905884557146	2.73313055018533	1.36919677276902	3.43412453054505	2.31396804217816	1.63178744666873	1.27818265692752	1.42053588279544	2.00304407821006	2.736020860126
0.529	2.55007396506176	2.73312034156595	1.36979276016542	3.43406552273439	2.31517744822455	1.63261738721763	1.27867382394802	1.42077329142403	2.0037463770453	2.7360137192588
0.53	2.55028910621677	2.73387329827768	1.37101096326386	3.43473561680666	2.31531905964411	1.63245659693373	1.27923316082654	1.42148551819624	2.00398364383004	2.73624754786401
0.531	2.55106485552423	2.73418870279787	1.37132110831775	3.43487363656921	2.31556094132888	1.633561999805	1.27974312144175	1.42196033678341	2.00433400225503	2.73634660982653
0.532	2.55064668925046	2.73428022649837	1.37249071058004	3.43507066442047	2.31632792859317	1.63375234865468	1.27968674858951	1.42311682892898	2.00444867747163	2.73635375079222
0.533	2.55173303641378	2.73457521538669	1.37349405512277	3.43505116249182	2.31691196375574	1.63495943149026	1.28043879767065	1.42347803726728	2.00480220311886	2.73611992218664
0.534	2.55253302332516	2.73542990876896	1.37420962831271	3.43438106799582	2.31790705556851	1.63421815842438	1.28059392628872	1.42396304400851	2.00667501365324	2.73655901581167
0.535	2.55305876441665	2.73595898951091	1.37487852663676	3.43469661401555	2.31864648569589	1.63488731612334	1.28124022686069	1.42547056961096	2.00609213395259	2.73711145401495
0.536	2.55280727178941	2.7352162351738	1.37664605834216	3.43518918250135	2.31924430503642	1.63538268676561	1.28128960559986	1.42562492298024	2.00597429156612	2.73699096898666
0.537	2.55322544107692	2.73641696233747	1.37666842900113	3.43560324305261	2.31985590537039	1.63577638455436	1.28186773808888	1.42644058776515	2.00597745837903	2.73688476587978
0.538	2.55443148761494	2.73627439690489	1.37807721027719	3.43516968142406	2.32083722370485	1.63691136126843	1.2818489474238	1.42715282558416	2.00703012465808	2.73730957848624
0.539	2.55474208782081	2.73733256297385	1.37889000318938	3.43562324913715	2.32059533884872	1.63651766224003	1.28219678852565	1.42797867912061	2.00726897731023	2.73786201745587
0.54	2.55478907698956	2.73765817980062	1.37929543250443	3.43513068142839	2.32167693227683	1.6368226862768	1.28284309260821	1.42916574783132	2.00796653481345	2.73764246994807
0.541	2.55478907698956	2.73766838761607	1.38003531458372	3.43522919484977	2.3224439278554	1.6374197353503	1.28280551182096	1.42973382346653	2.00878827063953	2.73852066069443
0.542	2.55588755770523	2.73819747279332	1.38099006467483	3.43607681819145	2.32281364656818	1.6376526437553	1.28396178349507	1.42997123813332	2.00914021759227	2.73816634584056
0.543	2.55619815922701	2.73839073338405	1.38232788030915	3.43641186661565	2.32400929976728	1.63791511050778	1.28394299276838	1.43093108202989	2.00949216491644	2.73861972310655
0.544	2.55701027662029	2.73913349674576	1.38328263393629	3.4361753319106	2.3244930739956	1.63881718914447	1.28441537881747	1.43210797683882	2.00996037315169	2.73797536175673
0.545	2.55677089714464	2.73901134741028	1.38397390923103	3.4361558327584	2.32511846106022	1.6394142429009	1.28493714531747	1.43268624261388	2.00984569589185	2.73850637868622
0.546	2.55749967600527	2.73977452733	1.38485768886355	3.43595880568451	2.32573006999242	1.6397488294945	1.28502410652569	1.4336257269475	2.01066268683629	2.7386054412962
0.547	2.55858605144587	2.73996778989666	1.38595633929489	3.43586029223782	2.32622762509656	1.64014253246704	1.28573858788132	1.43422436171341	2.01113564620119	2.73916502276207
0.548	2.55838302065121	2.74051729454447	1.38641038395787	3.43743702194155	2.32685301443868	1.64060835459024	1.28633551984285	1.43518421568005	2.01218674619958	2.73938457102598
0.549	2.55886030601739	2.7405986154051	1.38717458030244	3.4369444525458	2.32829057028574	1.64091338498349	1.28659640470124	1.43563868696037	2.01195422341023	2.73992987162758
0.55	2.55945728305894	2.7410565930074	1.38803405933423	3.4369444525458	2.32880190662461	1.64130708945963	1.28722392797767	1.4362067780858	2.01288906475824	2.73949791576357
0.551	2.56028152736008	2.74122944257385	1.38932328011986	3.43718098781273	2.32929946503036	1.6418024718516	1.2876281484625	1.43739387462012	2.01301007540214	2.73959697832719
0.552	2.56151184173914	2.74168742075967	1.39015845474844	3.43643238748999	2.33015297047945	1.64267500753797	1.28806295860328	1.43799251516342	2.01371239551017	2.74015656150967
0.553	2.56106942342226	2.74218589319151	1.3911375270013	3.43720099796002	2.33067808727114	1.64267500753797	1.28847897892819	1.4389320149619	2.01383024053018	2.7401494202897
0.554	2.5615588304244	2.74230804310287	1.39221188274296	3.43733901976073	2.33173215202954	1.64306871440213	1.28835443560379	1.44000550018893	2.01430003801033	2.74002893429179
0.555	2.56216793083008	2.74281672437145	1.3933815220825	3.43729951159513	2.33153159515499	1.64337374854865	1.28912529725292	1.44035654172925	2.01465199078423	2.74055995357044
0.556	2.56319521944575	2.74314234724925	1.39393085583627	3.43753604711965	2.33275483194704	1.64363622030016	1.289299222359	1.4410789882963	2.01523805186346	2.74068043951872
0.557	2.56315886699307	2.74322367076255	1.39443157306538	3.43676743574508	2.33396429440108	1.6445678789342	1.28985857979689	1.44177089300376	2.01629074832905	2.74123288279724
0.558	2.56332555028692	2.74376297425982	1.3959842971715	3.43684645241619	2.33385023695149	1.64573245729167	1.29046731986375	1.44248316125046	2.01652644012547	2.74133908682351
0.559	2.56437707734935	2.74383409264443	1.39756133654885	3.43702398282027	2.33483158724247	1.64566033571453	1.29085275330514	1.44354647591771	2.01688156142741	2.74133908682351
0.56	2.56538013971189	2.74448534071348	1.39772759065276	3.43846269378628	2.33584049550608	1.64599493122768	1.29130635978708	1.44412476519349	2.01699782443286	2.74157291879823
0.561	2.56534378678026	2.74534006572976	1.39873098639321	3.43759556707957	2.33655240011758	1.64656244423172	1.2920584388928	1.44556967264985	2.01805210936811	2.74220300235221
0.562	2.56511651623179	2.74567589758423	1.39997160990786	3.43753656237474	2.33692213073938	1.64702827870439	1.2923193292933	1.44600380355904	2.0182878025429	2.7424154108969
0.563	2.56610746362482	2.74566569136387	1.40073582501389	3.43804914286209	2.337775651723	1.64762535179819	1.29275414735227	1.44696368585049	2.01863817648775	2.74220300235221
0.564	2.56703930687053	2.74619479342822	1.40181019804291	3.43773410796554	2.3389989069713	1.64795995035483	1.29318896631814	1.44743853808972	2.01922424465397	2.74210393938152
0.565	2.56742114723812	2.74702911194887	1.40233522981675	3.43751706698571	2.33916807604649	1.64873083028251	1.29366136727213	1.44815081758226	2.01957936886178	2.74276258896035
0.566	2.56740902984645	2.74723258924172	1.40395894982726	3.43836469721171	2.34060567674407	1.64878994468372	1.29458738093309	1.44945157733719	2.02039480131356	2.74352744406556
0.567	2.56839998599017	2.74787363933651	1.40496235818386	3.43864074285766	2.34040511216882	1.64961994174199	1.29463676389509	1.45040128886108	2.02075150944631	2.74340695671236
0.568	2.56910456325805	2.74787363933651	1.40548739247473	3.438778765812	2.34158704257825	1.64978073805736	1.29489765716209	1.45073198478776	2.02133441529517	2.74395940363256
0.569	2.56996519376049	2.74885052590642	1.4066347110263	3.43875927161388	2.34283786277262	1.6508862260944	1.29566853598653	1.45156807469756	2.02168795847311	2.74405846676119
0.57	2.56951064193688	2.7489216485217	1.40713543439202	3.43873977813582	2.34366384211544	1.65094534085824	1.29620911513255	1.45309609960468	2.02273909297545	2.74450470981132
0.571	2.57021522245032	2.74928810085635	1.40840038398508	3.43919335864768	2.34427547793476	1.65171623015732	1.29706696310444	1.45378803525504	2.02262599328402	2.74427801746161
0.572	2.57124254362515	2.7496848533588	1.40940380187087	3.43925236160708	2.34467276848266	1.65225420025946	1.29732785833177	1.45426289680152	2.02309422021919	2.74451185142035
0.573	2.57183954932521	2.75011222379039	1.41047819117824	3.4396859254571	2.34551252875337	1.65288084274073	1.29797419698794	1.4555738577989	2.02379656196577	2.74461805609051
0.574	2.57240020177521	2.75021396375155	1.4114329863769	3.4390353180503	2.34613794368305	1.65318589227924	1.29851478053934	1.45652358597796	2.02461991974651	2.74548911930182
0.575	2.57288962994346	2.75082440513383	1.41238778288255	3.43952840886318	2.34710554593806	1.65334668935683	1.29877567722851	1.45744278645957	2.02544011375929	2.74559532418401
0.576	2.57383361786082	2.75139433912332	1.41355745974614	3.43937089281189	2.34760312426953	1.65471467784872	1.29940322825044	1.45818561615662	2.02555954595273	2.7459210806776
0.577	2.57443062958491	2.75181150681141	1.41437032327117	3.43960742984098	2.34835638092252	1.65510840067699	1.2999813967206	1.4587741118574	2.02602461121262	2.74635304245672
0.578	2.57470489886503	2.75234062151245	1.4152055271636	3.43996249949074	2.34932398844516	1.65534132600967	1.30032926086872	1.45994093034701	2.02649600874555	2.74602014401626
0.579	2.57488370612155	2.75220826511924	1.41620895951228	3.4403960636075	2.34997696093989	1.65587930525872	1.30080167392712	1.46089067024605	2.02731779041317	2.74623255411463
0.58	2.57600650934044	2.75284932713608	1.41716376354623	3.4403565527372	2.35067511688235	1.6561417880618	1.30123650553014	1.46184041259111	2.02743564026494	2.74678500463949
0.581	2.57661564483521	2.75318516628493	1.41823816716955	3.44043557459713	2.35132809087247	1.65710305162217	1.30203799553883	1.46266635135111	2.02837052563758	2.74701884038573
0.582	2.57711719952893	2.75414166071544	1.41900240882789	3.44041608371575	2.3519986984146	1.65743766419717	1.30254799369989	1.46349229217023	2.02931016235592	2.74776941912347
0.583	2.57727177072454	2.75413145572131	1.41998153324965	3.44039659355456	2.35277951334049	1.65836937595131	1.30308858618416	1.46479311048715	2.02954586344487	2.74776941912347
0.584	2.57777332647107	2.75445709129364	1.42117554159076	3.44083015767812	2.35398903669479	1.6589960326948	1.30384069686655	1.46584632032716	2.02989783246411	2.74788276636032
0.585	2.57890826180563	2.75539318083942	1.42256011823892	3.44112569764246	2.35447284721622	1.65925851866031	1.30410159847771	1.46595995235608	2.03060177163737	2.74832187189119
0.586	2.57973257196898	2.75593250776149	1.42296556643429	3.44096818250802	2.35536773094504	1.6599277502032	1.30502764695626	1.46750839448294	2.03106842708554	2.74876811999943
0.587	2.57906283378841	2.75581035586332	1.42454269962832	3.44096818250802	2.35634913084411	1.66026236686972	1.30526975830926	1.4685717876377	2.03166084961505	2.74866191449947
0.588	2.58018565577163	2.75591209863611	1.42537791595082	3.44098820485108	2.35683294399344	1.66072822769104	1.30582914759673	1.4693977430817	2.03236004320553	2.74896624706165
0.589	2.58232373261566	2.75675665585946	1.42638137041174	3.44169782003277	2.35831193758965	1.66145657722745	1.30638853806504	1.46975899164494	2.03271201524385	2.74985160283286
0.59	2.58201309763689	2.75697034667947	1.42767067641648	3.44213138559091	2.35916550281838	1.66202412788007	1.30720883431369	1.4709360259033	2.03376635075055	2.74984446070128
0.591	2.58258588942691	2.75740793316035	1.42810044572095	3.4422104099349	2.35916550281838	1.66265079322567	1.30736397945912	1.47223687260567	2.03388420283621	2.7498587450447
0.592	2.58277682042089	2.75792685534997	1.4296289599721	3.44262448732806	2.36100048093902	1.66329047845312	1.3079233729525	1.4732901076782	2.03482068975875	2.75049598002845
0.593	2.58380419437508	2.75847639146463	1.43024929702468	3.44175735639361	2.36138400725772	1.66394670325718	1.30850155931293	1.47402278494424	2.03493695950919	2.75073696092868
0.594	2.58429364362497	2.75907665207899	1.43108452022959	3.44217143379401	2.36212351127265	1.66412052396608	1.309110340735	1.47471477224244	2.03541153551035	2.75071553406265
0.595	2.58501038583831	2.76005357641296	1.43275696604334	3.4417773819875	2.36286301655685	1.66458639226512	1.30958276877333	1.47603597830576	2.03599446773513	2.75180616372104
0.596	2.5853801311607	2.76025706592045	1.43337730573781	3.44274302540447	2.36358874855049	1.66557724435853	1.31001761436837	1.47673814269414	2.03646746265541	2.7517070998935
0.597	2.58609687632551	2.76069465727221	1.43447606095901	3.44297956492393	2.36445609936029	1.66554768787624	1.31103065213362	1.47828663001449	2.03740395668661	2.75214620945082
0.598	2.58661057018349	2.76129492476711	1.43609987767772	3.44339364408168	2.36518183437677	1.66658112075709	1.31143490573698	1.47923641860459	2.0375233932241	2.75235862194824
0.599	2.58739854585034	2.7619666196629	1.4362904443695	3.44292110550278	2.36570698158002	1.66691574742065	1.31236097899329	1.48052712465583	2.03845830733765	2.75303157267772
0.6	2.58800770975887	2.76183426304131	1.43796290964289	3.44272407982162	2.3664189442977	1.66818212454028	1.31234218694849	1.48111566043284	2.03881028594677	2.75269152580681
0.601	2.58859263427721	2.7628316044919	1.43894207019529	3.44372923811474	2.36762850966988	1.66821168044592	1.31320008533405	1.48206545682817	2.03916384787981	2.75367595401334
0.602	2.5896321549904	2.76289253585364	1.43963337664239	3.44402477793303	2.36802581499367	1.66950762028806	1.31430010548818	1.48301525571276	2.03974995272518	2.75411506567023
0.603	2.5903246717792	2.76374731991772	1.44097135799488	3.4446754001647	2.36887940058168	1.66963886789268	1.31454222476116	1.484399277113	2.04104160335796	2.75464609908821
0.604	2.5904792456134	2.76430707006894	1.44187755552475	3.44510896834736	2.36916263707303	1.67043937867026	1.31535074464405	1.48561704511969	2.04092216560909	2.75486565530318
0.605	2.59100506948719	2.7647344639464	1.44323986635911	3.44432086087425	2.37095633735728	1.67096437129591	1.3158537768701	1.48632940119403	2.04115787507165	2.75487279801573
0.606	2.59262953475015	2.76527380908397	1.44407510595281	3.44520802564627	2.37108418193687	1.67163363764549	1.31648136668749	1.48725887173029	2.04244953133421	2.75575102424543
0.607	2.59305989639422	2.76553823724283	1.44507860152786	3.44548408157035	2.37183747654961	1.67183702309389	1.31704077907908	1.48845630812997	2.04256580352886	2.75519856122861
0.608	2.59311900032527	2.76654579372713	1.44634362684689	3.44627219080318	2.37279136833865	1.67295915150806	1.3179174855906	1.48915850050231	2.04373486082497	2.75640969519185
0.609	2.59383576970816	2.76671867927322	1.44720319460314	3.44609519315375	2.3733165222239	1.67362842375234	1.31819719325163	1.49070704082373	2.04385429930739	2.75640255220436
0.61	2.59476772453658	2.76739038585961	1.44851687356229	3.44599667960674	2.3742979643703	1.67396306077569	1.31916087661547	1.49152288166368	2.04444357870789	2.75739413206868
0.611	2.59556784711561	2.76736997933953	1.44947172877695	3.44597719607677	2.37495096588046	1.67517036490198	1.32012456442495	1.49223524986638	2.04549953520258	2.75696216005532
0.612	2.59634372759883	2.76845888420339	1.4503069760571	3.44581968471447	2.37661684745587	1.67558064379214	1.32001180332036	1.49354634614729	2.04631503287917	2.75785467778858
0.613	2.59676197456038	2.76883526958655	1.45143009483207	3.44605622651317	2.37710068579733	1.67605956115126	1.32073336935867	1.49472346560076	2.04608565145573	2.7576065466577
0.614	2.59766969648826	2.76938482544718	1.45291002728462	3.4471404245465	2.37761207064701	1.67655500820139	1.32185221402521	1.49591075743462	2.04713844717863	2.7582652205258
0.615	2.59867289254156	2.76959852641086	1.45355471060941	3.44700239547822	2.37882167057858	1.67735554266883	1.32198857173207	1.49673678017911	2.04819599544336	2.75902295978026
0.616	2.59918661518434	2.77012767814832	1.45493936366923	3.44737696733336	2.37968905197735	1.6774867938368	1.32274073555374	1.49803772516649	2.04842696135236	2.75924966168276
0.617	2.59967609271724	2.77064662833772	1.4556083762039	3.44706194488896	2.38064296465975	1.67818563546987	1.32312621529755	1.49910121416485	2.04866109334402	2.75980213047759
0.618	2.60027316553374	2.77126732994717	1.45732754194672	3.4474365170677	2.38081212928013	1.67911742752414	1.32405232914124	1.49993741198302	2.04901624877485	2.76025553605447
0.619	2.60158703381213	2.77171514003056	1.45770867913229	3.44781108971816	2.38214958652617	1.67948162819674	1.32457416962954	1.50136218372457	2.0496023714527	2.76012075383045
0.62	2.60211288693133	2.77221368933579	1.45911766943817	3.44818566284048	2.38276127934391	1.6801804756429	1.32576820823021	1.50208473846513	2.05042104556737	2.76122569461787
0.621	2.60241142610741	2.77320086110623	1.46033609483136	3.44836320918853	2.38412628801352	1.68111227545144	1.3257800040576	1.50348918566623	2.05135758041228	2.76154431880803
0.622	2.60288878576121	2.77337375661851	1.4615301951673	3.4484422423923	2.3847242115712	1.68181112771911	1.3267437159476	1.50444920869078	2.05183059716791	2.76221014284724
0.623	2.60390412731975	2.77457463709295	1.46231883118829	3.44861978948711	2.38537722495082	1.68198496893917	1.32753348375428	1.50538890192218	2.05183376340161	2.76221014284724
0.624	2.6048361254677	2.77458483933482	1.46327370882464	3.44927042515449	2.3864314561979	1.68300544129961	1.32775681685607	1.5069273460502	2.05288816085545	2.76233063893107
0.625	2.60508617059253	2.77531750488048	1.46465838564811	3.44958600416414	2.38684254597269	1.68363215568137	1.32831625345096	1.50763974542205	2.05288657777819	2.76319459339355
0.626	2.60579085355538	2.77539885293447	1.46594778093337	3.45015760727828	2.38779647663442	1.68440315879271	1.32903084601443	1.50895089726394	2.0537084261157	2.76342129836199
0.627	2.60693805501824	2.77626387925255	1.46647286475758	3.45025612105741	2.38863633304812	1.68479692238026	1.32960908016567	1.51001442032374	2.05499538356908	2.76373992379469
0.628	2.6079655403203	2.77688459597083	1.46821639537186	3.45076872898235	2.38926180738066	1.68553837475334	1.33025549588467	1.51120176374031	2.05464655317878	2.76407998186897
0.629	2.60844290863299	2.77712890840856	1.46931522948213	3.45017764658907	2.39024328810756	1.6859025846109	1.33077734771184	1.51249259945067	2.05628392937308	2.7646181692134
0.63	2.60905212793375	2.77742396478829	1.47000655482308	3.44998061960372	2.39051275874052	1.68722817361145	1.33156712739491	1.51367995156536	2.05663751008308	2.76473866647745
0.631	2.60978107462298	2.77837034760878	1.47127367253699	3.45096631840312	2.39220625673701	1.68779578770768	1.33268601819833	1.51462983612981	2.05711053496959	2.76563120353763
0.632	2.61055699480275	2.77933713694643	1.47280231879779	3.45124238231892	2.39199187060711	1.68839295821507	1.33313969366458	1.51571370507242	2.05746253391603	2.76551070550678
0.633	2.61150114837601	2.77952024219527	1.47330307635168	3.45185350649148	2.39297335763868	1.68899013015469	1.3334382133816	1.51726235902788	2.05851694996217	2.76659422857158
0.634	2.61145264390244	2.77984590666336	1.47468777788598	3.4520310574814	2.39408269762724	1.68958730352707	1.33436436351688	1.51795445224331	2.05863797759573	2.76704049891503
0.635	2.61236042218751	2.7804870356584	1.47542777244097	3.45187354872713	2.3949501100629	1.6904895850293	1.33537749359772	1.51949295317819	2.05957136957387	2.76757868961158
0.636	2.61359100953442	2.78156578857862	1.47690981261402	3.45205110033395	2.39556182220588	1.69118846478781	1.33578178937033	1.52069049180527	2.05969081412039	2.76757868961158
0.637	2.61410476712228	2.78196260743839	1.47829452375886	3.45309580118767	2.39655708891502	1.69188734662451	1.33621667359567	1.52162007005088	2.06062895868604	2.76757868961158
0.638	2.61417598936425	2.78282765422223	1.47936904770924	3.45366741002509	2.39716880344401	1.69278963789989	1.33705585633707	1.52246648147563	2.06145082690889	2.76856315298185
0.639	2.61489282642778	2.78290900825717	1.4802286684185	3.4537069292396	2.39757990049587	1.69328511653565	1.33763410969259	1.52365386722392	2.06168338521123	2.76925757068885
0.64	2.61601582495316	2.7839877706363	1.48163772249467	3.45372697360629	2.39904526572881	1.6940726686996	1.33826174846863	1.52482093320172	2.06273781531014	2.76944855408447
0.641	2.61734191038848	2.78441519653082	1.48247301175062	3.45315536492455	2.39951536072245	1.69510622697365	1.33885880166249	1.52614230951349	2.06297670694091	2.77010010237595
0.642	2.61795115389433	2.78512749195962	1.48371583630376	3.45394404705865	2.40048309501422	1.69580512007623	1.33980376850163	1.52732970785188	2.06414742113982	2.770532086723
0.643	2.61842853812456	2.78514789264241	1.48490999337177	3.45485071956725	2.40137806215888	1.6963727552808	1.34017047778654	1.5282796294264	2.06426686758402	2.77099265260446
0.644	2.61915751764644	2.78600274894371	1.48596019493912	3.45526482266422	2.40234580079666	1.69730461835503	1.34100967371125	1.52970451663234	2.06485301809768	2.77131842780409
0.645	2.62018506128143	2.78693896491432	1.48703473471905	3.45550137153204	2.40355547802016	1.69810522442002	1.34184887239225	1.53065444466855	2.06509032870403	2.77153799323252
0.646	2.62086553272618	2.78693896491432	1.48822889949883	3.45528486975759	2.40422228540205	1.69873197434194	1.3424953184176	1.5320691810329	2.06603165640498	2.77207618903522
0.647	2.62157026352723	2.78758011131918	1.48927910668998	3.45567950223821	2.40492055339125	1.69929961685481	1.34286203144834	1.53350424431311	2.06708134987087	2.77308210050587
0.648	2.62196430434016	2.78838397695243	1.49044893900995	3.45601456549565	2.40604369574089	1.69999852246918	1.34401856824738	1.53411319601232	2.06790165153171	2.77328022963112
0.649	2.62309946835401	2.7893610019082	1.49099838193883	3.45668469316985	2.40691113277685	1.70062527699196	1.34478959639487	1.53598259848538	2.06825207926701	2.77362029802854
0.65	2.62404368245376	2.78924904355053	1.49228784205058	3.45682272868485	2.40720815287353	1.70186228098462	1.34531147279839	1.53728369449904	2.06896401929622	2.77396036706837
0.651	2.62428159963675	2.79054154899235	1.49326710845252	3.45794648735822	2.40814836444655	1.70199354345706	1.34599552520897	1.53837778580555	2.06919341539551	2.77449856558966
0.652	2.62489086156853	2.79061271026702	1.49412675198926	3.45737487164112	2.40948591428735	1.70331921795801	1.34683474057438	1.53932773744001	2.07024628701766	2.77470384088755
0.653	2.62653982889998	2.79158974305507	1.4958947219848	3.45715837202055	2.41022550351064	1.70388687177793	1.34781032081663	1.54096984131732	2.07060305034848	2.77571690612901
0.654	2.62728096955882	2.7917626659775	1.49687399625804	3.45763147278435	2.41117949518669	1.70492047417805	1.34819584035266	1.54205378351991	2.07154122702287	2.77602839235492
0.655	2.62735218741839	2.79255658015246	1.49825875814549	3.45810457426132	2.41161814063736	1.70531426622964	1.34877412101611	1.54311741150772	2.07236470727211	2.77679330783659
0.656	2.62770984576984	2.7930551833049	1.49945295048568	3.45885374993226	2.41268622064902	1.70637742893928	1.34943938398663	1.54453220163644	2.07329813864105	2.77711908738192
0.657	2.62897691356813	2.79383890217254	1.50052751850952	3.45950441271034	2.41343958541866	1.70653824812924	1.35040319165897	1.54561615386407	2.07330130548827	2.77767158234223
0.658	2.63009998568061	2.7944392692917	1.50162642994663	3.45972149522169	2.41430703783755	1.70784744100091	1.35115544061106	1.54702079695883	2.07435577373833	2.77832314300384
0.659	2.63060165187919	2.79455122942191	1.50210286279759	3.45922892250928	2.41527480912042	1.7081395257339	1.35139758398965	1.54833209319714	2.07470937532588	2.77888278637026
0.66	2.63138976176817	2.79581316405583	1.50399049301412	3.46007661634053	2.41602817838744	1.70930441277131	1.35236139955057	1.5498808896809	2.07541182902325	2.77942099059264
0.661	2.63201117568536	2.7960268866759	1.50508941299822	3.46088478924361	2.41699595409995	1.71016416838615	1.35302667272089	1.55095469992883	2.0758832995598	2.78006540721365
0.662	2.63312213105083	2.79709550238393	1.50637890955671	3.46092431249473	2.41739329430212	1.7109352644173	1.35365434605461	1.55202851333816	2.07670679141224	2.78039833589113
0.663	2.63392238125143	2.79699373989888	1.50778803937605	3.46149593398935	2.41826075496284	1.711329065158	1.35442540573975	1.55344334183156	2.07741241725242	2.7812909121437
0.664	2.63402999559433	2.79837784697399	1.508552421051	3.46122044523839	2.41925607494968	1.71182457973917	1.35486031671231	1.55450700657832	2.07799700788828	2.78117755319929
0.665	2.63534405805041	2.79888666327654	1.51017647546367	3.46143753199413	2.42010976996146	1.71309119828683	1.35584294798377	1.55546715921628	2.07881575371098	2.78227540887414
0.666	2.63618071592336	2.79944647225332	1.51067725471081	3.46129949322598	2.42131950256777	1.71392141262785	1.35659521363695	1.55701598689557	2.07905465954575	2.78270740478751
0.667	2.63692189614973	2.79993489481534	1.51230131567443	3.46230469878565	2.42218697154293	1.71475162980106	1.35715471393281	1.55856482129438	2.08034013386539	2.78304748337611
0.668	2.63760240839	2.80101372463385	1.51387878523128	3.46220618380503	2.4231685318433	1.71601826444884	1.35752144751338	1.55939099987518	2.08058062490908	2.78336612031734
0.669	2.63806768894081	2.80171588016256	1.51471411929181	3.46275834078758	2.42415009461019	1.71689109744025	1.35846648685365	1.56129102216528	2.08139937702321	2.78467640724505
0.67	2.63922721124626	2.8023774582093	1.51609892822815	3.46311346920232	2.4250313385022	1.71757700009524	1.35879561818578	1.56186954892438	2.08198714322782	2.78435776947064
0.671	2.64044582142193	2.80291687746748	1.51662405690899	3.46356711398446	2.42626862457934	1.71901753037153	1.35977826675468	1.56342855991289	2.08269119685155	2.78522176571648
0.672	2.64082775621615	2.80397532407151	1.51848740624333	3.46360663920707	2.4266659723611	1.71874193339576	1.36082910179116	1.56461608668879	2.08304480853929	2.78577427250704
0.673	2.64123396162718	2.80440278296951	1.51965730301372	3.46465137617877	2.427848187657	1.72013986108965	1.36170597365674	1.56603097012732	2.08363416263242	2.78643299316495
0.674	2.64228588539845	2.80513554167988	1.52030206965499	3.46467143771655	2.42898515953368	1.72063539273437	1.36194812278804	1.56722866021326	2.08456920902095	2.7868578453519
0.675	2.64379096686167	2.80546123588507	1.52183087592506	3.46567665229439	2.42983887591771	1.72166906914185	1.3631729368347	1.56865370880026	2.08562371449301	2.78775043786083
0.676	2.6445443152867	2.80662146050931	1.52345497547149	3.46532211689818	2.43022245756483	1.7225288669158	1.36403101384093	1.56973772965597	2.08586262670731	2.7882958004354
0.677	2.64499746621059	2.80726265571628	1.52409974720573	3.46601232405122	2.43192989764087	1.72330000605198	1.36450354604884	1.57091512467531	2.08609837045434	2.78828865240552
0.678	2.64612062316939	2.80735422627895	1.52565291552651	3.46611083932862	2.43254166651344	1.72426152877795	1.36542980907197	1.57258785302728	2.0869187209026	2.7898185304755
0.679	2.64687398172836	2.80873839018433	1.52682282880069	3.46656449140366	2.43377897550164	1.72488834204129	1.36609511909777	1.57401292373044	2.08762120106354	2.79002380985089
0.68	2.64792594135263	2.80873839018433	1.52801709413753	3.46755024903346	2.43427665381434	1.72582031703384	1.36705899740576	1.5753141674938	2.08833002181697	2.79113598624293
0.681	2.64836695579656	2.80992922089956	1.52985614218196	3.4677472802668	2.43477433272704	1.72678184967127	1.367917089175	1.57663572152571	2.08915037798759	2.79135556264409
0.682	2.64876103783367	2.81000039953985	1.5304765721436	3.46798444366827	2.43612574245649	1.72755300346772	1.36896796205226	1.57769946040876	2.08915354822183	2.79234008369802
0.683	2.65032685381207	2.81053983407685	1.53159990916912	3.46792545600086	2.43662342360867	1.7285440967435	1.36931590680278	1.57924838657163	2.09055693435235	2.79276494079183
0.684	2.65115144160915	2.81107926973339	1.5331044036466	3.46839857308445	2.43771911416485	1.72981080633666	1.3698942417562	1.58053949907275	2.09126417747815	2.79377091136353
0.685	2.6511028856902	2.81216834117011	1.53408375687908	3.46940379733416	2.43880104035919	1.73023418866149	1.37122489005849	1.58211889321996	2.09243657934684	2.79407525745673
0.686	2.65181984946555	2.8129011233164	1.53563484357761	3.46958136893532	2.43981017755149	1.73126790726351	1.37169743686791	1.58351354925081	2.09232187541298	2.79473399172211
0.687	2.65305067060303	2.8136339079746	1.5367825473648	3.47019253259019	2.44016623202955	1.7320686302779	1.37215117814407	1.58507265276806	2.09337640628242	2.79551323993608
0.688	2.65388740918304	2.8145702370494	1.53804777471977	3.46958197931594	2.44127570080841	1.73297108020656	1.37330786457565	1.58589889844945	2.09419994639126	2.79637725782893
0.689	2.6550818228347	2.81468220414379	1.53929077568549	3.4702722012279	2.442257308712	1.73386047056787	1.3739543906312	1.58756154706273	2.09455040139936	2.79628534103825
0.69	2.65528493912038	2.81583227703515	1.54055600922102	3.47031173035647	2.44242647584695	1.73466120261465	1.3748313158325	1.58875930867183	2.09572440101021	2.79649062198359
0.691	2.65631266420976	2.81604601627849	1.54167937569393	3.47180953939275	2.44352218281985	1.73598705318935	1.37537205034538	1.5900707607744	2.09584544830208	2.79748230470679
0.692	2.65743588357324	2.81680939872244	1.54325483662935	3.4718885974742	2.44437593142704	1.7369190720521	1.37623017344327	1.59159944246526	2.0971341578848	2.79793576367489
0.693	2.65855910921668	2.81784751360651	1.54454443411609	3.47216468819933	2.44584147192335	1.73777892249201	1.37668392248966	1.59338595720674	2.09725362021524	2.79867927173908
0.694	2.6587136628501	2.81861090095414	1.54619296898928	3.4718302274188	2.44693718936117	1.73878312113552	1.37754205039778	1.59482126526151	2.09760566419531	2.79955759480699
0.695	2.65956256768773	2.81934370379606	1.54717235089753	3.47250038219416	2.44756274917883	1.7397447049965	1.3783131929127	1.59579167300598	2.09808034418919	2.80043591990332
0.696	2.66068580465558	2.82051419018648	1.5487012508395	3.47250038219416	2.44878633745263	1.74060456519502	1.37951928348062	1.59708285317766	2.09983422805718	2.80076886724025
0.697	2.66180904791607	2.82080931705187	1.54965628181254	3.47388022641823	2.44931156836362	1.74160877663383	1.38011645429566	1.59849787862981	2.10007156941927	2.80154097909457
0.698	2.66186811004118	2.82145054782382	1.55075531797791	3.47372272392947	2.45076336060387	1.74210435052688	1.3812355641843	1.59994335616345	2.10030732502507	2.80229879245574
0.699	2.66281252078322	2.8220713905406	1.55230858844756	3.47441295774073	2.45104662777812	1.74340068788444	1.38162114162954	1.60174006241601	2.101016180145	2.80318427404385
0.7	2.66385242850294	2.82307911950222	1.55338327426734	3.47423600201135	2.4522151593391	1.74409972389607	1.38228649900663	1.60326880005961	2.10195444766427	2.80295754079011
0.701	2.66516667128853	2.82379154609458	1.55476819017598	3.47478819145616	2.45309646118057	1.74536651874702	1.38305765852724	1.6039712517334	2.10242278911162	2.80450177515043
0.702	2.66576390578961	2.82455494981802	1.55627490474775	3.47512327132111	2.45372203036005	1.7464594128717	1.38407098143929	1.60576797874826	2.10288954474793	2.80470705820001
0.703	2.66636114178225	2.82529796591778	1.5578260502755	3.47583296371818	2.45483153726563	1.74679415845184	1.38484214706816	1.60695565427012	2.10371311191237	2.80581928084323
0.704	2.66761634189254	2.82614276071411	1.55918661898862	3.47597101174612	2.4555849769499	1.74795923683191	1.38568149549794	1.60839101773933	2.10383257812291	2.80689575332481
0.705	2.668512203529	2.8263361193818	1.55999980992369	3.47672023787896	2.45628335185939	1.7486878400959	1.38671364006322	1.60992993525752	2.10477085419281	2.80712248933747
0.706	2.66889417182633	2.8272725012939	1.56190991743127	3.47752907864738	2.45689515961002	1.74975119555056	1.38722384122805	1.61111762567951	2.10512290682329	2.80789461433254
0.707	2.66970669094219	2.82784255384442	1.56305770875807	3.47703649665617	2.45821911479372	1.75104757497769	1.38790802720929	1.61220177059808	2.10653270847796	2.80875150556318
0.708	2.67094976724494	2.82889091320044	1.56377346399402	3.47827830934802	2.45887222364242	1.75174663401145	1.38932577349618	1.61434977690659	2.10700105669382	2.8089853938723
0.709	2.6719654270882	2.82931841372242	1.56544643843639	3.47918504302097	2.4592558300268	1.75278044996717	1.39012751294447	1.61613641025581	2.10758887368968	2.80996280721822
0.71	2.67279010524272	2.82985788751047	1.56699976793125	3.47910660832776	2.46046568984262	1.75368298337022	1.39014632531486	1.61720027802371	2.1080635732933	2.8102957633803
0.711	2.67314778560654	2.83090625585734	1.5677642537518	3.47961927594315	2.46157521617752	1.7540768462929	1.39115967706695	1.61864582942525	2.10900186220023	2.81118126444801
0.712	2.67398461440633	2.83091644993027	1.56979404709547	3.47936325914389	2.46240147499334	1.75563582682989	1.39226709825793	1.62040204888258	2.10981909687943	2.81162759172763
0.713	2.67572948487103	2.83229054922677	1.57089313824363	3.47981694487987	2.46316869377284	1.75650881844786	1.39310647301317	1.6214760763364	2.11029221259827	2.81229350812257
0.714	2.67674516787254	2.83290122781021	1.57191913954253	3.48044757997049	2.46425069698706	1.75733918359848	1.3936660577906	1.62315919175168	2.11099633106294	2.81327092932326
0.715	2.67680421883772	2.83368504406551	1.57347249414431	3.48123635296038	2.46440609818263	1.75846168446154	1.39480404528422	1.62504942893351	2.11158733244582	2.81446079033105
0.716	2.6778199059962	2.83410235875514	1.57466688626405	3.48192661121904	2.46548810495594	1.75889818540052	1.39587385963564	1.62623717342748	2.11228827773896	2.81468037994007
0.717	2.67899183671654	2.83452986803151	1.57643520103751	3.48212364575279	2.46622779854971	1.76009287781869	1.39645226597303	1.62777617576976	2.11311028417652	2.81556589183436
0.718	2.68038951794031	2.83589379416247	1.57762960192456	3.48190716373028	2.46710912988901	1.76112673184404	1.397117667826	1.62910806580542	2.11334763932399	2.81610413943302
0.719	2.68086699689588	2.83697276979587	1.57903895578506	3.48220335696547	2.46793540237654	1.76192756035796	1.39778307168452	1.62993442459092	2.11451853579478	2.81687628311072
0.72	2.68128542825333	2.83750206581341	1.5806167080655	3.48240039086116	2.46868886570309	1.76305008174419	1.39965466846774	1.63158714914999	2.11428753276382	2.81720924592229
0.721	2.68251642958545	2.83771582323086	1.58164272643364	3.48309065428852	2.4697846509293	1.76402484367036	1.3998474737609	1.63373527833177	2.11569261318641	2.8191784189333
0.722	2.68353214494046	2.83857085469015	1.58312519847939	3.4838988824259	2.47030990361059	1.76508826883628	1.40095494820756	1.6348093479805	2.11581526324094	2.81939801129438
0.723	2.68433257031302	2.83941569568512	1.58458112576042	3.48454961361926	2.47174801602845	1.76562652523331	1.40149573477621	1.63648238365788	2.11675357583093	2.82005678915314
0.724	2.68520419515309	2.84046410645186	1.58584647251065	3.48419508057162	2.47261559435241	1.76714294475713	1.40205533956213	1.6372051973097	2.11698934603874	2.82093516144212
0.725	2.68613657512034	2.84089162650853	1.58708963872272	3.48460924195188	2.47322742886004	1.76778294757485	1.40300056195221	1.63911580291063	2.11781295466487	2.82137434836308
0.726	2.68686581359286	2.84209279310337	1.58837936207815	3.48535849313342	2.47433699221082	1.76874464736431	1.40435022494941	1.64110970167282	2.11816343342489	2.8226847588945
0.727	2.68840764718387	2.84219457710028	1.58911951722294	3.48591071119677	2.47469308300503	1.7694142081178	1.40490983655392	1.64208022733099	2.11898545623465	2.82290435328663
0.728	2.68857434025857	2.84291726014228	1.5913665516681	3.48610774626624	2.47570230582143	1.77063850598343	1.40536363510833	1.64327817514278	2.12004166496904	2.82389610642547
0.729	2.69000853515044	2.8439758792209	1.5926562881522	3.48665996592605	2.47667023805569	1.77148200856662	1.40664513532021	1.64506496282016	2.11957806617976	2.82456204591698
0.73	2.69053463882424	2.84506508112675	1.5939238523598	3.48738978048478	2.47705385975787	1.772939358078	1.40748456151355	1.64671776609123	2.12086369292827	2.82531274643198
0.731	2.6917535443743	2.84515667377411	1.59585847098795	3.48748829819418	2.47800803163669	1.77343499396667	1.40823699369554	1.64803958324742	2.12157260453548	2.82620543872622
0.732	2.69223104128	2.84633747377708	1.59669393095536	3.48804052155985	2.47864740317425	1.774308060534	1.40909524507926	1.64921726994198	2.12168890211142	2.82687138283811
0.733	2.69323464986511	2.84729432080745	1.59805460252868	3.4887502438503	2.47934583047518	1.77513848877159	1.41023331223596	1.65076652292535	2.1225125246124	2.82774261703189
0.734	2.69388056935891	2.84738591479133	1.599368732042	3.48940098809595	2.48071116170544	1.77633326327334	1.41109157153122	1.6526772058631	2.1233313800397	2.82861385307761
0.735	2.69550580419	2.84835295850152	1.60144741517245	3.48955914346957	2.48129548272406	1.77726544576307	1.41198747612648	1.6544640445887	2.12380293220359	2.82937171462969
0.736	2.69578015173569	2.84844455318341	1.60290560001823	3.48993377576667	2.48132300968723	1.77850287584532	1.41207447400688	1.65554832049506	2.1247428593349	2.83048401678268
0.737	2.69647296526954	2.84983913607827	1.60371669592235	3.49034794792953	2.48276116986928	1.77902807415383	1.41308791621844	1.65709760263811	2.12568119939403	2.83124188170998
0.738	2.69765717685364	2.85078580458741	1.60531893545254	3.49119573349264	2.48327267218638	1.78065941542971	1.41436946790929	1.65874032978688	2.12580067857117	2.8319149903538
0.739	2.6990549719127	2.85176305336915	1.60617878745474	3.49133379148164	2.48387076144138	1.78125681593293	1.41550756306196	1.66005205350956	2.12615434612276	2.83267285786725
0.74	2.69891084982454	2.85185464981773	1.6082087539302	3.49198454279783	2.4848249545036	1.78252381998237	1.41598020255625	1.66147750044995	2.12686009233025	2.83355841513584
0.741	2.69992664349745	2.85303548083149	1.60933233104169	3.49200464495195	2.48543680980285	1.78298992354271	1.41675148610826	1.66207650794891	2.12733006059948	2.83466357634062
0.742	2.70127757226256	2.85366660107496	1.61038277833156	3.49232030302604	2.48631818162961	1.78475259610177	1.4180824161036	1.6646898486691	2.12850578009611	2.83542144883463
0.743	2.7020780604295	2.85429772311484	1.61231746960486	3.49346365031246	2.48657393475448	1.78498565005236	1.41892188368353	1.66588787610929	2.12897256927808	2.83608025510404
0.744	2.70362001193727	2.85558035587579	1.61372694131247	3.49383828795962	2.4881262330003	1.78641352999592	1.41958735414574	1.66719962824974	2.12979303160227	2.83729880372125
0.745	2.70387005172052	2.85570253006783	1.6150411238137	3.49405542961331	2.48887973329364	1.78765101249821	1.42057030006442	1.66839766449426	2.12991569536927	2.83774516635251
0.746	2.70470701882112	2.85643544800518	1.61668995347659	3.49480470723151	2.48961947276706	1.78811712673412	1.42162142725961	1.67042217038622	2.13120613460713	2.83893509593818
0.747	2.70612917133011	2.8572803513553	1.61786009114874	3.49496287369701	2.49020381198864	1.78957457694334	1.42247973295452	1.67159994311915	2.13109142576792	2.83938861707667
0.748	2.70757564974656	2.85888875819478	1.6197970467314	3.49557409328489	2.49119930984444	1.79060856843996	1.42342504308711	1.67290158115936	2.1317971847599	2.8399197370399
0.749	2.7076346802999	2.85921451746037	1.62058378340912	3.49561363535819	2.49191153048417	1.7915112592646	1.42460083794602	1.67431694891897	2.13203137704401	2.84081246968758
0.75	2.70842303322714	2.85986603730367	1.62192237139885	3.49679653622833	2.49243680479001	1.79231219862146	1.42528515315832	1.6762379045382	2.13344290169124	2.84188902677521
0.751	2.70976186282552	2.86059896786907	1.62378620378402	3.49725026365098	2.49316278951173	1.7938123300013	1.42635513186657	1.67766342376822	2.13332660107511	2.84255500136331
0.752	2.71119620823421	2.86175945654842	1.62500288919957	3.49776296878702	2.49461476396902	1.79433755766969	1.42740628906094	1.67884122550201	2.13426496772548	2.84322097747335
0.753	2.71139937860322	2.86206483677851	1.62696202983904	3.49740843530635	2.49534075370625	1.79583770222801	1.42756146538185	1.68077234260271	2.13438286082531	2.84431185481274
0.754	2.71219990279943	2.86271636347395	1.62832502552324	3.49782262215639	2.49643662191214	1.79633338373595	1.42929695739846	1.68207401885436	2.13426974484564	2.84485729460529
0.755	2.71302474876585	2.86315411270873	1.62966139960414	3.49815772282241	2.49682026007928	1.79763002468684	1.43004946350091	1.68337570086284	2.1361433020259	2.84596249138451
0.756	2.71455462505583	2.86452839393841	1.63135906247916	3.49951824046442	2.49766037328607	1.79829967710198	1.43101363576822	1.68468752366863	2.13649857645832	2.84684092534071
0.757	2.71513982616649	2.86528172174955	1.6332229406429	3.49989288673337	2.4981718923581	1.80019377831458	1.43155448313402	1.68588562260808	2.13673595766476	2.84849873187801
0.758	2.71594036370919	2.86600447860322	1.63427344019995	3.50024810216243	2.49901200889152	1.80052860836119	1.4321518192845	1.68792037354294	2.13743854570954	2.84870402552381
0.759	2.7168485720848	2.86667639739269	1.63582705827477	3.49975550527942	2.49929529092664	1.80138868075491	1.43392501181954	1.68943940679329	2.13779541590864	2.84981639313593
0.76	2.71807979074037	2.86730755342659	1.63654290207768	3.50087944760277	2.50083389026702	1.80281666167598	1.43437886105532	1.6906476571917	2.13873379649079	2.85124744425183
0.761	2.71901233135355	2.86794890230359	1.63907613219227	3.50101751199396	2.50141825289907	1.80358809185541	1.43537356637187	1.69205297348798	2.13931849349878	2.85200534710848
0.762	2.71920334776128	2.86909923559825	1.64003134870781	3.50212134407009	2.50195729639169	1.80521961160389	1.43563457923705	1.69359229747403	2.14013898311675	2.85223927678775
0.763	2.72062559932245	2.86986276780893	1.6418464911718	3.50257508410876	2.50287026462487	1.8058170750005	1.4370597832954	1.694904162286	2.14049745092767	2.85333017992145
0.764	2.72164149933549	2.86995437405623	1.64330484522014	3.50365949186179	2.50316730634391	1.8071564348192	1.43807333058843	1.69646376666347	2.14131953727281	2.85432201823949
0.765	2.72287274893624	2.87115567136176	1.64435536715384	3.50304894308813	2.50446392381643	1.80801653054999	1.43886353101734	1.69776551005608	2.14120323468568	2.8552004727567
0.766	2.7231471145523	2.87201081672975	1.64648307379599	3.50356166066766	2.50457804600685	1.80874531529918	1.44025109976991	1.69943886321943	2.1420253230902	2.85638329291132
0.767	2.72384000823133	2.87295757243073	1.64765329088282	3.5040743792427	2.50555982165104	1.80998292825167	1.44086013806941	1.70133969741539	2.14273111081669	2.8570636158243
0.768	2.72528661749278	2.8734869464814	1.64946846615773	3.50507969998399	2.50617171288733	1.81171626182706	1.44189253482522	1.70215611810198	2.14320429447539	2.85795639696428
0.769	2.72631470432786	2.87412831130529	1.65102215026665	3.50600662259198	2.50712597516762	1.81260592300096	1.44270158546782	1.703829494233	2.14402638880833	2.85882770034702
0.77	2.72688776860208	2.87531943726733	1.65180891810022	3.50681490774941	2.50799363414956	1.81350870707397	1.44364698468659	1.70536887764507	2.14437689319975	2.8592669328695
0.771	2.72770051237891	2.87647999645525	1.65338700452641	3.50630287841099	2.50824939921664	1.8145001426029	1.44463005774262	1.70692853136668	2.14520218038734	2.86013823915729
0.772	2.72890746970897	2.87680577785261	1.65515569438827	3.50671708202414	2.50933155063409	1.81569511881636	1.44596116416487	1.70881928083419	2.1452069660477	2.86168272134595
0.773	2.73005541627675	2.87752857063747	1.65661182686865	3.50722980696923	2.50984308245175	1.81739894677982	1.44678189921771	1.70989359666853	2.14661058472441	2.86256119391667
0.774	2.73108352829833	2.87829212764463	1.658739609645	3.50837320547331	2.51118100579146	1.8177338043873	1.44757213709642	1.71086430581924	2.14673167432944	2.8635387366672
0.775	2.73173994919852	2.87904549651844	1.65981456224189	3.50841275338124	2.5115371396796	1.8192932063493	1.44862340194118	1.71337444041872	2.14755218343328	2.86409852609992
0.776	2.73297126004561	2.88010427219542	1.66141479821071	3.50922104457811	2.51203491584415	1.81992025528336	1.44981819177735	1.71430463813707	2.148023781937	2.86577074072185
0.777	2.73368851471212	2.88040967748013	1.66385290296924	3.50941878629198	2.51324496393578	1.82169633994473	1.45034024014414	1.71526522940892	2.14884429453653	2.86563586488968
0.778	2.73440577215744	2.8813666571918	1.66483028023587	3.50920232157943	2.51337284795092	1.82198852976239	1.45160321164236	1.71656705352674	2.14931589535664	2.86694642748308
0.779	2.73511086571764	2.88169244469312	1.66664782105858	3.50977402356881	2.51458290106555	1.82312444736499	1.45256748865032	1.71811663073636	2.14955488836997	2.86782491284135
0.78	2.73630569796421	2.88253743642884	1.66800868946073	3.51089800814524	2.515194808143	1.82405682489332	1.45351293171862	1.71989370559017	2.14991018699877	2.86881679243653
0.781	2.73722616008747	2.88234402102977	1.66972865313361	3.51164733368672	2.51604872835082	1.82532407633622	1.45479476394162	1.72096805875929	2.15038179102969	2.87002113571109
0.782	2.73855302048194	2.88340281130227	1.67125802656751	3.51216006842805	2.51676100854111	1.82618423714404	1.45503695264549	1.72274515059694	2.15155122419611	2.87102018404718
0.783	2.73916261269087	2.88382021473156	1.67235741153814	3.5119436046129	2.51728630601028	1.82721840238254	1.45640580497487	1.72360214837336	2.151554417481	2.87133887593822
0.784	2.73985555397045	2.8846754039588	1.67460268963876	3.51279145484516	2.5180852033885	1.82905364805189	1.45709023527798	1.72499749954967	2.15237813321941	2.87255755282627
0.785	2.74109908439691	2.88541860199279	1.67601238272506	3.51287055592536	2.51861050177293	1.82984159407879	1.45817923224531	1.72619574630813	2.15284974186549	2.87343605226034
0.786	2.74200740057962	2.88618218224252	1.67703857753803	3.51391545215309	2.51943691713002	1.83087577647645	1.45940457411458	1.72775549917917	2.15355076751168	2.87507249980291
0.787	2.74270035034662	2.88703737958565	1.67928618850167	3.5147633080639	2.52006258949379	1.83167686103441	1.46007017389768	1.72893350075388	2.15425818361329	2.87541268394535
0.788	2.74289138279124	2.88808600060035	1.68009738846196	3.51507900512391	2.52090276562473	1.83307548291367	1.46159424449585	1.73059688965732	2.15437928177225	2.87630551758883
0.789	2.74475671169748	2.88916519593308	1.68208121164811	3.51519765938976	2.52152844034029	1.83390612373562	1.4621046715402	1.73241454693936	2.1548508946595	2.87740365420875
0.79	2.74573622102835	2.88935861809853	1.68401855550067	3.5155133581438	2.52202622958318	1.83563964627438	1.46315601280307	1.73345856147242	2.15555511963456	2.87805537387638
0.791	2.74615479973303	2.89042762918964	1.68514006648034	3.51624256341205	2.52298054131345	1.83663117229121	1.46420735949099	1.73526610703558	2.15590723275511	2.87959993768927
0.792	2.74696761993895	2.89065162161144	1.68678920888167	3.51748523163465	2.52322255880508	1.83760629217287	1.46555743690943	1.73635063909087	2.15684886694013	2.88091054986301
0.793	2.74806699715248	2.89182244533388	1.68807924188638	3.51748523163465	2.52369283858546	1.83853873119393	1.46622305678052	1.73811769413818	2.15697156741315	2.88168283734084
0.794	2.74921506360997	2.89212786710611	1.68963077380299	3.51789945609355	2.5245192697729	1.83973383280843	1.46650293882858	1.7396572521576	2.15790840961198	2.88267475754573
0.795	2.75031445217173	2.89299327472974	1.69204466571375	3.51784048662112	2.5255148567535	1.84072537564991	1.46802705769926	1.74025640221938	2.15779050477669	2.88365951569637
0.796	2.75089973653497	2.89418448896563	1.69347883047088	3.51829426529313	2.52612678349027	1.84196317669629	1.4695584070934	1.74191985237487	2.1588500516024	2.88443897476178
0.797	2.75171257528168	2.89471390951915	1.69515008801681	3.51928021050052	2.52662457877816	1.84359497967773	1.47008048640133	1.74383107480408	2.15932327308681	2.88587016902638
0.798	2.7526209368549	2.89524333128136	1.69667956564971	3.51999000639111	2.52746477307	1.84390033302685	1.47070842754799	1.74499901660073	2.16014381561108	2.88695400434196
0.799	2.75375685892273	2.89640398767496	1.6978987377171	3.52050275830337	2.52782092717594	1.84538767420619	1.47179750780832	1.74644510266209	2.16050073361909	2.88772630570459
0.8	2.75478509553858	2.89738140917743	1.69980943254269	3.52115358812663	2.52817708183719	1.84636283802344	1.47263717623461	1.74775718746302	2.1608512529702	2.88881731201618
0.801	2.75525052432923	2.89802283617812	1.70105068706793	3.52089757402128	2.52854699160536	1.84771886099058	1.47368857235604	1.74906927777413	2.16155869285316	2.88958961755953
0.802	2.75646980953816	2.89910207447132	1.70296373513842	3.52192308327028	2.52988499133311	1.84852000884445	1.4747588224734	1.75047488492611	2.16273456361139	2.89046815971295
0.803	2.75719932278376	2.89949912703122	1.70508946750515	3.52273140858678	2.53036903726825	1.85002052614964	1.47582907911093	1.75178698720993	2.16320299274402	2.89169407534115
0.804	2.75850196801953	2.9009041837404	1.70616454332574	3.52286948657172	2.53147877451721	1.85172463230942	1.47668761242865	1.75298533422329	2.16391043958661	2.8928913288152
0.805	2.75880070666016	2.90154561998219	1.70814851195882	3.52352032272381	2.53193531491409	1.85258488836967	1.47796961196363	1.75428732357968	2.16426256305591	2.89431539115526
0.806	2.76012770963901	2.90240087092032	1.70965363118	3.52403308180741	2.53246062574648	1.85364872752526	1.47880930412078	1.75571320412095	2.16473579743816	2.89486090366581
0.807	2.76106045726795	2.90270630692993	1.71103904018346	3.52428982744761	2.53305881095578	1.85481436235066	1.47982303157149	1.75703545165031	2.16567586466386	2.89563322319156
0.808	2.76175346445863	2.90368375293619	1.71256858408087	3.52484214451511	2.53377113360546	1.85555644584869	1.48093101966797	1.7581099323779	2.16626380867943	2.89685199167868
0.809	2.76245864879116	2.90400956917533	1.71450376001323	3.5256109211427	2.5347529915511	1.85667939114177	1.48198246031158	1.75893664418092	2.16650122905621	2.89795736091797
0.81	2.76339140805437	2.90475282642768	1.71584271303917	3.52606471712791	2.53522329162979	1.85804862752518	1.48266698651765	1.76022853768904	2.16708917511156	2.89894932935204
0.811	2.76458639137177	2.90538408353789	1.71756288402323	3.52612368447873	2.53580773014778	1.85924383202064	1.48397948793698	1.76177833381638	2.16779663480858	2.89982072732994
0.812	2.76562686148944	2.90581171537625	1.71911451015358	3.52657748157286	2.53667545652896	1.8599859333334	1.48545442872642	1.76272894399355	2.16803245527322	2.90081986971529
0.813	2.76641540674002	2.90677898433805	1.72107413456976	3.52742537565731	2.53701786993235	1.86141428285682	1.48619553191381	1.76439251915903	2.16815196822354	2.90180467800435
0.814	2.76744371046492	2.90700299065643	1.72193423009698	3.52772168520088	2.5381276283096	1.86250770995107	1.48691052846489	1.76582856943986	2.16932466416372	2.90345558980434
0.815	2.76835214082237	2.90837752215219	1.72358354110272	3.52795829037337	2.53825551915475	1.86367339262024	1.48798085654598	1.76750228278958	2.16956529519516	2.90379581010531
0.816	2.76927275257549	2.90870334446671	1.72556760919287	3.52860914058546	2.53885371678255	1.86434326008923	1.48873356890067	1.76845291096784	2.170269556847	2.90510650980348
0.817	2.7699657847322	2.90977243999614	1.72747843121049	3.52888530430338	2.53942441204126	1.86550895297125	1.49018969473438	1.76965132134916	2.17062168831454	2.90642438381538
0.818	2.77086204823617	2.91018989044908	1.7290789291787	3.52987128793668	2.54005011619546	1.86671736110267	1.49115416631724	1.77129469355467	2.17097863105244	2.90696991457161
0.819	2.77159161898905	2.91169682378634	1.7307991579605	3.5300295216595	2.54074870651145	1.86830664166778	1.49245513088037	1.77238946519062	2.1721577547394	2.90852178328527
0.82	2.77253660329019	2.91231791050832	1.73239966879638	3.53075875043789	2.54136066144771	1.86884518140309	1.49331373732596	1.77369154090421	2.17227406304235	2.909839670719
0.821	2.77322964533637	2.91309176056548	1.73431290348952	3.53121255865927	2.54195886637697	1.87027358766187	1.49422165054732	1.77560295978892	2.17297833154655	2.91104415328049
0.822	2.77413810116866	2.9144663271634	1.73545894337707	3.53158725014572	2.54208675813828	1.87167245865362	1.49509912241504	1.77677103860161	2.17333207097536	2.91225581082819
0.823	2.77493885449244	2.9152198058075	1.73708389596994	3.53204106060067	2.54304113900421	1.87224055220388	1.49616949868179	1.77786582773218	2.17439008308388	2.91312724035214
0.824	2.77618261897019	2.91585109088148	1.73897273652038	3.53259339716405	2.54326942191393	1.87410573288349	1.49708470049837	1.77915780883349	2.17451120703629	2.91433890532243
0.825	2.77729432388313	2.91713404395081	1.74033382290397	3.53286956602682	2.54402302442346	1.8749069826678	1.49827255034948	1.78049027259844	2.17603767168721	2.91545150634081
0.826	2.77779632432432	2.91768389310005	1.74207852731351	3.53355998987942	2.54447959231405	1.87636497177299	1.49944882727521	1.78200981523576	2.17592296808251	2.91720872673297
0.827	2.77819061724809	2.9186410199782	1.7438452706942	3.53464451593171	2.5453335894404	1.87750118606978	1.50067441134028	1.78321839641633	2.17674355512761	2.91775427388265
0.828	2.77951775156174	2.9198221679908	1.74604449197736	3.53497965181852	2.54583141019394	1.878696494256	1.50130971134325	1.78452052096938	2.1768678941706	2.9186328888053
0.829	2.78013964844919	2.92023963633257	1.74721498796323	3.53549243457984	2.54640212535778	1.87993452725093	1.50225537844796	1.78535742738719	2.17804383747265	2.91983740177076
0.83	2.78095260583672	2.92099313277499	1.7491259107798	3.53600521836373	2.54726987721526	1.88104121926132	1.50358686463003	1.78713490626747	2.17874812060804	2.92105626435103
0.831	2.78172902158509	2.92195027291569	1.75058473767339	3.53602537634976	2.54799598830649	1.88200338914771	1.50425261096154	1.78797181990183	2.17910347655346	2.92248044229917
0.832	2.78217204818368	2.92272415267276	1.75271071833392	3.53649860020353	2.54843881634132	1.88379639012947	1.50557254336351	1.78939786208431	2.18015508535019	2.92293410216693
0.833	2.78379798301734	2.92354891134974	1.75419158254318	3.5374846117574	2.54883624555957	1.88486038036001	1.50666184859924	1.79047245695698	2.18039574001026	2.924244872475
0.834	2.78495846270113	2.92431260684932	1.75591192397373	3.5374846117574	2.5497906504653	1.88573393805017	1.50776272264368	1.79189851125241	2.18145056697105	2.92535751042436
0.835	2.78534058406166	2.92530032733409	1.75756139592752	3.53874680254924	2.55077255592269	1.88726426340874	1.50853437258646	1.793324572557	2.1815733068763	2.92644863058559
0.836	2.78623691037495	2.92591126084598	1.75959210580432	3.53922003074623	2.55114248974361	1.88816737515904	1.50997179173131	1.79436883222108	2.18298350056455	2.92744785975005
0.837	2.78684664692629	2.9266749638077	1.76143221085186	3.53910210355011	2.55174071573437	1.88959590613579	1.5110422571	1.79558757549864	2.18275248808973	2.92843274334263
0.838	2.78767181603793	2.92775432774765	1.76293753840485	3.53971342098128	2.55209690236609	1.89058765515281	1.51202570458874	1.79663184428406	2.18298671682439	2.92998472015433
0.839	2.78880795338303	2.92795797420492	1.76439642894164	3.54016725047946	2.5523526912857	1.89169440645229	1.51328910088066	1.79820205959459	2.18381053987862	2.93119644864953
0.84	2.78920226489715	2.92858929304845	1.76602151041696	3.54054195486677	2.55329336030657	1.89272889344092	1.51462066266383	1.7989151048154	2.18416429721722	2.93252160117435
0.841	2.78960876202091	2.92966866538293	1.76771747385323	3.54058151810951	2.55354914979941	1.89402609778882	1.51509352698965	1.7999796181796	2.18487181384401	2.93371898770703
0.842	2.79054166176611	2.93029998881941	1.76946231249994	3.54142945491305	2.55436192888889	1.8949587814972	1.51620176278669	1.80153973438566	2.18499295226208	2.93437798040204
0.843	2.79167781812401	2.93097206998038	1.77072818664637	3.5414496198734	2.55471811954463	1.89625599912394	1.51706047453667	1.80224267246715	2.18557933307236	2.93548348057381
0.844	2.79195222970957	2.93115534127415	1.77275896635614	3.54211990508747	2.55565879969235	1.89785867384043	1.51823688075924	1.80331731342637	2.18616893441845	2.93692207228094
0.845	2.79256198432716	2.93192924963085	1.77450382950851	3.54261330495086	2.55591459015971	1.89858774034567	1.51948145033992	1.80378257024476	2.1865259164661	2.93813382703986
0.846	2.79369815267565	2.93299844778256	1.77622426516961	3.5428103577041	2.55665446949548	1.89938908516349	1.52029089431126	1.80579785178758	2.18687806871747	2.93901249627789
0.847	2.79430791298451	2.93349738755169	1.77789827405134	3.54338211910996	2.55709732032923	1.90078814768743	1.52111187984532	1.80676883295268	2.18758237452359	2.94045110485451
0.848	2.79471442090958	2.93383343175351	1.77954541289694	3.54436815581343	2.55773679867595	1.90182268015412	1.52226944060321	1.80734788342135	2.1882866820683	2.94133695813651
0.849	2.79574288199882	2.93491282742484	1.78121943866459	3.54442788869566	2.55748100717282	1.90291629989866	1.52327182725729	1.8087841349531	2.18875997973065	2.94253437413541
0.85	2.79658028117242	2.93555435376926	1.78315496524161	3.54474363803815	2.55857708586797	1.90415448329304	1.52434237482876	1.81010660452273	2.1892316679866	2.94376050661575
0.851	2.79738111948421	2.9365217410058	1.78384657436969	3.54545349522885	2.55891953673365	1.90492630977368	1.52528815145486	1.81116104633425	2.18970174607493	2.94507853435663
0.852	2.79807423763907	2.9367457734614	1.78604605391039	3.54569011466915	2.55917532894485	1.90671949649288	1.52609762632758	1.81223571955316	2.19005551371184	2.94617689479501
0.853	2.79891164786731	2.9380186485117	1.7875759227037	3.54630144697799	2.56024392288867	1.90765223629939	1.52760333433197	1.81333062343968	2.19041411762713	2.94684309179997
0.854	2.79943807929848	2.93866018317029	1.78917666801662	3.54655823817176	2.5607280185013	1.9088181668623	1.52869278436582	1.81474667633273	2.19135105525899	2.9484870531799
0.855	2.80035884329581	2.93939335913992	1.79125643115326	3.54716957258027	2.56132626667914	1.90973771412641	1.5291656825482	1.81568734500464	2.19170482576286	2.94948635703068
0.856	2.80117188619084	2.94006546447877	1.7926176850529	3.54754428715874	2.56178287499732	1.91082823898908	1.53060326089172	1.81676203454833	2.19241236873927	2.95125093949062
0.857	2.80166175430297	2.94080883352413	1.79390807472531	3.54805709630511	2.56166872274294	1.91241782270689	1.53149979345051	1.81829189888116	2.1933509250071	2.95224307279901
0.858	2.80229592102992	2.94156239407363	1.79600984702725	3.54886548912473	2.56299312257213	1.91348195368234	1.53237745308422	1.81926291687542	2.19358838681777	2.95367456413757
0.859	2.80332442657311	2.94197990086861	1.79775482667109	3.54945743496219	2.56302061106123	1.91474974337715	1.53374690602472	1.82065877772248	2.19441063486546	2.95466670515618
0.86	2.80363541773208	2.94295750314332	1.80004971016028	3.54959552994617	2.56384717072687	1.91614890820342	1.53492342920902	1.82102038379671	2.19488233558887	2.95610538883718
0.861	2.80454401124488	2.94337501237443	1.80177026585491	3.5498321527393	2.56445916988305	1.9170521507069	1.53578222631654	1.82256038470438	2.19570620106354	2.95731721785129
0.862	2.8050704617915	2.94413877019102	1.80363503487449	3.55056219758873	2.5650574264184	1.91824767293075	1.53687173282726	1.82364521077835	2.19629744478677	2.95786282767766
0.863	2.80600344708419	2.94500436132037	1.80471039226243	3.55113397289881	2.56551404330982	1.91935458463633	1.537518713226	1.82446200439588	2.19629744478677	2.9594221408945
0.864	2.80679212887234	2.9455237050032	1.80657517858024	3.55156765317452	2.56552778660955	1.92065195010036	1.53897523946729	1.82542292966639	2.19676753601177	2.96050618582985
0.865	2.80700758896868	2.94627728037667	1.80874788283876	3.55170574932958	2.56659640844974	1.92155521375904	1.5398529376897	1.82589833807604	2.19700500334344	2.96150553134983
0.866	2.80803612218706	2.94714287917167	1.80994301642163	3.55204168767985	2.56698010257735	1.92272122234322	1.54092358807957	1.82755216354156	2.19818104372606	2.9629514315457
0.867	2.80906466162091	2.94768260636234	1.81245305948022	3.5521402156875	2.56803498781002	1.92409090325785	1.5417331485208	1.82837908023958	2.19865113843451	2.96394360293796
0.868	2.80979439849674	2.94811031320249	1.81429343857586	3.55282991345236	2.56765129311073	1.92575287507796	1.54278492680944	1.82944370696793	2.19830220089403	2.9649357775371
0.869	2.8102131348114	2.94929160573522	1.81529547607886	3.55322481354	2.56802124553118	1.92652479028871	1.5440485471187	1.8303844291543	2.19889183908393	2.96626826083684
0.87	2.81090629234001	2.94970912601127	1.81794977493009	3.55387573193051	2.56873366748636	1.9272967094437	1.54482035321751	1.83159319169748	2.19971571984633	2.96813200814505
0.871	2.81142056977264	2.94984152747768	1.8188100947706	3.55391530121745	2.56861951098571	1.92909007966784	1.54571696869789	1.83206861056671	2.19983203246094	2.96891169283293
0.872	2.8123535904747	2.95004519304746	1.82117598497118	3.55429002546967	2.56933193472735	1.9299210833305	1.54631471563264	1.83336085323356	2.20006950499591	2.97013794316941
0.873	2.81297560744233	2.95121630559019	1.82242006921212	3.55505965672595	2.5704280571872	1.93063394274682	1.54796427367197	1.83360867294495	2.2005396034784	2.97124357624219
0.874	2.81307114643399	2.951644018792	1.82402096489609	3.5554537712222	2.57065637234022	1.93166862880834	1.54892905383488	1.83549015029374	2.20065914838562	2.9723204704934
0.875	2.8138964410206	2.95196989896921	1.82588586111248	3.55596659663553	2.57089842905091	1.93263101765219	1.55003754115213	1.83632719982897	2.20136510635298	2.97366736040877
0.876	2.81473393687759	2.95262166072956	1.82707855152875	3.55657795207672	2.57112674493025	1.93359341072104	1.55080937450111	1.83716425169853	2.20160419847072	2.97519801865935
0.877	2.8152482263342	2.95359930688685	1.82882369245141	3.55642046465504	2.57159711869988	1.93480225532069	1.55207305602306	1.83741207387321	2.20195475347708	2.97619023012611
0.878	2.81604913678787	2.95381316550873	1.83071307126304	3.5565981348205	2.57220913338963	1.93621786090153	1.55265193736758	1.8389420585655	2.20266394970843	2.97719681893238
0.879	2.81676670787089	2.95466860193041	1.83214531708902	3.5572490628853	2.57243745100294	1.93672706470274	1.55389674088987	1.84001683421536	2.20313567076999	2.97830247850476
0.88	2.81767536267285	2.95551385161071	1.83389048466777	3.55782085026645	2.57289408763826	1.93846144083639	1.55509230142178	1.8403986781029	2.20337153174463	2.98004566659592
0.881	2.81830959802684	2.95616562311898	1.83573097816915	3.55847178127833	2.57363400462342	1.93926294532963	1.55584526427579	1.84097780885121	2.20395633209489	2.98149166354734
0.882	2.81870395940876	2.95650169963298	1.83699706526496	3.55862926871888	2.57386232420717	1.94016629658748	1.55681008793384	1.84274553281121	2.2045476046599	2.98215794368354
0.883	2.81902717842628	2.95734695567537	1.83929221951019	3.55894504151308	2.57458850369146	1.94176932343866	1.55741531272278	1.84344858332863	2.20478508540054	2.98368864138319
0.884	2.82057008905951	2.95788670606105	1.8401745297906	3.55963554717038	2.5746751855002	1.94296498183225	1.55879643399712	1.84452337584991	2.2056073696735	2.98470244779417
0.885	2.82076117164846	2.95850791436295	1.84270925961462	3.55971469119588	2.57544258499521	1.94363512427838	1.5603968688385	1.84498871056826	2.20572692008895	2.98603502578382
0.886	2.8210599957269	2.9589764008201	1.84409514791315	3.5607791319264	2.575912967754	1.94477172391208	1.56092653474343	1.84642514454489	2.20678021601579	2.98758012195593
0.887	2.82170644602973	2.9596994484388	1.8460799370264	3.56109490803043	2.57639709061041	1.94609878061718	1.56206546319993	1.84713831113148	2.20725518338802	2.98846611926469
0.888	2.82243624162031	2.96057528634367	1.84751476350511	3.56208101023474	2.57680827032793	1.94720586004781	1.56303032318555	1.84843062962628	2.20795792328071	2.98977714396724
0.889	2.82345266690761	2.96120669151669	1.84921108794068	3.56188395002618	2.57710953763887	1.94841479663015	1.56352220410631	1.84960914545271	2.20831658055879	2.99132225922892
0.89	2.82395478075023	2.96132890952876	1.85095634699395	3.56216015554485	2.57805031180328	1.94931819276368	1.56469894505219	1.8503122157877	2.2086655222302	2.99254142071118
0.891	2.82437355517235	2.96198069726786	1.85298757106946	3.56263342178808	2.57829237508694	1.95071759455825	1.56570161875682	1.85112909927907	2.2091388760237	2.99386684480793
0.892	2.82458904393687	2.9622964013973	1.85442242953102	3.56285067108177	2.57879024023699	1.95154868303192	1.56636758488377	1.85221402535174	2.20937798375964	2.99486631090714
0.893	2.82582097177596	2.96326389723149	1.85630942377101	3.56338289562341	2.57914646705892	1.95328318915212	1.56775622600857	1.85317503920728	2.2098481000611	2.99641145362076
0.894	2.82651417758937	2.96369163210907	1.85838961055444	3.56342246879708	2.57997308604577	1.95369059981905	1.5686340798646	1.85411584786753	2.21008558924781	2.99740373642077
0.895	2.82632309159551	2.96434342638866	1.85989534653763	3.5638561638474	2.57998682357767	1.95469587540901	1.56930005668277	1.85494284742471	2.21055408632742	2.99874356947972
0.896	2.82737614851921	2.96465913366132	1.86173598289549	3.56360014583608	2.58055764293027	1.95548418949431	1.57051464643487	1.85541830654464	2.21055894868125	2.99972147358174
0.897	2.82778272902373	2.96555537244619	1.86328811725596	3.56415256176773	2.58068554419854	1.95679503816751	1.57119953364129	1.85659685460774	2.21126331652172	3.00127383578109
0.898	2.82842921464654	2.96607475977523	1.86419748557677	3.56472436185867	2.58188213729292	1.9572910531167	1.57255041272599	1.8571962338643	2.21161712231746	3.00259930041832
0.899	2.82872804951211	2.96639046923472	1.86625325511182	3.56519763229406	2.581512169378	1.95866097858632	1.57402615199166	1.85790942870115	2.21209048606123	3.00403822516621
0.9	2.82924238170104	2.96703208030107	1.86739965554998	3.56575005171013	2.58152590612871	1.95946256732275	1.57395801724857	1.85850881060593	2.21208886442519	3.00515118370807
0.901	2.8301633014299	2.96780610618343	1.86964864698251	3.56592773120465	2.58186840071099	1.96036601685921	1.57500998617994	1.85942943417243	2.2123296017233	3.00659012223352
0.902	2.83027105080083	2.96789775530515	1.87069973706755	3.56598668767191	2.5823387979631	1.96176549539791	1.57601273337054	1.86014263515047	2.21384979736316	3.00724207280639
0.903	2.83067763791656	2.96886527417877	1.87227637729636	3.56644057822419	2.58209673102308	1.96259662752729	1.57701548854661	1.86157914456211	2.21338778375348	3.00880167436333
0.904	2.83108422589281	2.96929301917705	1.87447646283187	3.56671678952829	2.58235253426953	1.96373334118833	1.57826046614289	1.86134140952534	2.21362527968917	3.01013437148074
0.905	2.83180185999092	2.96962911509452	1.87562288768813	3.5674267003927	2.58340749787641	1.96453495096678	1.57875239630424	1.86226204593972	2.21374483939274	3.01113389894009
0.906	2.83254391045421	2.96994482920203	1.87715317318143	3.56776186898189	2.583421233676	1.96567167661759	1.5804022794549	1.86299545737585	2.21479815899665	3.01246660838786
0.907	2.83304604744415	2.97050499132691	1.87844387509496	3.5674267003927	2.58413370282144	1.96653235406202	1.58129911293929	1.86407032398664	2.2149225888247	3.01400464939626
0.908	2.83336930318912	2.9706882913274	1.88016481861927	3.5679791255751	2.58423413406284	1.96713025151535	1.58230190532172	1.86500107259503	2.21504052646929	3.01489073157945
0.909	2.83430245304113	2.97146232950074	1.88226963880517	3.56849197679087	2.5847320072937	1.96816512922152	1.58339174785217	1.86547654942388	2.21586122086573	3.01666290475706
0.91	2.83494897326595	2.97210395431104	1.88310564407075	3.5689256779039	2.58497407652787	1.9690390905741	1.58402747465786	1.86617966557619	2.2162150352357	3.01766245704216
0.911	2.83481680269462	2.97273538953787	1.88494641104393	3.56926084808104	2.58544448054547	1.97033676514249	1.58486759420362	1.86713062432045	2.21669003702041	3.01876107611528
0.912	2.83531894549108	2.97307149055819	1.88661843482162	3.56953706244923	2.58651319474137	1.97097747981814	1.58606341277513	1.86831932734743	2.21715854353237	3.02010102379883
0.913	2.8358577156323	2.97337701787749	1.88809981906644	3.56981327721753	2.58689690284208	1.97214377278492	1.58676728339965	1.86927029344869	2.21739604579222	3.02109338920499
0.914	2.83692305597028	2.97370292835704	1.88989424545509	3.56999096068004	2.58726687679672	1.97291588940216	1.58780041558882	1.86998352017237	2.21752048453162	3.02308533102433
0.915	2.83722190284041	2.97414087355808	1.89137564386069	3.57008949238605	2.58775101967415	1.97421358868717	1.588417250859	1.87151370203265	2.21833793568129	3.02385077756831
0.916	2.83795177487451	2.97470104608345	1.89319197770707	3.57066130353136	2.58795188892667	1.97488384701691	1.58940118002027	1.87151370203265	2.21834443651936	3.02539607872963
0.917	2.83805953140193	2.97468066265535	1.8944608569987	3.57133164800608	2.58809352598603	1.97591876716021	1.58993098041673	1.87220673698576	2.21893413674534	3.02705485438921
0.918	2.83828725597021	2.97544452288552	1.89601311865491	3.57103605160124	2.58820769499381	1.97666137380946	1.59156206341549	1.87327154078163	2.21986953109484	3.0279481816582
0.919	2.83890937684728	2.97587227980251	1.89785395831116	3.57131226808966	2.58857767043518	1.977463038531	1.59202374829751	1.87387095461439	2.21964177950899	3.02895497994504
0.92	2.83922043825151	2.97651391664949	1.89938435298165	3.57139142089844	2.58902061471863	1.978527499986	1.59286390172554	1.874811842497	2.22022985737309	3.03106044857334
0.921	2.83951928838582	2.97707409528376	1.90086579104867	3.57182512572101	2.58926268782321	1.97940151671486	1.59395382480482	1.8755149864865	2.2204689929889	3.03171964971805
0.922	2.84028581052221	2.97761389131816	1.90244516640342	3.57210134324098	2.58998890832498	1.97976618203357	1.59486966691501	1.87609420996319	2.22058856135759	3.03314432167103
0.923	2.84109903331265	2.97741020350758	1.90366251730893	3.57287022312045	2.58998890832498	1.98100487307746	1.59555466337856	1.87693137856727	2.22105707320317	3.03459781782738
0.924	2.84142231292204	2.97792961577357	1.90567217851905	3.57308748591889	2.59007561286477	1.98206935295536	1.59643267443634	1.87718932237776	2.22106195514349	3.03593064752608
0.925	2.84150564600673	2.97879533162905	1.90698747696608	3.57314644159073	2.59057349408147	1.9828415149801	1.59722364500597	1.87752070291264	2.22165003725308	3.03713560151801
0.926	2.84151785944569	2.9788055240066	1.90846894780004	3.57318601841675	2.59091600701055	1.98397835329221	1.59840064759521	1.87846160552855	2.22223812075831	3.03836217731037
0.927	2.84215220820667	2.97968143597871	1.90985509843466	3.57328455097632	2.59140015696264	1.98464864983131	1.59884344638246	1.87929878117307	2.22177123531958	3.03958875983166
0.928	2.84257103787368	2.9797628956336	1.91162517895843	3.57352119309832	2.59178386849274	1.98521707389333	1.59970255285474	1.87987801476302	2.22247726213904	3.04079372858108
0.929	2.84277434592882	2.98021104543836	1.91279620297717	3.57379741240077	2.59178386849274	1.98565409986525	1.60063736253167	1.88047744248003	2.22236257639049	3.04169431406959
0.93	2.843396486233	2.98061842594178	1.91432667329542	3.57403405494485	2.59235472722932	1.98705375733376	1.60190144025889	1.88106677530671	2.22271803392609	3.04291370632869
0.931	2.8436364410575	2.98076104167259	1.91540237986675	3.57450734060836	2.59269724389868	1.98769454216442	1.60228747747945	1.88190395869992	2.22307023433042	3.04445911566178
0.932	2.84412639166378	2.98097492483441	1.91700370203499	3.57425131948494	2.5929667838362	1.98846673155988	1.60320338150186	1.88225554100257	2.22330612091821	3.04567852070236
0.933	2.84476075366258	2.98151473007017	1.9183898879496	3.57429089699518	2.59318139713921	1.98903516809969	1.60427445875342	1.88355814148474	2.22366158081122	3.04700419987401
0.934	2.84519180798723	2.98161657550107	1.91968075188879	3.57494104985734	2.59379345549388	1.99007016745224	1.60520930649737	1.88390972627693	2.22437087417704	3.04769227431489
0.935	2.84539511924208	2.98217676847084	1.92152172963404	3.57529642538111	2.59412224382213	1.99050720702131	1.6060684455434	1.88508840963754	2.22448555842004	3.04912423312912
0.936	2.84632834824809	2.98228880732694	1.92269278758129	3.57563160232345	2.5941634373215	1.99190689988365	1.60685947089703	1.88545009162814	2.22495733555187	3.05076873720221
0.937	2.84601727126587	2.98271657659577	1.92434312651483	3.576282579396	2.59462013058485	1.99270863079388	1.60740828919908	1.88641121411082	2.22507528002525	3.0523214014492
0.938	2.84634056559004	2.98294065496149	1.92582467121036	3.57608551287578	2.5949763825016	1.99311615558174	1.60860430810511	1.88687663442395	2.2255470586808	3.05331388200527
0.939	2.84666386115034	2.98347027140983	1.92711556477872	3.57638111274882	2.59521846100343	1.99404929568322	1.60984952059289	1.88733196168696	2.22613515303604	3.05443427010119
0.94	2.84720268983214	2.98399988913293	1.92903006555716	3.57699251370989	2.59557471382906	1.99471963232748	1.61027344277826	1.88792131099105	2.22649061965218	3.05564651077686
0.941	2.84760931766577	2.98454989498157	1.92981718952533	3.57699251370989	2.59593096723426	1.99572514254621	1.61085253003013	1.8887686089371	2.22649388191141	3.05665342798337
0.942	2.84782485068631	2.98443785498213	1.93144307437337	3.5774658042131	2.59651557082722	1.99662877480255	1.6112764565528	1.88933777395535	2.22672651065813	3.05831961263577
0.943	2.84845923349938	2.98456008864041	1.93309346260602	3.57685440225268	2.59641512615283	1.99750289190247	1.61238546158038	1.89005105516412	2.22719992503543	3.05963814181998
0.944	2.84886586439521	2.98520174904091	1.93435989090339	3.57791971823789	2.59664347578397	1.99826180259822	1.61335062157768	1.89051648384157	2.2272031884315	3.06087204673192
0.945	2.84920138801385	2.98551748306144	1.93610562544092	3.57821531962509	2.59712763602172	1.99890263595882	1.614092513078	1.89087817236327	2.22767660560347	3.06153853076308
0.946	2.84918916792719	2.98573137055316	1.93758722103157	3.57793909548509	2.59794059456902	1.99923781372109	1.61507662099131	1.89192286939391	2.22779291981808	3.06320474889529
0.947	2.84942914517351	2.98607768677203	1.93911781643618	3.57785993952981	2.59781268935012	2.00044712563426	1.61584876195368	1.89240848727408	2.22850223269266	3.06420448530295
0.948	2.85014686489432	2.98662769832775	1.94062392251713	3.57813616332665	2.59818267584027	2.00098608231699	1.61618566055361	1.892987756721	2.22838918458939	3.06542398576276
0.949	2.85067349089612	2.98672954542486	1.94239419188874	3.57870798984206	2.59849774697783	2.00142315299733	1.61746880917085	1.89346328408218	2.22873812683575	3.06652278767717
0.95	2.8505901642202	2.98706566981969	1.94313500284127	3.57831385354463	2.5986668389803	2.00250107724294	1.61768078641292	1.893918628723	2.22862507898297	3.06775673174813
0.951	2.85100902259289	2.98706566981969	1.94459213027721	3.57860945567478	2.59875355761102	2.00296767006681	1.61825990170407	1.89465210612024	2.22886260723563	3.06918157864468
0.952	2.85122456339605	2.98737121173869	1.94612276146246	3.57864903383502	2.59875355761102	2.00376945159554	1.61945601919153	1.89464201439982	2.22957192770298	3.07019577352462
0.953	2.85142788232223	2.9881555052865	1.94755806949399	3.57922086130378	2.59922399354371	2.00407512322915	1.62012219083558	1.89569682196014	2.22957356199218	3.07174134157425
0.954	2.85148899628597	2.98793142097623	1.9485140555007	3.57926043962734	2.59953906922229	2.00487690995508	1.62123127382743	1.89605851673065	2.22992250362881	3.07242951023067
0.955	2.85188341224248	2.98807404774887	1.9508100370283	3.57935897391602	2.59992278570446	2.00575107620382	1.6220413304132	1.89711333081334	2.23028125190822	3.07398231135639
0.956	2.85211117907796	2.98837958994853	1.95188586667643	3.5790633712359	2.60002323563515	2.00618816145328	1.62239719758853	1.89686547298562	2.23074814232882	3.07519464105823
0.957	2.85242227144892	2.98883795560235	1.95284186527445	3.57912232702996	2.60016486901575	2.00652335515252	1.62306338134812	1.89772288571831	2.23063673296596	3.07684651358497
0.958	2.85263781609791	2.98881756521053	1.95465853776358	3.57979268991153	2.60050740284572	2.00782127323506	1.62378640099298	1.89841600879678	2.2305187841566	3.07774003109966
0.959	2.85251781980312	2.98927593211645	1.95520871010376	3.58056158925564	2.60026531914071	2.00812695479242	1.62475163288406	1.89888145594694	2.2308742661795	3.07950541480423
0.96	2.85308113178258	2.98938797528365	1.95688105535209	3.57983226826544	2.60047994803395	2.00869545590723	1.62547466323798	1.89936708425193	2.23076449612654	3.07985312406649
0.961	2.85338000178566	2.98948982295523	1.95853158741405	3.57998975907664	2.60120620072452	2.009467748976	1.62667084865862	1.89995646311007	2.23146564835523	3.08227784142197
0.962	2.85350000021911	2.98980556185209	1.95922342449226	3.58032494140767	2.6013341065493	2.01037145602321	1.62690179316255	1.89983253326042	2.2317031837223	3.08251928081324
0.963	2.85360777385608	2.98993799654676	1.96104281881422	3.58036451965877	2.60191872841398	2.01117327125739	1.62797304473215	1.90078361391016	2.23181786119441	3.08408659092817
0.964	2.85406332175427	2.99003984434901	1.96230935079256	3.5806601241472	2.60144828535384	2.01171226882668	1.62880209795465	1.90137299624762	2.23252719716693	3.08560334983212
0.965	2.85429109758277	2.99069171534758	1.96362489998339	3.58042347622228	2.60251707875468	2.01244170606091	1.62968031022823	1.90219006268837	2.23264678413213	3.08639784829944
0.966	2.85458996935028	2.99089541165896	1.96491594851087	3.58133049085222	2.60237544631445	2.01239603948914	1.62980526205715	1.90253158754255	2.23206030654402	3.08761023428943
0.967	2.85449442093201	2.99080375934978	1.96606265331079	3.57989122446307	2.60259007998969	2.01334542820323	1.63049042611366	1.9032449054205	2.23312022333678	3.08862452017667
0.968	2.85510439228967	2.99091580344021	1.9677840651204	3.5808378156247	2.60288707077792	2.0143215414227	1.63159960713188	1.903492767077	2.23335285055872	3.09007837147173
0.969	2.8552488498207	2.99101765157216	1.9690751301787	3.58089677226471	2.60273171203792	2.01483103873011	1.63232268470243	1.90429975342694	2.23370834049183	3.09129077517115
0.97	2.85535662592997	2.99103804382215	1.97015102179222	3.58121175697523	2.60320215862177	2.01605662330891	1.63311386682318	1.90452743952708	2.23371161563618	3.09229785463491
0.971	2.85547663011809	2.99103804382215	1.97168178567137	3.58119237754297	2.6028321661331	2.01623091235971	1.63351893636244	1.90486896957999	2.23371489144683	3.09316975570079
0.972	2.85569218328818	2.99137417712138	1.97251799636725	3.58182316763343	2.60354470017459	2.01676992875825	1.63452213936971	1.90487905719974	2.23371652960201	3.09472268779834
0.973	2.85603997180673	2.99159826642908	1.97402426225298	3.5815865187841	2.60333006482392	2.01751275153303	1.63513922928867	1.9056860510959	2.23430628753504	3.09607030013928
0.974	2.85574109791221	2.99179176631425	1.97512468160701	3.581251334801	2.6043988682347	2.01800889236548	1.63586233191043	1.90617168940346	2.23407202265553	3.09685038875469
0.975	2.85637553415112	2.99192420422665	1.97627141919776	3.58148798338055	2.60414305540759	2.018357482603	1.63663457956914	1.90651322283123	2.2340753002065	3.09828983843614
0.976	2.85606443026178	2.99203624920013	1.97780221464956	3.58182316763343	2.60411560516292	2.01908694158039	1.63720254367034	1.90662706754821	2.23408021778239	3.09929695054594
0.977	2.85650777202239	2.99184275005727	1.97954820385345	3.58168505424984	2.60457233131492	2.01939265247168	1.63790670403256	1.90685475734381	2.23454874743942	3.10072195622201
0.978	2.85653223261123	2.99247423291822	1.98031360962734	3.58174401205545	2.6043439679987	2.01999070113377	1.63850485657256	1.9069887755615	2.23431612200353	3.101820899522
0.979	2.85717890671856	2.9922705364728	1.98167555084773	3.58144840551618	2.60458605592642	2.02086495634694	1.63927711841615	1.90779577896318	2.23419980944743	3.10316855682836
0.98	2.85674779009195	2.99246403601509	1.98275148615382	3.58154694096706	2.60459978069159	2.02096686142187	1.63982614337538	1.90850911219077	2.23431940149255	3.10428197137848
0.981	2.856688935172	2.99261687013959	1.98406712757295	3.58154694096706	2.60507023238203	2.02153540582793	1.64098454809878	1.90849902628757	2.23455530629554	3.10550167203013
0.982	2.85750224564597	2.99259647539361	1.9848325451844	3.58170443446639	2.60504278356637	2.02227825624618	1.64125346167199	1.90849902628757	2.23455530629554	3.1068276595857
0.983	2.85734784543675	2.99273911348591	1.98612368175313	3.58162527968812	2.60527114810738	2.02284680536215	1.64177578361838	1.90968791943466	2.23502547659445	3.10804737272058
0.984	2.85713228526953	2.99270852089762	1.98722414849408	3.58231584596989	2.6053853305582	2.02302111193795	1.64243084048062	1.90979168091221	2.23503039780366	3.10906176197923
0.985	2.85704896958054	2.99295300738551	1.98806039673134	3.58180297015131	2.60549951312924	2.02427624755023	1.64332810311709	1.90933629378514	2.23468146147289	3.11028148728054
0.986	2.85737231040254	2.99285115931265	1.9894223686291	3.58170443446639	2.60585578513446	2.02455246367411	1.64377113761374	1.91002946034818	2.23491736742198	3.11161473411295
0.987	2.85750455691157	2.99296320522791	1.99059639787114	3.58176339274293	2.60596996807787	2.02485818886929	1.64466841108386	1.91071254543807	2.23479777347533	3.11250115826148
0.988	2.85831787306599	2.99297340322711	1.99193386321051	3.58172381546783	2.60558624870612	2.02516391533098	1.64507352306112	1.91154982004596	2.23503860315215	3.1135083366063
0.989	2.85812677718339	2.99308544930906	1.99288997868469	3.58140801266061	2.60621205772392	2.02552865573102	1.64560362254642	1.91120827577019	2.23457171509876	3.1145082852173
0.99	2.85813901085061	2.99344198518062	1.99372624042007	3.5815065485203	2.60655460767169	2.02637343938435	1.64630783454637	1.9120354669904	2.23504024472179	3.11616764030368
0.991	2.85839127717908	2.99354383306959	1.99485125427086	3.58138863103147	2.60655460767169	2.02676768772133	1.64731114933732	1.91179768569724	2.23480926350777	3.11704684549954
0.992	2.85870238969911	2.99353363452268	1.99614243307968	3.58140801266061	2.60632624091952	2.02730674605698	1.64773523934887	1.9122530798243	2.23468966829796	3.11849365010701
0.993	2.85798461773817	2.99365587967276	1.99731375880293	3.58140801266061	2.60678297490525	2.02774389554822	1.64824638647513	1.91308027510721	2.23504681266669	3.11971342335486
0.994	2.85811686921808	2.99354383306959	1.99817455086688	3.58140801266061	2.60715297217684	2.02841437496914	1.6487765056725	1.91309035909544	2.2350500976389	3.120727872682
0.995	2.85875133026444	2.99331974012917	1.99922602444637	3.58199922875363	2.60762343121803	2.02898294494107	1.6495186791345	1.91379362344821	2.23493378660166	3.1221457507289
0.996	2.85896689666585	2.99367627739368	1.99999148194007	3.58186111598278	2.60734017278539	2.02925917792094	1.65030997211884	1.91402132303185	2.23493707243696	3.12347906453911
0.997	2.85845245230598	2.99368647648948	2.00154692440498	3.58176257982629	2.60748180185113	2.03003157796476	1.6509081877708	1.91413517300541	2.2350533832776	3.12458533959552
0.998	2.85827359326677	2.99325868770597	2.00214348519804	3.581624467171	2.60760970866308	2.03006108186387	1.65143832355908	1.91447672365319	2.23505995655432	3.12516019562798
0.999	2.85802366042308	2.99359482815727	2.00319497116864	3.58172300331262	2.60749552436088	2.03052774395608	1.65207449168896	1.91471450763068	2.2350533832776	3.1266988584698
1	2.85874143614837	2.99401241820481	2.00443988791808	3.58192007578297	2.60842272394465	2.03124114314382	1.6527787463634	1.91519007621714	2.23470609444259	3.12781238804006
1.001	2.85844255815004	2.99369667574217	2.00553767765099	3.58197903587395	2.60782435544565	2.03204305665981	1.65318389015126	1.91446664066517	2.23494200243938	3.12913849444823
1.002	2.85845479505858	2.9940226175355	2.00625685590721	3.58150573828731	2.60853690910193	2.03167830555728	1.65362698570308	1.9151497459123	2.23494693394111	3.13003222348605
1.003	2.85839596013432	2.99370687515177	2.00704685564939	3.58130866590616	2.60843644589155	2.03224688745089	1.6545433139804	1.91550138214401	2.23483391249452	3.13169892426544
1.004	2.85861152905173	2.99382912187982	2.00785862901163	3.58182073225628	2.60803900329979	2.032917387229	1.65514155271399	1.91597695264112	2.23471266956448	3.13236560799317
1.005	2.8582171046218	2.99392076984073	2.00917438653194	3.58172219568971	2.60889318680822	2.0332231362226	1.65593288289756	1.91536736672581	2.23424907469178	3.13325210862353
1.006	2.85783491894966	2.99362542709253	2.01034576059944	3.58186030796068	2.60789737491967	2.03355838805767	1.65607687166871	1.91562531572903	2.23506982146733	3.13438015638992
1.007	2.85826605764799	2.99341153270206	2.01142179732377	3.58111078662383	2.60829481700624	2.03416989161255	1.65669409706331	1.91595678907223	2.23425071944771	3.13548648212579
1.008	2.85838608151561	2.99385972175584	2.01197207956466	3.58134743497522	2.60862365138418	2.03412697652725	1.65713721517225	1.91595678907223	2.2340213911574	3.13647928203172
1.009	2.8585061059666	2.99365602743991	2.01319251490994	3.58116974761183	2.60909411555797	2.03460706395717	1.65766739283874	1.91595678907223	2.23355615584254	3.13760010498217
1.01	2.85832725304968	2.99333008577346	2.01436390439016	3.58150493258684	2.60945039470126	2.03497181982236	1.65837168587095	1.91593662621418	2.23460622780583	3.13891177628716
1.011	2.85804061512428	2.99346253406647	2.01522474530166	3.58128767046062	2.60896620859506	2.0355833320222	1.65873889021657	1.9161643308595	2.23379371072699	3.13992632369118
1.012	2.85826842660877	2.9935745815886	2.01591943088722	3.58132724550791	2.60895248765555	2.03555383226302	1.65939409644158	1.91617441197325	2.23402797396193	3.14038770135846
1.013	2.85819736154247	2.99324863987542	2.01690014625104	3.58101144730828	2.60909411555797	2.03581667028922	1.65951911686733	1.91711547619791	2.23391166536418	3.14215352228779
1.014	2.85850848003202	2.99282085208891	2.01754578262386	3.58073522455795	2.60992086092632	2.03606343032658	1.6604544843363	1.91686760875733	2.23402632801113	3.14315359527409
1.015	2.85832962959695	2.99315699402877	2.01838210556153	3.58002528169116	2.60945039470126	2.03699678814572	1.66059849196028	1.91721924859398	2.23356274021467	3.14425996142567
1.016	2.85815077980109	2.99326904151965	2.01914761560197	3.5803604656339	2.60943667388948	2.03689486764907	1.66102265340606	1.91733310185269	2.23344643204604	3.14503297123384
1.017	2.85858192793165	2.9930755497992	2.01991312784983	3.58041942780925	2.60956458094405	2.03720062956453	1.66209418052036	1.91759105013192	2.23355944769583	3.14680607177109
1.018	2.8580919594339	2.99273940742027	2.02062958515055	3.58034027940836	2.60943667388948	2.03773973364906	1.66202611000327	1.9174570356341	2.23309915508405	3.14725297293045
1.019	2.85780532413724	2.99275980984914	2.02146591553489	3.58012302094454	2.61026342113805	2.0380749964645	1.66260540460745	1.9174570356341	2.23286324588129	3.14891255176152
1.02	2.85770977916119	2.99275980984914	2.02280626687638	3.57992594740895	2.61023598088767	2.03827884018694	1.66338567915864	1.91864597399836	2.23287148219372	3.14958653483568
1.021	2.85774650645028	2.99244407038492	2.02330751332619	3.57931454311652	2.61039132836437	2.0385121820797	1.66379086720858	1.91802630379276	2.23286983459866	3.15124613001167
1.022	2.85777099222507	2.99257652117276	2.02393140915549	3.57937350614812	2.6100213271222	2.03868652933547	1.66404093279502	1.91827417165648	2.23275023247979	3.15179933087239
1.023	2.85767544757241	2.99269877083503	2.02483856167059	3.57974826328466	2.61049179521631	2.0391532145985	1.66418495569891	1.91790236997011	2.23287148219372	3.15326086033177
1.024	2.85748435845111	2.99269877083503	2.02589012075068	3.57972808002043	2.61039132836437	2.0393275638518	1.6651013888332	1.91826409169307	2.23275682291859	3.15436002245502
1.025	2.85743778856665	2.99235242611196	2.02612986959329	3.57935332316116	2.61098970439077	2.03989617452951	1.6655065849862	1.91827417165648	2.23228994759334	3.15546644011719
1.026	2.85725894444011	2.99250528190576	2.02689540059198	3.5791756404685	2.61097598438022	2.03976475438678	1.66601783008774	1.91861573406082	2.23252091322395	3.15680720124121
1.027	2.85716340041687	2.99162930583536	2.02785162217217	3.57870234770994	2.61110389176676	2.04056671129829	1.6665480696637	1.91860565443769	2.2321752893421	3.15735316312869
1.028	2.85739122209105	2.99198585304331	2.02885690997226	3.57866277504866	2.61147389423053	2.04047822393991	1.6664309340642	1.91908123165099	2.23240955077009	3.15801992227987
1.029	2.85650683877772	2.99144602036566	2.02916747495694	3.5784455209741	2.61157436209799	2.04078399873851	1.6670102497113	1.91893713917303	2.23171006440707	3.15923990162221
1.03	2.85675915219341	2.99165991277068	2.03012370359671	3.5786030227337	2.61146017434787	2.04125068991715	1.66815780659296	1.91859557499259	2.23182801928717	3.16046714071294
1.031	2.85675915219341	2.99168031817791	2.03115353315106	3.57812973096596	2.61133226688121	2.04132312072094	1.66817680115549	1.91905099414335	2.23148075094657	3.16158084074115
1.032	2.85628143609083	2.99105904759	2.03167932278458	3.5780311941214	2.61143273504603	2.04129362624811	1.66847595986446	1.91905099414335	2.23124649047787	3.16280083943933
1.033	2.85609035007753	2.99126273650396	2.03251568120919	3.57741979475754	2.61141901562684	2.04213853106541	1.66921832306915	1.91906107313447	2.23148075094657	3.16412713763827
1.034	2.85612708913015	2.99064146741795	2.03309053990896	3.57763626186782	2.61131854719829	2.04183275111849	1.66936236831934	1.91893713917303	2.231131834595	3.16500650357137
1.035	2.85585270790997	2.99096740659575	2.03409305865499	3.57694572139392	2.6118894876459	2.04200711073939	1.66978658124227	1.9192686258634	2.23136774461393	3.16590038313785
1.036	2.85585270790997	2.99031552872573	2.03466792061169	3.57732047419707	2.61141901562684	2.04238532653962	1.66980557852835	1.9185754166365	2.2309025242329	3.16690056056616
1.037	2.85586495496594	2.99033593554051	2.03552882074184	3.57676804275854	2.6116336728574	2.04272060220893	1.6703548473034	1.91866911405166	2.23113843448879	3.16778719218095
1.038	2.85530394860202	2.98982671751626	2.03598380636908	3.5761566466724	2.61140529636216	2.04248725416899	1.6708661235395	1.91868927146856	2.23043400477614	3.16869559770147
1.039	2.85553177633097	2.99024429547901	2.0367248299433	3.57605810998796	2.61139157725197	2.04266161774365	1.67150245820147	1.91844140405525	2.22985083223271	3.17034806993626
1.04	2.85493402869397	2.98942954903594	2.03739504461128	3.57617604255182	2.61140529636216	2.04286547426836	1.67145340206608	1.91820361565044	2.22985248286286	3.17168892601462
1.041	2.85453961387699	2.98985733008509	2.03792084436164	3.57542654114696	2.61140529636216	2.04280649130848	1.67205174221495	1.91832754923969	2.22950357099511	3.17222765838758
1.042	2.85477969047205	2.98931750170529	2.03835129896977	3.57501222135852	2.61176158022323	2.04347704726429	1.6720026880596	1.91843132538682	2.22950357099511	3.17334141786991
1.043	2.85460085645197	2.98902217793826	2.03909232811238	3.57503161879244	2.61201739512545	2.04324369796456	1.67251397565666	1.91808976096488	2.22880079611816	3.17434162874553
1.044	2.85472089602635	2.9886962409165	2.03985789503134	3.574656869667	2.6122183347116	2.04334562714539	1.67263903601853	1.91830739185382	2.22915466008705	3.17513651274852
1.045	2.85412315052348	2.98838050903657	2.0403836987371	3.57445979637082	2.61235996088005	2.04321420714275	1.67320733678757	1.91757387040009	2.22904000814133	3.17634206414075
1.046	2.8538365276957	2.98850276100817	2.04124461562288	3.57414401524948	2.61211786467141	2.04359243521691	1.6734194562709	1.91854518043766	2.2289204019394	3.17768295848012
1.047	2.85376548611704	2.98796293557102	2.04129088907372	3.57386780392253	2.61198995722548	2.04379629539994	1.67373763669518	1.91793559169121	2.22857149233822	3.17844155328
1.048	2.85370669584995	2.98735188500867	2.04196111468638	3.57365056086359	2.61224577217422	2.04402964565867	1.67418088440689	1.91828723518002	2.2286861439948	3.17955534443367
1.049	2.85368219540732	2.9872398381996	2.04208099809844	3.57337435047366	2.61271624624926	2.04407259761695	1.67439300707994	1.91816330184871	2.22810462910471	3.18022216968975
1.05	2.85332453445005	2.98692410870674	2.04267761509242	3.57284209948839	2.61271624624926	2.0442335067148	1.67485526663442	1.9185351020608	2.22799163065263	3.18100981762096
1.051	2.85315795590793	2.98684267863554	2.04337238140735	3.57309814048208	2.61271624624926	2.04448032194698	1.67476821056051	1.91791543540419	2.22799163065263	3.18232895481355
1.052	2.8528002993141	2.98685288446125	2.04387365325858	3.57240761724519	2.61341510057162	2.04428992593037	1.67512441274017	1.9179456701017	2.22752311687662	3.18333646870379
1.053	2.85248917736344	2.98630285676155	2.0446146949293	3.57250615379776	2.6129446245312	2.04462520905368	1.67574178692971	1.91828723518002	2.22740846725619	3.1847764421728
1.054	2.85190368931307	2.98609917524556	2.04468550454104	3.5716976953487	2.61295834299283	2.04426043817514	1.67605997977125	1.91792551345871	2.22693995458011	3.18555684491162
1.055	2.85195269704492	2.98600754059973	2.04545108552966	3.57153942534051	2.61293090622424	2.04469765358854	1.67602995019651	1.91817338003213	2.22694160730864	3.18654984682306
1.056	2.85195269704492	2.98537608642775	2.04628747811474	3.57067200052938	2.61315928520922	2.04450726013204	1.67632913637841	1.91732600429576	2.22671065731394	3.18743655421967
1.057	2.85188166307734	2.98494831387743	2.04669340611786	3.57021812365225	2.6129446245312	2.04491499112022	1.676772409007	1.91755371414373	2.22659270284394	3.18887655282777
1.058	2.85108059525939	2.98529465923419	2.04650271108787	3.5695865792599	2.61293090622424	2.04444828712565	1.67689748566404	1.91779150229095	2.22566064181855	3.1901039623115
1.059	2.85092627710599	2.98464279447468	2.04793853733271	3.569961320596	2.61327347488333	2.04452073392252	1.67738979748393	1.91743985915886	2.22612749837892	3.19064272303968
1.06	2.85095078392961	2.98433727586495	2.04805842389753	3.56978365161383	2.6130450956562	2.04482653358986	1.67759092252478	1.91707813848204	2.22613080568997	3.19176384266512
1.061	2.85026976419632	2.98414380414328	2.04810469407476	3.56923124236422	2.6130450956562	2.04479704823132	1.6775418915594	1.91671641825047	2.22531008664859	3.19308303520812
1.062	2.8498508522826	2.98361419504798	2.04975576399995	3.56871840036374	2.61291718807197	2.04476756311524	1.67794715238642	1.91682019512802	2.22600954402398	3.19343100140979
1.063	2.84977982190341	2.98329847162649	2.04927621499127	3.56806745796679	2.61328719286197	2.04476756311524	1.67804221990754	1.91623076597297	2.22484488608075	3.19453760273535
1.064	2.849206597555	2.98268744113416	2.04985111203779	3.56806745796679	2.61278928054461	2.04501439618175	1.67853453986691	1.91611691153279	2.22473024060821	3.19576504519203
1.065	2.84933889792102	2.98237171931265	2.0506875157577	3.56788979133683	2.61338766467854	2.04467910922176	1.67825435908116	1.91611691153279	2.22449267806927	3.19665178854961
1.066	2.84874116675237	2.98183190706884	2.05075832445156	3.5670022148427	2.61351557235456	2.0448534938523	1.67852354372988	1.91611691153279	2.22449598676886	3.19742496603898
1.067	2.84826348320858	2.98153660210491	2.05142857308788	3.56664688448082	2.61325975705941	2.04469259209678	1.67854255908185	1.91564133830258	2.22355566450989	3.19842528549107
1.068	2.84827573814641	2.98110883684383	2.05164380976712	3.56621317698655	2.61338766467854	2.04515929809099	1.67831942520301	1.9155174060539	2.22379322646536	3.19931930856378
1.069	2.84800138416764	2.98100699966701	2.05219417224973	3.56603551248823	2.61362976228252	2.04502787983698	1.67881174900706	1.91517584426775	2.22332472060818	3.20054677967426
1.07	2.84730812062438	2.98027372497648	2.05298431431126	3.56566077708497	2.6133739469641	2.04450220798118	1.67927407064313	1.91444233059128	2.22321007646158	3.2011000970046
1.071	2.84794261498843	2.97997842396211	2.05276907651612	3.5651673505877	2.61313184949715	2.04483749591262	1.67957327090906	1.91457634083112	2.22239267637102	3.20242660966217
1.072	2.84745267929606	2.97943861687214	2.05374991835464	3.56451641857483	2.61385814250185	2.04511382007404	1.67976639887771	1.91432847706864	2.22204047121669	3.20319980611501
1.073	2.84707053651817	2.97955066165043	2.05372537736124	3.56420065781433	2.61325975705941	2.04471956724984	1.6795622883728	1.91410077038815	2.22215676942951	3.20410112164834
1.074	2.84636501999516	2.97881739270078	2.054131313423	3.56353031923864	2.61348813698992	2.0448215030749	1.6798995283703	1.9142045452961	2.22168826651615	3.20498789814456
1.075	2.84670065123279	2.9785118860639	2.05461087350452	3.56305705237479	2.6133739469641	2.04469008569039	1.67991854768592	1.91387306419396	2.22169157721324	3.20542765157338
1.076	2.84604416278183	2.97787024701932	2.05444190100457	3.56293836385754	2.612990224413	2.04429583423246	1.68027481114288	1.91327356353378	2.22098882452749	3.20620813049796
1.077	2.84585309327223	2.97736107251306	2.05511215950944	3.56276070352727	2.61385814250185	2.04439777016738	1.68008168159087	1.91338741630234	2.22099048020768	3.20764097516286
1.078	2.84556648945603	2.97697415447596	2.05542274800441	3.56220831349535	2.61371651740501	2.04460164246706	1.6802638394917	1.91287153410671	2.22040237086464	3.20852049175872
1.079	2.84487323412658	2.97609822203691	2.05568707101048	3.56161636334832	2.61347441953972	2.04438178480294	1.6804950125912	1.91291184796387	2.22029104144714	3.2096344387787
1.08	2.84437104891425	2.97620005602145	2.05585322746745	3.56084749476727	2.61374395233161	2.04417791171021	1.68091931820134	1.91277783794474	2.21958829264868	3.2104076586631
1.081	2.84433680396314	2.97536496615079	2.05570879530582	3.56063027528985	2.61384442507069	2.04422088864854	1.6806962004759	1.9124161229868	2.21970624546603	3.21131628277463
1.082	2.84406246166534	2.97471312595233	2.05611755112378	3.5603540828922	2.61381699067273	2.04385611946808	1.68129461834429	1.91194055613436	2.2192344346623	3.21218853771703
1.083	2.84378812038939	2.97400029522642	2.05625916583413	3.56007789088785	2.6139448983048	2.0439285770065	1.68098444915779	1.91207456592263	2.21900349822308	3.2130826206506
1.084	2.84335695288104	2.97335866883595	2.0566188390327	3.55938741259692	2.61393118129278	2.0437676822217	1.68128365945174	1.91181662523208	2.21853500106977	3.21418204088961
1.085	2.84299933814903	2.97324662607313	2.05695397101468	3.55857898822429	2.61384442507069	2.04401453790925	1.68125367924784	1.9106377911131	2.21830075279562	3.21530329391396
1.086	2.84242614208424	2.97304296154411	2.05704932032567	3.55810572944854	2.61395861547162	2.04357730976251	1.68137878326785	1.9106377911131	2.2171311711673	3.21616828483328
1.087	2.84224733666739	2.97209584254045	2.05747980225422	3.55708009378951	2.61385814250185	2.04370872526965	1.68139780864433	1.91042016767462	2.21795186575524	3.21684977401736
1.088	2.84164962440784	2.97145422144056	2.05831622543198	3.55711892339199	2.6142007137396	2.04372222946822	1.68138685864736	1.91014206958027	2.21736541840565	3.2176230177201
1.089	2.84137528818604	2.97114872784246	2.05815006897336	3.55670464209935	2.6139448983048	2.04308112670896	1.68114472490811	1.90992444595141	2.21654638240866	3.21884331813146
1.09	2.84150760020523	2.97085344631259	2.05882033775387	3.55565959737672	2.61358860979621	2.04356133713221	1.68126983194693	1.90873554154758	2.21666599133689	3.21952481864215
1.091	2.84093441074634	2.9704257010604	2.05858055265838	3.55558047943768	2.61368908309752	2.04334149251053	1.68152004806459	1.90837383152845	2.21596325220637	3.22062426750461
1.092	2.84022891029998	2.96969246596136	2.05891568735145	3.55487059889575	2.61415956289656	2.04318060201933	1.68136496976455	1.90871538307628	2.21561271199649	3.22129849645749
1.093	2.84034896258668	2.9696212716121	2.05910638663884	3.55479148169242	2.61415956289656	2.04248054456446	1.68149007929057	1.90775418377035	2.21537846633819	3.22260328683586
1.094	2.83978803822431	2.96876578656925	2.05913092971293	3.55404204477135	2.61393118129278	2.04252353162469	1.68154716551927	1.90753656281955	2.21490666100107	3.22339110766884
1.095	2.83941817746023	2.96812417484203	2.05982574479218	3.55345011947358	2.61368908309752	2.04281583507249	1.68117992539346	1.90752648342671	2.21456275242669	3.22427067960995
1.096	2.83921485515712	2.96782890041524	2.05987200753254	3.55293731141284	2.61393118129278	2.04239211789238	1.68141111861858	1.90647159771109	2.21409260535916	3.2249522006459
1.097	2.83841382940839	2.96699384731894	2.05989655096352	3.55214832263412	2.61306326292444	2.04256652033853	1.6814872384685	1.90635774847261	2.21327192221916	3.2252856821271
1.098	2.83845061437508	2.96667815014299	2.06025623128152	3.55139889340734	2.6135474587028	2.04209981591589	1.68178645695927	1.90598596155221	2.2131556293293	3.22683950895656
1.099	2.83815176306832	2.96605697033067	2.05997018203981	3.55060990955927	2.61331907765371	2.04193892812826	1.68128317377535	1.90563433467462	2.21292304386489	3.22738560828429
1.1	2.83745853223825	2.96576170149211	2.06013633772803	3.55084653276098	2.61343326811766	2.04174856699533	1.68184354979514	1.90527262843829	2.21268880058859	3.22859868068537
1.101	2.83700541049434	2.9648960173838	2.06049601873104	3.55005755092098	2.61367536617595	2.04201139279466	1.68134026807684	1.90434168101574	2.21198607196495	3.22894673111517
1.102	2.8370176730816	2.96393872339821	2.060280775164	3.54940666073741	2.61341955128648	2.04171909332037	1.68148441612585	1.90421775261971	2.21210236418737	3.23026612001917
1.103	2.83632444598612	2.963215726421	2.06083115647489	3.54879532806196	2.61330536071297	2.04109150451634	1.68113620881051	1.90374220028821	2.21116539504341	3.23105397318419
1.104	2.83571448697176	2.96290003503145	2.06111720617215	3.54796679737783	2.6133327947492	2.0412659098271	1.68157958021739	1.90337041601187	2.21081652006193	3.2319408556416
1.105	2.83544016450888	2.96259455820698	2.06085570076192	3.5478287092708	2.61340583461007	2.0410030858236	1.68114432238403	1.90266717029134	2.21058062013874	3.23270686599079
1.106	2.83477146829111	2.96141319591577	2.06073580663739	3.54727635781445	2.61279373166228	2.0408716739948	1.68135649271341	1.90268733179568	2.21010882121891	3.23394181699591
1.107	2.83480825840618	2.96134201414279	2.06047430169094	3.54692107340238	2.61339211808842	2.0404479672147	1.68122045828347	1.90231554831319	2.20976160584484	3.23416171915442
1.108	2.83434288473954	2.96038473562961	2.06047430169094	3.54593504014106	2.61329164392698	2.0399517944205	1.68136461348842	1.9012405238129	2.20917517553526	3.2353748265307
1.109	2.83373292949407	2.95953949961932	2.06044975730956	3.54522518300588	2.61329164392698	2.03982038351362	1.68120954642209	1.90147829770363	2.20882464483637	3.23604910685105
1.11	2.8332307667794	2.95934606739245	2.06059419590101	3.54427870946681	2.61327792729574	2.03963003027571	1.68116056644229	1.90005165749172	2.20812358503831	3.23715591415879
1.111	2.83327982308453	2.9582665441976	2.06061874052012	3.54396298389885	2.61290792218925	2.03910438911484	1.68102453683117	1.89993781173858	2.20765510699392	3.23770931978893
1.112	2.83269439905672	2.95786946794009	2.06090478972803	3.54404138785146	2.61363421633995	2.03850628077748	1.68063826220492	1.89923457630014	2.20754047629877	3.23870253886902
1.113	2.8322045028854	2.9569122042484	2.06088024517963	3.54277919538569	2.61316373662428	2.03844734025313	1.68099459588132	1.89936858478295	2.20707034011522	3.23959673788086
1.114	2.83171460785997	2.95596516018045	2.06112003398567	3.5425821315032	2.61316373662428	2.03828646103339	1.68083953210875	1.8985212614233	2.20695073243706	3.24047636772301
1.115	2.83156035124605	2.95619945106366	2.06116912364162	3.54145802961722	2.61229582009945	2.03768835491579	1.68091568241782	1.89803563750688	2.20648557459748	3.24147688529403
1.116	2.83129830576204	2.95480426232897	2.06126447342988	3.540669078668	2.6131500200382	2.03735306781691	1.68056748230121	1.8977978666663	2.20624967766593	3.24236380910154
1.117	2.83037725023618	2.95449879973424	2.06171950800128	3.54025482820133	2.61317745336511	2.03723519060776	1.68076062043876	1.89708455539504	2.20566657326069	3.24303082620896
1.118	2.82991189099851	2.95396926431239	2.06131356356158	3.54017572462079	2.61312258733024	2.03720572191017	1.68027639901724	1.89626748446035	2.20519478077709	3.24390318028476
1.119	2.82931421142347	2.95386744389791	2.06128901843036	3.5388344485476	2.61251048460191	2.03668008988126	1.67999621150003	1.89600955100741	2.20449539036279	3.24513091338748
1.12	2.82924321885063	2.95241131563283	2.06131356356158	3.53844032374455	2.61278001505688	2.0367820295801	1.68005332915491	1.89506855811111	2.20425783543762	3.24545713725716
1.121	2.82827571131053	2.95145407531989	2.06145800394102	3.53731623935905	2.61263839157569	2.03605252016756	1.67989827031885	1.89460310439903	2.20390897096957	3.24689021498337
1.122	2.8281679210592	2.95094498176298	2.06148254944095	3.53700052573044	2.61230953683373	2.03622693188673	1.67984930131349	1.89460310439903	2.20320626508621	3.2473591996565
1.123	2.8276903025416	2.95021181887552	2.06133810882355	3.536665382949	2.61255163414741	2.03536601784472	1.67971328450057	1.8930525763211	2.20320626508621	3.24857237460627
1.124	2.82759477901209	2.94998774775084	2.06150709507165	3.53556073628924	2.61253791747757	2.03546795746044	1.67947117924077	1.89271105131039	2.20203841256421	3.24912580796063
1.125	2.82723721948205	2.94927502365736	2.06114740941915	3.53514649537823	2.61266582454155	2.03543849063055	1.67912298510287	1.89196750469433	2.20215137974998	3.24989915878799
1.126	2.82632844423156	2.94821597996136	2.06117195485896	3.53435756536576	2.61298096414297	2.03498533925414	1.67977856885811	1.89162598091177	2.20145199824854	3.25055890832618
1.127	2.8261373986562	2.94769667824367	2.06100580124205	3.53402242513359	2.6125242009624	2.03451864771595	1.67900601348159	1.89066483823346	2.20109981822315	3.25134684581421
1.128	2.82538548615266	2.94664786070407	2.06103034699035	3.53289835943091	2.6120537229225	2.03412443104301	1.67867686344554	1.89068500485917	2.20027585339081	3.2521274957386
1.129	2.82509891975759	2.94623037895528	2.06117478838705	3.53206988763905	2.61219534669358	2.0334968707812	1.67839667741782	1.88949618545641	2.19957481660259	3.25302175442335
1.13	2.82439346347764	2.94517135002753	2.06062440323527	3.53141904523364	2.61265210798127	2.0338026901165	1.67845380537565	1.88902065914711	2.19980738870464	3.25346159312245
1.131	2.82411916613402	2.94476409042093	2.06031380927008	3.53120187138719	2.6125242009624	2.03343794055129	1.67840484413187	1.88820361629902	2.19946019090738	3.25403691669682
1.132	2.82396492776888	2.94393935554556	2.0604827963247	3.53049204963317	2.61278001505688	2.03278091844641	1.67782542962087	1.88762433834887	2.19887212174785	3.25502291291997
1.133	2.82339180098173	2.94307374577844	2.06038744700777	3.52930901711483	2.61263839157569	2.03228476686094	1.6780566543605	1.88749033078525	2.19840199942743	3.25603079299886
1.134	2.82256629156047	2.94213698478622	2.06019674846569	3.52848055799866	2.6125242009624	2.03155527374809	1.67765950637364	1.8866632090203	2.19781559266419	3.25679687415026
1.135	2.8218976477794	2.9409659430448	2.05995695790286	3.5277311957876	2.61243744387445	2.03183162882427	1.67778464218987	1.88644561812747	2.19723416776796	3.25757025138939
1.136	2.82173114499034	2.94035506874312	2.05976625951181	3.5273759511927	2.6125242009624	2.03083933215826	1.67722427205599	1.88513289600721	2.19664776339832	3.25824461078175
1.137	2.82144458486832	2.9398357884577	2.05979080556481	3.52690274257696	2.6125242009624	2.0302412463653	1.6767890390165	1.8847712145618	2.19641353408246	3.25924521272341
1.138	2.82137360382383	2.93888882266783	2.05991070088191	3.52648851725953	2.61228210351981	2.03008038153473	1.67665303616385	1.88370634356788	2.19559124236756	3.26012491368519
1.139	2.82045257990774	2.93814548264971	2.05960010734275	3.52524651829548	2.61263839157569	2.02952531260311	1.67658503525949	1.88310690610547	2.19500650180253	3.26089830218299
1.14	2.81996271368148	2.93709671390327	2.059338606539	3.52424045376169	2.61225467082449	2.02939391127524	1.67618789674395	1.88179419937719	2.19453804609686	3.26156537760687
1.141	2.81971296498244	2.9362617913579	2.05900346716931	3.52368815959524	2.61177047628476	2.02863496701865	1.67601380516517	1.88169045000839	2.19441678143364	3.2626650144624
1.142	2.81934315974447	2.93530461986793	2.05890811826379	3.52285972119877	2.61214048024609	2.02810936516097	1.67575266817917	1.88085326099782	2.19359947650651	3.26345300415169
1.143	2.81864998941434	2.93489738354455	2.05847763062545	3.52248504775121	2.61214048024609	2.02707407097151	1.67577171460989	1.88001607438699	2.19348153286042	3.26390745554105
1.144	2.81813558748757	2.93394021782155	2.05843137419313	3.52149910241952	2.61179790923812	2.02745236540255	1.67539362875925	1.87907514274337	2.19242834454913	3.26480176828409
1.145	2.81788584412055	2.93297283408004	2.05824067677795	3.520079506699	2.61118580914029	2.02695622782909	1.67493935615808	1.87822787482996	2.19231040133038	3.26546885683579
1.146	2.81740825516733	2.9320463425328	2.05816987456515	3.51962574915653	2.61177047628476	2.02643063147134	1.67464012689799	1.87775236839335	2.19230874086007	3.26624226411262
1.147	2.81640399750598	2.93141505449172	2.05850501372295	3.51887641134684	2.61165628597203	2.02606589508341	1.67454222777594	1.87740078245567	2.19125389636215	3.26712199072903
1.148	2.81572310711049	2.93102827303215	2.05733344703565	3.51875778148728	2.61167000248096	2.02590503693416	1.67438718692843	1.87632585402343	2.19102299274474	3.26825084884022
1.149	2.8160955571557	2.92952120152256	2.05726264499776	3.5171210436868	2.61179790923812	2.02504416879726	1.67421309814059	1.87548868056026	2.18985187169044	3.26890334996906
1.15	2.81528233716878	2.92879833861333	2.05676135688045	3.51708150118662	2.61199885727382	2.02498525087228	1.67358474033111	1.87528119138081	2.18984688965686	3.26924419984675
1.151	2.81438587580275	2.92828931254198	2.05657066040446	3.51516929462466	2.61175676003998	2.02445966133728	1.6735167450174	1.87429992771765	2.18926548254571	3.27014583748228
1.152	2.81389602426234	2.92733217471533	2.05640451065481	3.51463646290774	2.61162885341793	2.02386159300317	1.67329371171022	1.87313135524652	2.18879205431035	3.27069202539348
1.153	2.81332292995399	2.92597804931414	2.0562846159175	3.51416327439749	2.61177047628476	2.02353988402358	1.67303258085609	1.87264576999391	2.18785682487804	3.27168538697436
1.154	2.81252199155976	2.92534677969272	2.05623836124873	3.51347293593052	2.6112999990779	2.02291236079083	1.67277145045723	1.87194261315804	2.18797476634216	3.27213256070822
1.155	2.81264205043452	2.92462393370259	2.05616756015824	3.51288112584637	2.61164256961768	2.02291236079083	1.67249127085961	1.87112562924799	2.18668737780525	3.27302691154334
1.156	2.81197344542791	2.92365658659378	2.05537739080805	3.51209226606569	2.61141418913666	2.0221829012094	1.67198806199002	1.87003054814524	2.18644983498854	3.27370132850161
1.157	2.8115791142499	2.92241451282068	2.05566627354882	3.51100783175842	2.61080208961842	2.02129259249269	1.67165894096641	1.86932739860918	2.18574717304617	3.27479372019826
1.158	2.8113293888538	2.92156942615113	2.05492519841958	3.51035704304911	2.61141418913666	2.02149646899679	1.67135971242733	1.86850033447837	2.18528039370991	3.27567347831858
1.159	2.8106485168019	2.92040871536164	2.05430401913137	3.51002192668422	2.61127256617562	2.02102980323697	1.67073136489941	1.86729143470004	2.18468903156944	3.27613526605873
1.16	2.80983531414516	2.91979791398986	2.05416241764346	3.50885842030938	2.61044580380553	2.02027089410078	1.67045118786429	1.8667424769234	2.18434019357288	3.27690140736013
1.161	2.80937001949061	2.91872878626586	2.05447300714393	3.50806957253344	2.61124513389154	2.02051779769494	1.67044034827215	1.86575114766823	2.18328371793246	3.27735589614698
1.162	2.80878466681923	2.91758854329823	2.05356578631275	3.50741879117573	2.61077465676702	2.01994919528149	1.66981200435092	1.86480017878178	2.1833999967969	3.27814395192506
1.163	2.80831937578438	2.91675370207345	2.05344589210457	3.50613732511577	2.61088884688882	2.01902944352615	1.66946383804788	1.86397312845239	2.18234850703088	3.27902372296492
1.164	2.80794959926243	2.91567436126846	2.05303995623022	3.50493429697899	2.61029046438172	2.01866472031276	1.66918366245861	1.86325990614812	2.18175881166597	3.28001712115904
1.165	2.80732742912351	2.91549121975815	2.05253867367963	3.50446112366075	2.6105462768869	2.01816860554108	1.66855532259333	1.86243286074699	2.18140997745789	3.28069156345076
1.166	2.80686214218383	2.91433054163987	2.05222808576207	3.50382979922846	2.60994789553972	2.01746861705196	1.66838124056518	1.86194729172015	2.18117576078516	3.28126699410429
1.167	2.80650464358405	2.91338368971019	2.05182215116771	3.50308050456827	2.60992046239089	2.01678220582655	1.66783994401959	1.86074850738712	2.18047145097701	3.28148693957199
1.168	2.80601481102995	2.91199897576502	2.0519665916888	3.50191702918208	2.61053256047389	2.01688414331257	1.66761692592416	1.85944599444033	2.18000301934846	3.28270760197027
1.169	2.80491508885924	2.91137797500665	2.05120097677852	3.5007736459666	2.60970580004665	2.0162996740132	1.66718172421226	1.85887687860221	2.17953292758616	3.28268568437404
1.17	2.80443753441889	2.91077743318943	2.05084413657097	3.50026094225914	2.61014884193576	2.01497219385664	1.66651528688213	1.85825731073425	2.17894655963755	3.28382195079226
1.171	2.80417555259926	2.90917891834859	2.0505580967592	3.49970870298539	2.60979255634784	2.0144760884273	1.66667853651485	1.85718245437514	2.17847813048383	3.28460272952124
1.172	2.80371027645401	2.90835434009414	2.0496971381553	3.49927443957466	2.60990674604809	2.01408192110407	1.66555784986971	1.85564222447428	2.17800638055839	3.28493630608072
1.173	2.80290936959596	2.90667450757689	2.0496971381553	3.49822958835442	2.60955046079379	2.01371720656882	1.66559595535139	1.85504284452655	2.17695491065238	3.28594434683327
1.174	2.80210846565354	2.90622642094052	2.04919585990917	3.49663250850448	2.60953674443127	2.01295832775088	1.66505466695509	1.85419564170496	2.1765961182102	3.28617160471775
1.175	2.80206205918907	2.90530006309921	2.04883902165359	3.49578471067288	2.60939512239445	2.01233083959162	1.66451338001429	1.85277933952429	2.17589680134883	3.28759762990522
1.176	2.80157223708566	2.90412920903085	2.04828865140445	3.49468025399868	2.60918045959028	2.01154251555922	1.66372180609885	1.85195232598905	2.17507955087773	3.28804484135818
1.177	2.80058031997829	2.90309084095245	2.04819330535555	3.49471978861749	2.60916674320802	2.011236707001	1.66371097894546	1.85158059233426	2.17519416532585	3.28906020790384
1.178	2.80019828578325	2.90161462845996	2.04759668315305	3.49369440561303	2.60939512239445	2.01037590194821	1.66346891732938	1.85003030148304	2.17437359510785	3.28927285138304
1.179	2.79952972807908	2.90100389174509	2.04709540761419	3.49282653626919	2.60955046079379	2.00971897135896	1.66301467291302	1.84919320401125	2.17320088149184	3.29040185773417
1.18	2.79894440396494	2.89994507888812	2.04702460841143	3.49160411789151	2.6087967423782	2.00919342890834	1.66208713347915	1.84860392899687	2.17296667150167	3.29105441053885
1.181	2.79814351312837	2.89878448274167	2.04661867921533	3.49081532282275	2.60903883745905	2.00862485234198	1.66221227847988	1.84659838606416	2.17226404270647	3.29194885156502
1.182	2.79786926779339	2.89784793028853	2.04573318322777	3.48977049969597	2.60878302613045	2.00852291729045	1.66147787083659	1.8463505670799	2.1721427863092	3.29250239627208
1.183	2.79744084213634	2.89691138248207	2.04544714691453	3.489178751639	2.6085409311857	2.00780709425254	1.66144799595363	1.84538957114704	2.17155809404069	3.29305594235093
1.184	2.79643666529921	2.89564901632946	2.0448259827524	3.48862653800222	2.60864140450215	2.00687381814012	1.66037626414493	1.84455248694773	2.17050498695678	3.29328321021516
1.185	2.79586362777974	2.89512985409935	2.04453994709964	3.48720709613558	2.6089246480591	2.00650911608597	1.65992202647659	1.84302242008746	2.17038373135409	3.29385138184974
1.186	2.79527831419512	2.89374524822343	2.04413402051327	3.48649737765699	2.60929464901346	2.00612855493011	1.65987309780758	1.84219543628208	2.17014786317866	3.2945112547475
1.187	2.7952073647882	2.8930225210284	2.04363274937904	3.48493989402526	2.60829883644167	2.0056619195178	1.65935087942039	1.84110045245087	2.16874428120004	3.2949657955871
1.188	2.79452654794833	2.89164816031403	2.04286715165131	3.48434815728583	2.60807045834004	2.00496196843566	1.65851039147669	1.84049100837586	2.16862634766252	3.29541302544813
1.189	2.7939166814762	2.89039605752959	2.04236588209872	3.48308624305711	2.608769310037	2.0047422428686	1.65805615801117	1.83931249731052	2.16780579613985	3.29652744843484
1.19	2.79334365171083	2.88932706074296	2.04203075688292	3.48286913135514	2.60781464755566	2.00401284695205	1.65732176481192	1.83822761703687	2.1672177915774	3.29741460329148
1.191	2.79257961509822	2.88863505137376	2.04179381434396	3.4814892464673	2.60768674224804	2.00305013863356	1.65674239050769	1.83690502194447	2.16651683722754	3.29775551545157
1.192	2.79279518189223	2.88704692103559	2.0411235649463	3.48083852979457	2.60792883652273	2.00285986418749	1.65645141293896	1.83586052582002	2.16639724403772	3.29852903768555
1.193	2.79192336525208	2.88619173505944	2.0405732070543	3.4798527283784	2.6078009312035	2.00169329407024	1.65599718404601	1.83442413002012	2.16499035932738	3.29920355319967
1.194	2.79112249707763	2.88503121083444	2.03952158438034	3.47864982300733	2.6076593097874	2.00183826861887	1.65547497648706	1.83335945587167	2.16428774979823	3.29954446958424
1.195	2.79025068708255	2.88389116226578	2.03914020793819	3.47719089792745	2.60716140545253	2.0006128117026	1.65482762642022	1.83250221653329	2.16405188650575	3.30041700748988
1.196	2.78997645748331	2.88304622245693	2.03904486390029	3.47654019156742	2.6073030266633	2.00004425438635	1.65418027832132	1.83167526318554	2.16323300847099	3.30107689914657
1.197	2.78948666337874	2.88190618569065	2.03832836648645	3.47571191196009	2.60669093417694	1.99928542904449	1.65381308811042	1.83061059922	2.16275796345496	3.30143245040676
1.198	2.78891364789273	2.8806336706458	2.03770721411337	3.47435151896931	2.60716140545253	1.99886184987761	1.65329088627585	1.82940184567134	2.16217328977268	3.30232694318874
1.199	2.78813734990444	2.87924914939941	2.03742118304154	3.47354331268985	2.60669093417694	1.99826385163382	1.65271152126103	1.82809947877051	2.16158695717404	3.30276687468181
1.2	2.78776762280525	2.87874026488804	2.0367754874869	3.47237996348191	2.60607884282042	1.9974755890712	1.65217026730782	1.82712844518338	2.16053388584189	3.3035550489861
1.201	2.78729011466476	2.87735575460383	2.03680003208922	3.47149270749667	2.60632093595338	1.99651290988475	1.65126182895726	1.82593989540564	2.16018507702778	3.30410862513363
1.202	2.78702817284138	2.87654154859379	2.03560398801625	3.47111810252085	2.60653559701421	1.99625015774718	1.65101978613728	1.82462744861566	2.15959542747526	3.30466952030009
1.203	2.78620275815302	2.87495350168566	2.03512727172387	3.47015179706216	2.60605141028881	1.99502473349615	1.65030447238603	1.823800518361	2.15889449143512	3.30523041743937
1.204	2.78524775055004	2.87422060647883	2.03431543857114	3.46898846292464	2.60607884282042	1.99429537102817	1.6501304081877	1.82225037471428	2.15877158116146	3.30599664891294
1.205	2.78468703026808	2.87263257531004	2.03419555146534	3.46751012125437	2.60606512647761	1.99426592767435	1.64939604233762	1.82117564984904	2.15795437788002	3.30645854303825
1.206	2.78460381207638	2.87136011051093	2.03345451917259	3.46689896370674	2.60570884525754	1.99356601103735	1.64932806605618	1.8201009288319	2.15689301919062	3.30713309091774
1.207	2.78393531326447	2.87033214816396	2.033193034685	3.46607071461833	2.60582303348032	1.99257390619215	1.64843869602949	1.81890231158782	2.15631001710032	3.3072467357457
1.208	2.78332546945059	2.86948725876274	2.03240291690387	3.46524246878727	2.60555350820074	1.99204841286077	1.64835166483804	1.81770369898741	2.15560908863196	3.30812661902577
1.209	2.78295575438915	2.86855083971001	2.03216597650627	3.46463131606903	2.60531141547466	1.99168373640984	1.64751121854158	1.81699059157662	2.15502276927414	3.30870216756512
1.21	2.78208398112288	2.86706461790369	2.03185540520368	3.46287691458784	2.60579560112719	1.99069164073888	1.64688294786803	1.81531658437773	2.15466898598043	3.3091494321674
1.211	2.78168970381773	2.86646423625544	2.03094540496705	3.46208820267789	2.60532513170381	1.99019559468475	1.64636076533346	1.81391057736672	2.15372722678683	3.30990835563964
1.212	2.78110443047442	2.86519180555115	2.03058857908276	3.46058983403665	2.60553979219034	1.98936431923439	1.64590655844938	1.81306348400965	2.15326049804492	3.31037026436377
1.213	2.78093799997928	2.86423492706393	2.03003823833767	3.45993916681993	2.60519722729828	1.98907213501089	1.64527829287015	1.81185479706813	2.15255625667593	3.31081753296986
1.214	2.78013716702923	2.86246390817288	2.02903573183275	3.45863783722999	2.60529769939944	1.98781731132437	1.64459286152432	1.81032491046202	2.15196828367544	3.31125748122742
1.215	2.77986295707169	2.86161904803588	2.02853447951702	3.45769163337407	2.60468561023769	1.98812309951813	1.64415771401637	1.80947782654577	2.15138197166174	3.31193937055413
1.216	2.77897891370049	2.8602346364795	2.02769811698591	3.45629180068821	2.604699326398	1.98646056677266	1.64333633950859	1.80840314731117	2.15079732060683	3.31259929666582
1.217	2.77870470590292	2.85940002458016	2.02748289095923	3.45536507232247	2.60421514248333	1.98586260242975	1.64251496813617	1.8067291876343	2.14974428798623	3.31326654699742
1.218	2.77784523501539	2.85814811317372	2.02672015915311	3.45390626038209	2.6035756228744	1.98517631931565	1.64197374090433	1.80602620513992	2.14962304268421	3.31371382273251
1.219	2.77745096516609	2.85719126283056	2.0264313055688	3.4529795400645	2.60432933023892	1.98437450235912	1.64120129165713	1.80518923080889	2.14821789883286	3.31437375383507
1.22	2.77717676065432	2.85604112849187	2.02585925773138	3.45246692486739	2.60370352668406	1.98411176677759	1.6404669562178	1.80338129567857	2.14798038942154	3.31472202823753
1.221	2.7766037847143	2.85477899524683	2.02466325128179	3.45092908497584	2.60394561827057	1.98309026797435	1.6404180394947	1.80219284206122	2.14704695092702	3.315268311466
1.222	2.77653285868991	2.85371015352411	2.02449711143895	3.45025897001811	2.60383143054977	1.9823903854846	1.63935465309823	1.8012319839945	2.14692404734693	3.31583656729923
1.223	2.77573203942284	2.85256003707133	2.02375609880669	3.44876066197384	2.6035756228744	1.98176299306434	1.63862032393882	1.79942407133769	2.14587102815595	3.31661748103417
1.224	2.77514678293963	2.85117567700391	2.02332565179175	3.44759741583788	2.60273516233908	1.98133945662002	1.63772274802272	1.79837972416509	2.14539767366208	3.31707209016832
1.225	2.77468159330602	2.84993405460666	2.02289803249676	3.44671023661321	2.60249307175295	1.980143557331	1.63737464118594	1.79705729881491	2.14434631921098	3.317526701144
1.226	2.77440739472553	2.84907899748094	2.02165295250358	3.44588205195005	2.60344771912077	1.97926927108605	1.63653423708263	1.79596246507414	2.14399420910786	3.3177393565818
1.227	2.77402541673149	2.84804090802922	2.02160669520516	3.44489636730195	2.60237888482688	1.97881630043141	1.6361861322078	1.79420507922861	2.14328833077379	3.31831494882783
1.228	2.77333238527164	2.8467685760378	2.02089022992098	3.4431420741731	2.60273516233908	1.97763402728247	1.63555789493369	1.793461729609	2.1429395409163	3.3187549121543
1.229	2.77266392780569	2.84572025476027	2.02072409124024	3.44217587133198	2.60235145188931	1.97729881278941	1.63531587335205	1.79182825106382	2.14223366504075	3.31965682054382
1.23	2.77218645977749	2.84486521203985	2.01988774587834	3.4408946687651	2.60219611628364	1.97667143597575	1.63445642128349	1.79097111517285	2.14153110981372	3.32010411344619
1.231	2.77222331965728	2.84351162578826	2.01890698020264	3.44034255691931	2.60209564520261	1.97570884893063	1.63333589797858	1.78902927072453	2.14117900311153	3.32044507929712
1.232	2.7712438145855	2.84224956168834	2.01881164038878	3.43890329117276	2.60183983873964	1.97525589005835	1.63268861377324	1.78810885329452	2.14023728865673	3.32100603031453
1.233	2.77074177669218	2.84086525995325	2.01831040058378	3.43829219174348	2.60173936808606	1.97452659494267	1.63221538058914	1.78692046077225	2.14035189217529	3.32177964023103
1.234	2.77067085813696	2.84002047779547	2.01785824377644	3.43687297842511	2.6018535549542	1.97282111334291	1.63178025819774	1.78535030570119	2.13929889576099	3.32222693860798
1.235	2.77031346342153	2.83875843233782	2.01699736355479	3.43541425459168	2.60172565176226	1.97283472784335	1.63115203360495	1.78426561065161	2.13859634735266	3.32311421020567
1.236	2.76991920684785	2.83761863797368	2.01604114656958	3.43480316194407	2.60088519595937	1.97177023416542	1.63013760577012	1.78272577073526	2.13754003928419	3.32311421020567
1.237	2.76902291620857	2.83644811534539	2.01508493235496	3.43383698861098	2.6010130989373	1.97134672066302	1.62970248795819	1.78128962428522	2.13719291507375	3.32313619662137
1.238	2.76857003407234	2.83497233767145	2.01479891532368	3.43267380326827	2.60088519595937	1.97038415701213	1.62905521437634	1.77985348439005	2.1368391542328	3.32400881460048
1.239	2.76797250987101	2.83415831310284	2.01398712356937	3.43182618486325	2.60003102609131	1.96962544310049	1.62800268661856	1.77856144067752	2.13543573061792	3.32458443637941
1.24	2.76780610436526	2.83277405694346	2.01375018832629	3.43003244751017	2.60136937505708	1.96879424440273	1.62726839552102	1.77746666678952	2.13577787564054	3.32523707081993
1.241	2.76762741120383	2.83150180573547	2.01286477748566	3.42869174035153	2.60038730105676	1.96786112701947	1.62711340511699	1.77604064620649	2.13449071600232	3.32569903841072
1.242	2.76704217801934	2.83057579845741	2.01243434327034	3.4276665970401	2.60084404699713	1.96717490893404	1.62613710564695	1.77497618639101	2.13414027677425	3.32559270917324
1.243	2.76646923546278	2.82928306644221	2.01138280005153	3.42668097146744	2.60037358460614	1.96621236359436	1.62575090796039	1.77257930481659	2.13331650414991	3.32669998667946
1.244	2.76608727480627	2.82834682210613	2.0108570296106	3.42541930861502	2.6002456819074	1.96548309881785	1.62501662436898	1.77200029228004	2.1332002443725	3.32670731763963
1.245	2.76539426670487	2.82719683676211	2.01004524577945	3.42463070276294	2.60000359299527	1.96504598079502	1.62407019147011	1.77007876269683	2.13202603771983	3.32751027575296
1.246	2.76502459757261	2.8255988752723	2.00942413927593	3.423172036923	2.60011777926447	1.96402457656776	1.62269946418511	1.76924188564424	2.13132184776159	3.32728295316996
1.247	2.76537251620651	2.82446939817	2.00892291078956	3.42167386507686	2.60011777926447	1.96336780582922	1.62268865862707	1.76744425531041	2.13132350642645	3.32795759006489
1.248	2.76488277899698	2.82296295403846	2.00830180602425	3.42098377497995	2.599291044123	1.96253663052198	1.62206045994411	1.76686525376482	2.13038348330659	3.32862489746105
1.249	2.76420206487251	2.82234222435045	2.00703506062625	3.41972213658985	2.59903523934326	1.96201121771387	1.62111403996098	1.76470609428248	2.12944678041192	3.32929220712997
1.25	2.7635090622532	2.82076478926608	2.00691518446603	3.41897305848252	2.59900780634091	1.96101926217602	1.62037977174288	1.76340401576036	2.12909468828223	3.32973952586842
1.251	2.76322259653949	2.8198183333637	2.00574378150395	3.41729738063581	2.59877943478647	1.95979404046031	1.61964550595321	1.76207163165903	2.12839216392704	3.32954153266443
1.252	2.76296071322017	2.81833241195397	2.00512268209147	3.41593725367142	2.59910827613711	1.95925501348668	1.61889218890449	1.76087323728818	2.12780258181608	3.33032251042977
1.253	2.76269883158554	2.81738596565318	2.00457519828192	3.41495166604483	2.59852363045251	1.9584374749548	1.61794578314716	1.75957117494914	2.12721797642563	3.331004495929
1.254	2.76200583331745	2.81633777936367	2.00402489909479	3.41378855710025	2.59791155341313	1.9578395864763	1.61742366957347	1.75812503032254	2.12721465966057	3.33123182536138
1.255	2.76230458826978	2.81506561394759	2.00342834031839	3.41238893593121	2.5972127262987	1.95738667321941	1.61660239505985	1.75718451394253	2.126045452183	3.33167181556436
1.256	2.76167305117446	2.81411918077478	2.00278270643296	3.41154137268846	2.59776993507663	1.95601649912279	1.61584908845198	1.75527317735582	2.12580630463802	3.33233180233255
1.257	2.76108783539676	2.81297951642504	2.00230602374175	3.41055579914686	2.59718529247488	1.95552053455645	1.61528887354677	1.75347562586435	2.12463544413586	3.33279380074024
1.258	2.76058581550206	2.8117988607503	2.00168492949706	3.40933371384759	2.59727204450261	1.95463052605608	1.61467974854999	1.75263879288046	2.12440293093973	3.33302113307173
1.259	2.76021616092945	2.81043522728248	2.0010147610997	3.40807212449119	2.59702995765965	1.95390130000719	1.61366539623496	1.75121288865762	2.12346458838263	3.33336213244505
1.26	2.75983421470586	2.80938707248348	2.00032287034808	3.40690904279452	2.59644531645332	1.95301129861951	1.6130670810187	1.7496732195489	2.12287833308479	3.33446945696793
1.261	2.75924900383974	2.80757549529584	1.99905615212052	3.4064950112271	2.59680158756625	1.95244285516153	1.61217785832981	1.74881618587819	2.12240833469032	3.33425679554951
1.262	2.75835275089911	2.80686332054865	1.99886548041108	3.4042873883759	2.59668740270046	1.95137845837478	1.61114446478962	1.74714254662504	2.12170250955842	3.33439247405078
1.263	2.75866379449077	2.8059271711803	1.99822266757424	3.40330183789448	2.59617579697972	1.95056095264106	1.610671278066	1.7458304378319	2.12111625773377	3.3350451325647
1.264	2.75824783417901	2.80486878645893	1.99717116338903	3.40211928807941	2.59556372406409	1.9496573395832	1.60953182408427	1.74370173735519	2.12076749189862	3.33527980651801
1.265	2.75775811330193	2.8036069315079	1.99650100348587	3.40068021416638	2.59557744078664	1.94903004477236	1.60869152657959	1.74260707424564	2.1195949930652	3.33551448150519
1.266	2.75755484874047	2.80233483212244	1.99568924803586	3.39969467505393	2.59532163855069	1.94806757856775	1.60843047978681	1.7414188588196	2.11935916726564	3.33584815004175
1.267	2.75668318986636	2.8010832419264	1.99494829274656	3.39863012679578	2.59520745425963	1.94727951536425	1.60720402280824	1.73951772395123	2.11865666566001	3.33620383482445
1.268	2.75659999959543	2.80035058812699	1.9947576226837	3.39736858238084	2.59509327008909	1.94694434349149	1.60678799927847	1.73774047453561	2.11783791180192	3.33654484402856
1.269	2.75633813554059	2.79888528775942	1.99425641154958	3.3956735384704	2.5950795532364	1.94592302823663	1.60601567521818	1.73664582995772	2.1171354139273	3.33687117576578
1.27	2.75514314549021	2.79738924022511	1.99303597623291	3.394156012953	2.59433958159281	1.9445823523981	1.60508837671247	1.73521999969382	2.11654751262502	3.33754585852072
1.271	2.7553587033851	2.7964531304448	1.99215342880357	3.39352498605297	2.59409749700957	1.94415889729085	1.60418013305001	1.73402170552533	2.11548962521012	3.33788687100277
1.272	2.75507225164416	2.79486561639624	1.99117274097665	3.39216496362339	2.59459538320503	1.94322588119782	1.60372601260453	1.73249223120642	2.11513754967317	3.33768154899973
1.273	2.75463172019048	2.7935123352789	1.99057619976105	3.3907654430635	2.59423911472505	1.94272994569179	1.60279872347984	1.73129394731509	2.11478713266413	3.33823522484312
1.274	2.75442845743117	2.79212830327773	1.9899551241297	3.38977993526148	2.59396959635348	1.9411402346057	1.60208356621047	1.72925889633427	2.11407966770041	3.33858358051826
1.275	2.7537354829441	2.79117170899593	1.98890364361954	3.38820292119116	2.59348542791767	1.94054239270044	1.60133030945023	1.72821482024481	2.11303173794606	3.33870459351168
1.276	2.75366459191875	2.78970646562366	1.9884732383727	3.38707942077481	2.59335752745075	1.94038162479214	1.60015280406616	1.72677892105636	2.11267966521474	3.33957726658116
1.277	2.75340273621127	2.78863789711151	1.98744629671558	3.38571942659848	2.59314287788639	1.93928785725114	1.5993995547351	1.7253430281705	2.11162344954011	3.33958460785161
1.278	2.75303310256971	2.78757958643369	1.9869205596394	3.38408343949559	2.59251709343239	1.93869002026433	1.59879046911257	1.72343188387324	2.11092096619951	3.34036563548991
1.279	2.75232783513247	2.78653153392415	1.98644389203062	3.38309795273252	2.59211967597654	1.93759626104735	1.59793116276495	1.72248137069626	2.10998432438076	3.34004664127403
1.28	2.75216146481016	2.78569719697793	1.98584455374605	3.3819939647624	2.59248965927639	1.93699842860887	1.59698484872042	1.72115925547908	2.10951102951716	3.34072868281193
1.281	2.75169635255354	2.78401827833944	1.98474681957198	3.38085099266602	2.59227501030804	1.93587525024898	1.59605758789693	1.71916470829927	2.10916061915447	3.34083501423707
1.282	2.75151768686633	2.78242058933172	1.98388601968264	3.37935302826443	2.59176341010878	1.9357733409907	1.59532340152251	1.71830774523913	2.10857770866912	3.34139604252837
1.283	2.75093249987674	2.78128108826524	1.98281002320112	3.37860404875325	2.59126552781554	1.9344169243418	1.59480133671721	1.71651039939498	2.10798982405055	3.34207074783866
1.284	2.75043049762192	2.78011082849501	1.98245322515858	3.37722408642493	2.59160807634774	1.9338191003762	1.59372992838387	1.71508466222983	2.10728237449856	3.34229809815494
1.285	2.75049198887334	2.77884910393157	1.98159243085465	3.37590363484632	2.59041138189755	1.93304688953773	1.59308275967059	1.71376257633517	2.10646696816826	3.34185808460457
1.286	2.75001458449904	2.77770962143817	1.98087603701226	3.37497716950272	2.59126552781554	1.93262345728738	1.59211741923535	1.71257447186123	2.10588074612747	3.34276014427923
1.287	2.74983592216702	2.77611197162532	1.98032577645723	3.37361722786825	2.5907402123602	1.9314278206517	1.59091010258947	1.71067351432776	2.10482455426335	3.34254748098073
1.288	2.74904748032137	2.77496224701046	1.97977551708173	3.37196180815343	2.59042509922429	1.93043600387453	1.590861188409	1.70937166864037	2.10470664705829	3.34310851691191
1.289	2.74869015854898	2.77347659252416	1.97941872037344	3.37093686041024	2.58994093622492	1.93004200395024	1.58963483066127	1.70783221206755	2.10342127974907	3.34355587814566
1.29	2.74871475819997	2.77167552528764	1.97841353728162	3.37004990861899	2.58992721876785	1.92874447484757	1.58849548877038	1.70700561086616	2.10318380772521	3.3439042539982
1.291	2.74795092049837	2.77073952045489	1.9773620897657	3.36837450659589	2.58979931942176	1.92801533399866	1.58810936067978	1.70457889850197	2.10213094230344	3.3439115994272
1.292	2.74804640003455	2.76926414717114	1.97695623055544	3.36729057515811	2.58858891540268	1.927213716556	1.58695098151881	1.70305968968946	2.10154141171081	3.34391894500375
1.293	2.7474612231181	2.76842987235882	1.97583398681201	3.36597016346323	2.58870309678517	1.926323823284	1.58616790873098	1.7021092387623	2.10060645752678	3.34448733324002
1.294	2.74711620870238	2.76662884128676	1.97540359768072	3.36419629058535	2.58884471348399	1.92536145518004	1.58537661619005	1.70044595671494	2.09990400004511	3.34448733324002
1.295	2.74693755207783	2.76548942023139	1.97456735222171	3.36259991324078	2.5884747341404	1.92486555974735	1.5844874950928	1.69901018020319	2.09931944949125	3.34472203582774
1.296	2.7465433357619	2.76410553884376	1.97378017054321	3.36157499665762	2.58824637197637	1.92350920952203	1.58362824749231	1.69675795011465	2.09849577272375	3.34505572443275
1.297	2.74646015854603	2.76264046321149	1.97356497705376	3.36078656358358	2.58797685635813	1.92294084018818	1.58296206258059	1.69592126535539	2.09767707418767	3.34572310337292
1.298	2.74619832666022	2.76146003005804	1.97289486678187	3.35891422891871	2.58820521869339	1.92197848661261	1.58212186658231	1.69438187666126	2.09662091080004	3.34584412969484
1.299	2.74584101832673	2.75991377122038	1.971723573276	3.35712089536377	2.58796313868408	1.92127879331236	1.58142581501106	1.69308010135514	2.09638841993725	3.3460788360358
1.3	2.74544680389613	2.75883506512251	1.97055228383238	3.35564254522713	2.58722318212765	1.92018511932722	1.58078950874913	1.69140675312085	2.09556475114678	3.34620721153128
1.301	2.74506489267983	2.7580922836014	1.97014643117881	3.35499211303408	2.58710900131803	1.91979113723684	1.58009346020944	1.68999124656035	2.09509811239983	3.34642722342522
1.302	2.74511410469258	2.7567392174487	1.96945458723758	3.3538292375862	2.58698110284574	1.91879937219084	1.5788481199141	1.6884518885273	2.09427776443627	3.34677561266632
1.303	2.74505553812374	2.75537590058878	1.96883354505182	3.35298182851559	2.58682576940553	1.91740000726195	1.57807590120152	1.68711979193526	2.09357366295746	3.34710195723441
1.304	2.74426711268052	2.75409378580691	1.96809264406598	3.35172047052727	2.58614068590527	1.91693355437337	1.57742877751107	1.68545658980151	2.09240292868312	3.34734401676587
1.305	2.7437897280696	2.75272022392243	1.96706575424652	3.34976968973427	2.586113250187	1.91646710252826	1.57650159779086	1.68392737025569	2.0918150751044	3.34724503404894
1.306	2.74342012562939	2.75159113176845	1.96620499781381	3.34862633673597	2.58589860754708	1.91518327781309	1.5755744218321	1.68283288809653	2.09111263803788	3.34747239670722
1.307	2.74376807924223	2.75073640000751	1.96579914925931	3.34742399294989	2.58552863131286	1.91464435445662	1.57450311768211	1.68153116165998	2.09041020264345	3.34759342792555
1.308	2.74309974496184	2.74937311676699	1.96469867975659	3.34691155970153	2.58517237366001	1.91378393550879	1.57396205051241	1.68000196249049	2.09005649740851	3.34803345544168
1.309	2.74290879275827	2.74821326141415	1.96422203134321	3.34513779594032	2.58503075756604	1.91255897485107	1.57340194234257	1.67855615848547	2.08888411791436	3.34804815556715
1.31	2.74251458332451	2.74728761248445	1.96393604258986	3.34421142661848	2.58501703956517	1.91190236092806	1.57238777566378	1.67715083012435	2.08841583085067	3.34861656779191
1.311	2.74227737988536	2.74634144620906	1.96271572163081	3.34255615104806	2.58491657783221	1.91123212279713	1.57152857802199	1.67595274809394	2.08747594160004	3.34873025059337
1.312	2.74231429970841	2.74519186653424	1.96233440421941	3.34137381628976	2.58439126889758	1.91026981930729	1.57079446993357	1.67428960554094	2.08677517313346	3.34885128454406
1.313	2.74140579503438	2.74360467696331	1.96161804398109	3.34017150150151	2.58429080726618	1.90964263571367	1.570060364149	1.67345297843511	2.08595484758688	3.34929866638408
1.314	2.74145502259653	2.74223117280334	1.96097248643272	3.33900868210441	2.58379293521351	1.90897240482891	1.56928817824981	1.67143852456816	2.08560280623599	3.34974604942268
1.315	2.74089448098444	2.74118331915525	1.96049584136451	3.33790486502038	2.58404873022871	1.90811200746139	1.56825498893289	1.67047805115233	2.08501828329468	3.34997341731007
1.316	2.74143339436236	2.74000297833342	1.95930005996041	3.33648608302108	2.5834229611468	1.90751425361869	1.56808098462288	1.66904240541912	2.08431586201843	3.3495554411021
1.317	2.74064498128491	2.73865001718027	1.95877436229951	3.33512630437978	2.58318088470328	1.90691650136759	1.56644962987467	1.66737929872024	2.0832614036886	3.35010180569043
1.318	2.74027539260914	2.73729706448243	1.95808253501732	3.33353007011829	2.58269673240902	1.90577984991885	1.56576446011478	1.66622172991006	2.08231987107638	3.35057124992916
1.319	2.74042010251683	2.73601503598162	1.95731712866639	3.3321703036055	2.58269673240902	1.90491946442845	1.56534849260777	1.66441454713643	2.08161911473684	3.35011651054195
1.32	2.74014599006847	2.73485524241113	1.95664983009362	3.33124397344369	2.58209840241169	1.90408850630288	1.56438328361494	1.66262761370191	2.08103294059525	3.35090495247317
1.321	2.73946536447465	2.73369545411595	1.95578909839649	3.32976575376595	2.58184260854119	1.90353380972931	1.56350508070886	1.66193510815329	2.08033218757472	3.35057860300455
1.322	2.73936989094145	2.73233226609952	1.95547858772261	3.32864246102623	2.58171471168781	1.90263038640755	1.56249095781982	1.65966290733255	2.07962480013509	3.35070699506567
1.323	2.73976710504973	2.73106052424387	1.95526340534306	3.32708574531812	2.58113010229847	1.90174058930405	1.56163180159965	1.65860898006256	2.07904194769453	3.35092701266077
1.324	2.73904954886972	2.72991101668253	1.9539968398544	3.32554854799284	2.58076013113133	1.90090964268546	1.56061768691418	1.65731747902534	2.07763713444982	3.35148808835398
1.325	2.73908648187431	2.72909740874723	1.95320969180072	3.32424781306504	2.58076013113133	1.9005156936454	1.55995157515956	1.65539661438195	2.07751757822642	3.35116909217341
1.326	2.73882468624	2.72782568307066	1.95206298563412	3.32298656952736	2.58037644156162	1.89971417476637	1.55935342809506	1.65399140059848	2.07634690583302	3.35151750556038
1.327	2.73844279559757	2.72635056437428	1.95175247774395	3.32176481636933	2.58002018994847	1.89859118192711	1.55844535966048	1.65304109887763	2.07576074174523	3.35151750556038
1.328	2.73830109981663	2.72498741760934	1.95113146265756	3.32032612875568	2.58064595342604	1.89792098477346	1.55756718369037	1.65077908211734	2.07505834185324	3.35096378260931
1.329	2.73811015530912	2.72425499787929	1.95060577573919	3.31904538695326	2.57942186549809	1.89745457253738	1.55636005333382	1.64958109402279	2.07400391543147	3.35163854697346
1.33	2.73794383697491	2.72306446419727	1.94998476239281	3.31744923029694	2.57905189615096	1.89625912297286	1.55583806204189	1.64816578529149	2.07412015191836	3.3515542804106
1.331	2.73774057986517	2.72185435783665	1.94895791713152	3.31634549390837	2.5792528127443	1.89532630662626	1.55518282104037	1.64709165359852	2.07306572869258	3.35177429938527
1.332	2.73759889000073	2.72077579562288	1.94797735209875	3.31504479752485	2.57842613533584	1.89490294332083	1.55406270172387	1.64529469237769	2.07213086363351	3.35189534227367
1.333	2.73734941773988	2.71940241401641	1.94745166955808	3.31335017829668	2.57893771925601	1.89414448888031	1.55332864842871	1.64436466448723	2.07107478779354	3.35235009309684
1.334	2.73737404703108	2.71793760977726	1.94661548380439	3.31204949418084	2.57832567787233	1.89300790221557	1.55221939915836	1.64321732315518	2.07025118561864	3.35235009309684
1.335	2.73680121973808	2.71698128905398	1.94604352456791	3.31055185268405	2.57768619903834	1.89251207721376	1.55159138275731	1.64142038320434	2.06955045763054	3.35247113737403
1.336	2.73641933585104	2.71605576991677	1.94520734140936	3.30976355215688	2.57745784626975	1.89178305317178	1.5508573371644	1.64021230296345	2.06849605008094	3.35269851395608
1.337	2.73656406883986	2.71468241365821	1.94403613437153	3.30820692217745	2.5773436700649	1.89079140970045	1.54978616992951	1.63878691295526	2.06826192217188	3.35259953881103
1.338	2.73660101721121	2.71352271777629	1.94339060768554	3.30686677765961	2.57717461694889	1.8901506593025	1.54894610048994	1.63737165521429	2.06709128537007	3.35315326855514
1.339	2.7359204073303	2.71257667956644	1.94281865170412	3.30607848661826	2.576361665036	1.88968426337287	1.54821206310733	1.63628743264212	2.06638226773116	3.35316798283334
1.34	2.73595735757306	2.71141699315505	1.94226845271547	3.30477783323925	2.57634794554963	1.88875147460372	1.54748889536772	1.63476859535579	2.06579944111606	3.35306900844831
1.341	2.73579105173987	2.71070514820291	1.94155212619391	3.30278782551201	2.57549383815613	1.88796361663262	1.54679292636774	1.63309554294105	2.06486459832207	3.35340271885666
1.342	2.73561242934125	2.70983001070795	1.94112177772863	3.30148718494208	2.57560801364839	1.88775984358995	1.54593383621621	1.63191787123763	2.06439468858661	3.35341007658236
1.343	2.73552927726344	2.7078362742083	1.94076499810294	3.30060042786986	2.57569475086571	1.88633125084314	1.54503668767018	1.6306062340267	2.06357940236845	3.35341743445686
1.344	2.735470762036	2.70678856684902	1.94007319675354	3.29939827582481	2.57499597807141	1.8863018280117	1.54400361522734	1.62978997244584	2.06275415920697	3.35331110276775
1.345	2.73500573311575	2.70531356975676	1.93897280732921	3.29790069200583	2.57485436384955	1.88536905307374	1.54305754257172	1.627765674433	2.06216802086655	3.35375850399049
1.346	2.73535373708035	2.70457094037796	1.93847165879575	3.29663955098298	2.57437022404037	1.88456758989875	1.54277752760931	1.62681545097627	2.0615818836307	3.35378057947358
1.347	2.73476860234676	2.7032890650493	1.93768453563924	3.29543785155651	2.5743565046341	1.88373670682571	1.54174446575461	1.62516269540522	2.06064539411356	3.35300682454996
1.348	2.73478092205644	2.7023636007167	1.93715886619836	3.29352641559282	2.57387236548012	1.88331336276612	1.54083646205909	1.62347956186293	2.06029338141063	3.35356791632351
1.349	2.73484252318009	2.70100058481763	1.93606124877568	3.29194990147228	2.57414187405291	1.88241002317223	1.54017041422646	1.62217808688716	2.05923900543644	3.35380265629649
1.35	2.73539379374281	2.70040072992692	1.9359168799812	3.29122064753049	2.57327405247416	1.88101088740493	1.5395913624928	1.6207629067102	2.05842207321214	3.35368896568753
1.351	2.73499959724904	2.69879327630294	1.9353204100799	3.28972310046179	2.57301826402476	1.88074827589464	1.53852025829955	1.61958528355368	2.05748061357245	3.35381737492282
1.352	2.73460540138154	2.69740974165358	1.93412471043023	3.2883635137715	2.57256156675949	1.8800192891384	1.53780528147709	1.61792243679685	2.05654247667795	3.35393842551071
1.353	2.73436828371505	2.6968098966324	1.93340839709374	3.28666902627009	2.57216416478321	1.87958233757615	1.53722623664453	1.61683827264653	2.05572721159087	3.35417316798134
1.354	2.73430978320538	2.69531441775032	1.93343291840927	3.28523049912468	2.57276247579136	1.87864959153461	1.53638621446702	1.61541298641991	2.05514108646352	3.35373312270803
1.355	2.73452536523455	2.69434790800002	1.93226174612926	3.28387093033618	2.57166630920751	1.87768742623446	1.53559513331033	1.61377042261725	2.05490530860035	3.35407419683031
1.356	2.73414349333476	2.69320884186231	1.93171432283422	3.28270831826406	2.57179420298168	1.87662338460757	1.53454307861319	1.61247912035074	2.05338437794894	3.35417316798134
1.357	2.73358301049189	2.6921714653021	1.9309734921568	3.28130928442754	2.57120961417285	1.87679772254546	1.53380908565293	1.6111472966267	2.05244459298829	3.35440055113888
1.358	2.73400185233151	2.69056405837754	1.93013733921857	3.27981178143584	2.57072548012218	1.8761570173677	1.53305606849538	1.6100834161784	2.05174556727264	3.35442263270256
1.359	2.73354916356061	2.68985228024872	1.92963620005734	3.27845223430772	2.5699855600831	1.8754280450642	1.53267004781104	1.60831704537782	2.05103990158219	3.35442999352174
1.36	2.73335822904433	2.68868242486842	1.92877552934881	3.27728964165619	2.56971605332737	1.87456777260428	1.53161800793714	1.60726330795129	2.05057001223746	3.35421733115772
1.361	2.73339520369757	2.68762452631557	1.92839423541239	3.27622552775979	2.57018646628527	1.87366447077728	1.5306339403349	1.60560052496464	2.0497481227305	3.35444471560706
1.362	2.73333671294524	2.68656663187656	1.92760437082074	3.2746295733733	2.56927308267438	1.8729649297268	1.52972597683825	1.60451639740701	2.04857921648768	3.3545657693857
1.363	2.73355229847194	2.68540706103916	1.9266729018143	3.27346699459153	2.56923192123593	1.87203221190245	1.52900289244323	1.60250238788834	2.04811099117319	3.35434574578822
1.364	2.73309961701023	2.68455253545585	1.92622080590608	3.27220594643637	2.56897613523932	1.87166773194168	1.52867395229543	1.60214101471842	2.04752321989182	3.3546721005367
1.365	2.73299182395453	2.68341351525524	1.92514497736244	3.27064948311785	2.5682499389621	1.87153643090049	1.5272549472163	1.60036455600559	2.0462364365018	3.35392778360582
1.366	2.73304113079956	2.68257953821971	1.92476368579776	3.26934897299692	2.56827737999445	1.87057429551679	1.52667593379354	1.59892920804955	2.04576821473667	3.35426886164139
1.367	2.73328137309349	2.68139944236167	1.92399834874332	3.2677530501986	2.56775208866726	1.87004909449945	1.52581692855275	1.59810290340492	2.04447811760978	3.354276223735
1.368	2.73269624774608	2.68046379343421	1.92325753265426	3.26668896800054	2.56726795944632	1.8697140407955	1.5254499451267	1.59643003120833	2.04401155913869	3.35418461767995
1.369	2.73273323169644	2.6790700792782	1.92287624225035	3.26562488971738	2.56703961574797	1.86854816074467	1.52488995964696	1.59513880296863	2.04330591046754	3.3542835859776
1.37	2.73235136793953	2.67811389548945	1.92201558691515	3.26440334191071	2.56712634666558	1.86841686140861	1.52392494970771	1.59372374748704	2.04248570017227	3.35441200425985
1.371	2.73291499937254	2.67727993515236	1.92113041559868	3.26294538420721	2.56654176708205	1.86768791346154	1.52323993496696	1.59228842697002	2.0413151610753	3.35441936705732
1.372	2.73273639741766	2.67591705191251	1.92089348540756	3.26168437518314	2.56617181119213	1.86717853682643	1.52246793381243	1.5908632481473	2.04049661680328	3.35453306063545
1.373	2.73254546616401	2.67475752742665	1.9204386414828	3.2606992534263	2.56608508172798	1.86665334233829	1.52190795601578	1.58992326866293	2.04025918862864	3.35388035149286
1.374	2.73259478646142	2.67392357850414	1.91965154628848	3.25945778421793	2.56605763981693	1.86608512151436	1.52094296168686	1.58897315574466	2.03874165195707	3.35444145634388
1.375	2.73254864426149	2.67265211553945	1.91881541617825	3.25772396692467	2.56530400868016	1.86499171137261	1.52040200810543	1.58718663287096	2.03920321975951	3.35421406890107
1.376	2.73276423727054	2.67202152249562	1.91848041471535	3.25669938743782	2.5651031087747	1.86465666602527	1.51941800102387	1.58588530747493	2.03791647071071	3.35412982853373
1.377	2.73270576717259	2.67063812168843	1.91793300176907	3.25490658251362	2.5649614957973	1.86395715349484	1.51855902697837	1.58434646283584	2.03698171372915	3.35434248928275
1.378	2.73251483712158	2.66970251246627	1.91683267869894	3.25360613481479	2.56437692188383	1.86309692283817	1.51834701204156	1.58303501135609	2.03615819814489	3.35469093554336
1.379	2.73255183401543	2.66884803427384	1.91661751809951	3.25240416211097	2.56447737100694	1.86239741510292	1.51743909242069	1.58173370279408	2.03580621265407	3.35413719219968
1.38	2.73238556999688	2.6680346508027	1.91626074944573	3.25114319250775	2.56397952578479	1.86179978188362	1.51717812860022	1.58031870801475	2.03487146185358	3.35459196924388
1.381	2.73251803429524	2.66687516085038	1.91559075135139	3.2500596314778	2.56375118528588	1.86129042211684	1.51602016327154	1.57934834557835	2.03381717168387	3.35393189564374
1.382	2.73223164064821	2.66559345723968	1.91461302109209	3.24814845798202	2.5636232938289	1.86029890561825	1.51552817086239	1.57757201165324	2.0329986472325	3.35450036766608
1.383	2.73225630812969	2.66475953834345	1.91413366828881	3.24692697065719	2.56302500132145	1.86026948172992	1.51447622093941	1.57638441479557	2.03264666515416	3.35459933349072
1.384	2.73229331063954	2.66379313043005	1.91363254583515	3.24590242391476	2.56286966734246	1.85970127794995	1.51381025883393	1.57484561487559	2.03147616308669	3.35418137732484
1.385	2.73243811387625	2.66244059134227	1.91272562335243	3.24487788034507	2.56228509744139	1.8592643706989	1.51325030270681	1.57391582448154	2.0314711797634	3.3539687173643
1.386	2.732259520856	2.66126057743033	1.9119848276118	3.24347900457019	2.56264132769398	1.85863732165055	1.51256532780576	1.57297589773654	2.02994538094895	3.35452982690476
1.387	2.73206859286319	2.66085389848865	1.91129306593711	3.24208013459326	2.56264132769398	1.85754394640866	1.51191838824861	1.57105549121604	2.02959838504697	3.35440876690218
1.388	2.73213027201931	2.65894165969437	1.91069388177655	3.24109506801237	2.5616868076767	1.85734020679271	1.51082842561125	1.56988819924416	2.02866531471644	3.35364236305861
1.389	2.7322504085862	2.6582905508787	1.90978696492679	3.23932187682359	2.56060440078285	1.85734020679271	1.51024946187967	1.5685565213357	2.02760606127338	3.35387711727741
1.39	2.73219195546822	2.65714137608081	1.90938116732859	3.23833681788436	2.56034861960541	1.85630568595487	1.50940954184892	1.56725527080586	2.02725906915402	3.35388448240759
1.391	2.73191790231112	2.65650054531036	1.90880650308765	3.23687896674752	2.56057695667225	1.85564922047329	1.50861858168918	1.56619153719667	2.02631769897047	3.35366445780092
1.392	2.73254003353416	2.65590081375656	1.90876021374013	3.23573605805744	2.55997867030837	1.85548850395608	1.50842559585798	1.56488015472837	2.02526509859731	3.35390657869231
1.393	2.73269718833578	2.65473110085483	1.90761362931226	3.23465254306521	2.55995122631768	1.85497916048293	1.50718069962872	1.56357891892603	2.02479690819389	3.35367918837412
1.394	2.73220753330281	2.65333751029396	1.90694364810913	3.23366749707287	2.5600928386409	1.85468715149763	1.50668873252531	1.56225740421584	2.02409130106891	3.35345916383166
1.395	2.73202894592378	2.65250363028	1.90689735820457	3.23169741313061	2.5598782244209	1.85438154671732	1.50610978173847	1.56132765417537	2.02280627605337	3.3535654933957
1.396	2.73266342074687	2.65197475055636	1.90594141844967	3.23035759320537	2.55936666305421	1.85411896232981	1.50526987755871	1.55988232257733	2.0223331048621	3.35390657869231
1.397	2.73260497727293	2.65071366332273	1.90486564694191	3.22937255908041	2.55903788221348	1.85308445643469	1.50495188564701	1.55880846993858	2.02151294886129	3.35392131029395
1.398	2.73296540958624	2.65030700254837	1.90436453397481	3.22811167345183	2.55875465688998	1.8524868476051	1.50405495124836	1.55704238956999	2.02104310261202	3.35348126060748
1.399	2.732882287909	2.64933036692722	1.90374358762659	3.22718564801142	2.55902415958344	1.85212239819416	1.50362002746868	1.55620605039206	2.01999051961315	3.35371601741481
1.4	2.73258355846065	2.64839483536834	1.90391245044047	3.22582630610514	2.55899671477044	1.85152479184077	1.50309004884157	1.55500838532215	2.01940446064052	3.35315490673949
1.401	2.73305180114949	2.64680822276171	1.90281216972804	3.2245064307927	2.55804220700983	1.85095661135541	1.5023751621399	1.55358336449793	2.01870218816316	3.35350335872426
1.402	2.73315960608101	2.64618796612527	1.90216671170139	3.22279232687529	2.55775898244098	1.85089776293079	1.50162225616916	1.5524161396728	2.01823068455731	3.35327596785631
1.403	2.73264526662731	2.64533355781162	1.90166560146317	3.22184677437333	2.55815637430195	1.84949882662598	1.50119827871756	1.55110480867166	2.01717478821264	3.35272958998195
1.404	2.73300570910893	2.64417416410883	1.90092482620974	3.22074338173508	2.55730231369177	1.84963011642718	1.50053236112379	1.54954583772727	2.01670660954211	3.35294961419957
1.405	2.73342458836417	2.64311643738012	1.90087853432966	3.21971891380927	2.55706025717255	1.84952825094613	1.49986644565494	1.54872980515367	2.01588646791221	3.35274432218477
1.406	2.73355708155309	2.64204843866307	1.90023307914671	3.21847798047824	2.55731603648232	1.84820176415657	1.49946148331478	1.54741848771866	2.01494845378441	3.35231164026561
1.407	2.73337850080638	2.64090961084985	1.89925264220003	3.21680336678872	2.55717442405203	1.84773545681604	1.49898854738601	1.54599349877634	2.01424452968219	3.35242533541997
1.408	2.73349865151388	2.64059435140574	1.8989421725629	3.21564098841233	2.55634781183332	1.84830362903699	1.49862160454536	1.54480601250169	2.01319363040049	3.3524179691217
1.409	2.73405003154389	2.63942470137567	1.89791544624319	3.21491192177588	2.55600531339629	1.84710843761485	1.49781168764673	1.5432775053251	2.01248971001941	3.35243270186713
1.41	2.73397926016413	2.63847892916142	1.89767578353396	3.21307986137829	2.55609203303873	1.84684586084347	1.4970587984094	1.54197635454198	2.0115500443638	3.35175789804664
1.411	2.73421956798281	2.63753316028845	1.89712838456824	3.2125281797087	2.55574953466995	1.84664213243529	1.49656686070591	1.54139783791418	2.01131595905539	3.35255376395432
1.412	2.73390848967218	2.63647545871139	1.89638488650779	3.21063712822001	2.55559419903689	1.84553522311546	1.4964309095267	1.5398389080742	2.01026008531345	3.35222741104875
1.413	2.73442283844021	2.63595688625115	1.89652922935117	3.20984906993353	2.55526542454739	1.84534508621801	1.49532204159788	1.53865144352868	2.00932374883001	3.35234110651514
1.414	2.73437676308815	2.6345633843412	1.89514301783229	3.20882463379419	2.55535214381188	1.84521379863682	1.4950040743818	1.53722649145526	2.00826455930258	3.35222741104875
1.415	2.73489111461253	2.63394315722648	1.89516752966403	3.20772128572646	2.55489548068656	1.84414991015646	1.49463713754096	1.53651401761807	2.00838409249075	3.35190842532527
1.416	2.73472488582446	2.6330076812632	1.89478625659552	3.20622409967868	2.55425603602654	1.84384432253459	1.49377827148396	1.53532656447848	2.00697793561062	3.35168103482813
1.417	2.73526393589021	2.63205165416245	1.89390115258072	3.2058298940755	2.5545255372013	1.84365418695136	1.49314234601632	1.53377780751946	2.00627735147429	3.35180209685692
1.418	2.73518082256658	2.63129894433246	1.89337553928477	3.20387987213949	2.55391354009627	1.84345046205191	1.49240847848768	1.53308563699639	2.0056896560372	3.35169576844163
1.419	2.73543349140259	2.63045485686431	1.89273009756824	3.20228424213817	2.55344315652595	1.84327616243292	1.49210952310501	1.5316404114046	2.00486788113081	3.35168103482813
1.42	2.73551660384389	2.62982436228904	1.89229980378649	3.20159466274761	2.55320110317793	1.84231414490506	1.49144363633753	1.53032915709775	2.0041639789663	3.35170313547164
1.421	2.73584003766055	2.62855309999199	1.89210916798018	3.20086562929615	2.55392726380366	1.84190670014592	1.49093271168791	1.52939950858014	2.00345841733469	3.35146837799392
1.422	2.7357692755301	2.62784150961887	1.89148823924449	3.1994669310713	2.5534568805127	1.84181842528644	1.49073974453599	1.52810856133888	2.00287404936239	3.35104306496194
1.423	2.73599724968351	2.62686494409811	1.89148823924449	3.19907273630609	2.55295905002375	1.84068211720289	1.48966892743816	1.52726214007651	2.00193441198503	3.35114939314041
1.424	2.73600960023071	2.62644804559736	1.89110696825147	3.19712274707895	2.55294532605447	1.84138155613738	1.48917701217695	1.52571341837196	2.00134672489976	3.35105043193832
1.425	2.73622522511825	2.62540066343653	1.89034170193799	3.19590143136453	2.55224661603792	1.84068211720289	1.48900304921807	1.52453615211725	2.0005282829686	3.35083777582166
1.426	2.73656101491321	2.62466852623949	1.8898869004947	3.19483758157016	2.55257538461028	1.84025883657555	1.48849213383409	1.52381355445649	1.99982439027776	3.35061038578787
1.427	2.7371955441899	2.62339728710059	1.88929048514093	3.19367527724132	2.55237450446363	1.839720110416	1.48776925614755	1.52214103176053	1.99947244450949	3.35073881508979
1.428	2.73751898645533	2.62287874063451	1.88953014064684	3.1926114348455	2.55223289172396	1.83961825047681	1.48740233019277	1.5210977440659	1.99818087283834	3.35018507428893
1.429	2.73753133905709	2.62171944100514	1.88854973301765	3.191567499131	2.55234705590116	1.83869925826987	1.48650549703727	1.51991034396261	1.9974786459947	3.35007874654654
1.43	2.73681369751522	2.62121117677434	1.8880241266276	3.18979455820446	2.55223289172396	1.83891881714362	1.48633153500465	1.51895027570848	1.99677642071841	3.34966080346131
1.431	2.73786713619232	2.61969553398098	1.88771366505856	3.18898699753524	2.55164834791123	1.83832124514713	1.4861385729726	1.51775273143871	1.99583680115597	3.34963870184146
1.432	2.7386094905928	2.61973664904118	1.88730788650411	3.18778525912099	2.55150673516767	1.83753354105846	1.4861385729726	1.51612084236811	1.99536699245707	3.34932708650278
1.433	2.73820293559645	2.61833294372261	1.88728337691693	3.18685934416148	2.55115051982875	1.83756296578577	1.48532872800072	1.51575955111085	1.99419496459832	3.34964606889945
1.434	2.7386094905928	2.61747861651781	1.88644731154136	3.18611079341076	2.55090846835372	1.83686353858209	1.48451888879351	1.51433469326561	1.99372515829745	3.3489860031243
1.435	2.73872966078935	2.6166551284785	1.88599251581553	3.18429842739915	2.55015486564574	1.83719853948271	1.48474984619721	1.5133949435941	1.99279052952687	3.34887230890561
1.436	2.73957983922436	2.61581108521529	1.88568205577814	3.18315605747618	2.55006815218502	1.83593097249082	1.48389102608995	1.5122075698859	1.99219621759541	3.34920602485137
1.437	2.73956748406394	2.61506869471464	1.88539610488303	3.18213169882276	2.55031020295005	1.83610526396328	1.48346711144376	1.51113386054616	1.99161518963741	3.34866702131444
1.438	2.73990329134888	2.61422465613477	1.88508564519598	3.18096943603169	2.5501823150898	1.83582911459579	1.48306219662418	1.50934773612283	1.99067724564897	3.34889441003893
1.439	2.74044238109207	2.61359419869343	1.88408074180754	3.1802404503599	2.54981237664521	1.8357996894828	1.48265728324389	1.50819083628309	1.99055605963462	3.34854596026394
1.44	2.74055019947118	2.61242465783962	1.88396091670708	3.17917664974402	2.54955660131598	1.83473584535335	1.48233935163929	1.50734445620989	1.98961811872213	3.34856069415014
1.441	2.74086129869077	2.61158062705179	1.88369947480676	3.17819175364674	2.54898578878983	1.83450270567497	1.4816735003461	1.50650823160325	1.98832824683473	3.34823434583536
1.442	2.74105222289226	2.61116375238664	1.88312485846615	3.17663568457659	2.54908622589454	1.83486712783361	1.48158652017786	1.50545484700317	1.9877422449346	3.34856806131601
1.443	2.74180695775636	2.6102077974144	1.88290971717084	3.17612351430858	2.54834635167093	1.83416770922953	1.48079569941012	1.50428780941209	1.98738865232539	3.34856069415014
1.444	2.74223823798157	2.60925184553197	1.88207366103384	3.17500072143396	2.54824591489593	1.83393457019617	1.48043978278675	1.5030903123219	1.98704004009341	3.34791536501305
1.445	2.74242916255895	2.6085094717236	1.88195383684608	3.17375958277585	2.54800386574147	1.83370143141342	1.48015984784974	1.50201663000419	1.98598258549894	3.34736162986879
1.446	2.74234605839711	2.60778765948254	1.88173869626665	3.17320796735157	2.54784852796987	1.83409527784646	1.47981192821721	1.50107691680258	1.98550947189084	3.34781640547821
1.447	2.74265716195053	2.60726914364333	1.88133292294343	3.17178982146022	2.54787597850942	1.83336643643064	1.47919507640463	1.50001339585972	1.98492181548811	3.34727003743872
1.448	2.7434826549477	2.6064148481589	1.88068750260277	3.17043068530579	2.54777554237829	1.8331763042286	1.47877118154748	1.49953846418711	1.98445700174612	3.3472626702332
1.449	2.74369829829179	2.60547946917003	1.88107148134201	3.1692290121968	2.54716355808428	1.83273945341874	1.47887715503313	1.49847494815708	1.98351741857891	3.34693632341418
1.45	2.74369829829179	2.6047371051339	1.8807610247713	3.16859850743525	2.54702194540862	1.83284130970334	1.47808635009194	1.49704000524912	1.98316217164215	3.34682999693229
1.451	2.74391394221127	2.60408610839748	1.88047236276464	3.16784999393271	2.54727771943707	1.83269644848671	1.47811635115873	1.49610030661162	1.98199184655648	3.34616257078788
1.452	2.74463161968648	2.60315073726411	1.87985145101317	3.16672722646177	2.54677989715435	1.83214189732345	1.47766246016058	1.49502664480569	1.98163826079687	3.34638995721662
1.453	2.74484726538448	2.60284580145292	1.87985145101317	3.16560446232708	2.54630952706761	1.83243388538166	1.4775564880585	1.49432441415978	1.98081820687812	3.34618467183478
1.454	2.74548184493934	2.6016968650671	1.87961180478854	3.16456059662368	2.54618164028238	1.83183633017014	1.47702662983197	1.49325075756694	1.97987863454411	3.34605624451336
1.455	2.74576823359067	2.60062901592811	1.87939666563848	3.16349684381357	2.54615418882674	1.83160319364163	1.47664072854311	1.49254853094323	1.97940719044357	3.34563093994167
1.456	2.74609170548107	2.6001915965137	1.8792060333073	3.16233464218076	2.54554220714261	1.83167562365556	1.47642878694336	1.49101011678403	1.97870334366526	3.34585095911054
1.457	2.74641517866813	2.59956117057624	1.87901540105453	3.1614087953709	2.54568381945064	1.83113692133554	1.47602389623199	1.48993646991156	1.97823687825242	3.34585095911054
1.458	2.74702504245718	2.59894102708451	1.87834547829117	3.1606208496745	2.54518599927634	1.83117992571177	1.47581195616185	1.48935805914991	1.97788163806746	3.34563093994167
1.459	2.74775509613352	2.5975579771694	1.87793970788902	3.15997080405261	2.5451997251921	1.83150133833951	1.4756869961363	1.48781965961871	1.97659015373224	3.34550251349213
1.46	2.74798311089657	2.59725304816497	1.87793970788902	3.15831635601431	2.5451997251921	1.83110749570929	1.4752821086477	1.48746855242757	1.97600749003279	3.34539618741253
1.461	2.74868844387177	2.59639878114995	1.8772942936382	3.15719361688099	2.54457401938985	1.83116634718222	1.47508916022013	1.48640507475952	1.97565059416223	3.34520563621174
1.462	2.74880863406544	2.59587000610557	1.87722348389974	3.15650413135125	2.54397576667682	1.83043751475333	1.47470326396241	1.48506350932301	1.97483055482671	3.34441715475039
1.463	2.74909502468992	2.594903819685	1.87691303020163	3.15544040328655	2.54386160680125	1.83080193068624	1.47438535868323	1.48403051515309	1.97435746075469	3.34453821379047
1.464	2.74980036128249	2.59462973812942	1.87631392174308	3.15447512965281	2.54407620068104	1.83075892845177	1.47426040186425	1.48318418406768	1.97400554266289	3.3437644682077
1.465	2.75044732872205	2.59395819876496	1.87645824902168	3.15319494584377	2.5437199945741	1.83106449229563	1.47373056426884	1.48176961818079	1.97330170760693	3.34399185236761
1.466	2.75097410717264	2.59322614519731	1.87621860596529	3.15226912294639	2.54336378903566	1.83033566016855	1.47336365957391	1.48106741750719	1.97294979064253	3.34388552690322
1.467	2.75158398676696	2.59280929857756	1.87571752170349	3.15207222206174	2.54336378903566	1.83072950209098	1.47351863029362	1.48058235152538	1.97177618417355	3.3434528587343
1.468	2.7512357699012	2.59197560740567	1.87574202736805	3.15063426783526	2.54347794875955	1.83065707410908	1.47311375123654	1.47871321410016	1.97177286869966	3.34311914969583
1.469	2.75258809127169	2.59132463641687	1.87543157473955	3.14966900764903	2.54286597192602	1.83048279279808	1.47307577727526	1.47821799022604	1.97119021145158	3.34267911615171
1.47	2.7531025110005	2.5903790275422	1.87483246968049	3.14933421355691	2.54272436006778	1.83058464674044	1.47292080574634	1.4775157975098	1.97106572369214	3.34279280772493
1.471	2.75330580613405	2.59017574722842	1.87469084912162	3.14775837734158	2.54189779238794	1.83058464674044	1.47258392125182	1.47646251181543	1.97013281070113	3.34236750784825
1.472	2.75383259445037	2.58898573554296	1.87445120746387	3.14695089929568	2.5421535634965	1.83078835503293	1.47205409505952	1.47527526344875	1.96953855421415	3.34214012492049
1.473	2.75433465151657	2.58891494145794	1.87440490262327	3.14643877096631	2.54139997721156	1.83019080431164	1.4722470391902	1.47456291628915	1.96895092844879	3.3422464497864
1.474	2.7545379480022	2.5877352162759	1.87392561980415	3.14555240892232	2.54152786257198	1.83027908532106	1.47166820739431	1.47395405253807	1.9682487613218	3.34180641768418
1.475	2.75537587069599	2.58763357711681	1.87371048393247	3.14431137906754	2.54128581842442	1.83011837730293	1.47169823103821	1.47290077833767	1.96743205400105	3.34157903574159
1.476	2.75586556397965	2.58655549569519	1.87330471745087	3.14366136288208	2.54114420664709	1.83004595090727	1.47110041746476	1.4718373460855	1.96707682917012	3.34170009294769
1.477	2.75597339679503	2.58616950529484	1.87335102324828	3.14301134789201	2.54101632144302	1.83046922159856	1.47133132950455	1.47088755924879	1.96718805807603	3.34160113474623
1.478	2.75711009223946	2.58549798187141	1.87308958190445	3.14198710326408	2.54053223384751	1.83057107501976	1.47106244910799	1.46982413323662	1.96578704576803	3.34135165427909
1.479	2.75740885738883	2.5847762322414	1.87304057248286	3.14060850973422	2.54078800405418	1.83064350107769	1.47086950680256	1.46934924218009	1.96578207566524	3.34126006176314
1.48	2.75761215721007	2.58457295630655	1.87280363600633	3.14013551944664	2.54003442046643	1.83064350107769	1.47065758101562	1.46863690675219	1.96437444269931	3.34059265050725
1.481	2.75800638879298	2.58405448503383	1.8722290410861	3.13958395938347	2.53979237727596	1.83062993093586	1.47014675214182	1.46722240310817	1.96437113017678	3.340607382568
1.482	2.75872412543603	2.58276285877172	1.87201390622321	3.13846127635381	2.53969194578721	1.83007537838754	1.47040768960945	1.46664403872412	1.96343491984062	3.34026631153279
1.483	2.75942949566083	2.58225467318692	1.87220453666052	3.13792959450395	2.53943617619139	1.83057107501976	1.47049466884303	1.46592154545891	1.96307970137454	3.33961363471906
1.484	2.7595373312337	2.5814918026284	1.87203841067423	3.13661002058649	2.53906624885741	1.83079064077679	1.47035074163682	1.46485813502632	1.96237588998261	3.33962100059258
1.485	2.76045837672138	2.58063757993527	1.87198940188275	3.13568424082871	2.53893836425276	1.83060050286765	1.4700518392429	1.46354712242658	1.96214018262497	3.3392799311813
1.486	2.76124684951709	2.58065814488114	1.87163264557927	3.13485691104821	2.53906624885741	1.83049864957484	1.4700518392429	1.46283479851194	1.96166711314335	3.33905991765636
1.487	2.76169056829842	2.58000719687631	1.87155913273704	3.13491591800208	2.53858216420545	1.83060050286765	1.46973395573523	1.46201900210859	1.96108446911495	3.33872621502852
1.488	2.76250378685889	2.57992612590342	1.8711533681376	3.13369480122828	2.53836757634075	1.83086306570401	1.46980195345575	1.46117271474651	1.96072925423589	3.33852829863496
1.489	2.76298112234175	2.57885835337678	1.87136850245416	3.13290691669827	2.53821223775256	1.83096491914759	1.46957105107802	1.45988204408937	1.95967354532101	3.33819459639125
1.49	2.76326752420117	2.57821769164711	1.87096273798293	3.13148891241728	2.53762772441514	1.83049864957484	1.46935913068104	1.45939700140154	1.95920213545709	3.33808090727299
1.491	2.7639021842026	2.57780086729056	1.87120237646906	3.13117369899904	2.5379701959698	1.83089249395613	1.46946509080393	1.45857104890239	1.95885354425643	3.33765561335167
1.492	2.76484799509389	2.57747539599502	1.87096273798293	3.13048426654521	2.53761399720538	1.83076121239629	1.4697070483952	1.45741435562552	1.9579090727842	3.33742823557305
1.493	2.76521749381624	2.57717049058289	1.87053246986207	3.13007060784118	2.53737195593516	1.83089249395613	1.46951410892421	1.45669187854251	1.9577945308599	3.33708716980351
1.494	2.76573194974956	2.57608216221374	1.87079661206608	3.12886907420073	2.53724407177298	1.83102377561541	1.46928320934938	1.45586593301202	1.957089075851	3.33742823557305
1.495	2.76655755715539	2.57566534076058	1.87041265099703	3.12790417862339	2.53734450182469	1.8304556532881	1.46896533165198	1.45469908524565	1.95708576639844	3.33685242841539
1.496	2.76734604931409	2.5752588028489	1.87012670608229	3.12749052272229	2.53747238595758	1.83071821646247	1.46873443479902	1.45384264601626	1.95603337857704	3.33653345866073
1.497	2.76774029633386	2.57482141704261	1.86986256510413	3.12684053634762	2.53712991485679	1.83125691070425	1.46910133213101	1.45265547227211	1.95579436737668	3.33620712447623
1.498	2.76805144835222	2.57481113430661	1.86933698363575	3.12638744312493	2.53664583327549	1.83128633923233	1.46948720921789	1.45256217147244	1.95485652486908	3.33620712447623
1.499	2.76867375438528	2.57428239782364	1.86962562774846	3.12591478193482	2.53653167673396	1.83141762118998	1.46906337430429	1.45172606936212	1.95473867434892	3.3363208124182
1.5	2.76955772240046	2.57373309698735	1.86919266219411	3.12471326185071	2.53616175246124	1.83168018540378	1.46883247940688	1.45076616898246	1.95450131932009	3.33587342594509
1.501	2.77008456396016	2.57366231126439	1.86945680194715	3.12400427312818	2.53616175246124	1.83103963852204	1.46865852004224	1.44995040470233	1.95426561881407	3.33533444691939
1.502	2.77078997217726	2.57280811037626	1.86909734732546	3.12264530660033	2.53600641392982	1.8322777393714	1.46913137541263	1.44875307669482	1.95321158473815	3.33522812418575
1.503	2.7713875384203	2.57197447781948	1.86909734732546	3.1226648761473	2.53606132388574	1.83154890324713	1.46870754348672	1.44840201287621	1.95308877348736	3.33467441713854
1.504	2.77188963631521	2.57207611097735	1.86924166877319	3.12229066450041	2.53553606114662	1.83157833217966	1.46858260819295	1.44757608721347	1.95273687837461	3.33467441713854
1.505	2.77252433055605	2.57109971570709	1.86869158485467	3.12187701558367	2.53542190502476	1.83197217922434	1.46852567621382	1.4466060290362	1.952383330138	3.33421966983148
1.506	2.77302643132273	2.57026608777487	1.86984076133969	3.12132548458074	2.53554978869339	1.83217588585319	1.46891155026768	1.44614133612691	1.95238002356253	3.33378701602178
1.507	2.77381494410906	2.57036772036859	1.86917085739724	3.12008483943946	2.53482367024855	1.83210346177165	1.46857470244627	1.44471675808182	1.95097410166078	3.33391543118505
1.508	2.77432942338347	2.56973735935089	1.86885771143173	3.1196711928808	2.53436704843093	1.8324090219411	1.46876763919355	1.44389084086783	1.95085459986511	3.33312699056233
1.509	2.77515506886014	2.56927941536369	1.86893122091764	3.11919853935162	2.53485112617451	1.83197217922434	1.4690096029161	1.4434261522822	1.95062055569072	3.33324804071791
1.51	2.77563242286972	2.56887288634593	1.86878689965953	3.1187650276817	2.53456790334116	1.83256973383863	1.46899062652611	1.44283766627838	1.95038320581417	3.33280802432629
1.511	2.77593121206567	2.56822196254668	1.86869158485467	3.118193930463	2.53435332026381	1.83201517453063	1.46888467007579	1.44187778698905	1.94944042062997	3.33290698246786
1.512	2.77715112601266	2.56813061351858	1.8689802277927	3.11768184183296	2.53425289326953	1.83287529486807	1.46902067879759	1.4416505285539	1.94920472494122	3.33223959582425
1.513	2.77767799164441	2.56801869872395	1.86902653573551	3.11713031735218	2.53398339828274	1.83316728998229	1.46912663496272	1.44012250910257	1.94885118186319	3.33257328885666
1.514	2.77839580290201	2.56747969122599	1.86881140283409	3.11646077800956	2.53436704843093	1.83256973383863	1.46928162008587	1.43976128537261	1.94861713885973	3.33224695936008
1.515	2.7789810112421	2.56649302797686	1.86835663443542	3.11553505006861	2.53341262381638	1.83313786073445	1.4691756640592	1.4391626363054	1.94768262086646	3.33180694493433
1.516	2.77978192100492	2.5669304019854	1.86852276113091	3.1151214090697	2.53339889524114	1.83340042699931	1.46913771348815	1.43785171314027	1.94721123210947	3.33156484845523
1.517	2.78028403828944	2.56576104330729	1.86900203247591	3.11508197298085	2.53375508814476	1.83334156879676	1.46926264456281	1.4375210008317	1.94708842925248	3.3315869380152
1.518	2.78121756097605	2.56608650240735	1.86859627006888	3.1140382328804	2.53389669989759	1.83347285189431	1.46929269973189	1.4360964570038	1.94661869392951	3.330798507872
1.519	2.78157469436535	2.56585239196469	1.86862077326857	3.11362459354118	2.53374135988711	1.83399798528101	1.46946666114538	1.43597266012	1.94626515421922	3.33147325296094
1.52	2.7822094246547	2.56521175727759	1.86890671764545	3.11321095476563	2.53327101205858	1.83399798528101	1.46944768645445	1.43490934127311	1.94590831262688	3.33069954923298
1.521	2.78365746273447	2.56509984373018	1.86895572430006	3.11277774424831	2.53339889524114	1.83420169396174	1.46904284024038	1.43454812200728	1.94520784069162	3.33037322195967
1.522	2.78365746273447	2.56458140643849	1.86862077326857	3.11204891255127	2.53305643164928	1.83415869842102	1.46962164809501	1.43323721477221	1.94485430284186	3.33013112832166
1.523	2.7842303027793	2.56393049187571	1.86876239659519	3.11181259000356	2.53354050709103	1.83402741473293	1.46968965457028	1.43219424600204	1.94485430284186	3.32992584817486
1.524	2.78513908528714	2.56402184023879	1.86866708177774	3.11159584046816	2.53307016054199	1.83459554509329	1.46939076347201	1.43170923308434	1.94438457089487	3.32959215924484
1.525	2.7858445432316	2.5635947528206	1.86902653573551	3.11098531737336	2.53304270290279	1.83501882687096	1.46965170630781	1.43054247439109	1.94402773258646	3.3294784755886
1.526	2.78657476515445	2.56339149165193	1.86897752932653	3.11033536016762	2.53307016054199	1.83515011117248	1.4694698576717	1.43005746321472	1.94344345818622	3.32892478311777
1.527	2.78707689837532	2.5632898611595	1.86888221448348	3.109862717112	2.5325860859962	1.8354556749848	1.46989367574396	1.42982004365169	1.94320941858315	3.32869741692687
1.528	2.78757903272744	2.5624048422238	1.86878689965953	3.10939007460369	2.53294227735284	1.83564581916647	1.47004866463602	1.42863294807431	1.94285258226898	3.32871214110759
1.529	2.78828449903414	2.5624048422238	1.86885771143173	3.10931120492341	2.53248566133756	1.83519310643666	1.47026057429969	1.42804448770548	1.94238285345727	3.32783212609717
1.53	2.7893842493937	2.56232377637885	1.86876239659519	3.10856280759579	2.53210201221533	1.83580653417731	1.47041556339505	1.42745602841155	1.94191147514068	3.327711081705
1.531	2.78980329587145	2.56209995148427	1.86885771143173	3.10852337300919	2.53233031992129	1.83624338302476	1.47046459834001	1.42650635779196	1.94179198071309	3.32726371426286
1.532	2.79018519676805	2.56156095451707	1.86926347397033	3.10781441166413	2.5322161660098	1.83673909333627	1.47095642579347	1.42580427901681	1.94073798295611	3.32683107061428
1.533	2.7910109118737	2.5609203286848	1.8694786069148	3.1077355428269	2.53224362454516	1.83673909333627	1.47063856142492	1.42521582373279	1.94084922785641	3.32706579641053
1.534	2.7920399660877	2.56037105178212	1.86971824327714	3.10718403422338	2.53235777824517	1.83694280363106	1.47060061582532	1.4245137480465	1.94038445118183	3.32683107061428
1.535	2.79286569091688	2.56004559896862	1.86926347397033	3.10663252661275	2.53154497482657	1.836811518386	1.47094854275038	1.42356408530992	1.94002927032108	3.3266037070253
1.536	2.79343854750755	2.56027970417201	1.86978905496639	3.10696728922302	2.53141709190508	1.83684094841566	1.4708425885388	1.42296546061394	1.9400259714743	3.32606474409455
1.537	2.79401140586362	2.55972014652219	1.86959842504389	3.10617946280577	2.53198785853787	1.83780294226915	1.47094854275038	1.42250080433729	1.93991142674769	3.32583002032166
1.538	2.79475404476819	2.56005588090923	1.8696447337633	3.10564781539033	2.53165912793051	1.83790479793011	1.47140242468541	1.42130355897581	1.93955294893996	3.32572370010722
1.539	2.79608193531135	2.55983205791694	1.87036364359258	3.10547050528061	2.53164539820734	1.83816736976456	1.4717693253214	1.42107631882223	1.93943675472343	3.32537529662081
1.54	2.79596168877601	2.5597304283976	1.87038544838694	3.10489942510833	2.53204277703869	1.83816736976456	1.47192431722932	1.42060149150237	1.93873134538279	3.32505633627941
1.541	2.79655932091553	2.55950660569343	1.87084021896045	3.10482055792312	2.53143082183955	1.83863365378913	1.47203027178355	1.42024028442047	1.93814542912334	3.3246016146272
1.542	2.79769626787806	2.55941525817414	1.87093553409164	3.10458423938117	2.53106090322312	1.8389256569506	1.47211725401667	1.41893960054475	1.93825667725946	3.32507105779993
1.543	2.79870058729102	2.55970986475773	1.8714856208894	3.10460381514726	2.53141709190508	1.83933308170945	1.47207930961895	1.41837150607903	1.93802099227557	3.32460897488821
1.544	2.79940609080894	2.55940497625295	1.87124598313336	3.10428863032375	2.53167285779971	1.83933308170945	1.47244621119654	1.41763892141855	1.93755291943117	3.32417633509037
1.545	2.79960943312506	2.55980121278035	1.87112616441171	3.10356009986053	2.53154497482657	1.83946436831441	1.47230231331099	1.41718444795142	1.93719774469224	3.32416897481793
1.546	2.80042280453704	2.5592827832595	1.87213102404726	3.10330392501359	2.53165912793051	1.83982879837715	1.47262017616889	1.41694703676884	1.93661512734911	3.32372897552702
1.547	2.80143952363586	2.55927250161882	1.87167625132554	3.1033235017497	2.53170031797623	1.84035394662914	1.47296810658889	1.41552257277136	1.93696206067833	3.32328161715739
1.548	2.80214503651248	2.55947576075215	1.87184237816154	3.10245709713276	2.53144455192005	1.84076137432082	1.47294913483566	1.41494431077323	1.93637285168558	3.32307633798786
1.549	2.80283816422416	2.55916059056182	1.87251228530614	3.10210248166807	2.53207023716558	1.8411688041918	1.47370191281622	1.41485104507029	1.93625501006556	3.32294793906159
1.55	2.80374702799304	2.55925193867016	1.87212832411436	3.10161027098415	2.53133039915555	1.84149023901866	1.47359595803686	1.4139946727978	1.93566745030561	3.32252266135978
1.551	2.80435706871505	2.55883513920196	1.87322850126974	3.10210248166807	2.53135785996576	1.84138838158902	1.47352794703457	1.41329262172913	1.93543176773577	3.32219634381072
1.552	2.80518284790105	2.55914002773041	1.87320399720609	3.10196460682532	2.5310746333285	1.84128652429561	1.47375095235352	1.41282798067617	1.93554631433203	3.32196898615255
1.553	2.80556476741414	2.55892648729639	1.87351444774604	3.10160999255574	2.53120251621621	1.84235039416049	1.47409888483667	1.41166129361437	1.93496040330897	3.32163530983628
1.554	2.80619959154545	2.55892648729639	1.8736097632769	3.10133424349579	2.53157243492231	1.84254054390017	1.47431079430264	1.41128991757773	1.93518949723958	3.32152163143457
1.555	2.80729943148053	2.55881457650045	1.87375138653471	3.10088118835256	2.53147201251906	1.84264240152609	1.47450373249425	1.41080492655731	1.93437449328214	3.32130163409478
1.556	2.8080173537648	2.55827558564815	1.87404003384787	3.10015266152116	2.53122997694563	1.84310869445522	1.47472673943647	1.41009270577374	1.93413222441877	3.32108163694946
1.557	2.80777683437553	2.5585096882086	1.87430147656918	3.10062529390368	2.53100167221209	1.84321055250495	1.47493864925354	1.40963824626005	1.93460688061225	3.32052060668183
1.558	2.80921268382415	2.55795013537342	1.87423066507155	3.10009337576785	2.5317277787369	1.84404128333368	1.47521857137871	1.40903964240129	1.93366415603076	3.32008061414773
1.559	2.81003848492971	2.55816367513967	1.87506670356756	3.09993592344342	2.53090125092088	1.8438375664926	1.47549849383044	1.40858518510901	1.9333139285399	3.32017957443146
1.56	2.81085189933926	2.55806204580564	1.8748515676991	3.09981762805917	2.53090125092088	1.84450757928348	1.47567246114787	1.40774917769189	1.93330898886721	3.32020900923016
1.561	2.8114123985536	2.55775715817015	1.87540165992499	3.09971918595871	2.53067294709921	1.84463886871584	1.47598245353741	1.40679955842822	1.93342518266358	3.31885960151253
1.562	2.81205963590491	2.55784850610936	1.87561679617842	3.09916769132851	2.5311295552097	1.84557146406974	1.47610738013898	1.40680973607267	1.93283762891335	3.31896591998674
1.563	2.81307641477411	2.55742142715539	1.87566310282565	3.09883293389756	2.53078709895166	1.84573218472545	1.47656127154817	1.4059839102384	1.93318456464472	3.31842697003848
1.564	2.81387744952492	2.5572181690903	1.8768831114148	3.0986556290373	2.53127116913461	1.8460377632584	1.47696612304181	1.40538531183165	1.9322467844724	3.31819961767459
1.565	2.81460778958255	2.55740086508955	1.87673878542961	3.09904939717744	2.53105659626698	1.84640220351983	1.47720810384632	1.40493086128678	1.93189491184384	3.31787330528146
1.566	2.81488184508915	2.5577468769064	1.87704923838035	3.09843889319339	2.53080083010344	1.84656292458575	1.47768096895392	1.4045696674493	1.93189491184384	3.31776698716407
1.567	2.81619748056627	2.55720788789764	1.87714455441847	3.09812371590997	2.53078709895166	1.84682550585295	1.47746905683546	1.40397107114989	1.93201110554345	3.31709964849254
1.568	2.81699852668565	2.55699434878601	1.87702473346561	3.09774952805607	2.53168228114598	1.84772867913105	1.47753706985352	1.40314525193231	1.93177213600264	3.3167586227911
1.569	2.8178243629058	2.55719760681564	1.87802960908143	3.09808428494917	2.53154066657166	1.84752495847257	1.47794192232791	1.40245340380685	1.9311862311516	3.31643231211335
1.57	2.81821869175241	2.5570959777703	1.87769465007871	3.09767066634011	2.53141278333808	1.84799126147996	1.47834677622471	1.40231943468667	1.9311862311516	3.3159923270954
1.571	2.81901974534969	2.55689271986278	1.87850619002439	3.09739492090624	2.53044464374456	1.84882200953336	1.47856978647952	1.40173102056867	1.93106674700319	3.31588600945896
1.572	2.81995346965607	2.55656727100102	1.87877033898888	3.09721761769394	2.53047210682688	1.84855942633361	1.47908059807855	1.40102899669315	1.93071652082085	3.31555234285263
1.573	2.82095789417429	2.55633317032419	1.87893646593547	3.09702073378804	2.530344223816	1.84895330128435	1.47904265407036	1.39985217426953	1.93048084332384	3.31511235938483
1.574	2.82135222820027	2.55667918096715	1.87955737512123	3.09654810520841	2.53115701702608	1.84895330128435	1.47928463730167	1.39985217426953	1.93047755332735	3.31487029862355
1.575	2.82217808435616	2.55666889984549	1.87972350235112	3.0965676860698	2.53033049224233	1.84972519151151	1.47958353583546	1.399046724913	1.93024352109887	3.31499132876693
1.576	2.82339828236847	2.55676024779212	1.88048874047375	3.09644939528403	2.53127116913461	1.84978405278521	1.47977647791499	1.3989229352457	1.93000619944674	3.31420297010782
1.577	2.82399598786383	2.55655698993779	1.88106334743509	3.0966462794004	2.53011592137252	1.85027979137915	1.4799125049868	1.39842777702155	1.93012239318388	3.3142176821511
1.578	2.82437793063826	2.55623154150631	1.88087000671392	3.09637053518051	2.53045837521278	1.85051294556975	1.48044229064295	1.39786991024091	1.93011910429656	3.31378505737933
1.579	2.82550265511541	2.55622126061826	1.88146912011286	3.09613422111782	2.53061372168987	1.85103811695908	1.48079023221732	1.3975087223227	1.93000291039291	3.31323876022789
1.58	2.82631613297125	2.55590609344029	1.88144461385928	3.095622163509	2.53047210682688	1.85134370267841	1.48107016085475	1.3966625581885	1.92952826974793	3.31333036534493
1.581	2.82726229446207	2.5564347992031	1.88216084329825	3.09544486200233	2.53057252672627	1.85183944455033	1.48164899148187	1.39609451527366	1.92976065791531	3.31289038614966
1.582	2.82744086962388	2.55645536110218	1.88240048967977	3.09570075852349	2.53011592137252	1.85230575636158	1.48182296294609	1.39562990151077	1.92976065791531	3.31232938022528
1.583	2.82825435596481	2.5559266554188	1.88314122736151	3.09562189964478	2.53045837521278	1.85290336305083	1.48189097648041	1.3952687154569	1.92975737067268	3.31223041880716
1.584	2.82936670601168	2.55569255521728	1.88321203754532	3.09566132904213	2.53035795553554	1.85313651994989	1.48217090635795	1.39456670642337	1.92975901422698	3.31169148039345
1.585	2.82958247818728	2.55634345127062	1.88366682558514	3.09518870173784	2.53011592137252	1.85425930698613	1.48274973958169	1.39421570253953	1.9295216951321	3.31113047710223
1.586	2.83049146141392	2.55646564221759	1.88421693162194	3.095385585937	2.53059998988945	1.85456489757967	1.48290473938696	1.3938545176615	1.92928766317801	3.31080417304387
1.587	2.8311722745976	2.55635373232761	1.88474253135878	3.09540516966304	2.530344223816	1.85436117038052	1.48329062915803	1.39374091036498	1.92928601982634	3.31035684337407
1.588	2.83233424040538	2.55593693657384	1.88488415113371	3.09522786923528	2.53012965330289	1.85506064617636	1.48348357434322	1.39233690095635	1.92928766317801	3.30990951488781
1.589	2.83241732819209	2.55582502684498	1.885099292586	3.09477482678669	2.53012965330289	1.8555269646392	1.48402446549991	1.39207914230686	1.92869847568729	3.31036419822693
1.59	2.83351730109722	2.55560120758897	1.88595985977735	3.09473539804881	2.52998803843585	1.85641660255931	1.4847661831787	1.39160435273292	1.92916653909442	3.30880222972342
1.591	2.83393645729497	2.55572339833214	1.88627031923393	3.09467638452096	2.52964558567937	1.856285306695	1.48458433053301	1.39149074637304	1.92822876978046	3.30903692395674
1.592	2.83483305899282	2.55549957909386	1.88667609628228	3.09436121384964	2.53023007253592	1.85669276522763	1.48490220958816	1.39103632181546	1.92845951524046	3.30880958382093
1.593	2.83579167238578	2.55564233261356	1.88710638142129	3.09447924149045	2.52998803843585	1.8574805421147	1.48553009056776	1.39006638167859	1.92845951524046	3.30814227359806
1.594	2.83658039037907	2.55585587079802	1.88756117516113	3.0945972699516	2.52964558567937	1.85765484116422	1.48531817069415	1.38997314073879	1.92822055596793	3.3080359579933
1.595	2.83717813171467	2.55615047496151	1.88823111340856	3.09382931635694	2.5292756693655	1.85768427229334	1.48598399888643	1.38996295829507	1.92799145263322	3.30736865019995
1.596	2.83818263907485	2.55629322915628	1.88875671844052	3.09416407171678	2.52891948567503	1.85874821804779	1.48626393354706	1.38972556482198	1.92822055596793	3.30759598833317
1.597	2.83869729730666	2.55584558936982	1.88906718004508	3.09378988815754	2.52924820534146	1.85921454418758	1.48703572563055	1.38902356788665	1.92763465674309	3.30681501319821
1.598	2.83972661876822	2.5554390761011	1.88992775731507	3.09302168066764	2.52940355215383	1.85911267815484	1.48731566160121	1.38888959752477	1.92810107677185	3.30670869793301
1.599	2.84013338769829	2.55630351081826	1.88999856613443	3.0929428253324	2.5292756693655	1.85988460439714	1.48768258547773	1.38796039263524	1.92798159786911	3.30626873071814
1.6	2.84080182217354	2.55599862582523	1.89088365470158	3.09337602295842	2.52914778662881	1.85973973388841	1.48768258547773	1.38738218715214	1.92775085106901	3.30594243237409
1.601	2.84173566346055	2.55630351081826	1.89097897261766	3.09335618349825	2.5292756693655	1.86038036397638	1.48824245924279	1.38725839964543	1.92809943459536	3.30494148097808
1.602	2.84254921020123	2.55640513927118	1.89150458129429	3.09306085545161	2.52937608804903	1.86100742278253	1.4884354087895	1.38691758715464	1.92762973001599	3.30528983679349
1.603	2.84306388114226	2.5562018824263	1.89207921020972	3.09264724586573	2.52876413872848	1.86160505208753	1.4888703483562	1.38643262098171	1.92809615064404	3.3041752207026
1.604	2.84373232219852	2.5561002540953	1.89224533653866	3.09256839163095	2.52879160301247	1.86160505208753	1.48943022479132	1.38596802230907	1.92762644620042	3.30396994436507
1.605	2.84467858435883	2.55642570282269	1.89267562872319	3.09243052198475	2.5290473683892	1.86227511960744	1.48951721299821	1.38526603398455	1.92739405698894	3.30340896258566
1.606	2.8456831281106	2.55611053597203	1.89322574981704	3.09278486609782	2.52877787079763	1.86253771728068	1.49009606512199	1.3846572824862	1.92739241511506	3.30285533484142
1.607	2.8463057065092	2.55645654897946	1.89380038253709	3.09241068416657	2.52867745272171	1.86313535060918	1.490674919051	1.38432665743023	1.92715510078329	3.30252904046696
1.608	2.84690347441891	2.5563343564677	1.89554607508862	3.09233183093695	2.52820711998278	1.86355868033022	1.4911288365724	1.38429610549843	1.92773771647424	3.30198276666615
1.609	2.84751365055044	2.5564462668166	1.89492241643496	3.09209551875254	2.52819338738707	1.86399558485454	1.49132178861915	1.3838213258578	1.9276182390038	3.30186910089492
1.61	2.84824413605179	2.5564462668166	1.89556786001614	3.09168191106817	2.52869118518755	1.86462265337556	1.49207462373575	1.38290232101661	1.92761988017542	3.30174808356126
1.611	2.84905771100217	2.55656845945431	1.8961179862534	3.09183937042343	2.52843541995907	1.86468151692725	1.49218058772426	1.38302610773448	1.9276182390038	3.3013228284344
1.612	2.84946449980233	2.55665980554728	1.89664360210845	3.09189838719955	2.5282208527241	1.8657160630836	1.49272149705209	1.3827683500207	1.92808630200352	3.30076185399589
1.613	2.85015777007651	2.55646683125293	1.89740887953289	3.09154379731119	2.52819338738707	1.86628427292236	1.49274047224101	1.38302610773448	1.92750368519012	3.30045761675618
1.614	2.85128265157966	2.55679228060631	1.89769483588279	3.09160281460223	2.52756770792685	1.86651744363773	1.49358030150735	1.38183916441265	1.92761495706213	3.2997903306442
1.615	2.85189284210701	2.55680256305551	1.8982939900389	3.09146494580025	2.528106703016	1.86742069780611	1.49394723472911	1.38159159151742	1.92796846568058	3.29931362059317
1.616	2.85292224029874	2.55731070480472	1.89934522888586	3.09162240654197	2.5275951731518	1.86768330103328	1.49442013376521	1.38160177617756	1.92796846568058	3.29922200889275
1.617	2.85361552119914	2.55691447379129	1.89975101760536	3.09136626179466	2.5275951731518	1.86835338742952	1.49491200982807	1.38076582605928	1.92784570720558	3.2991083448932
1.618	2.8540223196532	2.55747402848274	1.90049178965172	3.09118896814844	2.52772305554048	1.86874729373924	1.49564588082682	1.38089979724097	1.92761331629209	3.29845576522282
1.619	2.85493141425561	2.55702638459456	1.90077774725402	3.09114954310439	2.52797882047256	1.86934494326459	1.49583883703363	1.38031142101495	1.92772951170303	3.29790949972484
1.62	2.85554161643964	2.55756537401492	1.90080226012906	3.0912675802959	2.52783720521484	1.86994259435067	1.49631174017769	1.38008421901701	1.92831377080316	3.29735588479999
1.621	2.85615182061849	2.55778919626463	1.90178269937417	3.09065708863777	2.52772305554048	1.87090472561128	1.49699657850201	1.37994006253482	1.92772787115043	3.29724222184445
1.622	2.85686993364642	2.55782004519609	1.90218849025034	3.09122815557603	2.52748102360517	1.87087529432464	1.49736351686639	1.37959925972213	1.92784406673656	3.29668860869233
1.623	2.85725191655228	2.55758593962364	1.90278765574328	3.09124775008549	2.5274947565412	1.87131221485072	1.49743153045446	1.37854629852597	1.92807645818374	3.29636232146769
1.624	2.85845992568653	2.55758593962364	1.90357746287438	3.09079472147392	2.52723899186039	1.87167669465258	1.49779846945812	1.37878368477308	1.92807973892132	3.29549712400964
1.625	2.85909496282885	2.55802330176844	1.90386342150243	3.09061742937368	2.52773678841161	1.87233321431244	1.49846433524819	1.37829872679195	1.92807481801584	3.29538346199256
1.626	2.85960968201161	2.558124930146	1.90460420231144	3.09128694069684	2.52738060721626	1.8725369601401	1.49900525774295	1.37782395492343	1.92818937401024	3.29472354100133
1.627	2.86100869981137	2.55815577960616	1.9051053155444	3.08998711070625	2.52725272486132	1.87329535559331	1.49947816740528	1.37784432647602	1.92795534206151	3.2946098794872
1.628	2.86161892137751	2.55793195659848	1.90603947883179	3.09018399833912	2.52713857566406	1.87329535559331	1.50028796280992	1.3774729692725	1.92842340612511	3.2938216011558
1.629	2.86222914494524	2.55846066463589	1.90675574887176	3.09038088616989	2.52723899186039	1.87435937465031	1.50080991105682	1.37699819844523	1.92818773419388	3.2930700714292
1.63	2.86295969591967	2.55848123118452	1.90694638882203	3.09116843947388	2.52701069337192	1.87459255385983	1.50138879442374	1.37664721368105	1.92853960234496	3.29263747712555
1.631	2.86354509583981	2.55911156863179	1.90740121558627	3.0904200806967	2.52689654430234	1.87459255385983	1.50154379979112	1.37652342818769	1.92818773419388	3.29230384540961
1.632	2.8642508235901	2.55902022347235	1.9083816760985	3.09000647870811	2.52689654430234	1.87549584209367	1.50205467140151	1.37559426188097	1.92888819155503	3.2917649412823
1.633	2.86526787795504	2.55954893324541	1.90871666910185	3.0898686114979	2.52703815994002	1.87568601060082	1.50240263899018	1.37606903082537	1.92865088021187	3.29153762153071
1.634	2.86596119683824	2.55933539254039	1.90936213988197	3.09012452133196	2.52713857566406	1.87625424676239	1.50308749750309	1.37547047655334	1.9285363230804	3.2906503919474
1.635	2.86640526739763	2.55998629858306	1.90998309514036	3.09032141012195	2.52675492894228	1.87721640453812	1.50332949548068	1.37499570827656	1.92912058482064	3.29053673286433
1.636	2.86740991819722	2.55999658218224	1.91072388867136	3.09049847612934	2.52602883599326	1.87734771136722	1.50424527927624	1.3747685108727	1.92900438814193	3.28965685564973
1.637	2.86770883116763	2.56021012334041	1.9113938803859	3.09045905378015	2.52652663096449	1.87750845007773	1.50466126261538	1.37440734200876	1.92900274877758	3.28954319719654
1.638	2.86842699009233	2.56008792738076	1.91189500070838	3.09028176454262	2.5264124821502	1.87817856635111	1.50485422707073	1.37370537856736	1.9293513393405	3.28922426622374
1.639	2.86921581836432	2.56021012334041	1.91313967051768	3.0899666087356	2.52637128268417	1.87914073220356	1.50552011449731	1.37346799548899	1.92934970036158	3.28833704554123
1.64	2.87027015098052	2.56021012334041	1.91328127605575	3.08974989825026	2.52594215433546	1.87984028552693	1.50599303830126	1.37369519179084	1.92934970036158	3.28833704554123
1.641	2.87095106796717	2.56065777366918	1.91376063177707	3.09008465470475	2.52615671799408	1.88007347048039	1.50642800382659	1.37358159359647	1.92923514239435	3.28745717594194
1.642	2.87126240337915	2.56098322810954	1.91495627330038	3.09067532530378	2.52582800599785	1.88113752164335	1.50704486238648	1.37309664085394	1.93005343917932	3.28702458965942
1.643	2.87196815866263	2.56098322810954	1.91521771767436	3.0902617252152	2.52591468732907	1.88116695321523	1.50771075688713	1.37300341678368	1.92981776682153	3.28669831350679
1.644	2.87267391638431	2.56130868291807	1.91596127736831	3.08992696834116	2.52592842075958	1.88199782223201	1.50784678345947	1.3725388389384	1.93075554051559	3.28569744587065
1.645	2.87379893600858	2.56153250906867	1.91646240251792	3.09014346140406	2.52617045135971	1.88306188239424	1.50855064087812	1.37239467987001	1.93063442678786	3.28605310972455
1.646	2.87439678016847	2.56184768037716	1.9167974051888	3.0898873320489	2.52594215433546	1.88336751786978	1.50909158448198	1.37215729755036	1.93040039284196	3.28505959099352
1.647	2.87522288648235	2.56217313614609	1.91799305878074	3.09008422299078	2.52584173982417	1.88406708493359	1.50965151002883	1.37191991537253	1.93063442678786	3.2846123141876
1.648	2.87582073464897	2.56195959364017	1.91875839002098	3.09065529256098	2.52568639034977	1.88438856877768	1.50993147330802	1.37154856175208	1.93086846090022	3.2840513831944
1.649	2.87632308258639	2.56209207563495	1.91897355352892	3.09039916439425	2.52535767970924	1.88492739619696	1.51040440652921	1.37131117986332	1.93098957462725	3.28351983975114
1.65	2.8773402022077	2.56283433314646	1.92002485225075	3.09041876954433	2.52557224203464	1.88559753697932	1.51098331656157	1.3709602008606	1.93133652962446	3.28297360411626
1.651	2.8776267088105	2.56272241945746	1.92076566725993	3.09033992920921	2.52485988626973	1.88599147055665	1.51203516539668	1.3710941725089	1.93133489126652	3.28240533073136
1.652	2.87866867657013	2.5632614195082	1.92165084859144	3.0901036172037	2.52558597578044	1.88658916547283	1.51278807028588	1.37050581270511	1.93157220269505	3.28185909749071
1.653	2.87938687961447	2.56315979008794	1.92227182339075	3.09018224954457	2.52530274475729	1.88695366945207	1.51285608324808	1.36988689150561	1.93203863396005	3.28152548137364
1.654	2.87979373372287	2.56369879095387	1.92253603301152	3.09024127604435	2.52510191591642	1.88718686196428	1.51341601804218	1.37000048838509	1.93145272772225	3.28075928847008
1.655	2.88090637608975	2.56390205015311	1.92318153158344	3.09006399067597	2.52471827061312	1.88822151588106	1.51399493650249	1.37012427254457	1.9321548323582	3.27987944466209
1.656	2.8815042402073	2.56422750821471	1.92377798652161	3.09022146390821	2.52474573855852	1.8888192167501	1.5143128704871	1.36977329471281	1.93250834267447	3.27954583139876
1.657	2.8818986764363	2.56474594198514	1.92468769992343	3.09016243695721	2.52484615232944	1.88864488517925	1.51455487414909	1.3692985332445	1.93285857670059	3.27921221869549
1.658	2.88291582619574	2.56488871014878	1.92542852512692	3.09030009938308	2.52446250733473	1.88900939244009	1.51558775763607	1.36931890840801	1.93262290294874	3.27866599188584
1.659	2.88322718367134	2.56486814085557	1.92595418356142	3.0902606804129	2.52423421188592	1.89017536806828	1.5156747535067	1.36857620456745	1.93273910163932	3.27789246246084
1.66	2.88416126031926	2.56529523001858	1.92669501127247	3.09065446739313	2.52448997511937	1.89053987775532	1.51655263307628	1.3687203636963	1.93332337208032	3.27746723450708
1.661	2.88454327751414	2.56562068957116	1.92743584046802	3.09024087078758	2.52399218280749	1.89100627054619	1.51719957339519	1.36812181978895	1.93344448532107	3.27691366640877
1.662	2.88538185676294	2.56574288912067	1.92832104221781	3.09087097099407	2.52397844885805	1.89163341031846	1.51749852971778	1.36824560363124	1.9335557703232	3.27636009969123
1.663	2.88627867253535	2.56605806445776	1.9288712293189	3.09018164388449	2.52423421188592	1.89160397870519	1.51855041140326	1.36798784828654	1.93414331801458	3.27526765835432
1.664	2.88656518752722	2.56615969474493	1.92997160695013	3.09100863957042	2.52397844885805	1.89212923709305	1.51891738251352	1.36775046852027	1.93437899258162	3.27504035779406
1.665	2.88728342190621	2.5668106161495	1.9301867779875	3.09073290884275	2.52373641990483	1.8927699683238	1.51956432941358	1.36726552169555	1.93438226882653	3.2742888711335
1.666	2.88833787789471	2.56713607740731	1.93126263533279	3.09098883331443	2.52399218280749	1.89316391363009	1.52024924757095	1.36716211363557	1.93473086679947	3.27374265386926
1.667	2.88862439450312	2.56715664740969	1.9322431730347	3.09108728087752	2.52350812522082	1.89399482714149	1.5205102391401	1.36702814230944	1.93485034241862	3.2729691389953
1.668	2.88922228039825	2.56735990843244	1.93245834562713	3.09100844560267	2.52373641990483	1.89476688101015	1.52117617545878	1.36702814230944	1.93566865379296	3.27230193210167
1.669	2.89003603221613	2.56789891680465	1.93322371407296	3.09124475855154	2.52348065720762	1.89482574374713	1.52166811878567	1.36642960057169	1.93567029186517	3.27186202415821
1.67	2.89086221434605	2.56810217837073	1.93401361154063	3.09136281930301	2.52312448131936	1.89591929680203	1.52227710257119	1.36690435882285	1.93578812972974	3.27164207046885
1.671	2.89159289459333	2.56797997772074	1.93484978081501	3.09157932900263	2.52325236256851	1.89651701793868	1.52268205027577	1.3664194128799	1.93660316758519	3.27064126714823
1.672	2.89197492087414	2.56831572511087	1.93571047932374	3.09197312193648	2.52264042486805	1.89645815478146	1.52290507348781	1.3657276521932	1.9363724052098	3.27020870475639
1.673	2.89248973686291	2.56886502023768	1.93602097803254	3.0914610782716	2.52275457186344	1.89764001123311	1.5236279737564	1.36524270741248	1.93707615806443	3.26964781099801
1.674	2.89322042464448	2.56896665127972	1.93657118014542	3.09157914161621	2.52262669077943	1.8981788728143	1.52446791671866	1.36560386895631	1.93707452005908	3.26944254392241
1.675	2.89381832371405	2.56906828238305	1.93786223571851	3.09222905044111	2.52239839692727	1.89867471353233	1.52476688476224	1.36511892431004	1.93730692083992	3.26922993474604
1.676	2.8946196678433	2.56993275805374	1.93826806019925	3.0916972058043	2.52299660012153	1.89940376065021	1.52551983330961	1.36511892431004	1.93754423539968	3.26823648339066
1.677	2.89513449183975	2.57013602090147	1.93922409179695	3.09218944944498	2.52227051591699	1.9002346971609	1.52609878665069	1.36510873643742	1.9378961128348	3.26789554461487
1.678	2.89573239624725	2.57059397320035	1.94039530382821	3.09218944944498	2.52202848822858	1.90090488536456	1.52655276839254	1.3649849534148	1.9384853062996	3.26712939041825
1.679	2.89642581041462	2.57038042488345	1.94085018943445	3.09281955941262	2.52163111163434	1.9012988440882	1.52679477882438	1.36463398017081	1.93848039207834	3.2662569345645
1.68	2.8972520233352	2.57091943869955	1.94183075825307	3.092031785696	2.52164484569267	1.90135770858427	1.52797168080744	1.36439660224884	1.93883554649742	3.26592334052737
1.681	2.89744304017568	2.57111241655741	1.94240550162118	3.09232713294898	2.52128867192917	1.90223167592597	1.52807766791889	1.36473738749799	1.939072862773	3.26494458501584
1.682	2.89816131936679	2.57112270191752	1.94326622077375	3.09230733566559	2.52140281838143	1.90272752532416	1.52900462741341	1.36414903653826	1.9395360282761	3.26459631071427
1.683	2.89886717136939	2.57153951435262	1.94336154547205	3.09303589733973	2.521046644935	1.90332526453979	1.52937161464381	1.36367428131126	1.93942310346403	3.26395849158172
1.684	2.89959788728494	2.57176334885438	1.94472342250657	3.09313434701102	2.52056259151578	1.90342715337126	1.52956460248154	1.36391165885437	1.9401252243386	3.26351859764325
1.685	2.90029131368725	2.57285166788584	1.94551335383768	3.09325241654584	2.52064926909483	1.90478339092246	1.53063553362106	1.36366409341203	1.94000738500824	3.26240418513088
1.686	2.90060270407463	2.57261754684289	1.94610983579249	3.09287823729449	2.52053512281475	1.90488528037271	1.53108952371868	1.36341652814061	1.94071278351141	3.26154642459908
1.687	2.90122548697753	2.57295330004461	1.94697056427584	3.09321300169177	2.52005106989442	1.90504603452301	1.53186148325508	1.36341652814061	1.94024470202313	3.2612128368872
1.688	2.90213480214038	2.57348203275549	1.94797568522089	3.09329165779683	2.51978157520696	1.90621209426973	1.53250846636883	1.3629417735836	1.94071278351141	3.26065196527156
1.689	2.90251684213153	2.57360423651808	1.94823712899267	3.09366566660808	2.51980904371866	1.90634341678871	1.53280744763591	1.36269420867705	1.94094518631246	3.25989317114531
1.69	2.90292374678259	2.57411239902744	1.9493375796528	3.09360663024705	2.5196674292151	1.90701362387268	1.53336743239087	1.36247720758925	1.94165222509505	3.25921866162411
1.691	2.90387036751327	2.5746617050028	1.95046256845177	3.09342935163161	2.52002360151266	1.90704305608699	1.53412041085145	1.36235342517483	1.94165058673018	3.2581409667442
1.692	2.90449316343233	2.57453950098619	1.9509637307	3.09376411713766	2.51927005497128	1.90764080676938	1.53461238772149	1.36233304936575	1.94223487203842	3.25726853836546
1.693	2.90480456245794	2.57509909350449	1.95208872663086	3.0938033633433	2.51915590902426	1.90857366532781	1.53508537558549	1.36246701958927	1.94223814860069	3.25670767618036
1.694	2.90507866105896	2.57509909350449	1.9526606824511	3.09394122776806	2.51928378899541	1.90917142013124	1.535906371287	1.36222964280305	1.94270623277414	3.25627513341183
1.695	2.90597556068917	2.57571917723568	1.95330624185217	3.09465000954713	2.51900056135974	1.90896763686462	1.53671633174536	1.36186848387673	1.94271278725698	3.25569959688563
1.696	2.90628696179265	2.57605493391637	1.95459736461769	3.09374416067948	2.5184160981935	1.91010428537432	1.53699632897036	1.36199226615741	1.94305975394676	3.25526705548056
1.697	2.90724603890312	2.57626848617272	1.95488334364766	3.09480749924892	2.51830195263943	1.91023560989569	1.53764332664555	1.3618582959435	1.94376188207213	3.25440931301461
1.698	2.90783154300987	2.57669559113127	1.95526746325556	3.09443331907153	2.51789084584817	1.91109601917176	1.53818433210126	1.36137335518003	1.94376679788982	3.25407573521155
1.699	2.90834640686465	2.57722433025296	1.95713337162899	3.09417721649722	2.51813287109072	1.91132923710309	1.53890730095191	1.36162091944321	1.94411212754287	3.25296870510062
1.7	2.90959203606207	2.57753951702399	1.95792052145636	3.0946104353649	2.51767628882159	1.91202889245759	1.5391873009921	1.36149713729033	1.94470133206792	3.25230889225497
1.701	2.90999895734511	2.57807854342658	1.95871049162998	3.09535863801181	2.51732011893781	1.91312252833713	1.53990231534986	1.3610121968977	1.94493373727946	3.25164174362528
1.702	2.91015267382236	2.57819046317037	1.95911633598937	3.09502386969109	2.51692274677111	1.91402597803907	1.54076131257131	1.36100200910448	1.94540510203129	3.25110290841135
1.703	2.91076305693972	2.57862785676579	1.95995256274079	3.09504349754749	2.51692274677111	1.9141142753993	1.54123431421597	1.36100200910448	1.94529053807482	3.25032212668573
1.704	2.91170972731313	2.57860728496029	1.96078879127716	3.09545709014089	2.5165391093175	1.91455128517313	1.5414273137681	1.36102238480805	1.94599103191407	3.24966232072114
1.705	2.91263153034418	2.57916688519901	1.96196007883375	3.09543730642799	2.51693648090751	1.91530981606123	1.54281630435888	1.36065103889509	1.94622671503446	3.24879725537435
1.706	2.91253601726362	2.57968534250292	1.96284538782168	3.09577207539533	2.51602759342399	1.91598005120134	1.54307731530727	1.36087822716436	1.94622835376495	3.24803115430093
1.707	2.91343294930734	2.58034657946232	1.9635372189329	3.09581133414925	2.51581303755469	1.91650536312204	1.54351233442963	1.35993891165994	1.94693048815246	3.24726505530154
1.708	2.9140309060636	2.58002110379364	1.96411201058447	3.09569310036632	2.51591344839706	1.91663669136553	1.54409134049044	1.35993891165994	1.94657860141202	3.24705245868218
1.709	2.91406822046213	2.5805395625425	1.9655230437251	3.09592941720366	2.51504576513408	1.91720503470529	1.54467034841498	1.36041366300968	1.94693048815246	3.24637798781988
1.71	2.91516862561888	2.58118022913804	1.96566462154341	3.09549619483475	2.51517364374404	1.91809490362333	1.54503736010053	1.36027969336475	1.94728401404025	3.24539929775449
1.711	2.91545516766561	2.5812818640499	1.96662073006491	3.09594904807946	2.5153015224047	1.91866325057737	1.54589637935503	1.35958794255831	1.94751478200971	3.24484580127863
1.712	2.91609044701624	2.58194310435523	1.9675305923435	3.09602772203139	2.51456171898061	1.91931989892172	1.5463693927497	1.36018647526937	1.94787322504268	3.2437461477559
1.713	2.91690431938357	2.58267512308484	1.96848670667173	3.09628367153125	2.51430596216021	1.91952369196691	1.54703541237355	1.35992872372852	1.94798942832914	3.24309369316784
1.714	2.91771819541942	2.58267512308484	1.96925216670904	3.09657903205658	2.51430596216021	1.91996071260825	1.54761442910636	1.35981512991894	1.94810399283661	3.24276746640077
1.715	2.91773063555619	2.58321415860115	1.97037440253735	3.09626389429902	2.51405020554238	1.92045660049891	1.54828045294373	1.35981512991894	1.94880940874878	3.24188774983733
1.716	2.9185320751254	2.5835293514836	1.97116440802625	3.09630330444369	2.51369403879918	1.92051546725607	1.54885947355754	1.35981512991894	1.94904345509694	3.2414478926627
1.717	2.91913004666554	2.58418031051004	1.97214507422255	3.0971303445166	2.51331040447091	1.92128761543545	1.54910149380826	1.35957775450283	1.94939534439902	3.24002202922001
1.718	2.91944147375956	2.58414945237847	1.97271704787306	3.09744534126373	2.5128126265835	1.92181293967314	1.55010452610956	1.36005250547534	1.94939534439902	3.2392486178517
1.719	2.9201598455543	2.58492262081241	1.97379304745238	3.09760284031557	2.51279889274106	1.92184237332321	1.55083856717717	1.35992872372852	1.94904837253819	3.2385961731705
1.72	2.92054190794315	2.58491233468481	1.9749889225329	3.09779974916343	2.5128126265835	1.92271642450737	1.55105057363687	1.35968116036225	1.94939862259345	3.23804269154335
1.721	2.92067474760189	2.58546166033354	1.97587427125099	3.09762247603238	2.51220070558474	1.92324175186255	1.55192861702511	1.35946416087142	1.95033481035377	3.23716299069491
1.722	2.92189558881901	2.58618340152327	1.97671053655367	3.09772093056163	2.51227364827822	1.92386897950269	1.55236364867674	1.35968116036225	1.9504559321495	3.2363969216406
1.723	2.92231498023046	2.58598012839227	1.97735614428056	3.09787843068325	2.51181707272129	1.92389841343743	1.55283667693408	1.35934037922699	1.95068997951312	3.23573714976721
1.724	2.92299603662171	2.58640724692377	1.97821695667997	3.09819343228682	2.51131929674571	1.92477247260214	1.55332870448043	1.35957775450283	1.95045757164237	3.2348647897002
1.725	2.92351094707256	2.58706849836851	1.97874269365032	3.09839034237022	2.51156131773124	1.92503513849098	1.55380173506276	1.35920640967936	1.95127591833254	3.23354525492668
1.726	2.92425422288372	2.58750590487844	1.9799140442299	3.09854784414246	2.51131929674571	1.92566237104299	1.55485380548947	1.35897922253762	1.95174565375688	3.233530589464
1.727	2.92467362133936	2.58801408986311	1.98065498861127	3.09856748270019	2.51143344031186	1.92593863699584	1.55513382601489	1.35909281606542	1.95186349758958	3.23233935345678
1.728	2.92492284104268	2.58822765048236	1.9815158097872	3.0988038017796	2.51066617685374	1.92612883767687	1.55601188866126	1.35898941064389	1.95186185815926	3.23177855322553
1.729	2.92555816215219	2.58854284857752	1.98280704606024	3.09905976021445	2.51067991046056	1.92695987369631	1.55637891825192	1.35898941064389	1.95233487351857	3.23035274053649
1.73	2.92649248406596	2.58921439118952	1.98349890557659	3.09941417530664	2.50985344059579	1.9281554831453	1.55688995607749	1.35897922253762	1.95350511812576	3.23003385969068
1.731	2.92680392614052	2.58930574217385	1.98404919593489	3.09947322347605	2.51031001292685	1.92822795049547	1.55749901040832	1.35887581728253	1.95280461056131	3.22927514189484
1.732	2.92730640413592	2.58993614084208	1.98481469520454	3.09972918411028	2.50969809576538	1.92878272432779	1.55799105077673	1.35896903454825	1.9533872737136	3.22828917631703
1.733	2.92752233009272	2.59015998918757	1.98620127571555	3.09947309850553	2.50957021894447	1.92857892240691	1.55858910170964	1.35897922253762	1.95304357929201	3.22785667289618
1.734	2.92873077313693	2.59067846524456	1.98684690259048	3.0995125057413	2.50932819920478	1.92924919757005	1.55946718166389	1.35897922253762	1.95351003735996	3.22718959003689
1.735	2.92893425534565	2.59101423860672	1.98801828170258	3.09986692406226	2.50824597978287	1.92997834350316	1.55992122522875	1.35932000337946	1.95397649637365	3.22630259325462
1.736	2.92951981119317	2.59153271612105	1.98863936475126	3.10020170074058	2.50881669266928	1.92997834350316	1.56067429904059	1.35862825424073	1.95386193138535	3.22509672332285
1.737	2.93013026067606	2.59206148099082	1.98971541832736	3.10045766398468	2.50834638811552	1.93076636098002	1.56076130780838	1.35934037922699	1.95491597569849	3.22498310051926
1.738	2.93037108404704	2.59262110603212	1.99105292278585	3.10055612082377	2.50819104417299	1.9315091107094	1.56142737550164	1.35908262815637	1.95479977057505	3.22365628422271
1.739	2.93057456820382	2.5928038106512	1.99162777564831	3.10071362803188	2.50769327281906	1.93114453496422	1.56211244778207	1.35921659762499	1.95456900081851	3.22345103082284
1.74	2.93086112440079	2.59302766095037	1.99289450353432	3.10142259047716	2.50732337812239	1.93223826399222	1.56277852021309	1.35898941064389	1.95492253634554	3.22235146461047
1.741	2.93137605985912	2.59357700131368	1.99306061888988	3.10138318391838	2.50708135974875	1.93263227595189	1.56335758537221	1.35826709811654	1.95515330599532	3.22169905687651
1.742	2.93271738984374	2.59396298516756	1.99476064588234	3.10189511599468	2.5064831815848	1.93336143295067	1.56400465877607	1.35898941064389	1.95527935386914	3.22028062505537
1.743	2.93304129287474	2.59473617836873	1.9952127581462	3.10244645702825	2.50669773201173	1.93382791582831	1.5644967176885	1.35875203574042	1.95574745467861	3.21973451232945
1.744	2.93312436380572	2.5950410969286	1.99640871632544	3.10224954111737	2.50611328813432	1.93416306143131	1.56477675085399	1.35875203574042	1.95574745467861	3.21874125095292
1.745	2.93373482648363	2.59538716139922	1.9971742470327	3.10258432084119	2.50619996255758	1.93473145039005	1.56582888083995	1.35876222400727	1.95574909554607	3.21830143141576
1.746	2.93353133869297	2.59580400665871	1.99801056190536	3.1024070512959	2.50608582050578	1.93492165807671	1.56628293641561	1.35888600558598	1.95633504287328	3.21741446578355
1.747	2.93476471815033	2.59632249261774	1.99911119847911	3.10262361471822	2.50561551943762	1.93559195318531	1.56709304721584	1.35898941064389	1.95668529906783	3.21632225248263
1.748	2.93540008636174	2.59664798556743	1.99963696693666	3.10325377061504	2.50531856741567	1.93551948336607	1.56739208897527	1.35864863081811	1.95691935037222	3.21545727881608
1.749	2.93557867666206	2.59728868614348	2.00035340266739	3.103174960308	2.50483453320674	1.93605844102461	1.56791415307986	1.35863844247099	1.95704047840439	3.21480488590716
1.75	2.93590258712212	2.59729897260898	2.00123882900683	3.10370665913769	2.50436423352139	1.936918948947	1.56835722323002	1.35852484928764	1.95762314604508	3.21358440885526
1.751	2.93671655133744	2.59783803410094	2.00238570670976	3.10380511804188	2.50460625009075	1.93688951444162	1.56947737875118	1.35849428470659	1.95785883884134	3.21303830881757
1.752	2.93735192911566	2.59826516935456	2.00348635988959	3.10366725423009	2.50423635838655	1.93761868529023	1.56947737875118	1.35842144469799	1.95774427441192	3.21205240024564
1.753	2.93765094230464	2.59890587337012	2.0046823517978	3.10415954948935	2.50408101605458	1.93804214124645	1.57005646494013	1.358772412391	1.95809781419058	3.21127907166063
1.754	2.93796240740514	2.59879394596915	2.00499290722855	3.10451398220514	2.50338243508554	1.9386399749627	1.57065455985044	1.35899959886706	1.95810109705069	3.21040678446876
1.755	2.93848981889271	2.5994346511084	2.00616435121061	3.10498662906772	2.50324082637978	1.93897512796542	1.5707905694999	1.35898941064389	1.95903894794783	3.20952717285601
1.756	2.93908784912285	2.5999840031629	2.00793524498908	3.10538046779166	2.5027430613222	1.93960239930859	1.57177472755969	1.358772412391	1.95892274245365	3.20853394997895
1.757	2.93951974374913	2.60028892674836	2.00817213855891	3.10510473981496	2.5027430613222	1.93963183460073	1.5725278449962	1.35890638254354	1.95904223136937	3.20777528469115
1.758	2.93971078612766	2.60072635218604	2.00850725173694	3.10553798334235	2.50250104592995	1.94009833068951	1.57265287229061	1.35901997566409	1.95869525784648	3.20722186920809
1.759	2.94030881992764	2.60116377837799	2.00967870828985	3.10557728797763	2.50200328181158	1.9403610145521	1.57338698518316	1.35900978720713	1.95939905758214	3.20644855493903
1.76	2.94084869360841	2.60146870306776	2.01044427381857	3.10612874392938	2.50208995529642	1.9407980767996	1.57400410026094	1.35889619400632	1.95940069992998	3.20568256885153
1.761	2.94144673084647	2.60157034475668	2.01164029378234	3.10671950645317	2.50176126691593	1.94142535336437	1.57463219629049	1.35853503771502	1.95998336885793	3.20437782661063
1.762	2.94126814129896	2.60211970072284	2.01209241301746	3.10681796706229	2.5013776441006	1.94228588229531	1.57482523016006	1.35853503771502	1.96057096554495	3.20383174375608
1.763	2.94177065800349	2.60242462646363	2.01371889323181	3.10707394582132	2.5011356295747	1.94202319619589	1.57561637688947	1.35888600558598	1.96080666146804	3.20230711224489
1.764	2.94300410361245	2.60299455804491	2.01436457653389	3.10731027091644	2.50100775546299	1.94231531814486	1.57598343780594	1.358772412391	1.96045804489669	3.20195895429647
1.765	2.94312453599825	2.60296369714603	2.01513015415807	3.10719206124673	2.50014010542135	1.94314641462731	1.57673657083891	1.35832822929314	1.96092779461753	3.20053329314334
1.766	2.9434111025933	2.60394019907205	2.01625541493569	3.10815701831455	2.5003821193298	1.94320528701989	1.57737271014122	1.35901997566409	1.96139754502634	3.19987360786626
1.767	2.94381810250468	2.60445869866884	2.01697188179065	3.10829488267248	2.49991182565591	1.9437442620549	1.57750871642079	1.35914375736432	1.96151539343451	3.1994411428995
1.768	2.94435799335081	2.60470313201661	2.01783280279565	3.10831453851817	2.49988435788696	1.94410885849877	1.5781068382204	1.35878260089159	1.96139754502634	3.19813642720194
1.769	2.94496849747079	2.60458091518711	2.01854927254015	3.1083735974849	2.49904417810984	1.94431267519454	1.57889800119625	1.35903016423794	1.96163817111201	3.19726417835842
1.77	2.94527997862167	2.60531298859926	2.01972076565181	3.10884624967037	2.49891630460992	1.94477918126988	1.57928407865738	1.3589267599686	1.96198843076397	3.19616471592174
1.771	2.9451844559181	2.60618785502525	2.02115661515169	3.10896436852593	2.49877469726381	1.94600432266784	1.58007524801354	1.35891657119763	1.96199007399117	3.19550504060574
1.772	2.94601092322045	2.60585206450782	2.02189765124685	3.10939761920006	2.49843227909382	1.94580050441981	1.58052933023162	1.3585554149203	1.96187715558358	3.19495897414516
1.773	2.94595277330746	2.60651335890893	2.02318905455658	3.11020506211605	2.49803492530333	1.946470832308	1.58121447865038	1.3586791965606	1.96222741515552	3.19363963082216
1.774	2.94621442642735	2.6069302193289	2.02349962588408	3.11014591646538	2.49766503985919	1.94613566801232	1.58170658835234	1.35868938537514	1.96223070250758	3.19331345752502
1.775	2.94707827442368	2.60714379334673	2.02467113762276	3.11046104758739	2.49732262292704	1.9468648693562	1.58216067365255	1.35927772775418	1.9629345100141	3.19187319384941
1.776	2.94736484376896	2.60714379334673	2.02531684437889	3.11071703388341	2.49682486536286	1.94736081705294	1.58258478458209	1.3586791965606	1.96258753819678	3.19122817388873
1.777	2.94778431271672	2.60801866549075	2.02603332826963	3.1114654189002	2.49706687697724	1.94803114981523	1.58321290117989	1.3589267599686	1.96317020878709	3.19056118804835
1.778	2.94831176590798	2.60832359677013	2.02737387283097	3.11168200474163	2.49654165175037	1.94826440670056	1.58353098657946	1.35915394597482	1.96329299092137	3.1896889614034
1.779	2.94862325522149	2.60865939033897	2.02799502305267	3.1121152596741	2.4965691197313	1.94848406280607	1.58400408921934	1.35915394597482	1.96329463541532	3.18826336132403
1.78	2.94881430223912	2.60885239097999	2.02880684984518	3.1120758581772	2.49594349052808	1.94892114072992	1.58496931223192	1.35927772775418	1.96352869037614	3.18761102646848
1.781	2.94955772752375	2.6089848970065	2.02962159194546	3.11254851523271	2.49560107562453	1.94941709305411	1.58498832687481	1.35916413470222	1.9642308562809	3.18618543652287
1.782	2.95018071269463	2.60952397978017	2.03064866161076	3.11298177141782	2.494861309981	1.95036373057822	1.5854424183384	1.35905054173632	1.96411794008003	3.18554042732159
1.783	2.94977369602136	2.60996141932012	2.03146049385508	3.11321810042673	2.4950895859186	1.95024821632625	1.58614660215872	1.35869957430652	1.96458605120475	3.18443368977212
1.784	2.95020563491805	2.61050050394994	2.03263495242792	3.11363161816725	2.49496171361515	1.95061282349018	1.58625263320082	1.35858598160449	1.96517365820051	3.18356148068931
1.785	2.95124810573835	2.610703792797	2.03308708028318	3.11390734869388	2.49434982115103	1.95061282349018	1.58704383772204	1.35856560369819	1.96459098601619	3.18224219091208
1.786	2.95184617480933	2.61090708189701	2.03454756379459	3.11453753594049	2.4939799393015	1.95157529990607	1.5877290140845	1.3584520109218	1.9650623880661	3.18148358855092
1.787	2.9516551264983	2.61102930178746	2.03574368246404	3.11420274162863	2.4938383331074	1.95126956525796	1.58818311060946	1.35881316709455	1.9655321455958	3.18038418788291
1.788	2.95164266418091	2.6111515219913	2.03626950843965	3.11481326694515	2.49371046121926	1.95157529990607	1.58790304592407	1.35881316709455	1.96576949297483	3.17940571082621
1.789	2.95257715808876	2.61106016553128	2.0372012575644	3.11518738830433	2.4934684516951	1.95223204448917	1.58856920864041	1.35906073066083	1.96576784737074	3.17853351601183
1.79	2.95269760873465	2.61137538701812	2.03777329287836	3.11585697970779	2.49298443320592	1.95223204448917	1.58937944234035	1.35927772775418	1.96647330837995	3.17764668453356
1.791	2.9532250850169	2.61157867622679	2.0390185562872	3.11599484539396	2.49225840686954	1.95266912979186	1.58985255977495	1.35893694885644	1.96647660008646	3.17656193728816
1.792	2.95312956061791	2.6116095405591	2.04054984656454	3.11609331062134	2.49210306673839	1.95272800442927	1.58993957622661	1.35893694885644	1.96624583574633	3.17611486482541
1.793	2.95374009964785	2.61159925233153	2.04102654520004	3.11638870663309	2.49186105825999	1.952961266046	1.5906437830523	1.35880297824337	1.96683344704559	3.17458305297735
1.794	2.9540889964805	2.61227084999248	2.04203200979631	3.11672350340418	2.49176065567578	1.95329644026304	1.59111690367202	1.35870976335475	1.96660103676571	3.17369623497515
1.795	2.95388548252752	2.61202640721279	2.04277309389356	3.11749156375185	2.49099342848805	1.95379240252297	1.59129093723658	1.35894713786116	1.9666043302327	3.17283869343749
1.796	2.95441296590084	2.61257578411778	2.04447051644409	3.11747182957762	2.49039527672211	1.95325340336522	1.59188911424187	1.3583587964584	1.96672218201222	3.17162573024085
1.797	2.95411392700789	2.61255520758651	2.04447051644409	3.11751122950515	2.49039527672211	1.95425892837514	1.59257431110138	1.3582452040143	1.96719194267576	3.17097343009717
1.798	2.95442543151502	2.61246385096779	2.04569124494353	3.11831869215689	2.4896692555546	1.95399622794756	1.59274834538307	1.35812142232399	1.96730979470897	3.16998766450025
1.799	2.95484492735326	2.61288071881254	2.04659844942638	3.11861409113115	2.49001166418121	1.95425892837514	1.59366464127111	1.35834860728651	1.96731144183036	3.16945628016861
1.8	2.95527689134967	2.61331816382676	2.04767470621027	3.11885042382762	2.48929937821445	1.95465297982685	1.59413776955204	1.3583689857471	1.96766664587706	3.16800882591744
1.801	2.95548040738778	2.6135523193832	2.04822512120515	3.11934275689575	2.48941351417125	1.95495871914322	1.59439882213441	1.35800782997166	1.9679039983727	3.16693142851622
1.802	2.95569639067702	2.61418276758409	2.04889544909964	3.11963815739957	2.48853215530146	1.95545468505151	1.59501603296376	1.35833841823142	1.96778779362074	3.16582476641139
1.803	2.9561158915486	2.61410169964931	2.05037765108135	3.11997295779403	2.48840428498655	1.95568794966922	1.59559520403193	1.35800782997166	1.96778779362074	3.16485365145424
1.804	2.95685937301269	2.61449799222677	2.05095264324909	3.12026835916615	2.48770573710283	1.95618391723759	1.59580728339885	1.3583587964584	1.96802514678169	3.16418673190452
1.805	2.95666832335564	2.61516959700502	2.05243485519946	3.12101676032803	2.48792027313326	1.95634470661277	1.59657951577977	1.35813161165615	1.96849655806981	3.16307276531516
1.806	2.95687184148096	2.61505766269544	2.05262553852211	3.12087889358122	2.4876782674852	1.95688371417729	1.59689763797015	1.3583689857471	1.96873226408326	3.16198075156057
1.807	2.95729134730574	2.6159325608688	2.05389250133094	3.12117429590009	2.48720799161661	1.9567523624321	1.59765085244701	1.35860635997812	1.96849985489587	3.16079709850642
1.808	2.95760286037713	2.61561733496333	2.05506412679837	3.1220014367937	2.4866098469733	1.9576423888831	1.59777591742007	1.3583587964584	1.96932153019503	3.1603646850594
1.809	2.95771085467647	2.61646136784419	2.05570989883201	3.12284830905849	2.48611210286395	1.95727777006223	1.59823003266835	1.35825539338313	1.96873720984968	3.15915909070738
1.81	2.95793931352409	2.61635972198623	2.05676161523877	3.12304524545392	2.48621250250098	1.95754047452679	1.59882823876082	1.35849276752238	1.96956053485885	3.15793887106266
1.811	2.95856234433405	2.61647165690837	2.05752730713505	3.1228877081381	2.48561435937297	1.95826971367339	1.59895330573371	1.3582452040143	1.96897951314519	3.15728659915507
1.812	2.95936395805361	2.61668523777872	2.05908327247954	3.12379365145706	2.48560062428395	1.95837162834457	1.59955151579448	1.3583587964584	1.9695654825761	3.15596742992657
1.813	2.9591147950717	2.61734655986219	2.05991973953709	3.12395118948289	2.48534488528519	1.95824027560098	1.59986964716435	1.3582452040143	1.96945257763935	3.15509530159088
1.814	2.95949689603581	2.61732598131196	2.06082697658049	3.12424659544351	2.48510288141965	1.95843050492394	1.60013070328769	1.35825539338313	1.96957208146586	3.15398137392816
1.815	2.95949689603581	2.6177737230214	2.06156810426576	3.12487680740115	2.48414860315613	1.95910087023324	1.60072891840552	1.35861654934017	1.97004019773602	3.15300297888106
1.816	2.96006182463957	2.61799759430935	2.06233380920252	3.12578275651472	2.48437687093507	1.95943605394744	1.60141415534187	1.35849276752238	1.96969158559935	3.15223713124196
1.817	2.96045639850769	2.61810953006169	2.06331477950063	3.12527068396104	2.48389286487175	1.95933413867028	1.60143318172743	1.35814180110509	1.97051326493631	3.15136501347348
1.818	2.95962983556848	2.61855727379375	2.06465551471855	3.12580242915184	2.48389286487175	1.95999090684365	1.60220544140463	1.35813161165615	1.97039871129255	3.15037199991884
1.819	2.96026534765013	2.61865892005071	2.06489239248811	3.12627510394301	2.48362339158522	1.95969876090746	1.6027656112408	1.35860635997812	1.97051986719887	3.14950720042595
1.82	2.96098391643381	2.61929966786972	2.06620855776826	3.12714165879418	2.48315312169638	1.95946549208809	1.60318979841496	1.35813161165615	1.97075722761511	3.14818075416398
1.821	2.9612373339194	2.61896385920241	2.06757091873852	3.12686592270047	2.48265538189112	1.96016529934413	1.60318979841496	1.35801801938394	1.97052151810995	3.14698983502778
1.822	2.96090086387208	2.61952354067636	2.06812137360314	3.12767340737444	2.48239964454386	1.95999090684365	1.60368197942479	1.35813161165615	1.97064267517563	3.146436543819
1.823	2.96112933480623	2.61930995775313	2.06938839780465	3.12812641045971	2.48229924678193	1.9600633837519	1.60410617108375	1.3582452040143	1.97099624003452	3.14523831872214
1.824	2.96146580676188	2.61995070698502	2.07003420100812	3.12838242332424	2.48130376992148	1.96066127705403	1.60415513375433	1.35790442719764	1.97076383307087	3.1438129342522
1.825	2.96138275574493	2.6201642903705	2.07151650164508	3.12915051328373	2.48131750553596	1.96089454717043	1.60494643468727	1.35778064552477	1.97123360189846	3.14294083987038
1.826	2.96220933312829	2.62038816395577	2.07192246080258	3.12930805712307	2.48106176887848	1.96066127705403	1.60526458161276	1.35814180110509	1.97123525368479	3.14195516686649
1.827	2.96219685813568	2.62051039108394	2.07275895967208	3.12964286766692	2.48080603241393	1.96120029574218	1.60566974985813	1.35800782997166	1.97112400675047	3.14007547800043
1.828	2.96230485869641	2.62062232812114	2.07381370542407	3.13011554733731	2.48032203111943	1.96112781755293	1.6059308098032	1.35813161165615	1.97123855767209	3.13999114153652
1.829	2.96264133693284	2.62094784918727	2.07474555508682	3.12978073637373	2.48043616357353	1.96109837940998	1.60656711092106	1.35754327180561	1.97170997970927	3.13855116053668
1.83	2.96254581138409	2.62116143329794	2.07558206143061	3.1303715635644	2.48006629508453	1.961259171995	1.60710826266357	1.35743986949869	1.9714775733221	3.13768639122935
1.831	2.96234228471963	2.62085649294803	2.07720889668087	3.13092303928982	2.47960976650147	1.96149244276019	1.60742641591648	1.35696512275042	1.97206685218367	3.13657253699364
1.832	2.96289476867096	2.62116143329794	2.07749493460915	3.13149419209258	2.47887003166942	1.96179819225373	1.60753246731922	1.35742967980274	1.97148253149218	3.13559419494878
1.833	2.96350535221953	2.62148695499001	2.0786912315338	3.13175020976929	2.47872842802331	1.96128861047264	1.60806272672181	1.3575534614215	1.97195064908782	3.1343887013842
1.834	2.96372135764136	2.62148695499001	2.07950316583301	3.13228196680256	2.47833108965515	1.96192954694491	1.60862291343621	1.35721268591061	1.97172154952738	3.13353125215719
1.835	2.96331430102956	2.62193470542445	2.08098551072429	3.1322228920996	2.47823069371729	1.96187067135909	1.60892203957122	1.35696512275042	1.97183940556933	3.13284979264215
1.836	2.96403288942073	2.62213799954498	2.08220640484819	3.13322733342401	2.47724896288022	1.96226473548066	1.6093462526011	1.35708890430929	1.97196056879588	3.13133281856028
1.837	2.96385431569149	2.6220569340943	2.08225258566899	3.13389696265545	2.47679243903388	1.96245496679546	1.60994450956503	1.35721268591061	1.97137624926808	3.1303398747028
1.838	2.96469338996481	2.62227051901288	2.08292299976622	3.13438932632774	2.47736309412773	1.96262936253448	1.61034969372746	1.35695493296766	1.97184602015117	3.12902082754626
1.839	2.9645853857327	2.62259604217582	2.0842146664592	3.13494080612178	2.47676496647388	1.96235305011594	1.61043671454953	1.35646999693919	1.9717331261191	3.12814146618569
1.84	2.96459786423894	2.62226022812408	2.08510036510308	3.13525590453506	2.47592484274042	1.96276071768404	1.61073584516784	1.35686172107617	1.97208504119011	3.12693600257771
1.841	2.96532893935773	2.62303350404672	2.08629669457376	3.13509835508333	2.47639510155085	1.96242552848309	1.61122805291194	1.35637678509131	1.9717347804708	3.12607126259981
1.842	2.96535389828472	2.62304379526275	2.08689336514484	3.13566951487937	2.47589737013622	1.96216281854182	1.61124708752424	1.35649037656173	1.97208835007959	3.12529817504658
1.843	2.96595201303374	2.62305408659691	2.08792059812818	3.13633914908071	2.4757832395376	1.96232361166991	1.61191333956708	1.35661415802411	1.97185760099133	3.12442613190293
1.844	2.96574848136089	2.62346067545613	2.08902159028043	3.13740268022709	2.47531298167778	1.96279015582967	1.61229949468017	1.35650056654788	1.97209331445062	3.1232206827686
1.845	2.96618050509512	2.62335902814595	2.08985813290241	3.13787536972498	2.47529924520964	1.96252744543794	1.61263670070337	1.35660396811795	1.97197876785346	3.12245490977986
1.846	2.9662054660415	2.6233796108419	2.09134052712969	3.13821018893652	2.47480151515735	1.96279015582967	1.61293583656977	1.35649037656173	1.97197876785346	3.12048370036235
1.847	2.96630099195461	2.62336931943484	2.09208172683434	3.13807231814198	2.47490190914044	1.96305286665597	1.61332199451629	1.35662434804688	1.9719804231426	3.11961897655732
1.848	2.96621794681228	2.62403066050559	2.09253688195678	3.13807231814198	2.47431752216945	1.96298038838401	1.61336006769113	1.35661415802411	1.97210324692496	3.1185125036307
1.849	2.96633843472018	2.62402036895258	2.09370865485137	3.13887982837457	2.47441791576906	1.96292151118849	1.61413238707658	1.35591222979796	1.97210159116701	3.11752691001589
1.85	2.96675798235485	2.6242751222575	2.09473590776305	3.13974641885088	2.47369192709225	1.96308230523722	1.61415142441237	1.35565447705197	1.97175298746074	3.11709455153045
1.851	2.96697399769514	2.62413230787037	2.09555087942145	3.14000244768971	2.47344993123459	1.96292151118849	1.61462460723029	1.35611903242899	1.97233730541715	3.11578286837716
1.852	2.9668535082673	2.62447841686911	2.0971040624309	3.14029790408576	2.47330832866252	1.96328613936869	1.61504884549448	1.3557986386764	1.97199201403646	3.11446388562976
1.853	2.96667493827113	2.62426483034039	2.09729476165354	3.14102662635184	2.47309380613353	1.96322726297532	1.61532894885526	1.35614960240781	1.97211152778787	3.1139252686134
1.854	2.96710697016113	2.62479365102644	2.09870643017968	3.14098723013856	2.47306633298098	1.96276071768404	1.61564712974023	1.35567485732787	1.97234558613106	3.11260629388705
1.855	2.9676345305031	2.62448870879556	2.09951840830926	3.1414796076011	2.47187009416967	1.96305286665597	1.61566616861621	1.3557986386764	1.97152721099195	3.11162802341715
1.856	2.96733546994716	2.62437676953151	2.10061944693991	3.14232652172573	2.47150023398345	1.96265880057949	1.61626445621993	1.35508652195983	1.97199864044467	3.11018818930395
1.857	2.96722746126152	2.62502782183697	2.1015267797438	3.14285829755768	2.47174222843708	1.96252744543794	1.61663158334727	1.35554088586209	1.971532181598	3.10951410263178
1.858	2.96764701363612	2.62480394290773	2.1021480627972	3.14252347355706	2.47087464315276	1.96279015582967	1.61675668473613	1.35508652195983	1.97200029739218	3.10822436208918
1.859	2.96787551578456	2.62515005360231	2.10391957946424	3.14317343762472	2.47121702932683	1.96268823885881	1.61737401786563	1.35471517847486	1.97153383874293	3.10713254057214
1.86	2.96807905130718	2.62482452702536	2.10427639225382	3.14394156326873	2.47120329281063	1.96299399019649	1.61748008058038	1.35543748499751	1.97153549602599	3.10569272992413
1.861	2.96768446422667	2.62484511161639	2.10564192642479	3.14429607360031	2.46989293151975	1.96284903282389	1.61786625062113	1.35472536884446	1.97188906883566	3.10461552274132
1.862	2.96852357609142	2.62474346441489	2.1064047366033	3.14500512121822	2.47016239913617	1.96279015582967	1.61807837719047	1.35437440650009	1.97130972707926	3.10384979535248
1.863	2.96852357609142	2.62485540408945	2.10709980426378	3.14510359812522	2.46930855469529	1.96284903282389	1.61880178291761	1.35412684442322	1.9718907264197	3.10306946514604
1.864	2.96833252442149	2.62482452702536	2.10848692903653	3.14608839290175	2.46929481736755	1.96312534557133	1.6189948696328	1.35447780665975	1.97130641121118	3.10153071847545
1.865	2.96853606083249	2.62507928365763	2.10960957747341	3.14595052004063	2.46918068963207	1.96271767737243	1.61929402138585	1.35413703495934	1.97177950019996	3.10055978257417
1.866	2.96887257900422	2.62484511161639	2.11028006153334	3.14658077948366	2.46928108017928	1.96281959420962	1.61950615150988	1.35426081601312	1.97154378451297	3.09958154763251
1.867	2.96884760841474	2.6244282306192	2.11157184848005	3.14695500302922	2.46854136502748	1.96271767737243	1.62001743603718	1.35461177818041	1.97236381586492	3.09783030119927
1.868	2.96906363076754	2.62496734383702	2.1122639089851	3.14786101119186	2.46842723746087	1.96305286665597	1.62003647962764	1.35377588259473	1.97189735813731	3.097170848389
1.869	2.96875208252345	2.62541510355781	2.11324505180081	3.14792009371906	2.46817150797281	1.96312534557133	1.62050967924218	1.35378607325397	1.97131636047231	3.09597280668694
1.87	2.9692796537636	2.62508957637693	2.11377100383459	3.14813675797401	2.46758713430449	1.96274711612035	1.62054776738747	1.35365210167362	1.97166827581802	3.09496538280314
1.871	2.96941263760734	2.62561839813364	2.11510896952853	3.1485306700186	2.46718980329562	1.96315478378454	1.62079799061442	1.35365210167362	1.97120347890746	3.09388820727687
1.872	2.9693295981616	2.6256389838567	2.11589941550011	3.1494760776805	2.46720354070131	1.96271767737243	1.62116512519811	1.35317735948191	1.97108893904643	3.09344857763524
1.873	2.969304625565	2.62627974694917	2.11716663150632	3.15030330186901	2.46731766774635	1.96258632202962	1.62090405799929	1.35283658940922	1.97085488218943	3.09225054948744
1.874	2.96952064981057	2.62574063113104	2.11802784220002	3.1508350916591	2.46661916926404	1.96225113357808	1.62176344146933	1.35317735948191	1.97097274022407	3.09060560016573
1.875	2.97028922730246	2.62576121721906	2.11936582461295	3.15087448669114	2.46692033734222	1.96222169499841	1.62158939639865	1.35282639857675	1.97120679715191	3.09027953119307
1.876	2.96967860998208	2.6256595700536	2.11981799852344	3.15138658836004	2.46624931417135	1.96201786208033	1.62190760148608	1.35256864651768	1.97074532184588	3.08885440362834
1.877	2.97007320050049	2.62576121721906	2.12072840843372	3.15233200317405	2.46597984799388	1.96238248879624	1.62246782943529	1.3520939054503	1.97109557697407	3.0884074821848
1.878	2.96945009725512	2.62609703862743	2.12166038666395	3.15239108751795	2.46583824631833	1.96201786208033	1.62269901429903	1.35257883716113	1.97062746366449	3.0877626478386
1.879	2.97030171506468	2.62617809952036	2.12285686774057	3.15333650490668	2.46562373119749	1.96204730092726	1.6229302006295	1.35245505651664	1.97074864186309	3.08579895624897
1.88	2.9700151377634	2.62652421454493	2.12400415908143	3.15410465452434	2.46499814918064	1.96241192771079	1.62329733873173	1.35198031563192	1.97075030207865	3.08514682781575
1.881	2.96950004623577	2.62609703862743	2.12465008143449	3.15440009510654	2.46501188704657	1.96178459084882	1.62305531813067	1.35185653512555	1.97086484008397	3.08371442493342
1.882	2.96979911071417	2.62686003710605	2.1252006502518	3.15453797020389	2.46462829554915	1.96209033998948	1.6236345975391	1.35161916494004	1.97051956659959	3.08282059989984
1.883	2.97025614246817	2.62609703862743	2.12670781155643	3.15487280609142	2.46461455779178	1.96181402972875	1.62369174232225	1.35104102651657	1.97051956659959	3.08194867097973
1.884	2.97016061688995	2.62642256720683	2.12747065500742	3.1562515477479	2.46351873673118	1.96181402972875	1.62382769110935	1.35149538452376	1.97075362292364	3.0807579819216
1.885	2.97014812823756	2.62620897924326	2.12854720540647	3.15654699069432	2.46413057863085	1.9614199651238	1.62435804750976	1.35137160414961	1.97029049292223	3.07954540518234
1.886	2.97006509136827	2.62611762557383	2.12969451662941	3.15640911508089	2.46331796242814	1.96131804918442	1.62432817230759	1.35089686438785	1.97029049292223	3.07824117380361
1.887	2.97056769706612	2.62636209481218	2.13036505089526	3.15674395294931	2.46306223552912	1.96111421773041	1.62499448050275	1.35030853592338	1.97040835146014	3.07726300344766
1.888	2.97009006936423	2.6264431543008	2.13153696876547	3.15711818564915	2.46292063392642	1.961259171995	1.6250325804953	1.35046288954855	1.97040835146014	3.07627024272974
1.889	2.97049714982693	2.62622956631786	2.13246897731661	3.15792573902899	2.4623087941433	1.96069071549726	1.62513865353747	1.34985417974052	1.97029215402331	3.07527748565221
1.89	2.97017310574128	2.62592462522929	2.1326104901836	3.15867420695344	2.46195268145012	1.96102590149596	1.62533174953976	1.35008135766116	1.97029381526229	3.07396597471896
1.891	2.97010255866061	2.6260159784899	2.13400077627956	3.15944236908932	2.46169695536912	1.96074959308598	1.62563091929401	1.34982360648879	1.96994522375149	3.07287426887595
1.892	2.97071318002302	2.62581268451258	2.13490819069724	3.15959993894147	2.46135458194638	1.96019473761946	1.62596819217077	1.34959642843207	1.96982902676435	3.07188881850626
1.893	2.97063014435821	2.62594521310443	2.13608012609995	3.16034840988771	2.46122671900916	1.96038496904925	1.6262864156623	1.34983379745683	1.97017927946067	3.07057732111844
1.894	2.97029360947742	2.62603656601922	2.13655691277601	3.16058476905199	2.46144122947594	1.96002034562009	1.62611237002899	1.34960661955931	1.97006142083018	3.06992522188361
1.895	2.97001952287943	2.62574191958038	2.1381840908357	3.16105748781478	2.46013090898245	1.96002034562009	1.62662369305	1.34948283953178	1.96994688537839	3.06881893983652
1.896	2.97107469791737	2.62573162547482	2.13916532313407	3.16182565557107	2.46047328084549	1.95988899166805	1.62672976851018	1.34877073356453	1.96994688537839	3.06794704750079
1.897	2.97095419128861	2.62583327225947	2.14028806948499	3.16255443122606	2.46047328084549	1.95983011455012	1.62643059494426	1.34840958539213	1.97006806783159	3.06662097790881
1.898	2.97054710904324	2.62616909501416	2.14126930893032	3.16334230171471	2.46044580403533	1.95939301545259	1.62734717111694	1.34864695372236	1.96983567443217	3.06564284097135
1.899	2.97066761512143	2.62596580145368	2.14174610089081	3.16340139100629	2.45998930762426	1.95946549208809	1.62715407196414	1.34827561444765	1.96971947786969	3.06477825068901
1.9	2.97088364715837	2.62585386048039	2.14279810013779	3.16407108075461	2.45976106009988	1.95905783236261	1.62754027048733	1.34781106949105	1.96902063770886	3.06390636871885
1.901	2.9709916634187	2.62574191958038	2.14377934788735	3.16462259215782	2.45959198167699	1.95856185797662	1.62766540089964	1.34790427555039	1.96867038714793	3.06292823921018
1.902	2.97090862926985	2.62574191958038	2.14449606862896	3.16481955987128	2.45890724004726	1.95872264997891	1.62798363213513	1.3473159512821	1.96925302999444	3.06182198305935
1.903	2.97068010577386	2.62575221380445	2.14583721429153	3.16554834252703	2.45961945881557	1.95822667625693	1.62840794270968	1.3474397307715	1.96890277905151	3.06073031731738
1.904	2.97081310406934	2.62553862631017	2.14619404672656	3.16598167384031	2.4586652545631	1.95799340921523	1.62804079618351	1.34720236304833	1.96866872446765	3.05973761145752
1.905	2.97092112062417	2.62553862631017	2.14688616779484	3.16655288418828	2.45862403784729	1.95832859051971	1.62853307602514	1.34659365740703	1.96843965859398	3.05820637327734
1.906	2.97131571316733	2.62567115610429	2.1482980788615	3.1668680349674	2.45818128414097	1.95802284815564	1.62853307602514	1.34671743671746	1.96844132171583	3.05690222282391
1.907	2.97043100383179	2.62576250814703	2.14911016908386	3.16757712527759	2.45781143714646	1.95755631493557	1.62855213149262	1.3465834662581	1.96843633276323	3.05644806206321
1.908	2.97051403746282	2.62598639027705	2.14982690091468	3.16816803555365	2.45754197403742	1.95783261779697	1.62857118715954	1.34564418902619	1.96843965859398	3.0553564142607
1.909	2.97117463038687	2.62555921509415	2.15135879289586	3.1691134930685	2.45742785125729	1.95776014243928	1.62918860505378	1.34541701375868	1.96820726758734	3.05470434382932
1.91	2.97107910535606	2.62567115610429	2.15157412021307	3.1698816799324	2.45838205234515	1.95736608467722	1.62901455934307	1.34539663091121	1.96797321362933	3.05328666779586
1.911	2.97097108803204	2.62576250814703	2.15286608771787	3.17033471194608	2.45732746793165	1.95700146626139	1.62950684401635	1.34528304324641	1.96809439910069	3.05240023364341
1.912	2.97095859588147	2.62577280260813	2.15348746668408	3.17063016968954	2.45680228143564	1.95710338004402	1.62954495837659	1.34491170640432	1.96774248666937	3.05130130849575
1.913	2.9710666130535	2.62568145073821	2.15451489842368	3.17133926720053	2.45656029726479	1.95669572576179	1.62975711912188	1.34478792754039	1.96844631190722	3.05053570843791
1.914	2.97098358038167	2.62515262974935	2.15528085662123	3.17228473259403	2.45583434584308	1.95666628699005	1.62988225768806	1.34455056116733	1.96786200897383	3.04955032666887
1.915	2.97097108803204	2.62546786328688	2.15609296309264	3.17263928571128	2.45586182491105	1.9562722312488	1.62990131583859	1.34443697370163	1.96856417080456	3.04855036838405
1.916	2.970875563067	2.6255798043521	2.15796019296985	3.17342717404194	2.45573396339774	1.95617031792222	1.62983335149452	1.34442678239255	1.96774747794248	3.04768581832096
1.917	2.97100856567819	2.62545756866285	2.15853236445552	3.17386051558245	2.4554919801449	1.95570378845458	1.63043172291356	1.34371468424559	1.9680977265308	3.04626817216482
1.918	2.97090054805948	2.62483739657504	2.15912914555583	3.1743726446955	2.45498053478741	1.95520782154547	1.63021955959812	1.34337392293886	1.96763461155911	3.04516926853731
1.919	2.97079253060214	2.62495963235267	2.15999047839729	3.17484538090104	2.45498053478741	1.95533917277814	1.63025767744143	1.34323995283889	1.96774415028952	3.04418390309028
1.92	2.9708880554637	2.62517321944157	2.16097178579219	3.1755347938142	2.45416794555312	1.95520782154547	1.63070106582825	1.34275503048683	1.96797986772092	3.04297876175479
1.921	2.97100856567819	2.62538680668536	2.16211921288757	3.17638178198774	2.45440992777376	1.95517838327565	1.63070106582825	1.34240407841104	1.96716317660937	3.04209235966883
1.922	2.97119961549511	2.62484769140627	2.16274060941535	3.17709089046144	2.45452404895007	1.95460994324268	1.63110633710486	1.34228030009846	1.96716484078186	3.04100804712741
1.923	2.97111658345829	2.62464439949432	2.16360195327082	3.17778029870348	2.45393970378818	1.95437668005156	1.63112539758459	1.34238369551457	1.96681126506501	3.04012165099624
1.924	2.97061397378508	2.62430857714938	2.16443868948709	3.17807576381554	2.45406756492386	1.95427476778592	1.63103837492472	1.34191915688763	1.96704698214681	3.03881028095002
1.925	2.97111658345829	2.62422752127373	2.16515545391588	3.17898185285389	2.45430954695379	1.95354554174984	1.63123148092858	1.34121725461944	1.96692912357454	3.03826448554033
1.926	2.97083000912781	2.62430857714938	2.16642287040142	3.17951369069278	2.453925963514	1.9531378953569	1.63167487739116	1.34132064933437	1.96681292921131	3.03685416605744
1.927	2.97103355177106	2.62432916699898	2.16718886121029	3.18026219831883	2.45382558307543	1.95318092963974	1.63178096170268	1.34096969850843	1.96646268227325	3.03618755609841
1.928	2.97041043171974	2.62431887201499	2.16840706353026	3.18126678265519	2.45369772199718	1.95271440663899	1.63188704617627	1.34095950685676	1.9664643466682	3.03520950454954
1.929	2.97019439736387	2.62392258447776	2.16883774337445	3.18124707958625	2.45404008444213	1.95232035769458	1.63209921560972	1.34035080895643	1.96669839930581	3.03411063943981
1.93	2.97084250236784	2.62433946210134	2.17008056321177	3.18219256991016	2.4532274995713	1.95227732326654	1.63209921560972	1.34021683973273	1.96634981728449	3.03321697806888
1.931	2.97134511290577	2.6241155805194	2.17106190538839	3.18286229588311	2.45391222337764	1.95178136381842	1.63254261934875	1.3395251313658	1.96611576494464	3.03225350683419
1.932	2.97083000912781	2.623912289277	2.17185252173702	3.18359112050161	2.45321375895948	1.95134428269879	1.63290977331478	1.33926738451732	1.96599790649257	3.03114736626372
1.933	2.97102105862508	2.62381064375073	2.17244932424173	3.18447751948278	2.4532274995713	1.95048371754126	1.6326487051148	1.33950474811454	1.96564766077545	3.03026828546716
1.934	2.97084250236784	2.62394317523428	2.17340606233133	3.18481238458949	2.45359734198927	1.95048371754126	1.63314100883339	1.33845190070058	1.96576551914838	3.02929025035933
1.935	2.97084250236784	2.62337317657338	2.17409823285952	3.18475328714126	2.45251529752418	1.95027989767243	1.63326615908753	1.33878246615176	1.96599790649257	3.02829036293277
1.936	2.97096301402455	2.62371929359681	2.17503036249357	3.18619124156555	2.45272979664733	1.94978394252848	1.63309211371587	1.33854510292399	1.96553313216814	3.02707071225315
1.937	2.97073448446373	2.6231801811167	2.17582099034538	3.18656550145602	2.45261567655458	1.94975450396144	1.63349739708331	1.33782282242237	1.96552813781974	3.02599372914263
1.938	2.97084250236784	2.62329212166084	2.17682387728887	3.18709735155723	2.45240117775962	1.9496525942704	1.63381565924914	1.33747187423262	1.96552980246525	3.02521361998501
1.939	2.97085499580695	2.62264106965767	2.17780524311935	3.18804285692633	2.45227331695457	1.94931742717698	1.63388361720976	1.33712092644623	1.96529908046614	3.02402311723723
1.94	2.97096301402455	2.62286495034352	2.17907271235852	3.18890957890071	2.45190347586495	1.94909776424788	1.63392174696242	1.33674959538305	1.96506502893421	3.02314405632929
1.941	2.97092553384826	2.62265136491679	2.17976798673233	3.18912624980262	2.45166149571515	1.94828249098536	1.63387285490585	1.33652242508503	1.96564766077545	3.022250431517
1.942	2.97084250236784	2.62233613473291	2.18077088475444	3.18955961173022	2.45130539648843	1.94788844864077	1.63367974432339	1.33591373262388	1.96506169911835	3.02138594206763
1.943	2.97081751608685	2.62245837049744	2.18112773746312	3.19026874520352	2.45154737633318	1.94729059045451	1.63410409737627	1.33581033966674	1.96482931256754	3.02028712576386
1.944	2.97084250236784	2.62235672569387	2.18194299946048	3.19089909431748	2.45084892058522	1.94778654014109	1.63399800886945	1.33530504095112	1.96529408603297	3.01918831338655
1.945	2.97024436866559	2.62225508095345	2.18361657242289	3.19170672357502	2.451077158311	1.94715924356053	1.63391098634436	1.33530504095112	1.96471145447825	3.01821030894079
1.946	2.97065145319007	2.62182791112172	2.18378269149719	3.19223858260091	2.45123250232082	1.9466927338959	1.63459640909916	1.33518126436419	1.96482764769999	3.01699798224452
1.947	2.97124958810091	2.6221431406285	2.1850994185139	3.1926522408013	2.45084892058522	1.94635757172044	1.63435440797879	1.33484051021544	1.96424168748019	3.01599813892694
1.948	2.97095052043336	2.62182791112172	2.18579161083466	3.19326288664793	2.45063442534256	1.94619678668822	1.6347406318287	1.33434540434675	1.96424168748019	3.01480766560234
1.949	2.97107103240359	2.6217262665889	2.18655765499622	3.19412962239319	2.45084892058522	1.94565781044517	1.63475969891094	1.33423181982273	1.96435954537328	3.01402758818385
1.95	2.97066394672318	2.62140074190795	2.18760980681667	3.19533123660948	2.45037870439009	1.9452637725118	1.63479783367621	1.33374690644671	1.96412382964974	3.01294335951849
1.951	2.97066394672318	2.62140074190795	2.1883020039209	3.19602067171997	2.45049282284703	1.94484029734345	1.63514592386662	1.33351973785614	1.96412382964974	3.01195081079499
1.952	2.97046040423765	2.62128880191205	2.18964337049883	3.19621766101149	2.45003634969623	1.94443266923683	1.63529014954663	1.33327218545941	1.96342334275913	3.01129154035538
1.953	2.97035238637093	2.62087192906788	2.19045555851589	3.19633583893677	2.45016421011658	1.94419941726093	1.63518405909436	1.33303482517122	1.96400763664263	3.01019275940778
1.954	2.97054343530465	2.62130939324509	2.19124313029137	3.19710408747329	2.45053404924761	1.94352910178444	1.63562749042543	1.33268388104362	1.96342167785921	3.00932101729162
1.955	2.97093802704127	2.62097357331192	2.19229529786091	3.19777384284699	2.45030581305808	1.94326641199744	1.63562749042543	1.3324261370116	1.96353787065997	3.00832120100061
1.956	2.97097550781484	2.62054640533342	2.19263064370204	3.19891636660955	2.45006383464115	1.94246475533535	1.63543437682251	1.33182764157145	1.96318762760209	3.00756298034607
1.957	2.97066394672318	2.62033282157568	2.19399354493568	3.1995270223928	2.44979437132748	1.94220206668533	1.63554046791603	1.33172424992643	1.96365739315783	3.00668396560557
1.958	2.97024436866559	2.6205567009648	2.19495035201559	3.20080744041974	2.45005009210001	1.94176500697912	1.63605185644454	1.33136311473604	1.96342167785921	3.00547896379864
1.959	2.97044791080962	2.62025176901666	2.19561794389807	3.20092561828623	2.44994971683922	1.941370975202	1.63617701789324	1.33053745419132	1.96307143499123	3.00450827559827
1.96	2.97077196492208	2.62012953358356	2.19650400463803	3.20212725547971	2.45030581305808	1.94109470032915	1.63632125011761	1.33063065301321	1.96260000546081	3.00329600264807
1.961	2.97075947123689	2.61968177575476	2.19707622849077	3.20226514460281	2.45019169513249	1.94080257372884	1.63658231762934	1.33014574319334	1.96260167025413	3.00252323556294
1.962	2.97014884429256	2.61982460206812	2.19793767387096	3.20368346166016	2.44993597419621	1.94036551738655	1.63649529507852	1.3295574428408	1.96271619803891	3.00097770783391
1.963	2.97035238637093	2.61960072306216	2.19879912208564	3.20429412500562	2.44980811379765	1.93969521568106	1.6366693402271	1.32943366754774	1.96271786274959	3.00021950201879
1.964	2.97086748944515	2.61918385280211	2.19990055709519	3.20476689931175	2.45007757731966	1.93947555498101	1.6366693402271	1.32859781801731	1.96259834080448	2.99934050740658
1.965	2.97065145319007	2.61906161782991	2.20080814149672	3.20569273772848	2.44970773872689	1.93880525532901	1.63721887642275	1.32885556070925	1.96271286902854	2.99814280935588
1.966	2.97085499580695	2.61929579216827	2.20142961309624	3.20602762321118	2.44956613567623	1.93880525532901	1.63700668950701	1.32859781801731	1.96201071995473	2.99682432658975
1.967	2.97055592868569	2.61844146164346	2.20219570025338	3.20699288916164	2.44912340880778	1.93807607990804	1.63753715801782	1.32787555259442	1.96236262652318	2.99616508728799
1.968	2.97035238637093	2.61833981842625	2.20341402870088	3.20845061693403	2.44923752602431	1.93830932509518	1.63755622961174	1.327173673143	1.96224809859997	2.99528610370904
1.969	2.97066394672318	2.61822787939751	2.20434624417422	3.20860822140067	2.4491096657266	1.93763902955993	1.6373631128802	1.3268125413921	1.96236096211246	2.99463414376522
1.97	2.97044791080962	2.6184208702277	2.20496772265865	3.20977049423089	2.44876731444768	1.9378722741872	1.63766232396084	1.32668876668386	1.96224643396965	2.99342918548245
1.971	2.97055592868569	2.61779041963109	2.20589994264054	3.21006595540929	2.44888143142799	1.93667661431292	1.63745013542555	1.32645140991034	1.96189286304099	2.99245125087266
1.972	2.97046040423765	2.61738384778822	2.20657066867743	3.21057812977893	2.44818298747762	1.93651583396195	1.63748827889863	1.3257393404064	1.96189119871049	2.99134525851058
1.973	2.97046040423765	2.61750608256845	2.20759826672701	3.21181919353587	2.44826961709564	1.9363120297712	1.63789358541736	1.32596650416272	1.96153929267451	2.99047356308403
1.974	2.97077196492208	2.61727190909666	2.20824437442324	3.21252836968845	2.44875357119841	1.93545152184009	1.63770046806719	1.32561556592337	1.96153596447591	2.98968627855713
1.975	2.97055592868569	2.61728220498471	2.20901048037004	3.21272536949006	2.44815550037328	1.93537905948148	1.63782563540838	1.32524424271695	1.96130357940902	2.98848133870084
1.976	2.97062646672102	2.6168550423105	2.21025345731139	3.21371033296853	2.44794101095338	1.93478123551312	1.63812484835984	1.32405746385248	1.96142143601055	2.98795017289368
1.977	2.97035238637093	2.61619370789503	2.21044420494418	3.21436040505457	2.44769903460981	1.93464989521873	1.63831796638039	1.3246457565343	1.96142310026093	2.98684419732963
1.978	2.97036487984593	2.61601101475379	2.2116625637407	3.21469529898016	2.44794101095338	1.93392073335245	1.63844313529085	1.32406765669821	1.96141810792041	2.98620680067947
1.979	2.97012385814973	2.61600071880847	2.21209330798989	3.21631066551451	2.44832459144611	1.93338179180803	1.63816299453584	1.32394388257253	1.9609483460821	2.98543407613133
1.98	2.97044791080962	2.61601101475379	2.21321629825704	3.21674406264379	2.44792726726637	1.9331779917491	1.63826909033332	1.323221624211	1.9609483460821	2.9843426567015
1.981	2.97063895985602	2.61591966861476	2.21391166680205	3.21768964387361	2.44792726726637	1.9325212948638	1.63848128241744	1.32286049543227	1.9605981049809	2.9833501991644
1.982	2.97035238637093	2.6151669896946	2.21460391472277	3.21873372940414	2.44843870787423	1.93185101864091	1.63886752014827	1.32262314070192	1.96106287495104	2.98258475514715
1.983	2.97023187554165	2.61504475574499	2.21575153826613	3.21965959891888	2.44758491845037	1.93174911943719	1.63879957176672	1.32226201237262	1.9611790676707	2.98148607162893
1.984	2.97013635112165	2.61515669367204	2.21642228915961	3.22027028785773	2.44747080240348	1.9311807452119	1.63879957176672	1.32201446502412	1.96071096989729	2.98006869761465
1.985	2.97001584091916	2.61505505170384	2.21692379107252	3.22101887303112	2.44771277850017	1.93032025640478	1.63888659424508	1.32156014267563	1.96059145031771	2.97908352592404
1.986	2.97075947123689	2.61452625046684	2.21788067202286	3.22231908350625	2.44795475477751	1.92998512192509	1.63937893020135	1.32130240246655	1.9604802487618	2.97887106364319
1.987	2.96993280938472	2.61390610489791	2.21869292911651	3.22281155631443	2.44771277850017	1.92988322390448	1.63935985571358	1.32106504855172	1.96058978699391	2.97744642742092
1.988	2.96982479217283	2.61421102940407	2.22003132042262	3.22432845535674	2.44758491845037	1.92931485505928	1.63959112492301	1.31986808779207	1.96058978699391	2.97667372435086
1.989	2.97054343530465	2.6136822297163	2.22034207503457	3.22464364129133	2.44831084765275	1.92911106030888	1.63961019992877	1.31998166786079	1.96059145031771	2.97568129085521
1.99	2.97013635112165	2.61345835482553	2.22144359574509	3.22570746405547	2.44737043066439	1.92838191627605	1.64018956169282	1.31962054149779	1.96047193104547	2.97470340327667
1.991	2.97035238637093	2.61284850772219	2.22256974907065	3.22647573512341	2.44748454649713	1.92791544845688	1.63980332029742	1.31893906291507	1.96035074913847	2.97415770969624
1.992	2.97004082675796	2.61326536837389	2.22323738679668	3.22744105874406	2.44774026669218	1.92775467131487	1.63971629769296	1.31868132341299	1.96023621933541	2.97295282407964
1.993	2.97009887280288	2.61252299228428	2.22357277177592	3.22824876945192	2.44759866244239	1.92708441207018	1.64003459196487	1.31832019804978	1.96058812380691	2.97196040202353
1.994	2.97001584091916	2.61263492948452	2.22383427596369	3.22923377305999	2.44748454649713	1.92625337883239	1.64005366780601	1.31831000471702	1.9601167006031	2.97096798333869
1.995	2.97012385814973	2.61229911810173	2.2248373027056	3.2297853656835	2.44739791946612	1.92574390194349	1.64024678896241	1.31758775477067	1.96023123067154	2.97075552440183
1.996	2.97039793908783	2.61199419569167	2.22596346901214	3.23069158666363	2.44748454649713	1.92578691566049	1.64056508568336	1.31735040279875	1.96022956805714	2.96954338103053
1.997	2.97020688989079	2.61168927384458	2.2262742296692	3.23100677725186	2.44702808384109	1.92482455197832	1.64045898661307	1.31689608633902	1.95999551953479	2.96834578188388
1.998	2.97000334829823	2.61146540006124	2.22708650769574	3.23191300120078	2.44712845493788	1.92511666354129	1.64045898661307	1.31663834769287	1.95999551953479	2.96736064387528
1.999	2.96981229945795	2.61124152656826	2.22761265340895	3.23293740785333	2.44714219933638	1.92465020305308	1.64105742923161	1.31581271509694	1.96022458103466	2.96637550865577
2	2.96990782384992	2.61092630910243	2.22840030685239	3.23374513043236	2.44738417499673	1.92392107343982	1.64098948359792	1.31629761102695	1.95963862874413	2.96561737115263
[truncated: 258,000 more rows]
