# Supplementary material for: Virtual reality as a tool for balance research: Eyes open body sway is reproduced in photo-realistic, but not in abstract virtual scenes
Source: PLoS One. 2020 Oct 29;15(10):e0241479. doi: 10.1371/journal.pone.0241479 (PMC7595375; doi:10.1371/journal.pone.0241479)
Supplement: S1 Data — (ZIP) [file pone.0241479.s001.zip › data/pseudorandom/tilt_stimulus.csv]

0.001	0
0.002	-0.000489257812500199
0.003	-0.000489257812500199
0.004	0.000489257812499755
0.005	0.00097851562499951
0.006	-0.000489257812500199
0.007	-0.000489257812500199
0.008	0
0.009	0
0.01	-0.000489257812500199
0.011	0
0.012	0
0.013	0.000489257812499755
0.014	-0.00146777343750015
0.015	-0.000978515625000398
0.016	-0.000978515625000398
0.017	0
0.018	0
0.019	0
0.02	0.000489257812499755
0.021	0
0.022	-0.000489257812500199
0.023	-0.000489257812500199
0.024	-0.000978515625000398
0.025	0
0.026	-0.000489257812500199
0.027	0.000489257812499755
0.028	-0.000489257812500199
0.029	-0.000489257812500199
0.03	-0.000489257812500199
0.031	-0.000978515625000398
0.032	0.000489257812499755
0.033	0
0.034	-0.000489257812500199
0.035	-0.000978515625000398
0.036	-0.000489257812500199
0.037	0.000489257812499755
0.038	0.000489257812499755
0.039	0
0.04	0
0.041	-0.000489257812500199
0.042	0.000489257812499755
0.043	-0.000978515625000398
0.044	-0.000489257812500199
0.045	0.00146777343749971
0.046	0.000489257812499755
0.047	-0.000489257812500199
0.048	0
0.049	0
0.05	0.00195703124999991
0.051	-0.000489257812500199
0.052	0
0.053	-0.000489257812500199
0.054	0
0.055	-0.000489257812500199
0.056	-0.000978515625000398
0.057	0
0.058	0
0.059	0
0.06	0
0.061	-0.000489257812500199
0.062	-0.000978515625000398
0.063	-0.000489257812500199
0.064	0
0.065	-0.000978515625000398
0.066	0.000489257812499755
0.067	-0.00195703125000035
0.068	-0.000489257812500199
0.069	-0.00146777343750015
0.07	0
0.071	-0.000489257812500199
0.072	0
0.073	-0.000489257812500199
0.074	-0.000489257812500199
0.075	-0.000489257812500199
0.076	0.00146777343749971
0.077	0
0.078	0
0.079	-0.00146777343750015
0.08	0
0.081	0.000489257812499755
0.082	-0.000978515625000398
0.083	-0.000489257812500199
0.084	-0.000489257812500199
0.085	0
0.086	-0.000489257812500199
0.087	0
0.088	-0.000489257812500199
0.089	0
0.09	-0.000489257812500199
0.091	0.000489257812499755
0.092	0.000489257812499755
0.093	0.000489257812499755
0.094	-0.000489257812500199
0.095	-0.000489257812500199
0.096	-0.000978515625000398
0.097	-0.000489257812500199
0.098	-0.000489257812500199
0.099	0
0.1	-0.000489257812500199
0.101	0
0.102	-0.000978515625000398
0.103	0.000489257812499755
0.104	-0.000489257812500199
0.105	0.00097851562499951
0.106	0
0.107	-0.000978515625000398
0.108	-0.000978515625000398
0.109	-0.000489257812500199
0.11	-0.000489257812500199
0.111	0
0.112	0
0.113	0.00097851562499951
0.114	0.000489257812499755
0.115	0
0.116	-0.000489257812500199
0.117	0
0.118	0.000489257812499755
0.119	0
0.12	-0.000489257812500199
0.121	0
0.122	0.000489257812499755
0.123	0
0.124	0.000489257812499755
0.125	0
0.126	0
0.127	0
0.128	0
0.129	0
0.13	0.000489257812499755
0.131	0
0.132	0
0.133	0.000489257812499755
0.134	0.000489257812499755
0.135	0.00097851562499951
0.136	0.00097851562499951
0.137	0
0.138	0
0.139	0
0.14	-0.000489257812500199
0.141	-0.000489257812500199
0.142	-0.000978515625000398
0.143	-0.000489257812500199
0.144	0.000489257812499755
0.145	-0.000978515625000398
0.146	-0.000978515625000398
0.147	0
0.148	-0.000489257812500199
0.149	-0.000489257812500199
0.15	0
0.151	0
0.152	0
0.153	-0.000978515625000398
0.154	0.000489257812499755
0.155	0.000489257812499755
0.156	-0.000978515625000398
0.157	-0.00244628906250011
0.158	-0.000489257812500199
0.159	-0.00146777343750015
0.16	0
0.161	-0.000489257812500199
0.162	0.000489257812499755
0.163	0
0.164	-0.000489257812500199
0.165	-0.000489257812500199
0.166	0
0.167	0.000489257812499755
0.168	0.00097851562499951
0.169	0.000489257812499755
0.17	-0.000489257812500199
0.171	0
0.172	-0.000978515625000398
0.173	0
0.174	-0.000489257812500199
0.175	-0.000489257812500199
0.176	0
0.177	-0.000489257812500199
0.178	0.00097851562499951
0.179	-0.000489257812500199
0.18	-0.000978515625000398
0.181	0.00097851562499951
0.182	-0.000489257812500199
0.183	0
0.184	-0.000489257812500199
0.185	-0.000978515625000398
0.186	0.000489257812499755
0.187	0
0.188	-0.000978515625000398
0.189	0
0.19	-0.000489257812500199
0.191	-0.000489257812500199
0.192	0
0.193	-0.000978515625000398
0.194	-0.000489257812500199
0.195	-0.000489257812500199
0.196	0
0.197	-0.000489257812500199
0.198	0.00097851562499951
0.199	0
0.2	0
0.201	0.00146777343749971
0.202	0.000489257812499755
0.203	-0.000489257812500199
0.204	0.00097851562499951
0.205	0
0.206	-0.000489257812500199
0.207	0.00097851562499951
0.208	0.00146777343749971
0.209	0.00097851562499951
0.21	0
0.211	0.000489257812499755
0.212	0.000489257812499755
0.213	0.00097851562499951
0.214	-0.000978515625000398
0.215	0.000489257812499755
0.216	0.000489257812499755
0.217	0
0.218	-0.000978515625000398
0.219	0
0.22	-0.000489257812500199
0.221	0
0.222	0.000489257812499755
0.223	-0.00146777343750015
0.224	0.00097851562499951
0.225	-0.000978515625000398
0.226	-0.00195703125000035
0.227	-0.000978515625000398
0.228	0
0.229	-0.000489257812500199
0.23	-0.000978515625000398
0.231	0
0.232	-0.000978515625000398
0.233	-0.000978515625000398
0.234	-0.000489257812500199
0.235	-0.00146777343750015
0.236	0.000489257812499755
0.237	-0.00146777343750015
0.238	-0.000489257812500199
0.239	-0.000489257812500199
0.24	0
0.241	-0.000489257812500199
0.242	-0.000489257812500199
0.243	0.000489257812499755
0.244	-0.000978515625000398
0.245	0
0.246	-0.000978515625000398
0.247	-0.00146777343750015
0.248	0
0.249	-0.000489257812500199
0.25	0.000489257812499755
0.251	-0.000489257812500199
0.252	-0.000978515625000398
0.253	0.000489257812499755
0.254	0
0.255	0.000489257812499755
0.256	-0.000489257812500199
0.257	0.000489257812499755
0.258	0
0.259	-0.000978515625000398
0.26	0.00097851562499951
0.261	0.000489257812499755
0.262	-0.000978515625000398
0.263	0
0.264	-0.000489257812500199
0.265	-0.000489257812500199
0.266	0.000489257812499755
0.267	0.00097851562499951
0.268	-0.000978515625000398
0.269	0.000489257812499755
0.27	0.000489257812499755
0.271	0.00097851562499951
0.272	0.000489257812499755
0.273	0.000489257812499755
0.274	0
0.275	0
0.276	0.00097851562499951
0.277	0.000489257812499755
0.278	0.00097851562499951
0.279	0.00146777343749971
0.28	0.00097851562499951
0.281	0.00097851562499951
0.282	0.00195703124999991
0.283	0.00293554687499986
0.284	0.00391406249999982
0.285	0.00342480468749962
0.286	0.00440332031250001
0.287	0.00293554687499986
0.288	0.00440332031250001
0.289	0.00587109374999972
0.29	0.00684960937499968
0.291	0.00733886718749943
0.292	0.00880664062500003
0.293	0.0117421874999994
0.294	0.0117421874999994
0.295	0.0146777343749998
0.296	0.0161455078124995
0.297	0.0185917968749996
0.298	0.0215273437499999
0.299	0.0229951171874996
0.3	0.0244628906249997
0.301	0.0264199218749996
0.302	0.0298447265624997
0.303	0.0322910156249998
0.304	0.0352265624999997
0.305	0.0376728515624998
0.306	0.0396298828124997
0.307	0.0435439453124999
0.308	0.045990234375
0.309	0.0484365234374997
0.31	0.0518613281249998
0.311	0.0557753906249996
0.312	0.0562646484374998
0.313	0.0606679687499998
0.314	0.0650712890624998
0.315	0.0675175781249999
0.316	0.0694746093749998
0.317	0.0719208984374999
0.318	0.0758349609374998
0.319	0.0773027343749999
0.32	0.0817060546874995
0.321	0.085130859375
0.322	0.0865986328124997
0.323	0.0885556640624996
0.324	0.0914912109374999
0.325	0.0944267578124998
0.326	0.0968730468749999
0.327	0.0993193359374995
0.328	0.1002978515625
0.329	0.102744140625
0.33	0.1051904296875
0.331	0.1061689453125
0.332	0.1081259765625
0.333	0.10959375
0.334	0.110572265625
0.335	0.1139970703125
0.336	0.1135078125
0.337	0.1159541015625
0.338	0.1179111328125
0.339	0.1188896484375
0.34	0.1198681640625
0.341	0.1208466796875
0.342	0.1228037109375
0.343	0.12329296875
0.344	0.124271484375
0.345	0.1257392578125
0.346	0.1276962890625
0.347	0.1286748046875
0.348	0.1291640625
0.349	0.1291640625
0.35	0.132099609375
0.351	0.133078125
0.352	0.134056640625
0.353	0.1345458984375
0.354	0.136013671875
0.355	0.1374814453125
0.356	0.13894921875
0.357	0.13894921875
0.358	0.1404169921875
0.359	0.14286328125
0.36	0.1433525390625
0.361	0.1453095703125
0.362	0.1462880859375
0.363	0.147755859375
0.364	0.148734375
0.365	0.1492236328125
0.366	0.1526484375
0.367	0.1531376953125
0.368	0.1541162109375
0.369	0.1565625
0.37	0.1570517578125
0.371	0.15851953125
0.372	0.159498046875
0.373	0.161455078125
0.374	0.1639013671875
0.375	0.164390625
0.376	0.167326171875
0.377	0.1683046875
0.378	0.17026171875
0.379	0.1717294921875
0.38	0.1727080078125
0.381	0.175154296875
0.382	0.177111328125
0.383	0.179068359375
0.384	0.1815146484375
0.385	0.1815146484375
0.386	0.1854287109375
0.387	0.18591796875
0.388	0.1883642578125
0.389	0.18983203125
0.39	0.1932568359375
0.391	0.194724609375
0.392	0.196681640625
0.393	0.1971708984375
0.394	0.1996171875
0.395	0.202552734375
0.396	0.20353125
0.397	0.2049990234375
0.398	0.2089130859375
0.399	0.2098916015625
0.4	0.211359375
0.401	0.21331640625
0.402	0.2157626953125
0.403	0.2177197265625
0.404	0.2206552734375
0.405	0.2216337890625
0.406	0.2235908203125
0.407	0.2265263671875
0.408	0.2265263671875
0.409	0.22897265625
0.41	0.2314189453125
0.411	0.2333759765625
0.412	0.23484375
0.413	0.237779296875
0.414	0.24071484375
0.415	0.242671875
0.416	0.243650390625
0.417	0.2465859375
0.418	0.2480537109375
0.419	0.2505
0.42	0.2529462890625
0.421	0.2549033203125
0.422	0.25637109375
0.423	0.2578388671875
0.424	0.259306640625
0.425	0.2637099609375
0.426	0.2637099609375
0.427	0.265177734375
0.428	0.2676240234375
0.429	0.271048828125
0.43	0.2725166015625
0.431	0.2734951171875
0.432	0.2754521484375
0.433	0.276919921875
0.434	0.2793662109375
0.435	0.2803447265625
0.436	0.282791015625
0.437	0.284748046875
0.438	0.286705078125
0.439	0.2881728515625
0.44	0.2891513671875
0.441	0.29159765625
0.442	0.292576171875
0.443	0.2935546875
0.444	0.2969794921875
0.445	0.2979580078125
0.446	0.298447265625
0.447	0.3013828125
0.448	0.30333984375
0.449	0.3048076171875
0.45	0.3067646484375
0.451	0.3077431640625
0.452	0.3092109375
0.453	0.310189453125
0.454	0.3126357421875
0.455	0.3136142578125
0.456	0.3155712890625
0.457	0.3175283203125
0.458	0.318017578125
0.459	0.3194853515625
0.46	0.3214423828125
0.461	0.3233994140625
0.462	0.3243779296875
0.463	0.325845703125
0.464	0.327802734375
0.465	0.329759765625
0.466	0.331716796875
0.467	0.3322060546875
0.468	0.3331845703125
0.469	0.335630859375
0.47	0.337587890625
0.471	0.33856640625
0.472	0.3400341796875
0.473	0.3429697265625
0.474	0.343458984375
0.475	0.3444375
0.476	0.34639453125
0.477	0.3483515625
0.478	0.3507978515625
0.479	0.3517763671875
0.48	0.35422265625
0.481	0.3556904296875
0.482	0.3576474609375
0.483	0.3596044921875
0.484	0.3605830078125
0.485	0.3644970703125
0.486	0.364986328125
0.487	0.367921875
0.488	0.36987890625
0.489	0.3713466796875
0.49	0.3723251953125
0.491	0.376728515625
0.492	0.376728515625
0.493	0.378685546875
0.494	0.380642578125
0.495	0.3821103515625
0.496	0.384556640625
0.497	0.3860244140625
0.498	0.388470703125
0.499	0.390427734375
0.5	0.392384765625
0.501	0.394341796875
0.502	0.39727734375
0.503	0.3997236328125
0.504	0.400212890625
0.505	0.402169921875
0.506	0.4046162109375
0.507	0.406083984375
0.508	0.4085302734375
0.509	0.4109765625
0.51	0.4134228515625
0.511	0.4153798828125
0.512	0.41684765625
0.513	0.419783203125
0.514	0.4212509765625
0.515	0.423697265625
0.516	0.4251650390625
0.517	0.4271220703125
0.518	0.4281005859375
0.519	0.431525390625
0.52	0.4329931640625
0.521	0.435439453125
0.522	0.437396484375
0.523	0.4388642578125
0.524	0.44033203125
0.525	0.4427783203125
0.526	0.445224609375
0.527	0.4466923828125
0.528	0.44816015625
0.529	0.451095703125
0.53	0.4525634765625
0.531	0.45403125
0.532	0.4564775390625
0.533	0.4579453125
0.534	0.4594130859375
0.535	0.460880859375
0.536	0.4643056640625
0.537	0.4652841796875
0.538	0.4662626953125
0.539	0.466751953125
0.54	0.4691982421875
0.541	0.4701767578125
0.542	0.472623046875
0.543	0.4736015625
0.544	0.4750693359375
0.545	0.4770263671875
0.546	0.4789833984375
0.547	0.480451171875
0.548	0.4819189453125
0.549	0.4828974609375
0.55	0.48534375
0.551	0.4868115234375
0.552	0.4877900390625
0.553	0.4897470703125
0.554	0.49121484375
0.555	0.4926826171875
0.556	0.494150390625
0.557	0.4970859375
0.558	0.4970859375
0.559	0.500021484375
0.56	0.500021484375
0.561	0.501978515625
0.562	0.5034462890625
0.563	0.5049140625
0.564	0.5073603515625
0.565	0.507849609375
0.566	0.509806640625
0.567	0.5127421875
0.568	0.5132314453125
0.569	0.515677734375
0.57	0.5181240234375
0.571	0.519591796875
0.572	0.5210595703125
0.573	0.5230166015625
0.574	0.5259521484375
0.575	0.5269306640625
0.576	0.5288876953125
0.577	0.531333984375
0.578	0.533291015625
0.579	0.5347587890625
0.58	0.5362265625
0.581	0.5386728515625
0.582	0.540140625
0.583	0.54209765625
0.584	0.545033203125
0.585	0.54601171875
0.586	0.5494365234375
0.587	0.5504150390625
0.588	0.5533505859375
0.589	0.554818359375
0.59	0.5572646484375
0.591	0.558732421875
0.592	0.56166796875
0.593	0.5621572265625
0.594	0.56558203125
0.595	0.5670498046875
0.596	0.5690068359375
0.597	0.5699853515625
0.598	0.572431640625
0.599	0.5758564453125
0.6	0.57732421875
0.601	0.578302734375
0.602	0.5817275390625
0.603	0.5836845703125
0.604	0.5836845703125
0.605	0.5866201171875
0.606	0.590044921875
0.607	0.5910234375
0.608	0.59298046875
0.609	0.595916015625
0.61	0.597873046875
0.611	0.5983623046875
0.612	0.5993408203125
0.613	0.6012978515625
0.614	0.603744140625
0.615	0.6061904296875
0.616	0.6071689453125
0.617	0.6081474609375
0.618	0.6120615234375
0.619	0.6130400390625
0.62	0.6145078125
0.621	0.615486328125
0.622	0.61646484375
0.623	0.6198896484375
0.624	0.621357421875
0.625	0.623314453125
0.626	0.62429296875
0.627	0.6267392578125
0.628	0.62625
0.629	0.6301640625
0.63	0.6316318359375
0.631	0.6345673828125
0.632	0.6345673828125
0.633	0.63603515625
0.634	0.63603515625
0.635	0.638970703125
0.636	0.6404384765625
0.637	0.6423955078125
0.638	0.6433740234375
0.639	0.6463095703125
0.64	0.6472880859375
0.641	0.6472880859375
0.642	0.6502236328125
0.643	0.650712890625
0.644	0.652669921875
0.645	0.6541376953125
0.646	0.654626953125
0.647	0.65951953125
0.648	0.65951953125
0.649	0.660498046875
0.65	0.6609873046875
0.651	0.6639228515625
0.652	0.665390625
0.653	0.6668583984375
0.654	0.6697939453125
0.655	0.6707724609375
0.656	0.67321875
0.657	0.6737080078125
0.658	0.678111328125
0.659	0.6786005859375
0.66	0.681046875
0.661	0.68300390625
0.662	0.6849609375
0.663	0.6874072265625
0.664	0.688875
0.665	0.69083203125
0.666	0.6932783203125
0.667	0.6962138671875
0.668	0.696703125
0.669	0.69866015625
0.67	0.70257421875
0.671	0.7040419921875
0.672	0.70648828125
0.673	0.7084453125
0.674	0.711380859375
0.675	0.7118701171875
0.676	0.715294921875
0.677	0.717251953125
0.678	0.719208984375
0.679	0.7206767578125
0.68	0.72214453125
0.681	0.725080078125
0.682	0.72605859375
0.683	0.728994140625
0.684	0.7304619140625
0.685	0.7333974609375
0.686	0.73388671875
0.687	0.7373115234375
0.688	0.738779296875
0.689	0.7412255859375
0.69	0.7431826171875
0.691	0.7451396484375
0.692	0.7461181640625
0.693	0.7490537109375
0.694	0.7519892578125
0.695	0.7529677734375
0.696	0.7549248046875
0.697	0.7559033203125
0.698	0.75737109375
0.699	0.759328125
0.7	0.76128515625
0.701	0.7632421875
0.702	0.766177734375
0.703	0.76715625
0.704	0.7696025390625
0.705	0.7715595703125
0.706	0.77302734375
0.707	0.774984375
0.708	0.775962890625
0.709	0.7788984375
0.71	0.7803662109375
0.711	0.78085546875
0.712	0.783791015625
0.713	0.78476953125
0.714	0.785748046875
0.715	0.7872158203125
0.716	0.7891728515625
0.717	0.789662109375
0.718	0.791619140625
0.719	0.7930869140625
0.72	0.795533203125
0.721	0.7970009765625
0.722	0.7979794921875
0.723	0.7999365234375
0.724	0.8018935546875
0.725	0.8023828125
0.726	0.803361328125
0.727	0.806296875
0.728	0.8067861328125
0.729	0.8087431640625
0.73	0.8102109375
0.731	0.8126572265625
0.732	0.81216796875
0.733	0.814125
0.734	0.8165712890625
0.735	0.8175498046875
0.736	0.8185283203125
0.737	0.8204853515625
0.738	0.822931640625
0.739	0.82391015625
0.74	0.8253779296875
0.741	0.82782421875
0.742	0.8302705078125
0.743	0.8322275390625
0.744	0.8341845703125
0.745	0.8341845703125
0.746	0.8361416015625
0.747	0.838587890625
0.748	0.8390771484375
0.749	0.8420126953125
0.75	0.842501953125
0.751	0.8454375
0.752	0.84739453125
0.753	0.8498408203125
0.754	0.85130859375
0.755	0.853265625
0.756	0.8557119140625
0.757	0.8566904296875
0.758	0.8586474609375
0.759	0.86109375
0.76	0.864029296875
0.761	0.8645185546875
0.762	0.867943359375
0.763	0.8694111328125
0.764	0.8713681640625
0.765	0.8743037109375
0.766	0.87479296875
0.767	0.8782177734375
0.768	0.8801748046875
0.769	0.8811533203125
0.77	0.8831103515625
0.771	0.885556640625
0.772	0.88653515625
0.773	0.8889814453125
0.774	0.8889814453125
0.775	0.889470703125
0.776	0.8889814453125
0.777	0.8899599609375
0.778	0.891427734375
0.779	0.8919169921875
0.78	0.8909384765625
0.781	0.89240625
0.782	0.891427734375
0.783	0.891427734375
0.784	0.89044921875
0.785	0.8919169921875
0.786	0.89044921875
0.787	0.8909384765625
0.788	0.889470703125
0.789	0.889470703125
0.79	0.8899599609375
0.791	0.89044921875
0.792	0.8889814453125
0.793	0.8880029296875
0.794	0.8889814453125
0.795	0.8884921875
0.796	0.8889814453125
0.797	0.8884921875
0.798	0.8899599609375
0.799	0.889470703125
0.8	0.8889814453125
0.801	0.8889814453125
0.802	0.8884921875
0.803	0.88653515625
0.804	0.887513671875
0.805	0.887513671875
0.806	0.8860458984375
0.807	0.8850673828125
0.808	0.884578125
0.809	0.88262109375
0.81	0.8831103515625
0.811	0.8806640625
0.812	0.8801748046875
0.813	0.8801748046875
0.814	0.8791962890625
0.815	0.8782177734375
0.816	0.8772392578125
0.817	0.87479296875
0.818	0.8743037109375
0.819	0.8703896484375
0.82	0.8703896484375
0.821	0.868921875
0.822	0.8674541015625
0.823	0.8654970703125
0.824	0.8625615234375
0.825	0.8606044921875
0.826	0.8586474609375
0.827	0.856201171875
0.828	0.854244140625
0.829	0.85130859375
0.83	0.8488623046875
0.831	0.8459267578125
0.832	0.842501953125
0.833	0.8400556640625
0.834	0.836630859375
0.835	0.834673828125
0.836	0.830759765625
0.837	0.8292919921875
0.838	0.824888671875
0.839	0.8204853515625
0.84	0.8180390625
0.841	0.81608203125
0.842	0.813146484375
0.843	0.8107001953125
0.844	0.807275390625
0.845	0.8038505859375
0.846	0.8018935546875
0.847	0.79846875
0.848	0.7960224609375
0.849	0.79259765625
0.85	0.7901513671875
0.851	0.787705078125
0.852	0.78476953125
0.853	0.781833984375
0.854	0.779876953125
0.855	0.7784091796875
0.856	0.775962890625
0.857	0.7735166015625
0.858	0.772048828125
0.859	0.7696025390625
0.86	0.768134765625
0.861	0.766177734375
0.862	0.7637314453125
0.863	0.762263671875
0.864	0.76128515625
0.865	0.7598173828125
0.866	0.7578603515625
0.867	0.754435546875
0.868	0.7539462890625
0.869	0.7529677734375
0.87	0.752478515625
0.871	0.7510107421875
0.872	0.7490537109375
0.873	0.748564453125
0.874	0.746607421875
0.875	0.7461181640625
0.876	0.743671875
0.877	0.7431826171875
0.878	0.74171484375
0.879	0.7402470703125
0.88	0.738779296875
0.881	0.736822265625
0.882	0.73584375
0.883	0.7353544921875
0.884	0.73388671875
0.885	0.732908203125
0.886	0.7314404296875
0.887	0.72997265625
0.888	0.7275263671875
0.889	0.72605859375
0.89	0.725080078125
0.891	0.7226337890625
0.892	0.7206767578125
0.893	0.7201875
0.894	0.7177412109375
0.895	0.717251953125
0.896	0.71431640625
0.897	0.712359375
0.898	0.71040234375
0.899	0.7089345703125
0.9	0.7069775390625
0.901	0.7059990234375
0.902	0.703552734375
0.903	0.701595703125
0.904	0.69866015625
0.905	0.696703125
0.906	0.695724609375
0.907	0.6927890625
0.908	0.6893642578125
0.909	0.688875
0.91	0.6854501953125
0.911	0.6834931640625
0.912	0.6815361328125
0.913	0.6786005859375
0.914	0.678111328125
0.915	0.6756650390625
0.916	0.672240234375
0.917	0.670283203125
0.918	0.668326171875
0.919	0.6658798828125
0.92	0.664412109375
0.921	0.6619658203125
0.922	0.6600087890625
0.923	0.6580517578125
0.924	0.65560546875
0.925	0.6536484375
0.926	0.6512021484375
0.927	0.648755859375
0.928	0.6482666015625
0.929	0.646798828125
0.93	0.64386328125
0.931	0.6423955078125
0.932	0.63994921875
0.933	0.638970703125
0.934	0.63603515625
0.935	0.6345673828125
0.936	0.634078125
0.937	0.631142578125
0.938	0.6301640625
0.939	0.62820703125
0.94	0.6267392578125
0.941	0.6238037109375
0.942	0.6223359375
0.943	0.6218466796875
0.944	0.619400390625
0.945	0.618421875
0.946	0.61646484375
0.947	0.615486328125
0.948	0.613529296875
0.949	0.6120615234375
0.95	0.61059375
0.951	0.60863671875
0.952	0.6071689453125
0.953	0.6042333984375
0.954	0.6052119140625
0.955	0.6032548828125
0.956	0.6012978515625
0.957	0.599830078125
0.958	0.597873046875
0.959	0.5964052734375
0.96	0.5944482421875
0.961	0.5910234375
0.962	0.5915126953125
0.963	0.5895556640625
0.964	0.588087890625
0.965	0.58515234375
0.966	0.584173828125
0.967	0.5831953125
0.968	0.5797705078125
0.969	0.578302734375
0.97	0.5768349609375
0.971	0.5753671875
0.972	0.57341015625
0.973	0.571453125
0.974	0.5690068359375
0.975	0.568517578125
0.976	0.5670498046875
0.977	0.564603515625
0.978	0.56166796875
0.979	0.560689453125
0.98	0.55775390625
0.981	0.5562861328125
0.982	0.5533505859375
0.983	0.5523720703125
0.984	0.550904296875
0.985	0.548947265625
0.986	0.546990234375
0.987	0.5445439453125
0.988	0.5440546875
0.989	0.5416083984375
0.99	0.539162109375
0.991	0.5376943359375
0.992	0.5357373046875
0.993	0.533291015625
0.994	0.5318232421875
0.995	0.5298662109375
0.996	0.5269306640625
0.997	0.525462890625
0.998	0.524484375
0.999	0.521548828125
1	0.5210595703125
1.001	0.5181240234375
1.002	0.51665625
1.003	0.51469921875
1.004	0.5127421875
1.005	0.509806640625
1.006	0.5093173828125
1.007	0.505892578125
1.008	0.5044248046875
1.009	0.501978515625
1.01	0.501978515625
1.011	0.49904296875
1.012	0.498064453125
1.013	0.496107421875
1.014	0.494150390625
1.015	0.493171875
1.016	0.4892578125
1.017	0.4887685546875
1.018	0.4868115234375
1.019	0.486322265625
1.02	0.4848544921875
1.021	0.480451171875
1.022	0.4799619140625
1.023	0.4780048828125
1.024	0.47555859375
1.025	0.4750693359375
1.026	0.4721337890625
1.027	0.4701767578125
1.028	0.46773046875
1.029	0.466751953125
1.03	0.4652841796875
1.031	0.4623486328125
1.032	0.4613701171875
1.033	0.458923828125
1.034	0.4574560546875
1.035	0.45598828125
1.036	0.4525634765625
1.037	0.45207421875
1.038	0.4496279296875
1.039	0.447181640625
1.04	0.446203125
1.041	0.44424609375
1.042	0.4422890625
1.043	0.4398427734375
1.044	0.437396484375
1.045	0.4369072265625
1.046	0.4339716796875
1.047	0.4329931640625
1.048	0.429568359375
1.049	0.42858984375
1.05	0.427611328125
1.051	0.425654296875
1.052	0.423697265625
1.053	0.42271875
1.054	0.4202724609375
1.055	0.4183154296875
1.056	0.4163583984375
1.057	0.414890625
1.058	0.41293359375
1.059	0.4124443359375
1.06	0.4095087890625
1.061	0.4085302734375
1.062	0.4065732421875
1.063	0.4046162109375
1.064	0.4031484375
1.065	0.400212890625
1.066	0.4007021484375
1.067	0.39727734375
1.068	0.3958095703125
1.069	0.3948310546875
1.07	0.3928740234375
1.071	0.3918955078125
1.072	0.390427734375
1.073	0.388470703125
1.074	0.3860244140625
1.075	0.3860244140625
1.076	0.3830888671875
1.077	0.38162109375
1.078	0.382599609375
1.079	0.378685546875
1.08	0.3762392578125
1.081	0.3742822265625
1.082	0.3742822265625
1.083	0.3713466796875
1.084	0.3693896484375
1.085	0.3674326171875
1.086	0.36596484375
1.087	0.3640078125
1.088	0.36205078125
1.089	0.36009375
1.09	0.3586259765625
1.091	0.3561796875
1.092	0.3547119140625
1.093	0.3527548828125
1.094	0.3498193359375
1.095	0.3488408203125
1.096	0.347373046875
1.097	0.3459052734375
1.098	0.3429697265625
1.099	0.3400341796875
1.1	0.3390556640625
1.101	0.337587890625
1.102	0.335630859375
1.103	0.3341630859375
1.104	0.329759765625
1.105	0.3302490234375
1.106	0.3282919921875
1.107	0.323888671875
1.108	0.32291015625
1.109	0.321931640625
1.11	0.31899609375
1.111	0.3170390625
1.112	0.316060546875
1.113	0.3136142578125
1.114	0.312146484375
1.115	0.31116796875
1.116	0.30725390625
1.117	0.306275390625
1.118	0.3057861328125
1.119	0.3018720703125
1.12	0.300404296875
1.121	0.29942578125
1.122	0.296490234375
1.123	0.294533203125
1.124	0.2930654296875
1.125	0.2901298828125
1.126	0.289640625
1.127	0.2881728515625
1.128	0.2862158203125
1.129	0.2842587890625
1.13	0.2818125
1.131	0.280833984375
1.132	0.2793662109375
1.133	0.2764306640625
1.134	0.2744736328125
1.135	0.2734951171875
1.136	0.27202734375
1.137	0.2705595703125
1.138	0.2695810546875
1.139	0.267134765625
1.14	0.2656669921875
1.141	0.26419921875
1.142	0.2617529296875
1.143	0.261263671875
1.144	0.2578388671875
1.145	0.2568603515625
1.146	0.255392578125
1.147	0.2539248046875
1.148	0.2505
1.149	0.2490322265625
1.15	0.247564453125
1.151	0.247564453125
1.152	0.2460966796875
1.153	0.2441396484375
1.154	0.241693359375
1.155	0.239736328125
1.156	0.2402255859375
1.157	0.235822265625
1.158	0.23484375
1.159	0.23288671875
1.16	0.231908203125
1.161	0.2304404296875
1.162	0.22897265625
1.163	0.2265263671875
1.164	0.2255478515625
1.165	0.2235908203125
1.166	0.2216337890625
1.167	0.2191875
1.168	0.2177197265625
1.169	0.216251953125
1.17	0.2138056640625
1.171	0.2128271484375
1.172	0.211359375
1.173	0.208423828125
1.174	0.206466796875
1.175	0.204509765625
1.176	0.2030419921875
1.177	0.1991279296875
1.178	0.198638671875
1.179	0.196681640625
1.18	0.194724609375
1.181	0.19374609375
1.182	0.1917890625
1.183	0.188853515625
1.184	0.18591796875
1.185	0.18591796875
1.186	0.1824931640625
1.187	0.1805361328125
1.188	0.1795576171875
1.189	0.1766220703125
1.19	0.175154296875
1.191	0.173197265625
1.192	0.1707509765625
1.193	0.1687939453125
1.194	0.167326171875
1.195	0.164390625
1.196	0.1629228515625
1.197	0.1604765625
1.198	0.157541015625
1.199	0.1570517578125
1.2	0.153626953125
1.201	0.1526484375
1.202	0.15069140625
1.203	0.148734375
1.204	0.147755859375
1.205	0.1453095703125
1.206	0.1443310546875
1.207	0.1423740234375
1.208	0.1404169921875
1.209	0.1369921875
1.21	0.1355244140625
1.211	0.133078125
1.212	0.1306318359375
1.213	0.1286748046875
1.214	0.12720703125
1.215	0.1257392578125
1.216	0.124271484375
1.217	0.122314453125
1.218	0.120357421875
1.219	0.1179111328125
1.22	0.1169326171875
1.221	0.1159541015625
1.222	0.112529296875
1.223	0.11155078125
1.224	0.108615234375
1.225	0.1071474609375
1.226	0.10763671875
1.227	0.104701171875
1.228	0.10372265625
1.229	0.101765625
1.23	0.100787109375
1.231	0.0993193359374995
1.232	0.0958945312499999
1.233	0.0954052734374997
1.234	0.0939375
1.235	0.0910019531249997
1.236	0.0905126953124995
1.237	0.0880664062499998
1.238	0.0870878906249999
1.239	0.0856201171874997
1.24	0.0846416015624998
1.241	0.0812167968749997
1.242	0.0807275390625
1.243	0.0777919921874997
1.244	0.0768134765624997
1.245	0.0753457031249996
1.246	0.0719208984374999
1.247	0.0704531249999998
1.248	0.0699638671874996
1.249	0.0670283203124997
1.25	0.0650712890624998
1.251	0.0631142578124999
1.252	0.0626249999999997
1.253	0.0596894531249998
1.254	0.0587109374999999
1.255	0.0562646484374998
1.256	0.0543076171874999
1.257	0.0523505859375
1.258	0.0508828124999998
1.259	0.0484365234374997
1.26	0.0474580078124998
1.261	0.0445224609374995
1.262	0.0435439453124999
1.263	0.0401191406249994
1.264	0.0396298828124997
1.265	0.03718359375
1.266	0.0362050781249996
1.267	0.0337587890624995
1.268	0.0327802734375
1.269	0.0318017578124996
1.27	0.0288662109374997
1.271	0.0288662109374997
1.272	0.0264199218749996
1.273	0.0249521484374995
1.274	0.0229951171874996
1.275	0.0220166015625001
1.276	0.0200595703124997
1.277	0.0200595703124997
1.278	0.0181025390624998
1.279	0.0195703125
1.28	0.0171240234374999
1.281	0.0161455078124995
1.282	0.0146777343749998
1.283	0.0136992187499998
1.284	0.0136992187499998
1.285	0.0127207031249998
1.286	0.0112529296874997
1.287	0.0122314453124996
1.288	0.0117421874999994
1.289	0.0107636718749999
1.29	0.0107636718749999
1.291	0.0112529296874997
1.292	0.00978515624999954
1.293	0.0102744140624997
1.294	0.00978515624999954
1.295	0.00880664062500003
1.296	0.00831738281249983
1.297	0.00831738281249983
1.298	0.00831738281249983
1.299	0.00782812499999963
1.3	0.00831738281249983
1.301	0.00880664062500003
1.302	0.00831738281249983
1.303	0.00880664062500003
1.304	0.00880664062500003
1.305	0.00831738281249983
1.306	0.00929589843749978
1.307	0.00929589843749978
1.308	0.00880664062500003
1.309	0.00978515624999954
1.31	0.00880664062500003
1.311	0.00880664062500003
1.312	0.00978515624999954
1.313	0.00831738281249983
1.314	0.0102744140624997
1.315	0.00782812499999963
1.316	0.00978515624999954
1.317	0.00831738281249983
1.318	0.00929589843749978
1.319	0.00929589843749978
1.32	0.00978515624999954
1.321	0.0102744140624997
1.322	0.00929589843749978
1.323	0.00929589843749978
1.324	0.00880664062500003
1.325	0.00929589843749978
1.326	0.00929589843749978
1.327	0.00978515624999954
1.328	0.00978515624999954
1.329	0.00880664062500003
1.33	0.00978515624999954
1.331	0.00929589843749978
1.332	0.00929589843749978
1.333	0.00831738281249983
1.334	0.00978515624999954
1.335	0.00978515624999954
1.336	0.00978515624999954
1.337	0.00929589843749978
1.338	0.00880664062500003
1.339	0.00831738281249983
1.34	0.0102744140624997
1.341	0.00831738281249983
1.342	0.00929589843749978
1.343	0.00929589843749978
1.344	0.00831738281249983
1.345	0.00782812499999963
1.346	0.00929589843749978
1.347	0.00929589843749978
1.348	0.00880664062500003
1.349	0.00831738281249983
1.35	0.00880664062500003
1.351	0.00782812499999963
1.352	0.00929589843749978
1.353	0.00880664062500003
1.354	0.00929589843749978
1.355	0.0107636718749999
1.356	0.00831738281249983
1.357	0.00880664062500003
1.358	0.00929589843749978
1.359	0.00978515624999954
1.36	0.00978515624999954
1.361	0.00880664062500003
1.362	0.00880664062500003
1.363	0.00880664062500003
1.364	0.00929589843749978
1.365	0.00831738281249983
1.366	0.00880664062500003
1.367	0.00831738281249983
1.368	0.00782812499999963
1.369	0.00831738281249983
1.37	0.00978515624999954
1.371	0.00880664062500003
1.372	0.00880664062500003
1.373	0.00880664062500003
1.374	0.00831738281249983
1.375	0.00782812499999963
1.376	0.00929589843749978
1.377	0.00880664062500003
1.378	0.00929589843749978
1.379	0.00831738281249983
1.38	0.00733886718749943
1.381	0.00831738281249983
1.382	0.00880664062500003
1.383	0.00782812499999963
1.384	0.00929589843749978
1.385	0.00880664062500003
1.386	0.00831738281249983
1.387	0.00929589843749978
1.388	0.00831738281249983
1.389	0.00684960937499968
1.39	0.00880664062500003
1.391	0.00831738281249983
1.392	0.00880664062500003
1.393	0.00782812499999963
1.394	0.00831738281249983
1.395	0.00684960937499968
1.396	0.00831738281249983
1.397	0.00782812499999963
1.398	0.00733886718749943
1.399	0.00684960937499968
1.4	0.00782812499999963
1.401	0.00831738281249983
1.402	0.00684960937499968
1.403	0.00831738281249983
1.404	0.00782812499999963
1.405	0.00636035156249992
1.406	0.00831738281249983
1.407	0.00831738281249983
1.408	0.00684960937499968
1.409	0.00684960937499968
1.41	0.00782812499999963
1.411	0.00636035156249992
1.412	0.00831738281249983
1.413	0.00733886718749943
1.414	0.00587109374999972
1.415	0.00684960937499968
1.416	0.00733886718749943
1.417	0.00733886718749943
1.418	0.00684960937499968
1.419	0.00831738281249983
1.42	0.00684960937499968
1.421	0.00636035156249992
1.422	0.00782812499999963
1.423	0.00733886718749943
1.424	0.00636035156249992
1.425	0.00782812499999963
1.426	0.00782812499999963
1.427	0.00684960937499968
1.428	0.00636035156249992
1.429	0.00587109374999972
1.43	0.00684960937499968
1.431	0.00684960937499968
1.432	0.00782812499999963
1.433	0.00636035156249992
1.434	0.00782812499999963
1.435	0.00636035156249992
1.436	0.00636035156249992
1.437	0.00684960937499968
1.438	0.00733886718749943
1.439	0.00684960937499968
1.44	0.00636035156249992
1.441	0.00733886718749943
1.442	0.00733886718749943
1.443	0.00684960937499968
1.444	0.00782812499999963
1.445	0.00684960937499968
1.446	0.00684960937499968
1.447	0.00636035156249992
1.448	0.00636035156249992
1.449	0.00684960937499968
1.45	0.00587109374999972
1.451	0.00587109374999972
1.452	0.00636035156249992
1.453	0.00684960937499968
1.454	0.00684960937499968
1.455	0.00587109374999972
1.456	0.00538183593749952
1.457	0.00587109374999972
1.458	0.00587109374999972
1.459	0.00733886718749943
1.46	0.00489257812499977
1.461	0.00636035156249992
1.462	0.00684960937499968
1.463	0.00538183593749952
1.464	0.00538183593749952
1.465	0.00636035156249992
1.466	0.00636035156249992
1.467	0.00538183593749952
1.468	0.00636035156249992
1.469	0.00587109374999972
1.47	0.00538183593749952
1.471	0.00538183593749952
1.472	0.00587109374999972
1.473	0.00587109374999972
1.474	0.00489257812499977
1.475	0.00587109374999972
1.476	0.00538183593749952
1.477	0.00538183593749952
1.478	0.00391406249999982
1.479	0.00587109374999972
1.48	0.00587109374999972
1.481	0.00440332031250001
1.482	0.00587109374999972
1.483	0.00342480468749962
1.484	0.00489257812499977
1.485	0.00489257812499977
1.486	0.00538183593749952
1.487	0.00440332031250001
1.488	0.00587109374999972
1.489	0.00440332031250001
1.49	0.00440332031250001
1.491	0.00489257812499977
1.492	0.00489257812499977
1.493	0.00489257812499977
1.494	0.00538183593749952
1.495	0.00440332031250001
1.496	0.00538183593749952
1.497	0.00538183593749952
1.498	0.00489257812499977
1.499	0.00489257812499977
1.5	0.00538183593749952
1.501	0.00489257812499977
1.502	0.00489257812499977
1.503	0.00489257812499977
1.504	0.00489257812499977
1.505	0.00391406249999982
1.506	0.00440332031250001
1.507	0.00440332031250001
1.508	0.00391406249999982
1.509	0.00391406249999982
1.51	0.00293554687499986
1.511	0.00489257812499977
1.512	0.00342480468749962
1.513	0.00440332031250001
1.514	0.00342480468749962
1.515	0.00489257812499977
1.516	0.00440332031250001
1.517	0.00391406249999982
1.518	0.00538183593749952
1.519	0.00440332031250001
1.52	0.00293554687499986
1.521	0.00342480468749962
1.522	0.00342480468749962
1.523	0.00391406249999982
1.524	0.00293554687499986
1.525	0.00244628906249966
1.526	0.00342480468749962
1.527	0.00146777343749971
1.528	0.000489257812499755
1.529	-0.000489257812500199
1.53	0
1.531	-0.00146777343750015
1.532	-0.00146777343750015
1.533	-0.00244628906250011
1.534	-0.00391406250000026
1.535	-0.00636035156249992
1.536	-0.00636035156249992
1.537	-0.00782812500000052
1.538	-0.00880664062500003
1.539	-0.0102744140625002
1.54	-0.0107636718749999
1.541	-0.0132099609375
1.542	-0.0151669921875
1.543	-0.0156562500000001
1.544	-0.0176132812500001
1.545	-0.0195703125
1.546	-0.0215273437500003
1.547	-0.0234843750000002
1.548	-0.0249521484375004
1.549	-0.0278876953125002
1.55	-0.0298447265625001
1.551	-0.0313125000000003
1.552	-0.0347373046874999
1.553	-0.0362050781250005
1.554	-0.0386513671875002
1.555	-0.0410976562500003
1.556	-0.0425654296875004
1.557	-0.0440332031250001
1.558	-0.0469687500000004
1.559	-0.0503935546875001
1.56	-0.0503935546875001
1.561	-0.0547968750000001
1.562	-0.05675390625
1.563	-0.0582216796875001
1.564	-0.0611572265625
1.565	-0.0631142578125004
1.566	-0.0665390625000004
1.567	-0.0670283203125002
1.568	-0.0684960937500003
1.569	-0.0719208984374999
1.57	-0.0724101562500001
1.571	-0.0748564453125002
1.572	-0.0782812500000003
1.573	-0.0792597656250003
1.574	-0.0812167968750002
1.575	-0.0821953125000006
1.576	-0.0846416015625002
1.577	-0.0875771484375001
1.578	-0.0885556640625005
1.579	-0.0890449218750002
1.58	-0.0910019531250001
1.581	-0.0929589843750005
1.582	-0.0939375
1.583	-0.0958945312499999
1.584	-0.0973623046875005
1.585	-0.0983408203125
1.586	-0.1002978515625
1.587	-0.101765625000001
1.588	-0.10372265625
1.589	-0.104701171875
1.59	-0.1056796875
1.591	-0.106168945312501
1.592	-0.108615234375
1.593	-0.1100830078125
1.594	-0.112529296875
1.595	-0.1120400390625
1.596	-0.1139970703125
1.597	-0.11546484375
1.598	-0.1169326171875
1.599	-0.1188896484375
1.6	-0.1198681640625
1.601	-0.1213359375
1.602	-0.122314453125
1.603	-0.1237822265625
1.604	-0.12525
1.605	-0.12720703125
1.606	-0.1276962890625
1.607	-0.130142578125001
1.608	-0.1325888671875
1.609	-0.1335673828125
1.61	-0.134545898437501
1.611	-0.1369921875
1.612	-0.138949218750001
1.613	-0.1404169921875
1.614	-0.141884765625
1.615	-0.143352539062501
1.616	-0.1453095703125
1.617	-0.147755859375001
1.618	-0.149712890625
1.619	-0.1502021484375
1.62	-0.1541162109375
1.621	-0.1550947265625
1.622	-0.1570517578125
1.623	-0.158519531250001
1.624	-0.161455078125
1.625	-0.16243359375
1.626	-0.165369140625
1.627	-0.1668369140625
1.628	-0.1687939453125
1.629	-0.171240234375
1.63	-0.17221875
1.631	-0.1746650390625
1.632	-0.1766220703125
1.633	-0.17808984375
1.634	-0.18200390625
1.635	-0.1839609375
1.636	-0.1834716796875
1.637	-0.18591796875
1.638	-0.1893427734375
1.639	-0.190810546875
1.64	-0.19374609375
1.641	-0.19374609375
1.642	-0.19766015625
1.643	-0.1996171875
1.644	-0.20157421875
1.645	-0.2030419921875
1.646	-0.2049990234375
1.647	-0.2059775390625
1.648	-0.2074453125
1.649	-0.211359375
1.65	-0.2118486328125
1.651	-0.214294921875
1.652	-0.216251953125
1.653	-0.21723046875
1.654	-0.219676757812501
1.655	-0.22114453125
1.656	-0.222123046875
1.657	-0.22505859375
1.658	-0.226037109375
1.659	-0.227015625
1.66	-0.22897265625
1.661	-0.2314189453125
1.662	-0.233865234375
1.663	-0.23484375
1.664	-0.235822265625
1.665	-0.2387578125
1.666	-0.2402255859375
1.667	-0.2421826171875
1.668	-0.2431611328125
1.669	-0.2465859375
1.67	-0.2460966796875
1.671	-0.2490322265625
1.672	-0.2500107421875
1.673	-0.2529462890625
1.674	-0.253435546875
1.675	-0.2544140625
1.676	-0.25637109375
1.677	-0.258328125
1.678	-0.2597958984375
1.679	-0.261263671875001
1.68	-0.2617529296875
1.681	-0.26419921875
1.682	-0.267134765625
1.683	-0.2686025390625
1.684	-0.2700703125
1.685	-0.271048828125
1.686	-0.273984375
1.687	-0.2754521484375
1.688	-0.2778984375
1.689	-0.2783876953125
1.69	-0.278876953125
1.691	-0.282791015625
1.692	-0.2832802734375
1.693	-0.2857265625
1.694	-0.2871943359375
1.695	-0.289640625000001
1.696	-0.289640625000001
1.697	-0.294043945312501
1.698	-0.29551171875
1.699	-0.2960009765625
1.7	-0.29746875
1.701	-0.298447265625001
1.702	-0.3018720703125
1.703	-0.3038291015625
1.704	-0.3048076171875
1.705	-0.3057861328125
1.706	-0.3087216796875
1.707	-0.3116572265625
1.708	-0.313125
1.709	-0.3145927734375
1.71	-0.3170390625
1.711	-0.3185068359375
1.712	-0.3204638671875
1.713	-0.32291015625
1.714	-0.323888671875
1.715	-0.326824218750001
1.716	-0.3273134765625
1.717	-0.329759765625
1.718	-0.33073828125
1.719	-0.333673828125
1.72	-0.33465234375
1.721	-0.336609375
1.722	-0.33856640625
1.723	-0.339544921875
1.724	-0.34248046875
1.725	-0.3449267578125
1.726	-0.346394531250001
1.727	-0.3488408203125
1.728	-0.3488408203125
1.729	-0.352265625
1.73	-0.353244140625
1.731	-0.3547119140625
1.732	-0.3566689453125
1.733	-0.359115234375
1.734	-0.359115234375
1.735	-0.3625400390625
1.736	-0.3640078125
1.737	-0.3664541015625
1.738	-0.3674326171875
1.739	-0.370857421875
1.74	-0.3713466796875
1.741	-0.372814453125
1.742	-0.3752607421875
1.743	-0.37770703125
1.744	-0.3781962890625
1.745	-0.3796640625
1.746	-0.3821103515625
1.747	-0.38553515625
1.748	-0.386513671875
1.749	-0.38944921875
1.75	-0.3909169921875
1.751	-0.3918955078125
1.752	-0.3948310546875
1.753	-0.3953203125
1.754	-0.3967880859375
1.755	-0.398255859375
1.756	-0.3997236328125
1.757	-0.4026591796875
1.758	-0.402169921875
1.759	-0.4055947265625
1.76	-0.408041015625
1.761	-0.408041015625
1.762	-0.4109765625
1.763	-0.4124443359375
1.764	-0.4144013671875
1.765	-0.4153798828125
1.766	-0.4173369140625
1.767	-0.4188046875
1.768	-0.419783203125
1.769	-0.4222294921875
1.77	-0.42271875
1.771	-0.423697265625
1.772	-0.4266328125
1.773	-0.427611328125
1.774	-0.427611328125
1.775	-0.430546875
1.776	-0.4300576171875
1.777	-0.4320146484375
1.778	-0.43250390625
1.779	-0.43250390625
1.78	-0.4339716796875
1.781	-0.43641796875
1.782	-0.43641796875
1.783	-0.4369072265625
1.784	-0.4378857421875
1.785	-0.4378857421875
1.786	-0.438375
1.787	-0.438375
1.788	-0.439353515625
1.789	-0.441310546875
1.79	-0.4398427734375
1.791	-0.4398427734375
1.792	-0.440332031250001
1.793	-0.441310546875
1.794	-0.4427783203125
1.795	-0.4422890625
1.796	-0.4427783203125
1.797	-0.4422890625
1.798	-0.443267578125
1.799	-0.443267578125
1.8	-0.44424609375
1.801	-0.4437568359375
1.802	-0.4427783203125
1.803	-0.4437568359375
1.804	-0.443267578125
1.805	-0.443267578125
1.806	-0.443267578125
1.807	-0.4437568359375
1.808	-0.4422890625
1.809	-0.4437568359375
1.81	-0.4422890625
1.811	-0.443267578125
1.812	-0.4437568359375
1.813	-0.4437568359375
1.814	-0.443267578125
1.815	-0.44424609375
1.816	-0.444735351562501
1.817	-0.444735351562501
1.818	-0.445224609375
1.819	-0.4457138671875
1.82	-0.445224609375
1.821	-0.445224609375
1.822	-0.445224609375
1.823	-0.443267578125
1.824	-0.445224609375
1.825	-0.444735351562501
1.826	-0.4437568359375
1.827	-0.445224609375
1.828	-0.445224609375
1.829	-0.446203125
1.83	-0.4437568359375
1.831	-0.445224609375
1.832	-0.446203125
1.833	-0.446203125
1.834	-0.44424609375
1.835	-0.445224609375
1.836	-0.445224609375
1.837	-0.445224609375
1.838	-0.4457138671875
1.839	-0.44424609375
1.84	-0.44424609375
1.841	-0.445224609375
1.842	-0.4457138671875
1.843	-0.445224609375
1.844	-0.444735351562501
1.845	-0.44424609375
1.846	-0.445224609375
1.847	-0.445224609375
1.848	-0.4437568359375
1.849	-0.4457138671875
1.85	-0.445224609375
1.851	-0.4457138671875
1.852	-0.445224609375
1.853	-0.4437568359375
1.854	-0.445224609375
1.855	-0.44424609375
1.856	-0.444735351562501
1.857	-0.4437568359375
1.858	-0.445224609375
1.859	-0.44424609375
1.86	-0.445224609375
1.861	-0.445224609375
1.862	-0.4466923828125
1.863	-0.4457138671875
1.864	-0.446203125
1.865	-0.4466923828125
1.866	-0.444735351562501
1.867	-0.444735351562501
1.868	-0.444735351562501
1.869	-0.444735351562501
1.87	-0.445224609375
1.871	-0.444735351562501
1.872	-0.444735351562501
1.873	-0.445224609375
1.874	-0.445224609375
1.875	-0.4466923828125
1.876	-0.445224609375
1.877	-0.4457138671875
1.878	-0.4457138671875
1.879	-0.4457138671875
1.88	-0.4457138671875
1.881	-0.445224609375
1.882	-0.4457138671875
1.883	-0.4457138671875
1.884	-0.4466923828125
1.885	-0.4466923828125
1.886	-0.446203125
1.887	-0.4457138671875
1.888	-0.446203125
1.889	-0.4466923828125
1.89	-0.4457138671875
1.891	-0.446203125
1.892	-0.4466923828125
1.893	-0.4457138671875
1.894	-0.4457138671875
1.895	-0.444735351562501
1.896	-0.445224609375
1.897	-0.446203125
1.898	-0.446203125
1.899	-0.447181640625
1.9	-0.446203125
1.901	-0.447181640625
1.902	-0.4457138671875
1.903	-0.4457138671875
1.904	-0.4466923828125
1.905	-0.4457138671875
1.906	-0.445224609375
1.907	-0.447181640625
1.908	-0.445224609375
1.909	-0.444735351562501
1.91	-0.4457138671875
1.911	-0.445224609375
1.912	-0.4457138671875
1.913	-0.446203125
1.914	-0.445224609375
1.915	-0.446203125
1.916	-0.4457138671875
1.917	-0.446203125
1.918	-0.445224609375
1.919	-0.446203125
1.92	-0.446203125
1.921	-0.446203125
1.922	-0.444735351562501
1.923	-0.4457138671875
1.924	-0.446203125
1.925	-0.446203125
1.926	-0.445224609375
1.927	-0.4466923828125
1.928	-0.4457138671875
1.929	-0.4466923828125
1.93	-0.4457138671875
1.931	-0.4457138671875
1.932	-0.446203125
1.933	-0.446203125
1.934	-0.446203125
1.935	-0.445224609375
1.936	-0.446203125
1.937	-0.447181640625
1.938	-0.447181640625
1.939	-0.44816015625
1.94	-0.4457138671875
1.941	-0.447181640625
1.942	-0.447181640625
1.943	-0.446203125
1.944	-0.445224609375
1.945	-0.4466923828125
1.946	-0.4466923828125
1.947	-0.446203125
1.948	-0.445224609375
1.949	-0.446203125
1.95	-0.4457138671875
1.951	-0.4457138671875
1.952	-0.446203125
1.953	-0.445224609375
1.954	-0.4466923828125
1.955	-0.446203125
1.956	-0.4457138671875
1.957	-0.446203125
1.958	-0.4466923828125
1.959	-0.4457138671875
1.96	-0.446203125
1.961	-0.4457138671875
1.962	-0.4457138671875
1.963	-0.4457138671875
1.964	-0.44816015625
1.965	-0.444735351562501
1.966	-0.446203125
1.967	-0.446203125
1.968	-0.446203125
1.969	-0.4466923828125
1.97	-0.446203125
1.971	-0.446203125
1.972	-0.446203125
1.973	-0.4466923828125
1.974	-0.4457138671875
1.975	-0.4457138671875
1.976	-0.446203125
1.977	-0.4457138671875
1.978	-0.4457138671875
1.979	-0.4457138671875
1.98	-0.446203125
1.981	-0.4457138671875
1.982	-0.446203125
1.983	-0.445224609375
1.984	-0.4476708984375
1.985	-0.446203125
1.986	-0.4466923828125
1.987	-0.445224609375
1.988	-0.4457138671875
1.989	-0.4457138671875
1.99	-0.446203125
1.991	-0.4457138671875
1.992	-0.446203125
1.993	-0.4466923828125
1.994	-0.445224609375
1.995	-0.4457138671875
1.996	-0.4466923828125
1.997	-0.446203125
1.998	-0.446203125
1.999	-0.446203125
2	-0.445224609375
[truncated: 258,000 more rows]
