# Supplementary material for: Virtual reality as a tool for balance research: Eyes open body sway is reproduced in photo-realistic, but not in abstract virtual scenes
Source: PLoS One. 2020 Oct 29;15(10):e0241479. doi: 10.1371/journal.pone.0241479 (PMC7595375; doi:10.1371/journal.pone.0241479)
Supplement: S1 Data — (ZIP) [file pone.0241479.s001.zip › data/quiet_stance/ABS_qs.csv]

0.001	-0.0797317350476773	0.265587887937588	-0.123518965361187	0.511897918117792	-0.0954549779368581	-0.0892186244138019	0.235013633067168	0.303961305101596	0.180218463560528	-0.173017944923769
0.002	-0.0799451632407673	0.265683253155499	-0.123823657256409	0.512020889851283	-0.095515724010824	-0.089274263228931	0.234963661254924	0.304202792957767	0.180299025378532	-0.173046412287988
0.003	-0.0801628478944982	0.265780608520213	-0.124133967301814	0.512146186036522	-0.09557736121677	-0.0893310614205691	0.234912452238417	0.304448671211993	0.18038131018426	-0.173075078217549
0.004	-0.0803847699791076	0.265879949449858	-0.124449851087176	0.512273788019542	-0.0956398717401858	-0.0893890159747803	0.234860000524818	0.304698901476985	0.180465314097504	-0.173103925410988
0.005	-0.0806109070712653	0.265981270194919	-0.124771260536478	0.512403674834582	-0.0957032364666124	-0.0894481229262961	0.234806301625641	0.30495344160712	0.180551031694109	-0.173132936886161
0.006	-0.0808412335670063	0.266084563883959	-0.125098144145727	0.512535823204545	-0.0957674351494176	-0.0895083775144003	0.234751352032369	0.305212245750195	0.180638456123577	-0.173162095968472
0.007	-0.0810757208273509	0.266189822421788	-0.12543044709592	0.512670207564416	-0.0958324465108942	-0.0895697743482464	0.234695149306308	0.30547526441957	0.180727579275014	-0.173191386262183
0.008	-0.0813143372639029	0.266297036396851	-0.125768111352045	0.512806800010496	-0.0958982483564274	-0.0896323074523969	0.234637692151462	0.305742444672333	0.180818391777823	-0.173220791645341
0.009	-0.0815570485518248	0.266406195010234	-0.126111075858709	0.51294557018627	-0.0959648177659154	-0.0896959702600267	0.234578980350289	0.306013730325527	0.180910882900419	-0.173250296283551
0.01	-0.0818038179637145	0.26651728604925	-0.126459276790069	0.513086485220106	-0.0960321312238285	-0.0897607556096471	0.234519014627209	0.306289062122341	0.181005040468028	-0.173279884664779
0.011	-0.0820546066341569	0.266630295999199	-0.126812647803372	0.513229509742432	-0.0961001646142988	-0.0898266556974851	0.234457796470951	0.30656837791313	0.181100850793284	-0.173309541598326
0.012	-0.08230937372954	0.266745210174935	-0.127171120305074	0.513374605934409	-0.0961688932093875	-0.0898936620640345	0.234395327957692	0.306851612873415	0.181198298790424	-0.173339252140385
0.013	-0.0825680765798127	0.266862012697519	-0.127534623706109	0.513521733563761	-0.0962382917509082	-0.0899617657146612	0.234331611757559	0.307138699628692	0.181297368350981	-0.173369001516921
0.014	-0.0828306707330362	0.266980686390943	-0.127903085610922	0.513670849942989	-0.096308334593008	-0.0900309572769728	0.234266651332541	0.307429568254592	0.181398042646949	-0.173398775117619
0.015	-0.0830971099393063	0.267101212826317	-0.128276431905489	0.513821909836427	-0.0963789958657622	-0.0901012270358834	0.234200451076185	0.307724146279597	0.181500304184001	-0.173428558592848
0.016	-0.083367346167185	0.267223572555091	-0.12865458678665	0.513974865487733	-0.0964502496181605	-0.0901725648528157	0.234133016261318	0.308022358739461	0.181604134767849	-0.173458337976453
0.017	-0.0836413297122446	0.267347745290895	-0.12903747287105	0.514129666781071	-0.096522069846251	-0.0902449600645435	0.234064352919234	0.308324128188346	0.181709515461506	-0.173488099698167
0.018	-0.0839190093462371	0.267473709891316	-0.129425011433287	0.51428626135245	-0.0965944303910941	-0.0903184013987526	0.233994467779502	0.308629374630859	0.181816426533728	-0.17351783049684
0.019	-0.0842003324175876	0.267601444281529	-0.129817122616234	0.51444459462728	-0.0966673048708732	-0.0903928769292422	0.233923368234467	0.308938015541277	0.181924847420107	-0.173547517326332
0.02	-0.0844852448465919	0.267730925473468	-0.13021372552344	0.514604609874177	-0.0967406667923663	-0.0904683740882838	0.233851062304219	0.309249966083925	0.18203475671096	-0.173577147323145
0.021	-0.0847736910843828	0.267862129705964	-0.130614738310054	0.514766248260677	-0.0968144897925698	-0.0905448797433528	0.233777558621379	0.309565139374293	0.182146132223527	-0.173606707816838
0.022	-0.0850656142034744	0.267995032635868	-0.131020078312829	0.51492944890371	-0.0968887478686891	-0.0906223803508551	0.233702866367079	0.309883446668293	0.182258951158505	-0.173636186320215
0.023	-0.0853609561148618	0.268129609406627	-0.13142966213345	0.51509414895209	-0.0969634154917547	-0.0907008621178762	0.233626995175884	0.310204797571654	0.182373190204634	-0.173665570597191
0.024	-0.0856596577229348	0.26826583454231	-0.131843405694437	0.515260283667486	-0.0970384675666509	-0.0907803110692662	0.233549955112333	0.310529100305385	0.182488825506188	-0.173694848843298
0.025	-0.0859616589289113	0.268403681838149	-0.132261224315736	0.515427786449936	-0.0971138793311551	-0.0908607130118426	0.233471756664958	0.310856261991539	0.182605832629885	-0.173724009778277
0.026	-0.0862668985612578	0.268543124369101	-0.132683032775653	0.515596588845174	-0.0971896263427621	-0.0909420534575033	0.233392410639902	0.311186188897125	0.182724186687136	-0.173753042561444
0.027	-0.0865753143413824	0.268684134584179	-0.133108745401294	0.515766620657399	-0.0972656845688869	-0.0910243175533899	0.233311927982487	0.311518786531847	0.182843862546936	-0.173781936665744
0.028	-0.0868868429565615	0.268826684406669	-0.133538276249588	0.515937810209569	-0.0973420305242904	-0.0911074900088141	0.233230319700282	0.311853959624885	0.182964835033771	-0.173810681828754
0.029	-0.0872014202299756	0.268970745270874	-0.133971539280071	0.516110084578488	-0.0974186414073591	-0.0911915550187081	0.233147596966154	0.312191612115418	0.183087079060694	-0.173839268087983
0.03	-0.0875189812949773	0.26911628810034	-0.134408448430805	0.516283369642802	-0.0974954951851807	-0.0912764962338124	0.233063771254203	0.312531647201631	0.183210569610784	-0.173867685919013
0.031	-0.087839460757692	0.269263283296422	-0.134848917660023	0.516457590014758	-0.0975725706032408	-0.0913622968229137	0.232978854356624	0.312873967426281	0.183335281617049	-0.173895926427274
0.032	-0.0881627928828549	0.26941170072106	-0.1352928610424	0.516632669011764	-0.097649847141234	-0.0914489395599685	0.232892858288806	0.313218474795202	0.183461189891425	-0.173923981376908
0.033	-0.0884889117731578	0.269561509684949	-0.13574019291732	0.516808528718232	-0.0977273050109534	-0.0915364068033112	0.232805795206519	0.313565070940175	0.183588269110069	-0.173951842983393
0.034	-0.0888177515225584	0.269712679047073	-0.136190828016478	0.516985090105376	-0.097804925225732	-0.0916246804519067	0.232717677389597	0.313913657266453	0.183716493825682	-0.173979503659336
0.035	-0.0891492463153139	0.269865177299257	-0.136644681512594	0.517162273161042	-0.097882689643627	-0.0917137420397926	0.23262851721518	0.31426413496667	0.183845838528008	-0.174006955902384
0.036	-0.0894833304541111	0.270018972498799	-0.137101669002411	0.517339997006867	-0.0979605809368157	-0.0918035728688563	0.232538327162366	0.31461640496233	0.183976277703018	-0.174034192365367
0.037	-0.0898199383848792	0.27017403222151	-0.137561706451594	0.517518180054415	-0.0980385825229671	-0.0918941540221866	0.232447119932013	0.314970367940391	0.184107785805621	-0.174061206000416
0.038	-0.0901590047466552	0.270330323594057	-0.138024710145096	0.5176967401692	-0.0981166784802726	-0.0919854662966327	0.232354908524021	0.315325924419623	0.184240337217161	-0.174087990135995
0.039	-0.0905004644458349	0.270487813292234	-0.138490596762493	0.517875594710665	-0.0981948534440749	-0.092077490207992	0.232261706174254	0.315682974709573	0.184373906387183	-0.174114538418241
0.04	-0.0908442527846663	0.270646467538655	-0.138959283577046	0.518054660455422	-0.0982730925238363	-0.0921702061053905	0.232167526307184	0.31604141887545	0.184508468159689	-0.174140844661469
0.041	-0.091190305606316	0.270806252151947	-0.139430688600922	0.518233853480601	-0.0983513813090331	-0.0922635942620593	0.232072382547513	0.316401156846891	0.184643997984727	-0.174166902757539
0.042	-0.0915385594122787	0.270967132595449	-0.139904730611353	0.518413089081798	-0.0984297059963636	-0.0923576349399519	0.231976288717989	0.316762088597806	0.184780471822852	-0.174192706695499
0.043	-0.0918889514572408	0.271129073980174	-0.140381329166972	0.518592281822876	-0.0985080535465551	-0.0924523085237154	0.231879258814244	0.317124114314939	0.184917865905874	-0.17421825063329
0.044	-0.0922414197974773	0.271292041030767	-0.140860404669643	0.518771345660116	-0.0985864117174257	-0.0925475956352405	0.231781306925568	0.317487134569608	0.185056156574006	-0.174243529020228
0.045	-0.0925959032659962	0.271455998150168	-0.141341878387609	0.518950194026814	-0.0986647689715269	-0.0926434771703791	0.231682447137247	0.317851050473295	0.185195320218511	-0.174268536692544
0.046	-0.0929523413759776	0.271620909692745	-0.141825672415355	0.519128739936003	-0.0987431142954196	-0.0927399343270858	0.231582693524038	0.318215763782629	0.185335333260544	-0.174293268830674
0.047	-0.0933106741895949	0.271786740194336	-0.142311709724127	0.519306896161375	-0.098821436943243	-0.0928369486260269	0.231482060218849	0.318581176983342	0.185476172201464	-0.174317720898616
0.048	-0.0936708422328448	0.271953454357834	-0.142799914404831	0.519484575389698	-0.098899726316006	-0.092934501903343	0.231380561450082	0.318947193373986	0.185617813799552	-0.174341888732837
0.049	-0.0940327864992784	0.272121017039751	-0.143290211905639	0.519661690242839	-0.0989779721423598	-0.0930325762745538	0.231278211519519	0.319313717120658	0.185760235209659	-0.174365768705741
0.05	-0.0943964485311049	0.272289393384606	-0.143782529030216	0.519838153259448	-0.0990561647713095	-0.0931311540889324	0.23117502478336	0.319680653291051	0.185903413930083	-0.17438935779756
0.051	-0.0947617705378076	0.272458548952273	-0.144276793791361	0.520013876975587	-0.099134295346511	-0.0932302179487512	0.231071015643969	0.320047907927705	0.186047327662809	-0.174412653529137
0.052	-0.0951286954513698	0.272628449716911	-0.144772935290623	0.520188774057581	-0.0992123558360864	-0.0933297507988218	0.23096619848443	0.320415388112062	0.186191954258595	-0.174435653823743
0.053	-0.0954971668716615	0.27279906193876	-0.145270883644061	0.520362757318012	-0.0992903389489077	-0.093429735930619	0.230860587548203	0.320783001920597	0.186337271790951	-0.174458356908878
0.054	-0.0958671290087768	0.27297035205937	-0.145770569988919	0.520535739612529	-0.0993682379962605	-0.0935301568019116	0.230754196834035	0.321150658377552	0.186483258679343	-0.174480761291668
0.055	-0.0962385267102639	0.273142286718815	-0.146271926580179	0.520707633825138	-0.0994460468636059	-0.0936309968338153	0.230647040042053	0.321518267561655	0.186629893688977	-0.174502865763926
0.056	-0.096611305511614	0.273314832741223	-0.146774886889883	0.520878352990048	-0.0995237601686058	-0.093732239372926	0.230539130576606	0.321885740804084	0.18677715575808	-0.174524669373945
0.057	-0.0969854116294696	0.273487957089338	-0.147279385656892	0.521047810406185	-0.0996013733836855	-0.0938338677673259	0.230430481585795	0.322252990833015	0.186925023838989	-0.174546171299396
0.058	-0.0973607919636423	0.273661626961656	-0.147785358892987	0.521215919754039	-0.0996788826963487	-0.0939358654352452	0.230321105996864	0.322619931832092	0.187073476824911	-0.174567370686773
0.059	-0.0977373942001699	0.273835809898311	-0.148292743830633	0.521382595298945	-0.0997562847120154	-0.0940382159299985	0.230211016567942	0.322986479463874	0.187222493505578	-0.174588266605796
0.06	-0.0981151668680832	0.274010473795326	-0.148801478840031	0.521547752102862	-0.0998335762106103	-0.0941409030233475	0.230100225962824	0.323352550930689	0.18737205262186	-0.17460885810592
0.061	-0.0984940591974982	0.274185586995208	-0.149311503424698	0.521711306083978	-0.0999107539932972	-0.0942439107599528	0.229988746786195	0.323718065029575	0.187522132990078	-0.174629144277953
0.062	-0.0988740210049237	0.274361118383243	-0.149822758314663	0.521873173881016	-0.0999878148029507	-0.0943472234613172	0.229876591624415	0.324082942039068	0.187672713490382	-0.174649124358267
0.063	-0.0992550028316486	0.274537037323444	-0.150335185557049	0.522033272635113	-0.100064755402312	-0.0944508257283886	0.22976377310099	0.324447103460577	0.187823772919632	-0.174668797926477
0.064	-0.0996369561885768	0.274713313537126	-0.150848728577922	0.522191519804538	-0.100141572826244	-0.094554702464706	0.229650303812293	0.324810471836463	0.187975289950288	-0.174688165061107
0.065	-0.100019833715828	0.274889917020165	-0.151363332238674	0.522347833119114	-0.100218264551003	-0.0946588388881892	0.229536196223387	0.325172970779603	0.188127243267078	-0.17470722631177
0.066	-0.100403589291241	0.275066818029929	-0.151878942836113	0.522502130775216	-0.1002948283407	-0.0947632205444603	0.229421462686506	0.325534525173038	0.18827961176857	-0.174725982565107
0.067	-0.100788178206922	0.275243987217505	-0.152395508040509	0.522654331747841	-0.100371261907699	-0.0948678333549258	0.229306115460588	0.325895061354743	0.188432374797311	-0.174744434955951
0.068	-0.101173557331896	0.275421395842644	-0.152912976828338	0.522804355993051	-0.100447562706524	-0.0949726636756927	0.229190166626883	0.32625450714725	0.188585512297631	-0.174762584862514
0.069	-0.101559685079375	0.275599015972315	-0.153431299464977	0.522952124525278	-0.100523728031871	-0.0950776983413303	0.2290736280305	0.32661279182405	0.188739004779979	-0.174780433928175
0.07	-0.101946521278868	0.275776820636308	-0.153950427576549	0.523097559422359	-0.100599755289904	-0.0951829246396891	0.22895651133009	0.32696984615325	0.188892833220139	-0.17479798405376
0.071	-0.102334027132495	0.275954783851899	-0.154470314193133	0.523240583767976	-0.100675642168276	-0.0952883301943765	0.228838828100359	0.327325602505304	0.189046979015091	-0.174815237340033
0.072	-0.102722165199646	0.276132880559697	-0.154990913639896	0.523381121601167	-0.100751386618424	-0.0953939028583734	0.228720589909378	0.327679994941784	0.189201423989346	-0.17483219596878
0.073	-0.103110899341045	0.276311086639882	-0.155512181372268	0.523519097930581	-0.100826986759311	-0.0954996306553494	0.228601808297914	0.328032959278341	0.189356150529797	-0.174848862051406
0.074	-0.103500194662923	0.276489378977878	-0.156034073889116	0.523654438836343	-0.100902440825483	-0.0956055017563339	0.228482494691138	0.328384433143945	0.189511141791416	-0.174865237541275
0.075	-0.103890017516539	0.27666773551753	-0.156556548751608	0.523787071634407	-0.100977747141147	-0.095711504521615	0.228362660358271	0.32873435597038	0.1896663817599	-0.174881324290005
0.076	-0.104280335575582	0.276846135340248	-0.157079564677187	0.523916924971488	-0.101052904067475	-0.0958176275546005	0.228242316398527	0.329082668886338	0.189821855185045	-0.174897124169167
0.077	-0.10467111789416	0.277024558669745	-0.157603081637288	0.524043928797841	-0.101127909988971	-0.0959238597069031	0.228121473666549	0.329429314638847	0.189977547534609	-0.174912639067539
0.078	-0.105062334795802	0.277202986757734	-0.158127060856958	0.524168014342756	-0.101202763335341	-0.0960301900235855	0.228000142692627	0.329774237601237	0.190133445005414	-0.174927870760521
0.079	-0.10545395761315	0.277381401794388	-0.158651464679964	0.524289114166017	-0.101277462576584	-0.0961366076823761	0.227878333645054	0.330117383779	0.1902895345494	-0.174942820874747
0.08	-0.10584595847227	0.277559786860299	-0.159176256411462	0.524407162226598	-0.101352006163938	-0.0962431020344593	0.227756056299855	0.330458700788384	0.190445803885702	-0.174957491048812
0.081	-0.106238310268287	0.277738125886479	-0.159701400275232	0.524522093955472	-0.10142639241331	-0.0963496626971777	0.227633320049202	0.330798137858026	0.190602241512365	-0.174971883143488
0.082	-0.106630986765565	0.277916403664613	-0.160226861468254	0.524633846397389	-0.101500619408825	-0.0964562795977581	0.227510133955678	0.331135645844283	0.190758836688277	-0.174985999318061
0.083	-0.107023962672117	0.278094605823914	-0.160752606206283	0.524742358427672	-0.101574684960844	-0.0965629429948371	0.227386506796835	0.331471177216323	0.190915579300182	-0.174999841942106
0.084	-0.107417213669393	0.278272718699565	-0.161278601700705	0.524847570926523	-0.101648586627886	-0.0966696434762483	0.227262447108037	0.331804686001022	0.191072459616246	-0.175013413485068
0.085	-0.107810716412715	0.278450729162791	-0.161804816079765	0.524949426742907	-0.101722321852964	-0.0967763718808314	0.227137963220453	0.332136127707743	0.191229468090389	-0.175026716470006
0.086	-0.108204448495865	0.278628624461543	-0.162331218332781	0.525047870414486	-0.101795888123614	-0.0968831191370658	0.227013063239876	0.332465459259464	0.191386595351701	-0.175039753444896
0.087	-0.108598388435772	0.278806392140602	-0.162857778290568	0.525142847827216	-0.101869282970308	-0.0969898761184097	0.226887754968678	0.332792639000133	0.191543832264862	-0.17505252700769
0.088	-0.108992515681658	0.278984020078963	-0.163384466575314	0.525234306057065	-0.101942503753803	-0.0970966336507398	0.22676204584936	0.333117626797225	0.191701169912543	-0.17506503991745
0.089	-0.109386810623975	0.279161496499462	-0.163911254557459	0.525322193473066	-0.102015547398172	-0.097203382623255	0.226635942993421	0.333440384108659	0.191858599562944	-0.175077295170347
0.09	-0.109781254616964	0.279338809886829	-0.16443811439653	0.525406459937386	-0.102088410276315	-0.0973101140594842	0.226509453230392	0.33376087394929	0.1920161126787	-0.17508929594735
0.091	-0.110175829945872	0.279515948957318	-0.164965019114012	0.525487056914097	-0.102161088282478	-0.0974168191715705	0.226382583086354	0.334079060809244	0.192173700847275	-0.17510104545651
0.092	-0.110570519685103	0.27969290273261	-0.165491942609708	0.525563937471071	-0.102233576981951	-0.0975234894660491	0.226255338782894	0.334394910574444	0.192331355640742	-0.175112546763435
0.093	-0.110965307531539	0.279869660659746	-0.166018859593708	0.525637056190678	-0.102305871702231	-0.097630116815933	0.226127726318334	0.334708390525576	0.192489068610986	-0.175123802735442
0.094	-0.11136017776189	0.280046212738676	-0.166545745438169	0.525706369026496	-0.102377967518965	-0.0977366934458382	0.225999751499365	0.335019469372702	0.192646831406285	-0.175134816114074
0.095	-0.111755115412161	0.280222549552092	-0.167072576030463	0.525771833287282	-0.102449859219558	-0.0978432119055683	0.22587141992519	0.335328117253743	0.192804635859545	-0.175145589621944
0.096	-0.1121501065747	0.280398662177084	-0.167599327703409	0.525833407815426	-0.102521541275424	-0.0979496650483798	0.22574273707427	0.335634305770474	0.192962474061447	-0.175156126052506
0.097	-0.112545138590632	0.280574542138506	-0.168125977196202	0.525891053123558	-0.102593007866185	-0.0980560459979748	0.225613708467602	0.335938007966497	0.193120338397678	-0.175166428296168
0.098	-0.112940200053441	0.280750181428854	-0.1686525016258	0.525944731338166	-0.102664253032213	-0.0981623481907175	0.225484339742548	0.336239198136522	0.193278221530042	-0.175176499220434
0.099	-0.113335280686148	0.280925572531478	-0.169178878494843	0.52599440610505	-0.102735270787604	-0.0982685655080085	0.225354636584956	0.336537851704114	0.193436116442203	-0.175186341457978
0.1	-0.113730371147309	0.281100708472577	-0.169705085706724	0.526040042568233	-0.10280605504907	-0.0983746923176203	0.225224604618071	0.33683394532148	0.193594016564108	-0.175195957316605
0.101	-0.114125462830442	0.281275582856092	-0.170231101573256	0.526081607347969	-0.102876599545275	-0.098480723378179	0.225094249327007	0.337127457021447	0.193751915875287	-0.175205348867627
0.102	-0.114520547781801	0.281450189882724	-0.170756904821152	0.526119068486694	-0.102946897769722	-0.0985866537862047	0.224963576035806	0.33741836628953	0.193909809014024	-0.175214518049589
0.103	-0.114915618724143	0.281624524412573	-0.171282474540772	0.526152395438536	-0.103016942912211	-0.0986924790035529	0.224832589961703	0.337706654050436	0.194067691399393	-0.175223466692763
0.104	-0.115310669018788	0.281798581984643	-0.17180779004048	0.526181559120418	-0.103086727897839	-0.0987981948929332	0.224701296317829	0.337992302598593	0.194225559211416	-0.175232196512305
0.105	-0.115705692530417	0.281972358827922	-0.172332830695159	0.526206531958793	-0.103156245581932	-0.098903797729847	0.224569700332865	0.338275295552004	0.194383409229953	-0.17524070914393
0.106	-0.116100683495536	0.282145851961994	-0.172857575914277	0.526227287954821	-0.103225488905265	-0.0990092840970041	0.224437807117921	0.33855561784011	0.194541238730688	-0.175249006190641
0.107	-0.116495636455582	0.282319059188239	-0.173382005238303	0.526243802819639	-0.103294450876416	-0.0991146506964844	0.224305621510216	0.338833255663966	0.194699045487747	-0.175257089231738
0.108	-0.116890546280809	0.282491978922023	-0.173906098414901	0.52625605405373	-0.103363124408997	-0.0992198942716626	0.224173148058403	0.339108196459648	0.194856827833121	-0.175264959844538
0.109	-0.117285408282768	0.282664610169574	-0.174429835369341	0.526264020791661	-0.103431502124653	-0.0993250116069839	0.224040391176706	0.339380428894534	0.195014584765136	-0.17527261963058
0.11	-0.117680218328989	0.282836952661299	-0.174953196204779	0.526267683478195	-0.103499576256051	-0.0994299994596505	0.223907355351617	0.339649942863115	0.195172315942575	-0.175280070233388
0.111	-0.118074972808851	0.28300900688252	-0.175476161344179	0.526267023630164	-0.103567338672176	-0.0995348544914328	0.223774045218268	0.339916729537026	0.195330021466199	-0.175287313341752
0.112	-0.118469668431074	0.283180773976246	-0.175998711701363	0.526262023753719	-0.103634780949597	-0.0996395732942965	0.223640465466687	0.340180781463013	0.195487701753841	-0.175294350600491
0.113	-0.118864302073557	0.283352255583017	-0.176520828705083	0.526252667342583	-0.103701894456035	-0.0997441524516783	0.223506620722096	0.340442092564116	0.195645357636219	-0.175301183537853
0.114	-0.119258870825701	0.283523453646913	-0.177042494198389	0.526238938983715	-0.10376867043171	-0.0998485885790416	0.223372515513253	0.340700658055425	0.195802990359612	-0.1753078136221
0.115	-0.119653372091033	0.283694370286879	-0.177563690392526	0.526220824481626	-0.10383510004176	-0.0999528783486089	0.22323815431566	0.340956474367575	0.195960601416901	-0.175314242283785
0.116	-0.120047803620199	0.283865007756934	-0.178084399920327	0.526198310832167	-0.10390117436249	-0.100057018527109	0.223103541613634	0.341209539015641	0.196118192378434	-0.175320470815688
0.117	-0.12044216347723	0.284035368456877	-0.17860460586955	0.526171386133396	-0.103966884299581	-0.100161006042753	0.22296868195548	0.341459850370022	0.196275764737654	-0.175326500212128
0.118	-0.120836449963773	0.284205454920377	-0.179124291742337	0.526140039566732	-0.104032220520344	-0.100264837991607	0.22283358002065	0.341707407487901	0.196433319785437	-0.175332331016678
0.119	-0.121230661547739	0.284375269693644	-0.179643441421092	0.526104261390798	-0.104097173446714	-0.100368511498427	0.22269824074055	0.341952210157554	0.196590858619958	-0.175337963332726
0.12	-0.121624796860249	0.284544815248433	-0.180162039193168	0.526064042893982	-0.104161733328143	-0.10047202356787	0.222562669413145	0.342194259016467	0.196748382242538	-0.175343397060226
0.121	-0.12201885473837	0.284714094037845	-0.18068006973667	0.526019376369308	-0.104225890411009	-0.100575371094921	0.222426871664709	0.342433555533709	0.196905891574816	-0.175348632155449
0.122	-0.122412834220748	0.284883108550521	-0.181197518010706	0.525970255162032	-0.1042896351086	-0.100678550969177	0.222290853239827	0.342670101940201	0.197063387381978	-0.175353668715789
0.123	-0.12280673442935	0.285051861337826	-0.181714369216096	0.525916673709564	-0.104352958021896	-0.100781560159719	0.222154619795479	0.34290390128244	0.197220870181259	-0.175358506937958
0.124	-0.123200554334388	0.285220355061153	-0.182230608913874	0.525858627494549	-0.104415849759004	-0.100884395774423	0.222018176864327	0.343134957552499	0.197378340236547	-0.175363147069899
0.125	-0.123594292539672	0.285388592510366	-0.182746223150299	0.525796112981896	-0.10447830071505	-0.100987055062801	0.221881529926454	0.343363275759711	0.197535797695958	-0.175367589385361
0.126	-0.12398794732506	0.285556576654075	-0.183261198501076	0.525729127616548	-0.104540301036975	-0.101089535353638	0.221744684453954	0.343588861935225	0.197693242751641	-0.175371834229893
0.127	-0.12438151692715	0.28572431079237	-0.183775522079759	0.525657669832806	-0.104601840771571	-0.101191834046073	0.221607645892424	0.343811723141178	0.197850675714711	-0.17537588216413
0.128	-0.124774999759058	0.285891798675091	-0.184289181484143	0.525581739011617	-0.104662910082141	-0.101293948708966	0.221470419593829	0.344031867473746	0.198008096996932	-0.175379734038224
0.129	-0.12516839446905	0.286059044482788	-0.184802164660435	0.525501335430212	-0.104723499464559	-0.101395877158295	0.221333010784924	0.344249303994519	0.198165507013709	-0.175383390892118
0.13	-0.12556169993246	0.286226052732356	-0.185314459846484	0.525416460249714	-0.104783599859226	-0.101497617461132	0.221195424635966	0.344464042668273	0.19832290614438	-0.175386853819732
0.131	-0.125954915188517	0.286392828152541	-0.185826055627429	0.525327115420695	-0.104843202618954	-0.101599168005939	0.221057666336329	0.344676094402813	0.19848029485631	-0.175390123897671
0.132	-0.1263480393533	0.286559375620403	-0.18633694093965	0.525233303456327	-0.104902299461567	-0.101700527656967	0.220919741089086	0.344885471104682	0.198637673885994	-0.175393202205624
0.133	-0.126741071569815	0.286725700217588	-0.186847105047996	0.525135027271066	-0.104960882483576	-0.101801695786833	0.220781654061802	0.345092185671421	0.198795044363767	-0.175396089962135
0.134	-0.127134010971197	0.286891807271941	-0.187356537548655	0.525032290164085	-0.10501894415183	-0.101902672106974	0.220643410314434	0.345296251977021	0.198952407874564	-0.175398788618702
0.135	-0.127526856625113	0.287057702344194	-0.187865228323207	0.52492509581784	-0.105076477222701	-0.102003456508833	0.22050501472553	0.345497684859975	0.19910976640381	-0.175401299750427
0.136	-0.127919607507306	0.287223391213037	-0.188373167468296	0.524813448254197	-0.105133474656509	-0.102104049086967	0.220366471989039	0.345696499993055	0.199267122147526	-0.175403624913208
0.137	-0.128312262532627	0.287388879799017	-0.188880345276786	0.524697351808098	-0.105189929594482	-0.102204450256021	0.220227786676415	0.345892713683919	0.199424477379524	-0.175405765649506
0.138	-0.128704820596364	0.287554174104742	-0.189386752267811	0.524576811197954	-0.105245835361027	-0.102304660795043	0.220088963315195	0.34608634280728	0.199581834518073	-0.175407723512821
0.139	-0.129097280626545	0.287719280320143	-0.189892379232277	0.524451831637573	-0.105301185433497	-0.102404681742706	0.219950006440082	0.346277404792441	0.199739196200231	-0.175409500037551
0.14	-0.129489641663161	0.287884204959516	-0.190397217298002	0.524322418820428	-0.105355973405173	-0.102504514235829	0.21981092055509	0.346465917551024	0.199896565185509	-0.17541109675736
0.141	-0.12988190286485	0.288048954846293	-0.19090125800142	0.524188578717479	-0.10541019299886	-0.102604159448975	0.219671710054858	0.346651899455673	0.200053944259025	-0.175412515262961
0.142	-0.130274063390076	0.288213536984584	-0.19140449330486	0.524050317315724	-0.105463838147726	-0.102703618625615	0.219532379219992	0.346835369343268	0.200211336263085	-0.175413757222928
0.143	-0.130666122298761	0.288377958406737	-0.191906915562225	0.523907640521839	-0.105516903124238	-0.102802893043057	0.219392932272803	0.347016346430564	0.2003687440865	-0.175414824350763
0.144	-0.131058078572368	0.288542226022274	-0.192408517486948	0.523760554301695	-0.10556938266882	-0.102901983906523	0.219253373386206	0.347194850222249	0.200526170596318	-0.175415718375629
0.145	-0.131449931205227	0.28870634649609	-0.19290929213679	0.523609064849381	-0.105621271987575	-0.103000892367216	0.219113706620695	0.347370900478162	0.200683618661983	-0.175416441117257
0.146	-0.131841679345293	0.288870326194374	-0.193409232928336	0.523453178629734	-0.105672566542741	-0.103099619637076	0.218973935874318	0.347544517181674	0.200841091173312	-0.175416994623597
0.147	-0.132233322429207	0.289034171195768	-0.193908333650674	0.523292902399976	-0.105723261842026	-0.103198166982491	0.218834064894194	0.347715720494036	0.200998590901613	-0.175417381207695
0.148	-0.132624860184613	0.289197887330564	-0.194406588431978	0.523128243281214	-0.105773353414063	-0.103296535614711	0.218694097326356	0.347884530704182	0.201156120281681	-0.175417603353114
0.149	-0.133016292455447	0.289361480244789	-0.19490399172581	0.522959208799433	-0.105822836875319	-0.103394726636292	0.218554036773571	0.348050968173945	0.201313681264715	-0.175417663549607
0.15	-0.133407618967806	0.289524955474306	-0.195400538352074	0.522785806943949	-0.105871708083887	-0.103492741102764	0.218413886814582	0.348215053313858	0.201471275255688	-0.175417564110849
0.151	-0.133798839186661	0.289688318428601	-0.195896223546363	0.522608046370514	-0.10591996343923	-0.103590580143673	0.218273650951854	0.348376806597748	0.201628903028882	-0.175417307115306
0.152	-0.134189952265578	0.289851574274297	-0.196391042984068	0.522425936698662	-0.105967600118571	-0.103688245030515	0.218133332544648	0.348536248621276	0.201786564616478	-0.175416894535761
0.153	-0.13458095702557	0.290014727888799	-0.196884992771742	0.522239488718518	-0.106014616046286	-0.103785737112034	0.217992934791882	0.348693400181027	0.201944259361893	-0.175416328356498
0.154	-0.13497185198053	0.290177783968981	-0.197378069491536	0.522048714401468	-0.106061009693286	-0.103883057674526	0.217852460731387	0.348848282297255	0.202101986221191	-0.175415610515498
0.155	-0.135362635434651	0.290340747203167	-0.197870270335149	0.521853626832263	-0.106106779916971	-0.103980207892661	0.217711913263884	0.349000916221193	0.202259744042547	-0.175414742796714
0.156	-0.135753305622075	0.290503622405418	-0.19836159319936	0.521654240199341	-0.106151925956826	-0.104077188931811	0.217571295229286	0.3491513234761	0.202417531583522	-0.175413726794493
0.157	-0.136143860882962	0.2906664145272	-0.198852036648663	0.521450569802548	-0.106196447606297	-0.104174002134448	0.21743060945158	0.349299525874732	0.202575347379163	-0.175412563900178
0.158	-0.136534299889039	0.29082912852657	-0.19934159980022	0.52124263201825	-0.106240345389488	-0.104270649152669	0.217289858751545	0.349445545490514	0.202733189630207	-0.175411255331147
0.159	-0.136924621839473	0.290991769210173	-0.199830282227075	0.521030444244619	-0.106283620464784	-0.104367131894265	0.217149046009237	0.349589404572965	0.202891056148044	-0.175409802274322
0.16	-0.137314826510932	0.291154341146609	-0.200318083882605	0.52081402488707	-0.106326274297026	-0.104463452349532	0.217008174225387	0.349731125441355	0.203048944357841	-0.175408206023769
0.161	-0.137704914182157	0.291316848686486	-0.200805004987915	0.520593393397031	-0.106368308383311	-0.104559612449384	0.216867246489639	0.349870730392381	0.203206851309506	-0.17540646794891
0.162	-0.13809488552525	0.291479296111431	-0.201291045889456	0.520368570318444	-0.10640972419689	-0.104655614030948	0.216726265878118	0.350008241564544	0.203364773652167	-0.175404589357117
0.163	-0.13848474145133	0.291641687779436	-0.201776206978762	0.52013957731197	-0.106450523335112	-0.104751458943085	0.216585235371953	0.350143680781953	0.203522707642819	-0.175402571415958
0.164	-0.138874482925087	0.291804028110349	-0.202260488701844	0.519906437110093	-0.106490707679136	-0.104847149213829	0.216444157824257	0.350277069470046	0.203680649198006	-0.175400415207201
0.165	-0.139264110891972	0.291966321495198	-0.202743891588202	0.519669173347898	-0.106530279433889	-0.104942687167536	0.216303035919841	0.350408428686008	0.203838593889867	-0.175398121857777
0.166	-0.139653626353597	0.292128572219203	-0.203226416312678	0.51942781031751	-0.106569241121939	-0.105038075452873	0.216161872116792	0.350537779214141	0.203996536970692	-0.175395692617387
0.167	-0.140043030420016	0.292290784413948	-0.203708063841162	0.519182372809324	-0.106607595508729	-0.105133316972628	0.21602066862074	0.350665141570687	0.204154473567636	-0.175393128826655
0.168	-0.14043232422565	0.292452962154621	-0.204188835578627	0.518932886201998	-0.106645345392513	-0.105228414778925	0.21587942740543	0.350790535919338	0.204312398870183	-0.175390431821522
0.169	-0.140821508847517	0.292615109641608	-0.204668733433681	0.518679376697996	-0.106682493385209	-0.105323372029581	0.215738150300332	0.350913982063528	0.204470308096311	-0.175387602871417
0.17	-0.14121058536293	0.292777231242694	-0.20514775982728	0.518421871383104	-0.106719041853758	-0.105418191989898	0.215596839180537	0.351035499505465	0.204628196379682	-0.175384643222872
0.171	-0.141599554957398	0.292939331438626	-0.20562591764413	0.518160398049908	-0.106754993074124	-0.105512877986983	0.215455496111573	0.351155107430351	0.204786058729156	-0.17538155415883
0.172	-0.141988418936818	0.293101414830026	-0.206103210071448	0.51789498495917	-0.106790349432783	-0.105607433343864	0.215314123279471	0.351272824607575	0.204943890011444	-0.175378336961844
0.173	-0.142377178580773	0.29326348620318	-0.206579640392004	0.517625660686669	-0.106825113436711	-0.105701861404844	0.215172722866731	0.351388669357354	0.205101684998036	-0.175374992842456
0.174	-0.142765834910962	0.293425550588399	-0.20705521191188	0.517352454210242	-0.106859287573514	-0.105796165586734	0.215031297067364	0.351502659612897	0.20525943845442	-0.175371522922928
0.175	-0.143154388560628	0.293587613227286	-0.207529928028742	0.517075395188996	-0.106892874234611	-0.10589034936122	0.214889848159523	0.351614812918864	0.205417145093432	-0.175367928236659
0.176	-0.143542839816877	0.293749679407378	-0.208003792276123	0.51679451420551	-0.106925875767752	-0.105984416223973	0.214748378564549	0.351725146315225	0.205574799420747	-0.175364209672921
0.177	-0.143931188758226	0.293911754300519	-0.208476808305792	0.516509842950594	-0.106958294584417	-0.106078369654091	0.214606890874265	0.351833676151162	0.205732395587303	-0.175360367938938
0.178	-0.14431943540315	0.294073842936992	-0.208948979806868	0.516221414478963	-0.10699013327471	-0.106172213024239	0.214465387747543	0.351940417929691	0.205889927299643	-0.175356403643299
0.179	-0.144707579800646	0.294235950247782	-0.209420310382284	0.515929263486606	-0.107021394710841	-0.106265949525061	0.21432387173716	0.352045386337227	0.206047387880374	-0.17535231742826
0.18	-0.145095622023607	0.294398081101862	-0.209890803535503	0.51563342638305	-0.10705208202303	-0.106359582155835	0.214182345238663	0.352148595403282	0.206204770385477	-0.175348110081888
0.181	-0.145483562081716	0.294560240313714	-0.210360462787607	0.515333941073302	-0.107082198371523	-0.106453113713446	0.21404081055782	0.352250058660648	0.206362067614676	-0.175343782617555
0.182	-0.145871399847501	0.294722432611817	-0.210829291787774	0.515030846611398	-0.107111746666347	-0.106546546777071	0.213899269992814	0.352349789232447	0.206519272085629	-0.175339336205581
0.183	-0.146259135063808	0.294884662661664	-0.211297294338752	0.514724182915106	-0.107140729448962	-0.106639883775081	0.213757725896412	0.352447799730764	0.206676376035801	-0.175334772013504
0.184	-0.146646767337588	0.295046935121556	-0.211764474350392	0.514413990606521	-0.107169148994504	-0.106733127093466	0.21361618067456	0.3525441020776	0.206833371381986	-0.175330091213815
0.185	-0.147034296061922	0.295209254618998	-0.212230835751635	0.514100310901731	-0.107197007527783	-0.106826279155281	0.213474636732719	0.352638707491146	0.206990249659688	-0.17532529514458
0.186	-0.147421720341046	0.295371625774156	-0.212696382400321	0.513783185439123	-0.107224307389357	-0.106919342466715	0.213333096453555	0.352731626503993	0.207147002055768	-0.175320385377886
0.187	-0.147809038962646	0.295534053331755	-0.213161118066672	0.513462656071496	-0.107251051074877	-0.107012319600445	0.213191562182504	0.352822868813049	0.207303619483446	-0.175315363656787
0.188	-0.148196250461732	0.295696542215455	-0.213625046459797	0.513138764721523	-0.107277241182602	-0.10710521313224	0.21305003615806	0.352912443215369	0.207460092542367	-0.175310231847383
0.189	-0.148583353257186	0.295859097485495	-0.214088171209787	0.512811553323326	-0.10730288030969	-0.107198025651256	0.212908520445929	0.35300035782887	0.20761641136451	-0.17530499196433
0.19	-0.148970345748517	0.29602172427953	-0.214550495862206	0.512481063914898	-0.107327970908218	-0.107290759853544	0.212767016930022	0.353086620330473	0.207772565489827	-0.175299646182312
0.191	-0.149357226389498	0.296184427754613	-0.215012023965123	0.512147338910127	-0.107352515125139	-0.107383418540672	0.212625527301147	0.353171237998212	0.207928543928234	-0.175294196753665
0.192	-0.149743993818537	0.296347213159286	-0.215472759178645	0.511810421353611	-0.107376514698109	-0.107476004528072	0.212484053029359	0.353254217690041	0.208084335406904	-0.175288645920951
0.193	-0.150130647006569	0.296510085979401	-0.215932705283234	0.511470355065841	-0.107399970944411	-0.107568520646639	0.212342595409766	0.353335565903544	0.208239928602971	-0.175282995899462
0.194	-0.150517185290336	0.296673051901015	-0.216391866075419	0.511127184731513	-0.107422884763454	-0.107660969810035	0.212201155685193	0.353415288845495	0.20839531222658	-0.175277248780372
0.195	-0.150903608220675	0.296836116672174	-0.216850245252801	0.510780955833738	-0.107445256637466	-0.107753355042154	0.212059735126464	0.353493392384727	0.208550475032585	-0.175271406325271
0.196	-0.151289915378975	0.296999286023451	-0.217307846363787	0.510431714454507	-0.10746708668824	-0.107845679482538	0.211918335018012	0.353569881886983	0.20870540584641	-0.175265469931215
0.197	-0.151676106286655	0.297162565602611	-0.217764672804526	0.510079507152516	-0.107488374742844	-0.10793794634396	0.211776956628294	0.353644762054459	0.208860093583339	-0.175259440859443
0.198	-0.152062180332919	0.297325960967465	-0.218220727868946	0.509724380914724	-0.107509120403043	-0.108030158792098	0.211635601241466	0.353718036904096	0.2090145273046	-0.175253320453016
0.199	-0.152448136729471	0.297489477618318	-0.218676014838958	0.509366383079592	-0.107529323158383	-0.10812231984404	0.211494270196629	0.353789709867682	0.209168696338537	-0.175247110128095
0.2	-0.15283397454377	0.297653121009846	-0.219130537008596	0.509005561299174	-0.107548982462763	-0.108214432345865	0.211352964859326	0.353859783868999	0.209322590351914	-0.175240811206079
0.201	-0.153219692741087	0.297816896652712	-0.219584297671118	0.50864196353999	-0.107568097721042	-0.108306498968807	0.211211686578981	0.353928261309394	0.209476199342179	-0.175234424799218
0.202	-0.153605290168612	0.297980810249748	-0.220037300188237	0.508275637996668	-0.107586668161938	-0.108398522205206	0.211070436698147	0.353995144056765	0.209629513629198	-0.175227951891738
0.203	-0.153990765515725	0.298144867748306	-0.220489548068723	0.507906632890715	-0.107604692533711	-0.108490504440429	0.210929216590507	0.354060433528635	0.209782523811411	-0.175221393562184
0.204	-0.154376117331016	0.298309075423497	-0.220941044950323	0.507534996228759	-0.107622168774303	-0.108582448079667	0.2107880276947	0.354124130771093	0.209935220701531	-0.175214751196862
0.205	-0.154761344010364	0.298473439960689	-0.221391794559195	0.507160775667769	-0.107639093987675	-0.108674355548124	0.210646871543955	0.354186236437889	0.210087595420366	-0.175208026567453
0.206	-0.155146443603621	0.298637968394079	-0.22184180071959	0.506784018602415	-0.107655464756647	-0.108766229124992	0.210505749822629	0.354246750738317	0.21023963960542	-0.175201221737418
0.207	-0.15553141358151	0.298802667994297	-0.222291067373038	0.506404772316115	-0.107671277451866	-0.108858070809615	0.210364664421988	0.354305673389221	0.210391345483806	-0.175194338955117
0.208	-0.155916250811012	0.298967546198599	-0.222739598542932	0.5060230839678	-0.107686528298758	-0.108949882335441	0.210223617396733	0.35436300356739	0.21054270576586	-0.175187380635876
0.209	-0.156300951717458	0.299132610633208	-0.223187398234249	0.505639000491111	-0.107701213263262	-0.10904166525812	0.21008261086764	0.354418739917056	0.210693713495732	-0.175180349269943
0.21	-0.156685512459824	0.29929786925698	-0.223634470370302	0.505252568571559	-0.107715327915792	-0.10913342104209	0.209941647024119	0.354472880600401	0.210844361988998	-0.175173247243376
0.211	-0.157069929082909	0.299463330376606	-0.224080818813183	0.504863834650028	-0.107728867352124	-0.10922515114565	0.209800728218362	0.354525423314292	0.210994644899637	-0.175166076814747
0.212	-0.15745419768778	0.299629002395096	-0.224526447370474	0.504472844866165	-0.107741826184898	-0.109316857099619	0.209659856996599	0.354576365243121	0.211144556358104	-0.175158840253679
0.213	-0.15783831450872	0.299794893599109	-0.224971359764873	0.504079645023225	-0.107754198650765	-0.109408540530944	0.20951903600387	0.35462570300885	0.21129409113078	-0.175151539931557
0.214	-0.158222275835702	0.29996101219648	-0.225415559606003	0.503684280694282	-0.107765978780372	-0.109500203138717	0.20937826788389	0.354673432739658	0.211443244715727	-0.175144178294058
0.215	-0.158606077972604	0.300127366501023	-0.225859050349832	0.50328679743617	-0.107777160480567	-0.109591846687196	0.209237555300428	0.354719550199275	0.211592013217611	-0.17513675770387
0.216	-0.158989717252904	0.300293965088594	-0.226301835296441	0.502887240947947	-0.107787737550685	-0.109683473007603	0.209096901018775	0.354764050797133	0.211740393030105	-0.175129280207185
0.217	-0.159373189948806	0.300460816763888	-0.226743917672707	0.502485657057462	-0.107797703714343	-0.109775083981146	0.208956307935169	0.354806929518295	0.211888380611133	-0.175121747430983
0.218	-0.159756492168901	0.300627930368372	-0.227185300667756	0.502082091544364	-0.107807052556525	-0.109866681502503	0.208815779081975	0.354848180869359	0.212035972486758	-0.175114160686542
0.219	-0.160139619820621	0.30079531462828	-0.227625987379084	0.501676589908709	-0.107815777332104	-0.109958267380513	0.208675317632949	0.354887798818918	0.212183165327878	-0.17510652114458
0.22	-0.160522568483545	0.300962978104622	-0.228065980773925	0.50126919723748	-0.107823870890897	-0.11004984321675	0.208534926825535	0.354925776750984	0.212329956035766	-0.175098829962105
0.221	-0.160905333218295	0.301130929216607	-0.228505283645376	0.500859958221755	-0.107831325813693	-0.110141410378827	0.20839460982124	0.354962107467321	0.212476341834776	-0.175091088315298
0.222	-0.161287908528061	0.3012991762933	-0.228943898590922	0.500448917257314	-0.107838134511671	-0.110232970066871	0.208254369667738	0.354996783215965	0.212622320186299	-0.17508329738201
0.223	-0.161670288551172	0.301467727525223	-0.22938182805857	0.50003611854584	-0.107844289135846	-0.110324523414769	0.208114209385626	0.355029795719407	0.212767888524576	-0.175075458402442
0.224	-0.162052467352582	0.301636590898372	-0.229819074319433	0.499621606149889	-0.107849781425706	-0.110416071586772	0.207974132020026	0.355061136222591	0.212913044142159	-0.17506757281967
0.225	-0.16243443914513	0.301805774323191	-0.230255639359478	0.499205424002773	-0.107854602659247	-0.110507615830366	0.207834140605766	0.355090795605484	0.213057784382259	-0.175059642327831
0.226	-0.162816198381754	0.301975285861132	-0.230691524830233	0.498787615812143	-0.107858743691988	-0.110599157481516	0.207694238149811	0.355118764526231	0.213202106988524	-0.175051668770213
0.227	-0.163197739738996	0.302145133869669	-0.231126732061275	0.498368224756449	-0.107862194994575	-0.110690697950884	0.207554427638082	0.355145033497926	0.21334601036953	-0.17504365399037
0.228	-0.163579058028109	0.302315326998871	-0.231561262127108	0.497947293052214	-0.107864946748914	-0.11078223868507	0.207414712001956	0.355169592896529	0.213489493607514	-0.17503559970399
0.229	-0.163960148072987	0.30248587401105	-0.231995115943833	0.497524861596038	-0.107866989051619	-0.110873781043443	0.207275094105152	0.355192432976124	0.213632556275504	-0.175027507408827
0.23	-0.164341004565789	0.302656783626714	-0.232428294280788	0.497100969820452	-0.10786831204977	-0.110965326139702	0.207135576798396	0.355213543926771	0.213775198268326	-0.175019378401286
0.231	-0.164721621930767	0.302828064575943	-0.232860797713071	0.496675655738386	-0.107868905897085	-0.11105687478717	0.20699616297442	0.355232915903233	0.213917419733448	-0.175011213933678
0.232	-0.165101994316816	0.302999725659914	-0.233292626621028	0.496248955986671	-0.107868760642424	-0.111148427533386	0.206856855601678	0.35525053893514	0.214059221060722	-0.175003015310139
0.233	-0.165482115734014	0.303171775670783	-0.23372378121522	0.495820905795339	-0.107867866171347	-0.111239984687495	0.206717657766259	0.35526640283505	0.214200602994575	-0.174994783747854
0.234	-0.165861980174458	0.303344223308106	-0.234154261546368	0.495391539012256	-0.107866212241165	-0.111331546344796	0.206578572737182	0.355280497280644	0.214341566902352	-0.174986520165413
0.235	-0.16624158169124	0.303517077202716	-0.234584067539295	0.494960888247864	-0.107863788622776	-0.111423112475898	0.206439604020272	0.35529281195467	0.214482114942149	-0.17497822507137
0.236	-0.166620914526302	0.303690346015799	-0.235013199079759	0.494528985061996	-0.107860585326996	-0.11151468308432	0.20630075534864	0.355303336510433	0.214622250002588	-0.174969898559447
0.237	-0.166999973197169	0.303864038527684	-0.2354416561033	0.494095860037971	-0.107856592775653	-0.11160625837749	0.206162030650992	0.355312060405652	0.214761975607324	-0.174961540431899
0.238	-0.167378752382844	0.304038163640069	-0.235869438639538	0.493661542721137	-0.107851801781556	-0.111697838890617	0.206023434050899	0.355318972768251	0.21490129586329	-0.174953150411255
0.239	-0.16775724665605	0.304212730320167	-0.236296546845535	0.49322606162938	-0.107846203431401	-0.111789425435301	0.205884969915627	0.355324062331833	0.215040215388914	-0.174944728278242
0.24	-0.168135450237521	0.304387747519649	-0.236722981025477	0.492789444429152	-0.107839789029018	-0.111881018903992	0.205746642939355	0.355327317481784	0.215178739221693	-0.174936273846657
0.241	-0.16851335689287	0.304563223977883	-0.237148741559397	0.492351718105452	-0.107832550053081	-0.111972620201085	0.205608458124746	0.355328726405098	0.215316872775591	-0.174927786854208
0.242	-0.168890959981491	0.30473916799684	-0.237573828806122	0.491912908969748	-0.107824478069756	-0.112064230310151	0.205470420560195	0.355328277213025	0.215454621848343	-0.174919266924162
0.243	-0.169268252571809	0.304915587458514	-0.237998243112946	0.491473042546616	-0.107815564724189	-0.112155850283183	0.205332535137099	0.355325957968042	0.215591992571846	-0.174910713684091
0.244	-0.169645227543022	0.305092490017275	-0.238421984852265	0.49103214346623	-0.107805801840106	-0.112247481196369	0.20519480646428	0.355321756631451	0.215728991333941	-0.174902126947648
0.245	-0.17002187761817	0.305269883178958	-0.238845054376139	0.490590235459862	-0.107795181466381	-0.112339124223481	0.205057238978432	0.355315661000832	0.215865624772094	-0.174893506761804
0.246	-0.170398195342337	0.305447774213424	-0.239267451948282	0.490147341499148	-0.107783695781599	-0.112430780784144	0.204919837010879	0.355307658722928	0.216001899810687	-0.174884853249595
0.247	-0.170774173091669	0.305626170021438	-0.239689177768348	0.489703484008328	-0.107771336932952	-0.112522452622354	0.204782604757249	0.355297737367529	0.216137823648737	-0.174876166377405
0.248	-0.171149803071806	0.305805077093974	-0.240110232105897	0.489258685075039	-0.107758097004296	-0.112614141724368	0.204645546264018	0.355285884506305	0.216273403612956	-0.174867445849086
0.249	-0.171525077191068	0.30598450160855	-0.240530615384019	0.488812966651262	-0.107743968199002	-0.112705850147275	0.204508665472886	0.355272087765826	0.21640864694728	-0.174858691221391
0.25	-0.171899986861395	0.306164449543655	-0.240950328115305	0.488366350641199	-0.107728943048705	-0.112797579913696	0.204371966335425	0.355256334835296	0.216543560687539	-0.174849902088925
0.251	-0.172274522920861	0.306344926733829	-0.24136937079192	0.487918858786111	-0.107713014452955	-0.112889332985991	0.204235452969508	0.355238613485065	0.21667815155	-0.174841078143627
0.252	-0.17264867573367	0.306525938906299	-0.241787743776078	0.48747051240606	-0.107696175584495	-0.112981111222689	0.2040991297527	0.355218911632331	0.216812425763448	-0.174832219119975
0.253	-0.173022435317379	0.306707491682411	-0.242205447224507	0.487021332117314	-0.107678419806761	-0.113072916317138	0.203963001275875	0.355197217355219	0.216946389037276	-0.174823324672498
0.254	-0.173395791445095	0.306889590572977	-0.242622481166449	0.486571337689743	-0.107659740640868	-0.113164749814111	0.20382707220729	0.355173518811292	0.217080046757671	-0.17481439422482
0.255	-0.173768733809045	0.30707224103629	-0.243038845658121	0.486120548054998	-0.107640131725694	-0.113256613198198	0.20369134719385	0.35514780415427	0.217213404198337	-0.17480542695806
0.256	-0.174141252236061	0.307255448496543	-0.243454540817076	0.485668981284288	-0.107619586818831	-0.113348507950256	0.203555830842777	0.355120061541408	0.21734646656055	-0.17479642198217
0.257	-0.174513336883855	0.307439218292881	-0.243869566762486	0.485216654532141	-0.107598099906772	-0.113440435554158	0.203420527735314	0.355090279218321	0.217479238863544	-0.174787378469827
0.258	-0.174884978365112	0.307623555642805	-0.244283923598447	0.484763584051703	-0.107575665308034	-0.113532397483167	0.203285442446649	0.355058445549755	0.217611725814259	-0.174778295613908
0.259	-0.175256167714477	0.307808465592009	-0.244697611456459	0.484309785215579	-0.10755227759945	-0.113624395157211	0.203150579575099	0.35502454893966	0.217743931827723	-0.174769172493934
0.26	-0.17562689620718	0.307993953014514	-0.245110630531282	0.48385527243302	-0.107527931399699	-0.113716429896508	0.203015943766485	0.354988577779028	0.21787586123981	-0.174760008004262
0.261	-0.175997155182438	0.308180022736859	-0.245522981096813	0.483400058950262	-0.107502621235373	-0.113808502894462	0.202881539714822	0.354950520546145	0.218007518534033	-0.174750800952287
0.262	-0.176366935939901	0.308366679625105	-0.245934663521009	0.482944156625156	-0.107476341618539	-0.113900615202885	0.202747372184825	0.354910365959928	0.218138908418756	-0.17474155022958
0.263	-0.176736229677938	0.308553928570201	-0.246345678247995	0.482487575856053	-0.10744908721361	-0.11399276775526	0.202613446131996	0.354868102986823	0.218270035754806	-0.174732254862285
0.264	-0.177105027490454	0.308741774417661	-0.246756025748846	0.482030325732108	-0.107420852946043	-0.11408496140156	0.202479766822046	0.354823720729517	0.218400905441099	-0.174722913953278
0.265	-0.177473320425164	0.308930221778326	-0.247165706518084	0.481572414255026	-0.107391634053754	-0.114177196944823	0.202346339796585	0.354777208394429	0.218531522387204	-0.174713526600592
0.266	-0.177841099559046	0.309119274911017	-0.247574721137754	0.481113848489483	-0.107361426128311	-0.11426947525027	0.202213170771565	0.354728555355655	0.218661891621844	-0.174704091801212
0.267	-0.178208356088083	0.309308937895276	-0.247983070348086	0.480654634613408	-0.10733022516865	-0.114361797353611	0.202080265577577	0.354677751247451	0.218792018464945	-0.174694608398516
0.268	-0.17857508144943	0.309499214788007	-0.248390755104344	0.480194777890941	-0.107298027635093	-0.114454164453486	0.201947630074836	0.354624786080818	0.218921908642026	-0.174685075123462
0.269	-0.178941267413608	0.309690109543377	-0.248797776644584	0.4797342826844	-0.107264830469632	-0.114546577845445	0.201815270064469	0.354569650342028	0.219051568298702	-0.174675490674707
0.27	-0.179306906048732	0.309881625903629	-0.249204136523235	0.479273152586849	-0.107230631071775	-0.114639038893711	0.20168319133371	0.354512335047356	0.219181003922755	-0.174665853770732
0.271	-0.179671989569128	0.310073767345094	-0.2496098365595	0.47881139056129	-0.107195427223214	-0.114731549054888	0.201551399784583	0.354452831723188	0.2193102221883	-0.174656163162235
0.272	-0.180036510150348	0.310266537063265	-0.25001487876591	0.478348999002487	-0.107159216991145	-0.114824109901628	0.201419901425148	0.354391132269369	0.219439229907095	-0.174646417605692
0.273	-0.180400459744738	0.310459938034115	-0.250419265313693	0.477885979800609	-0.107121998706396	-0.114916723097598	0.20128870219408	0.354327228796344	0.219568034165179	-0.174636615793358
0.274	-0.180763829930939	0.310653973072922	-0.250822998489897	0.477422334455874	-0.107083771023105	-0.115009390336114	0.201157807834226	0.354261113570122	0.219696642303884	-0.174626756297124
0.275	-0.181126611875749	0.310848644848496	-0.251226080656626	0.476958064126637	-0.107044532945511	-0.115102113300079	0.201027223874687	0.354192779049325	0.219825061645355	-0.174616837619934
0.276	-0.181488796419946	0.311043955899272	-0.251628514311438	0.476493169536525	-0.107004283770756	-0.115194893651219	0.200896955625485	0.354122217903631	0.219953299309934	-0.174606858321106
0.277	-0.18185037423728	0.311239908646916	-0.252030302229864	0.476027650955364	-0.106963022982391	-0.115287733015658	0.20076700825369	0.35404942299094	0.220081362161285	-0.174596817106755
0.278	-0.182211336003452	0.311436505440914	-0.252431447538802	0.475561508375062	-0.106920750153499	-0.115380632949871	0.200637386965338	0.353974387343656	0.220209256666788	-0.17458671282702
0.279	-0.182571672424141	0.311633748651514	-0.252831953666927	0.47509474170648	-0.10687746495388	-0.115473594875699	0.200508097094673	0.353897104191754	0.220336988736885	-0.174576544342605
0.28	-0.182931374101041	0.311831640718047	-0.253231824263624	0.474627350916942	-0.106833167271812	-0.115566620041047	0.200379144018837	0.353817567019565	0.220464563664029	-0.174566310384049
0.281	-0.183290431428282	0.312030184131538	-0.253631063176702	0.47415933611195	-0.10678785728756	-0.115659709530959	0.200250533044878	0.353735769616575	0.220591986125961	-0.174556009647451
0.282	-0.18364883458237	0.312229381409244	-0.25402967447012	0.473690697581531	-0.106741535398089	-0.115752864270658	0.200122269364153	0.353651706071817	0.22071926021774	-0.174545641083149
0.283	-0.184006573504052	0.31242923508216	-0.254427662407507	0.473221435917962	-0.106694202117521	-0.115846085067388	0.199994358072697	0.353565370737088	0.220846389455413	-0.174535204032652
0.284	-0.184363637833619	0.312629747730841	-0.254825031420233	0.472751552137716	-0.10664585806759	-0.115939372748705	0.199866804227331	0.353476758246526	0.220973376737003	-0.174524698066231
0.285	-0.184720016887505	0.312830922049099	-0.255221786070172	0.47228104766964	-0.106596504021881	-0.116032728281403	0.199739612857903	0.353385863608917	0.221100224410239	-0.174514122795054
0.286	-0.185075699705232	0.313032760873594	-0.255617930946129	0.471809924328143	-0.106546140932956	-0.116126152783308	0.199612788940092	0.353292682316055	0.221226934468774	-0.17450347789173
0.287	-0.185430675111543	0.313235267192315	-0.256013470563839	0.47133818434097	-0.10649476990766	-0.116219647528568	0.199486337403793	0.353197210416846	0.22135350868495	-0.17449276319684
0.288	-0.185784931871426	0.313438444075568	-0.25640840934953	0.470865830276795	-0.106442392159215	-0.11631321397552	0.199360263171786	0.353099444538222	0.221479948635896	-0.174481978761296
0.289	-0.18613845897866	0.313642294521403	-0.256802751664833	0.470392864875051	-0.106389008999409	-0.116406853736068	0.199234571161249	0.352999381865497	0.221606255715202	-0.17447112484088
0.29	-0.186491245961012	0.31384682141507	-0.257196501871536	0.469919290938741	-0.106334621888141	-0.116500568519767	0.19910926619899	0.352897020080908	0.221732431116237	-0.17446020188997
0.291	-0.186843283104107	0.314052027596922	-0.257589664440512	0.469445111263848	-0.106279232475122	-0.116594360087881	0.198984352901231	0.352792357250238	0.221858475815197	-0.174449210532009
0.292	-0.187194561501093	0.314257915830491	-0.257982244088635	0.468970328464962	-0.106222842555696	-0.116688230215083	0.198859835653814	0.352685391711671	0.221984390689197	-0.17443815145836
0.293	-0.187545072915756	0.314464488704821	-0.258374245898606	0.468494944760711	-0.106165453954847	-0.116782180754284	0.198735718754822	0.352576122059506	0.222110176692086	-0.17442702534883
0.294	-0.187894809544028	0.314671748603084	-0.258765675307104	0.468018961901341	-0.106107068452991	-0.116876213813864	0.198612006588885	0.352464547219519	0.222235834874433	-0.174415832932959
0.295	-0.188243763779869	0.314879697796951	-0.259156538016694	0.467542381238442	-0.106047687839167	-0.116970331849119	0.198488703668507	0.352350666502601	0.222361366317949	-0.174404575069121
0.296	-0.188591928124167	0.315088338672278	-0.259546839998678	0.46706520383965	-0.105987314009385	-0.117064537545661	0.198365814571342	0.352234479578783	0.222486772119178	-0.174393252714092
0.297	-0.188939295204009	0.315297673857416	-0.259936587554786	0.466587430603933	-0.105925948969146	-0.117158833617039	0.198243343857457	0.352115986430855	0.222612053351677	-0.174381866899064
0.298	-0.18928585773249	0.31550770607934	-0.260325787361872	0.466109062323475	-0.105863594718484	-0.117253222715513	0.198121295983899	0.351995187322847	0.222737211042966	-0.174370418756141
0.299	-0.189631608404709	0.315718437956556	-0.260714446487767	0.465630099675357	-0.1058002530816	-0.117347707528309	0.197999675283567	0.351872082766316	0.222862246287513	-0.174358909499633
0.3	-0.189976539857678	0.315929871907291	-0.261102572330361	0.465150543218635	-0.105735925565865	-0.117442290950737	0.197878485995512	0.351746673514013	0.222987160409838	-0.174347340421651
0.301	-0.190320644755145	0.316142010144993	-0.26149017251523	0.464670393479576	-0.105670613343823	-0.117536976195644	0.19775773222165	0.351618960598595	0.223111955013275	-0.174335712963711
0.302	-0.190663915939976	0.316354854744393	-0.261877254820214	0.46418965104226	-0.105604317352905	-0.117631766817841	0.19763741788076	0.351488945386188	0.223236631864534	-0.174324028758686
0.303	-0.191006346492263	0.316568407700057	-0.262263827090125	0.463708316523392	-0.105537038369193	-0.117726666707539	0.19751754680038	0.351356629629087	0.223361192671475	-0.174312289605515
0.304	-0.191347929534188	0.316782670913605	-0.262649897116898	0.463226390578874	-0.105468776985353	-0.117821680090897	0.197398122834467	0.351222015471676	0.223485638917692	-0.174300497440476
0.305	-0.191688657878916	0.316997646200688	-0.263035472533569	0.462743874069308	-0.105399533588031	-0.117916811531232	0.197279149852626	0.35108510537744	0.223609971918216	-0.174288654307196
0.306	-0.192028523831307	0.317213335361739	-0.263420560780122	0.462260768248872	-0.105329308367345	-0.118012065904379	0.19716063163269	0.350945902056248	0.223734193040311	-0.174276762288354
0.307	-0.192367519261672	0.31742974026255	-0.263805169158338	0.461777074849204	-0.105258101302101	-0.118107448340479	0.197042571768751	0.350804408455525	0.223858303853149	-0.174264823445639
0.308	-0.192705635764568	0.317646862895561	-0.264189304924918	0.461292796033097	-0.105185912144279	-0.118202964155095	0.196924973679119	0.350660627745464	0.223982306048234	-0.174252839887452
0.309	-0.193042864732056	0.3178647053822	-0.2645729753211	0.460807934297194	-0.105112740443399	-0.118298618805686	0.196807840728943	0.350514563256765	0.224106201181967	-0.174240813890999
0.31	-0.193379197389351	0.318083269922451	-0.264956187525567	0.460322492448419	-0.105038585586369	-0.118394417895556	0.196691176386468	0.350366218495446	0.224229990440928	-0.174228747862672
0.311	-0.193714624865444	0.318302558808221	-0.265338948668928	0.459836473637374	-0.104963446798534	-0.118490367201606	0.196574984260708	0.350215597288902	0.224353674570676	-0.17421664420137
0.312	-0.194049138294356	0.318522574559955	-0.265721265943358	0.459349881353898	-0.104887323106107	-0.118586472640955	0.196459267940226	0.350062703909676	0.22447725390341	-0.174204505241211
0.313	-0.194382728888216	0.31874332013937	-0.266103146667599	0.458862719395594	-0.104810213312593	-0.118682740199313	0.196344030785198	0.349907543098887	0.224600728350547	-0.174192333237456
0.314	-0.194715387890022	0.318964799134824	-0.266484598269298	0.458374991894486	-0.104732115975991	-0.118779175979658	0.196229275901144	0.349750120056001	0.22472409732506	-0.174180130321885
0.315	-0.19504710640683	0.319187015787318	-0.266865628225418	0.457886703385044	-0.104653029416199	-0.118875786318192	0.19611500627083	0.349590440380465	0.224847359635795	-0.174167898409867
0.316	-0.195377875235143	0.319409974873865	-0.267246243965283	0.457397858804366	-0.104572951855082	-0.118972577780707	0.196001224856916	0.349428509890344	0.224970513424265	-0.174155639097068
0.317	-0.195707684809877	0.319633681572788	-0.267626452791682	0.456908463420944	-0.104491881639945	-0.119069557117086	0.195887934604638	0.349264334370168	0.225093556221412	-0.174143353642875
0.318	-0.196036525270393	0.319858141312791	-0.268006261828691	0.456418522798757	-0.10440981738488	-0.119166731319867	0.195775138378561	0.349097919425397	0.225216485103933	-0.174131043042293
0.319	-0.196364386521647	0.320083359639854	-0.268385677975563	0.455928042871072	-0.104326757919952	-0.119264107717101	0.195662838877257	0.348929270536019	0.225339296823393	-0.174118708097432
0.32	-0.196691258320976	0.320309342163362	-0.268764707895826	0.455437030044756	-0.104242702070752	-0.119361693989109	0.195551038523571	0.348758393162677	0.225461987893199	-0.174106349489894
0.321	-0.197017130484157	0.320536094397398	-0.26914335800245	0.454945491212732	-0.104157648430082	-0.119459498093152	0.19543973935785	0.348585292732881	0.225584554724913	-0.174093967882103
0.322	-0.197341993167914	0.320763621471135	-0.269521634441902	0.454453433772957	-0.104071595251615	-0.119557528155984	0.195328943069285	0.348409974565198	0.225706993764298	-0.174081563984153
0.323	-0.197665837133803	0.320991928031846	-0.269899543141176	0.453960865719902	-0.10398454044571	-0.119655792396048	0.195218651146732	0.348232443844084	0.22582930155643	-0.174069138564552
0.324	-0.197988653884597	0.321221018404363	-0.270277089878521	0.453467795622578	-0.103896481593851	-0.119754299080704	0.195108864959764	0.348052705630884	0.225951474825681	-0.174056692461441
0.325	-0.198310435610758	0.321450896773945	-0.27065428027588	0.452974232460307	-0.103807415937729	-0.119853056553246	0.194999585771495	0.347870764873176	0.226073510563395	-0.174044226583511
0.326	-0.198631175024671	0.321681567315723	-0.271031119682521	0.452480185492576	-0.103717340363203	-0.119952073365195	0.194890814805468	0.34768662644894	0.226195406065773	-0.174031741832468
0.327	-0.198950865191533	0.321913034307908	-0.271407613035801	0.451985664203735	-0.103626251392628	-0.120051358414536	0.194782553343404	0.347500295295986	0.226317159020835	-0.174019239009955
0.328	-0.1992694993961	0.322145302175407	-0.271783764771795	0.45149067828056	-0.103534145181558	-0.120150920926691	0.194674802798543	0.347311776602743	0.226438767594429	-0.174006718840033
0.329	-0.199587071043121	0.322378375427913	-0.27215957881046	0.450995237627471	-0.103441017584989	-0.120250770290851	0.194567564782909	0.347121075980399	0.226560230388828	-0.173994182016661
0.33	-0.199903573602357	0.32261225858731	-0.272535058645848	0.450499352422984	-0.103346864337995	-0.120350915922795	0.194460841109785	0.346928199504354	0.226681546388803	-0.173981629061041
0.331	-0.200219000675832	0.322846956236394	-0.272910207480231	0.450003033216191	-0.103251681216347	-0.120451367172746	0.194354633652088	0.34673315359921	0.226802714950276	-0.173969060047435
0.332	-0.200533346207668	0.323082473154176	-0.273285028269774	0.449506291039264	-0.103155464069152	-0.120552133189682	0.194248944187638	0.346535944952954	0.226923735766718	-0.173956474509306
0.333	-0.200846604644162	0.323318814337579	-0.273659523661376	0.449009137450815	-0.103058208839019	-0.120653222827061	0.194143774410586	0.346336580635894	0.227044608864286	-0.173943871582308
0.334	-0.201158770869192	0.323555984912622	-0.274033695951689	0.448511584495687	-0.102959911579007	-0.120754644689786	0.194039126027236	0.346135068317326	0.227165334632673	-0.173931250108487
0.335	-0.201469840025273	0.323793990108686	-0.274407547157207	0.448013644735926	-0.102860568301464	-0.120856407228469	0.193935000747996	0.345931416354664	0.227285913784662	-0.173918608598145
0.336	-0.201779807377766	0.324032835224517	-0.274781079092077	0.447515331458489	-0.102760174806869	-0.120958518764133	0.193831400176153	0.345725633708496	0.227406347209702	-0.173905945204203
0.337	-0.202088668179416	0.324272525507847	-0.275154293329795	0.447016658958892	-0.102658726788223	-0.121060987447215	0.193728325747258	0.345517729771644	0.227526635792434	-0.173893257767297
0.338	-0.202396417505482	0.324513066135869	-0.275527191093829	0.446517642719655	-0.102556220090665	-0.121163821187401	0.193625778831226	0.345307714188312	0.227646780273824	-0.173880543849616
0.339	-0.202703050203923	0.324754462322621	-0.275899773192029	0.446018299382776	-0.102452650841269	-0.121267027564596	0.19352376090435	0.345095596710552	0.22776678119075	-0.173867800756699
0.34	-0.20300856106152	0.324996719359843	-0.276272039991838	0.445518646573783	-0.102348015416203	-0.121370613778122	0.193422273609146	0.344881387082625	0.227886638886674	-0.173855025625335
0.341	-0.203312945021902	0.325239842572045	-0.276643991363962	0.445018702694929	-0.102242310348528	-0.121474586661712	0.193321318695539	0.344665094885234	0.228006353507529	-0.173842215553357
0.342	-0.203616197239889	0.32548383725956	-0.277015626702396	0.444518486743876	-0.102135532268368	-0.121578952697353	0.193220897954678	0.34444672933394	0.228125924890917	-0.173829367665574
0.343	-0.203918313021512	0.325728708678554	-0.277386945117994	0.444018018192642	-0.102027677953951	-0.121683718017429	0.193121013191879	0.344226299167691	0.228245352463314	-0.173816479115416
0.344	-0.204219287796349	0.325974462095203	-0.277757945540491	0.443517316943581	-0.101918744471853	-0.121788888444587	0.193021666179729	0.34400381273445	0.228364635315868	-0.173803547086618
0.345	-0.204519117090225	0.326221102790066	-0.278128626555843	0.443016403338397	-0.101808729281056	-0.121894469583439	0.192922858555825	0.343779278221694	0.22848377238696	-0.173790568792406
0.346	-0.204817796382185	0.326468635972353	-0.278498986264268	0.442515298218954	-0.101697630214998	-0.122000466894133	0.192824591768525	0.343552703909082	0.228602762609136	-0.173777541497628
0.347	-0.205115320869669	0.326717066746643	-0.278869022369974	0.442014023037482	-0.101585445350234	-0.122106885674132	0.192726867125553	0.343324098285298	0.228721604935109	-0.17376446256033
0.348	-0.205411685300137	0.32696640007807	-0.279238732335165	0.441512599948987	-0.101472172882461	-0.12221373102545	0.192629685862832	0.343093469986295	0.228840298192633	-0.173751329365099
0.349	-0.205706883999081	0.327216640679137	-0.27960811343102	0.441011051823455	-0.101357811100961	-0.12232100788633	0.19253304920105	0.342860827731064	0.228958840903353	-0.173738139120551
0.35	-0.206000911101665	0.32746779293721	-0.279977162781819	0.44050940214185	-0.101242358409973	-0.12242872108644	0.192436958389669	0.342626180354402	0.229077231230135	-0.173724888686158
0.351	-0.206293760878428	0.327719860900061	-0.28034587747199	0.440007674804654	-0.101125813407112	-0.122536875417352	0.192341414692133	0.342389536842329	0.229195466996876	-0.173711574598381
0.352	-0.206585428064292	0.327972848254907	-0.280714254576196	0.439505894007671	-0.101008175048475	-0.122645475741454	0.192246419324294	0.342150906316633	0.22931354568753	-0.173698193275496
0.353	-0.20687590817783	0.328226758314592	-0.281082291096638	0.439004084254662	-0.100889442751699	-0.122754527099659	0.192151973407777	0.341910298006188	0.229431464451272	-0.173684741221272
0.354	-0.207165197782879	0.328481594007203	-0.281449983925628	0.438502270427615	-0.100769616336598	-0.122864034747911	0.192058077961025	0.341667721220819	0.229549220149981	-0.173671215076461
0.355	-0.207453294579994	0.328737357903834	-0.281817329830234	0.438000477825846	-0.100648695915955	-0.122974004078194	0.191964733922037	0.341423185337848	0.229666809420614	-0.173657611501261
0.356	-0.207740197291483	0.328994052290105	-0.282184325458859	0.437498732093556	-0.100526681852174	-0.123084440482486	0.191871942213371	0.341176699828281	0.229784228716515	-0.173643927026284
0.357	-0.208025905449632	0.329251679150025	-0.282550967415087	0.436997059098184	-0.100403574777088	-0.123195349271077	0.191779703835389	0.340928274278616	0.229901474363628	-0.173630158006656
0.358	-0.208310419179557	0.329510240096879	-0.282917252348041	0.436495484923876	-0.100279375634496	-0.123306735652459	0.191688019902553	0.340677918348478	0.230018542667679	-0.17361630067799
0.359	-0.208593739020974	0.329769736379445	-0.283283177006905	0.43599403598604	-0.100154085735959	-0.123418604729748	0.191596891617476	0.340425641769135	0.230135430035578	-0.173602351277217
0.36	-0.208875865852004	0.330030168870536	-0.283648738237518	0.435492739156597	-0.10002770682798	-0.12353096148866	0.191506320262611	0.340171454510637	0.230252133060541	-0.173588306171711
0.361	-0.209156800904146	0.330291538016833	-0.284013932883008	0.434991621820727	-0.0999002411257254	-0.123643810705229	0.191416307192551	0.339915366975425	0.230368648500468	-0.173574161906099
0.362	-0.209436545811071	0.330553843876464	-0.284378757678985	0.434490711823098	-0.0997716912424067	-0.12375715674856	0.191326853837518	0.339657389991173	0.230484973164031	-0.173559915167175
0.363	-0.20971510268328	0.33081708616495	-0.284743209245385	0.433990037367158	-0.0996420600433512	-0.12387100346365	0.191237961780908	0.339397534691575	0.230601103881947	-0.173545562734673
0.364	-0.209992474230361	0.331081264227704	-0.285107284136965	0.4334896269778	-0.0995113505510227	-0.123985354289238	0.191149632801069	0.339135812498403	0.230717037627807	-0.173531101450668
0.365	-0.210268663888764	0.331346377089142	-0.285470978928971	0.43298950950939	-0.0993795659333506	-0.124100212433572	0.191061868760624	0.338872235155751	0.230832771675255	-0.173516528263708
0.366	-0.210543675829496	0.331612423606837	-0.285834290301817	0.432489714153535	-0.0992467094916181	-0.124215580872625	0.190974671449708	0.338606814716372	0.23094830374848	-0.173501840384401
0.367	-0.210817514789885	0.331879402585691	-0.286197215070947	0.431990270415376	-0.0991127846148877	-0.124331462240746	0.190888042553662	0.338339563522274	0.231063632136741	-0.173487035416551
0.368	-0.211090185778738	0.3321473127685	-0.286559750184711	0.431491208000798	-0.0989777947501961	-0.124447858803947	0.190801983743718	0.338070494202834	0.231178755708559	-0.173472111326204
0.369	-0.2113616937311	0.332416152674396	-0.286921892684359	0.430992556710487	-0.0988417434057723	-0.124564772467941	0.190716496717171	0.337799619690404	0.231293673840025	-0.173457066313265
0.37	-0.211632043283191	0.332685920453113	-0.287283639632432	0.430494346520743	-0.098704634156979	-0.12468220469561	0.190631583121455	0.337526953294974	0.231408386293776	-0.173441898659912
0.371	-0.211901238830821	0.332956613968311	-0.287644988105975	0.429996607717871	-0.0985664706274058	-0.124800156395145	0.190547244518172	0.337252508805162	0.231522893113606	-0.17342660660716
0.372	-0.212169284759512	0.333228230944451	-0.288005935252987	0.429499370749063	-0.09842725651517	-0.124918627872278	0.190463482460541	0.336976300434963	0.231637194562803	-0.173411188389054
0.373	-0.212436185625677	0.333500768973269	-0.288366478283817	0.429002665846117	-0.098286995757643	-0.12503761889577	0.190380298548655	0.336698342597219	0.231751291012868	-0.173395642361436
0.374	-0.212701946242372	0.333774225475304	-0.288726614391707	0.428506522778224	-0.0981456926917482	-0.125157128837268	0.190297694431212	0.336418649737862	0.231865182781921	-0.173379966982015
0.375	-0.212966571683423	0.334048597691559	-0.289086340728916	0.428010970844132	-0.0980033520301364	-0.125277156776182	0.190215671831729	0.33613723628135	0.231978870071975	-0.173364160641728
0.376	-0.213230067195029	0.334323882680484	-0.289445654431037	0.427516039012493	-0.097859978713175	-0.125397701565447	0.190134232507913	0.335854116591015	0.232092352991798	-0.173348221535453
0.377	-0.213492438062742	0.334600077291129	-0.289804552561571	0.427021756094034	-0.097715577755202	-0.125518761872336	0.190053378109656	0.335569304987115	0.232205631438865	-0.173332147640712
0.378	-0.213753689496963	0.334877178062213	-0.290163032021969	0.42652815081835	-0.0975701541593187	-0.125640336215176	0.189973110109923	0.335282815849031	0.232318704875769	-0.173315936786688
0.379	-0.214013826520261	0.33515518112468	-0.290521089598878	0.426035251839296	-0.0974237129144016	-0.125762423046123	0.189893429850607	0.334994663681372	0.232431572284796	-0.173299586786819
0.38	-0.214272853828197	0.335434082205068	-0.290878722100575	0.425543087788894	-0.0972762590162689	-0.125885020816462	0.189814338610572	0.334704863033178	0.232544232271875	-0.173283095543482
0.381	-0.214530775673738	0.335713876620568	-0.291235926406513	0.425051687334165	-0.0971277975045653	-0.126008127964446	0.189735837694323	0.334413428384735	0.23265668312051	-0.173266461025466
0.382	-0.21478759583987	0.335994559234118	-0.291592699440241	0.424561079121681	-0.0969783335077694	-0.126131742899299	0.189657928534414	0.334120374193953	0.232768922752366	-0.173249681160114
0.383	-0.215043317802711	0.336276124503451	-0.291949038113715	0.424071291676993	-0.0968278722226911	-0.126255863991927	0.189580612723981	0.333825715045031	0.232880948580551	-0.173232753756275
0.384	-0.215297945175858	0.336558566607376	-0.292304939221167	0.423582353396849	-0.0966764188126871	-0.126380489488955	0.189503891929157	0.33352946570998	0.232992757378143	-0.173215676543559
0.385	-0.215551482259592	0.336841879570616	-0.292660399362411	0.423094292672549	-0.0965239782997116	-0.12650561740594	0.1894277677286	0.333231641163957	0.23310434536134	-0.173198447369217
0.386	-0.215803934429294	0.337126057336377	-0.293015414953746	0.422607138120441	-0.0963705554969032	-0.126631245479544	0.189352241509136	0.332932256724214	0.233215708429277	-0.173181064409758
0.387	-0.216055308338391	0.337411093697342	-0.293369982285834	0.422120918759981	-0.0962161550113529	-0.126757371135175	0.189277314483098	0.332631328184912	0.233326842404048	-0.173163526182494
0.388	-0.216305611966295	0.337696982189825	-0.293724097618442	0.421635663917437	-0.0960607813294395	-0.126883991479622	0.189202987741874	0.332328871728196	0.233437743199912	-0.173145831383404
0.389	-0.216554854499742	0.337983716107936	-0.294077757255363	0.421151402923559	-0.0959044388418803	-0.127011103349559	0.189129262277516	0.332024903780121	0.233548406885299	-0.173127978756265
0.39	-0.216803046157113	0.338271288534932	-0.294430957551498	0.420668164903874	-0.0957471316913301	-0.127138703348756	0.189056138990881	0.331719441069369	0.233658829680195	-0.173109967112078
0.391	-0.217050198048621	0.338559692322941	-0.294783694898528	0.420185978785119	-0.0955888635323727	-0.127266787822015	0.188983618687299	0.331412500783681	0.233769007989435	-0.17309179542198
0.392	-0.217296322043333	0.33884892009978	-0.295135965735729	0.41970487340624	-0.0954296373511605	-0.127395352780251	0.188911702060204	0.331104100601928	0.233878938501071	-0.173073462857251
0.393	-0.217541430645188	0.33913896429477	-0.295487766609267	0.419224877613949	-0.0952694554383099	-0.127524393831532	0.188840389690927	0.330794258560265	0.233988618250112	-0.173054968782906
0.394	-0.217785536902688	0.339429817156921	-0.295839094199968	0.41874602029247	-0.0951083194874814	-0.127653906208945	0.188769682088134	0.330482992854255	0.234098044618514	-0.173036312741473
0.395	-0.218028654338446	0.339721470746325	-0.296189945238072	0.418268330271057	-0.0949462307609328	-0.127783884893478	0.188699579750154	0.330170321756324	0.234207215313809	-0.173017494393753
0.396	-0.218270796939949	0.340013916872698	-0.296540316406731	0.417791836084083	-0.0947831902526292	-0.127914324683418	0.188630083193787	0.329856263651001	0.234316128234076	-0.172998513457995
0.397	-0.218511979262325	0.340307147088282	-0.296890204315601	0.417316565698799	-0.0946191986400184	-0.128045220129734	0.188561192952316	0.329540836993482	0.234424781275775	-0.172979369762663
0.398	-0.21875221648271	0.340601152775431	-0.297239605480589	0.416842546361868	-0.0944542560730597	-0.128176565443461	0.188492909580944	0.329224060178984	0.23453317233317	-0.172960063384393
0.399	-0.21899152417901	0.340895925169558	-0.297588516298262	0.416369804565853	-0.0942883621617177	-0.128308354466211	0.188425233622552	0.328905951459415	0.234641299426631	-0.172940594749943
0.4	-0.219229917892579	0.341191455334204	-0.297936933061602	0.415898366068464	-0.0941215161427828	-0.12844058071463	0.188358165496989	0.328586528987797	0.234749160718382	-0.172920964674405
0.401	-0.219467412678739	0.341487734244491	-0.298284851970556	0.415428255980123	-0.0939537169765178	-0.12857323752376	0.188291705436299	0.32826581100109	0.234856754513767	-0.172901174334372
0.402	-0.219704022756896	0.341784752858058	-0.298632269084907	0.414959498919842	-0.0937849633939554	-0.128706318203369	0.188225853581854	0.327943816011834	0.234964079375486	-0.172881225188661
0.403	-0.219939761390892	0.342082502004278	-0.298979180255783	0.414492119112233	-0.0936152539251432	-0.128839816087569	0.188160610086628	0.327620562872759	0.235071134138357	-0.172861118911339
0.404	-0.220174641086663	0.342380972179804	-0.299325581098397	0.414026140324862	-0.0934445868286081	-0.128973724523783	0.1880959750014	0.327296070745141	0.235177917761298	-0.172840857382755
0.405	-0.220408673960584	0.342680153430777	-0.299671467011827	0.413561585750293	-0.0932729599863981	-0.129108036863124	0.188031948070591	0.32697035900481	0.235284429208768	-0.172820442738939
0.406	-0.220641872057112	0.342980035461166	-0.300016833149784	0.413098478019899	-0.0931003709207886	-0.129242746483814	0.187968528706625	0.326643447096468	0.235390667382974	-0.17279987736757
0.407	-0.220874247487254	0.34328060783403	-0.300361674310513	0.412636839354235	-0.0929268169158502	-0.129377846910472	0.187905716089396	0.326315354467142	0.235496631077672	-0.172779163767753
0.408	-0.22110581235085	0.343581859978116	-0.300705984895724	0.4121766916976	-0.0927522951119919	-0.129513331988856	0.187843509215899	0.325986100650601	0.235602318988151	-0.172758304421229
0.409	-0.221336578582711	0.343883781119424	-0.301049759044498	0.411718056782793	-0.0925768025900916	-0.129649195935671	0.187781906963295	0.325655705364359	0.235707729670874	-0.172737301774621
0.41	-0.221566557928016	0.344186360344118	-0.301392990872285	0.411260956163235	-0.0924003365318854	-0.129785433218133	0.187720908218107	0.325324188496463	0.235812861360902	-0.172716158280479
0.411	-0.221795762009924	0.344489586630349	-0.30173567470759	0.410805411195651	-0.0922228943207127	-0.12992203849056	0.187660511916632	0.324991570070059	0.235917711782605	-0.172694876475944
0.412	-0.222024202277488	0.344793448798229	-0.3020778052288	0.410351442985264	-0.0920444734294547	-0.130059006690675	0.187600716916965	0.324657870347461	0.236022278139596	-0.172673459008942
0.413	-0.222251889764894	0.345097935519336	-0.30241937743265	0.409899072370257	-0.0918650712730305	-0.13019633310287	0.187541521873444	0.324323109983778	0.236126557312483	-0.172651908518303
0.414	-0.222478834800633	0.345403035351047	-0.302760386495682	0.409448319969473	-0.091684685217539	-0.130334013259228	0.187482925288187	0.323987309981461	0.236230546113314	-0.172630227437187
0.415	-0.222705046853128	0.345708736745477	-0.303100827659708	0.408999206221357	-0.0915033126656753	-0.130472042805718	0.187424925672289	0.323650491470286	0.236334241382566	-0.172608417855722
0.416	-0.222930534511347	0.346015028050372	-0.303440696181648	0.408551751363755	-0.0913209510972403	-0.130610417519364	0.187367521650304	0.323312675517283	0.236437639894115	-0.172586481542128
0.417	-0.223155305506792	0.346321897491422	-0.303779987301221	0.408105975444491	-0.091137598051706	-0.130749133418767	0.187310711932294	0.322973882995631	0.236540738282004	-0.172564420121454
0.418	-0.223379366868284	0.34662933321039	-0.304118696236962	0.407661898378322	-0.0909532510728219	-0.130888186771589	0.187254495192517	0.322634134443244	0.236643533117173	-0.172542235275594
0.419	-0.223602725248007	0.346937323338031	-0.304456818203302	0.407219539841515	-0.0907679076472451	-0.13102757400726	0.18719886997445	0.32229344999903	0.236746021020637	-0.172519928815295
0.42	-0.223825387312126	0.347245855938148	-0.304794348349682	0.406778918936891	-0.0905815651674926	-0.131167291725873	0.187143834659665	0.321951849504243	0.236848198734418	-0.172497502694433
0.421	-0.224047360113211	0.347554918916427	-0.305131281703209	0.406340053920753	-0.0903942209166903	-0.131307336865793	0.187089387455888	0.321609352626781	0.23695006317075	-0.172474959108919
0.422	-0.224268651276081	0.347864500049633	-0.305467613261648	0.405902962211209	-0.0902058720862757	-0.131447706840837	0.187035526429148	0.321265978891362	0.237051611439984	-0.172452300590119
0.423	-0.224489268891101	0.348174587047109	-0.305803338075148	0.405467660497926	-0.0900165158024629	-0.131588399502132	0.186982249599642	0.320921747644524	0.237152840900604	-0.172429530018171
0.424	-0.224709221236121	0.348485167598725	-0.306138451143733	0.405034164755402	-0.0898261491261157	-0.131729413006737	0.186929555019561	0.320576677988421	0.237253749238439	-0.17240665060176
0.425	-0.224928516486748	0.34879622937646	-0.306472947263147	0.404602490226889	-0.0896347690883113	-0.131870745711443	0.186877440726929	0.320230788774593	0.23735433443279	-0.172383665818328
0.426	-0.22514716250492	0.349107759924537	-0.306806820955745	0.404172651435367	-0.0894423727424568	-0.132012396122862	0.186825904612976	0.319884098743807	0.237454594630484	-0.172360579368197
0.427	-0.225365166714492	0.349419746585697	-0.307140066497928	0.403744662180732	-0.0892489571671167	-0.132154362872959	0.186774944387015	0.31953662673214	0.237554528126288	-0.172337395157286
0.428	-0.225582536039144	0.349732176556587	-0.307472678060158	0.403318535557998	-0.0890545195321077	-0.132296644710988	0.186724557680065	0.319188391781048	0.237654133378322	-0.172314117235097
0.429	-0.225799276912765	0.350045036931534	-0.307804649847596	0.402894284001277	-0.0888590572556301	-0.132439240533988	0.186674742147909	0.318839413155773	0.237753408937618	-0.17229074973367
0.43	-0.226015395348516	0.350358314693776	-0.308135976078371	0.402471919243191	-0.0886625680593116	-0.132582149473592	0.186625495511892	0.318489710405327	0.237852353413271	-0.172267296853207
0.431	-0.226230897008505	0.350671996729853	-0.308466650894085	0.402051452219679	-0.0884650498847697	-0.132725371024989	0.186576815544608	0.318139303415583	0.237950965488521	-0.172243762785649
0.432	-0.226445787256661	0.350986069848577	-0.308796668396129	0.401632893134888	-0.0882665008641793	-0.132868905079338	0.18652870003041	0.317788212391341	0.238049243937947	-0.172220151535644
0.433	-0.226660071183885	0.351300520745048	-0.309126022775855	0.401216251738905	-0.0880669193995361	-0.13301275182513	0.186481146759441	0.317436457871199	0.238147187758678	-0.172196466822259
0.434	-0.226873753513332	0.35161533595992	-0.309454708403159	0.40080153759886	-0.0878663042351401	-0.133156911712056	0.186434153530568	0.317084060749408	0.238244796358738	-0.172172712135632
0.435	-0.227086838350231	0.351930501933761	-0.309782719823982	0.400388760161851	-0.0876646544953368	-0.133301385497683	0.186387718153047	0.316731042222192	0.238342069539633	-0.172148890792823
0.436	-0.227299328882949	0.352246005066623	-0.310110051682769	0.399977928651661	-0.0874619697300088	-0.133446174223833	0.186341838487449	0.31637742374287	0.238439007286854	-0.172125005934652
0.437	-0.227511227179702	0.352561831616738	-0.310436698657204	0.399569052017574	-0.0872582499558203	-0.133591279121606	0.186296512484465	0.316023226995864	0.238535609588913	-0.172101060503642
0.438	-0.227722534212293	0.352877967540646	-0.310762655480891	0.399162139075593	-0.0870534956448197	-0.13373670158688	0.186251738186805	0.315668473753654	0.238631876321559	-0.172077057199121
0.439	-0.227933250097439	0.353194398449588	-0.311087917024969	0.398757198744919	-0.0868477076612435	-0.133882443288564	0.186207513730266	0.315313185662561	0.238727807182343	-0.172052998430634
0.44	-0.228143374374229	0.353511109616408	-0.31141247836016	0.398354240214142	-0.086640887217426	-0.134028506254669	0.18616383739467	0.314957384173785	0.238823401745796	-0.172028886311967
0.441	-0.228352906184911	0.353828085994542	-0.311736334759854	0.397953273019142	-0.0864330358437567	-0.134174892810077	0.186120707654542	0.314601090605218	0.238918659583202	-0.17200472270827
0.442	-0.228561844368432	0.354145312355719	-0.312059481638317	0.397554307072296	-0.0862241553287019	-0.134321605486973	0.186078123092813	0.314244326111864	0.239013580304574	-0.171980509325537
0.443	-0.228770187514636	0.35446277346276	-0.312381914432797	0.397157352635749	-0.0860142477256776	-0.13446864705951	0.186036082242841	0.313887111537157	0.239108163486472	-0.171956247796719
0.444	-0.22897793396825	0.354780454123131	-0.312703628516817	0.396762420267568	-0.0858033154490867	-0.134616020663356	0.185994583522808	0.313529467315699	0.239202408507973	-0.171931939725163
0.445	-0.229185081742715	0.35509833917719	-0.313024619182561	0.396369520753934	-0.08559136132802	-0.134763729848008	0.185953625211258	0.313171413482171	0.239296314430596	-0.171907586690944
0.446	-0.229391628399044	0.355416413468206	-0.313344881644575	0.395978664978202	-0.0853783885847943	-0.134911778511173	0.185913205419387	0.312812969670633	0.239389880106154	-0.171883190205064
0.447	-0.229597570963723	0.355734661795434	-0.313664411070466	0.395589863754393	-0.0851644007808174	-0.135060170802707	0.185873322164311	0.312454155077731	0.239483104419675	-0.171858751646495
0.448	-0.229802905814539	0.356053068941399	-0.313983202638246	0.395203127718654	-0.0849494017550161	-0.1352089110797	0.185833973505094	0.312094988525014	0.239575986446858	-0.171834272289875
0.449	-0.230007628511116	0.356371619761022	-0.314301251636371	0.394818467349461	-0.084733395607432	-0.135358003901886	0.185795157587338	0.31173548859016	0.239668525461311	-0.171809753376878
0.45	-0.230211733718218	0.35669029918691	-0.314618553612649	0.394435893122545	-0.0845163867683935	-0.135507454045755	0.185756872599347	0.311375673602708	0.239760720835313	-0.171785196118128
0.451	-0.230415215303835	0.3570090921465	-0.314935104441141	0.394055415650607	-0.0842983800676293	-0.135657266570297	0.185719116721325	0.311015561537634	0.239852571949633	-0.171760601656261
0.452	-0.230618066575031	0.357327983524945	-0.315250900206329	0.393677045662672	-0.0840793807012722	-0.135807446844577	0.185681888077496	0.310655170016847	0.23994407818222	-0.171735971000979
0.453	-0.230820280605124	0.357646958240076	-0.315565937010613	0.393300793873448	-0.0838593941712249	-0.135958000379616	0.185645184696439	0.310294516402781	0.240035238953336	-0.171711304917106
0.454	-0.231021850596313	0.357966001373031	-0.315880210885877	0.392926670829038	-0.0836384262879694	-0.136108932573192	0.185609004483802	0.309933617845652	0.240126053821531	-0.171686603858834
0.455	-0.231222770161642	0.358285098194674	-0.316193717866173	0.39255468681416	-0.0834164832178713	-0.136260248608165	0.185573345195208	0.309572491290052	0.240216522587433	-0.171661868015349
0.456	-0.231423033365183	0.358604234045038	-0.316506454147183	0.392184851920413	-0.0831935715834055	-0.136411953550418	0.185538204429422	0.309211153447156	0.240306645325541	-0.171637097402718
0.457	-0.231622634523359	0.358923394263577	-0.316818416207062	0.391817176231211	-0.08296969856329	-0.136564052531343	0.185503579666107	0.308849620736962	0.240396422373219	-0.171612291886775
0.458	-0.231821567964084	0.359242564235294	-0.317129600786781	0.391451669980634	-0.0827448718566121	-0.136716550867152	0.185469468370218	0.308487909322006	0.240485854384396	-0.171587451057547
0.459	-0.23201982781993	0.359561729449211	-0.317440004773812	0.39108834358784	-0.082519099574258	-0.136869453995601	0.18543586808301	0.308126035211754	0.240574942419367	-0.171562574040703
0.46	-0.232217407810344	0.359880875547512	-0.317749625157815	0.390727207568214	-0.0822923902370839	-0.137022767272573	0.185402776379115	0.307764014263999	0.2406636879289	-0.171537659433314
0.461	-0.232414301094904	0.360199988266221	-0.318058459062521	0.390368272437597	-0.0820647528618806	-0.137176495808157	0.185370190805646	0.307401862085749	0.240752092632537	-0.171512705404045
0.462	-0.232610500288369	0.360519053283561	-0.318366503712826	0.390011548742721	-0.0818361969556747	-0.137330644416343	0.185338108906425	0.307039593953697	0.240840158410889	-0.171487709880508
0.463	-0.232805997582349	0.360838056216528	-0.31867375636919	0.389657047217837	-0.0816067323540009	-0.13748521764537	0.185306528215079	0.306677224809054	0.240927887247113	-0.171462670719358
0.464	-0.233000784903933	0.361156982684438	-0.318980214341451	0.389304778928394	-0.081376369030417	-0.137640219838541	0.185275446193962	0.306314769299717	0.241015281189747	-0.171437585744363
0.465	-0.233194854087353	0.361475818278885	-0.319285875070566	0.388954755335783	-0.081145116992536	-0.137795655146257	0.185244860198774	0.305952241827592	0.241102342401661	-0.171412452705607
0.466	-0.233388197008587	0.361794548593281	-0.319590736167543	0.38860698840909	-0.0809129862489981	-0.1379515275016	0.185214767469201	0.305589656646343	0.241189073324024	-0.171387269266004
0.467	-0.233580805566081	0.362113159264924	-0.319894795336601	0.388261490800627	-0.0806799868103299	-0.13810784065649	0.185185165133369	0.305227027995701	0.24127547679135	-0.171362032952117
0.468	-0.233772671418335	0.362431635875835	-0.320198050256895	0.387918275848958	-0.0804461287516504	-0.138264598248296	0.185156050262517	0.304864370144562	0.24136155601116	-0.171336741077856
0.469	-0.233963785659779	0.362749963847511	-0.320500498536375	0.387577357371008	-0.0802114222711644	-0.138421803795248	0.185127419974002	0.30450169732778	0.24144731448627	-0.171311390766093
0.47	-0.234154138799293	0.363068128385399	-0.320802137765319	0.387238749484327	-0.0799758776201262	-0.138579460684201	0.185099271510351	0.304139023694963	0.241532755873727	-0.171285979014299
0.471	-0.23434372106096	0.363386114440223	-0.321102965572023	0.38690246658425	-0.0797395050081938	-0.138737572234915	0.18507160224784	0.30377636329142	0.241617883794317	-0.171260502651082
0.472	-0.234532522679034	0.363703906768683	-0.321402979558526	0.386568523468717	-0.0795023146724353	-0.138896141701365	0.185044409656908	0.303413729923964	0.241702701769363	-0.171234958190959
0.473	-0.234720534068101	0.364021490027167	-0.321702177184777	0.386236935495624	-0.0792643170641126	-0.139055172129519	0.185017691278018	0.30305113690774	0.241787213307398	-0.171209341737095
0.474	-0.234907745938843	0.364338848803068	-0.322000555762738	0.385907718580756	-0.0790255229495872	-0.139214666229595	0.184991444728102	0.30268859691495	0.241871421985529	-0.171183649042464
0.475	-0.235094149333298	0.364655967678567	-0.322298112550294	0.385580889084284	-0.0787859433441185	-0.139374626312974	0.184965667657737	0.302326121986537	0.241955331516953	-0.17115787565481
0.476	-0.23527973559121	0.364972831321885	-0.322594844840155	0.385256463774106	-0.0785455893315496	-0.139535054243582	0.184940357635124	0.301963723547622	0.242038945810902	-0.171132016986607
0.477	-0.235464496309199	0.365289424483244	-0.322890750014629	0.384934459786876	-0.0783044718138511	-0.139695951515444	0.184915512050797	0.301601412364383	0.242122268954862	-0.17110606829316
0.478	-0.235648423260078	0.36560573191176	-0.323185825595382	0.384614894481135	-0.0780626013098154	-0.13985731944122	0.184891128118093	0.301239198509642	0.242205305147436	-0.171080024647723
0.479	-0.23583150821137	0.365921738265219	-0.323480069294013	0.38429778537204	-0.0778199879674116	-0.140019159188178	0.184867202923134	0.300877091362296	0.242288058645558	-0.171053880965036
0.48	-0.236013742635053	0.36623742806414	-0.323773478986274	0.383983150224449	-0.0775766417881072	-0.140181471639752	0.184843733437562	0.300515099663833	0.24237053375492	-0.171027632067258
0.481	-0.236195117373137	0.366552785714271	-0.324066052569193	0.383671007118412	-0.0773325728683255	-0.140344257342592	0.184820716550159	0.300153231643993	0.24245273490618	-0.171001272757334
0.482	-0.236375622383886	0.36686779553618	-0.324357787835058	0.383361374412713	-0.0770877914345998	-0.140507516649262	0.184798149196526	0.299791495094185	0.242534666773894	-0.170974797854111
0.483	-0.23655524672258	0.367182441855933	-0.324648682484498	0.383054270695181	-0.0768423076621004	-0.14067124986715	0.184776028463688	0.299429897318715	0.242616334274438	-0.170948202134378
0.484	-0.236733978896872	0.367496709208983	-0.3249387341563	0.382749714774936	-0.0765961314515587	-0.140835457194602	0.184754351550378	0.299068445084569	0.242697742421616	-0.170921480177507
0.485	-0.236911807481369	0.367810582422926	-0.325227940338666	0.38244772566258	-0.0763492723013361	-0.14100013859046	0.184733115698546	0.298707144657257	0.242778896175632	-0.170894626255463
0.486	-0.23708872161551	0.368124046500974	-0.325516298266843	0.382148322499918	-0.076101739348906	-0.141165293808614	0.184712318239957	0.298346001862976	0.242859800371327	-0.170867634420987
0.487	-0.237264711204773	0.368437086507702	-0.32580380490614	0.381851524513579	-0.0758535415600699	-0.141330922433898	0.184691956705231	0.297985022108451	0.242940459796336	-0.170840498699906
0.488	-0.237439766909404	0.368749687507251	-0.326090456989603	0.381557351083651	-0.0756046878834763	-0.141497023789365	0.184672028885765	0.297624210384913	0.243020879354002	-0.17081321321113
0.489	-0.237613879994712	0.369061834565762	-0.326376251110106	0.381265821952512	-0.0753551872042247	-0.141663596932395	0.184652532851575	0.297263571324814	0.243101064111658	-0.170785772191876
0.49	-0.237787042115495	0.369373512844125	-0.326661183855261	0.380976957459889	-0.075105048130856	-0.141830640806826	0.184633466972859	0.296903109286088	0.243181019313559	-0.170758169931529
0.491	-0.237959245184128	0.369684707605638	-0.326945251901058	0.380690778582231	-0.0748542787741466	-0.141998154368101	0.18461482993141	0.296542828368234	0.243260750501555	-0.17073040060769
0.492	-0.238130481414473	0.369995404051196	-0.32722845203967	0.380407306690026	-0.0746028866902069	-0.142166136546095	0.184596620694236	0.296182732433218	0.24334026356543	-0.170702458110316
0.493	-0.238300743422607	0.370305587167953	-0.327510781135498	0.380126563225743	-0.0743508790442527	-0.142334586041994	0.184578838481468	0.295822825266462	0.243419564700973	-0.170674335978241
0.494	-0.238470024221082	0.370615241678887	-0.327792235964162	0.379848569574637	-0.0740982627949687	-0.142503501161007	0.184561482721254	0.295463110716893	0.243498660467823	-0.170646027491605
0.495	-0.238638317175669	0.370924352047399	-0.328072813076912	0.379573347086421	-0.0738450447277875	-0.14267287981808	0.184544552967437	0.295103592602775	0.243577557847612	-0.170617525822231
0.496	-0.238805616098052	0.371232902538859	-0.328352508834662	0.37930091708826	-0.0735912314184996	-0.1428427195653	0.184528048835002	0.294744274496615	0.243656264180745	-0.170588824072395
0.497	-0.238971915412045	0.371540877238714	-0.32863131944448	0.379031300967029	-0.0733368291776655	-0.143013017561181	0.184511969942698	0.294385159586039	0.243734787137588	-0.170559915182164
0.498	-0.239137210221361	0.371848259947777	-0.328909240871749	0.378764520340003	-0.0730818439905504	-0.143183770587118	0.184496315807564	0.294026250599281	0.243813134817781	-0.170530791852497
0.499	-0.239301496318115	0.372155034050133	-0.329186268792215	0.378500597135254	-0.0728262815554646	-0.143354975138804	0.184481085764822	0.293667549697107	0.243891315859264	-0.170501446555322
0.5	-0.239464770198836	0.372461182426846	-0.329462398712184	0.37823955348937	-0.0725701473563412	-0.143526627496362	0.184466278983124	0.293309058331775	0.243969339435914	-0.170471871632274
0.501	-0.239627028940677	0.372766687497362	-0.329737626133543	0.377981411564429	-0.0723134466172165	-0.143698723722238	0.184451894489275	0.292950777178156	0.244047215147452	-0.170442059498874
0.502	-0.239788269761459	0.373071531405383	-0.330011946642837	0.377726193440136	-0.0720561841777332	-0.14387125966687	0.184437931123675	0.292592706227637	0.24412495287855	-0.170412002855831
0.503	-0.239948489443551	0.373375696108666	-0.330285355957542	0.377473921095476	-0.0717983643527833	-0.14404423105963	0.184424387500215	0.292234844946622	0.244202562714793	-0.170381694767735
0.504	-0.240107684081687	0.373679163259919	-0.330557849933465	0.377224616415115	-0.0715399908046961	-0.14421763361942	0.184411262034635	0.291877192295733	0.244280054944663	-0.170351128594907
0.505	-0.240265849265033	0.373981914115023	-0.330829424456381	0.376978301224106	-0.0712810665293737	-0.144391463089963	0.184398552960008	0.291519746648755	0.244357440075504	-0.170320297862915
0.506	-0.240422980435885	0.374283929628524	-0.331100075264923	0.3767349973413	-0.0710215939513101	-0.14456571517249	0.184386258289566	0.291162505812121	0.244434728814026	-0.170289196229782
0.507	-0.240579073251542	0.374585190649607	-0.331369797912879	0.376494726521898	-0.0707615750183051	-0.144740385356871	0.184374375806319	0.290805467090184	0.244511932047408	-0.17025781761007
0.508	-0.240734123813654	0.374885678077243	-0.331638587869297	0.376257510217151	-0.0705010112887287	-0.144915468787074	0.184362903074609	0.290448627247664	0.244589060803555	-0.170226156291539
0.509	-0.240888128646756	0.375185372912541	-0.331906440565672	0.376023369331119	-0.0702399040069184	-0.14509096032542	0.184351837425201	0.290091982486303	0.244666126126233	-0.170194206992996
0.51	-0.241041084558796	0.375484256290182	-0.332173351397373	0.375792324167544	-0.0699782541080016	-0.145266854752568	0.184341175980208	0.289735528529538	0.244743138921589	-0.170161964938761
0.511	-0.241192988580341	0.3757823095466	-0.332439315743271	0.37556439453086	-0.0697160622070337	-0.145443146954754	0.184330915754506	0.289379260695705	0.244820109840399	-0.170129425807388
0.512	-0.241343837885924	0.37607951428151	-0.332704328997783	0.375339599784593	-0.0694533286435596	-0.145619832031113	0.18432105372711	0.289023173953475	0.244897049203608	-0.170096585511117
0.513	-0.241493629576365	0.376375852427064	-0.332968386628515	0.375117958791599	-0.0691900535086048	-0.145796905332419	0.184311586815525	0.28866726304946	0.244973967027269	-0.170063440046418
0.514	-0.241642360475176	0.376671306306687	-0.33323148420287	0.374899489896814	-0.068926236623599	-0.145974362502775	0.184302511826231	0.288311522661394	0.245050873061068	-0.170029985502744
0.515	-0.241790027063158	0.376965858627794	-0.333493617336935	0.374684210938121	-0.0686618775457111	-0.146152199503168	0.184293825458176	0.287955947466192	0.245127776670143	-0.169996218166063
0.516	-0.241936625541033	0.377259492433818	-0.333754781648152	0.374472139101795	-0.0683969756056942	-0.146330412449874	0.184285524344556	0.287600532104057	0.245204686702349	-0.169962134608873
0.517	-0.242082151993992	0.377552191029836	-0.33401497277608	0.374263290731675	-0.0681315299384742	-0.14650899728007	0.184277605049537	0.287245271141181	0.245281611569093	-0.16992773163039
0.518	-0.242226602580498	0.377843937927675	-0.334274186413103	0.374057681301917	-0.0678655394736569	-0.146687949574574	0.184270064019504	0.286890159053686	0.245358559433758	-0.16989300617238
0.519	-0.242369973719234	0.37813471688806	-0.334532418277818	0.373855325505351	-0.0675990028520861	-0.146867264664354	0.184262897585062	0.286535190147231	0.245435538329357	-0.169857955395333
0.52	-0.242512262290158	0.378424511935806	-0.334789664080492	0.373656237338685	-0.0673319183271625	-0.147046937772187	0.184256102002448	0.286180358451274	0.245512556197549	-0.169822576806776
0.521	-0.242653465803237	0.378713307187459	-0.335045919575394	0.373460430208524	-0.0670642837331886	-0.147226964060039	0.184249673457519	0.285825657706934	0.245589620841733	-0.16978686832051
0.522	-0.242793582432512	0.379001086681112	-0.335301180659282	0.373267917110965	-0.0667960965123125	-0.147407338639528	0.184243608025411	0.285471081508918	0.245666739864976	-0.169750828287247
0.523	-0.242932610822639	0.379287834399391	-0.335555443398003	0.37307871082359	-0.0665273538263585	-0.147588056567906	0.184237901619967	0.285116623512124	0.245743920721305	-0.169714455520307
0.524	-0.243070549794142	0.379573534295933	-0.335808703943339	0.372892823950323	-0.0662580527135767	-0.147769112856302	0.184232549962137	0.284762277461913	0.245821170804184	-0.169677749298755
0.525	-0.24320739818908	0.37985817019824	-0.336060958389587	0.37271026875197	-0.0659881900578522	-0.147950502502613	0.184227548526129	0.284408037036776	0.245898497501408	-0.169640709359663
0.526	-0.24334315488033	0.380141725696683	-0.336312202684947	0.372531056936345	-0.0657177623392347	-0.148132220492138	0.184222892446261	0.284053895787826	0.245975908277947	-0.169603335930469
0.527	-0.243477818787012	0.380424184106448	-0.336562432648701	0.372355199628662	-0.0654467654881062	-0.148314261755174	0.184218576502228	0.283699847192707	0.246053410721269	-0.169565629818654
0.528	-0.243611388812603	0.380705528532854	-0.336811644014311	0.372182707530566	-0.0651751950525424	-0.148496621155157	0.184214595208828	0.283345884589824	0.246131012464836	-0.169527592500853
0.529	-0.243743863790647	0.380985741956335	-0.337059832421394	0.372013591047112	-0.0649030465238146	-0.148679293506612	0.184210942884879	0.282992001013699	0.246208721104526	-0.169489226172625
0.53	-0.243875242530947	0.38126480723849	-0.337306993405732	0.371847860174188	-0.0646303155610452	-0.148862273532563	0.18420761363935	0.282638189080564	0.246286544193672	-0.16945053374287
0.531	-0.244005523961893	0.381542707109399	-0.337553122452623	0.371685524279498	-0.0643569980466413	-0.14904555583142	0.184204601301194	0.282284440953158	0.24636448924596	-0.169411518727968
0.532	-0.244134707277491	0.381819424182743	-0.337798215011985	0.37152659201697	-0.0640830900947433	-0.149229134992322	0.18420189936661	0.281930748393524	0.246442563766904	-0.169372185086287
0.533	-0.244262791960638	0.382094940986959	-0.338042266415567	0.371371071314632	-0.0638085881166251	-0.149413005714553	0.184199500998546	0.281577102872997	0.246520775319704	-0.169332537141534
0.534	-0.244389777656517	0.382369240053329	-0.338285271813941	0.371218969363961	-0.0635334888891979	-0.149597162797487	0.184197399024328	0.281223495655764	0.246599131447799	-0.16929257961471
0.535	-0.244515663956352	0.382642304052943	-0.338527226178464	0.371070292674276	-0.063257789509645	-0.149781601181712	0.184195585940572	0.280869917836485	0.246677639462447	-0.16925231763512
0.536	-0.244640450159015	0.382914115906334	-0.338768124281164	0.370925047146588	-0.0629814872597455	-0.149966316108522	0.18419405395805	0.280516360389146	0.246756306309177	-0.169211756671808
0.537	-0.244764135101914	0.383184658801331	-0.339007960646639	0.370783238121332	-0.0627045795366352	-0.150151303217115	0.184192795019489	0.280162814263665	0.246835138534427	-0.169170902419576
0.538	-0.244886717155517	0.383453916088184	-0.339246729594985	0.370644870444336	-0.0624270639217553	-0.150336558474232	0.184191800798211	0.279809270482471	0.24691414228819	-0.169129760738876
0.539	-0.245008194392391	0.383721871151751	-0.339484425393422	0.370509948500653	-0.0621489383093019	-0.150522077996475	0.18419106278426	0.279455720184876	0.246993323368953	-0.169088337774624
0.54	-0.245128564797229	0.383988507433104	-0.339721042368448	0.37037847606634	-0.0618702010007554	-0.150707857907624	0.184190572431125	0.279102154611065	0.247072687218153	-0.16904664020123
0.541	-0.245247826389416	0.384253808591249	-0.339956574848804	0.370250456017733	-0.0615908507585512	-0.150893894291161	0.184190321217743	0.27874856503079	0.24715223880067	-0.169004675384175
0.542	-0.245365977269748	0.384517758632653	-0.340191017039482	0.370125890193294	-0.0613108868214208	-0.151080183215385	0.184190300584976	0.278394942691596	0.247231982491905	-0.168962451371872
0.543	-0.24548301561453	0.384780341895775	-0.340424363049521	0.370004779566336	-0.0610303088570062	-0.151266720823135	0.18419050188404	0.278041278889059	0.247311922021012	-0.168919976786842
0.544	-0.24559893959456	0.38504154293027	-0.34065660702259	0.369887124530721	-0.0607491169478969	-0.1514535033945	0.184190916453407	0.277687565169083	0.247392060421487	-0.168877260718019
0.545	-0.245713747206653	0.385301346431434	-0.340887743163825	0.369772925022473	-0.0604673116943991	-0.151640527298351	0.184191535768516	0.277333793565476	0.247472400110319	-0.168834312700431
0.546	-0.245827436042398	0.38555973727645	-0.341117765696633	0.369662180470125	-0.060184894278978	-0.151827788926916	0.184192351571229	0.276979956698001	0.247552943123102	-0.168791142784435
0.547	-0.245940003065984	0.385816700519226	-0.341346668814876	0.369554889752476	-0.0599018663406823	-0.152015284746186	0.184193355926068	0.276626047670479	0.247633691220209	-0.168747761603088
0.548	-0.246051444443912	0.386072221351886	-0.34157444652986	0.369451051191374	-0.0596182297531729	-0.152203011437188	0.184194541167171	0.276272059927404	0.247714645821585	-0.168704180318068
0.549	-0.246161755491189	0.386326285146391	-0.341801092509762	0.369350662531525	-0.0593339864727701	-0.152390965963697	0.184195899773041	0.275917987164704	0.247795808019563	-0.168660410440223
0.55	-0.246270930848669	0.38657887750812	-0.342026600166319	0.369253720978116	-0.0590491384988132	-0.152579145513356	0.184197424252145	0.275563823229221	0.247877178699183	-0.168616463696451
0.551	-0.246378964853807	0.38682998427385	-0.342250962906939	0.369160223333024	-0.0587636879322449	-0.152767547406672	0.184199107096213	0.275209562011352	0.247958758673731	-0.168572352038696
0.552	-0.246485851935734	0.387079591463416	-0.342474174218808	0.369070166155257	-0.0584776371212641	-0.152956168994201	0.184200940823136	0.274855197373641	0.248040548784896	-0.168528087698827
0.553	-0.246591586883002	0.387327685188152	-0.342696227525588	0.368983545856877	-0.058190988786096	-0.153145007603963	0.184202918070827	0.274500723088261	0.248122549895789	-0.168483683208277
0.554	-0.246696164912877	0.387574251623403	-0.342917116049804	0.368900358723591	-0.0579037459825453	-0.153334060641497	0.184205031659866	0.27414613283185	0.248204762804668	-0.168439151358315
0.555	-0.246799581620563	0.38781927706065	-0.343136832795738	0.368820600870831	-0.0576159119725102	-0.153523325698193	0.184207274588566	0.273791420285555	0.248287188200016	-0.168394505082852
0.556	-0.246901832880209	0.388062747808022	-0.343355370594446	0.368744268134117	-0.0573274901626115	-0.153712800492898	0.184209640019184	0.273436579205004	0.248369826671932	-0.168349757301691
0.557	-0.247002914686079	0.388304649967645	-0.343572722116464	0.368671355960878	-0.057038484085896	-0.153902482756964	0.18421212130866	0.273081603399149	0.248452678702384	-0.168304920807847
0.558	-0.247102823017367	0.388544969429608	-0.343788879856646	0.368601859336121	-0.0567488974055805	-0.154092370216906	0.184214712031663	0.272726486777141	0.248535744634699	-0.168260008296024
0.559	-0.24720155381227	0.388783692024314	-0.344003836195835	0.368535772776727	-0.0564587340247845	-0.154282460598982	0.184217405956555	0.272371223504186	0.248619024650616	-0.168215032498678
0.56	-0.247299102994012	0.389020803565435	-0.34421758348691	0.368473090467546	-0.0561679982506832	-0.15447275157309	0.184220197022394	0.27201580806946	0.248702518754106	-0.168170006216492
0.561	-0.247395466504535	0.389256289863457	-0.34443011409238	0.368413806413349	-0.0558766948704158	-0.154663240730185	0.184223079340467	0.271660235142189	0.248786226775422	-0.168124942172812
0.562	-0.247490640358223	0.389490136774284	-0.344641420468221	0.368357914391975	-0.0555848291099337	-0.154853925615608	0.184226047190427	0.271304499405852	0.248870148345968	-0.168079852882278
0.563	-0.247584620683711	0.389722330217783	-0.344851495256294	0.368305407702657	-0.0552924065950842	-0.155044803727741	0.184229095014049	0.270948595642266	0.24895428284503	-0.168034750654087
0.564	-0.247677403749436	0.389952856207818	-0.345060331228213	0.368256278869074	-0.0549994333633255	-0.155235872503859	0.184232217430097	0.270592518985652	0.249038629467772	-0.167989647630237
0.565	-0.247768986041151	0.390181700872136	-0.345267921180892	0.368210519403866	-0.0547059158177126	-0.155427129333057	0.184235409268434	0.270236265036602	0.249123187435234	-0.167944555826411
0.566	-0.247859364351485	0.390408850412508	-0.345474257949613	0.368168119732986	-0.054411860627566	-0.155618571547638	0.184238665654464	0.269879829804521	0.249207956182983	-0.167899487270392
0.567	-0.247948535710301	0.390634291102492	-0.34567933446452	0.368129069379425	-0.0541172746608099	-0.155810196420484	0.184241982134447	0.269523209721343	0.249292935450012	-0.167854454155156
0.568	-0.24803649715004	0.390858009374244	-0.34588314380265	0.368093357227636	-0.0538221649490187	-0.156002001195203	0.184245354722009	0.269166401778105	0.249378125267001	-0.167809468810329
0.569	-0.248123245502005	0.391079991900139	-0.34608567924564	0.368060971650345	-0.0535265387242929	-0.156193983079034	0.184248779829054	0.268809403574258	0.249463525808942	-0.167764543483351
0.57	-0.248208777302666	0.391300225610969	-0.34628693428483	0.368031900569758	-0.0532304035269127	-0.1563861392487	0.184252254209077	0.26845221318848	0.249549137205605	-0.16771969011753
0.571	-0.24829308870986	0.391518697645792	-0.346486902598487	0.368006131532304	-0.0529337672579545	-0.156578466937415	0.184255775023837	0.268094829030761	0.249634959487304	-0.167674920302212
0.572	-0.248376175400587	0.391735395266282	-0.346685578044712	0.367983651772958	-0.0526366381941185	-0.156770963468694	0.184259339950072	0.267737249782124	0.24972099263022	-0.167630245411922
0.573	-0.248458032544731	0.391950305818102	-0.346882954662774	0.367964448301533	-0.0523390250912078	-0.156963626194538	0.184262947119518	0.267379474348383	0.249807236573299	-0.167585676797162
0.574	-0.248538654868514	0.392163416725607	-0.347079026710637	0.367948508109303	-0.0520409372603182	-0.15715645248749	0.184266594875622	0.267021501809652	0.249893691241838	-0.167541225818844
0.575	-0.248618036753987	0.392374715479572	-0.347273788734487	0.367935818485198	-0.051742384366558	-0.157349439756469	0.184270281588631	0.266663331380091	0.249980356563094	-0.167496903702237
0.576	-0.248696172376002	0.392584189645889	-0.347467235598908	0.367926367186075	-0.0514433760222428	-0.157542585364132	0.184274005666498	0.266304962295566	0.250067232360326	-0.16745272143047
0.577	-0.248773055817177	0.392791826863666	-0.347659362465867	0.367920142307584	-0.0511439215383366	-0.157735886525286	0.184277765642203	0.265946393629227	0.250154318239752	-0.167408689770408
0.578	-0.248848681046185	0.392997614829625	-0.347850164769061	0.367917132049898	-0.0508440299378629	-0.157929340249412	0.184281560224247	0.265587624177689	0.250241613619993	-0.167364819358001
0.579	-0.248923041810188	0.393201541303514	-0.348039638177948	0.367917324581071	-0.0505437100431883	-0.158122943284069	0.1842853882937	0.265228652468767	0.250329117775557	-0.16732112083959
0.58	-0.248996131561878	0.393403594090485	-0.348227778529721	0.367920708043576	-0.0502429706131729	-0.158316692087231	0.18428924883193	0.264869476753069	0.250416829787361	-0.167277604997947
0.581	-0.249067943390646	0.393603761084159	-0.348414581768506	0.367927270662085	-0.0499418205615215	-0.158510582898545	0.184293140799469	0.264510094895751	0.250504748521338	-0.167234282705523
0.582	-0.249138469880981	0.393802030444207	-0.348600043917831	0.367937000839723	-0.0496402690507782	-0.158704611865541	0.184297063043632	0.264150504280995	0.250592872699727	-0.167191164707106
0.583	-0.249207702911146	0.393998390666067	-0.348784161006262	0.367949887222458	-0.0493383253283599	-0.158898775054659	0.184301014313189	0.26379070183875	0.250681200957993	-0.167148261390661
0.584	-0.249275633517694	0.394192830459706	-0.348966928943352	0.367965918821565	-0.0490359984988131	-0.15909306839291	0.184304993352909	0.263430684130863	0.250769731837096	-0.167105582734862
0.585	-0.249342251952836	0.394385338646349	-0.349148343475544	0.367985085161809	-0.0487332974256316	-0.159287487706684	0.184308998926192	0.263070447364459	0.250858463768861	-0.167063138480332
0.586	-0.249407547917231	0.394575904068189	-0.349328400219067	0.368007376279026	-0.0484302307331728	-0.159482028747309	0.184313029735888	0.26270998736017	0.250947395161694	-0.167020938329149
0.587	-0.249471510937756	0.39476451551297	-0.349507094669337	0.36803278251795	-0.0481268068600645	-0.159676687128994	0.184317084395477	0.2623492996162	0.251036524592824	-0.166978991993104
0.588	-0.249534130840171	0.394951161768828	-0.349684422192789	0.368061294301798	-0.0478230341899782	-0.159871458304742	0.184321161506615	0.261988379513549	0.251125850843014	-0.166937309129501
0.589	-0.249595398057627	0.395135831675485	-0.349860378078192	0.368092901994775	-0.0475189211774922	-0.160066337647402	0.184325259746805	0.26162722259887	0.251215372666924	-0.166895899270682
0.59	-0.24965530361174	0.395318514107316	-0.350034957618185	0.368127595835929	-0.0472144763114449	-0.160261320554279	0.18432937788662	0.261265824824135	0.251305088612712	-0.166854771790437
0.591	-0.249713838967992	0.395499197995529	-0.350208156090426	0.368165365926365	-0.0469097079321826	-0.160456402450754	0.18433351478041	0.260904182687128	0.251394997062563	-0.166813935939631
0.592	-0.249770995932364	0.395677872326829	-0.350379968631299	0.368206202188273	-0.0466046240802717	-0.160651578737465	0.184337669419845	0.26054229330293	0.251485096330912	-0.166773400924735
0.593	-0.249826766496343	0.395854526116125	-0.350550390141583	0.368250094251374	-0.046299232530046	-0.160846844767489	0.184341840951792	0.260180154372499	0.251575384741441	-0.166733175898498
0.594	-0.249881142627378	0.396029148433926	-0.350719415286436	0.368297031449121	-0.0459935409707416	-0.161042195823176	0.18434602855185	0.259817764037669	0.251665860717653	-0.166693269836356
0.595	-0.249934116186968	0.396201728381175	-0.350887038532922	0.368347002953451	-0.0456875571576326	-0.161237627051192	0.184350231334677	0.259455120750872	0.251756522794552	-0.166653691402578
0.596	-0.249985679003951	0.396372255002201	-0.351053254241117	0.368399997816611	-0.0453812889553086	-0.161433133359669	0.184354448436665	0.25909222325261	0.251847369515934	-0.166614448899385
0.597	-0.250035822966577	0.396540717301363	-0.351218056822137	0.368456004947669	-0.045074744285285	-0.161628709351819	0.184358679105769	0.258729070569878	0.251938399381232	-0.166575550378844
0.598	-0.25008454008475	0.396707104337331	-0.351381440846791	0.368515013321162	-0.0447679309949934	-0.161824349334622	0.184362922662893	0.258365661911056	0.252029610899692	-0.166537003882978
0.599	-0.250131822536958	0.396871405285219	-0.351543401036346	0.368577012414303	-0.0444608567327353	-0.162020047363464	0.184367178426181	0.258001996493213	0.252121002630505	-0.166498817642572
0.6	-0.250177662605396	0.397033609440614	-0.3517039322037	0.36864199245055	-0.0441535289474618	-0.162215797315023	0.184371445705739	0.257638073430716	0.252212573129509	-0.166461000104316
0.601	-0.250222052365746	0.39719370609729	-0.351863029251238	0.368709944285228	-0.0438459550068354	-0.162411592971677	0.184375723846019	0.257273891729734	0.25230432083871	-0.166423559802748
0.602	-0.25026498332031	0.397351684387917	-0.35202068725169	0.368780859243871	-0.0435381422681863	-0.162607428064172	0.184380012256449	0.256909450311243	0.252396243990568	-0.166386505209023
0.603	-0.250306446298162	0.397507533297326	-0.352176901550742	0.368854729106386	-0.0432300980085277	-0.162803296255825	0.184384310415571	0.256544747935489	0.252488340526261	-0.166349844663474
0.604	-0.250346431571515	0.397661241794391	-0.352331667806992	0.368931546173504	-0.0429218293104176	-0.162999191126956	0.184388617874453	0.256179783070773	0.252580607999036	-0.166313586429901
0.605	-0.25038492900619	0.397812798944277	-0.352484981986759	0.369011303333949	-0.0426133429705583	-0.163195106194039	0.184392934266525	0.255814553868197	0.252673043505993	-0.166277738815454
0.606	-0.250421928225845	0.397962193992409	-0.352636840415502	0.369093994165909	-0.0423046454088176	-0.163391034903854	0.184397259290073	0.255449058163049	0.25276564369842	-0.166242310179651
0.607	-0.250457418774038	0.398109416400324	-0.352787239849413	0.369179613181974	-0.0419957426380597	-0.163586970585666	0.184401592655498	0.255083293400917	0.252858404820167	-0.166207308779482
0.608	-0.250491390210251	0.39825445583712	-0.352936177462636	0.369268156107199	-0.0416866403699019	-0.163782906447644	0.18440593403113	0.254717256637648	0.252951322695254	-0.166172742653777
0.609	-0.250523832115949	0.398397302179854	-0.353083650737136	0.369359619927627	-0.0413773441890539	-0.163978835677002	0.184410283013671	0.254350944638366	0.253044392700879	-0.166138619709915
0.61	-0.250554734114465	0.398537945532788	-0.353229657327929	0.369454002628905	-0.0410678596215883	-0.164174751550677	0.184414639123959	0.253984353899426	0.253137609762379	-0.166104947880917
0.611	-0.250584085970017	0.398676376264869	-0.353374195000988	0.369551302744933	-0.0407581920363336	-0.164370647445907	0.184419001816336	0.253617480583822	0.253230968313444	-0.16607173519111
0.612	-0.250611877629448	0.398812585014667	-0.353517261649484	0.369651518962438	-0.0404483465540342	-0.164566516814539	0.184423370485713	0.253250320511557	0.253324462277517	-0.166038989793313
0.613	-0.250638099119611	0.398946562598288	-0.353658855317273	0.369754650016564	-0.0401383280795686	-0.164762353197242	0.184427744453439	0.252882869223261	0.253418085204823	-0.166006719968419
0.614	-0.250662740351204	0.399078299946121	-0.353798974181822	0.369860694883488	-0.0398281413404411	-0.164958150226431	0.184432122932694	0.252515122005733	0.253511830501754	-0.165974933988188
0.615	-0.250685790869707	0.399207788157684	-0.353937616519811	0.369969653060155	-0.0395177908509587	-0.165153901578018	0.18443650502981	0.252147073853591	0.253605691560659	-0.165943639930991
0.616	-0.250707239660116	0.399335018548724	-0.354074780748233	0.370081524706836	-0.03920728091297	-0.165349600893857	0.184440889815315	0.251778719476493	0.253699661725212	-0.165912845587719
0.617	-0.250727075156412	0.399459982675088	-0.354210465549673	0.370196310606931	-0.0388966157112352	-0.165545241705004	0.184445276397688	0.25141005336895	0.253793734155619	-0.165882558511324
0.618	-0.250745285463778	0.399582672374309	-0.354344669886922	0.370314012073563	-0.0385857993430937	-0.165740817382561	0.184449663920238	0.251041069857182	0.253887901743642	-0.165852786143051
0.619	-0.250761858689774	0.399703079745506	-0.354477392851761	0.370434630898901	-0.0382748357121566	-0.165936321140826	0.184454051454886	0.250671763166974	0.253982157220045	-0.165823535823764
0.62	-0.250776783261142	0.39982119706887	-0.354608633592334	0.370558169298255	-0.037963728442131	-0.166131746126194	0.184458437853148	0.250302127561633	0.254076493320127	-0.16579481466843
0.621	-0.250790048118101	0.399937016737924	-0.354738391393328	0.37068462981294	-0.0376524808846207	-0.166327085565308	0.184462821704782	0.249932157437531	0.254170902836135	-0.165766629504421
0.622	-0.250801642767307	0.400050531230002	-0.354866665757702	0.370814015353033	-0.037341096199022	-0.166522332872635	0.184467201427142	0.249561847311229	0.254265378661357	-0.165738986947832
0.623	-0.250811557243531	0.400161733093224	-0.354993456439124	0.370946329514352	-0.0370295775276667	-0.166717481660081	0.1844715753219	0.249191191737059	0.2543599138541	-0.165711893521134
0.624	-0.250819782026532	0.40027061491093	-0.355118763468562	0.371081576899782	-0.0367179281483801	-0.166912525637072	0.184475941556752	0.248820185221246	0.254454501694824	-0.165685355765145
0.625	-0.250826307947946	0.40037716927394	-0.355242587177769	0.371219763149873	-0.0364061514529581	-0.167107458450512	0.184480298168741	0.248448822249613	0.254549135879707	-0.165659380317261
0.626	-0.250831126070791	0.40048138879784	-0.3553649281615	0.371360894808658	-0.036094250802889	-0.167302273603588	0.184484643088779	0.248077097394275	0.254643810764289	-0.165633973917466
0.627	-0.250834227525642	0.400583266114628	-0.35548578719748	0.371504979295742	-0.0357822293923456	-0.167496964471191	0.184488974146428	0.247705005322517	0.254738521364035	-0.165609143343014
0.628	-0.25083560342756	0.400682793822624	-0.355605165201269	0.371652025015859	-0.0354700902629976	-0.167691524268616	0.184493289098882	0.247332540743098	0.254833263147298	-0.165584895244664
0.629	-0.250835244946376	0.400779964531044	-0.355723063203062	0.371802041447569	-0.0351578364228825	-0.167885945952184	0.184497585740279	0.246959698353538	0.254928031877595	-0.165561235972483
0.63	-0.250833143394612	0.400874770975677	-0.355839482302831	0.37195503911752	-0.0348454709020619	-0.168080222171971	0.184501862041818	0.246586472686489	0.255022823548715	-0.165538171609441
0.631	-0.25082929024888	0.400967206012849	-0.355954423629877	0.372111029569431	-0.0345329968437429	-0.168274345354617	0.18450611624235	0.246212857940763	0.255117634327757	-0.165515708157976
0.632	-0.250823677154108	0.401057262555581	-0.356067888350365	0.372270025438107	-0.0342204176577919	-0.168468307848303	0.184510346902196	0.245838847934151	0.255212460541677	-0.165493851603461
0.633	-0.250816295919316	0.401144933625529	-0.356179877695178	0.372432040479752	-0.0339077370375856	-0.168662101978587	0.184514552893995	0.245464436093115	0.25530729872839	-0.165472607814429
0.634	-0.250807138408443	0.401230212450013	-0.356290392962933	0.372597089341468	-0.0335949587821247	-0.168855720052144	0.184518733251112	0.245089615446595	0.255402145651774	-0.165451982416342
0.635	-0.250796196253637	0.401313092518565	-0.356399435543315	0.37276518716108	-0.0332820865107308	-0.169049154455382	0.184522886983147	0.244714378608241	0.255496998230596	-0.165431980681202
0.636	-0.250783460536178	0.401393567600882	-0.356507007023326	0.372936349319932	-0.0329691234704211	-0.169242397794918	0.184527013053253	0.244338717641428	0.255591853403631	-0.165412607465315
0.637	-0.25076892166289	0.401471631688993	-0.356613109264361	0.373110591454198	-0.032656072593758	-0.169435442936319	0.18453111046428	0.243962623852959	0.255686707966282	-0.165393867265492
0.638	-0.250752569464186	0.401547278964729	-0.356717744345526	0.37328792958196	-0.0323429367051196	-0.169628282907404	0.184535178280246	0.243586087662638	0.255781558477667	-0.165375764325932
0.639	-0.250734393392568	0.401620503941299	-0.356820914444437	0.373468380233289	-0.0320297187150568	-0.1698209107719	0.18453921559929	0.243209098607916	0.255876401274627	-0.165358302650011
0.64	-0.250714382737402	0.401691301630759	-0.356922621682922	0.37365196050294	-0.0317164217202628	-0.170013319627599	0.184543221573187	0.242831645436459	0.255971232493694	-0.165341485929478
0.641	-0.250692526828409	0.401759667525374	-0.357022867998828	0.373838688018454	-0.0314030489615943	-0.170205502711787	0.184547195438211	0.24245371619854	0.256066048107325	-0.16532531752432
0.642	-0.250668815214819	0.401825597456119	-0.35712165518371	0.374028580902798	-0.0310896036757012	-0.170397453499396	0.184551136510368	0.242075298342996	0.256160844023427	-0.165309800570121
0.643	-0.250643237775931	0.401889087518651	-0.357218985026729	0.374221657738748	-0.0307760889742968	-0.170589165785164	0.184555044190547	0.241696378842588	0.256255616099315	-0.165294938148688
0.644	-0.250615784708666	0.401950134165937	-0.357314859358145	0.374417937557775	-0.0304625078644806	-0.170780633722012	0.18455891794436	0.241316944292155	0.25635036010634	-0.165280733393798
0.645	-0.250586446440015	0.402008734371438	-0.357409280008294	0.374617439925387	-0.0301488633755974	-0.170971851747742	0.184562757208132	0.240936980946191	0.256445071915276	-0.165267189482433
0.646	-0.250555213518818	0.402064885683067	-0.357502248865756	0.374820185079721	-0.0298351586844759	-0.17116281447748	0.184566561349056	0.240556474714159	0.256539747738929	-0.165254309502847
0.647	-0.250522076425916	0.402118586143757	-0.357593767970624	0.375026194059793	-0.0295213971656057	-0.171353516690037	0.184570329728735	0.240175411217362	0.256634384133405	-0.165242096253814
0.648	-0.250487025295448	0.402169834169774	-0.357683839496746	0.375235488789803	-0.0292075823609904	-0.171543953377296	0.184574061735419	0.239793775980371	0.256728977906147	-0.16523055214505
0.649	-0.250450049633647	0.402218628485375	-0.357772465708849	0.37544809203791	-0.028893717964581	-0.171734119773275	0.184577756723204	0.239411554580826	0.256823526094098	-0.16521967929415
0.65	-0.250411138188986	0.402264968154105	-0.35785964896354	0.375664027271059	-0.0285798078949277	-0.171924011364631	0.184581413957282	0.239028732671468	0.256918025999192	-0.165209479731601
0.651	-0.250370279215359	0.4023088526162	-0.357945391688724	0.375883318518579	-0.0282658564009111	-0.172113623874177	0.184585032679212	0.238645296066906	0.257012475267032	-0.165199955543432
0.652	-0.250327461102163	0.402350281697343	-0.358029696325177	0.376105990298507	-0.0279518681572051	-0.172302953150986	0.184588612207867	0.238261230895761	0.257106871958639	-0.165191108855285
0.653	-0.250282672959828	0.402389255616746	-0.3581125652578	0.376332067662987	-0.0276378483562055	-0.172491994980226	0.184592151935193	0.237876523581668	0.257201214637178	-0.165182941710945
0.654	-0.250235904879977	0.402425774890985	-0.3581940007642	0.37656157636152	-0.027323802712465	-0.172680744977424	0.184595651282204	0.237491160639934	0.257295502497592	-0.165175455970053
0.655	-0.250187147929002	0.402459840158384	-0.35827400501565	0.376794542991291	-0.0270097373348044	-0.172869198660059	0.184599109712572	0.237105128505613	0.257389735424153	-0.165168653290193
0.656	-0.250136393999876	0.402491452106824	-0.358352580127594	0.37703099500142	-0.0266956586020221	-0.173057351569875	0.184602526770877	0.236718413475486	0.257483913912247	-0.165162535173082
0.657	-0.250083635632534	0.402520611451079	-0.358429728201411	0.377270960500712	-0.0263815731267909	-0.173245199353033	0.18460590208182	0.236331001662659	0.257578038990711	-0.165157103044614
0.658	-0.250028865881182	0.402547318856127	-0.358505451261288	0.377514467979249	-0.0260674877427181	-0.17343273783874	0.184609235309664	0.235942878873815	0.257672112280026	-0.16515235830531
0.659	-0.249972078176301	0.402571574903788	-0.35857975109757	0.377761546103324	-0.0257534094766843	-0.17361996305436	0.18461252616855	0.23555403046638	0.257766136071802	-0.165148302277402
0.66	-0.249913266194419	0.402593380126849	-0.358652629176692	0.378012223618489	-0.0254393455455849	-0.173806871088474	0.184615774519613	0.235164441320883	0.257860113265414	-0.1651449361038
0.661	-0.249852423837975	0.402612735052393	-0.35872408669668	0.378266529355872	-0.0251253034008237	-0.173993457916156	0.184618980413588	0.234774095915912	0.257954047204738	-0.165142260726172
0.662	-0.249789545264318	0.402629640269864	-0.358794124712664	0.378524492272178	-0.0248112907616383	-0.174179719312318	0.184622144009615	0.234382978383661	0.258047941451157	-0.165140276961549
0.663	-0.249724624935572	0.402644096473599	-0.358862744217356	0.378786141439368	-0.0244973155852772	-0.174365650823019	0.184625265523587	0.233991072506469	0.258141799485742	-0.165138985610157
0.664	-0.249657657825772	0.402656104424018	-0.358929946121175	0.379051506031976	-0.0241833860466169	-0.174551247808618	0.184628345259423	0.233598361688351	0.25823562451781	-0.165138387541857
0.665	-0.249588639725787	0.402665664936002	-0.35899573119154	0.379320615324019	-0.0238695105928678	-0.174736505615404	0.184631383586271	0.233204828985801	0.258329419492436	-0.165138483710338
0.666	-0.249517567356471	0.402672778962035	-0.3590601000675	0.379593498664309	-0.0235556979877166	-0.174921419752955	0.184634380873374	0.232810457261981	0.258423187098781	-0.165139275082564
0.667	-0.249444438167404	0.402677447652942	-0.359123053368713	0.3798701854673	-0.0232419572645171	-0.175105985911771	0.184637337491258	0.232415229345449	0.258516929757804	-0.165140762561506
0.668	-0.249369249969283	0.402679672318096	-0.359184591781233	0.380150705196665	-0.0229282976335465	-0.175290199837898	0.184640253817545	0.232019128055763	0.258610649716144	-0.165142946975938
0.669	-0.249292000617657	0.402679454387381	-0.359244716064787	0.380435087331954	-0.0226147284308526	-0.175474057190146	0.184643130201859	0.231622136190938	0.258704349089219	-0.165145829139904
0.67	-0.249212687892439	0.402676795493342	-0.359303427055522	0.380723361457493	-0.0223012591581253	-0.175657553486931	0.184645966998066	0.231224236581172	0.258798029783188	-0.165149409938256
0.671	-0.249131309568095	0.402671697611539	-0.359360725681728	0.381015557483047	-0.0219878995719254	-0.17584068411369	0.184648764692752	0.230825412125852	0.258891693446288	-0.165153690346741
0.672	-0.249047863571473	0.402664163087343	-0.359416612906863	0.381311705745553	-0.0216746597528288	-0.176023444290749	0.184651523988799	0.230425645761667	0.258985341463745	-0.165158671328883
0.673	-0.248962348089395	0.402654194559692	-0.359471089586675	0.381611836880305	-0.0213615501734151	-0.176205829085823	0.184654245765143	0.230024920410851	0.259078974987382	-0.165164353649763
0.674	-0.24887476155708	0.402641794939938	-0.359524156344992	0.381915981651116	-0.0210485817842384	-0.176387833555548	0.184656930998636	0.229623218930289	0.259172594985604	-0.165170737705458
0.675	-0.24878510266817	0.402626967398008	-0.359575813539527	0.382224170901328	-0.0207357660009843	-0.176569452834379	0.184659580710571	0.229220524117503	0.259266202237558	-0.165177823529131
0.676	-0.248693370483307	0.402609715262254	-0.359626061325217	0.382536435570498	-0.0204231145364136	-0.176750682076642	0.18466219591481	0.2288168188302	0.259359797285641	-0.165185610972972
0.677	-0.24859956446016	0.40259004194834	-0.359674899762758	0.382852806692747	-0.020110639200173	-0.176931516436024	0.184664777561805	0.228412086109357	0.259453380444133	-0.165194099797617
0.678	-0.248503684302608	0.402567950925206	-0.359722328867398	0.383173315435522	-0.0197983517419938	-0.177111951185428	0.184667326531464	0.228006309223389	0.25954695192146	-0.165203289578294
0.679	-0.248405729741544	0.402543445625132	-0.359768348584796	0.383497993250711	-0.0194862637708904	-0.177291981842629	0.184669843700647	0.2275994716932	0.259640511986091	-0.165213179598146
0.68	-0.248305700384466	0.402516529390251	-0.35981295880159	0.383826872074494	-0.0191743868029572	-0.177471604162496	0.184672330027733	0.227191557257185	0.259734061082726	-0.165223768831932
0.681	-0.248203595675955	0.402487205550379	-0.35985615941105	0.384159984407987	-0.0188627323773578	-0.177650814057803	0.184674786616735	0.226782549717742	0.259827599897977	-0.165235056067139
0.682	-0.248099414889186	0.402455477585017	-0.35989795033936	0.384497363194667	-0.0185513120942504	-0.177829607585298	0.184677214742091	0.226372432814639	0.259921129404152	-0.165247040158563
0.683	-0.247993157094078	0.402421349249886	-0.359938331534253	0.384839041604886	-0.0182401375719093	-0.17800798097567	0.184679615828078	0.225961190260525	0.260014650852631	-0.165259720240784
0.684	-0.247884821245738	0.402384824543364	-0.359977302943651	0.385185052806639	-0.0179292204781043	-0.178185930599826	0.184681991440005	0.225548805819667	0.260108165710551	-0.165273095675937
0.685	-0.247774406523849	0.402345907558701	-0.360014864486908	0.385535429756139	-0.0176185725614462	-0.178363452860946	0.184684343284453	0.225135263315457	0.260201675641512	-0.165287165784675
0.686	-0.247661912802536	0.402304602361532	-0.360051016057694	0.385890205144908	-0.0173082054695354	-0.178540544087974	0.184686673165585	0.224720546666087	0.26029518260766	-0.16530192969898
0.687	-0.247547341009761	0.402260912893885	-0.360085757512087	0.386249411463781	-0.0169981305407602	-0.178717200504944	0.184688982904392	0.224304639952168	0.260388689042056	-0.165317386486545
0.688	-0.24743069325508	0.402214842922665	-0.36011908860877	0.386613080991856	-0.0166883588598959	-0.178893418252955	0.184691274275437	0.223887527398004	0.260482197956381	-0.165333535365106
0.689	-0.247311972765668	0.402166396090292	-0.360151008969729	0.386981245686366	-0.0163789014251517	-0.179069193392255	0.18469354903796	0.223469193357151	0.260575712934538	-0.165350375807817
0.69	-0.247191183708251	0.402115575974479	-0.360181518093188	0.387353937009411	-0.0160697691425884	-0.179244521934081	0.184695809071518	0.223049622434405	0.260669238047832	-0.165367907422291
0.691	-0.247068330994913	0.402062386114972	-0.360210615407057	0.387731185721533	-0.0157609726617849	-0.179419399962498	0.184698056511924	0.222628799610911	0.260762777649649	-0.165386129686599
0.692	-0.2469434201497	0.402006830056246	-0.360238300317961	0.388113021722448	-0.015452522253689	-0.179593823765413	0.184700293784128	0.2222067102296	0.260856336142499	-0.165405041813154
0.693	-0.24681645720553	0.401948911354701	-0.360264572222373	0.388499473997688	-0.0151444278085028	-0.179767789883418	0.184702523551062	0.221783339935278	0.260949917937483	-0.165424642813371
0.694	-0.246687448613997	0.401888633574507	-0.360289430536429	0.38889057066873	-0.0148366989041423	-0.179941295074914	0.184704748659917	0.22135867469957	0.261043527477509	-0.165444931597926
0.695	-0.246556401206525	0.40182600035769	-0.360312874712542	0.389286339092607	-0.0145293449202239	-0.180114336236926	0.184706972124794	0.220932700901863	0.261137169082134	-0.165465907008266
0.696	-0.246423322202503	0.401761015471089	-0.360334904180481	0.389686805936614	-0.0142223750944611	-0.180286910309147	0.184709197146442	0.220505405312796	0.261230846756098	-0.165487567805581
0.697	-0.246288219244809	0.401693682752071	-0.360355518343653	0.390091997180089	-0.0139157984339316	-0.180459014200288	0.184711427113809	0.220076774941268	0.26132456413976	-0.165509912683144
0.698	-0.246151100448201	0.401624006037323	-0.360374716706138	0.390501938088813	-0.0136096236009282	-0.180630644824748	0.184713665535165	0.219646796951281	0.26141832453113	-0.165532940294752
0.699	-0.246011974380007	0.401551989119971	-0.360392499068017	0.390916653214786	-0.0133038588703872	-0.180801799239559	0.184715915988099	0.219215458769398	0.261512130951306	-0.165556649225614
0.7	-0.245870849845405	0.401477635751154	-0.360408865693071	0.391336166364984	-0.0129985120911371	-0.180972474713122	0.184718182182778	0.218782748184723	0.261605986281306	-0.165581037949201
0.701	-0.245727735503376	0.401400949691639	-0.36042381732241	0.391760500512692	-0.0126935906667352	-0.18114266867859	0.184720468060108	0.218348653291692	0.261699893363385	-0.165606104890838
0.702	-0.245582639527433	0.40132193472973	-0.360437355019373	0.392189677750956	-0.0123891016800269	-0.181312378679756	0.184722777842211	0.217913162384508	0.261793854988103	-0.165631848548061
0.703	-0.245435569475106	0.401240594687179	-0.360449479944334	0.392623719408059	-0.0120850520503227	-0.181481602354723	0.184725116015447	0.217476263909545	0.261887873788078	-0.165658267509365
0.704	-0.245286532385048	0.401156933506745	-0.36046019319472	0.393062646303418	-0.0117814485009954	-0.181650337454027	0.184727487203895	0.217037946519129	0.261981952067712	-0.165685360369604
0.705	-0.24513553498783	0.401070955284942	-0.360469495735049	0.393506478962755	-0.0114782974041919	-0.181818581865681	0.184729896013164	0.216598199207822	0.26207609174735	-0.165713125661166
0.706	-0.244982583872925	0.400982664166288	-0.360477388357475	0.393955237620996	-0.0111756046745564	-0.181986333612121	0.184732347051851	0.216157011389049	0.262170294513762	-0.165741561894084
0.707	-0.244827685588671	0.400892064308659	-0.360483871715175	0.394408941940905	-0.0108733757155355	-0.182153590813377	0.184734845126908	0.215714372808313	0.262264561913669	-0.165770667722742
0.708	-0.244670846728165	0.400799159971181	-0.360488946392046	0.394867610525382	-0.0105716154336229	-0.182320351680557	0.184737395341613	0.215270273390526	0.26235889528396	-0.165800442092524
0.709	-0.244512073966262	0.400703955559127	-0.360492612912551	0.395331260516109	-0.0102703284072313	-0.18248661464031	0.184740002967717	0.214824703224627	0.262453295745725	-0.165830884194239
0.71	-0.244351373994682	0.400606455579909	-0.360494871697634	0.395799907574799	-0.00996951907088642	-0.182652378461068	0.184742673249394	0.214377652681079	0.262547764304375	-0.165861993270278
0.711	-0.244188753429249	0.400506664541788	-0.360495723040891	0.396273566194269	-0.00966919166328872	-0.182817642202729	0.184745411307493	0.213929112486148	0.262642301906947	-0.165893768420995
0.712	-0.244024218761832	0.400404586882112	-0.360495167206857	0.39675225002384	-0.00936934998069643	-0.182982405060273	0.184748222139085	0.213479073734134	0.262736909514072	-0.16592620848945
0.713	-0.243857776260447	0.400300226992658	-0.360493204587556	0.397235972002742	-0.00906999716539811	-0.183146666198855	0.184751110613508	0.213027527914903	0.262831588279298	-0.165959312073616
0.714	-0.243689431716653	0.400193589248461	-0.360489835739811	0.397724744313479	-0.00877113565236649	-0.183310424694898	0.184754081455597	0.212574466947243	0.262926339657192	-0.165993077638895
0.715	-0.243519190180295	0.400084678016518	-0.360485061300226	0.398218578283509	-0.0084727672341135	-0.183473679669913	0.184757139259611	0.212119883141992	0.263021165289556	-0.166027503558396
0.716	-0.243347055999424	0.399973497688401	-0.36047888193784	0.398717484315593	-0.00817489316652231	-0.183636430462892	0.184760288526144	0.21166376906412	0.263116066776798	-0.166062588009337
0.717	-0.243173033270665	0.399860052666703	-0.3604712984142	0.399221471830001	-0.00787751430955337	-0.183798676664238	0.184763533728002	0.211206117398173	0.26321104549944	-0.166098328904541
0.718	-0.242997126395911	0.399744347335105	-0.360462311654811	0.399730549229369	-0.00758063124748012	-0.183960418026134	0.184766879386884	0.210746920904509	0.263306102596705	-0.166134723971251
0.719	-0.242819340367274	0.399626386111256	-0.360451922765171	0.400244723965358	-0.00728424428659551	-0.184121654386534	0.184770330062067	0.210286172439942	0.263401239101875	-0.166171770853955
0.72	-0.242639680736738	0.399506173535974	-0.360440133039529	0.400764002775501	-0.00698835335984764	-0.184282385680359	0.184773890225876	0.209823865018299	0.263496456085039	-0.166209467180396
0.721	-0.242458153501282	0.399383714393791	-0.360426944042356	0.401288391957055	-0.00669295790679207	-0.184442611954787	0.184777564129747	0.209359991849847	0.263591754696015	-0.166247810692923
0.722	-0.242274765021039	0.399259013895226	-0.360412357762419	0.401817897379177	-0.0063980567661058	-0.184602333347994	0.184781355727742	0.208894546326883	0.26368713617103	-0.166286799407617
0.723	-0.242089521889924	0.399132077777509	-0.360396376708581	0.402352524221415	-0.00610364818882326	-0.184761550121656	0.184785268640749	0.208427522034726	0.263782601817794	-0.166326431595891
0.724	-0.241902430745669	0.3990029122159	-0.36037900386019	0.40289227672281	-0.00580973001122482	-0.184920262758532	0.184789306158802	0.207958912802602	0.263878152915193	-0.166366705586047
0.725	-0.241713498136812	0.398871523667754	-0.360360242560774	0.403437158115541	-0.00551629985670443	-0.185078472005464	0.184793471313006	0.207488712791293	0.263973790634221	-0.166407619626332
0.726	-0.241522730462608	0.398737918829738	-0.360340096400147	0.403987170787471	-0.00522335522289819	-0.185236178798234	0.184797766979547	0.20701691664967	0.264069516079715	-0.166449171922527
0.727	-0.241330133893694	0.398602104715651	-0.360318569054146	0.404542316569255	-0.00493089342377474	-0.185393384160409	0.184802195934333	0.206543519657049	0.264165330303117	-0.166491360749967
0.728	-0.241135714332993	0.398464088685556	-0.360295664159076	0.405102596878507	-0.00463891150621061	-0.185550089179615	0.18480676085783	0.206068517762683	0.26426123417284	-0.166534184559798
0.729	-0.240939477528633	0.398323878365469	-0.360271385280568	0.405668012671859	-0.00434740625615665	-0.18570629500823	0.184811464290086	0.205591907558842	0.264357228202865	-0.166577642044927
0.73	-0.240741429259032	0.398181481564241	-0.360245735940457	0.406238564378798	-0.00405637426830806	-0.185862002816977	0.184816308556852	0.205113686244126	0.264453312488578	-0.166621732108697
0.731	-0.240541575437021	0.398036906204971	-0.360218719688576	0.406814251810115	-0.00376581203425024	-0.18601721379325	0.184821295772872	0.204633851587094	0.26454948677047	-0.166666453754376
0.732	-0.240339922049548	0.397890160249239	-0.360190340232666	0.407395073895785	-0.00347571605876044	-0.186171929236934	0.184826427924639	0.204152401892132	0.264645750490974	-0.166711806027943
0.733	-0.240136474946739	0.397741251673078	-0.360160601533328	0.407981028273899	-0.00318608299311424	-0.186326150597255	0.184831706918219	0.203669335983286	0.264742102808751	-0.166757788100109
0.734	-0.239931239563772	0.397590188487247	-0.360129507753503	0.408572110986169	-0.00289690968313481	-0.186479879408746	0.18483713455764	0.20318465317645	0.264838542661644	-0.166804399396911
0.735	-0.239724220661918	0.397436978755236	-0.360097063110405	0.409168316541488	-0.00260819304782129	-0.186633117281995	0.184842712494362	0.202698353178884	0.264935068792506	-0.166851639665817
0.736	-0.239515422200498	0.397281630618956	-0.360063271695066	0.409769638288779	-0.00231992988114772	-0.186785865948663	0.184848442177317	0.202210435984002	0.265031679582807	-0.166899508950582
0.737	-0.239304847412328	0.39712415231661	-0.36002813731495	0.410376068781242	-0.0020321167451631	-0.186938127288934	0.184854324875819	0.201720901865262	0.265128372808993	-0.166948007477484
0.738	-0.239092499015153	0.396964552168546	-0.359991663476244	0.410987599937709	-0.00174475003940524	-0.187089903377213	0.184860361824318	0.201229751386717	0.265225145584225	-0.166997135542698
0.739	-0.238878379441502	0.396802838556488	-0.359953853534734	0.411604223020287	-0.00145782620854477	-0.187241196535504	0.184866554332193	0.200736985354108	0.265321994498947	-0.16704689348925
0.74	-0.23866249100206	0.396639019938948	-0.359914710873933	0.412225928539865	-0.00117134194265004	-0.187392009319835	0.184872903688401	0.20024260480464	0.265418915768462	-0.167097281793382
0.741	-0.238444835904164	0.39647310490093	-0.35987423896957	0.41285270621423	-0.000885294233091941	-0.187542344434582	0.184879410983641	0.199746611061238	0.265515905330891	-0.167148301257721
0.742	-0.238225416139224	0.396305102183981	-0.359832441368336	0.413484544960824	-0.000599680322385973	-0.187692204724478	0.184886077058933	0.199249005720472	0.265612958895439	-0.167199953143784
0.743	-0.23800423339436	0.396135020679217	-0.359789321647675	0.414121432898961	-0.000314497710208118	-0.187841593291883	0.18489290258031	0.19874979056847	0.265710071933485	-0.167252239063534
0.744	-0.237781289050664	0.395962869398222	-0.359744883346251	0.414763357536651	-2.97442456816939e-05	-0.187990513509278	0.184899888116075	0.198248967592124	0.265807239719154	-0.167305160724981
0.745	-0.237556584177382	0.395788657435436	-0.359699129904351	0.415410306098855	0.00025458181568242	-0.188138968851839	0.184907034144179	0.197746539100665	0.265904457405693	-0.167358719767356
0.746	-0.237330119481359	0.395612393951166	-0.359652064691491	0.416062265609718	0.000538481852677376	-0.188286962737406	0.184914341031384	0.197242507807917	0.266001720059536	-0.167412917792832
0.747	-0.237101895246595	0.39543408817332	-0.35960369104998	0.416719222643595	0.000821956967066483	-0.188434498443571	0.184921809034605	0.196736876846281	0.266099022729604	-0.167467756488255
0.748	-0.236871911357508	0.395253749409214	-0.359554012272625	0.417381163040007	0.00110500806130368	-0.188581579039376	0.184929438259287	0.196229649744557	0.266196360480396	-0.16752323772422
0.749	-0.236640167530033	0.395071387087904	-0.359503031601732	0.418048071758885	0.00138763588636689	-0.188728207350401	0.184937228563506	0.195720830344461	0.266293728261019	-0.167579363588774
0.75	-0.236406663709886	0.394887010844794	-0.359450752303557	0.4187199328965	0.00166984104665758	-0.188874385997627	0.184945179546813	0.195210422694812	0.266391120795015	-0.167636136251371
0.751	-0.236171400413031	0.394700630608234	-0.359397177799468	0.419396729834495	0.00195162391861831	-0.189020117432104	0.184953290668055	0.194698431002588	0.26648853266948	-0.167693557753322
0.752	-0.23593437887048	0.394512256593181	-0.359342311849335	0.4200784454213	0.00223298450137314	-0.189165403915241	0.184961561370919	0.194184859640856	0.266585958482424	-0.167751630009889
0.753	-0.235695601021672	0.394321899216842	-0.359286158712977	0.420765062046773	0.00251392233111659	-0.18931024752888	0.18496999112027	0.193669713168331	0.266683392891432	-0.167810354950278
0.754	-0.235455069389104	0.394129569088791	-0.359228723165966	0.421456561527308	0.00279443649733922	-0.189454650269952	0.184978579375485	0.193152996336675	0.266780830626243	-0.167869734540928
0.755	-0.235212786811691	0.393935277079274	-0.359170010382855	0.42215292490579	0.00307452566030748	-0.189598614155343	0.184987325573503	0.192634714044604	0.266878266493282	-0.167929770715796
0.756	-0.234968756167516	0.393739034279703	-0.359110025836222	0.422854132239582	0.00335418802455998	-0.189742141246644	0.184996229137924	0.192114871207309	0.266975695287102	-0.167990465283969
0.757	-0.234722980275347	0.39354085184667	-0.359048775247837	0.423560162339372	0.00363342131429526	-0.189885233655774	0.185005289505415	0.19159347263495	0.267073111666264	-0.168051819844424
0.758	-0.234475461908176	0.393340740918534	-0.358986264548326	0.424270992625673	0.00391222279589148	-0.190027893607633	0.185014506160563	0.191070523028441	0.267170510122095	-0.168113835828266
0.759	-0.234226203777245	0.393138712660363	-0.358922499835254	0.424986599251753	0.00419058930968013	-0.190170123445035	0.185023878641652	0.190546027065462	0.267267885061941	-0.168176514653314
0.76	-0.233975208510524	0.392934778372765	-0.358857487326489	0.425706957329864	0.00446851724006027	-0.190311925521116	0.185033406532691	0.190019989474767	0.2673652309354	-0.168239857824138
0.761	-0.233722478679311	0.392728949558579	-0.358791233384446	0.426432041071229	0.00474600243595282	-0.190453302121224	0.185043089483774	0.189492415022664	0.267462542246067	-0.168303866913715
0.762	-0.233468016893315	0.392521237875461	-0.358723744650777	0.42716182381825	0.00502304017839867	-0.190594255490973	0.185052927212393	0.188963308452562	0.267559813420624	-0.168368543472864
0.763	-0.233211825932967	0.392311655063645	-0.35865502813905	0.427896277977332	0.00529962526706271	-0.190734787920286	0.185062919481118	0.188432674458734	0.267657038678245	-0.168433888956258
0.764	-0.232953908770223	0.392100212891686	-0.358585091193324	0.428635374906338	0.00557575214421269	-0.190874901820908	0.185073066147426	0.187900517658454	0.267754211914688	-0.168499904738751
0.765	-0.232694268339214	0.39188692308975	-0.35851394143585	0.429379084900662	0.00585141492213191	-0.191014599757496	0.185083367282679	0.187366842533519	0.26785132660116	-0.168566592207005
0.766	-0.232432907151822	0.39167179735602	-0.35844158673621	0.43012737728634	0.00612660736005244	-0.191153884406552	0.185093823216352	0.186831653443047	0.26794837580423	-0.16863395287983
0.767	-0.232169827053553	0.391454847439313	-0.358368035157186	0.430880220536264	0.00640132290319457	-0.191292758442432	0.185104434418768	0.186294954737132	0.268045352290417	-0.168701988472196
0.768	-0.231905029314919	0.391236085183803	-0.358293294920798	0.431637582449131	0.0066755547214228	-0.191431224422987	0.185115201349599	0.185756750840545	0.26814224858062	-0.168770700800231
0.769	-0.231638514957455	0.391015522559384	-0.358217374405898	0.432399430365946	0.0069492956311614	-0.19156928480735	0.185126124457408	0.18521704625991	0.268239056954996	-0.168840091590649
0.77	-0.231370285069796	0.390793171744636	-0.358140282191979	0.433165731229776	0.00722253793782217	-0.191706942120789	0.185137204296855	0.184675845550202	0.268335769472256	-0.1689101623465
0.771	-0.231100340986095	0.390569045238202	-0.358062027136338	0.433936451421592	0.0074952733759266	-0.191844199065913	0.185148441583631	0.184133153215435	0.268432377968016	-0.168980914290395
0.772	-0.230828684349256	0.390343155908681	-0.357982618376831	0.434711556540177	0.00776749320163967	-0.191981058464436	0.185159837115078	0.183588973630305	0.268528874017469	-0.169052348351547
0.773	-0.230555317126497	0.390115516865852	-0.357902065201821	0.435491011314473	0.00803918824686781	-0.192117523130374	0.185171391631109	0.183043311072096	0.268625248946816	-0.169124465200045
0.774	-0.230280241620046	0.389886141243718	-0.357820376906683	0.436274779656824	0.00831034884381562	-0.192253595760621	0.185183105735963	0.182496169753411	0.268721493894533	-0.169197265293306
0.775	-0.230003460494023	0.389655042141498	-0.357737562830305	0.437062824731175	0.00858096477067881	-0.192389278897703	0.185194979910423	0.181947553838131	0.26881759985261	-0.169270748866984
0.776	-0.229724976810961	0.389422232700827	-0.35765363257431	0.437855109048271	0.00885102533463911	-0.192524574965219	0.185207014504984	0.181397467500957	0.268913557701024	-0.169344915878184
0.777	-0.229444794019198	0.389187726126988	-0.357568596169424	0.438651594605876	0.0091205195698628	-0.192659486345846	0.185219209694205	0.180845914938038	0.26900935824177	-0.169419766032616
0.778	-0.229162915859908	0.388951535650456	-0.357482464039482	0.43945224278853	0.0093894364932774	-0.192794015523539	0.185231565533563	0.180292900277114	0.269104992183593	-0.169495298982814
0.779	-0.228879346174193	0.38871367450061	-0.357395246892665	0.440257013867337	0.00965776530450628	-0.192928165174146	0.185244082071834	0.179738427505472	0.26920045012058	-0.169571514587821
0.78	-0.228594088620378	0.388474155891007	-0.357306955625527	0.441065866500483	0.0099254953551021	-0.193061938104312	0.185256759363684	0.179182500518205	0.269295722582168	-0.169648413048818
0.781	-0.228307146510524	0.388232993023024	-0.357217601259823	0.441878757697582	0.0101926159001354	-0.193195337170432	0.185269597516167	0.178625123188	0.269390800118995	-0.1697259948262
0.782	-0.228018522970089	0.387990199098577	-0.357127195038778	0.442695643150733	0.0104591158953992	-0.193328365299607	0.1852825968237	0.178066299294189	0.269485673381664	-0.169804260435655
0.783	-0.227728221353966	0.387745787311475	-0.357035748605869	0.443516477532864	0.0107249839805977	-0.193461025570143	0.18529575774295	0.177506032390982	0.269580333205603	-0.169883210338481
0.784	-0.227436245700436	0.387499770821148	-0.356943274008596	0.444341214627861	0.0109902085367898	-0.193593321227055	0.1853090807058	0.176944325802907	0.269674770681482	-0.169962845007251
0.785	-0.227142601013322	0.387252162728578	-0.356849783504003	0.445169807369272	0.0112547777789625	-0.193725255652909	0.185322566036368	0.176381182687699	0.269768977212856	-0.170043165061604
0.786	-0.226847293256184	0.387002976078583	-0.356755289374101	0.446002207808025	0.0115186799235156	-0.193856832400761	0.185336214066454	0.175816605991751	0.26986294458149	-0.170124171349005
0.787	-0.226550329097781	0.386752223856828	-0.356659803881998	0.446838367046398	0.0117819032835771	-0.193988055226412	0.185350025303499	0.175250598336514	0.269956664976356	-0.170205864905284
0.788	-0.226251715608336	0.386499918921418	-0.35656333935397	0.447678235245043	0.0120444361450651	-0.194118928059268	0.185364000452508	0.174683162000054	0.270050130965961	-0.170288246784197
0.789	-0.2259514600612	0.386246073953975	-0.356465908279657	0.448521761676744	0.0123062666002714	-0.194249454962227	0.185378140273744	0.174114299016997	0.270143335407317	-0.170371317832401
0.79	-0.225649569811604	0.385990701550497	-0.356367523312855	0.449368894782567	0.012567382568558	-0.194379640108627	0.185392445461878	0.173544011259117	0.270236271283522	-0.170455078525017
0.791	-0.225346052240867	0.385733814334179	-0.356268197211012	0.450219582379233	0.0128277718880219	-0.194509487786806	0.185406916648528	0.172972300406602	0.270328931576877	-0.170539528926107
0.792	-0.225040914798001	0.385475424979215	-0.356167942790453	0.451073772026114	0.0130874222908562	-0.194639002397777	0.18542155444029	0.172399167887364	0.27042130929932	-0.170624668780542
0.793	-0.224734165090798	0.385215546290019	-0.356066772898451	0.451931411340763	0.0133463213333367	-0.194768188405372	0.185436359436128	0.1718246148863	0.270513397602129	-0.170710497624582
0.794	-0.224425810971236	0.384954191353202	-0.355964700377201	0.452792448167055	0.0136044563938703	-0.194897050316045	0.185451332249481	0.171248642438983	0.270605189772109	-0.170797014759471
0.795	-0.224115860620285	0.384691373566394	-0.355861738021299	0.45365683058762	0.0138618146915571	-0.195025592740577	0.185466473555537	0.17067125155879	0.270696679091731	-0.170884219141928
0.796	-0.223804322623382	0.384427106493663	-0.3557578985725	0.454524506833409	0.0141183832215348	-0.195153820446325	0.185481784172428	0.170092443289923	0.270787858706073	-0.170972109391698
0.797	-0.223491205918282	0.384161403701287	-0.355653194763376	0.455395425212807	0.014374148634892	-0.195281738339004	0.185497265115343	0.169512218628511	0.270878721576126	-0.171060683964479
0.798	-0.22317651949988	0.38389427873502	-0.355547639386515	0.456269534056742	0.0146290972129938	-0.195409351421891	0.185512917546678	0.168930578434417	0.270969260539736	-0.171149941320339
0.799	-0.222860272006089	0.383625745196105	-0.35544124531666	0.457146781667829	0.0148832150168285	-0.195536664802157	0.185528742662022	0.168347523463274	0.271059468529505	-0.171239879942714
0.8	-0.222542471467097	0.383355816774023	-0.355334025475765	0.458027116346781	0.0151364881619364	-0.195663683760277	0.185544741587003	0.167763054430072	0.271149338819514	-0.171330498282552
0.801	-0.222223125350793	0.383084507251513	-0.355225992852689	0.45891048643494	0.0153889030663723	-0.195790413784495	0.185560915287275	0.167177171985476	0.271238865036696	-0.171421794728878
0.802	-0.221902240818003	0.382811830536389	-0.355117160585817	0.459796840175041	0.0156404465496625	-0.195916860467643	0.185577264505249	0.166589876667713	0.271328040972244	-0.171513767597669
0.803	-0.221579825047453	0.382537800674874	-0.35500754198229	0.460686125307496	0.0158911058244331	-0.196043029350212	0.185593789792439	0.166001168924998	0.271416860429714	-0.171606415190845
0.804	-0.221255885517957	0.382262431820967	-0.354897150411821	0.461578288681764	0.0161408683996639	-0.196168925857355	0.185610491586307	0.165411049186523	0.271505317245651	-0.171699735961584
0.805	-0.22093043015493	0.381985738199062	-0.354785999140413	0.462473276266784	0.0163897218953702	-0.196294555313862	0.185627370180553	0.164819517927935	0.271593405481273	-0.171793728663417
0.806	-0.220603467330336	0.381707734090206	-0.354674101167429	0.463371033430923	0.0166376539255007	-0.196419922986666	0.185644425663456	0.164226575687256	0.271681119556729	-0.171888392352891
0.807	-0.220275005753792	0.38142843384074	-0.354561469112674	0.464271505096827	0.0168846521315503	-0.196545034170082	0.18566165800709	0.163632222986565	0.271768454200068	-0.171983726218635
0.808	-0.21994505429402	0.381147851859194	-0.354448115191722	0.465174635821585	0.0171307043012439	-0.196669894240404	0.185679067217636	0.163036460227996	0.271855404453475	-0.172079729353215
0.809	-0.21961362179813	0.38086600254623	-0.354334051241573	0.466080369995424	0.0173757985230603	-0.196794508609134	0.185696653382167	0.162439287674783	0.271941965794368	-0.172176400663651
0.81	-0.21928071692179	0.380582900189864	-0.354219288736771	0.466988652032998	0.0176199232551878	-0.196918882645575	0.185714416669863	0.161840705482723	0.272028134129305	-0.172273738978876
0.811	-0.218946347960828	0.380298558946234	-0.354103838756711	0.467899426451781	0.0178630672417973	-0.197043021623592	0.185732357401633	0.161240713660082	0.272113905660097	-0.172371743220432
0.812	-0.218610522693719	0.38001299288543	-0.353987711921658	0.468812637921585	0.0181052194256336	-0.197166930709268	0.185750476180132	0.16063931195592	0.27219927676456	-0.172470412479786
0.813	-0.218273248201535	0.379726215980268	-0.353870918374604	0.469728231429227	0.018346368940475	-0.19729061501234	0.185768773985811	0.160036499860467	0.27228424395638	-0.17256974600053
0.814	-0.217934530785844	0.379438242042968	-0.353753467852557	0.470646152662776	0.0185865051428571	-0.197414079612117	0.185787252157693	0.15943227677415	0.272368803987572	-0.172669743130562
0.815	-0.21759437625309	0.379149084666748	-0.353635369758232	0.471566348425862	0.0188256176811789	-0.197537329504884	0.185805912293788	0.158826642127054	0.272452953971697	-0.172770403242953
0.816	-0.217252790498651	0.37885875721385	-0.353516633159449	0.47248876672701	0.0190636965519076	-0.197660369537363	0.185824756155914	0.158219595314863	0.272536691350317	-0.172871725661314
0.817	-0.21690977992321	0.378567272894599	-0.353397266822841	0.473413356509218	0.0193007320875474	-0.197783204319294	0.18584378559024	0.15761113554939	0.272620013817494	-0.172973709673403
0.818	-0.216565351413601	0.378274644859373	-0.353277279299405	0.474340067292199	0.0195367149222559	-0.197905838139055	0.18586300247942	0.157001261740071	0.272702919351812	-0.173076354652805
0.819	-0.216219512105869	0.377980886201817	-0.353156678943637	0.475268848970864	0.0197716359582692	-0.198028274986528	0.185882408768727	0.156389972453574	0.272785406306007	-0.173179660166149
0.82	-0.215872269208489	0.377686009932813	-0.353035473854521	0.476199651876891	0.0200054863409298	-0.198150518726438	0.185902006520769	0.155777265979794	0.272867473504261	-0.173283625932176
0.821	-0.21552362990462	0.377390028957997	-0.35291367180267	0.477132427030234	0.0202382574955644	-0.198272573344432	0.185921797887131	0.155163140496676	0.27294912031103	-0.173388251706827
0.822	-0.215173601281857	0.37709295604394	-0.352791280175574	0.478067126381472	0.0204699412186416	-0.198394443077576	0.185941784963145	0.154547594215676	0.273030346586165	-0.173493537207371
0.823	-0.21482219036132	0.376794803869093	-0.352668305969748	0.479003702973071	0.0207005297449392	-0.198516132356398	0.185961969636747	0.153930625395921	0.273111152583833	-0.173599482069098
0.824	-0.214469404255823	0.376495585147086	-0.352544755839997	0.479942111027977	0.020930015720234	-0.198637645685866	0.185982353546667	0.153312232291847	0.273191538944621	-0.173706085822079
0.825	-0.214115250317791	0.376195312676085	-0.352420636142208	0.480882305864814	0.0211583920978298	-0.19875898760014	0.186002938121168	0.152692413168256	0.273271506709966	-0.173813347922084
0.826	-0.213759736258751	0.375893999293142	-0.352295952962477	0.481824243642114	0.0213856520839279	-0.198880162707822	0.18602372462261	0.152071166438764	0.273351057230355	-0.173921267821402
0.827	-0.213402870391362	0.375591657823376	-0.352170712146684	0.482767881090006	0.0216117891871927	-0.199001175726553	0.186044714209566	0.151448490861611	0.273430192051429	-0.174029844956618
0.828	-0.213044661939537	0.375288301127458	-0.352044919290886	0.483713175275023	0.0218367972839269	-0.199122031440836	0.186065908033257	0.150824385647552	0.273508912835597	-0.174139078633922
0.829	-0.212685121182242	0.374983942218902	-0.351918579780162	0.484660083393244	0.0220606706332054	-0.199242734652312	0.186087307293256	0.150198850430133	0.273587221242071	-0.174248967962118
0.83	-0.212324259264732	0.374678594278809	-0.351791698909932	0.485608562697418	0.0222834038474411	-0.199363290216901	0.186108913208107	0.149571885177629	0.273665118779003	-0.174359511935564
0.831	-0.211962087658364	0.374372270564365	-0.35166428190212	0.486558570608456	0.0225049917800922	-0.199483703151824	0.186130726951237	0.148943490129677	0.273742606712543	-0.174470709640317
0.832	-0.211598617529521	0.37406498434995	-0.35153633384024	0.487510064874599	0.0227254293008447	-0.199603978690527	0.18615274958595	0.148313665806358	0.273819686062083	-0.17458256043114
0.833	-0.211233859373268	0.373756748908255	-0.351407859726756	0.488463003640296	0.0229447111083165	-0.199724122230698	0.186174982025272	0.147682413057657	0.273896357696549	-0.174695063927941
0.834	-0.210867822987938	0.373447577493547	-0.351278864569861	0.489417345458457	0.0231628317717867	-0.199844139247943	0.186197425029817	0.147049733050794	0.273972622466657	-0.174808219875229
0.835	-0.210500517656377	0.37313748333389	-0.351149353395087	0.490373049327694	0.0233797859280926	-0.199964035224775	0.18622007920159	0.146415627178462	0.274048481194184	-0.1749220280096
0.836	-0.210131952397377	0.372826479595741	-0.351019331271997	0.491330074759401	0.0235955683799118	-0.200083815559401	0.186242944955245	0.145780096973494	0.274123934504589	-0.175036488015889
0.837	-0.209762136168988	0.372514579294928	-0.350888803303715	0.492288381905911	0.0238101740211478	-0.200203485498291	0.186266022486992	0.145143144061394	0.274198982724107	-0.175151599604782
0.838	-0.209391077914114	0.372201795208537	-0.350757774515337	0.493247931830134	0.0240235977670335	-0.200323050208578	0.186289311756603	0.144504770080295	0.274273625962007	-0.17526736267824
0.839	-0.209018786447664	0.371888139871996	-0.350626249751606	0.494208686823129	0.0242358346604677	-0.200442514880943	0.186312812503583	0.143864976550737	0.274347864293106	-0.175383777414047
0.84	-0.208645270336186	0.371573625709652	-0.350494233631619	0.495170610497298	0.0244468801053433	-0.200561884696493	0.186336524309233	0.143223764768214	0.274421697870395	-0.175500844153014
0.841	-0.208270537870168	0.371258265192246	-0.350361730498102	0.496133667624055	0.024656729997076	-0.200681164744826	0.18636044669187	0.142581135756847	0.27449512686802	-0.175618563288078
0.842	-0.207894597056382	0.370942070829711	-0.350228744408013	0.497097823983553	0.0248653806440672	-0.200800360045635	0.186384579236768	0.141937090316875	0.274568151417585	-0.175736935372291
0.843	-0.207517455501108	0.370625055028424	-0.350095279213873	0.498063046360886	0.0250728286501404	-0.200919475704974	0.186408921704706	0.141291629156557	0.274640771714592	-0.175855961315938
0.844	-0.207139120157357	0.370307230002549	-0.349961338603215	0.499029302643216	0.0252790709094663	-0.201038517030961	0.186433474017903	0.140644752975143	0.274712988174128	-0.175975642506277
0.845	-0.206759597132054	0.369988607819448	-0.349826926046794	0.499996561985446	0.0254841046333815	-0.201157489462999	0.186458236161996	0.139996462422071	0.274784801480604	-0.176095980868442
0.846	-0.206378891857277	0.36966920057793	-0.349692044772061	0.50096479500249	0.0256879272838945	-0.201276398488732	0.186483208085231	0.139346758051878	0.27485621258874	-0.176216978824331
0.847	-0.205997009659662	0.369349020615819	-0.349556697786719	0.501933973955778	0.0258905364622843	-0.201395249680177	0.186508389624801	0.138695640392433	0.274927222746261	-0.176338639055005
0.848	-0.205613956376688	0.369028080575701	-0.349420887849027	0.502904072887202	0.0260919299131485	-0.201514048740208	0.186533780540489	0.138043110057319	0.274997833459901	-0.176460964183092
0.849	-0.20522973869686	0.368706393374717	-0.349284617397707	0.50387506752899	0.0262921056605267	-0.201632801477553	0.186559380631014	0.137389167818076	0.27506804644714	-0.176583956610281
0.85	-0.204844364225225	0.368383972207341	-0.349147888596988	0.504846934886311	0.0264910620976491	-0.201751513746882	0.186585189758539	0.136733814638852	0.275137863751593	-0.176707618567668
0.851	-0.204457841424457	0.368060830591635	-0.349010703482484	0.505819652652246	0.0266887979253021	-0.201870191446576	0.186611207743839	0.136077051706791	0.275207287887966	-0.176831952242617
0.852	-0.204070179535301	0.367736982474499	-0.348873064050954	0.506793198721496	0.026885312007208	-0.201988840578288	0.186637434257822	0.135418880500889	0.275276321832003	-0.176956959870017
0.853	-0.20368138847925	0.367412442332663	-0.34873497224878	0.507767551032024	0.0270806032413234	-0.202107467297517	0.186663868766259	0.134759302768508	0.275344968968156	-0.177082643785391
0.854	-0.203291478718073	0.36708722517148	-0.348596429924476	0.508742687775431	0.0272746705226071	-0.202226077993562	0.186690510486045	0.13409832033284	0.27541323297288	-0.17720900640708
0.855	-0.202900461133309	0.366761346448762	-0.348457438800405	0.509718587732532	0.0274675127928387	-0.20234467939008	0.186717358365457	0.133435935000471	0.275481117619381	-0.177336050119892
0.856	-0.202508346971446	0.366434821945974	-0.348318000520378	0.51069523047859	0.0276591290733218	-0.202463278513664	0.186744411133501	0.132772148675959	0.275548626767421	-0.177463777180114
0.857	-0.202115147815582	0.366107667636936	-0.348178116783492	0.511672596397036	0.0278495184649007	-0.202581882556629	0.18677166736467	0.132106963453275	0.275615764489019	-0.177592189776811
0.858	-0.20172087556469	0.365779899671255	-0.348037789413204	0.512650666574886	0.0280386802028343	-0.202700498806974	0.186799125488651	0.131440381566473	0.275682535059868	-0.177721290223905
0.859	-0.201325542410307	0.365451534411062	-0.347897020312139	0.513629422716655	0.0282266136911904	-0.202819134648588	0.186826783765349	0.130772405293936	0.275748942922219	-0.177851081141622
0.86	-0.200929160787418	0.365122588396396	-0.347755811433267	0.514608847146371	0.0284133183852348	-0.202937797566101	0.186854640256552	0.130103036973389	0.275814992718503	-0.177981565482492
0.861	-0.200531743249436	0.364793078290707	-0.347614164812491	0.515588922912119	0.0285987936560757	-0.203056495170035	0.186882692792833	0.129432279128936	0.275880689233206	-0.178112746341522
0.862	-0.200133302175815	0.364463020836868	-0.347472082619077	0.51656963402552	0.0287830387941364	-0.203175235236081	0.186910938971032	0.128760134512054	0.275946037250182	-0.178244626744538
0.863	-0.19973384937034	0.364132432825507	-0.347329567175788	0.51755096568017	0.0289660529955169	-0.203294025689542	0.18693937622513	0.12808660599618	0.276011041459739	-0.178377209713144
0.864	-0.199333395768564	0.363801331102922	-0.34718662095462	0.518532904222287	0.029147835204139	-0.203412874518965	0.186968001926436	0.127411696499073	0.276075706437717	-0.178510498517952
0.865	-0.198931951375581	0.363469732491513	-0.347043246597777	0.519515436935973	0.0293283839898139	-0.203531789710823	0.186996813439489	0.126735409055564	0.276140036732409	-0.178644496786216
0.866	-0.198529525465352	0.363137653599118	-0.346899446918698	0.520498551833889	0.0295076975668229	-0.203650779233531	0.187025808111499	0.126057746935038	0.276204037043916	-0.178779208397826
0.867	-0.19812612695736	0.36280511075033	-0.34675522483226	0.521482237539753	0.0296857738665213	-0.203769851032992	0.187054983231093	0.125378713648946	0.276267712275269	-0.178914637317156
0.868	-0.197721764700588	0.36247212010735	-0.346610583329218	0.522466483298654	0.0298626106502879	-0.203889013082097	0.187084336040006	0.124698312884192	0.27633106735606	-0.179050787463895
0.869	-0.197316447553052	0.362138697816712	-0.346465525552898	0.523451279166801	0.0300382056236803	-0.204008273454088	0.187113863790698	0.124016548432181	0.276394107073364	-0.179187662664717
0.87	-0.196910184409272	0.361804860059116	-0.346320054858659	0.524436616359097	0.0302125564381595	-0.204127640326101	0.187143563778313	0.123333424103495	0.276456836081259	-0.17932526667766
0.871	-0.196502984254811	0.361470623004857	-0.346174174774756	0.525422487508602	0.0303856606315254	-0.204247121916231	0.18717343338006	0.122648943719997	0.276519258989466	-0.17946360320163
0.872	-0.196094856189802	0.361136002758506	-0.346027888879282	0.526408886545103	0.0305575156440592	-0.204366726397324	0.187203470113035	0.121963111215785	0.276581380452008	-0.17960267580795
0.873	-0.195685809387343	0.360801015335594	-0.34588120068195	0.527395808150801	0.0307281188525068	-0.204486461821196	0.187233671661951	0.121275930675954	0.27664320525558	-0.179742487824966
0.874	-0.195275852952622	0.360465676668787	-0.345734113587867	0.528383247013907	0.0308974675301497	-0.20460633600182	0.187264035882806	0.120587406274194	0.276704738358669	-0.179883042208994
0.875	-0.194864995672613	0.360130002670189	-0.345586630936009	0.529371197219712	0.03106555881946	-0.204726356346909	0.187294560751834	0.119897542232453	0.276765984867283	-0.180024341449945
0.876	-0.194453245884243	0.359794009333046	-0.345438756094756	0.530359652017926	0.0312323897577468	-0.204846529793065	0.187325244232123	0.119206342835969	0.276826949981867	-0.180166387616844
0.877	-0.194040611705607	0.35945771277738	-0.345290492580906	0.531348603975896	0.0313979573366485	-0.204966862891337	0.187356084183596	0.118513812485465	0.276887639000928	-0.180309182551006
0.878	-0.193627101468407	0.359121129215362	-0.345141844135374	0.532338045310102	0.031562258619251	-0.205087361912943	0.187387078406565	0.117819955766999	0.276948057460453	-0.180452728009733
0.879	-0.193212724101883	0.358784274912042	-0.344992814726434	0.533327968113995	0.0317252908180308	-0.205208032927577	0.187418224734804	0.117124777486027	0.277008211316754	-0.180597025603019
0.88	-0.192797489418906	0.358447166154383	-0.344843408547419	0.534318364425759	0.0318870512475563	-0.20532888193483	0.187449521101989	0.116428282659993	0.277068107030288	-0.18074207659627
0.881	-0.192381408206206	0.358109819236652	-0.34469363009354	0.535309226246425	0.032047537239284	-0.205449915020131	0.18748096555802	0.115730476509709	0.277127751535936	-0.180887881750293
0.882	-0.191964492102043	0.357772250496933	-0.344543484227709	0.53630054552992	0.0322067460679056	-0.205571138419169	0.187512556251122	0.11503136442434	0.27718715218454	-0.181034441367151
0.883	-0.191546753407193	0.357434476306783	-0.344392976088197	0.537292314175067	0.0323646748467392	-0.205692558518306	0.187544291446886	0.114330951911934	0.277246316698445	-0.18118175554144
0.884	-0.191128204874236	0.357096512979254	-0.344242110993581	0.538284524067545	0.03252132041216	-0.205814181836286	0.187576169580811	0.113629244654963	0.277305253120106	-0.181329824387581
0.885	-0.190708859485324	0.356758376729154	-0.344090894509281	0.539277167168204	0.0326766792692542	-0.205936014965091	0.18760818925917	0.112926248658947	0.277363969818229	-0.18147864810034
0.886	-0.190288730259027	0.356420083683688	-0.343939332511488	0.54027023564656	0.0328307476186912	-0.206058064508041	0.187640349186279	0.112221970320603	0.277422475622965	-0.181628226891644
0.887	-0.189867830092088	0.356081649870359	-0.343787431180313	0.54126372198986	0.0329835214290422	-0.206180337042649	0.187672648086346	0.111516416338168	0.277480779989924	-0.181778560846438
0.888	-0.189446171638226	0.355743091195734	-0.34363519696438	0.542257619025348	0.0331349965076223	-0.206302839083274	0.187705084675133	0.110809593567011	0.27753889302091	-0.181929649760156
0.889	-0.189023767223244	0.355404423392746	-0.343482636462897	0.543251919852127	0.0332851685300838	-0.206425577056664	0.187737657644383	0.110101508985265	0.277596825334488	-0.182081493102258
0.89	-0.188600628850163	0.355065661996029	-0.343329756289057	0.544246617657435	0.0334340330676985	-0.206548557298372	0.187770365602578	0.10939216979651	0.277654587901834	-0.182234090150673
0.891	-0.188176768336454	0.354726822432048	-0.343176563001911	0.545241705516928	0.0335815856737821	-0.206671786009821	0.18780320704592	0.108681583519241	0.277712191883545	-0.182387440118595
0.892	-0.187752197478117	0.354387920108718	-0.343023063096573	0.546237176424975	0.0337278219566615	-0.206795269154151	0.187836180432979	0.107969757960598	0.277769648523812	-0.182541542079557
0.893	-0.187326928154945	0.354048970453593	-0.342869263026842	0.547233023649746	0.0338727375449107	-0.206919012369852	0.187869284230718	0.107256701143544	0.277826969195208	-0.182696394769672
0.894	-0.186900972353003	0.353709988958915	-0.342715169193521	0.548229241109543	0.0340163279656922	-0.207043020967535	0.187902516873205	0.106542421270471	0.277884165465338	-0.182851996544883
0.895	-0.186474342031718	0.353370991190724	-0.342560787888095	0.549225823412767	0.0341585885245957	-0.207167299992832	0.187935876801658	0.105826926692387	0.277941248962844	-0.183008345576053
0.896	-0.186047048906716	0.353031992775715	-0.342406125258304	0.550222765639557	0.0342995142517948	-0.207291854258668	0.187969362636227	0.105110225888729	0.277998231156952	-0.183165440043765
0.897	-0.185619104355251	0.352693009376368	-0.342251187282531	0.551220063071456	0.0344390998640218	-0.207416688242407	0.188002973322308	0.104392327496772	0.278055123344012	-0.183323278127898
0.898	-0.185190519509557	0.35235405660845	-0.34209597977347	0.55221771081874	0.0345773396903836	-0.207541805967821	0.188036708130551	0.103673240298219	0.278111936784308	-0.183481857898945
0.899	-0.184761305448119	0.352015150005571	-0.341940508446144	0.553215703292605	0.0347142277120722	-0.207667211092394	0.188070566562411	0.102952973109472	0.278168682753842	-0.183641177280629
0.9	-0.184331473370139	0.351676305072345	-0.341784778951472	0.554214033752618	0.0348497578407683	-0.207792907076695	0.188104548289207	0.102231534698217	0.278225372525421	-0.183801234081694
0.901	-0.183901034731419	0.351337537291639	-0.341628796905782	0.555212694229415	0.0349839242408714	-0.207918897180806	0.188138653132739	0.101508933850804	0.278282017342446	-0.183962026045596
0.902	-0.183470001380112	0.350998862080304	-0.341472567978594	0.556211675761473	0.0351167214478699	-0.208045184335668	0.188172880988645	0.100785179544535	0.278338628341945	-0.184123550878763
0.903	-0.183038385636448	0.350660294780189	-0.341316097904987	0.55721096858836	0.0352481442809618	-0.20817177105479	0.188207231723162	0.100060281069525	0.278395216477372	-0.184285806233223
0.904	-0.18260620024892	0.350321850703631	-0.341159392418314	0.558210562186476	0.0353781876875635	-0.208298659465064	0.188241705183726	0.099334248024049	0.278451792505795	-0.184448789648835
0.905	-0.182173458282815	0.349983545256314	-0.341002457247228	0.5592104453357	0.0355068466272475	-0.208425851427605	0.188276301282181	0.0986070902399467	0.278508366996542	-0.184612498478036
0.906	-0.181740172988969	0.349645394056899	-0.340845298162319	0.560210606238537	0.0356341160609853	-0.208553348566179	0.188311019993832	0.0978788177644745	0.278564950361284	-0.18477692984955
0.907	-0.181306357597586	0.349307412899677	-0.340687920951627	0.561211032526197	0.0357599910534842	-0.208681152153538	0.188345861252578	0.0971494409344327	0.278621552934138	-0.184942080704274
0.908	-0.180872025013124	0.348969617642096	-0.340530331329453	0.562211711121605	0.0358844669038158	-0.208809263069256	0.188380824828456	0.0964189704658411	0.278678185066118	-0.185107947859827
0.909	-0.180437187515507	0.348632024182609	-0.340372534873043	0.563212628070956	0.0360075392273172	-0.208937681888515	0.188415910256181	0.095687417517023	0.278734857226541	-0.18527452803087
0.91	-0.18000185662878	0.348294648512714	-0.340214537037993	0.564213768491429	0.0361292039593064	-0.209066408982174	0.188451116811673	0.0949547936967919	0.278791580067853	-0.185441817762475
0.911	-0.179566043219656	0.34795750673286	-0.340056343252377	0.565215116794668	0.0362494572909286	-0.20919544459878	0.188486443537717	0.0942211110372273	0.2788483643258	-0.185609813317884
0.912	-0.179129757762759	0.347620614931185	-0.339897959016991	0.566216657094851	0.036368295633101	-0.209324788900213	0.188521889314169	0.0934863820083714	0.278905220642094	-0.185778510591361
0.913	-0.178693010702161	0.34728398900189	-0.339739389918622	0.567218373416157	0.0364857156828477	-0.209454441955345	0.188557452899994	0.0927506195226329	0.278962159573645	-0.185947905045344
0.914	-0.178255812775624	0.346947644612722	-0.339580641556102	0.568220249590451	0.0366017145046912	-0.20958440378203	0.188593132949837	0.0920138368433715	0.279019191730173	-0.18611799171255
0.915	-0.177818175117164	0.346611597290558	-0.339421719483841	0.569222269119997	0.0367162894949455	-0.2097146744243	0.188628928050241	0.0912760474536372	0.279076327754401	-0.186288765304882
0.916	-0.17738010914011	0.34627586243481	-0.339262629244285	0.57022441514202	0.036829438236699	-0.209845253959275	0.188664836799699	0.0905372649693092	0.279133578194925	-0.186460220326036
0.917	-0.176941626307363	0.34594045527727	-0.339103376406478	0.571226670453133	0.0369411583725993	-0.209976142416018	0.188700857948452	0.0897975031330668	0.279190953500372	-0.186632351173905
0.918	-0.176502737846898	0.345605390858397	-0.338943966550947	0.572229017636845	0.0370514476383358	-0.210107339688944	0.188736990429492	0.0890567758665266	0.279248464049304	-0.186805152276324
0.919	-0.176063454529396	0.345270683968571	-0.338784405291057	0.573231439312167	0.03716030405598	-0.210238845458152	0.188773233164114	0.0883150972761687	0.279306120058728	-0.186978618123032
0.92	-0.175623786619725	0.3449363491014	-0.338624698326605	0.574233918374933	0.0372677260420162	-0.210370659065187	0.188809584901004	0.0875724815483016	0.279363931506437	-0.187152743155067
0.921	-0.175183743987782	0.344602400495351	-0.338464851394472	0.575236438063847	0.0373737123227377	-0.210502779438176	0.188846044299468	0.0868289428361573	0.279421908217035	-0.187327521686708
0.922	-0.17474333635761	0.344268852209112	-0.338304870120525	0.576238981767276	0.0374782619396379	-0.210635205181345	0.188882610074268	0.0860844952780486	0.27948005997672	-0.187502947950185
0.923	-0.174302573644715	0.343935718168681	-0.3381447599166	0.577241532671592	0.0375813743837303	-0.210767934693316	0.188919280963817	0.0853391531503584	0.279538396519629	-0.187679016162196
0.924	-0.173861466218247	0.343603012140909	-0.33798452599972	0.578244073453902	0.0376830495431284	-0.210900966185757	0.188956055536204	0.0845929310597608	0.279596927470686	-0.18785572048109
0.925	-0.173420025061186	0.343270747666341	-0.337824173471183	0.57924658613197	0.0377832875175514	-0.211034297728254	0.188992932047084	0.0838458440281531	0.279655662309985	-0.188033054859865
0.926	-0.172978261916351	0.342938938076563	-0.337663707372565	0.580249052085769	0.0378820885468189	-0.211167927322215	0.189029908528546	0.0830979074187508	0.279714610323704	-0.188211012884733
0.927	-0.172536189301342	0.342607596569387	-0.337503132715533	0.581251452164257	0.037979453015245	-0.211301852838381	0.189066983028929	0.082349136884424	0.27977378056907	-0.188389587696365
0.928	-0.172093820247234	0.342276736248867	-0.337342454494258	0.5822537667226	0.0380753814418585	-0.211436071880708	0.189104153772516	0.0815995484740503	0.279833181795884	-0.188568772049031
0.929	-0.171651167921414	0.341946370165481	-0.337181677657187	0.583255975570666	0.0381698745050632	-0.211570581713524	0.18914141914001	0.0808491587660749	0.279892822302959	-0.18874855845329
0.93	-0.171208245436555	0.34161651131122	-0.337020807067186	0.584258057904795	0.0382629331234134	-0.211705379267612	0.189178777560448	0.0800979848595166	0.279952709893227	-0.188928939284455
0.931	-0.170765065891419	0.341287172516262	-0.336859847543269	0.585259992226482	0.0383545584780215	-0.211840461229139	0.189216227446968	0.0793460442538525	0.280012851893364	-0.189109906726073
0.932	-0.17032164245259	0.340958366387315	-0.336698803962281	0.586261756276778	0.0384447519504999	-0.211975824102056	0.189253767186174	0.0785933547868835	0.280073255053167	-0.189291452569179
0.933	-0.169877988371859	0.340630105338442	-0.336537681322995	0.587263327076454	0.0385335151532144	-0.212111464158059	0.189291395088763	0.0778399346846245	0.280133925423061	-0.189473568096343
0.934	-0.169434116973351	0.340302401617636	-0.336376484769567	0.588264681085134	0.0386208501202391	-0.212247377442875	0.189329109304127	0.0770858026414736	0.280194868359416	-0.18965624415882
0.935	-0.16899004166046	0.339975267279539	-0.336215219530502	0.589265794379821	0.0387067594813975	-0.212383559932539	0.189366907820048	0.0763309779042492	0.280256088586417	-0.189839471309679
0.936	-0.168545775885243	0.339648714062799	-0.336053890739675	0.590266642780837	0.0387912464819636	-0.212520007661876	0.189404788543644	0.0755754803669923	0.280317590235266	-0.190023239899333
0.937	-0.168101332951791	0.339322753221012	-0.335892503282233	0.591267201899999	0.038874314889689	-0.212656716751076	0.189442749338275	0.0748193305746477	0.280379376797709	-0.190207540168348
0.938	-0.167656725734854	0.33899739546899	-0.335731061793396	0.592267447079843	0.0389559688312439	-0.212793683474478	0.189480788050627	0.0740625495463137	0.280441451002023	-0.19039236227628
0.939	-0.16721196652277	0.338672651045612	-0.335569570737192	0.593267353273134	0.0390362125986822	-0.212930904336029	0.189518902598432	0.0733051585651737	0.280503814810109	-0.190577696218749
0.94	-0.1667670669237	0.338348529761824	-0.335408034399322	0.594266894959884	0.0391150505612474	-0.21306837598446	0.189557091012999	0.0725471790872535	0.280566469592289	-0.190763531808316
0.941	-0.166322037711765	0.338025040991025	-0.335246456808843	0.595266046172716	0.0391924872422789	-0.213206095071593	0.189595351409241	0.0717886327117722	0.280629416273525	-0.190949858821776
0.942	-0.165876888826485	0.337702193596251	-0.335084841747179	0.596264780679791	0.0392685274103267	-0.213344058246529	0.189633681970797	0.0710295412048726	0.280692655358259	-0.191136667159464
0.943	-0.16543162966634	0.33737999580714	-0.334923192845926	0.597263072294134	0.039343176025159	-0.213482262241706	0.189672080925348	0.0702699265873906	0.280756186904754	-0.191323946887586
0.944	-0.164986269452858	0.337058455126004	-0.334761513635438	0.598260895188166	0.0394164380952703	-0.213620703840372	0.189710546470619	0.0695098111741138	0.280820010470452	-0.191511688198473
0.945	-0.16454081755345	0.336737578353537	-0.334599807491706	0.599258224077866	0.0394883185872522	-0.213759379690721	0.189749076683555	0.0687492175569837	0.280884125099901	-0.191699881368184
0.946	-0.164095283797793	0.336417371777531	-0.33443807754821	0.600255034157772	0.0395588224560494	-0.213898286237385	0.189787669414263	0.0679881686189794	0.280948529440654	-0.191888516768542
0.947	-0.163649678630239	0.336097841421079	-0.334276326661516	0.601251300711232	0.0396279547811546	-0.214037419892508	0.189826322162137	0.0672266875648113	0.281013221823502	-0.192077584912889
0.948	-0.16320401299225	0.335778993109136	-0.334114557449604	0.602246998601161	0.039695720881416	-0.214176777247259	0.18986503201563	0.0664647979287826	0.281078200207378	-0.192267076448799
0.949	-0.162758298122157	0.335460832329235	-0.333952772330216	0.603242102074557	0.0397621263150148	-0.214316355114821	0.189903795722254	0.0657025235277418	0.281143462194948	-0.192456982120575
0.95	-0.162312545456601	0.335143364163443	-0.333790973534654	0.604236584944396	0.0398271768045919	-0.214456150404112	0.189942609865627	0.0649398883119616	0.281209005111709	-0.192647292781759
0.951	-0.161866766631484	0.334826593357253	-0.333629163104296	0.605230420817724	0.0398908781578072	-0.214596160046561	0.18998147109357	0.064176916206342	0.281274825956649	-0.192837999365815
0.952	-0.161420973534495	0.33451052435928	-0.333467342852072	0.606223583189941	0.0399532362058451	-0.214736381034358	0.190020376286746	0.0634136310789706	0.281340921309882	-0.19302909272918
0.953	-0.160975178381605	0.334195161351003	-0.33330551436878	0.607216045452108	0.0400142567554399	-0.214876810420408	0.190059322584794	0.0626500567665993	0.281407287304283	-0.193220563500397
0.954	-0.160529393805928	0.333880508332872	-0.333143679119535	0.608207780848512	0.0400739455914558	-0.215017445336608	0.190098307316492	0.0618862170513857	0.281473919647474	-0.193412402075943
0.955	-0.160083632959649	0.333566569165071	-0.332981838546271	0.609198762414511	0.0401323085428511	-0.215158283094256	0.190137327919291	0.0611221356328825	0.281540813708009	-0.193604598750276
0.956	-0.159637909611605	0.333253347483582	-0.332819994118127	0.610188962993103	0.0401893515533085	-0.215299321225856	0.190176381917644	0.0603578361247994	0.281607964543613	-0.19379714382611
0.957	-0.159192238196196	0.332940846587062	-0.332658147342475	0.611178355348238	0.0402450807186426	-0.215440557424051	0.190215466968463	0.0595933420601729	0.28167536674323	-0.193990027556567
0.958	-0.158746633724324	0.332629069451355	-0.332496299763983	0.612166912268101	0.0402995022884559	-0.215581989450256	0.190254580904949	0.0588286769426555	0.281743014254363	-0.194183239997676
0.959	-0.158301111507706	0.332318018869732	-0.33233445296356	0.613154606677576	0.0403526226173037	-0.215723615059822	0.190293721740898	0.0580638643162365	0.281810900395445	-0.194376770945478
0.96	-0.157855686791679	0.332007697506254	-0.332172608554469	0.614141411853552	0.0404044480651534	-0.215865432070324	0.190332887626855	0.0572989277301321	0.281879017960938	-0.194570609988874
0.961	-0.157410374392265	0.331698107789777	-0.332010768152376	0.615127301630258	0.0404549849058456	-0.216007438614675	0.190372076753277	0.0565338906082489	0.281947359276562	-0.194764746599293
0.962	-0.156965188391229	0.33138925183328	-0.331848933354276	0.616112250431456	0.0405042393024769	-0.216149633333839	0.190411287290038	0.0557687761854046	0.282015916189644	-0.194959170187719
0.963	-0.156520142023379	0.331081131393358	-0.331687105784338	0.617096233141511	0.0405522173566428	-0.216292015366591	0.190450517410375	0.0550036075750586	0.282084679979932	-0.1951538701347
0.964	-0.156075247805481	0.330773747801102	-0.331525287098879	0.618079224946169	0.0405989251936542	-0.216434584252379	0.190489765275451	0.0542384078748516	0.282153641270107	-0.195348835851529
0.965	-0.155630517731103	0.330467101974104	-0.331363478829734	0.619061201276292	0.040644369026901	-0.216577339843785	0.190529028956752	0.0534732002105828	0.282222790108666	-0.195544056865714
0.966	-0.15518596335717	0.330161194510822	-0.331201682265397	0.620042137868983	0.0406885551630537	-0.21672028229934	0.190568306412597	0.0527080077060212	0.282292116182618	-0.195739522842834
0.967	-0.15474159576766	0.329856025746436	-0.331039898614489	0.621022010876496	0.0407314898982233	-0.216863412188608	0.190607595527902	0.0519428534363861	0.282361608922883	-0.195935223532289
0.968	-0.154297425496477	0.329551595747223	-0.330878129281318	0.622000796988178	0.040773179306755	-0.217006730614845	0.190646894161248	0.0511777604044606	0.282431257401643	-0.196131148715774
0.969	-0.153853462483506	0.329247904274434	-0.330716375976974	0.622978473585839	0.0408136290832211	-0.217150239226829	0.190686200174885	0.0504127515311302	0.28250105013667	-0.196327288162367
0.97	-0.153409716028296	0.328944950763561	-0.330554640664493	0.62395501893501	0.0408528445710337	-0.217293940100301	0.190725511455142	0.0496478496389295	0.282570974945226	-0.196523631582068
0.971	-0.152966194692734	0.328642734367948	-0.330392925455984	0.624930412198448	0.040890830884861	-0.217437835643146	0.190764825931256	0.0488830774009287	0.282641018939565	-0.196720168648179
0.972	-0.152522906234012	0.328341254017838	-0.330231232536025	0.625904633045095	0.0409275929858445	-0.217581928607711	0.190804141593481	0.0481184572750752	0.282711168678962	-0.196916889017375
0.973	-0.152079857654974	0.328040508455143	-0.330069564130221	0.626877661176141	0.0409631356689945	-0.217726222073851	0.190843456541109	0.0473540114767701	0.282781410315629	-0.197113782288411
0.974	-0.151637055363855	0.327740496333842	-0.329907922459175	0.627849476248294	0.0409974634789629	-0.217870719384963	0.19088276903465	0.0465897619607243	0.282851729606058	-0.197310838080985
0.975	-0.151194505375893	0.327441216346935	-0.329746309624044	0.628820058064646	0.0410305806459448	-0.218015424190863	0.190922077470413	0.0458257303227904	0.282922111914721	-0.197508046182074
0.976	-0.150752213521942	0.327142667256618	-0.329584727487618	0.629789386713919	0.0410624911197815	-0.21816034057073	0.190961380303967	0.0450619376179865	0.28299254232374	-0.197705396479854
0.977	-0.15031018574976	0.326844847931192	-0.329423177613416	0.630757442635305	0.0410931987047836	-0.21830547307684	0.191000676042911	0.0442984042110079	0.28306300577101	-0.197902878795661
0.978	-0.14986842851362	0.326547757488466	-0.32926166129066	0.631724206576513	0.0411227072216168	-0.218450826679797	0.191039963318823	0.0435351497321293	0.283133487096068	-0.19810048287111
0.979	-0.149426949033724	0.326251395413006	-0.329100179659838	0.632689659454639	0.0411510205274644	-0.218596406678308	0.191079240934583	0.0427721930900664	0.283203970957778	-0.198298198432322
0.98	-0.148985755270054	0.325955761522046	-0.328938733838105	0.633653782334729	0.0411781423902554	-0.218742218657651	0.191118507841991	0.0420095525015345	0.283274441744623	-0.198496015244592
0.981	-0.148544855653479	0.325660855837747	-0.328777324993558	0.634616556575242	0.041204076397098	-0.218888268574511	0.191157763083445	0.0412472455343357	0.283344883613156	-0.198693923221311
0.982	-0.148104258734574	0.325366678520746	-0.328615954451561	0.635577964042022	0.0412288259044899	-0.219034562856515	0.191197005749243	0.040485289138189	0.283415280640483	-0.198891912509447
0.983	-0.147663972949753	0.325073229904012	-0.328454623756096	0.636537987392007	0.0412523939947375	-0.219181108351001	0.191236234953791	0.0397236996620493	0.283485616991018	-0.199089973444655
0.984	-0.147224006594718	0.324780510493726	-0.328293334527485	0.637496610275442	0.0412747835349653	-0.219327912228526	0.191275449835596	0.0389624928931041	0.283555876955118	-0.199288096451077
0.985	-0.146784367909401	0.324488520929146	-0.328132088231435	0.638453817226203	0.0412959972555849	-0.219474982015565	0.191314649620117	0.0382016841149072	0.283626044830726	-0.199486272007488
0.986	-0.14634506513065	0.324197262045322	-0.327970886044082	0.639409593324236	0.0413160376920705	-0.219622325642154	0.191353833696673	0.0374412881443936	0.283696104854527	-0.199684490690629
0.987	-0.145906106489431	0.323906734959285	-0.327809728823059	0.640363923904994	0.0413349070706364	-0.219769951384524	0.191393001660132	0.0366813193590682	0.283766041297422	-0.199882743236654
0.988	-0.145467500193895	0.323616941037144	-0.327648617190368	0.641316794479108	0.0413526072194717	-0.219917867807694	0.191432153344321	0.0359217917860192	0.283835838525213	-0.20008102059564
0.989	-0.14502925435114	0.323327881821411	-0.327487551740168	0.642268190849103	0.0413691394933209	-0.220066083736856	0.191471288814212	0.0351627192162986	0.283905480888391	-0.20027931397566
0.99	-0.144591376810933	0.323039558891916	-0.327326533237627	0.64321809932956	0.041384504747608	-0.220214608221812	0.191510408298278	0.0344041152233236	0.283974952575797	-0.200477614851451
0.991	-0.144153875052649	0.322751973616889	-0.32716556261995	0.644166506998724	0.041398703391564	-0.220363450526081	0.191549512171549	0.0336459931123064	0.284044237482494	-0.200675914907516
0.992	-0.14371675613862	0.322465127046495	-0.327004640881181	0.645113401890353	0.0414117355031012	-0.220512620111339	0.191588601042055	0.0328883658610589	0.284113319056965	-0.200874205964003
0.993	-0.14328002659525	0.322179020024481	-0.32684376905176	0.646058773002194	0.0414236009067329	-0.220662126548227	0.191627675846448	0.0321312460138175	0.284182180270156	-0.201072480005265
0.994	-0.142843692176159	0.321893653300337	-0.326682948229132	0.64700261007309	0.0414342991072109	-0.220811979340117	0.191666737884359	0.0313746455984713	0.284250803769801	-0.20127072928777
0.995	-0.142407757631486	0.321609027601075	-0.326522179558698	0.64794490316712	0.0414438291508534	-0.220962187792616	0.191705788816403	0.0306185761891384	0.284319172026997	-0.201468946337145
0.996	-0.141972226652504	0.321325143666941	-0.326361464166318	0.648885642207648	0.0414521895608255	-0.221112761037638	0.191744830679951	0.0298630490279691	0.284387267332459	-0.201667123789082
0.997	-0.141537102062666	0.321042002195281	-0.326200803074613	0.649824816751711	0.0414593783798342	-0.221263708050678	0.191783865900323	0.0291080750263736	0.284455071728447	-0.201865254249674
0.998	-0.141102386133119	0.320759603786822	-0.326040197196367	0.650762416152418	0.0414653932752042	-0.221415037572773	0.191822897238721	0.0283536646393606	0.284522567027347	-0.202063330289502
0.999	-0.140668080871684	0.320477948922188	-0.325879647442931	0.651698429913705	0.0414702316208929	-0.22156675808176	0.191861927727271	0.0275998278028175	0.284589734910524	-0.202261344541738
1	-0.140234188257719	0.320197037905486	-0.325719154822573	0.652632848001024	0.0414738904872122	-0.221718877868673	0.191900960633993	0.0268465740355758	0.284656556992571	-0.202459289831418
1.001	-0.139800710377108	0.319916870817715	-0.325558720400611	0.653565661005941	0.0414763665494101	-0.221871405146435	0.191939999402008	0.0260939125459525	0.28472301481424	-0.202657159262039
1.002	-0.139367649385524	0.319637447504761	-0.32539834519099	0.654496860141861	0.0414776559696238	-0.222024348089969	0.191979047588732	0.0253418522107359	0.284789089784803	-0.202854946222359
1.003	-0.138935007352959	0.319358767617938	-0.325238030120386	0.655426437116485	0.0414777543639539	-0.22217771478406	0.192018108886542	0.0245904015334764	0.284854763145418	-0.203052644332023
1.004	-0.138502786164473	0.319080830728207	-0.325077776067948	0.656354383953034	0.0414766569241119	-0.222331513193982	0.192057187148003	0.0238395686914678	0.284920016047459	-0.203250247410585
1.005	-0.138070987553385	0.318803636422937	-0.324917583886193	0.657280692903073	0.0414743585949444	-0.222485751186911	0.192096286323612	0.0230893615714561	0.284984829717629	-0.203447749522559
1.006	-0.137639613076707	0.318527184343072	-0.324757454365186	0.658205356594986	0.0414708542158743	-0.222640436473906	0.192135410407107	0.0223397876928462	0.285049185630158	-0.203645144983327
1.007	-0.13720866390217	0.318251474206553	-0.324597388217017	0.659128368340085	0.0414661386123728	-0.22279557644262	0.192174563436455	0.021590854100115	0.28511306565016	-0.20384242818958
1.008	-0.136778140632577	0.31797650575725	-0.324437386102331	0.660049722353897	0.0414602065907482	-0.2229511780004	0.192213749450856	0.0208425673187302	0.285176452092019	-0.204039593412736
1.009	-0.136348043434641	0.31770227865179	-0.324277448618773	0.660969413773826	0.0414530528448849	-0.223107247537358	0.192252972398473	0.0200949333689224	0.285239327678382	-0.20423663477187
1.01	-0.135918372446898	0.317428792449794	-0.324117576271961	0.661887438531993	0.0414446718797408	-0.223263791042865	0.192292236069895	0.0193479577983184	0.285301675484897	-0.204433546343081
1.011	-0.135489128209735	0.317156046663521	-0.32395776951355	0.662803793152886	0.0414350580338939	-0.223420814258636	0.192331544068653	0.0186016457107907	0.285363478928592	-0.204630322300947
1.012	-0.135060311890255	0.31688404073181	-0.32379802881269	0.663718474587427	0.0414242056028266	-0.223578322716328	0.192370899824786	0.0178560017695145	0.285424721814647	-0.204826957029964
1.013	-0.134631925259897	0.316612773962326	-0.32363835471569	0.664631480216725	0.0414121089520473	-0.223736321723484	0.192410306675371	0.0171110301855493	0.285485388412491	-0.205023445123917
1.014	-0.134203970459643	0.316342245469337	-0.3234787479318	0.665542807979882	0.0413987625274575	-0.223894816403038	0.192449767988255	0.0163667347328052	0.285545463468073	-0.205219781324048
1.015	-0.13377644965447	0.316072454108282	-0.323319209439292	0.666452456471029	0.0413841608151608	-0.224053811722556	0.192489287259662	0.0156231187460153	0.285604932166085	-0.20541596052379
1.016	-0.133349364772316	0.315803398417689	-0.323159740555175	0.667360424940772	0.0413682982879692	-0.224213312442468	0.192528868136023	0.0148801850401012	0.285663780134536	-0.205611977797409
1.017	-0.132922717392172	0.315535076521944	-0.323000342930651	0.66826671318645	0.0413511692906285	-0.224373323047847	0.192568514394079	0.01413793581442	0.285721993464081	-0.205807828330046
1.018	-0.132496508681846	0.315267486062502	-0.322841018499833	0.669171321269988	0.0413327678921813	-0.224533847770783	0.192608229950414	0.0133963726299062	0.285779558650489	-0.206003507363041
1.019	-0.132070739373762	0.315000624214539	-0.322681769438525	0.670074249144979	0.0413130878755125	-0.224694890654719	0.192648018876516	0.0126554964188703	0.285836462481502	-0.206199010330516
1.02	-0.131645409856495	0.314734487695406	-0.322522598133169	0.670975496495452	0.0412921228929161	-0.224856455491678	0.192687885329722	0.0119153074846918	0.285892691974553	-0.206394333043586
1.021	-0.131220520351526	0.31446907280461	-0.322363507196507	0.671875062901558	0.0412698665658761	-0.225018545615679	0.192727833416797	0.0111758055926114	0.285948234393644	-0.206589471723294
1.022	-0.130796071054007	0.314204375526993	-0.322204499550315	0.672772948107731	0.0412463124674074	-0.2251811637736	0.192767867126023	0.0104369901547722	0.286003077308775	-0.20678442294356
1.023	-0.130372062122819	0.313940391554031	-0.32204557841781	0.67366915220485	0.0412214540995513	-0.225344312223772	0.192807990398947	0.00969886034733584	0.286057208632951	-0.206979183567826
1.024	-0.129948493470544	0.313677116230636	-0.32188674717019	0.674563675715624	0.0411952848479347	-0.225507992870327	0.19284820724786	0.00896141515779262	0.286110616581148	-0.207173750679868
1.025	-0.129525364464434	0.313414544506169	-0.321728009229515	0.675456519596391	0.0411677978942478	-0.225672207236999	0.192888521782987	0.0082246534366378	0.286163289645597	-0.207368121595876
1.026	-0.129102673756169	0.313152670903971	-0.32156936807176	0.676347685173334	0.0411389862095485	-0.225836956430617	0.192928938139942	0.00748857392009374	0.286215216658627	-0.207562293985863
1.027	-0.128680419328296	0.312891489632807	-0.321410827194955	0.677237174059939	0.0411088427186825	-0.22600224123763	0.192969460456761	0.00675317521821967	0.286266386778775	-0.20775626594223
1.028	-0.12825859867165	0.312630994819119	-0.321252390059814	0.678124988110902	0.0410773605051375	-0.226168062253811	0.193010092988007	0.00601845579983545	0.286316789292652	-0.207950035938504
1.029	-0.12783720899646	0.312371180621482	-0.321094060046433	0.679011129504904	0.0410445328387349	-0.226334419976395	0.193050840201295	0.00528441403020884	0.286366413402013	-0.208143602784342
1.03	-0.127416247368952	0.312112041199956	-0.320935840389155	0.679895600982663	0.0410103530095411	-0.226501314831119	0.19309170672596	0.00455104824831758	0.286415248173688	-0.208336965613511
1.031	-0.126995710711801	0.311853570695308	-0.3207777340633	0.680778405990591	0.0409748141508838	-0.226668747064154	0.193132697239474	0.00381835675356974	0.286463282639547	-0.208530123869081
1.032	-0.126575595786725	0.311595763249697	-0.320619743708099	0.681659548457561	0.0409379092067905	-0.226836716555552	0.193173816414298	0.00308633769757889	0.286510505962119	-0.208723077251326
1.033	-0.126155899241301	0.311338613052118	-0.320461871673091	0.68253903242087	0.0408996310369106	-0.227005222709096	0.193215068954404	0.0023549889734015	0.286556907565972	-0.208915825644249
1.034	-0.125736617623407	0.311082114430934	-0.320304120102076	0.683416861907093	0.0408599725764335	-0.227174264470796	0.193256459625642	0.0016243081808132	0.286602477163258	-0.209108369085817
1.035	-0.12531774734516	0.310826261920984	-0.320146490923744	0.684293041063048	0.040818927024913	-0.227343840414776	0.193297993200797	0.000894292736763004	0.28664720471558	-0.20930070780264
1.036	-0.124899284667492	0.310571050168923	-0.319988985752056	0.68516757434238	0.0407764880128673	-0.227513948813454	0.193339674387468	0.000164939982656098	0.286691080346352	-0.209492842232343
1.037	-0.124481225662545	0.31031647370345	-0.319831605824528	0.686040466664949	0.0407326496104203	-0.227684587645725	0.193381507767551	-0.000563752923988969	0.286734094232553	-0.209684772956045
1.038	-0.124063566141569	0.310062526800349	-0.319674352049644	0.686911723512995	0.0406874061617877	-0.227855754544967	0.193423497732426	-0.00129178920778189	0.286776236668432	-0.209876500666419
1.039	-0.123646301637581	0.309809203556984	-0.319517225096254	0.687781350955685	0.0406407521194416	-0.228027446728497	0.193465648514212	-0.00201917256810925	0.286817498308522	-0.210068026296392
1.04	-0.123229427445006	0.309556498003991	-0.319360225423102	0.68864935554201	0.0405926819981273	-0.228199660970982	0.193507964316084	-0.00274590721521902	0.286857870319127	-0.210259351126461
1.041	-0.122812938717018	0.3093044040763	-0.319203353202048	0.689515744026026	0.040543190422852	-0.228372393630355	0.193550449359112	-0.00347199784219581	0.286897344394929	-0.210450476749859
1.042	-0.122396830669972	0.309052915452822	-0.319046608222276	0.690380523060064	0.0404922722336005	-0.228545640682491	0.193593107763428	-0.00419744948631324	0.286935912811848	-0.210641405044815
1.043	-0.121981098846976	0.308802025378197	-0.318889989919572	0.691243699002369	0.040439922590595	-0.228719397782438	0.19363594337882	-0.00492226744382093	0.28697356846653	-0.210832138248818
1.044	-0.121565739354219	0.308551726582466	-0.318733497505957	0.692105277871541	0.0403861369841375	-0.228893660348307	0.193678959748464	-0.00564645731546781	0.287010304816854	-0.21102267910856
1.045	-0.121150748950995	0.308302011364999	-0.318577130013285	0.692965265387763	0.0403309111557756	-0.229068423578003	0.193722160266772	-0.00637002505703445	0.287046115845246	-0.211213031031384
1.046	-0.120736124934651	0.308052871782586	-0.318420886257948	0.693823667002383	0.0402742410623264	-0.229243682441268	0.193765548371137	-0.00709297693744548	0.287080996095208	-0.211403198120872
1.047	-0.120321864987416	0.30780429972665	-0.318264764907322	0.694680487902625	0.0402161229608367	-0.229419431723464	0.193809127603209	-0.00781531937428766	0.287114940708661	-0.211593185048694
1.048	-0.119907967107807	0.307556286813349	-0.318108764595712	0.695535733038279	0.0401565535399877	-0.229595666040572	0.193852901569625	-0.00853705876552226	0.287147945427149	-0.211782996858038
1.049	-0.11949442958087	0.307308824302283	-0.317952883926716	0.696389407182336	0.0400955299428451	-0.229772379799674	0.193896873872622	-0.00925820149402007	0.287180006521915	-0.211972638799983
1.05	-0.119081250970571	0.307061903149755	-0.317797121412766	0.697241515006373	0.0400330496567584	-0.229949567164379	0.193941048036315	-0.00997875403765929	0.287211120689621	-0.212162116213219
1.051	-0.118668430125629	0.306815514091846	-0.31764147545949	0.698092061103446	0.0399691104385587	-0.230127222025943	0.193985427501359	-0.0106987230045691	0.28724128504165	-0.212351434475996
1.052	-0.118255966132008	0.306569647720779	-0.317485944344161	0.698941049930882	0.0399037102975754	-0.230305337954381	0.194030015712623	-0.0114181150564285	0.2872704971656	-0.212540599059183
1.053	-0.117843858189574	0.306324294547115	-0.31733052616661	0.699788485786999	0.0398368473916869	-0.230483908160697	0.194074816222994	-0.0121369367902284	0.287298755103361	-0.212729615573792
1.054	-0.117432105542133	0.306079445041611	-0.317175218823488	0.700634372915385	0.0397685199125886	-0.230662925536638	0.194119832731818	-0.0128551946677416	0.287326057202922	-0.212918489686632
1.055	-0.117020707566114	0.305835089702607	-0.317020019967718	0.701478715640719	0.0396987261431593	-0.230842382717936	0.194165069005313	-0.0135728949807383	0.287352401920891	-0.213107226986556
1.056	-0.116609663883556	0.305591219134071	-0.316864926967613	0.702321518352445	0.0396274646324215	-0.231022272052425	0.194210528737631	-0.0142900437941119	0.287377787653475	-0.213295832963032
1.057	-0.116198974371665	0.305347824071091	-0.316709936935758	0.703162785339905	0.0395547343355226	-0.231202585474849	0.194256215476853	-0.0150066469674901	0.287402212631502	-0.213484313069357
1.058	-0.115788639124107	0.30510489532	-0.316555046795811	0.704002520682981	0.0394805346770706	-0.231383314413148	0.194302132613338	-0.0157227102867616	0.287425674922927	-0.213672672758387
1.059	-0.115378658357512	0.304862423629828	-0.316400253330311	0.704840728265489	0.0394048655327738	-0.231564449860556	0.194348283390612	-0.0164382394905419	0.287448172529925	-0.213860917501165
1.06	-0.114969032233408	0.304620399572627	-0.31624555320074	0.705677411821277	0.039327727154639	-0.231745982552236	0.194394670939801	-0.0171532401481921	0.287469703438067	-0.214049052823767
1.061	-0.114559760738607	0.304378813468623	-0.316090942926737	0.706512574989016	0.0392491201340088	-0.231927903085695	0.194441298294797	-0.017867717610629	0.2874902655593	-0.214237084286847
1.062	-0.114150843733671	0.304137655354928	-0.315936418825855	0.70734622139009	0.0391690454533657	-0.232110201991683	0.194488168401887	-0.0185816770923883	0.287509856682378	-0.214425017392847
1.063	-0.113742281063489	0.303896915008344	-0.315781976972109	0.708178354688764	0.0390875045749229	-0.232292869774116	0.194535284186431	-0.0192951237472921	0.287528474516801	-0.21461285754556
1.064	-0.113334072610181	0.303656581922506	-0.315627613235934	0.70900897850257	0.039004499495922	-0.232475896876039	0.194582648677709	-0.0200080626679434	0.287546116759244	-0.214800610106857
1.065	-0.112926218342764	0.303416645221417	-0.315473323421582	0.709838096090894	0.0389200327569545	-0.232659273646751	0.194630265154015	-0.0207204988222325	0.287562781103721	-0.214988280442251
1.066	-0.112518718397673	0.303177093692211	-0.315319103417787	0.710665709963402	0.03883410742772	-0.23284299036159	0.194678137199158	-0.0214324369293622	0.2875784652528	-0.215175873871126
1.067	-0.112111573093588	0.302937915895004	-0.315164949268331	0.711491821601583	0.0387467270969427	-0.233027037227978	0.194726268641606	-0.02214388125842	0.287593166944514	-0.215363395589007
1.068	-0.111704782892908	0.302699100151485	-0.315010857130228	0.712316431411035	0.0386578958826502	-0.233211404385734	0.194774663492652	-0.0228548354324662	0.287606883915743	-0.215550850615846
1.069	-0.111298348418038	0.302460634487287	-0.314856823116764	0.713139538852881	0.038567618414197	-0.233396081922257	0.194823325854846	-0.023565302407209	0.287619613816154	-0.215738243708188
1.07	-0.110892270492009	0.302222506645896	-0.314702843160976	0.713961142550251	0.0384758997340484	-0.233581059846244	0.194872259755139	-0.0242752845922015	0.287631354194638	-0.215925579277878
1.071	-0.110486550077855	0.301984704128249	-0.314548913050804	0.714781240298985	0.0383827452165467	-0.233766328031281	0.194921469072837	-0.0249847839373121	0.28764210260809	-0.216112861437617
1.072	-0.110081188124711	0.301747214235122	-0.314395028593701	0.715599829017377	0.0382881605888851	-0.233951876211867	0.194970957640821	-0.0256938019643605	0.287651856745512	-0.216300094108267
1.073	-0.109676185507217	0.3015100241092	-0.3142411857565	0.716416904646983	0.0381921519572678	-0.234137694075093	0.19502072936698	-0.0264023398312851	0.287660614481909	-0.216487281053327
1.074	-0.10927154317804	0.301273120780546	-0.314087380693138	0.717232462118513	0.0380947257721712	-0.23432377138577	0.195070788272747	-0.0271103984539749	0.287668373918422	-0.216674425865138
1.075	-0.108867262461649	0.301036491198138	-0.313933609731475	0.718046495513689	0.0379958887670036	-0.234510098035664	0.195121138494574	-0.0278179786373663	0.287675133444184	-0.216861531970969
1.076	-0.108463345360805	0.300800122161334	-0.313779869378967	0.718858998378635	0.0378956478924654	-0.234696664002443	0.195171784263497	-0.0285250811322018	0.287680891799133	-0.217048602653384
1.077	-0.108059794739971	0.300564000218846	-0.313626156300777	0.719669963997945	0.0377940103240457	-0.23488345930193	0.195222729819273	-0.0292317065891667	0.287685648145477	-0.217235641115045
1.078	-0.107656614299263	0.3003281116939	-0.313472467338704	0.720479385484152	0.0376909835889466	-0.235070473986675	0.195273979352299	-0.0299378555204044	0.287689402098142	-0.217422650608213
1.079	-0.107253808426047	0.300092442776702	-0.313318799656646	0.721287255727068	0.0375865757084688	-0.235257698144301	0.195325537116469	-0.0306435283218406	0.28769215372839	-0.217609634525484
1.08	-0.106851382075949	0.299856979562104	-0.313165150802951	0.722093567333821	0.0374807952683037	-0.235445121891275	0.195377407573964	-0.0313487252714629	0.287693903596997	-0.217796596382721
1.081	-0.106449340685441	0.299621708033806	-0.313011518535575	0.722898312638831	0.0373736513906295	-0.235632735430003	0.19542959538481	-0.0320534464840661	0.287694652695251	-0.217983539745914
1.082	-0.10604769003252	0.299386614017987	-0.312857900656112	0.723701483783743	0.0372651536016914	-0.235820529145626	0.195482105373373	-0.0327576918652048	0.287694402293462	-0.218170468179647
1.083	-0.105646436073789	0.299151683167739	-0.312704295025781	0.724503072753246	0.0371553116788229	-0.236008493689794	0.195534942559688	-0.0334614610945213	0.287693153861016	-0.218357385273253
1.084	-0.105245584839945	0.298916901020461	-0.312550699662882	0.725303071297176	0.0370441355991706	-0.236196620028244	0.195588112112873	-0.034164753627758	0.287690909030072	-0.218544294708843
1.085	-0.104845142367912	0.298682253037764	-0.312397112795063	0.72610147089978	0.0369316356101035	-0.236384899392503	0.195641619211012	-0.0348675686948287	0.287687669518147	-0.218731200253409
1.086	-0.104445114637676	0.298447724597484	-0.312243532741198	0.726898262906615	0.0368178223036576	-0.236573323162957	0.195695468941954	-0.0355699053310423	0.28768343707398	-0.218918105627995
1.087	-0.104045507598025	0.298213300992978	-0.312089957711653	0.727693438588198	0.0367027066015673	-0.236761882830244	0.19574966630343	-0.0362717624050235	0.287678213481368	-0.219105014351007
1.088	-0.103646327300779	0.297978967421748	-0.311936385818065	0.728486988930297	0.0365862996653959	-0.23695057004397	0.195804216263119	-0.0369731385616185	0.287672000541477	-0.219291929689339
1.089	-0.103247579971446	0.297744708962806	-0.311782815289784	0.72927890428534	0.0364686128035148	-0.23713937661191	0.195859123830544	-0.0376740321740633	0.28766480004108	-0.219478854709133
1.09	-0.102849271903756	0.29751051056577	-0.311629244636484	0.730069174099842	0.0363496574849853	-0.237328294462029	0.195914394072215	-0.0383744414210651	0.287656613793323	-0.219665792294621
1.091	-0.102451409253566	0.297276357020668	-0.311475672642	0.730857786773063	0.0362294454256083	-0.237517315616744	0.195970032018037	-0.039074364387606	0.287647443687003	-0.219852745094956
1.092	-0.102053997804006	0.297042232931393	-0.311322098233095	0.73164472963972	0.0361079886204937	-0.237706432127461	0.196026042560483	-0.0397737990631428	0.287637291573359	-0.220039715474445
1.093	-0.101657042765059	0.296808122742411	-0.311168520359957	0.732429989063578	0.0359852993441828	-0.237895636036823	0.19608243045909	-0.0404727433038251	0.287626159040689	-0.220226705506726
1.094	-0.101260548747679	0.296574010753688	-0.311014937993118	0.733213550553078	0.0358613900993721	-0.238084919366601	0.196139200422173	-0.0411711948624371	0.287614047318565	-0.220413716992249
1.095	-0.100864519950223	0.296339881083524	-0.310861350136308	0.733995398781377	0.0357362734550911	-0.238274273994579	0.196196357217689	-0.0418691514389302	0.287600957324751	-0.220600751486575
1.096	-0.100468960389449	0.2961057176122	-0.310707755794129	0.734775517527583	0.0356099619327879	-0.238463691510772	0.196253905767814	-0.0425666106151611	0.28758688972664	-0.220787810397673
1.097	-0.100073874000353	0.295871503883461	-0.310554153970349	0.735553889613676	0.0354824680486901	-0.238653163169296	0.196311851177299	-0.0432635696725705	0.287571845025653	-0.220974895156948
1.098	-0.0996792646738207	0.295637223057491	-0.31040054369694	0.736330496861129	0.0353538043710079	-0.238842679875687	0.196370198723202	-0.0439600254568536	0.28755582365782	-0.221162007299644
1.099	-0.0992851363860253	0.295402858037469	-0.310246924071889	0.737105320169285	0.0352239834991643	-0.239032232202203	0.196428953847685	-0.0446559743694518	0.287538826044889	-0.22134914838128
1.1	-0.0988914932903254	0.295168391608599	-0.310093294289609	0.737878339825951	0.0350930180252245	-0.239221810458647	0.196488122133364	-0.0453514124412474	0.287520852566511	-0.221536319872502
1.101	-0.0984983396366363	0.294933806456965	-0.309939653620375	0.738649535912181	0.0349609205799975	-0.23941140480844	0.196547709246776	-0.0460463354111543	0.287501903461808	-0.221723523132793
1.102	-0.0981056796867047	0.29469908516433	-0.309786001357793	0.739418888535943	0.0348277039488588	-0.239601005377749	0.196607720887445	-0.0467407387467541	0.287481978768368	-0.221910759466133
1.103	-0.0977135177073094	0.294464210209863	-0.309632336770599	0.74018637783826	0.034693381140063	-0.239790602264481	0.196668162813152	-0.0474346176528616	0.287461078391019	-0.22209803026032
1.104	-0.0973218579092403	0.294229163994298	-0.309478659065957	0.740951983927933	0.034557965397538	-0.239980185482436	0.196729040900151	-0.0481279670761905	0.287439202171856	-0.222285337125834
1.105	-0.0969307043255386	0.293993928948521	-0.309324967323632	0.741715686827666	0.0344214701728796	-0.240169744947904	0.19679036109616	-0.048820781638881	0.28741634988967	-0.222472681924217
1.106	-0.0965400607320992	0.293758487629311	-0.309171260354739	0.742477466401615	0.0342839090819965	-0.240359270467594	0.196852129322807	-0.0495130555631157	0.287392521351836	-0.222660066715759
1.107	-0.0961499306149832	0.293522822723536	-0.309017536614564	0.743237302376024	0.0341452959185729	-0.240548751673855	0.196914351462842	-0.0502047826459098	0.287367716543584	-0.222847493724453
1.108	-0.0957603171779016	0.293286917032761	-0.308863794239	0.743995174525036	0.0340056446471052	-0.240738178021679	0.196977033375402	-0.0508959562532769	0.287341935671861	-0.223034965365899
1.109	-0.095371223453035	0.293050753407878	-0.308710031070625	0.744751062851196	0.0338649692799555	-0.240927538911017	0.197040180888498	-0.0515865693419451	0.287315179203852	-0.223222484287232
1.11	-0.0949826524657983	0.292814314598404	-0.3085562446732	0.745504947624997	0.0337232836981772	-0.241116823787035	0.19710379981368	-0.0522766145375506	0.287287447935439	-0.223410053339285
1.111	-0.0945946073213823	0.292577583147901	-0.308402432386924	0.746256809233066	0.0335806015192157	-0.241306022130819	0.19716789595752	-0.0529660842724624	0.287258742989253	-0.22359767551034
1.112	-0.0942070912152563	0.292340541391938	-0.308248591385077	0.747006627891437	0.0334369360590302	-0.241495123416453	0.197232475069782	-0.0536549708506264	0.287229065863416	-0.223785353845159
1.113	-0.0938201073930592	0.292103171473692	-0.30809471870895	0.747754383462857	0.0332923003496934	-0.2416841170962	0.197297542769223	-0.0543432662628245	0.28719841860949	-0.223973091306553
1.114	-0.0934336590431837	0.291865455331939	-0.307940811287119	0.748500055484976	0.0331467071640514	-0.241872992641355	0.197363104528059	-0.0550309618943981	0.287166803918691	-0.224160890677007
1.115	-0.0930477491917549	0.291627374682556	-0.307786865975243	0.749243623282189	0.0330001690196538	-0.242061739594009	0.197429165709356	-0.0557180484698656	0.287134224988004	-0.224348754628896
1.116	-0.0926623806500983	0.291388911052418	-0.307632879610212	0.749985066087918	0.0328526981455267	-0.24225034749185	0.197495731579321	-0.0564045162664884	0.287100685343905	-0.22453668590893
1.117	-0.0922775559703818	0.291150045876261	-0.307478849040896	0.750724363179751	0.0327043064161954	-0.242438805663162	0.197562807277428	-0.0570903553014025	0.287066188766687	-0.224724687444501
1.118	-0.0918932774123245	0.290910760577207	-0.307324771126822	0.751461493973427	0.032555005281355	-0.242627103106864	0.197630397830741	-0.0577755553150941	0.287030739266517	-0.224912762214039
1.119	-0.0915095469979566	0.290671036613583	-0.307170642701847	0.75219643799286	0.0324048058054499	-0.242815228600912	0.197698508191206	-0.0584601056674987	0.28699434106102	-0.225100913018041
1.12	-0.0911263666580723	0.290430855531098	-0.30701646054515	0.752929174702991	0.0322537188043106	-0.243003170913524	0.19776714316378	-0.0591439953377926	0.286956998546414	-0.225289142392369
1.121	-0.0907437383534629	0.290190198993748	-0.30686222138746	0.753659683365196	0.0321017548511395	-0.243190918919882	0.197836307291232	-0.0598272130058897	0.286918716268993	-0.225477452674654
1.122	-0.0903616640968733	0.289949048767434	-0.306707921895718	0.754387943083334	0.031948924119846	-0.243378461590619	0.197906004870601	-0.0605097470271089	0.286879498897035	-0.225665846199139
1.123	-0.089980145906173	0.289707386718299	-0.306553558640151	0.755113933028443	0.0317952362561722	-0.243565787936237	0.197976240053598	-0.0611915852767701	0.286839351151077	-0.225854325578584
1.124	-0.0895991857446218	0.289465194857419	-0.306399128087219	0.755837632718471	0.0316407003517305	-0.243752886975663	0.198047016876061	-0.0618727150293978	0.286798277699998	-0.226042893837701
1.125	-0.0892187854751014	0.289222455339496	-0.306244626561997	0.75655902214414	0.031485324985376	-0.243939747765212	0.198118339236473	-0.0625531229605281	0.286756283100475	-0.226231554254056
1.126	-0.0888389467709663	0.288979150386482	-0.306090050141001	0.757278081647333	0.0313291183346431	-0.244126359505753	0.198190210923216	-0.0632327952359368	0.286713371829343	-0.226420310081974
1.127	-0.0884596709697139	0.288735262245205	-0.305935394539382	0.757994791735682	0.0311720883521833	-0.244312711693585	0.198262635665912	-0.0639117176260766	0.286669548352725	-0.22660916438505
1.128	-0.0880809590030773	0.288490773247164	-0.305780655110308	0.758709133021892	0.0310142428807232	-0.244498794253042	0.198335617169916	-0.0645898755872902	0.286624817132165	-0.226798120033803
1.129	-0.0877028114667298	0.288245665907323	-0.305625826985537	0.759421086309431	0.0308555895756379	-0.244684597589578	0.198409159180183	-0.0652672543324438	0.286579182581526	-0.226987179806764
1.13	-0.0873252287475528	0.287999922946643	-0.305470905195583	0.760130632721364	0.0306961356993173	-0.244870112475599	0.198483265528711	-0.0659438389142495	0.286532649053767	-0.227176346475928
1.131	-0.0869482111554328	0.28775352724457	-0.30531588467218	0.760837753770268	0.030535887961565	-0.245055329782435	0.198557940039391	-0.0666196142314122	0.286485220900629	-0.227365622788119
1.132	-0.0865717590472216	0.287506461838014	-0.305160760300467	0.761542431442505	0.0303748525261847	-0.245240240256088	0.198633186353574	-0.0672945649356198	0.286436902589819	-0.227555011379841
1.133	-0.0861958729080179	0.287258709992222	-0.305005527097697	0.762244648371307	0.030213035158287	-0.245424834518152	0.198709007870614	-0.0679686753430884	0.286387698800757	-0.227744514740784
1.134	-0.0858205533331555	0.28701025529709	-0.304850180271067	0.762944387941405	0.0300504413418504	-0.245609103212909	0.198785407839355	-0.0686419294367773	0.286337614457021	-0.227934135249213
1.135	-0.0854458008862126	0.286761081761656	-0.304694715055999	0.76364163414033	0.0298870762942955	-0.245793037068028	0.198862389474388	-0.0693143109461001	0.286286654689069	-0.228123875199488
1.136	-0.085071615921604	0.286511173802662	-0.304539126566389	0.764336371224818	0.0297229449733976	-0.245976626869146	0.198939956014192	-0.069985803379082	0.286234824741208	-0.228313736813103
1.137	-0.08469799842839	0.286260516111123	-0.304383409776076	0.765028583452074	0.0295580520963135	-0.24615986343581	0.19901811071743	-0.0706563899654992	0.286182129943204	-0.228503722270767
1.138	-0.0843249478314249	0.286009093588418	-0.304227559558708	0.76571825503439	0.029392402111586	-0.246342737524167	0.199096856814001	-0.0713260536499048	0.286128575817695	-0.228693833700326
1.139	-0.0839524628130162	0.285756891369261	-0.30407157073206	0.766405370269118	0.0292259992167158	-0.246525239719169	0.199176197467538	-0.0719947771867217	0.286074168203076	-0.228884073083048
1.14	-0.0835805413496876	0.285503894838605	-0.303915438058646	0.767089913660332	0.0290588475229389	-0.246707360486408	0.199256135762254	-0.0726625432349682	0.286018913292508	-0.229074442208527
1.141	-0.0832091809676918	0.285250089694534	-0.303759156202535	0.7677718699157	0.0288909511359284	-0.24688909034472	0.199336674662708	-0.073329334411155	0.285962817651926	-0.229264942759758
1.142	-0.0828383790480969	0.284995462024954	-0.303602719737163	0.768451223901446	0.0287223139390324	-0.247070419974588	0.199417816952236	-0.073995133319234	0.285905888244701	-0.229455576414928
1.143	-0.0824681331044533	0.284739998342321	-0.303446123210455	0.769127960655062	0.0285529392966386	-0.247251340200334	0.199499565188977	-0.0746599225463096	0.285848132414156	-0.229646344847727
1.144	-0.0820984409814663	0.284483685576422	-0.303289361223413	0.769802065431781	0.0283828299057793	-0.247431841981438	0.199581921701408	-0.0753236846448605	0.285789557903462	-0.229837249661477
1.145	-0.0817293009071524	0.284226510973757	-0.303132428511592	0.77047352372719	0.0282119878079685	-0.24761191650331	0.199664888601032	-0.0759864020933215	0.285730172948365	-0.230028292337741
1.146	-0.0813607114536849	0.283968462025617	-0.302975319937839	0.771142321280804	0.0280404145427525	-0.24779155529241	0.199748467760403	-0.0766480572099062	0.285669986256799	-0.230219474210654
1.147	-0.080992671467206	0.283709526553789	-0.302818030418167	0.771808444144631	0.0278681113493262	-0.247970750267191	0.199832660793277	-0.0773086321189805	0.285609006860541	-0.230410796485599
1.148	-0.0806251799825961	0.28344969277233	-0.302660554884092	0.772471878838396	0.0276950792596432	-0.248149493726702	0.199917469089148	-0.0779681087662277	0.285547244002644	-0.230602260283245
1.149	-0.0802582361420786	0.283188949277079	-0.302502888214778	0.773132612465333	0.0275213190287239	-0.248327778354798	0.20000289384075	-0.0786264688701345	0.285484707018075	-0.230793866598947
1.15	-0.0798918390813384	0.282927285114739	-0.302345025115647	0.773790632693719	0.0273468310096947	-0.248505597285016	0.200088936001221	-0.0792836938889996	0.285421405250798	-0.230985616194724
1.151	-0.0795259878165414	0.282664689828698	-0.302186960036319	0.774445927647393	0.0271716150800399	-0.248682944140146	0.200175596203155	-0.0799397651222599	0.285357348157263	-0.231177509528595
1.152	-0.0791606812244851	0.282401153408445	-0.302028687196284	0.775098485818134	0.026995670610231	-0.248859812964477	0.200262874688795	-0.0805946638927347	0.285292545439149	-0.231369546672943
1.153	-0.0787959180796055	0.282136666266546	-0.301870200693743	0.775748296087572	0.0268189964259113	-0.249036198118676	0.200350771240767	-0.0812483716413824	0.285227007069705	-0.231561727231435
1.154	-0.0784316970628753	0.281871219223359	-0.301711494569576	0.776395347805782	0.0266415907825785	-0.249212094214761	0.20043928514973	-0.0819008698729969	0.285160743285642	-0.231754050446895
1.155	-0.0780680167222335	0.281604803453005	-0.3015525627493	0.777039630829341	0.0264634514621916	-0.2493874960865	0.200528415302982	-0.0825521400735265	0.285093764530475	-0.231946515466487
1.156	-0.0777048754557154	0.281337410402383	-0.3013933989693	0.777681135598091	0.026284575987496	-0.249562398813288	0.200618160330736	-0.0832021636650282	0.285026081348372	-0.232139121458394
1.157	-0.0773422715637638	0.281069031702436	-0.301233996856139	0.778319853381502	0.0261049617764559	-0.249736797803947	0.200708518711281	-0.0838509220102111	0.284957704321145	-0.232331867477748
1.158	-0.0769802032588839	0.280799659173966	-0.30107435006264	0.778955776503738	0.0259246061242126	-0.24991068891833	0.200799488827145	-0.0844983964973705	0.284888644035511	-0.232524752283687
1.159	-0.07661866856874	0.280529284888957	-0.300914452219252	0.779588898204012	0.0257435060904333	-0.250084068619521	0.200891068978288	-0.0851445686366058	0.284818911016126	-0.232717774310216
1.16	-0.0762576651588639	0.280257901124383	-0.300754296768112	0.780219212251117	0.025561658493024	-0.250256934068123	0.200983257393116	-0.0857894201013627	0.284748515658119	-0.232910931787504
1.161	-0.075897190123644	0.279985500256268	-0.300593876953399	0.780846712697556	0.0253790600957512	-0.250429283041057	0.201076052220284	-0.086432932747991	0.284677468180248	-0.233104222845812
1.162	-0.0755372399445461	0.27971207473034	-0.300433185958745	0.781471393857338	0.0251957077974336	-0.250601113721713	0.201169451444168	-0.087075088583167	0.284605778600024	-0.233297645510598
1.163	-0.0751778107077778	0.279437617095047	-0.300272216926633	0.78209325040058	0.0250115986192125	-0.250772424543593	0.201263452814917	-0.0877158696345779	0.284533456795572	-0.233491197675474
1.164	-0.0748188983838871	0.2791621200362	-0.300110962829536	0.782712277450874	0.0248267295574541	-0.25094321414586	0.201358053875294	-0.0883552578442956	0.284460512632677	-0.233684877101776
1.165	-0.0744604990204261	0.278885576385341	-0.299949416385147	0.783328470610953	0.0246410974832656	-0.251113481327599	0.201453251986915	-0.088993235096095	0.284386956057554	-0.233878681383057
1.166	-0.0741026088614862	0.278607979100609	-0.299787570129188	0.783941825970711	0.0244546991658581	-0.251283225000774	0.201549044264996	-0.0896297832893829	0.284312797162012	-0.234072607930159
1.167	-0.0737452244355106	0.27832932125482	-0.299625416628251	0.784552340188827	0.0242675313694645	-0.25145244422423	0.201645427491315	-0.0902648843428578	0.284238046269375	-0.23426665406836
1.168	-0.0733883425968565	0.278049596003493	-0.299462948660968	0.785160010631201	0.0240795909299625	-0.251621138253394	0.201742398136861	-0.0908985201448826	0.284162713963105	-0.234460817108087
1.169	-0.073031960457939	0.277768796517957	-0.299300159205874	0.78576483548092	0.0238908747644875	-0.251789306503785	0.201839952463792	-0.0915306725360592	0.284086810952655	-0.234655094248984
1.17	-0.0726760752562753	0.277486915974041	-0.299137041279582	0.786366813838998	0.023701379793624	-0.251956948431648	0.201938086541915	-0.0921613233900056	0.284010347890248	-0.234849482433374
1.171	-0.0723206842464825	0.277203947587075	-0.298973587757725	0.786965945800266	0.0235111028239449	-0.252124063427464	0.202036796180833	-0.092790454716945	0.2839333353378	-0.23504397825264
1.172	-0.0719657845932468	0.276919884610785	-0.298809791318471	0.787562232347122	0.02332004050854	-0.252290650802078	0.202136076862671	-0.0934180486041126	0.283855783913066	-0.23523857785351
1.173	-0.0716113732616247	0.276634720329798	-0.298645644552155	0.788155675116374	0.0231281893914296	-0.252456709853876	0.202235923682263	-0.0940440870476671	0.283777704500896	-0.235433276908093
1.174	-0.0712574470172249	0.276348448070552	-0.298481140059541	0.788746276238505	0.0229355459455919	-0.252622239979967	0.202336331365251	-0.0946685519570291	0.283699108358171	-0.235628070770626
1.175	-0.0709040026089027	0.276061061190345	-0.298316270439907	0.789334038264957	0.022742106601871	-0.252787240788918	0.202437294347775	-0.0952914253869676	0.283620007026816	-0.235822954682434
1.176	-0.0705510370642825	0.275772553035228	-0.298151028282569	0.789918964141418	0.0225478678253758	-0.252951712173082	0.202538806776438	-0.0959126897617956	0.283540412154252	-0.236017923786586
1.177	-0.0701985479768422	0.275482916862443	-0.297985406209741	0.790501057234306	0.0223528262250571	-0.253115654332541	0.202640862467917	-0.0965323278755076	0.283460335384903	-0.236212972973818
1.178	-0.069846533656728	0.275192145756508	-0.297819396922732	0.791080321405645	0.0221569786150297	-0.253279067806776	0.202743454945646	-0.0971503226999278	0.283379788387437	-0.236408096775388
1.179	-0.0694949930545258	0.274900232616425	-0.297652993234056	0.791656761090699	0.0219603220213288	-0.253441953550347	0.202846577514204	-0.0977666572246036	0.28329878296836	-0.236603289421871
1.18	-0.0691439255618401	0.274607170143989	-0.297486188089678	0.792230381293113	0.0217628537248088	-0.253604312927784	0.20295022329838	-0.0983813144409567	0.283217331165341	-0.236798545046765
1.181	-0.0687933308847401	0.274312950781784	-0.297318974582633	0.792801187417102	0.0215645713010443	-0.253766147557987	0.203054385263261	-0.0989942773921503	0.283135445213288	-0.236993857895193
1.182	-0.0684432089777326	0.274017566766337	-0.297151346010504	0.793369184978711	0.0213654726088366	-0.253927459177653	0.203159056219063	-0.0996055291812297	0.283053137389301	-0.237189222319062
1.183	-0.0680935599090191	0.273721010243142	-0.29698329594799	0.793934379353437	0.0211655558359094	-0.254088249663937	0.203264228799251	-0.100215052884137	0.282970419892353	-0.237384632566923
1.184	-0.0677443837027917	0.273423273223544	-0.296814818190597	0.794496775671883	0.020964819572543	-0.254248521171586	0.203369895505888	-0.100822831434857	0.28288730486541	-0.23758008258154
1.185	-0.0673956802827314	0.27312434748946	-0.296645906614415	0.795056378909059	0.0207632627822576	-0.254408276254135	0.20347604884542	-0.101428847567546	0.282803804461385	-0.237775565919057
1.186	-0.0670474495159806	0.27282422460461	-0.296476555109032	0.795613194104912	0.0205608846693399	-0.254567517843343	0.203582681368898	-0.102033083770405	0.282719930845887	-0.237971075851429
1.187	-0.0666996912842575	0.272522895983288	-0.296306757599519	0.796167226559951	0.0203576845583232	-0.254726249139583	0.203689785543489	-0.102635522230603	0.282635696136356	-0.238166605608988
1.188	-0.0663524055298226	0.272220353009241	-0.296136508065894	0.796718481932709	0.0201536619205227	-0.254884473584791	0.20379735363683	-0.103236144848163	0.282551112299005	-0.238362148512972
1.189	-0.0660055922799173	0.271916587154474	-0.295965800502127	0.797266966237857	0.0199488165251108	-0.255042194813023	0.203905377735532	-0.103834933316971	0.282466191095756	-0.23855769783419
1.19	-0.0656592516555078	0.271611589938754	-0.295794628897575	0.797812685795389	0.0197431486179284	-0.25519941638258	0.204013849826085	-0.104431869169201	0.282380944123993	-0.238753246520168
1.191	-0.065313383806235	0.271305352804187	-0.295622987295659	0.798355647226951	0.0195366590676349	-0.25535614154671	0.204122761879753	-0.10502693376498	0.282295382842982	-0.238948787062437
1.192	-0.0649679887787849	0.270997867101927	-0.295450869852756	0.798895857506498	0.0193293493672461	-0.255512373357684	0.204232105957074	-0.105620108300819	0.28220951852906	-0.239144311563054
1.193	-0.0646230664544848	0.270689124186654	-0.295278270859883	0.799433324085676	0.0191212214898021	-0.255668114851613	0.204341874285886	-0.106211373831813	0.282123362172961	-0.239339811834337
1.194	-0.0642786166316966	0.270379115518474	-0.295105184762126	0.799968055097528	0.0189122777193742	-0.255823369024337	0.20445205923597	-0.10680071124038	0.282036924356002	-0.239535279458943
1.195	-0.063934639196368	0.270067832689824	-0.294931606181382	0.800500059383951	0.0187025205485282	-0.25597813869638	0.204562653215973	-0.107388101159724	0.281950215191425	-0.239730705849092
1.196	-0.0635911342747019	0.269755267368716	-0.294757529927722	0.801029346212413	0.0184919527272552	-0.256132426396909	0.204673648592529	-0.107973523960131	0.281863244316422	-0.239926082277356
1.197	-0.0632481023011204	0.269441411238266	-0.294582951014083	0.801555924971326	0.0182805773985521	-0.256286234292419	0.204785037664689	-0.108556959830161	0.281776020899068	-0.240121399820353
1.198	-0.0629055440131391	0.269126255998222	-0.294407864713778	0.802079805075811	0.018068398171026	-0.256439564173524	0.20489681264183	-0.109138388812014	0.281688553802077	-0.240316649282235
1.199	-0.0625634603789824	0.268809793428452	-0.294232266671106	0.802600995948142	0.0178554191407224	-0.256592417451234	0.205008965635925	-0.109717790724445	0.281600851853345	-0.240511821258818
1.2	-0.0622218524964312	0.268492015454295	-0.294056152963045	0.803119506908356	0.0176416448878527	-0.256744795158068	0.205121488708273	-0.110295145098954	0.281512923903161	-0.240706906285474
1.201	-0.0618807215325856	0.268172914161125	-0.293879520027506	0.803635347086688	0.0174270804288518	-0.256896698059995	0.205234373898826	-0.110870431237967	0.281424778667776	-0.240901894873433
1.202	-0.0615400686682425	0.267852481801554	-0.293702364498856	0.80414852550555	0.0172117312068835	-0.257048126878432	0.205347613223796	-0.111443628334101	0.281336424615665	-0.241096777474527
1.203	-0.0611998950236567	0.26753071088884	-0.293524683019262	0.804659051287795	0.0169956031731823	-0.257199082497797	0.205461198732765	-0.112014715519162	0.281247869925635	-0.241291544474435
1.204	-0.0608602016056056	0.267207594313304	-0.293346472100051	0.805166933845967	0.0167787028571637	-0.25734956612773	0.205575122592658	-0.112583671859889	0.281159122445433	-0.241486186202454
1.205	-0.0605209892278403	0.266883125315619	-0.293167728059144	0.805672182844779	0.016561037306612	-0.257499579362358	0.20568937713084	-0.113150476404757	0.281070189714341	-0.241680693008302
1.206	-0.0601822583737253	0.266557297365341	-0.292988447015686	0.806174807853954	0.0163426138806814	-0.257649124012577	0.205803954856	-0.113715108262405	0.280981079071174	-0.241875055429198
1.207	-0.0598440091150771	0.266230104097791	-0.292808624942101	0.806674817921974	0.0161234399796698	-0.257798201819402	0.205918848437032	-0.114277546637522	0.28089179775508	-0.242069264316975
1.208	-0.0595062411997538	0.265901539314867	-0.292628257753221	0.807172221363732	0.0159035228344531	-0.257946814274057	0.206034050628907	-0.114837770799106	0.280802352999255	-0.242263310809625
1.209	-0.0591689542840119	0.265571597018166	-0.292447341378287	0.807667025786082	0.0156828694490061	-0.25809496259749	0.206149554197097	-0.115395760024469	0.280712752146439	-0.242457186205061
1.21	-0.0588321481571	0.265240271440328	-0.292265871780889	0.808159238171167	0.0154614866915862	-0.258242647808588	0.206265351882647	-0.115951493618918	0.280623002686232	-0.242650881842731
1.211	-0.0584958228324661	0.264907557038063	-0.292083844980924	0.808648864935858	0.0152393814411386	-0.258389870820374	0.206381436444279	-0.11650495099544	0.280533112178469	-0.242844389010403
1.212	-0.0581599785150291	0.264573448489636	-0.291901257135241	0.809135911996135	0.0150165606729637	-0.258536632513768	0.206497800737297	-0.117056111710693	0.280443088169945	-0.243037698945206
1.213	-0.0578246154786579	0.264237940675122	-0.291718104595504	0.809620384819559	0.0147930313813717	-0.258682933710175	0.206614437755404	-0.117604955463007	0.280352938139878	-0.243230802957859
1.214	-0.0574897339083373	0.263901028591702	-0.291534383843001	0.810102288445455	0.0145688003748801	-0.258828775065028	0.206731340679128	-0.118151462064957	0.280262669459176	-0.243423692509653
1.215	-0.057155333788349	0.263562707279022	-0.291350091412397	0.810581627531602	0.014343874124286	-0.258974157005	0.206848502959638	-0.118695611366681	0.280172289371049	-0.243616359161897
1.216	-0.0568214148640471	0.263222971811593	-0.291165223965816	0.811058406499508	0.0141182587265308	-0.259119079711443	0.206965918376087	-0.119237383236136	0.28008180491552	-0.243808794495794
1.217	-0.0564879766583465	0.262881817379935	-0.290979778399448	0.811532629702596	0.0138919598999741	-0.259263543082152	0.207083581040019	-0.119776757642197	0.279991222790437	-0.244000990073073
1.218	-0.056155018482664	0.2625392394239	-0.290793751834537	0.812004301496016	0.0136649830539895	-0.259407546697177	0.207201485363146	-0.120313714682263	0.279900549269417	-0.244192937476618
1.219	-0.0558225394292399	0.262195233684354	-0.290607141569787	0.812473426227281	0.0134373334947402	-0.259551089829342	0.207319626011568	-0.120848234553757	0.279809790162618	-0.244384628424654
1.22	-0.0554905384247113	0.261849796165146	-0.290419945056066	0.812940008145358	0.0132090165606967	-0.259694171446471	0.207437997866204	-0.121380297588298	0.279718950770537	-0.244576054832116
1.221	-0.0551590143965016	0.261502923106997	-0.290232159919703	0.813404051210152	0.0129800375622654	-0.259836790146909	0.207556595978554	-0.121909884237984	0.279628035950923	-0.244767208745942
1.222	-0.0548279664358272	0.261154610999957	-0.290043784063534	0.813865558953707	0.0127504017584715	-0.259978944100641	0.207675415495607	-0.12243697493902	0.279537050306067	-0.244958082246958
1.223	-0.0544973937271048	0.26080485664128	-0.289854815711596	0.814324534486785	0.0125201144742319	-0.26012063111356	0.20779445157764	-0.122961550022361	0.279445998257143	-0.245148667385256
1.224	-0.0541672952960833	0.260453657226327	-0.289665253323399	0.814780980540332	0.0122891811719781	-0.260261848740817	0.207913699390412	-0.123483589741802	0.279354883984346	-0.24533895616545
1.225	-0.0538376698904343	0.260101010357821	-0.289475095538036	0.815234899511822	0.0120576074018618	-0.260402594268138	0.208033154190355	-0.124003074300732	0.279263711416535	-0.245528940601245
1.226	-0.053508516074106	0.259746913952994	-0.289284341216291	0.81568629362934	0.0118253987391172	-0.260542864653989	0.208152811408857	-0.124519983801569	0.279172484213084	-0.245718612775015
1.227	-0.0531798324192383	0.259391366233338	-0.289092989467153	0.816135165154158	0.0115925607561315	-0.260682656629655	0.208272666668179	-0.125034298142998	0.27908120565301	-0.245907964828658
1.228	-0.0528516177005359	0.259034365829802	-0.288901039609471	0.816581516331203	0.0113590989414735	-0.260821966837868	0.208392715752071	-0.125545996993249	0.278989878531137	-0.246096988906433
1.229	-0.0525238709853814	0.258675911830537	-0.288708491141601	0.817025349038162	0.0111250185951288	-0.260960791797721	0.208512954545836	-0.126055059980806	0.278898505089981	-0.24628567709078
1.23	-0.0521965915855458	0.258316003732766	-0.288515343788798	0.817466664415413	0.0108903248392431	-0.261099127742428	0.208633378948134	-0.126561467025284	0.278807087016057	-0.246474021376014
1.231	-0.0518697789793782	0.257954641350837	-0.288321597588976	0.81790546270015	0.0106550226768216	-0.261236970542182	0.208753984823127	-0.127065198548963	0.278715625621601	-0.246662013754089
1.232	-0.051543432814112	0.257591824712684	-0.288127252923859	0.818341743262308	0.0104191169531748	-0.261374315750475	0.208874768038066	-0.127566235436416	0.27862412213413	-0.246849646352867
1.233	-0.0512175529229498	0.257227554009751	-0.287932310478233	0.818775504745026	0.0101826122922793	-0.261511158647565	0.208995724521901	-0.12806455886918	0.278532577866138	-0.247036911476353
1.234	-0.0508921392160625	0.256861829592333	-0.287736771145948	0.819206745220763	0.00994551311978819	-0.261647494282901	0.209116850293349	-0.128560150210176	0.278440994256086	-0.247223801548221
1.235	-0.0505671915043358	0.256494651972517	-0.287540635908481	0.819635462324655	0.00970782368241417	-0.261783317515462	0.2092381414752	-0.129052990987546	0.278349372850964	-0.247410309015581
1.236	-0.0502427093742257	0.256126021856445	-0.287343905771996	0.820061653319489	0.00946954793953268	-0.261918622988987	0.209359594299435	-0.129543062961596	0.278257715145892	-0.24759642626867
1.237	-0.0499186920795827	0.255755940139566	-0.287146581808326	0.820485315026219	0.00923068942737789	-0.262053405115398	0.209481205110335	-0.130030348209486	0.278166022367343	-0.247782145689436
1.238	-0.0495951385346923	0.255384407818422	-0.286948665214184	0.820906443724537	0.00899125132119613	-0.262187658087026	0.209602970392484	-0.130514829188121	0.278074295470554	-0.247967459782019
1.239	-0.0492720475080484	0.255011425935432	-0.286750157260571	0.821325035214429	0.00875123665642288	-0.26232137583303	0.209724886799771	-0.130996488809798	0.277982535314673	-0.248152361224289
1.24	-0.0489494178135137	0.254636995608754	-0.286551059177323	0.821741085026694	0.00851064841869671	-0.262454551935673	0.209846951156454	-0.131475310476605	0.277890742823289	-0.248336842824878
1.241	-0.0486272484051657	0.254261118085248	-0.286351372132688	0.822154588604709	0.00826948940506293	-0.262587179559202	0.209969160431426	-0.131951278029594	0.277798919116605	-0.24852089744437
1.242	-0.0483055385181512	0.253883794764505	-0.286151097281752	0.822565541361378	0.00802776198556597	-0.262719251440985	0.210091511667668	-0.132424375730252	0.27770706552962	-0.248704517961729
1.243	-0.0479842877771082	0.253505027157967	-0.285950235818299	0.822973938691745	0.00778546788538806	-0.262850759986882	0.210214001925316	-0.132894588337753	0.277615183473491	-0.248887697335154
1.244	-0.047663496118188	0.253124816809188	-0.285748789044752	0.823379775988093	0.0075426081085342	-0.262981697409886	0.210336628268985	-0.133361901194661	0.277523274382724	-0.249070428685811
1.245	-0.0473431636307267	0.25274316524522	-0.285546758424053	0.823783048604685	0.00729918309481015	-0.263112055802926	0.210459387676915	-0.133826300194169	0.277431339869656	-0.24925270533026
1.246	-0.0470232904660271	0.252360074009328	-0.285344145603091	0.824183751811787	0.00705519304443479	-0.263241827122684	0.210582276907173	-0.134287771621338	0.2773393819004	-0.249434520725333
1.247	-0.0467038768314015	0.251975544742828	-0.285140952407318	0.824581880807429	0.00681063824951139	-0.263371003134091	0.210705292457656	-0.134746302063167	0.277247402770418	-0.249615868312103
1.248	-0.046384923046218	0.25158957919029	-0.284937180803706	0.824977430736479	0.00656551927306053	-0.263499575364415	0.210828430586536	-0.135201878460995	0.27715540483736	-0.249796741328406
1.249	-0.0460664296047652	0.25120217912248	-0.284732832857117	0.8253703966846	0.00631983687924255	-0.263627535133315	0.210951687380697	-0.135654488127455	0.277063390218938	-0.249977132717138
1.25	-0.0457483972103604	0.250813346310898	-0.284527910704875	0.825760773707152	0.00607359178989708	-0.26375487364884	0.211075058877889	-0.136104118682097	0.276971360712141	-0.250157035182072
1.251	-0.0454308267879694	0.250423082574968	-0.284322416575619	0.826148556865415	0.00582678447698726	-0.263881582018834	0.211198541177039	-0.136550758052741	0.276879317918762	-0.250336441309244
1.252	-0.045113719462991	0.250031389823181	-0.284116352830443	0.826533741136831	0.00557941517906806	-0.264007651157732	0.211322130537407	-0.136994394592844	0.276787263371243	-0.250515343680172
1.253	-0.0447970765345131	0.249638270088822	-0.283909722008791	0.826916321187286	0.00533148413294377	-0.264133071765757	0.211445823454876	-0.137435017201148	0.276695198609078	-0.250693734939418
1.254	-0.044480899495306	0.249243725573905	-0.283702526874914	0.827296291180746	0.00508299180630313	-0.264257834431717	0.211569616642609	-0.137872615348113	0.276603125218688	-0.250871607743638
1.255	-0.0441651901043593	0.248847758641198	-0.283494770422889	0.82767364473434	0.0048339389663463	-0.264381929757803	0.211693506943029	-0.138307179010398	0.276511044744257	-0.251048954628295
1.256	-0.0438499504683897	0.248450371756844	-0.283286455835642	0.82804837494082	0.00458432660564676	-0.264505348448748	0.211817491259452	-0.138738698566816	0.276418958527719	-0.251225767911942
1.257	-0.0435351829914219	0.248051567430646	-0.28307758643131	0.828420474442811	0.00433415582983536	-0.264628081327001	0.211941566505547	-0.139167164810349	0.276326867663342	-0.251402039696772
1.258	-0.0432208901379838	0.24765134816395	-0.282868165611745	0.828789935639334	0.00408342773362666	-0.264750119264433	0.212065729576321	-0.139592569126511	0.276234773024252	-0.251577761994798
1.259	-0.0429070742510576	0.247249716457761	-0.282658196853789	0.829156750952533	0.00383214328581213	-0.264871453103391	0.212189977421254	-0.140014903635724	0.276142675196484	-0.251752926876133
1.26	-0.0425937376230536	0.246846674861908	-0.282447683761959	0.829520912978089	0.00358030336967514	-0.26499207361395	0.212314307204409	-0.140434161197925	0.276050574376376	-0.251927526493573
1.261	-0.0422808826258835	0.24644222594502	-0.28223663009253	0.829882414482081	0.00332790897040445	-0.2651119714943	0.212438716419342	-0.140850335383721	0.275958470352901	-0.25210155305549
1.262	-0.0419685116691717	0.246036372212579	-0.282025039724428	0.830241248349985	0.00307496127571828	-0.265231137402693	0.212563202875928	-0.141263420495036	0.275866362576366	-0.252274998851873
1.263	-0.0416566270781231	0.24562911606725	-0.281812916633627	0.830597407594716	0.00282146162551916	-0.265349561975949	0.212687764568538	-0.141673411605099	0.275774250327767	-0.252447856306428
1.264	-0.0413452310195965	0.245220459818305	-0.281600264856445	0.83095088547294	0.00256741138065324	-0.265467235830147	0.212812399476698	-0.142080304557454	0.275682132930691	-0.252620118068982
1.265	-0.0410343254182492	0.244810405758097	-0.281387088448929	0.831301675664049	0.00231281172718708	-0.265584149513426	0.212937105420234	-0.142484095962334	0.275590009834584	-0.252791777167087
1.266	-0.040723911838757	0.244398956230591	-0.281173391468356	0.831649772359281	0.00205766354266719	-0.265700293398532	0.213061880112096	-0.142884783221182	0.275497880562587	-0.252962827083968
1.267	-0.0404139914663146	0.243986113575465	-0.280959177978465	0.831995170178138	0.00180196746471508	-0.265815657640693	0.213186721324378	-0.143282364494494	0.275405744723361	-0.253133261674447
1.268	-0.0401045652137501	0.243571880050028	-0.28074445210915	0.832337864066991	0.00154572407273594	-0.265930232277744	0.213311626925113	-0.14367683860924	0.275313602129459	-0.253303074991812
1.269	-0.0397956337700545	0.243156257798986	-0.280529218128381	0.832677849321626	0.00128893397315462	-0.266044007391983	0.213436594772958	-0.144068205074859	0.275221452865188	-0.253472261119194
1.27	-0.0394871974951842	0.242739248792089	-0.280313480428816	0.833015121634028	0.00103159775976652	-0.266156973183247	0.213561622636008	-0.144456464248701	0.275129297282649	-0.253640814131391
1.271	-0.0391792563216494	0.242320854810854	-0.280097243452427	0.833349677096172	0.000773715959254831	-0.266269119886079	0.213686708210926	-0.144841617422795	0.275037135955307	-0.253808728183208
1.272	-0.038871809904033	0.24190107754632	-0.279880511604009	0.833681512223269	0.000515288905276553	-0.266380437625952	0.213811849231529	-0.145223666720752	0.274944969596784	-0.253975997511235
1.273	-0.0385648580287882	0.241479918660942	-0.279663289143201	0.834010624015689	0.000256316542595837	-0.266490916334961	0.213937043557267	-0.145602614996426	0.274852799094238	-0.254142616324081
1.274	-0.0382584010337075	0.241057379801662	-0.279445580135147	0.834337010033137	-3.20158222962071e-06	-0.266600545766616	0.214062289119879	-0.145978465836139	0.274760625684464	-0.254308578736377
1.275	-0.0379524400649398	0.240633462652141	-0.279227388550287	0.834660668335768	-0.000263266003893081	-0.266709315587335	0.214187583811998	-0.146351223518688	0.274668451037011	-0.25447387876213
1.276	-0.0376469771933543	0.240208168926227	-0.279008718447721	0.834981597150551	-0.000523876879450884	-0.26681721549062	0.21431292545719	-0.146720892904228	0.274576277173089	-0.254638510335434
1.277	-0.0373420154316317	0.239781500261134	-0.278789574135587	0.835299794450223	-0.000785033750484528	-0.266924235277592	0.214438311842091	-0.147087479394017	0.27448410640638	-0.254802467363306
1.278	-0.0370375586346598	0.239353458137979	-0.278569960228429	0.835615257760677	-0.00104673566771281	-0.267030364888227	0.214563740754944	-0.14745098894031	0.274391941369754	-0.254965743759325
1.279	-0.0367336112984916	0.238924043864404	-0.27834988153193	0.83592798427966	-0.00130898147288617	-0.267135594398206	0.214689210027099	-0.147811427999554	0.274299785048361	-0.255128333405933
1.28	-0.036430178386388	0.238493258567831	-0.278129342852407	0.83623797115787	-0.00157177002480518	-0.267239914024608	0.214814717582773	-0.148168803512463	0.274207640748265	-0.25529023010403
1.281	-0.036127265247314	0.23806110318882	-0.277908348944924	0.836545215675828	-0.00183510021165057	-0.267343314189854	0.214940261513398	-0.14852312299516	0.274115511994383	-0.255451427620666
1.282	-0.0358248775405002	0.237627578548233	-0.27768690460743	0.836849715176017	-0.00209897074352497	-0.267445785560519	0.215065840142489	-0.148874394607542	0.2740234024356	-0.255611919796485
1.283	-0.0355230211558802	0.237192685480166	-0.277465014746325	0.837151466896815	-0.0023633800311594	-0.267547318929593	0.215191451994676	-0.149222627109005	0.273931315742295	-0.25577170058402
1.284	-0.0352217021884711	0.236756424793983	-0.277242684314414	0.837450467885951	-0.00262832636310103	-0.267647905050528	0.21531709569011	-0.149567829815877	0.273839255460911	-0.255930764050052
1.285	-0.0349209269050015	0.236318797050564	-0.277019918215848	0.837746715001927	-0.00289380820273914	-0.267747534643808	0.215442769888358	-0.149910012619629	0.273747224939548	-0.256089104396762
1.286	-0.0346207016533985	0.235879802497274	-0.276796721336682	0.838040205002184	-0.00315982435287931	-0.267846198526106	0.215568473350414	-0.15024918597787	0.273655227367746	-0.256246715917103
1.287	-0.0343210328189362	0.235439441198818	-0.276573098651552	0.838330934762453	-0.00342637392200554	-0.267943887670389	0.215694205028028	-0.150585360835399	0.273563265823695	-0.256403592900393
1.288	-0.034021926894568	0.234997713090745	-0.276349055253604	0.838618901557636	-0.00369345610022268	-0.268040593229159	0.215819964029585	-0.15091854854379	0.273471343271203	-0.256559729609803
1.289	-0.0337233905630618	0.23455461796056	-0.276124596312105	0.838904103212064	-0.00396106979810598	-0.268136306648184	0.215945749496878	-0.151248760844215	0.273379462549638	-0.256715120327047
1.29	-0.033425430663833	0.23411015549028	-0.275899727001453	0.839186538051889	-0.00422921330711411	-0.268231019778628	0.216071560530685	-0.151576009910992	0.273287626371705	-0.256869759411149
1.291	-0.0331280540284735	0.23366432532819	-0.275674452356258	0.839466204832559	-0.00449788412761012	-0.268324724796406	0.216197396159128	-0.151900308418761	0.273195837320873	-0.257023641341531
1.292	-0.0328312672910294	0.233217127134653	-0.27544877710769	0.839743102730238	-0.00476707907497546	-0.268417413984359	0.216323255296136	-0.152221669588045	0.273104097926616	-0.257176760673842
1.293	-0.0325350768008799	0.232768560579083	-0.275222705655545	0.840017231329916	-0.00503679463604479	-0.268509079566585	0.216449136755147	-0.152540107194731	0.273012410789817	-0.257329111934843
1.294	-0.0322394886454481	0.232318625336382	-0.274996242174675	0.840288590630636	-0.00530702725475218	-0.268599713569509	0.21657503936174	-0.152855635567329	0.272920778572697	-0.257480689576681
1.295	-0.0319445087086031	0.231867321154718	-0.274769390713029	0.840557181053421	-0.00557777328921408	-0.268689307641486	0.216700962060688	-0.153168269600902	0.272829203887962	-0.257631488009553
1.296	-0.0316501426994055	0.231414647914114	-0.274542155183775	0.840823003384628	-0.00584902872799136	-0.268777852989192	0.216826903938051	-0.153478024797084	0.272737689280083	-0.257781501714549
1.297	-0.0313563961279924	0.230960605590344	-0.274314539317049	0.841086058712379	-0.00612078893740318	-0.268865340521855	0.216952864201427	-0.153784917269209	0.272646237264116	-0.25793072543571
1.298	-0.0310632742685192	0.230505194179254	-0.274086546684926	0.841346348369304	-0.0063930486896843	-0.268951760996522	0.217078842123814	-0.154088963667309	0.272554850365042	-0.258079154333987
1.299	-0.0307707821105796	0.230048413646586	-0.27385818079665	0.841603873759095	-0.00666580241876533	-0.269037105045249	0.217204836923161	-0.154390181082017	0.272463531235867	-0.258226784007424
1.3	-0.0304789243136352	0.22959026393428	-0.273629445166451	0.841858636095687	-0.00693904440592701	-0.269121363241687	0.217330847652505	-0.154688586941198	0.272372282804749	-0.258373610392659
1.301	-0.030187705247245	0.22913074498549	-0.273400343234664	0.842110636274831	-0.00721276880315353	-0.269204526253615	0.217456873185451	-0.15498419886786	0.272281108372027	-0.258519629666343
1.302	-0.0298971290350247	0.228669856695325	-0.273170878245629	0.842359874946522	-0.00748696961054502	-0.269286584967963	0.217582912278961	-0.15527703458416	0.272190011613633	-0.258664838268522
1.303	-0.0296071994621876	0.228207598862891	-0.272941053306458	0.842606352626148	-0.00776164062842115	-0.269367530591926	0.217708963640452	-0.155567111979622	0.272098996441526	-0.25880923299539
1.304	-0.0293179198607216	0.227743971276031	-0.272710871511851	0.842850069726651	-0.00803677531869551	-0.269447354783459	0.217835025972531	-0.155854449276932	0.272008066921352	-0.258952811057886
1.305	-0.0290292931987896	0.227278973827165	-0.272480335939971	0.843091026533332	-0.0083123666359255	-0.269526049776679	0.217961098047223	-0.156139065081672	0.271917227396998	-0.259095570079403
1.306	-0.0287413224171617	0.226812606553001	-0.272249449642754	0.843329223158521	-0.00858840706223212	-0.2696036084304	0.218087178808961	-0.156420978286424	0.271826482558255	-0.259237508020987
1.307	-0.0284540108122009	0.226344869635943	-0.272018215742497	0.843564659506147	-0.00886488888627609	-0.269680024169701	0.218213267445352	-0.15670020800079	0.271735837287266	-0.259378623086187
1.308	-0.0281673622504225	0.225875763354153	-0.271786637518548	0.843797335248621	-0.00914180442813755	-0.269755290858888	0.218339363422268	-0.156976773543722	0.271645296447485	-0.259518913706485
1.309	-0.0278813812117064	0.22540528798835	-0.271554718398385	0.844027249770375	-0.00941914604619562	-0.269829402690001	0.218465466456775	-0.157250694401406	0.271554864779764	-0.259658378550408
1.31	-0.0275960727185326	0.2249334437572	-0.271322461922863	0.844254402133302	-0.00969690604068364	-0.26990235417765	0.218591576388537	-0.157521990111074	0.271464546969829	-0.259797016449818
1.311	-0.0273114421287699	0.224460230783789	-0.271089871742406	0.844478791185395	-0.00997507658669458	-0.269974140246068	0.218717693062944	-0.157790680145518	0.271374347829276	-0.259934826366232
1.312	-0.0270274948508502	0.223985649134038	-0.270856951552539	0.844700415739332	-0.0102536497195948	-0.270044756258112	0.218843816367321	-0.158056783908224	0.271284272411582	-0.260071807421751
1.313	-0.0267442361396194	0.223509698947578	-0.270623704922061	0.844919274654086	-0.0105326173307868	-0.270114197944554	0.218969946349768	-0.158320320777553	0.271194325906589	-0.260207958810913
1.314	-0.0264616710193546	0.223032380469591	-0.270390135165144	0.845135366820747	-0.0108119712146455	-0.270182461367179	0.219096083267531	-0.158581310088717	0.271104513399134	-0.26034327970216
1.315	-0.0261798042177566	0.222553693924744	-0.270156245382403	0.845348691147436	-0.0110917031619895	-0.270249542917502	0.219222227575515	-0.158839771170409	0.271014839749137	-0.260477769354445
1.316	-0.0258986400854629	0.222073639460592	-0.26992203862453	0.845559246557735	-0.011371804924592	-0.27031543919546	0.219348379921943	-0.159095723522783	0.270925309615613	-0.260611427340721
1.317	-0.0256181826252222	0.221592217205685	-0.269687518079573	0.845767031991787	-0.0116522680114053	-0.270380146793799	0.219474541117794	-0.159349186926886	0.270835927453033	-0.260744253682949
1.318	-0.0253384355871547	0.221109427316001	-0.269452687174463	0.845972046486982	-0.0119330835084215	-0.27044366221459	0.219600712036929	-0.159600181351708	0.27074669747099	-0.260876248891733
1.319	-0.0250594024885227	0.220625270010969	-0.26921754949052	0.846174289324977	-0.0122142420610443	-0.27050598199373	0.219726893498889	-0.159848726850451	0.270657623650133	-0.26100741393345
1.32	-0.0247810866277643	0.220139745587915	-0.268982108592221	0.846373760072135	-0.0124957340294973	-0.270567102838958	0.219853086234317	-0.160094843603098	0.27056870979422	-0.261137750126626
1.321	-0.0245034911697458	0.219652854443388	-0.268746367916011	0.846570458447306	-0.0127775497804695	-0.270627021586123	0.219979290935575	-0.160338551990273	0.27047995951047	-0.261267259073634
1.322	-0.0242266191707456	0.219164597180673	-0.268510330698689	0.846764384090225	-0.0130596799799174	-0.270685735060141	0.220105508315645	-0.160579872568297	0.270391376096203	-0.261395942688512
1.323	-0.0239504734233304	0.218674974654822	-0.268273999965838	0.846955536345841	-0.013342115673648	-0.270743240045668	0.220231739147689	-0.160818825990051	0.270302962467876	-0.261523803221302
1.324	-0.0236750562358787	0.218183987861673	-0.268037378578708	0.847143914178648	-0.013624848095093	-0.270799533341297	0.220357984258773	-0.161055432938213	0.270214721211429	-0.261650843234445
1.325	-0.0234003693639216	0.217691637850508	-0.267800469238908	0.847329516177393	-0.0139078684328087	-0.270854611749575	0.220484244470163	-0.161289714089074	0.270126654626176	-0.261777065580779
1.326	-0.0231264141078336	0.217197925744599	-0.267563274400154	0.847512340546861	-0.0141911678201061	-0.270908471996423	0.220610520567105	-0.161521690049745	0.270038764669252	-0.261902473346093
1.327	-0.0228531914766502	0.216702852803954	-0.267325796114988	0.847692385063928	-0.0144747374847345	-0.270961110712704	0.220736813331448	-0.161751381171329	0.269951052891848	-0.262027069714442
1.328	-0.0225807024158194	0.216206420492496	-0.26708803595449	0.847869646975077	-0.0147585688740924	-0.271012524547174	0.220863123601176	-0.161978807408326	0.269863520431484	-0.262150857871806
1.329	-0.0223089480146267	0.215708630508817	-0.266849995059039	0.848044122867781	-0.0150426537827031	-0.271062710302747	0.220989452354559	-0.162203988468667	0.269776168033304	-0.262273841094728
1.33	-0.0220379295516853	0.215209484788524	-0.266611674215643	0.848215808608273	-0.0153269845149923	-0.271111665013749	0.221115800796146	-0.162426944094132	0.269688996135756	-0.262396022941068
1.331	-0.0217676484198736	0.214708985537636	-0.266373073959001	0.848384699325272	-0.0156115539752181	-0.271159385974216	0.221242170367689	-0.162647694190278	0.269602005041021	-0.262517407271194
1.332	-0.0214981060410621	0.214207135218344	-0.266134194735324	0.848550789379612	-0.0158963556264879	-0.271205870714397	0.221368562663264	-0.162866258793904	0.269515195020885	-0.262637998050821
1.333	-0.0212293037808187	0.213703936429516	-0.265895037011102	0.848714072425454	-0.0161813833489671	-0.271251116944475	0.221494979345945	-0.163082657954703	0.269428566280135	-0.262757799139092
1.334	-0.0209612428006986	0.213199391821349	-0.26565560124114	0.848874541615962	-0.0164666312265417	-0.271295122498456	0.221621422136063	-0.163296911551185	0.269342118941194	-0.262876814186116
1.335	-0.0206939238851576	0.212693504084463	-0.265415887759688	0.84903218971683	-0.0167520933555734	-0.271337885300624	0.22174789283237	-0.163509039157091	0.269255853099937	-0.262995046696482
1.336	-0.0204273473323556	0.212186275940301	-0.265175896699254	0.849187008981144	-0.0170377638466007	-0.27137940339265	0.221874393339192	-0.163719060090223	0.269169768881327	-0.263112500246253
1.337	-0.0201615128645461	0.21167771015886	-0.26493562804058	0.849338990992169	-0.017323636955022	-0.27141967504965	0.222000925711296	-0.16392699355258	0.269083866558853	-0.263229178658436
1.338	-0.0198964196038515	0.211167809615521	-0.264695081763513	0.849488126683044	-0.0176097070506015	-0.271458698916746	0.222127492198028	-0.164132858709076	0.268998146666818	-0.26334508596781
1.339	-0.0196320662666817	0.210656577339873	-0.264454257941717	0.849634406460127	-0.0178959684213893	-0.271496474026143	0.222254095230283	-0.164336674692891	0.268912609949005	-0.263460226281665
1.34	-0.0193684515121487	0.210144016506983	-0.264213156724187	0.849777820243844	-0.018182415144993	-0.271532999683718	0.222380737336558	-0.16453846056635	0.268827257271777	-0.263574603706907
1.341	-0.0191055741975347	0.209630130372347	-0.263971778293563	0.849918357427039	-0.0184690411077952	-0.271568275366104	0.222507421100907	-0.164738235220962	0.268742089600793	-0.263688222321917
1.342	-0.0188434333810182	0.209114922266991	-0.26373012289449	0.850056006891368	-0.0187558401365616	-0.271602300726016	0.222634149244733	-0.164936017218484	0.268657107948357	-0.263801086205687
1.343	-0.0185820281980013	0.208598395641592	-0.263488190897058	0.850190757079331	-0.0190428061296745	-0.271635075663873	0.222760924700673	-0.165131824671648	0.268572313334638	-0.263913199591921
1.344	-0.0183213578485247	0.20808055398426	-0.263245982824098	0.850322596030705	-0.0193299330806782	-0.271666600370523	0.222887750562295	-0.165325675269466	0.268487706792054	-0.264024567026856
1.345	-0.0180614216747651	0.207561400694379	-0.26300349936577	0.850451511384575	-0.0196172150543072	-0.271696875315632	0.223014629997813	-0.165517586394929	0.2684032893557	-0.264135193367331
1.346	-0.0178022191812012	0.207040939113246	-0.262760741430854	0.850577490337355	-0.0199046461783319	-0.271725901202814	0.223141566230765	-0.165707575179901	0.268319062124764	-0.264245083653672
1.347	-0.017543750005377	0.206519172595008	-0.262517710203986	0.850700519568836	-0.0201922206135818	-0.271753678920851	0.223268562574767	-0.165895658457599	0.268235026394801	-0.264354242974728
1.348	-0.017286013878491	0.205996104515701	-0.262274407168217	0.850820585289979	-0.020479932526991	-0.271780209506935	0.223395622423099	-0.166081852725741	0.268151183682509	-0.264462676342256
1.349	-0.0170290105373833	0.20547173836348	-0.262030834129442	0.85093767342811	-0.0207677761682469	-0.271805494100323	0.223522749162036	-0.166266174203921	0.268067535621288	-0.264570388620371
1.35	-0.0167727396133083	0.204946077887743	-0.261786993249741	0.851051769745333	-0.0210557460163754	-0.271829533925985	0.223649946105318	-0.16644863893491	0.267984083863675	-0.264677384554434
1.351	-0.0165172005976477	0.204419127194358	-0.261542887060362	0.851162859842143	-0.0213438368430836	-0.271852330328099	0.223777216459625	-0.166629262843186	0.267900830020348	-0.264783668761353
1.352	-0.0162623928649865	0.203890890833473	-0.26129851843137	0.851270929120713	-0.0216320437069504	-0.271873884768747	0.223904563248749	-0.166808061771388	0.267817775592738	-0.264889245629976
1.353	-0.0160083156330515	0.20336137387062	-0.261053890460438	0.851375962705476	-0.0219203620266022	-0.27189419879079	0.224031989228688	-0.166985051539297	0.267734921898083	-0.264994119272681
1.354	-0.0157549678754764	0.202830581903334	-0.260809006350404	0.851477945372646	-0.0222087877004891	-0.271913274010251	0.22415949686022	-0.167160247928575	0.267652269979637	-0.265098293544548
1.355	-0.015502348278855	0.202298521053608	-0.260563869435255	0.851576861590802	-0.02249731709632	-0.271931112119684	0.224287088357442	-0.167333666586321	0.267569820523578	-0.265201772085236
1.356	-0.0152504552055858	0.201765197900255	-0.26031848328909	0.851672695677336	-0.0227859468920626	-0.271947714862645	0.224414765793344	-0.167505323043478	0.267487573832122	-0.265304558404627
1.357	-0.014999286631316	0.201230619350536	-0.260072851685554	0.851765431957899	-0.0230746739279984	-0.271963084025057	0.224542531164782	-0.167675232832984	0.267405529803724	-0.265406655932025
1.358	-0.0147488401601328	0.200694792553911	-0.259826978451445	0.851855054853178	-0.0233634952337371	-0.271977221512393	0.224670386368018	-0.167843411519171	0.26732368787808	-0.265508067977616
1.359	-0.014499113166159	0.200157724874044	-0.259580867385998	0.851941548923068	-0.0236524081992546	-0.271990129429867	0.224798333196236	-0.168009874646547	0.267242047037552	-0.265608797674325
1.36	-0.014250102938826	0.199619423889902	-0.259334522231162	0.852024898863423	-0.0239414105823376	-0.272001810032385	0.224926373431343	-0.168174637679588	0.267160605857923	-0.265708847928118
1.361	-0.0140018067316024	0.199079897490984	-0.259087946655196	0.852105089468627	-0.0242305002049527	-0.272012265636079	0.225054508962893	-0.168337715951738	0.267079362509818	-0.265808221471186
1.362	-0.0137542217591803	0.198539154059218	-0.258841144258588	0.852182105639266	-0.0245196746225989	-0.272021498648611	0.225182741864798	-0.168499124682045	0.266998314781351	-0.26590692109045
1.363	-0.0135073451670827	0.197997202564715	-0.258594118576009	0.852255932356838	-0.0248089310749034	-0.272029511641315	0.22531107440723	-0.168658879085168	0.266917460149341	-0.26600494981444
1.364	-0.0132611739729648	0.197454052440322	-0.258346873060824	0.852326554563077	-0.0250982667069477	-0.27203630733146	0.225439509012014	-0.168816994475474	0.266836795821626	-0.266102310845537
1.365	-0.0130157050464177	0.19690971329068	-0.25809941105217	0.852393957173282	-0.025387678798299	-0.272041888533793	0.225568048196881	-0.168973486254622	0.266756318851339	-0.266199007341958
1.366	-0.0127709351033156	0.19636419467553	-0.257851735665189	0.852458125314981	-0.0256771648147809	-0.272046258182978	0.225696694507891	-0.169128369837911	0.26667602633668	-0.266295042255172
1.367	-0.0125268605680216	0.195817506129612	-0.257603849675797	0.852519044549311	-0.0259667222880406	-0.272049419392462	0.225825450415367	-0.169281660610484	0.266595915513299	-0.266390418335289
1.368	-0.0122834773528741	0.19526965725063	-0.257355755570137	0.852576700884167	-0.0262563485563872	-0.272051375470262	0.225954318252117	-0.169433373857454	0.26651598373956	-0.266485138274684
1.369	-0.012040780863639	0.194720657664453	-0.257107455684369	0.852631080559929	-0.0265460405339738	-0.272052129913042	0.226083300221292	-0.169583524659137	0.266436228453428	-0.266579204772062
1.37	-0.0117987662585096	0.19417051693878	-0.256858952229587	0.852682169738656	-0.026835794745669	-0.272051686404203	0.226212398371633	-0.169732127885843	0.266356647101459	-0.266672620424178
1.371	-0.0115574286585141	0.193619244595818	-0.256610247142336	0.852729954349015	-0.0271256075489195	-0.272050048759393	0.22634161456617	-0.169879198322997	0.266277237167664	-0.266765387668621
1.372	-0.0113167633136844	0.193066850240082	-0.256361341901987	0.852774420177023	-0.0274154752654963	-0.272047220870606	0.226470950533715	-0.170024750844258	0.266197996293905	-0.266857508872977
1.373	-0.011076765884023	0.192513343638365	-0.256112237506851	0.852815553018854	-0.0277053941572696	-0.272043206712425	0.226600407902755	-0.170168800574826	0.266118922257031	-0.266948986390109
1.374	-0.0108374326232037	0.191958734695482	-0.255862934639545	0.852853338803271	-0.0279953603613159	-0.272038010312105	0.226729988121525	-0.17031136294313	0.266040012896122	-0.267039822536911
1.375	-0.0105987602456715	0.191403033480645	-0.255613433887986	0.852887763765332	-0.0282853698277038	-0.272031635671911	0.226859692372661	-0.170452453558049	0.265961266245957	-0.267130019598748
1.376	-0.0103607457044459	0.190846250292706	-0.255363735892499	0.852918814584946	-0.0285754182450342	-0.272024086687206	0.2269895215731	-0.170592088036061	0.265882680698916	-0.267219579869463
1.377	-0.010123386144008	0.190288395657078	-0.25511384138827	0.852946478311295	-0.0288655010749363	-0.272015367042788	0.22711947639292	-0.170730281953609	0.265804254953464	-0.267308505702327
1.378	-0.00988667890485048	0.189729480333648	-0.254863751162191	0.85297074220767	-0.029155613765795	-0.272005480186541	0.227249557255164	-0.170867050939733	0.265725987898096	-0.267396799511995
1.379	-0.00965062145188933	0.189169515354828	-0.254613466004077	0.852991593871039	-0.0294457518936468	-0.271994429443148	0.227379764379074	-0.17100241074436	0.265647878552232	-0.267484463711102
1.38	-0.00941521137777573	0.188608512007015	-0.254362986726242	0.853009021611959	-0.0297359110501328	-0.271982218162655	0.227510097858695	-0.171136377138321	0.265569925922038	-0.267571500703137
1.381	-0.00918044653411077	0.188046481796964	-0.254112314225248	0.853023014679275	-0.0300260866500437	-0.271968849831332	0.227640557667027	-0.171268965719249	0.265492128834284	-0.26765791296993
1.382	-0.0089463250981443	0.187483436478071	-0.253861449543837	0.853033563150659	-0.030316273828256	-0.271954328131422	0.227771143549784	-0.171400191809301	0.265414485947536	-0.267743703158449
1.383	-0.00871284545876962	0.186919388117306	-0.253610393924416	0.853040657690785	-0.0306064674605799	-0.271938656916093	0.227901854913725	-0.171530070499378	0.265336995785017	-0.267828874087565
1.384	-0.00848000604231619	0.186354349125946	-0.253359148846795	0.853044289345279	-0.0308966623047503	-0.271921840113712	0.22803269085622	-0.171658616766918	0.265259656675131	-0.267913428668308
1.385	-0.00824780523863928	0.185788332226822	-0.253107716029804	0.853044449400488	-0.0311868531618407	-0.271903881643028	0.228163650323144	-0.171785845556049	0.265182466727121	-0.267997369822115
1.386	-0.00801624136073759	0.185221350428117	-0.252856097405447	0.853041129325896	-0.0314770349779189	-0.271884785404096	0.228294732206806	-0.171911771720186	0.265105423756747	-0.268080700493691
1.387	-0.00778531248390432	0.184653417016095	-0.252604295100385	0.853034320767953	-0.0317672029494765	-0.271864555380951	0.22842593530998	-0.172036409858469	0.265028525155218	-0.268163423771043
1.388	-0.00755501625006816	0.184084545512861	-0.252352311457004	0.8530240155461	-0.0320573525996107	-0.271843195778548	0.22855725829279	-0.172159774171055	0.264951767914336	-0.268245543028118
1.389	-0.00732534979570576	0.183514749609024	-0.252100149091201	0.85301020563778	-0.0323474796410799	-0.271820711045527	0.228688699711557	-0.172281878421862	0.264875148722465	-0.268327061941191
1.39	-0.00709630982009487	0.182944043078078	-0.251847810896393	0.852992883130823	-0.0326375797205081	-0.271797105820395	0.228820258119247	-0.172402736028208	0.264798663960896	-0.268407984299219
1.391	-0.00686789275829726	0.182372439669988	-0.25159529995595	0.852972040122809	-0.0329276483885938	-0.271772384914313	0.228951932111952	-0.172522360191898	0.264722309685736	-0.268488313708284
1.392	-0.00664009497022387	0.181799953060168	-0.251342619432587	0.852947668554191	-0.0332176812773818	-0.27174655330476	0.229083720315398	-0.172640763983143	0.264646081638066	-0.268568053375565
1.393	-0.00641291284555614	0.181226596917034	-0.25108977247533	0.852919760019622	-0.0335076741614268	-0.271719616104816	0.229215621431628	-0.172757960397401	0.264569975232841	-0.268647206099653
1.394	-0.00618634280129598	0.180652385012568	-0.250836762189258	0.852888305683603	-0.0337976228491943	-0.271691578551295	0.229347634347039	-0.172873962397083	0.264493985568797	-0.268725774462818
1.395	-0.00596038122206259	0.180077331237085	-0.250583591713326	0.852853296343697	-0.0340875230599721	-0.271662445997277	0.22947975813575	-0.17298878291798	0.264418107495148	-0.268803761054452
1.396	-0.00573502443102316	0.179501449524396	-0.250330264323168	0.852814722554861	-0.0343773703321662	-0.271632223865838	0.229611991936708	-0.173102434869319	0.264342335664793	-0.268881168564367
1.397	-0.00551026868999948	0.17892475377035	-0.250076783421814	0.852772574812481	-0.0346671599697287	-0.271600917618224	0.229744334910588	-0.17321493112367	0.26426666455931	-0.268957999787389
1.398	-0.00528611012052477	0.178347257742886	-0.24982315245177	0.852726843842189	-0.0349568870778488	-0.271568532753197	0.229876786349945	-0.173326284445143	0.264191088591679	-0.269034257647906
1.399	-0.0050625445364305	0.177768975005881	-0.249569374855169	0.852677520798277	-0.0352465466592986	-0.271535074811802	0.230009345780097	-0.173436507392336	0.264115602315549	-0.269109945286658
1.4	-0.00483956734704259	0.177189918858039	-0.249315454071967	0.852624597176144	-0.0355361336431	-0.271500549397343	0.230142012954914	-0.173545612295275	0.264040200647971	-0.269185066158907
1.401	-0.00461717359126058	0.176610102291127	-0.249061393557426	0.852568064664591	-0.0358256428040588	-0.271464962182243	0.230274787778333	-0.17365361129817	0.263964878991319	-0.269259624021498
1.402	-0.00439535796887123	0.176029538092066	-0.248807196869754	0.852507915246627	-0.0361150686417583	-0.271428318905412	0.230407670193717	-0.173760516373109	0.263889633199155	-0.269333622797101
1.403	-0.00417411483933235	0.175448239044265	-0.248552867776894	0.852444141485161	-0.0364044052562544	-0.271390625402545	0.230540660118214	-0.173866339320373	0.263814459500825	-0.2694070664032
1.404	-0.0039534383384153	0.174866218043581	-0.248298410284787	0.852376736719728	-0.0366936463088505	-0.271351887638989	0.230673757474671	-0.173971091838928	0.263739354547355	-0.269479958595418
1.405	-0.00373332267594126	0.174283488115849	-0.248043828549077	0.852305695119019	-0.0369827851700101	-0.271312111673638	0.230806962247645	-0.174074785608035	0.263664315513984	-0.269552302879101
1.406	-0.00351376245769512	0.17370006239054	-0.247789126728647	0.852231011729754	-0.0372718151433333	-0.27127130357293	0.230940274476434	-0.174177432242972	0.263589340081554	-0.269624102543494
1.407	-0.00329475284548729	0.173115954122807	-0.247534308902144	0.852152682485857	-0.0375607296107351	-0.271229469390715	0.231073694250303	-0.174279043153779	0.263514426331646	-0.269695360770625
1.408	-0.0030762895393688	0.172531176822774	-0.247279379035605	0.852070704077051	-0.03784952208346	-0.271186615238392	0.231207221784658	-0.174379629509949	0.263439572711536	-0.269766080688634
1.409	-0.00285836865615606	0.171945744308067	-0.247024340965764	0.851985073792176	-0.0381381861717838	-0.27114274738948	0.23134085747019	-0.174479202371372	0.263364778048828	-0.269836265330321
1.41	-0.00264098655734474	0.171359670619458	-0.246769198480635	0.851895789502973	-0.0384267155045494	-0.27109787236896	0.231474601804479	-0.174577772797034	0.263290041510385	-0.269905917540036
1.411	-0.00242413970122458	0.170772970009639	-0.246513955468871	0.851802849749927	-0.0387151036368279	-0.271051996970771	0.231608455303455	-0.17467535186674	0.26321536252671	-0.269975039881982
1.412	-0.00220782457000722	0.170185656985901	-0.246258616024518	0.851706253737971	-0.0390033440132508	-0.271005128271922	0.231742418453273	-0.174771950766011	0.263140740737292	-0.270043634622323
1.413	-0.00199203761893257	0.169597746254922	-0.246003184506795	0.851606001207246	-0.0392914300882306	-0.270957273665607	0.231876491659795	-0.174867580929759	0.263066175941814	-0.270111703753669
1.414	-0.00177677522774159	0.169009252621067	-0.245747665543049	0.851502092305033	-0.039579355518081	-0.270908440750456	0.232010675197248	-0.174962254085127	0.262991667993999	-0.270179249016217
1.415	-0.00156203371044275	0.168420190916866	-0.245492063925593	0.851394527414402	-0.0398671142752334	-0.270858637121697	0.232144969159076	-0.175055982178403	0.262917216624739	-0.270246271952167
1.416	-0.00134780935579798	0.167830576000959	-0.245236384491356	0.85128330680627	-0.0401547006986391	-0.270807870264124	0.232279373418836	-0.175148777260774	0.262842821371708	-0.2703127739231
1.417	-0.0011340984172231	0.167240422792559	-0.244980632049635	0.851168430250584	-0.0404421094397508	-0.270756147553043	0.232413887698977	-0.175240651354265	0.262768481708025	-0.270378755996725
1.418	-0.000920897084068369	0.166649746237664	-0.244724811315612	0.851049896838832	-0.0407293352866325	-0.270703476303729	0.232548511742623	-0.175331616374508	0.262694197122026	-0.270444218805657
1.419	-0.000708201493783562	0.166058561281335	-0.244468926904936	0.850927705014316	-0.0410163731050246	-0.270649863820787	0.232683245430691	-0.175421684160594	0.262619967012392	-0.270509162564142
1.42	-0.000496007652008551	0.165466882919173	-0.244212983405426	0.850801852663616	-0.0413032180045223	-0.270595317381288	0.23281808878333	-0.175510866497639	0.262545790554062	-0.270573587259996
1.421	-0.000284311177091827	0.164874726135308	-0.243956985381912	0.850672337187621	-0.0415898655108386	-0.270539844178179	0.23295304189794	-0.175599175069226	0.262471666613604	-0.270637492876416
1.422	-7.31071247363762e-05	0.16428210573	-0.243700937234302	0.85053915554968	-0.0418763116048602	-0.270483451310375	0.233088104913145	-0.175686621378671	0.262397593693444	-0.270700879521508
1.423	0.000137609911104507	0.163689036285842	-0.243444843032628	0.850402304324938	-0.0421625526798257	-0.270426145851458	0.233223278017336	-0.175773216660454	0.262323569968709	-0.270763747412094
1.424	0.000347845570655377	0.163095532233551	-0.243188706467086	0.850261779696791	-0.0424485854816405	-0.270367934964547	0.233358561415864	-0.175858971858461	0.262249593480583	-0.270826096765305
1.425	0.000557605545452602	0.162501607897737	-0.242932530863335	0.850117577407673	-0.0427344070918891	-0.270308825982068	0.23349395533839	-0.175943897703708	0.262175662351038	-0.270887927748951
1.426	0.000766895423524699	0.16190727760815	-0.242676319171396	0.849969692850345	-0.0430200149560752	-0.270248826340529	0.233629460196214	-0.176028004736332	0.262101774841157	-0.270949240522555
1.427	0.000975720553229011	0.161312555839221	-0.24242007391101	0.849818121369345	-0.0433054069023993	-0.27018794338161	0.233765076727327	-0.176111303224084	0.26202792927428	-0.271010035216764
1.428	0.00118408605139536	0.16071745724035	-0.242163797134559	0.849662858556415	-0.04359058114309	-0.270126184209679	0.233900805967762	-0.176193803165197	0.261954123937092	-0.271070311761444
1.429	0.00139199694050187	0.160121996584804	-0.241907490481649	0.849503900371772	-0.0438755362706904	-0.270063555712002	0.23403664906488	-0.176275514382511	0.261880357086725	-0.271130069700028
1.43	0.00159945823618262	0.159526188661964	-0.241651155292008	0.849341243147673	-0.0441602712505373	-0.270000064597546	0.234172607073514	-0.176356446545494	0.261806627129012	-0.271189308168273
1.431	0.00180647497486965	0.158930048091872	-0.241394792750521	0.849174883535524	-0.044444785384197	-0.269935717328856	0.234308680899353	-0.176436609192406	0.261732932811546	-0.271248025996016
1.432	0.002013052234604	0.158333589220043	-0.241138404075874	0.849004818456598	-0.0447290782045338	-0.26987052008667	0.234444871356649	-0.176516011879507	0.261659273281076	-0.271306221741284
1.433	0.00221919509747119	0.157736826212673	-0.240881990704919	0.848831045148832	-0.0450131493863676	-0.269804478865283	0.234581179215211	-0.176594664308398	0.261585648090947	-0.271363893629161
1.434	0.00242490860084961	0.157139773204817	-0.240625554402833	0.848653561260483	-0.0452969987837968	-0.269737599563338	0.234717605220802	-0.176672576266874	0.261512057230808	-0.271421039552409
1.435	0.00263019780600802	0.156542444341122	-0.240369097240691	0.848472364888535	-0.0455806265232755	-0.269669887988732	0.2348541501306	-0.176749757503261	0.26143850114911	-0.27147765717009
1.436	0.0028350678714678	0.155944853712186	-0.240112621442156	0.848287454627932	-0.0458640330354665	-0.269601349755508	0.234990814772745	-0.176826217724012	0.261364980803003	-0.271533743992473
1.437	0.00303952389723418	0.155347015322747	-0.239856129224644	0.84809882967006	-0.0461472190180843	-0.269531990108241	0.235127600100737	-0.176901966723952	0.261291497729905	-0.271589297401714
1.438	0.00324357065247129	0.154748943169724	-0.239599622716075	0.847906489754733	-0.0464301853358263	-0.269461813846557	0.235264507247285	-0.176977014495236	0.261218054034428	-0.271644314660564
1.439	0.00344721245973834	0.154150651289552	-0.239343103885961	0.847710434861567	-0.0467129328824356	-0.269390825356712	0.235401537577325	-0.17705137116987	0.261144652260762	-0.271698792992792
1.44	0.00365045320312826	0.153552153686198	-0.239086574497006	0.847510664829298	-0.0469954625225177	-0.269319028631621	0.23553869268008	-0.17712504688249	0.261071295200467	-0.271752729684829
1.441	0.0038532963506484	0.152953464255695	-0.238830036163171	0.84730717916129	-0.0472777751520368	-0.269246427325392	0.235675974301573	-0.177198051711097	0.260997985707681	-0.271806122069746
1.442	0.00405574505472564	0.152354596782738	-0.238573490493562	0.847099977073662	-0.0475598717962654	-0.269173024877313	0.23581338428903	-0.177270395673124	0.260924726656696	-0.271858967419415
1.443	0.00425780233225527	0.151755565004961	-0.238316939154708	0.84688905760108	-0.0478417537384407	-0.269098824600564	0.235950924548766	-0.177342088714604	0.26085152103433	-0.271911262864379
1.444	0.00445947121599583	0.151156382731883	-0.238060383787252	0.846674419619701	-0.0481234226799685	-0.269023829693752	0.236088596993782	-0.177413140694344	0.260778371925311	-0.271963005419083
1.445	0.00466075480830455	0.150557063893404	-0.237803825906723	0.846456061824495	-0.0484048807752303	-0.268948043270485	0.236226403534059	-0.177483561354895	0.260705282362884	-0.272014192118074
1.446	0.004861656240786	0.1499576224237	-0.237547266853953	0.846233982675362	-0.0486861304334853	-0.268871468434246	0.236364346150785	-0.177553360273424	0.260632255300917	-0.272064820128609
1.447	0.00506217860812229	0.149358072115532	-0.237290707778956	0.846008180334868	-0.0489671740429271	-0.268794108301816	0.236502426987486	-0.177622546852775	0.260559293706838	-0.272114886710732
1.448	0.00526232491100715	0.14875842655705	-0.237034149666925	0.845778652672049	-0.0492480138394927	-0.268715965954906	0.236640648369428	-0.177691130367183	0.260486400547387	-0.272164389069206
1.449	0.00546209799441179	0.14815869911081	-0.236777593432632	0.845545397331106	-0.0495286520373991	-0.268637044395398	0.236779012730784	-0.177759119940085	0.260413578631902	-0.272213324190446
1.45	0.00566150050148754	0.147558902932536	-0.236521040030759	0.84530841187218	-0.0498090911799479	-0.268557346553577	0.23691752249699	-0.177826524449015	0.260340830412981	-0.272261688737332
1.451	0.00586053484960196	0.146959051012264	-0.236264490523869	0.845067693960204	-0.0500893344690526	-0.268476875324388	0.237056180012079	-0.177893352517785	0.26026815787258	-0.272309479123514
1.452	0.00605920326773832	0.146359156163539	-0.236007946156182	0.844823241425273	-0.0503693858500441	-0.268395633552212	0.237194987532893	-0.177959612575202	0.260195562600167	-0.272356691776735
1.453	0.00625750796722222	0.145759231013865	-0.235751408383747	0.844575052123682	-0.0506492498593391	-0.268313623908336	0.237333947244336	-0.178025312843356	0.260123045970171	-0.272403323343209
1.454	0.00645545134553861	0.145159288092426	-0.235494878749031	0.844323123783383	-0.0509289314106593	-0.268230848710492	0.237473061288527	-0.178090461293157	0.260050609276009	-0.272449370612269
1.455	0.0066530360197644	0.144559339924646	-0.235238358707579	0.844067454016432	-0.0512084357017821	-0.268147309823678	0.237612331797242	-0.17815506562806	0.259978253793185	-0.272494830316112
1.456	0.00685026465834228	0.143959398985583	-0.234981849635207	0.84380804046598	-0.0514877682512907	-0.268063008684974	0.23775176088942	-0.178219133310432	0.259905980758662	-0.272539699083186
1.457	0.00704713979066396	0.143359477554248	-0.234725352980783	0.843544880982136	-0.0517669349397113	-0.267977946366426	0.237891350626832	-0.178282671709708	0.259833791343767	-0.272583973506002
1.458	0.00724366375139122	0.142759587637897	-0.23446887034168	0.843277973803881	-0.0520459420024199	-0.267892123621948	0.23803110295813	-0.17834568829442	0.259761686746717	-0.2726276501798
1.459	0.00743983872901124	0.142159740994186	-0.234212403400672	0.843007317690584	-0.0523247959362278	-0.267805540886351	0.23817101970742	-0.178408190685896	0.259689668326751	-0.27267072572799
1.46	0.00763566683219782	0.141559949139656	-0.233955953820708	0.842732911967096	-0.0526035032857741	-0.267718198213855	0.238311102608221	-0.178470186639571	0.259617737602939	-0.272713196789314
1.461	0.00783115014708998	0.140960223354454	-0.233699523234626	0.842454756517249	-0.0528820704447935	-0.267630095219924	0.238451353304342	-0.178531684059479	0.259545896167309	-0.272755059930545
1.462	0.00802629078837016	0.140360574740266	-0.233443113327972	0.842172851711351	-0.0531605036090189	-0.267541231056771	0.238591773290286	-0.178592691010726	0.259474145676224	-0.272796311596462
1.463	0.00822109095502462	0.13976101426086	-0.233186725877826	0.841887198322919	-0.0534388088278984	-0.267451604371101	0.238732363798787	-0.178653215734953	0.259402487885096	-0.272836948169098
1.464	0.00841555298859082	0.139161552734852	-0.23293036271443	0.841597797487504	-0.0537169920642295	-0.267361213272083	0.238873125675278	-0.178713266636761	0.259330924704637	-0.272876966113398
1.465	0.00860967943169669	0.138562200807934	-0.232674025647974	0.841304650637529	-0.053995059218363	-0.267270055444912	0.239014059353044	-0.178772852201475	0.259259458356772	-0.272916362183401
1.466	0.00880347304550336	0.13796296891263	-0.23241771639091	0.841007759454005	-0.0542730160658484	-0.267178128428737	0.239155164926018	-0.178831980908986	0.259188091438466	-0.272955133590675
1.467	0.0089969366909301	0.137363867296094	-0.232161436552847	0.840707125892757	-0.0545508681207121	-0.267085429875287	0.239296442213831	-0.178890661141755	0.259116826721487	-0.272993278027173
1.468	0.0091900730896604	0.136764906104797	-0.231905187689388	0.840402752184262	-0.0548286204998823	-0.266991957612993	0.239437890835698	-0.178948901070015	0.259045666950408	-0.273030793526542
1.469	0.00938288459639438	0.136166095382369	-0.231648971240536	0.840094640753079	-0.0551062778354672	-0.266897709545382	0.239579510323514	-0.179006708589567	0.258974614832746	-0.273067678222515
1.47	0.0095753730767328	0.135567445021431	-0.231392788409439	0.839782794142109	-0.0553838442580418	-0.266802683539415	0.239721300207159	-0.179064091319685	0.25890367311586	-0.273103930160955
1.471	0.00976753992626873	0.134968964797027	-0.231136640156055	0.839467214990954	-0.0556613234509375	-0.266706877365006	0.239863260094324	-0.179121056603329	0.258832844728123	-0.273139547316517
1.472	0.00995938618880807	0.134370664420354	-0.230880527251921	0.839147906019102	-0.0559387187730019	-0.266610288677743	0.240005389804748	-0.179177611472598	0.258762132948185	-0.273174527711271
1.473	0.0101509127003686	0.133772553550838	-0.230624450270793	0.838824870016362	-0.056216033390072	-0.266512915066957	0.240147689448571	-0.179233762568703	0.258691541410697	-0.27320886941793
1.474	0.0103421202509155	0.133174641806206	-0.230368409518	0.838498109887366	-0.0564932702697667	-0.266414754133884	0.240290159365455	-0.179289516113882	0.258621073912608	-0.273242570468368
1.475	0.0105330097304073	0.132576938739545	-0.230112405030891	0.838167628662479	-0.0567704320353795	-0.266315803525575	0.240432800023453	-0.17934487801941	0.258550734155175	-0.273275628822711
1.476	0.0107235821872635	0.131979453780845	-0.22985643669421	0.837833429400643	-0.0570475208303575	-0.266216060889052	0.240575611963264	-0.179399854015993	0.258480525500292	-0.273308042468432
1.477	0.010913838818869	0.131382196241513	-0.229600504336801	0.837495515116272	-0.0573245382398811	-0.266115523775793	0.240718595803343	-0.179454449692806	0.258410450854468	-0.273339809576603
1.478	0.0111037809500416	0.130785175367591	-0.229344607729478	0.837153888816648	-0.0576014852051814	-0.266014189539019	0.240861752284926	-0.179508670458378	0.258340512751385	-0.27337092857035
1.479	0.0112934099733039	0.130188400332665	-0.229088746541995	0.836808553601802	-0.0578783619350064	-0.265912055234326	0.241005082287227	-0.17956252141073	0.258270713456047	-0.273401398096013
1.48	0.0114827272189964	0.12959188017419	-0.228832920410494	0.836459512824446	-0.058155167920442	-0.265809117594403	0.241148586796199	-0.179616007147573	0.258201054955193	-0.273431216947063
1.481	0.0116717338126167	0.128995623756215	-0.228577129144711	0.836106770287149	-0.0584319020863075	-0.265705373122111	0.24129226688116	-0.179669131645971	0.258131538911206	-0.273460383931312
1.482	0.0118604305956603	0.128399639796275	-0.228321372860809	0.835750330387884	-0.0587085629436575	-0.265600818198486	0.241436123670981	-0.179721898266773	0.258062166629752	-0.273488897788832
1.483	0.0120488181738871	0.127803936912466	-0.22806565190868	0.835390198104639	-0.0589851486754652	-0.265495449063418	0.241580158253192	-0.179774309873116	0.257992939049282	-0.27351675731922
1.484	0.0122368971257085	0.127208523629999	-0.227809966736609	0.835026378787878	-0.0592616572335339	-0.265389261641741	0.24172437153266	-0.179826368970011	0.257923856788091	-0.273543961609551
1.485	0.0124246682639194	0.126613408366404	-0.227554317891374	0.834658877921762	-0.0595380864849194	-0.26528225139946	0.241868764191197	-0.179878077719869	0.257854920198892	-0.273570510101242
1.486	0.0126121327982259	0.126018599412137	-0.22729870615229	0.834287700994657	-0.0598144343973524	-0.265174413389852	0.24201333672919	-0.179929437916912	0.257786129345018	-0.273596402460889
1.487	0.0127992923760249	0.125424104861352	-0.227043132650901	0.8339128534657	-0.0600906991570056	-0.265065742337424	0.242158089451795	-0.179980451083174	0.25771748392588	-0.273621638362458
1.488	0.0129861490181283	0.124829932492226	-0.22678759892248	0.83353434080341	-0.0603668790740625	-0.264956232636997	0.242303022407699	-0.180031118591872	0.257648983237367	-0.273646217238216
1.489	0.0131727049269276	0.124236089679168	-0.226532106894869	0.833152168578316	-0.0606429723299353	-0.264845878418959	0.242448135364097	-0.180081441662302	0.25758062621809	-0.273670138161432
1.49	0.0133589622367348	0.123642583418065	-0.226276658814429	0.832766342587972	-0.0609189766951136	-0.264734673728251	0.242593427815129	-0.180131421270261	0.257512411623844	-0.273693399987641
1.491	0.0135449228595356	0.123049420429232	-0.226021257209609	0.832376868949521	-0.0611948893257913	-0.26462261267151	0.242738899005331	-0.180181058113458	0.257444338286634	-0.273716001529738
1.492	0.0137305884741194	0.1224566071975	-0.225765904912754	0.831983754037276	-0.061470706797254	-0.26450968949713	0.242884547962802	-0.180230352627528	0.257376405273729	-0.273737941540476
1.493	0.0139159605882002	0.12186414992711	-0.225510605004817	0.831587004334993	-0.061746425336982	-0.264395898652226	0.243030373505263	-0.180279304970341	0.25730861190465	-0.273759218603701
1.494	0.0141010406401002	0.121272054530346	-0.225255360688774	0.831186626470639	-0.0620220410084101	-0.264281234749371	0.243176374238355	-0.180327915044959	0.257240957711034	-0.273779831065904
1.495	0.0142858301515282	0.120680326662898	-0.225000175218296	0.830782627474471	-0.0622975497689867	-0.264165692450305	0.243322548582544	-0.180376182580116	0.257173442317926	-0.273799777036564
1.496	0.0144703308871416	0.120088971749566	-0.224745051859725	0.830375014971002	-0.0625729474860325	-0.264049266431798	0.243468894770634	-0.180424107180862	0.257106065367985	-0.273819054520705
1.497	0.0146545449366952	0.119497994969355	-0.224489993801496	0.829963797103074	-0.0628482298946389	-0.263931951483047	0.243615410851122	-0.180471688370125	0.25703882663042	-0.273837661697916
1.498	0.0148384746936189	0.118907401151635	-0.224235004142163	0.829548982342956	-0.063123392434939	-0.26381374265513	0.243762094818698	-0.180518925579711	0.25697172610948	-0.273855597160605
1.499	0.015022122798986	0.118317194666994	-0.223980086063357	0.829130579383826	-0.0633984300287012	-0.263694635400779	0.243908944777262	-0.180565818050532	0.256904764010723	-0.273872859906626
1.5	0.015205492078488	0.117727379479375	-0.223725242983909	0.828708597051558	-0.063673336944402	-0.263574625680826	0.244055958958843	-0.180612364782811	0.256837940664085	-0.273889449148385
1.501	0.0153885853997949	0.11713795928638	-0.223470478566823	0.828283044238036	-0.0639481068313594	-0.263453710021369	0.244203135600989	-0.180658564570812	0.256771256475036	-0.273905364142011
1.502	0.0155714054655266	0.116548937571864	-0.223215796642934	0.827853929995274	-0.0642227328598076	-0.263331885500031	0.244350472809525	-0.180704415965651	0.256704711919221	-0.273920604181066
1.503	0.0157539546333397	0.115960317585664	-0.222961201064603	0.827421263717088	-0.0644972077746247	-0.263209149684964	0.244497968576112	-0.180749917088912	0.256638307587586	-0.273935168795806
1.504	0.0159362348038246	0.115372102278356	-0.222706695558089	0.826985055243767	-0.0647715238080294	-0.263085500515296	0.244645620956793	-0.18079506543843	0.256572044223985	-0.273949057987157
1.505	0.0161182474031365	0.114784294218292	-0.222452283640063	0.826545314844109	-0.065045672638293	-0.262960936129475	0.244793428175067	-0.180839857854011	0.256505922676774	-0.273962272254371
1.506	0.0162999934371305	0.114196895635852	-0.222197968512173	0.826102053082006	-0.0653196454845212	-0.262835454790212	0.244941388525428	-0.180884290548204	0.256439943764163	-0.273974812402986
1.507	0.0164814735566413	0.113609908578785	-0.22194375299318	0.82565528061082	-0.0655934332891185	-0.262709054928942	0.245089500223607	-0.180928359038784	0.256374108131488	-0.273986679291321
1.508	0.0166626881084414	0.113023335030593	-0.221689639622648	0.825205007936365	-0.0658670268728495	-0.262581735179583	0.245237761338155	-0.180972058097916	0.256308416158746	-0.273997873638009
1.509	0.0168436371661114	0.112437176976495	-0.22143563079652	0.82475124522174	-0.0661404168786501	-0.262453494414999	0.245386169736363	-0.181015381903363	0.256242867912121	-0.274008395979408
1.51	0.0170243205670171	0.111851436407054	-0.221181728844313	0.824294002264909	-0.0664135935145112	-0.262324331843798	0.245534722976179	-0.181058324305665	0.256177463138016	-0.274018246814382
1.511	0.0172047379771659	0.111266115253893	-0.220927936130898	0.823833288651415	-0.0666865463382116	-0.262194247073562	0.245683418229322	-0.181100878943626	0.256112201291837	-0.274027426748004
1.512	0.0173848889483197	0.110681215354091	-0.220674255126195	0.823369113900881	-0.0669592642562206	-0.262063240062524	0.245832252278164	-0.181143039100065	0.25604708155229	-0.274035936380599
1.513	0.0175647728998233	0.110096738451945	-0.220420688336712	0.822901487514811	-0.0672317356907181	-0.261931311019925	0.24598122156219	-0.181184797493849	0.255982102828073	-0.274043776029704
1.514	0.0177443890069924	0.10951268619351	-0.220167238159899	0.82243041902416	-0.0675039488065948	-0.261798460286939	0.246130322311113	-0.18122614623002	0.255917263771012	-0.274050945594562
1.515	0.0179237361159184	0.108929060165971	-0.219913906837202	0.821955918027056	-0.0677758917439461	-0.261664688214126	0.246279550692612	-0.181267076855866	0.255852562753588	-0.274057444644228
1.516	0.0181028128038171	0.108345861915574	-0.219660696553935	0.821477994077364	-0.0680475527382589	-0.261529995102562	0.246428902849647	-0.181307580402316	0.255787997846905	-0.274063272626661
1.517	0.0182816174664849	0.107763092828846	-0.219407609550792	0.820996656486518	-0.0683189200521355	-0.261394381215571	0.246578374909316	-0.181347647485424	0.255723566863005	-0.274068429117244
1.518	0.0184601482803128	0.107180754046204	-0.21915464815075	0.820511914259599	-0.0685899818683681	-0.261257846852338	0.246727963050741	-0.181387268473621	0.255659267446961	-0.274072913941196
1.519	0.0186384031885712	0.10659884655041	-0.218901814784262	0.820023776225679	-0.0688607262897591	-0.261120392496002	0.246877663576557	-0.181426433530986	0.255595097161872	-0.274076727076276
1.52	0.0188163800929113	0.106017371242853	-0.218649112081245	0.819532251205117	-0.0691311414145611	-0.260982019009744	0.247027472931562	-0.181465132546595	0.255531053481151	-0.274079868513427
1.521	0.0189940770996431	0.105436328868318	-0.218396542939863	0.819037348068474	-0.0694012153932806	-0.260842727793131	0.247177387629614	-0.181503355169249	0.255467133694788	-0.274082338249574
1.522	0.0191714925991068	0.104855719905291	-0.2181441105343	0.818539075724271	-0.0696709364313075	-0.260702520803739	0.247327404115248	-0.181541090951981	0.255403334879581	-0.274084136411784
1.523	0.0193486251512911	0.104275544558654	-0.217891818271536	0.818037443130462	-0.0699402927761124	-0.260561400500678	0.24747751868506	-0.181578329406542	0.255339654012416	-0.274085263427829
1.524	0.0195254732431797	0.103695802825011	-0.217639669695363	0.817532459338009	-0.0702092726907104	-0.260419369820911	0.247627727508684	-0.1816150598969	0.255276088147711	-0.274085720082265
1.525	0.0197020350747223	0.103116494501213	-0.217387668382732	0.817024133547342	-0.0704778644076923	-0.260276432137943	0.247778026684905	-0.181651271484833	0.255212634522513	-0.274085507372574
1.526	0.0198783085259461	0.102537619135491	-0.217135817848734	0.816512475194502	-0.070746056137663	-0.260132591185118	0.247928412308981	-0.181686952834459	0.255149290489893	-0.27408462633879
1.527	0.0200542912137015	0.101959176009781	-0.21688412146625	0.815997494041744	-0.0710138361525336	-0.259987851061372	0.248078880506944	-0.181722092223444	0.255086053331846	-0.274083078053382
1.528	0.0202299804971478	0.101381164117303	-0.216632582379787	0.815479200184918	-0.0712811928376764	-0.259842216285722	0.248229427424873	-0.181756677644586	0.255022920136745	-0.274080863739877
1.529	0.0204053735169514	0.100803582140972	-0.216381203385566	0.814957603956006	-0.0715481147139894	-0.259695691829473	0.248380049250306	-0.181790696848861	0.254959887840321	-0.274077984914956
1.53	0.0205804673822048	0.100226428549057	-0.216129986840349	0.814432715782052	-0.0718145905020237	-0.259548283182725	0.248530742251607	-0.18182413725581	0.254896953344967	-0.274074443435866
1.531	0.0207552594251787	0.099649701769051	-0.21587893471855	0.813904546078533	-0.0720806090922689	-0.259399996370555	0.24868150276479	-0.181856985887098	0.254834113660069	-0.274070241348847
1.532	0.0209297474026323	0.0990734002973094	-0.215628048787253	0.813373105174766	-0.0723461593307183	-0.259250837869482	0.248832327108681	-0.18188922941121	0.254771366069968	-0.274065380632116
1.533	0.0211039295833668	0.0984975226800753	-0.215377330660286	0.812838403198085	-0.072611229772053	-0.259100814599909	0.248983211445166	-0.181920854191252	0.254708708173566	-0.274059863017978
1.534	0.0212778046318959	0.0979220674166831	-0.215126781700614	0.812300450003237	-0.0728758085994918	-0.258949933992735	0.249134151675052	-0.181951846294373	0.254646137689268	-0.274053689926791
1.535	0.0214513712824246	0.0973470329719646	-0.214876402995297	0.811759255244256	-0.0731398837841096	-0.258798203944639	0.249285143456616	-0.181982191552059	0.254583652231626	-0.274046862524516
1.536	0.02162462798482	0.0967724179598107	-0.214626195419205	0.811214828453102	-0.0734034433113253	-0.258645632668978	0.249436182311595	-0.182011875680738	0.254521249230987	-0.274039381911594
1.537	0.0217975727187518	0.0961982212470438	-0.214376159624345	0.81066717906623	-0.0736664753039514	-0.2584922285951	0.249587263729282	-0.182040884359651	0.254458925953197	-0.274031249258982
1.538	0.0219702029788866	0.095624441870444	-0.214126295964931	0.810116316469913	-0.0739289680634825	-0.258338000333815	0.24973838321344	-0.182069203209481	0.25439667957525	-0.27402246575769
1.539	0.0221425158068938	0.0950510789942522	-0.213876604490699	0.809562249997074	-0.0741909100321682	-0.258182956609967	0.24988953626215	-0.182096817679269	0.254334507238546	-0.274013032508563
1.54	0.0223145078833002	0.0944781319484156	-0.213627085023044	0.809004988835978	-0.0744522896836648	-0.258027106208926	0.250040718324851	-0.1821237129183	0.254272405967345	-0.274002950518349
1.541	0.0224861757016977	0.0939056002013999	-0.213377737223826	0.808444541969673	-0.074713095485325	-0.257870458014179	0.250191924784238	-0.182149873733492	0.254210372537902	-0.273992220830936
1.542	0.022657515660447	0.093333483309076	-0.213128560607209	0.807880918242224	-0.0749733160360677	-0.257713021007143	0.250343150971782	-0.182175284554405	0.254148403453878	-0.27398084467304
1.543	0.0228285240159516	0.0927617808830222	-0.212879554508834	0.807314126530135	-0.0752329402843435	-0.257554804159192	0.250494392218455	-0.182199929355603	0.254086494957256	-0.273968823490522
1.544	0.0229991968282505	0.0921904925472527	-0.212630718037417	0.806744175904855	-0.0754919577092389	-0.257395816320083	0.250645643902436	-0.182223791719233	0.254024642990152	-0.273956158884421
1.545	0.0231695299708634	0.0916196179137398	-0.212382050067315	0.806171075683094	-0.0757503584693332	-0.257236066168879	0.25079690144497	-0.182246855037837	0.253962843184674	-0.273942852478239
1.546	0.0233395191685836	0.0910491565408262	-0.212133549290703	0.80559483537574	-0.0760081334397825	-0.257075562213975	0.250948160298351	-0.182269102631216	0.253901090858828	-0.273928905747039
1.547	0.0235091600254488	0.09047910787204	-0.211885214267972	0.805015464651855	-0.0762652740040636	-0.256914312792827	0.251099415982743	-0.182290517757265	0.253839380941314	-0.273914319898044
1.548	0.0236784480973599	0.0899094712333427	-0.211637043437086	0.804432973387392	-0.0765217717760702	-0.256752326074981	0.251250664144442	-0.182311083620463	0.253777707953767	-0.273899095838523
1.549	0.0238473790173542	0.0893402458175943	-0.211389035071777	0.803847371684535	-0.0767776185679219	-0.256589610146368	0.251401900590669	-0.18233078341196	0.253716066157174	-0.273883234212451
1.55	0.0240159486285362	0.0887714306296015	-0.211141187220677	0.803258669793213	-0.0770328065437456	-0.256426173166098	0.25155312128356	-0.182349600380645	0.253654449741497	-0.273866735490828
1.551	0.0241841531543991	0.0882030244672923	-0.210893497668159	0.802666878075269	-0.0772873283271883	-0.256262023406397	0.251704322283491	-0.18236751784412	0.253592852936741	-0.273849600054408
1.552	0.0243519893207544	0.0876350258584957	-0.210645963956149	0.802072007055715	-0.0775411770834926	-0.256097169051924	0.251855499660187	-0.182384519115083	0.253531270002335	-0.273831828195538
1.553	0.0245194542607976	0.0870674329589306	-0.210398583491608	0.801474067446978	-0.0777943466196705	-0.255931617978691	0.252006649397665	-0.182400587471307	0.253469695151831	-0.273813420021006
1.554	0.0246865452810977	0.0865002435668808	-0.210151353611632	0.800873070111302	-0.0780468313660271	-0.255765377758275	0.25215776731695	-0.18241570619878	0.253408122548055	-0.273794375371064
1.555	0.0248532597354609	0.0859334552037483	-0.20990427148551	0.800269025986517	-0.0782986261765664	-0.255598455806783	0.252308849073174	-0.182429858618142	0.25334654635515	-0.273774693940012
1.556	0.0250195950589434	0.0853670651440269	-0.209657333980336	0.799661945997984	-0.0785497260875735	-0.255430859541426	0.252459890194821	-0.182443028050489	0.253284960791794	-0.273754375528486
1.557	0.0251855488225815	0.0848010704231981	-0.209410537644285	0.799051841035931	-0.0788001262014277	-0.255262596528739	0.252610886067995	-0.182455197786624	0.253223360221078	-0.273733420092782
1.558	0.0253511187747228	0.0842354678204757	-0.209163878740496	0.79843872204144	-0.0790498217528715	-0.255093674584837	0.252761831914992	-0.182466351132035	0.253161739240091	-0.27371182753305
1.559	0.0255163029495447	0.0836702538232142	-0.208917353225376	0.797822600114579	-0.0792988082462175	-0.254924101767759	0.252912722841527	-0.182476471442171	0.253100092704673	-0.273689597583448
1.56	0.0256810998122135	0.0831054246410895	-0.208670956671554	0.797203486570244	-0.0795470814617412	-0.25475388628042	0.253063553900339	-0.182485542034922	0.253038415732458	-0.273666729994471
1.561	0.0258455083216013	0.082540976229795	-0.208424684173437	0.796581392921267	-0.0797946373094033	-0.254583036374185	0.253214320135963	-0.182493546058249	0.252976703705847	-0.273643224787528
1.562	0.0260095279309558	0.0819769042914658	-0.208178530321041	0.795956330768389	-0.080041471703054	-0.254411560288325	0.253365016616667	-0.18250046643298	0.252914952211529	-0.273619082336792
1.563	0.0261731586376488	0.0814132043174837	-0.207932489268318	0.795328311688323	-0.0802875805895421	-0.254239466207562	0.25351563845196	-0.182506285910355	0.252853156981007	-0.273594303234304
1.564	0.026336400999144	0.0808498716488675	-0.207686554798507	0.794697347278425	-0.0805329600877072	-0.254066762260875	0.253666180830225	-0.182510987239336	0.252791313923748	-0.273568888044827
1.565	0.0264992559190435	0.0802869014780904	-0.207440720367284	0.794063449335135	-0.0807776065742366	-0.25389345655025	0.253816639058717	-0.182514553292258	0.252729419117128	-0.27354283711262
1.566	0.0266617242729522	0.0797242888394026	-0.207194979177389	0.79342663000166	-0.0810215166522297	-0.253719557125223	0.253967008530162	-0.182516967006852	0.252667468675059	-0.273516150502947
1.567	0.0268238066545369	0.0791620286427635	-0.20694932424911	0.79278690184407	-0.0812646870051968	-0.253545071871307	0.25411728464707	-0.182518211245174	0.252605458679853	-0.273488828068002
1.568	0.0269855033355273	0.0786001157006122	-0.206703748444608	0.792144277905012	-0.0815071141713958	-0.253370008426526	0.254267462787792	-0.182518268705188	0.252543385284268	-0.273460869592418
1.569	0.0271468143351117	0.0780385447146585	-0.206458244460062	0.791498771707444	-0.0817487944015325	-0.253194374199386	0.254417538321523	-0.182517121896936	0.252481244864106	-0.273432274888102
1.57	0.0273077395645689	0.0774773102703609	-0.206212804801415	0.790850397192737	-0.0819897237243895	-0.253018176367839	0.254567506668502	-0.182514753195905	0.252419034136098	-0.273403043738724
1.571	0.0274682790049734	0.0769164069029111	-0.205967421819706	0.790199168662791	-0.0822298982079975	-0.252841421797522	0.254717363394859	-0.182511144981114	0.252356750218845	-0.273373175765857
1.572	0.0276284327741486	0.0763558291746857	-0.205722087877366	0.789545100763369	-0.0824693142846612	-0.252664116958723	0.254867104264284	-0.182506279756185	0.252294390565586	-0.273342670347032
1.573	0.0277882011061018	0.0757955716415226	-0.205476795531997	0.788888208502643	-0.0827079689467149	-0.252486267845431	0.255016725198416	-0.182500140121449	0.252231952790006	-0.273311526663374
1.574	0.0279475843722219	0.0752356287796661	-0.205231537587847	0.788228507342138	-0.0829458597557947	-0.25230787985788	0.25516622218921	-0.182492708641725	0.252169434470611	-0.273279743825944
1.575	0.0281065831071989	0.0746759949799163	-0.204986307070054	0.787566013330066	-0.0831829847678695	-0.252128957712387	0.255315591242518	-0.182483967804563	0.252106832991327	-0.27324732093762
1.576	0.0282651979721168	0.0741166645241095	-0.204741097186999	0.786900743183368	-0.0834193424531103	-0.251949505434824	0.255464828399837	-0.182473900117968	0.252044145546507	-0.273214257050756
1.577	0.0284234296736089	0.0735576315123589	-0.204495901231492	0.786232714325638	-0.0836549315855566	-0.251769526405036	0.255613929786687	-0.182462488228881	0.251981369309633	-0.273180551087478
1.578	0.0285812789000793	0.0729988898284261	-0.204250712490844	0.785561944847307	-0.0838897511005127	-0.251589023430077	0.255762891628167	-0.182449714969439	0.251918501501972	-0.273146201774407
1.579	0.0287387463222299	0.0724404331283575	-0.204005524248805	0.784888453335235	-0.0841237999931124	-0.251407998797363	0.255911710270132	-0.182435563309039	0.251855539240096	-0.273111207647027
1.58	0.0288958326034693	0.0718822547990944	-0.203760329829739	0.784212258690553	-0.084357077317151	-0.251226454278667	0.256060382249068	-0.182420016281977	0.251792479368952	-0.273075567158201
1.581	0.0290525384514378	0.0713243478845705	-0.203515122673168	0.783533380039216	-0.0845895822896289	-0.251044391240899	0.256208904364224	-0.182403056973593	0.251729318451962	-0.273039278838683
1.582	0.0292088648493102	0.0707667050393835	-0.203269896412645	0.782851836765274	-0.0848213143945515	-0.250861810928229	0.256357273647455	-0.182384668532286	0.251666052897237	-0.273002341439289
1.583	0.0293648133309641	0.0702093186271223	-0.203024644845593	0.782167648614001	-0.0850522733307469	-0.250678714671395	0.256505487258592	-0.182364834139556	0.251602679140979	-0.272964753969741
1.584	0.0295203860261706	0.0696521809293225	-0.202779361805598	0.781480835679942	-0.0852824588407498	-0.250495103880895	0.256653542444715	-0.182343536951275	0.251539193759055	-0.272926515580277
1.585	0.0296755854969313	0.0690952843009439	-0.202534041091411	0.780791418282261	-0.0855118706174435	-0.250310979968112	0.256801436541706	-0.182320760057328	0.251475593464282	-0.272887625416281
1.586	0.0298304145582202	0.0685386212129211	-0.202288676487741	0.780099416885879	-0.0857405083439906	-0.250126344316339	0.256949166971359	-0.182296486483532	0.251411875117976	-0.272848082575339
1.587	0.0299848761855665	0.0679821842220211	-0.202043261842765	0.779404852075587	-0.0859683717414583	-0.249941198329227	0.257096731281744	-0.182270699233313	0.251348035791334	-0.272807886139974
1.588	0.0301389735087437	0.0674259659373267	-0.201797791158518	0.778707744567498	-0.0861954605279985	-0.249755543539181	0.25724412716909	-0.182243381306342	0.2512840727778	-0.272767035259762
1.589	0.0302927097956637	0.0668699590316724	-0.201552258570677	0.778008115275837	-0.0864217743129354	-0.249569381673793	0.257391352408177	-0.182214515648904	0.251219983577925	-0.272725529187957
1.59	0.0304460883995832	0.0663141562547353	-0.201306658292216	0.777305985387011	-0.0866473125349433	-0.249382714651751	0.257538404765578	-0.182184085178008	0.251155765933983	-0.272683367148379
1.591	0.0305991128090569	0.065758550424891	-0.201060984708667	0.776601376384509	-0.08687207453708	-0.24919554458798	0.257685281968091	-0.182152072997385	0.251091417821662	-0.272640548146431
1.592	0.0307517868202518	0.0652031344623766	-0.200815232517163	0.775894309959759	-0.0870960596703395	-0.249007873773817	0.257831981684931	-0.182118462577315	0.251026937335254	-0.272597070950237
1.593	0.0309041146646071	0.06464790142534	-0.200569396706851	0.775184807801733	-0.0873192672237807	-0.24881970453239	0.257978501486873	-0.182083237681524	0.250962322565895	-0.272552934270844
1.594	0.0310561009785083	0.0640928444837617	-0.200323472462199	0.774472891434572	-0.0875416962963175	-0.248631038957957	0.258124838836907	-0.182046382206429	0.250897571493891	-0.272508136901203
1.595	0.0312077506890161	0.0635379569179963	-0.200077455152343	0.773758582235296	-0.0877633459038485	-0.248441878630753	0.258270991119758	-0.182007880132536	0.250832681873509	-0.272462677627617
1.596	0.0313590689420482	0.0629832321493784	-0.199831340346691	0.773041901560743	-0.087984215251853	-0.248252224513165	0.258416955638368	-0.181967715577317	0.250767651217455	-0.272416555059432
1.597	0.0315100609959953	0.0624286636901473	-0.199585123826058	0.772322870884051	-0.0882043038435756	-0.248062077153069	0.258562729608016	-0.181925872888659	0.250702476924568	-0.272369767591822
1.598	0.0316607319666683	0.0618742450374607	-0.199338801681191	0.771601511902215	-0.0884236113196846	-0.247871436959435	0.258708310227526	-0.181882336726724	0.250637156357738	-0.27232231356029
1.599	0.0318110865333268	0.0613199696248447	-0.199092370436358	0.770877846629136	-0.0886421372170855	-0.247680304298331	0.258853694739621	-0.181837092058242	0.250571686771103	-0.272274191504501
1.6	0.0319611287903972	0.0607658308831005	-0.198845827068309	0.770151897523353	-0.0888598808797835	-0.247488679434029	0.25899888036484	-0.181790124023642	0.250506065286733	-0.272225400340931
1.601	0.0321108622797281	0.060211822361772	-0.198599168936556	0.769423687577207	-0.0890768415480631	-0.247296562399825	0.259143864259834	-0.181741417788252	0.250440288993408	-0.272175939311891
1.602	0.0322602900899641	0.0596579377743212	-0.198352393690533	0.768693240242542	-0.0892930184477768	-0.247103952842581	0.259288643696006	-0.181690958493832	0.250374355011058	-0.272125807780758
1.603	0.0324094149772154	0.0591041709366547	-0.19810549915205	0.767960579317765	-0.0895084108397839	-0.246910849931278	0.259433216308115	-0.181638731234413	0.250308260470631	-0.272075005072679
1.604	0.0325582395353719	0.0585505157420513	-0.197858483226752	0.767225728953573	-0.0897230181446269	-0.246717252394448	0.259577580189684	-0.18158472102756	0.250242002409013	-0.272023530488044
1.605	0.0327067663362094	0.0579969661793138	-0.197611343964138	0.766488713684838	-0.0899368400627177	-0.246523158602343	0.259721733899255	-0.181528912872808	0.250175577592565	-0.27197138341802
1.606	0.0328549979499692	0.0574435162789772	-0.197364079719711	0.765749558429804	-0.0901498765316171	-0.246328566598879	0.259865676456949	-0.181471291845767	0.25010898238966	-0.271918563465102
1.607	0.0330029369038015	0.0568901600904038	-0.197116689205241	0.76500828845419	-0.0903621276140144	-0.246133474152594	0.260009407250535	-0.181411843122975	0.250042212749515	-0.271865070506487
1.608	0.033150585708776	0.0563368917987489	-0.196869171361549	0.764264929187272	-0.0905735935206931	-0.24593787889867	0.260152925871946	-0.181350551985275	0.249975264238195	-0.271810904656252
1.609	0.0332979469488707	0.0557837058591644	-0.196621525206597	0.763519505911569	-0.0907842747546003	-0.245741778419707	0.260296232025356	-0.181287403888318	0.249908132096307	-0.27175606614407
1.61	0.0334450232961587	0.0552305970590824	-0.196373749753467	0.762772043490573	-0.0909941721681695	-0.245545170161276	0.260439325508662	-0.181222384550562	0.249840811283203	-0.271700555116538
1.611	0.0335918174609654	0.0546775605098309	-0.196125843958971	0.7620225662702	-0.0912032868524821	-0.245348051344084	0.260582206134876	-0.181155479957637	0.249773296472331	-0.271644371490966
1.612	0.0337383322084339	0.0541245915954269	-0.195877806676834	0.761271098282405	-0.0914116199718548	-0.245150418947386	0.260724873603986	-0.181086676325811	0.249705582024946	-0.271587515040124
1.613	0.0338845704770278	0.0535716859646369	-0.195629636663628	0.760517663597242	-0.0916191726338947	-0.244952269708087	0.260867327512977	-0.181015960118178	0.249637661977086	-0.271529985597079
1.614	0.034030535501653	0.0530188395062662	-0.195381332631383	0.759762286440336	-0.0918259458190288	-0.24475360017438	0.261009567525619	-0.180943318083437	0.249569530026742	-0.271471783184345
1.615	0.0341762308266489	0.0524660482036516	-0.195132893273901	0.759004991026503	-0.0920319404422928	-0.244554406865112	0.261151593526579	-0.180868737228043	0.249501179521915	-0.271412908026785
1.616	0.0343216602325676	0.0519133080163498	-0.194884317310603	0.758245801344834	-0.0922371575753318	-0.244354686467743	0.261293405696524	-0.180792204731178	0.249432603477771	-0.271353360474579
1.617	0.0344668276653205	0.0513606148955137	-0.194635603587452	0.757484741039314	-0.0924415986649399	-0.24415443591771	0.261435004530563	-0.180713707915017	0.249363794665655	-0.271293140919506
1.618	0.0346117372033591	0.0508079648357425	-0.194386751144672	0.756721833394546	-0.0926452656017238	-0.243953652307725	0.261576390805764	-0.180633234317418	0.249294745766293	-0.271232249812433
1.619	0.0347563930774742	0.0502553539324888	-0.194137759208755	0.755957101366521	-0.0928481606483604	-0.243752332753059	0.261717565525841	-0.180550771791667	0.24922544942977	-0.271170687777704
1.62	0.0349007997017743	0.0497027784233416	-0.193888627165468	0.755190567580376	-0.0930502863130816	-0.243550474325264	0.261858529814912	-0.180466308552849	0.24915589813615	-0.27110845567559
1.621	0.0350449616562529	0.0491502346462697	-0.193639354588309	0.754422254321526	-0.0932516452845019	-0.243348074015753	0.261999284761036	-0.180379833157054	0.249086084049839	-0.271045554563101
1.622	0.0351888836521736	0.048597719008345	-0.193389941329852	0.753652183646209	-0.0934522404227225	-0.243145128672643	0.262139831337585	-0.180291334436026	0.249015999059656	-0.270981985646746
1.623	0.0353325705608962	0.04804522807147	-0.193140387560994	0.752880377574221	-0.093652074762533	-0.242941634953039	0.262280170461158	-0.180200801419335	0.248945634883022	-0.270917750215237
1.624	0.0354760275235647	0.0474927586690322	-0.192890693683879	0.752106858126068	-0.0938511515632219	-0.242737589344536	0.26242030309553	-0.180108223277356	0.248874983141629	-0.270852849599644
1.625	0.0356192600253979	0.0469403079135595	-0.192640860236315	0.751331647145705	-0.0940494743572505	-0.242532988289901	0.262560230306978	-0.180013589288865	0.248804035451629	-0.270787285288223
1.626	0.035762273797976	0.0463878730755617	-0.192390887895251	0.750554766121347	-0.0942470469477036	-0.242327828349905	0.262699953269817	-0.179916888823178	0.248732783414644	-0.27072105904275
1.627	0.0359050745575198	0.0458354515001214	-0.192140777535591	0.749776236105186	-0.0944438734188565	-0.242122106226203	0.262839473236908	-0.17981811134441	0.248661218487709	-0.27065417284515
1.628	0.0360476676431383	0.0452830406163643	-0.191890530291987	0.748996077671947	-0.0946399581960603	-0.241915818642228	0.262978791451638	-0.179717246446016	0.248589331909712	-0.270586628789545
1.629	0.0361900576574776	0.0447306378565141	-0.191640147582832	0.748214310939095	-0.0948353061095396	-0.241708962300512	0.263117909053649	-0.179614283902434	0.248517114727894	-0.270518429021085
1.63	0.036332248326267	0.0441782405272462	-0.191389630991762	0.747430955664263	-0.0950299224284278	-0.241501534013707	0.263256827073429	-0.179509213715855	0.24844455789689	-0.270449575740518
1.631	0.0364742426276553	0.0436258458792017	-0.191138982015527	0.746646031309435	-0.0952238128488113	-0.24129353085288	0.263395546512759	-0.179402026170687	0.248371652435684	-0.270380071315907
1.632	0.0366160429602927	0.0430734513164596	-0.190888201940201	0.745859556995009	-0.0954169834296807	-0.241084950151525	0.263534068415902	-0.179292711853002	0.248298389513541	-0.27030991840879
1.633	0.0367576512512848	0.04252105443817	-0.190637291945864	0.745071551448197	-0.0956094405131753	-0.240875789428057	0.26367239388986	-0.179181261530058	0.248224760393494	-0.270239119931473
1.634	0.036899069120954	0.0419686528720968	-0.190386253190783	0.744282033083804	-0.0958011905910352	-0.240666046353909	0.263810524122967	-0.17906766598413	0.248150756346894	-0.270167678848396
1.635	0.0370402980739029	0.0414162441663675	-0.190135086779249	0.743491020138132	-0.0959922401050613	-0.240455718753045	0.263948460380893	-0.178951915985403	0.248076368610375	-0.270095598038938
1.636	0.0371813395870899	0.0408638258329494	-0.189883793751532	0.742698530735916	-0.0961825953660693	-0.240244804619813	0.264086203993204	-0.178834002388842	0.2480015883651	-0.27002288033811
1.637	0.0373221951305412	0.040311395406626	-0.189632375092987	0.741904582941902	-0.0963722626519219	-0.240033302141726	0.264223756390794	-0.178713916246986	0.247926406774266	-0.269949528682714
1.638	0.0374628662078658	0.0397589504538386	-0.189380831680659	0.741109194780246	-0.0965612483190863	-0.239821209643053	0.264361119101127	-0.178591648866414	0.247850815070813	-0.269875546282307
1.639	0.0376033543838715	0.039206488562967	-0.189129164209513	0.740312384135286	-0.0967495588368242	-0.239608525500676	0.264498293689968	-0.178467191810411	0.247774804552558	-0.269800936730842
1.64	0.0377436612288515	0.03865400735012	-0.188877373120127	0.739514168570887	-0.0969372007797467	-0.23939524815341	0.264635281744282	-0.178340536868579	0.247698366470809	-0.269725703965344
1.641	0.0378837882217064	0.0381015044909495	-0.188625458520717	0.738714565151177	-0.0971241808464464	-0.239181376196797	0.264772084860171	-0.178211676032968	0.247621491962334	-0.269649852105259
1.642	0.0380237367883842	0.0375489777345016	-0.18837342016905	0.737913590349089	-0.0973105059231468	-0.238966908478762	0.264908704614651	-0.178080601569978	0.247544172046798	-0.269573385295013
1.643	0.0381635085489485	0.0369964248625853	-0.188121257546246	0.737111260046302	-0.0974961831555928	-0.238751844087274	0.265045142576734	-0.177947306089375	0.247466397646938	-0.269496307674028
1.644	0.0383031055393468	0.0364438436114017	-0.187868970019377	0.736307589560932	-0.0976812199917489	-0.238536182235925	0.265181400366116	-0.177811782491068	0.247388159615755	-0.269418623537096
1.645	0.0384425302211954	0.0358912316012562	-0.187616557036034	0.73550259374499	-0.0978656241409961	-0.238319922227792	0.26531747971045	-0.177674023910267	0.247309448720122	-0.269340337520787
1.646	0.0385817854227229	0.035338586381497	-0.187364018207008	0.734696287095148	-0.0980494034508516	-0.238103063512483	0.265453382465257	-0.177534023686185	0.247230255610006	-0.269261454599366
1.647	0.0387208743380076	0.0347859056024388	-0.187111353194339	0.733888683664314	-0.0982325658025954	-0.237885605664	0.265589110642056	-0.177391775279507	0.24715057083768	-0.269181979936799
1.648	0.0388598005227224	0.0342331871433303	-0.186858561527001	0.733079796796795	-0.0984151190501828	-0.237667548353284	0.265724666471194	-0.177247272266814	0.247070384870034	-0.269101918718635
1.649	0.038998567826106	0.0336804290830386	-0.186605642562324	0.732269638941581	-0.0985970709702637	-0.237448891490665	0.26586005240268	-0.177100508470402	0.246989688037978	-0.269021275995284
1.65	0.0391371802846305	0.0331276295704452	-0.186352595555107	0.73145822161213	-0.0987784293045248	-0.237229635412108	0.26599527103582	-0.176951478035621	0.246908470529774	-0.268940056632008
1.651	0.0392756420383704	0.0325747867642553	-0.18609941961458	0.730645555332976	-0.0989592018882498	-0.237009780870995	0.266130325079219	-0.176800175446346	0.246826722491586	-0.268858265439727
1.652	0.0394139572983774	0.0320218989214858	-0.185846113579715	0.729831649559948	-0.0991393966978568	-0.236789328831339	0.266265217290904	-0.176646595606105	0.246744434100238	-0.268775907340838
1.653	0.0395521303643271	0.0314689644599899	-0.185592676028424	0.729016512726487	-0.0993190218054014	-0.23656828027419	0.266399950358466	-0.176490733885618	0.246661595586658	-0.268692987379451
1.654	0.0396901656851594	0.0309159818996751	-0.185339105416553	0.728200152382406	-0.0994980853658127	-0.236346636164944	0.266534526813896	-0.176332586079555	0.246578197309097	-0.268609510604976
1.655	0.0398280679198588	0.0303629498304297	-0.185085400157493	0.727382575249825	-0.0996765956463299	-0.236124397530061	0.266668948987961	-0.176172148387522	0.246494229798465	-0.268525482023518
1.656	0.0399658419228165	0.0298098669500591	-0.184831558642136	0.726563787184241	-0.0998545610383842	-0.235901565498851	0.266803218995374	-0.176009417418617	0.246409683762069	-0.268440906694768
1.657	0.0401034926581146	0.029256732132565	-0.184577579319967	0.725743793186017	-0.100031990058014	-0.23567814125372	0.266937338793582	-0.175844390136025	0.246324550194427	-0.268355789854046
1.658	0.0402410251262843	0.0287035445268046	-0.184323460774484	0.724922597593142	-0.1002088913485	-0.235454126000559	0.267071310242863	-0.175677063754202	0.246238820466628	-0.268270136979666
1.659	0.0403784442962598	0.0281503035790499	-0.184069201694029	0.724100204434831	-0.100385273653882	-0.235229521035428	0.267205135101827	-0.17550743571622	0.246152486209703	-0.268183953807726
1.66	0.040515754941499	0.0275970089460067	-0.183814800810891	0.72327661774789	-0.100561145748626	-0.235004327811821	0.267338815041708	-0.175335503830418	0.246065539170469	-0.268097246244325
1.661	0.0406529613403403	0.0270436604153218	-0.183560256846609	0.722451841674529	-0.100736516322778	-0.234778547933098	0.267472351701328	-0.175161266402397	0.245977971147065	-0.268010020207174
1.662	0.0407900669983259	0.0264902578688535	-0.183305568426915	0.721625880346455	-0.100911393813306	-0.234552183117967	0.267605746691335	-0.174984722162533	0.245889773940033	-0.26792228155656
1.663	0.0409270746322229	0.0259368012936493	-0.183050734012738	0.720798737684894	-0.101085786250848	-0.234325235190452	0.267739001571642	-0.174805870099612	0.245800939431655	-0.267834036162686
1.664	0.0410639863648372	0.0253832908449898	-0.182795751863338	0.719970417259393	-0.101259701221181	-0.234097706076621	0.26787211787113	-0.174624709408552	0.245711459792868	-0.267745290010623
1.665	0.0412008038770706	0.0248297268587188	-0.182540619970307	0.719140922319453	-0.101433145882304	-0.233869597782307	0.268005097101046	-0.174441239494403	0.24562132754772	-0.267656049244952
1.666	0.0413375284939426	0.024276109754658	-0.182285335947725	0.718310255960576	-0.101606126973182	-0.233640912391735	0.268137940732851	-0.174255459897551	0.245530535438858	-0.267566320121245
1.667	0.0414741613185863	0.0237224399178044	-0.182029896971996	0.717478421239829	-0.101778650875086	-0.233411652086261	0.268270650163307	-0.174067370196034	0.245439076322549	-0.267476108918737
1.668	0.0416107033822972	0.0231687176514065	-0.181774299869185	0.716645421176102	-0.101950723664947	-0.233181819100136	0.268403226708494	-0.173876970018813	0.245346943215288	-0.267385421854334
1.669	0.0417471556937365	0.0226149432433851	-0.181518541295757	0.715811258722685	-0.102122351051362	-0.232951415639016	0.268535671711247	-0.173684259194484	0.245254129463408	-0.267294264977328
1.67	0.0418835191603976	0.0220611170971965	-0.181262617903418	0.714975936743398	-0.102293538242459	-0.232720443848696	0.268667986701459	-0.173489237904143	0.245160628899289	-0.267202644111653
1.671	0.0420197945101599	0.0215072397878435	-0.181006526440135	0.714139457909434	-0.102464289832316	-0.232488905785931	0.268800173454248	-0.173291906669358	0.245066435798055	-0.267110564931833
1.672	0.0421559823000983	0.0209533119922661	-0.180750263777087	0.713301824498891	-0.102634609790031	-0.23225680334091	0.268932233968323	-0.173092266209194	0.244971544691066	-0.267018033054004
1.673	0.0422920829486113	0.0203993343813977	-0.180493826865756	0.712463038253855	-0.102804501588689	-0.232024138168259	0.269064170443333	-0.172890317391852	0.24487595025025	-0.266925054005317
1.674	0.0424280968076069	0.0198453075908754	-0.180237212654286	0.711623100397057	-0.102973968378086	-0.231790911626574	0.269195985236407	-0.172686061363857	0.244779647287207	-0.266831633140314
1.675	0.0425640242922156	0.0192912323137704	-0.179980418027366	0.710782011698881	-0.103143013081703	-0.231557124726471	0.26932768077138	-0.172479499712904	0.244682630796244	-0.266737775607728
1.676	0.0426998659357674	0.0187371093779082	-0.1797234398147	0.70993977249387	-0.103311638358009	-0.231322778165141	0.26945925943455	-0.172270634534321	0.244584896041237	-0.26664348645699
1.677	0.0428356223794069	0.0181829396597701	-0.179466274833128	0.709096382716368	-0.103479846500551	-0.231087872396952	0.269590723510371	-0.172059468385414	0.244486438651056	-0.266548770903468
1.678	0.042971294397327	0.0176287239569445	-0.179208919905842	0.708251841981704	-0.103647639375872	-0.230852407617895	0.269722075157804	-0.171846004187399	0.244387254587631	-0.266453634515227
1.679	0.0431068828959244	0.0170744630048982	-0.178951371867326	0.707406149618081	-0.103815018330049	-0.230616383700904	0.26985331641901	-0.171630245189887	0.244287340007128	-0.266358083108209
1.68	0.0432423888091769	0.0165201575482939	-0.178693627534771	0.706559304683975	-0.103981984092066	-0.230379800224609	0.269984449283174	-0.171412195024319	0.244186691150418	-0.266262122512003
1.681	0.0433778129323599	0.015965808336205	-0.178435683612461	0.705711306105504	-0.104148536861702	-0.230142656608902	0.270115475772783	-0.171191857738903	0.244085304306298	-0.26616575847187
1.682	0.0435131558452084	0.0154114161155062	-0.178177536615388	0.704862152914565	-0.104314676521539	-0.22990495221477	0.270246397974537	-0.170969237802479	0.243983175874879	-0.266068996718126
1.683	0.0436484180284333	0.014856981652769	-0.17791918289656	0.704011844425657	-0.104480402721439	-0.229666686376489	0.270377218002455	-0.170744340165283	0.243880302452326	-0.265971843089014
1.684	0.0437836000537197	0.0143025057252494	-0.177660618729712	0.703160380230181	-0.104645714821603	-0.22942785845031	0.270507937935028	-0.170517170342035	0.243776680809304	-0.265874303565988
1.685	0.0439187026844401	0.0137479890512626	-0.177401840357133	0.702307760064602	-0.104810611871404	-0.229188467889434	0.270638559783304	-0.170287734400492	0.243672307891277	-0.265776384154923
1.686	0.0440537269081179	0.0131934321605316	-0.17714284396941	0.70145398370137	-0.104975092639544	-0.228948514311554	0.27076908553069	-0.170056038866752	0.243567180933043	-0.265678090742199
1.687	0.0441886739675043	0.0126388353592948	-0.17688362565068	0.700599050906985	-0.105139155573902	-0.228707997543778	0.270899517171258	-0.16982209066231	0.243461297495771	-0.26557942907925
1.688	0.044323545352538	0.0120841988855437	-0.176624181370786	0.699742961478025	-0.105302798697158	-0.228466917635162	0.271029856666626	-0.169585897101112	0.243354655398746	-0.265480404864972
1.689	0.0444583427306388	0.0115295230382971	-0.176364507035821	0.698885715434365	-0.105466019535476	-0.228225274831698	0.271160105879893	-0.169347465896344	0.243247252745397	-0.265381023817732
1.69	0.0445930678108956	0.0109748081347701	-0.176104598514065	0.698027313289142	-0.1056288150609	-0.227983069505306	0.27129026657527	-0.169106805124177	0.243139088064459	-0.265281291687359
1.691	0.0447277220651297	0.0104200543870791	-0.175844451557411	0.697167756145783	-0.105791181585588	-0.227740302001565	0.271420340496141	-0.168863923109254	0.243030160436844	-0.265181214182913
1.692	0.0448623063473161	0.00986526181118019	-0.175584061612483	0.696307045576481	-0.105953114677655	-0.227496972484401	0.27155032942527	-0.168618828342522	0.24292046953676	-0.265080796830044
1.693	0.0449968206765749	0.00931043030304416	-0.175323423719182	0.695445183430985	-0.106114609198143	-0.227253080922278	0.271680235173913	-0.16837152956144	0.242810015588192	-0.264980044843788
1.694	0.0451312643355716	0.00875555988144418	-0.175062532633372	0.694582171675334	-0.106275659421511	-0.227008627117136	0.271810059611292	-0.168122035849314	0.242698799294104	-0.264878963093168
1.695	0.0452656360860216	0.00820065084284434	-0.174801383013777	0.693718012277334	-0.10643625914418	-0.226763610658738	0.271939804744139	-0.1678703566086	0.242586821830767	-0.264777556209751
1.696	0.0453999342920653	0.00764570371261237	-0.174539969542193	0.692852707130362	-0.106596401723065	-0.226518030932839	0.272069472690857	-0.167616501556452	0.242474084964085	-0.264675828822872
1.697	0.0455341569753849	0.00709071914675147	-0.174278286962302	0.69198625810194	-0.10675608001841	-0.226271887209947	0.272199065562951	-0.167360480829214	0.242360591209222	-0.264573785729571
1.698	0.0456683018325234	0.00653569787080992	-0.174016330079465	0.691118667279079	-0.106915286319165	-0.226025178671083	0.272328585484218	-0.167102305031854	0.242246343905071	-0.264471431891867
1.699	0.0458023661803363	0.00598064066091231	-0.173754093841206	0.69024993726396	-0.107074012345148	-0.225777904398306	0.272458034804834	-0.166841985128027	0.242131347161326	-0.264368772387325
1.7	0.0459363468637891	0.00542554841214247	-0.173491573473421	0.689380071277457	-0.107232249250519	-0.225530063411582	0.272587416243439	-0.166579532318418	0.242015605678423	-0.264265812352658
1.701	0.0460702402285034	0.00487042225032576	-0.173228764494455	0.688509072992481	-0.107389987554944	-0.225281654658609	0.272716732772301	-0.166314958087044	0.241899124568225	-0.264162556913018
1.702	0.0462040421754305	0.00431526358813739	-0.172965662632017	0.687636946261612	-0.107547217138343	-0.225032676961967	0.272845987412733	-0.166048274307448	0.241781909346314	-0.264059011252601
1.703	0.0463377481930638	0.00376007410572149	-0.172702263836459	0.686763694928654	-0.10770392744736	-0.224783129067698	0.272975183195445	-0.165779493276185	0.241663966010804	-0.263955180825254
1.704	0.0464713533505461	0.00320485568984651	-0.172438564411911	0.68588932280816	-0.107860107842626	-0.224533009753607	0.27310432324532	-0.165508627799891	0.241545301050619	-0.263851071431244
1.705	0.0466048523541233	0.00264961039038158	-0.172174561153372	0.685013833835289	-0.108015747861746	-0.224282317876101	0.273233410728735	-0.165235691327746	0.241425921354047	-0.263746689023454
1.706	0.0467382397453844	0.00209434044115512	-0.171910251395426	0.684137232268373	-0.10817083720659	-0.224031052370001	0.273362448617161	-0.164960697975381	0.241305834010779	-0.263642039388752
1.707	0.0468715102529106	0.00153904828952017	-0.171645632933174	0.683259522803752	-0.108325365508537	-0.22377921223322	0.2734914394849	-0.164683662481694	0.241185046143247	-0.263537127999111
1.708	0.0470046591549179	0.000983736557891367	-0.171380703889744	0.682380710542842	-0.108479322197343	-0.223526796527958	0.273620385472462	-0.16440460016577	0.24106356495239	-0.263431960205056
1.709	0.047137682403686	0.000428408005961224	-0.17111546268045	0.68150080087987	-0.108632696668423	-0.223273804482284	0.273749288327608	-0.164123526924136	0.240941397850184	-0.263326541511298
1.71	0.0472705764260731	-0.000126934443921019	-0.170849908101018	0.680619799469902	-0.108785478557997	-0.223020235632657	0.273878149417204	-0.163840459326111	0.240818552465298	-0.263220877559335
1.711	0.0474033377948112	-0.000682287659706469	-0.170584039373869	0.679737712305988	-0.108937657884582	-0.222766089774796	0.274006969750865	-0.163555414682845	0.240695036527858	-0.263114973843727
1.712	0.0475359630582624	-0.00123764825445678	-0.170317856036121	0.67885454578056	-0.109089225052628	-0.22251136673217	0.274135750105046	-0.163268410974418	0.240570857690105	-0.263008835447141
1.713	0.0476684487904267	-0.00179301259564043	-0.17005135774478	0.677970306690255	-0.109240170779741	-0.222256066250886	0.274264491210062	-0.162979466770689	0.240446023376306	-0.26290246695806
1.714	0.0478007917188807	-0.00234837684104749	-0.169784544135814	0.677085002270607	-0.10939048596813	-0.222000188148067	0.274393193836722	-0.162688601288523	0.240320540776003	-0.262795872587575
1.715	0.0479329888732528	-0.00290373688119716	-0.169517414794074	0.676198640255794	-0.109540161635373	-0.221743732553678	0.27452185871027	-0.162395834529443	0.240194416916515	-0.262689056433075
1.716	0.0480650377447215	-0.00345908831456022	-0.169249969305044	0.675311228847015	-0.109689188967824	-0.221486700042271	0.274650486375532	-0.162101187320507	0.240067658679567	-0.262582022702501
1.717	0.0481969364064159	-0.00401442659986553	-0.168982207274901	0.674422776535455	-0.1098375594024	-0.221229091570505	0.274779077126114	-0.16180468117043	0.23994027276833	-0.262474775731743
1.718	0.0483286835896893	-0.00456974721398145	-0.168714128230099	0.673533291889068	-0.109985264669233	-0.220970908343701	0.274907630994232	-0.1615063380892	0.239812265709666	-0.262367319869385
1.719	0.0484602786959184	-0.00512504567360123	-0.168445731568273	0.672642783477225	-0.110132296727667	-0.220712151753989	0.275036147779954	-0.161206180566593	0.239683643885284	-0.262259659393977
1.72	0.0485917216819873	-0.00568031748080128	-0.168177016761418	0.671751259930786	-0.110278647613708	-0.2204528233607	0.275164627103272	-0.160904231677516	0.239554413570879	-0.262151798529014
1.721	0.0487230127925191	-0.00623555810019083	-0.167907983658434	0.670858730041591	-0.11042430939017	-0.220192924892409	0.275293068439607	-0.160600515129422	0.239424581040428	-0.262043741572031
1.722	0.0488541521759467	-0.00679076303885544	-0.167638632620505	0.669965202842543	-0.11056927423865	-0.219932458312054	0.275421471126568	-0.160295055166329	0.239294152715109	-0.26193549310025
1.723	0.0489851394992684	-0.00734592793438703	-0.167368964500902	0.669070687562634	-0.110713534547095	-0.219671425858668	0.275549834420723	-0.159987876423663	0.239163135291583	-0.261827058057778
1.724	0.0491159736799446	-0.00790104852468776	-0.167098980594598	0.668175193446124	-0.110857082940848	-0.219409829944817	0.275678157644938	-0.159679003863345	0.239031535790663	-0.261718441610496
1.725	0.0492466527931119	-0.00845612058620649	-0.166828682570907	0.667278729585876	-0.110999912341948	-0.219147673005193	0.275806440288315	-0.159368462755788	0.23889936141335	-0.261609648914034
1.726	0.0493771741766179	-0.00901113990997799	-0.166558072404951	0.666381304878897	-0.111142016064672	-0.21888495747749	0.275934681937139	-0.159056278605109	0.238766619305761	-0.261500684901739
1.727	0.0495075346589598	-0.00956610227093127	-0.166287152313484	0.665482928102845	-0.111283387811425	-0.218621685841205	0.276062882138842	-0.158742477099852	0.238633316482239	-0.261391554159499
1.728	0.0496377307263201	-0.0101210034480447	-0.166015924663101	0.664583608060686	-0.111424021594014	-0.218357860529612	0.276191040347508	-0.158427084213582	0.23849945984208	-0.261282260985353
1.729	0.0497677585495811	-0.0106758392742586	-0.165744391891835	0.663683353780285	-0.111563911706762	-0.21809348381758	0.276319155918271	-0.158110126339745	0.238365056137183	-0.261172809519137
1.73	0.0498976139686947	-0.0112306056084029	-0.165472556521603	0.662782174758124	-0.11170305273147	-0.217828557851454	0.276447228080107	-0.157791630289833	0.238230111968445	-0.261063203776113
1.731	0.0500272925251464	-0.0117852982799393	-0.1652004212121	0.661880081095902	-0.111841439561213	-0.21756308471498	0.276575255944344	-0.15747162319694	0.238094633803216	-0.260953447564278
1.732	0.0501567895104997	-0.0123399130102573	-0.16492798876127	0.660977083440021	-0.111979067455153	-0.217297066467737	0.276703238606492	-0.157150132442187	0.237958627971377	-0.260843544335863
1.733	0.0502860999642559	-0.01289444531734	-0.164655262088519	0.660073192869142	-0.112115932101876	-0.217030505229121	0.276831175284491	-0.156827185648586	0.237822100761867	-0.260733497161895
1.734	0.0504152186922915	-0.0134488905554993	-0.164382244220937	0.659168420857032	-0.112252029687873	-0.216763403227083	0.276959065351294	-0.156502810747354	0.237685058548531	-0.260623308948852
1.735	0.0505441404271684	-0.0140032439867607	-0.164108938288301	0.658262779299902	-0.112387356958324	-0.216495762726963	0.277086908204909	-0.156177036060102	0.237547507752454	-0.260512982641214
1.736	0.0506728600612586	-0.0145575007142266	-0.16383534756345	0.657356280576996	-0.112521911231079	-0.21622758593359	0.277214703137331	-0.155849890351615	0.237409454804306	-0.260402521127431
1.737	0.0508013727790766	-0.0151116556545321	-0.163561475478244	0.656448937619244	-0.112655690385315	-0.215958874998369	0.277342449353223	-0.155521402892177	0.237270906178331	-0.260291926994618
1.738	0.0509296741549595	-0.0156657036416877	-0.163287325567042	0.655540763930726	-0.112788692937418	-0.215689632146294	0.277470146057961	-0.155191603526253	0.237131868192357	-0.260181202441196
1.739	0.0510577604194864	-0.016219639487072	-0.163012901398856	0.654631773513747	-0.112920918188526	-0.215419859785706	0.277597792495304	-0.154860522649477	0.23699234664467	-0.260070349373828
1.74	0.051185628770373	-0.0167734579020445	-0.162738206568074	0.653721980716721	-0.113052366281952	-0.215149560501	0.277725387949874	-0.15452819105058	0.236852346671976	-0.25995936956493
1.741	0.0513132774692074	-0.0173271533686278	-0.162463244756841	0.652811400051659	-0.113183038102944	-0.214878737008784	0.277852931713292	-0.154194639729427	0.236711872800648	-0.259848264800426
1.742	0.0514407057138773	-0.0178807200976118	-0.16218801979474	0.651900046040045	-0.113312935076976	-0.214607392183522	0.27798042295711	-0.153859899823083	0.236570929013076	-0.259737036904696
1.743	0.0515679134000731	-0.0184341520970124	-0.161912535654495	0.650987933190294	-0.113442059034635	-0.214335529111977	0.278107860591037	-0.153524002661894	0.236429518870792	-0.259625687604717
1.744	0.0516949009034077	-0.0189874432468442	-0.161636796390979	0.650075076123592	-0.113570412262591	-0.214063151082825	0.278235243253618	-0.153186979887654	0.236287645658975	-0.259514218402473
1.745	0.0518216689511676	-0.0195405873374746	-0.161360806001927	0.649161489692082	-0.113697997567324	-0.21379026154048	0.278362569440204	-0.152848863536474	0.23614531238962	-0.259402630577742
1.746	0.0519482185422588	-0.0200935781167922	-0.161084568260004	0.648247188978962	-0.113824818201827	-0.213516864074671	0.278489837651737	-0.152509686008381	0.236002521677202	-0.259290925319598
1.747	0.0520745509196889	-0.0206464093424988	-0.160808086693714	0.647332189256082	-0.11395087781388	-0.213242962429043	0.278617046475654	-0.152169479912307	0.235859275628457	-0.259179103955963
1.748	0.052200667637708	-0.0211990748271141	-0.160531364727128	0.646416505948235	-0.11407618052946	-0.212968560488118	0.278744194604685	-0.151828277902702	0.235715575796671	-0.259067168027573
1.749	0.0523265706552742	-0.0217515684899473	-0.160254405809607	0.645500154517717	-0.11420073106129	-0.212693662210717	0.278871280829912	-0.151486112644061	0.235571423250904	-0.258955118990294
1.75	0.0524522623461183	-0.0223038843671486	-0.159977213459904	0.644583150270347	-0.114324534708947	-0.2124182715461	0.278998304054826	-0.151143016895809	0.235426818788343	-0.258842957860146
1.751	0.0525777454406848	-0.0228560165674328	-0.159699791239116	0.643665508229357	-0.114447597243586	-0.212142392455842	0.279125263339125	-0.150799023634577	0.235281763118595	-0.258730685149935
1.752	0.0527030229740865	-0.0234079592434317	-0.159422142693223	0.642747243139553	-0.114569924829795	-0.211866029024694	0.279252157914044	-0.150454166164173	0.235136256855622	-0.258618300974188
1.753	0.0528280981630988	-0.0239597065626016	-0.159144271367242	0.641828369544091	-0.114691524067651	-0.211589185514552	0.279378987150573	-0.150108478197542	0.23499030042392	-0.258505805178824
1.754	0.0529529741075436	-0.0245112526194994	-0.158866180934601	0.640908901907489	-0.114812402031083	-0.211311866333217	0.279505750477747	-0.149761993871061	0.234843894065291	-0.258393197554626
1.755	0.0530776534358874	-0.0250625913358696	-0.158587875332521	0.639988854782434	-0.114932566227228	-0.211034076031158	0.279632447282558	-0.149414747647811	0.234697037968087	-0.258280478041312
1.756	0.0532021380411341	-0.025613716391873	-0.158309358820555	0.639068242962792	-0.115052024517569	-0.210755819373869	0.279759076896746	-0.149066774183914	0.234549732453909	-0.258167646711715
1.757	0.053326428938299	-0.026164621186597	-0.158030635950525	0.638147081547151	-0.115170785020813	-0.210477101336721	0.279885638661725	-0.148718108270387	0.234401978100462	-0.258054703567609
1.758	0.05345052629427	-0.0267152988532659	-0.157751711438953	0.637225385917716	-0.115288856058105	-0.210197926974691	0.280012131970788	-0.148368784825351	0.234253775658388	-0.257941648378365
1.759	0.0535744296082404	-0.0272657422914015	-0.157472589998937	0.636303171746124	-0.115406246216727	-0.209918301365114	0.28013855628629	-0.148018838852972	0.234105125818092	-0.257828480703889
1.76	0.0536981378857892	-0.0278159441732021	-0.157193276201632	0.635380455063406	-0.115522964476731	-0.209638229636554	0.28026491114445	-0.147668305376658	0.233956029011282	-0.257715200091096
1.761	0.0538216496838076	-0.028365896969339	-0.156913774402165	0.634457252286014	-0.115639020250557	-0.209357716958224	0.280391196111828	-0.147317219362808	0.233806485348568	-0.257601806319241
1.762	0.0539449630807412	-0.0289155929607417	-0.156634088718103	0.633533580181126	-0.115754423302774	-0.209076768573344	0.280517410741875	-0.146965615591093	0.233656494708637	-0.257488299490034
1.763	0.0540680756906119	-0.0294650241979998	-0.156354223008104	0.632609455808443	-0.11586918366898	-0.208795389873836	0.28064355458753	-0.146613528534076	0.233506056864714	-0.257374679861607
1.764	0.054190984679478	-0.0300141825402632	-0.156074180821595	0.631684896400059	-0.115983311615463	-0.208513586372786	0.280769627184656	-0.14626099237494	0.233355171483819	-0.25726094757435
1.765	0.0543136867058513	-0.0305630597996518	-0.155793965348366	0.630759919220372	-0.116096817580365	-0.208231363650542	0.280895627943867	-0.145908041120574	0.233203838047151	-0.257147102508857
1.766	0.0544361778532586	-0.0311116478364165	-0.155513579451073	0.629834541472034	-0.116209712073631	-0.207948727370201	0.281021556017089	-0.145554708654774	0.233052055811673	-0.25703314435969
1.767	0.0545584536639425	-0.0316599385912354	-0.155233025753245	0.628908780256289	-0.116322005574845	-0.207665683295287	0.281147410229362	-0.145201028671825	0.232899823757506	-0.256919072773558
1.768	0.0546805093108502	-0.0322079241010568	-0.154952306656333	0.627982652610498	-0.11643370849581	-0.20738223727594	0.281273189089492	-0.144847034596638	0.232747140565031	-0.256804887374549
1.769	0.0548023398614002	-0.0327555964631921	-0.154671424261076	0.627056175577247	-0.116544831224471	-0.207098395205384	0.281398890776133	-0.144492759590051	0.232594004721074	-0.256690587715666
1.77	0.0549239405908591	-0.0333029477922714	-0.154390380277428	0.626129366217414	-0.116655384171282	-0.20681416295209	0.281524513117241	-0.14413823657957	0.232440414562153	-0.256576173210198
1.771	0.0550453073431871	-0.0338499702394298	-0.154109176011714	0.625202241533577	-0.116765377734737	-0.206529546300304	0.281650053732641	-0.143783498246399	0.232286368154837	-0.256461643012347
1.772	0.0551664368325613	-0.0343966560594874	-0.153827812439909	0.62427481835053	-0.116874822227494	-0.206244550915651	0.281775510239106	-0.143428576974381	0.232131863211147	-0.256346995976503
1.773	0.0552873267213328	-0.0349429976666914	-0.153546290355309	0.62334711328254	-0.116983727850418	-0.20595918231729	0.28190088028903	-0.143073504766473	0.231976897096071	-0.256232230795211
1.774	0.0554079754554812	-0.0354889876177273	-0.153264610552534	0.622419142800508	-0.117092104725862	-0.205673445807984	0.282026161542856	-0.142718313163917	0.231821466843392	-0.25611734614111
1.775	0.0555283819607546	-0.0360346185665724	-0.152982773947578	0.621490923319808	-0.117199962969746	-0.205387346379827	0.282151351748894	-0.142363033245352	0.231665569208337	-0.256002340628224
1.776	0.0556485453165423	-0.0365798832605609	-0.152700781569927	0.62056247134958	-0.117307312715938	-0.205100888703712	0.282276448870666	-0.142007695715278	0.231509200763217	-0.255887212636193
1.777	0.0557684645077887	-0.0371247745510431	-0.152418634428097	0.619633803690278	-0.117414163966323	-0.20481407718194	0.282401451144556	-0.141652330993857	0.231352357936534	-0.255771960201911
1.778	0.055888138314496	-0.037669285422968	-0.152136333352109	0.618704937557052	-0.117520526341658	-0.204526915913155	0.282526357036248	-0.141296969220055	0.231195037002427	-0.255656581107074
1.779	0.0560075653017194	-0.0382134090396963	-0.151853878925053	0.61777589062174	-0.11762640899556	-0.204239408578881	0.282651165198399	-0.140941640191981	0.231037234140931	-0.255541073063363
1.78	0.0561267438272269	-0.0387571387299926	-0.15157127147149	0.616846681037061	-0.117731820812951	-0.203951558402742	0.28277587453202	-0.14058637333863	0.230878945541758	-0.255425433843032
1.781	0.0562456720617492	-0.0393004679215244	-0.151288511050325	0.615917327458574	-0.117836770649774	-0.203663368262346	0.282900484221455	-0.140231197717994	0.230720167452917	-0.2553096613018
1.782	0.0563643480407096	-0.0398433900642334	-0.15100559748872	0.614987849106409	-0.117941267301365	-0.203374840894635	0.283024993637507	-0.139876141940332	0.230560896244667	-0.25519375326551
1.783	0.0564827697663262	-0.0403858985435863	-0.150722530475812	0.614058265893132	-0.1180453193154	-0.203085979004802	0.283149402259996	-0.139521233992705	0.230401128509307	-0.255077707338369
1.784	0.0566009353535472	-0.0409279866443555	-0.150439309669542	0.613128598512127	-0.118148934913423	-0.202796785178701	0.283273709663757	-0.139166501091658	0.230240861082053	-0.254961520785579
1.785	0.0567188430992116	-0.0414696476305608	-0.150155934768678	0.612198868384471	-0.118252121976956	-0.20250726178454	0.283397915447839	-0.138811969660818	0.230080090989565	-0.254845190546004
1.786	0.0568364914054192	-0.0420108748456326	-0.149872405544224	0.611269097481077	-0.118354888026435	-0.202217411049859	0.283522019162515	-0.138457665375543	0.229918815406041	-0.254728713332516
1.787	0.0569538785738049	-0.0425516617213649	-0.149588721920513	0.610339308060912	-0.118457240293142	-0.20192723519234	0.283646020339108	-0.13810361318602	0.2297570316328	-0.254612085713022
1.788	0.0570710024328899	-0.0430920017402317	-0.149304884136623	0.609409522361251	-0.118559185847533	-0.201636736466026	0.283769918574492	-0.137749837267868	0.229594737086428	-0.254495304078582
1.789	0.057187859863917	-0.0436318884173227	-0.14902089279159	0.608479762374382	-0.118660731606606	-0.20134591719576	0.2838937136028	-0.137396360920981	0.229431929322687	-0.254378364581884
1.79	0.0573044464584879	-0.0441713153093351	-0.148736748683137	0.607550049828299	-0.118761884226595	-0.20105477980217	0.284017405323252	-0.137043206518996	0.229268606117233	-0.254261263142713
1.791	0.0574207564417444	-0.0447102760147063	-0.14845245263913	0.606620406239381	-0.118862649975413	-0.200763326773691	0.284140993748856	-0.13669039558226	0.229104765453962	-0.254143995470431
1.792	0.0575367828189259	-0.0452487640868907	-0.148168005468368	0.605690852895422	-0.118963034631546	-0.200471560617798	0.284264478897623	-0.136337948915834	0.228940405272232	-0.254026557099614
1.793	0.0576525176834657	-0.045786772897957	-0.147883407996005	0.604761410827786	-0.119063043507235	-0.200179483734848	0.284387860710835	-0.135985886631534	0.228775523179207	-0.253908943488846
1.794	0.057767952557285	-0.0463242955763241	-0.147598661151623	0.603832100783486	-0.119162681597593	-0.199887098220415	0.284511139036579	-0.135634227989278	0.228610116418202	-0.253791150101947
1.795	0.0578830785693711	-0.0468613250167778	-0.147313766041392	0.602902943157552	-0.119261953704874	-0.199594405765213	0.284634313672121	-0.135282991282044	0.228444181965277	-0.253673172364268
1.796	0.0579978865038871	-0.0473978539367707	-0.14702872395775	0.601973957969692	-0.11936086447203	-0.199301407736716	0.284757384468116	-0.134932193932835	0.228277716556384	-0.253555005524267
1.797	0.0581123669110096	-0.0479338749858257	-0.146743536373292	0.601045164923607	-0.119459418341311	-0.1990081053689	0.284880351429462	-0.134581852615726	0.228110716786967	-0.253436644560976
1.798	0.058226510275427	-0.0484693808492381	-0.146458204966933	0.600116583428932	-0.119557619432842	-0.198714499917794	0.285003214706847	-0.134231983233847	0.227943179281642	-0.253318084268043
1.799	0.0583403070805574	-0.0490043643077032	-0.14617273164724	0.599188232592969	-0.119655471435738	-0.198420592647777	0.285125974497159	-0.133882600871165	0.22777510069212	-0.25319931950581
1.8	0.0584537477329129	-0.0495388182411239	-0.145887118498567	0.598260131347809	-0.119752977611082	-0.198126384646517	0.285248630955311	-0.133533719798468	0.227606477646241	-0.25308034542945
1.801	0.0585668225667542	-0.0500727355629818	-0.145601367692372	0.59733229868046	-0.119850140869521	-0.197831876677004	0.285371184150394	-0.133185353510299	0.227437306911552	-0.252961157498625
1.802	0.0586795221571868	-0.0506061091156013	-0.145315481477497	0.596404753787125	-0.119946963895251	-0.197537069237786	0.285493634062477	-0.13283751481606	0.227267585588609	-0.252841751299666
1.803	0.0587918377934677	-0.0511389315622005	-0.145029462262345	0.595477516097636	-0.12004344929303	-0.197241962691958	0.285615980652278	-0.132490215955133	0.22709731109247	-0.252722122344219
1.804	0.0589037618109816	-0.051671195333927	-0.14474331268533	0.594550605254004	-0.120139599648864	-0.196946557273438	0.28573822399842	-0.1321434686568	0.226926481035077	-0.252602265981139
1.805	0.0590152876975953	-0.0522028926641084	-0.144457035605275	0.59362404115708	-0.12023541742211	-0.196650853023543	0.285860364431787	-0.131797284121108	0.226755093121837	-0.252482177492868
1.806	0.0591264099424272	-0.0527340156280258	-0.144170634089243	0.592697844077706	-0.120330904739237	-0.196354849780094	0.285982402603643	-0.131451672971532	0.226583145041571	-0.252361852260603
1.807	0.0592371236619383	-0.0532645561293717	-0.143884111438409	0.591772034768702	-0.120426063259846	-0.196058547178124	0.286104339456	-0.131106645244185	0.226410634406528	-0.252241285789048
1.808	0.0593474242678571	-0.0537945059020983	-0.143597471149818	0.590846634576506	-0.120520894155567	-0.195761944573677	0.286226176118144	-0.130762210414783	0.226237558799565	-0.25212047354372
1.809	0.0594573073360682	-0.0543238565586433	-0.143310716814139	0.589921665538026	-0.120615398154071	-0.195465041002378	0.286347913814762	-0.130418377480348	0.226063915858039	-0.251999410690114
1.81	0.0595667685572696	-0.0548525996022215	-0.143023852130162	0.588997150389492	-0.120709575710687	-0.195167835298612	0.2864695538011	-0.130075155063577	0.22588970335825	-0.251878091906861
1.811	0.0596758037206911	-0.0553807263945101	-0.142736881036003	0.588073112415308	-0.12080342723838	-0.194870326219638	0.286591097246198	-0.129732551379011	0.225714919299445	-0.251756511461409
1.812	0.0597844087948171	-0.0559082281270021	-0.142449807732714	0.587149575184866	-0.120896953163047	-0.194572512422292	0.286712545118053	-0.129390574081101	0.225539561838331	-0.251634663488297
1.813	0.0598925800165316	-0.0564350958146027	-0.142162636600161	0.58622656230691	-0.12099015376182	-0.194274392411681	0.286833898221348	-0.129049230182683	0.225363629089214	-0.251512542192636
1.814	0.060000313958964	-0.0569613203758883	-0.141875372158073	0.585304097244618	-0.121083028956011	-0.19397596458564	0.286955157325974	-0.128708525993578	0.225187119024946	-0.251390141845908
1.815	0.060107607701531	-0.0574868927585845	-0.141588019031652	0.584382203198565	-0.121175578245521	-0.193677227336863	0.287076323174741	-0.128368466956771	0.225010029471584	-0.251267456644858
1.816	0.0602144589843927	-0.0580118039418607	-0.141300581869206	0.583460903056364	-0.121267800838186	-0.193378179128067	0.287197396336428	-0.128029057542416	0.224832358174757	-0.251144480571097
1.817	0.0603208661329474	-0.0585360448005823	-0.141013065325216	0.582540219335746	-0.121359695892823	-0.193078818485369	0.287318377071826	-0.127690301378104	0.224654103036694	-0.251021207435158
1.818	0.0604268277763316	-0.0590596059628092	-0.140725474120545	0.58162017407547	-0.12145126271777	-0.192779143982964	0.287439265283683	-0.127352201473392	0.224475262346835	-0.250897631148616
1.819	0.0605323424587727	-0.0595824777756798	-0.140437813014046	0.580700788693228	-0.121542500786286	-0.192479154341059	0.287560060475048	-0.127014760297271	0.224295834806958	-0.250773745969758
1.82	0.0606374082586489	-0.0601046503963526	-0.14015008670001	0.579782083850147	-0.121633409606722	-0.192178848554216	0.287680761737194	-0.12667797971676	0.224115819463614	-0.250649546485517
1.821	0.0607420225824384	-0.0606261139095819	-0.139862299778297	0.578864079367441	-0.121723988619732	-0.191878225901649	0.287801367838055	-0.126341860917882	0.223935215662165	-0.250525027454794
1.822	0.0608461821822728	-0.0611468584379177	-0.139574456750856	0.577946794215594	-0.121814237230024	-0.191577285870332	0.287921877358884	-0.126006404337944	0.223754022994905	-0.250400183777632
1.823	0.0609498833170949	-0.0616668742971969	-0.139286561995337	0.577030246567646	-0.121904154941502	-0.191276028075845	0.288042288762386	-0.125671609649949	0.223572241299883	-0.250275010591121
1.824	0.0610531219650694	-0.0621861521001481	-0.138998619789659	0.576114453899781	-0.121993741505768	-0.190974452232166	0.288162600364663	-0.125337475820512	0.22338987073851	-0.250149503312143
1.825	0.0611558939950007	-0.0627046827003535	-0.138710634325965	0.575199433119987	-0.122082996975649	-0.19067255819691	0.288282810335353	-0.125004001169659	0.223206911767425	-0.250023657596308
1.826	0.0612581953032996	-0.0632224570985159	-0.138422609648771	0.574285200691203	-0.122171921647176	-0.190370346016872	0.288402916804031	-0.124671183328172	0.223023364933071	-0.249897469280789
1.827	0.0613600219833265	-0.0637394664113758	-0.138134549644448	0.573371772709321	-0.122260515981047	-0.190067815875586	0.288522917943663	-0.124339019064848	0.222839230737009	-0.249770934258472
1.828	0.0614613704138249	-0.0642557018791534	-0.137846458100781	0.572459164910832	-0.122348780503787	-0.18976496799332	0.288642811900305	-0.124007504203606	0.222654509750594	-0.249644048251507
1.829	0.061562237151696	-0.0647711549189229	-0.137558338709613	0.571547392684505	-0.122436715689444	-0.189461802591976	0.288762596625042	-0.123676633796962	0.222469202801873	-0.249516806623649
1.83	0.0616626187859956	-0.0652858171811948	-0.137270195008239	0.570636471157851	-0.122524321883232	-0.189158319868276	0.288882269741261	-0.123346402352918	0.22228331107048	-0.249389204381028
1.831	0.0617625119202347	-0.0657996805385255	-0.136982030344183	0.569726415276781	-0.122611599258341	-0.188854519864575	0.289001828509912	-0.123016803940573	0.222096836162083	-0.249261236350996
1.832	0.0618619132874322	-0.0663127370167114	-0.13669384791436	0.568817239898813	-0.122698547817039	-0.188550402353113	0.289121269896436	-0.122687832224103	0.221909780176623	-0.249132897372945
1.833	0.0619608200103265	-0.0668249786896297	-0.136405650843673	0.567908959991051	-0.122785167436281	-0.188245966878823	0.289240590676755	-0.12235948047099	0.221722145719425	-0.249004182355287
1.834	0.0620592299914166	-0.0673363976151072	-0.136117442201127	0.567001590770916	-0.122871457887741	-0.187941212868071	0.289359787474743	-0.122031741542036	0.2215339358556	-0.248875086205066
1.835	0.0621571422024437	-0.0678469859313114	-0.135829224932961	0.566095147579633	-0.122957418872054	-0.18763613970453	0.289478856776774	-0.121704607901519	0.221345154030414	-0.248745603736363
1.836	0.0622545566088548	-0.0683567359929409	-0.135541001824662	0.565189645582045	-0.123043050133091	-0.187330746791462	0.289597795026758	-0.121378071648739	0.221155804004973	-0.248615729683906
1.837	0.0623514738164767	-0.0688656403330067	-0.135252775596766	0.564285099557926	-0.123128351550901	-0.187025033593735	0.289716598711419	-0.121052124475462	0.220965889777219	-0.248485458864192
1.838	0.0624478947368318	-0.0693736915864313	-0.134964549086629	0.563381523887955	-0.123213323143045	-0.186718999646157	0.289835264380504	-0.120726757547371	0.22077541546722	-0.248354786359002
1.839	0.0625438203880477	-0.069880882576066	-0.134676325347468	0.562478932645536	-0.123297965039355	-0.186412644533828	0.289953788704677	-0.120401961450291	0.220584385253124	-0.248223707573317
1.84	0.0626392517972411	-0.0703872064199719	-0.134388107596085	0.561577339686468	-0.123382277506425	-0.186105967863286	0.290072168502	-0.120077726214401	0.220392803342931	-0.248092218141776
1.841	0.0627341899898789	-0.0708926565219205	-0.134099899093515	0.56067675869206	-0.123466261055711	-0.185798969270242	0.290190400605646	-0.119754041310869	0.220200673932466	-0.247960313735911
1.842	0.0628286360457622	-0.0713972265224967	-0.133811703016887	0.559777203102075	-0.123549916557206	-0.185491648461089	0.290308481727615	-0.119430895614002	0.220008001243585	-0.247827989905433
1.843	0.0629225911562236	-0.0719009102590706	-0.133523522348833	0.558878685851115	-0.123633245279808	-0.185184005247503	0.290426408467438	-0.119108277340241	0.21981478964203	-0.247695242121749
1.844	0.0630160566541752	-0.0724037017458154	-0.133235359816271	0.557981219057223	-0.123716248858388	-0.184876039614816	0.290544177365025	-0.118786173956467	0.219621043655383	-0.247562066021633
1.845	0.0631090340780208	-0.0729055951991871	-0.132947217865496	0.557084813943467	-0.123798929190924	-0.184567751845512	0.290661784892628	-0.118464572139951	0.219426767876753	-0.247428457633644
1.846	0.0632015253544614	-0.0734065850723292	-0.132659098676659	0.5561894809301	-0.123881288325454	-0.184259142608809	0.290779227415161	-0.118143457837712	0.219231966861434	-0.247294413365561
1.847	0.0632935330355677	-0.0739066660686736	-0.132371004245174	0.55529522964407	-0.123963328396771	-0.183950212954336	0.290896501195125	-0.117822816364987	0.219036644945942	-0.247159929780886
1.848	0.0633850603394719	-0.0744058331217453	-0.132082936486321	0.554402068850693	-0.124045051613879	-0.183640964200858	0.291013602456414	-0.117502632467403	0.218840806046555	-0.247025003397344
1.849	0.0634761108667361	-0.0749040813665501	-0.131794897277328	0.553510006387918	-0.124126460279934	-0.18333139783433	0.291130527445546	-0.117182890328013	0.218644453750189	-0.246889630621245
1.85	0.0635666881456106	-0.0754014062102802	-0.131506888452992	0.552619049050323	-0.124207556819248	-0.183021515581513	0.291247272455525	-0.116863573569487	0.218447591655479	-0.246753807819455
1.851	0.0636567952307137	-0.0758978034540799	-0.131218911846362	0.551729202452829	-0.124288343835546	-0.182711319537664	0.291363833835123	-0.11654466526279	0.218250223572468	-0.246617531523381
1.852	0.0637464345128933	-0.0763932692906619	-0.130930969348142	0.550840471000118	-0.124368824170535	-0.182400812089954	0.29148020799119	-0.116226147939837	0.218052353479975	-0.246480798576867
1.853	0.0638356077752201	-0.076887800214286	-0.130643062861338	0.549952857985769	-0.1244490008641	-0.182089995667756	0.291596391379846	-0.115908003640321	0.217853985432953	-0.246343606023117
1.854	0.0639243163905069	-0.0773813929749997	-0.130355194135183	0.549066365711914	-0.124528877084514	-0.181778872578143	0.291712380492108	-0.115590213933652	0.217655123556111	-0.246205950882489
1.855	0.0640125615120616	-0.0778740446031418	-0.130067364641152	0.548180995561	-0.124608456144752	-0.181467444996344	0.291828171830061	-0.115272759881465	0.217455772109268	-0.246067830093354
1.856	0.0641003441522334	-0.0783657525368837	-0.129779575630753	0.547296748104849	-0.124687741546865	-0.181155714960879	0.291943761896106	-0.114955622026793	0.217255935545921	-0.245929240605682
1.857	0.0641876651807238	-0.0788565147810068	-0.129491828286544	0.546413623255813	-0.124766736971113	-0.180843684369244	0.292059147193906	-0.11463878044388	0.217055618551747	-0.245790179540698
1.858	0.0642745253349654	-0.0793463299068738	-0.129204123814939	0.545531620304084	-0.124845446204622	-0.180531355079407	0.292174324198433	-0.114322214806522	0.216854826055493	-0.245650644376425
1.859	0.064360925205519	-0.0798351969344632	-0.128916463471754	0.544650737807545	-0.124923873051182	-0.180218729083137	0.292289289351552	-0.114005904441051	0.21665356314657	-0.245510632999483
1.86	0.0644468651340108	-0.0803231152128716	-0.128628848580296	0.543770973503344	-0.12500202127603	-0.17990580862454	0.292404039135899	-0.113689828402297	0.216451834935229	-0.245370143545564
1.861	0.064532345056313	-0.0808100842701762	-0.128341280535087	0.542892324367151	-0.125079894567506	-0.179592596199488	0.292518570136062	-0.113373965621564	0.216249646527477	-0.245229174194659
1.862	0.0646173643657952	-0.0812961037595348	-0.128053760763708	0.542014786762486	-0.12515749650339	-0.179279094479428	0.292632879001845	-0.113058295031131	0.2160470031789	-0.245087723131982
1.863	0.0647019219433726	-0.0817811736080043	-0.127766290677113	0.541138356617746	-0.125234830605846	-0.178965306209989	0.292746962322376	-0.112742795569151	0.215843910463472	-0.244945788688382
1.864	0.0647860164473378	-0.0822652941669074	-0.1274788715979	0.540263029617762	-0.12531190046858	-0.178651234111693	0.292860816468184	-0.112427446096387	0.215640374301128	-0.2448033694627
1.865	0.0648696466850638	-0.0827484662356229	-0.127191504658977	0.539388801333083	-0.125388709741404	-0.178336880810772	0.292974437455396	-0.11211222525999	0.215436400879155	-0.244660464281118
1.866	0.0649528118225238	-0.0832306910182312	-0.126904190770349	0.538515667237787	-0.125465261915865	-0.178022248781588	0.293087820925319	-0.111797111382894	0.215231996544729	-0.244517072037894
1.867	0.0650355114293283	-0.0837119700662159	-0.126616930695177	0.537643622650646	-0.125541560168991	-0.177707340269	0.293200962307365	-0.11148208248002	0.215027167668788	-0.244373191518844
1.868	0.0651177454587021	-0.0841923052759142	-0.126329725162237	0.536772662620045	-0.125617607373297	-0.177392157259631	0.293313856978491	-0.111167116305178	0.214821920517992	-0.244228821293881
1.869	0.0651995141450282	-0.0846716989302053	-0.126042574927299	0.535902781799459	-0.125693406103469	-0.177076701589543	0.29342650022734	-0.110852190275347	0.214616261171031	-0.244083959737772
1.87	0.0652808178081279	-0.085150153701499	-0.125755480754546	0.535033974425046	-0.125768958583741	-0.176760975047792	0.293538887151834	-0.110537281371005	0.214410195435747	-0.243938605122564
1.871	0.0653616566630686	-0.0856276726185113	-0.125468443390785	0.534166234391757	-0.125844266658211	-0.176444979307077	0.293651012665732	-0.110222366169014	0.214203728794147	-0.243792755660004
1.872	0.0654420307328834	-0.0861042589925051	-0.125181463564302	0.533299555278015	-0.125919331810818	-0.176128715837926	0.293762871592273	-0.109907420953415	0.213996866389279	-0.243646409479691
1.873	0.06552193987006	-0.0865799162992581	-0.124894542002693	0.53243393027219	-0.12599415521857	-0.175812185960299	0.29387445875622	-0.109592421790404	0.213789612976329	-0.243499564615059
1.874	0.0656013838511648	-0.0870546480712022	-0.124607679488705	0.53156935206806	-0.126068737807548	-0.175495390930973	0.29398576906971	-0.109277344533583	0.213581972902594	-0.243352219045051
1.875	0.0656803625133123	-0.087528457787355	-0.124320876898465	0.530705812720862	-0.126143080340931	-0.175178331994901	0.294096797620233	-0.108962164792822	0.213373950202525	-0.243204370817377
1.876	0.0657588758533066	-0.0880013488495787	-0.124034135197146	0.529843303472314	-0.126217183539246	-0.174861010399508	0.294207539694381	-0.108646857922667	0.213165548673209	-0.243056018246873
1.877	0.0658369240807701	-0.0884733248110696	-0.12374745540244	0.528981814656216	-0.126291048043287	-0.174543427408216	0.2943179907367	-0.108331399023432	0.212956771857858	-0.242907160091898
1.878	0.0659145077552926	-0.0889443896416624	-0.123460838514641	0.528121335739797	-0.126364674204976	-0.174225584397339	0.294428146294521	-0.108015762919157	0.212747623056584	-0.242757795631975
1.879	0.0659916280090138	-0.08941454773343	-0.12317428551077	0.527261855444461	-0.126438061938395	-0.173907482956074	0.29453800188889	-0.107699924141995	0.212538105365128	-0.242607924678201
1.88	0.0660682866381064	-0.0898838038037645	-0.122887797437591	0.526403361876346	-0.126511210692396	-0.173589124850607	0.294647552831902	-0.107383856959518	0.21232822170749	-0.24245754745483
1.881	0.0661444859171133	-0.0903521628779194	-0.122601375455151	0.525545842637935	-0.126584119513492	-0.173270511931601	0.294756794204888	-0.107067535386498	0.212117974962059	-0.242306664302385
1.882	0.066220228258216	-0.090819630263167	-0.122315020810477	0.524689284903917	-0.126656787165154	-0.172951646092104	0.294865721054094	-0.10675093314476	0.211907368131456	-0.242155275495991
1.883	0.066295515900045	-0.0912862115028477	-0.122028734847385	0.52383367539653	-0.126729212218551	-0.172632529220567	0.29497432859471	-0.10643402369869	0.211696404413876	-0.242003381403224
1.884	0.0663703506405773	-0.0917519123808308	-0.121742518966413	0.522979000247184	-0.126801393152158	-0.172313163132231	0.295082612278387	-0.106116780399718	0.211485087231449	-0.241850982660548
1.885	0.0664447336482356	-0.0922167389645504	-0.121456374529483	0.52212524490515	-0.126873328482075	-0.171993549582086	0.295190567745896	-0.10579917658272	0.211273420250178	-0.241698080099563
1.886	0.0665186654790754	-0.0926806976432962	-0.121170302836304	0.521272394197703	-0.126945016736711	-0.171673690393867	0.295298190709625	-0.105481185608066	0.211061407328797	-0.241544674631903
1.887	0.0665921462121496	-0.0931437950974199	-0.120884305067351	0.520420432452965	-0.127016456240289	-0.171353587602675	0.295405476844932	-0.105162780893349	0.210849052497542	-0.24139076719595
1.888	0.0666651755090191	-0.0936060381668882	-0.120598382191563	0.519569343637469	-0.12708764498935	-0.171033243520127	0.295512421772361	-0.104843935878248	0.210636360044674	-0.241236358708385
1.889	0.0667377526264524	-0.0940674337231645	-0.120312535035389	0.518719111476062	-0.127158580739011	-0.170712660733343	0.295619021052127	-0.104524624002366	0.210423334560297	-0.241081450149064
1.89	0.0668098764586066	-0.0945279886595323	-0.120026764421693	0.517869719413767	-0.127229261104859	-0.170391842031341	0.295725270096006	-0.104204818780266	0.210209980901782	-0.240926042722661
1.891	0.0668815455585621	-0.0949877099379355	-0.119741071206539	0.517021150454422	-0.127299683545606	-0.170070790245704	0.295831164078213	-0.10388449386942	0.209996304209146	-0.240770137821932
1.892	0.0669527580941563	-0.095446604588341	-0.1194554563055	0.516173387137705	-0.127369845264761	-0.169749508104097	0.29593669792565	-0.103563623074535	0.209782309906197	-0.240613736812081
1.893	0.0670235117875171	-0.0959046796668058	-0.119169920757833	0.515326411764936	-0.127439743128985	-0.169427998140877	0.296041866393482	-0.103242180374384	0.209568003587922	-0.240456840833332
1.894	0.067093803881204	-0.096361942199482	-0.118884465728204	0.514480206721259	-0.127509373648958	-0.169106262623898	0.296146664222341	-0.102920140001967	0.209353390858945	-0.240299450705344
1.895	0.0671636310838141	-0.0968183991447768	-0.118599092431404	0.513634754650681	-0.127578733007406	-0.168784303547653	0.296251086262252	-0.102597476505745	0.209138477173306	-0.240141567036138
1.896	0.0672329895931151	-0.0972740573544733	-0.118313802059946	0.512790038370002	-0.127647817112614	-0.168462122705137	0.296355127429445	-0.102274164745459	0.208923267774052	-0.23998319052346
1.897	0.0673018753840977	-0.0977289234762098	-0.118028595782726	0.511946040664466	-0.12771662163832	-0.168139721741388	0.296458782573724	-0.101950179886672	0.208707767774526	-0.239824322178528
1.898	0.0673702846646193	-0.0981830039012966	-0.117743474776941	0.511102744175084	-0.12778514204475	-0.167817102171227	0.29656204640748	-0.101625497425472	0.208491982175568	-0.239664963298704
1.899	0.0674382142479427	-0.0986363048228576	-0.117458440219295	0.510260131432823	-0.127853373604141	-0.167494265400814	0.296664913533911	-0.10130009315162	0.208275915726477	-0.239505115269396
1.9	0.0675056616945531	-0.0990888322662499	-0.117173493255386	0.509418184982081	-0.12792131132939	-0.167171212739634	0.296767378568446	-0.100973943062122	0.20805957274999	-0.239344779385471
1.901	0.0675726252465432	-0.0995405920633065	-0.116888634977658	0.508576887514292	-0.127988949742689	-0.166847945444614	0.296869436302257	-0.100647023328282	0.207842956995725	-0.239183956922073
1.902	0.0676391037029181	-0.0999915898607609	-0.116603866391643	0.5077362219385	-0.128056282709634	-0.166524464860944	0.296971081827912	-0.100319310303082	0.207626071573502	-0.239022649465605
1.903	0.0677050963092393	-0.100441831139306	-0.116319188359049	0.506896171340896	-0.128123303486058	-0.16620077257547	0.297072310577897	-0.0999907804865617	0.207408919030507	-0.238860859131758
1.904	0.0677706026659511	-0.100891321177082	-0.116034601565452	0.506056718846561	-0.128190004835206	-0.165876870490508	0.297173118254371	-0.0996614104624348	0.207191501478427	-0.238698588410043
1.905	0.0678356226778915	-0.101340064978639	-0.115750106534205	0.505217847455429	-0.128256379148419	-0.165552760824262	0.297273500741574	-0.0993311769090401	0.206973820606174	-0.238535839834044
1.906	0.0679001565398594	-0.101788067228763	-0.115465703635799	0.504379539878909	-0.128322418598947	-0.165228446030901	0.29737345411238	-0.0990000566557213	0.206755877649031	-0.238372615763384
1.907	0.0679642047763971	-0.102235332281701	-0.115181393092958	0.503541778377132	-0.128388115266824	-0.164903928677601	0.297472974686395	-0.0986680267155368	0.206537673478513	-0.23820891835768
1.908	0.0680277683786961	-0.102681864143095	-0.114897175033822	0.502704544636454	-0.128453461188937	-0.164579211362708	0.297572059053944	-0.0983350643546539	0.206319208743496	-0.238044749658428
1.909	0.0680908489856176	-0.103127666436516	-0.114613049600391	0.501867819714801	-0.128518448368825	-0.164254296704102	0.297670704042875	-0.098001147163883	0.20610048398459	-0.237880111660156
1.91	0.0681534490129095	-0.103572742392977	-0.11432901707874	0.501031584099263	-0.1285830687313	-0.163929187389509	0.297768906648963	-0.0976662530456534	0.20588149977697	-0.237715006322899
1.911	0.0682155717204141	-0.104017094849218	-0.114045078005795	0.500195817895155	-0.128647314050305	-0.163603886234727	0.297866663987476	-0.0973303601818157	0.20566225684377	-0.237549435485433
1.912	0.0682772212114033	-0.10446072623244	-0.113761233173971	0.499360501006208	-0.128711175993063	-0.163278396224281	0.297963973291464	-0.0969934470589563	0.205442756104671	-0.237383400691416
1.913	0.0683384022557176	-0.104903638545726	-0.113477483517746	0.49852561317992	-0.128774646209788	-0.162952720571826	0.29806083190334	-0.096655492551863	0.205222998752439	-0.237216903045334
1.914	0.0683991198793028	-0.105345833371464	-0.113193830001485	0.497691134018882	-0.128837716307007	-0.162626862780732	0.298157237244092	-0.0963164760218108	0.205002986294843	-0.237049943206519
1.915	0.0684593788386637	-0.105787311946113	-0.112910273603156	0.496857043087672	-0.128900377846303	-0.162300826647201	0.298253186826479	-0.0959763773655967	0.204782720534847	-0.236882521589386
1.916	0.0685191831482029	-0.106228075273486	-0.11262681539405	0.496023320104536	-0.128962622457682	-0.161974616161919	0.298348678320264	-0.0956351770373282	0.204562203672498	-0.236714638645213
1.917	0.0685785358086837	-0.106668124139037	-0.112343456664983	0.49518994514829	-0.129024441888348	-0.161648235366321	0.298443709606582	-0.0952928560605778	0.204341438455589	-0.236546294982986
1.918	0.0686374388086082	-0.107107459033148	-0.112060199001506	0.494356898808461	-0.129085828000759	-0.161321688307613	0.298538278758128	-0.094949395927871	0.204120428095136	-0.236377491309488
1.919	0.0686958932894556	-0.107546080081929	-0.111777044221069	0.493524162217527	-0.129146772870809	-0.160994979035373	0.298632383944012	-0.094604778437802	0.203899176017689	-0.236208228284457
1.92	0.0687538997389889	-0.107983986970079	-0.111493994208441	0.492691716936474	-0.1292072688172	-0.160668111478397	0.298726023362706	-0.0942589856903599	0.203677685767437	-0.236038506396542
1.921	0.0688114581770453	-0.10842117884524	-0.111211050784369	0.491859544795684	-0.12926730815402	-0.160341089352311	0.298819195233277	-0.0939120001845496	0.203455961115089	-0.235868326018738
1.922	0.0688685682909006	-0.108857654276305	-0.110928215656882	0.491027627868725	-0.12932688291516	-0.160013916287638	0.298911897797221	-0.0935638047820412	0.203234006188806	-0.235697687592369
1.923	0.0689252294751538	-0.109293411259451	-0.110645490429183	0.490195948569439	-0.129385984905815	-0.159686595965214	0.299004129353903	-0.0932143825997108	0.203011825477331	-0.235526591700639
1.924	0.0689814408225981	-0.109728447236643	-0.110362876649554	0.489364489716396	-0.129444605991741	-0.15935913203507	0.299095888307244	-0.0928637170014002	0.20278942366905	-0.235355038995048
1.925	0.0690372011430543	-0.110162759145136	-0.110080375804323	0.488533234516704	-0.129502738307357	-0.159031527950528	0.299187173171185	-0.0925117916367541	0.202566805433383	-0.235183030106717
1.926	0.069092509002946	-0.110596343439204	-0.109797989153596	0.487702166530422	-0.129560374299832	-0.158703786903322	0.299277982565256	-0.0921585904737277	0.202343975322759	-0.235010565569847
1.927	0.0691473627239222	-0.111029196105762	-0.109515717523288	0.486871269663559	-0.129617506694949	-0.158375911858961	0.299368315236206	-0.0918040978781931	0.202120937789172	-0.234837645771132
1.928	0.0692017603231057	-0.111461312789037	-0.109233561252804	0.486040528177684	-0.129674128352603	-0.158047905619767	0.299458170116729	-0.0914482987444373	0.201897697166471	-0.234664271036363
1.929	0.0692556995482873	-0.111892688945055	-0.108951520330381	0.485209926632171	-0.129730232055258	-0.157719770885208	0.299547546410909	-0.0910911786181217	0.201674257589285	-0.234490441810625
1.93	0.0693091781911675	-0.112323319976426	-0.108669594595264	0.48437944967877	-0.129785810481384	-0.157391510240558	0.299636443645079	-0.0907327237444685	0.201450622890726	-0.234316158760382
1.931	0.0693621945194633	-0.112753201378966	-0.108387783864185	0.483549081770913	-0.129840856395857	-0.157063126029103	0.299724861655576	-0.0903729210058652	0.201226796535658	-0.234141422755621
1.932	0.0694147475844516	-0.113182328749777	-0.108106087948655	0.482718806966484	-0.129895362821738	-0.15673462027234	0.299812800580647	-0.0900117578023259	0.201002781652891	-0.233966234714804
1.933	0.0694668374606751	-0.113610697672256	-0.107824506676464	0.481888608929602	-0.129949323076487	-0.156405994754738	0.29990026088417	-0.0896492219546318	0.200778581059395	-0.233790595366206
1.934	0.0695184653880357	-0.114038303691625	-0.10754304000176	0.481058471088251	-0.130002730758435	-0.156077251154689	0.299987243310511	-0.0892853016232508	0.20055419715687	-0.233614505197808
1.935	0.0695696336091592	-0.11446514230606	-0.107261688128102	0.4802283768026	-0.130055579793717	-0.155748391147263	0.300073748747455	-0.0889199852455695	0.200329631886384	-0.233437964720792
1.936	0.069620345006633	-0.114891208863218	-0.106980451564456	0.479398309422894	-0.13010786447192	-0.155419416488288	0.300159778129463	-0.0885532615574331	0.200104886925786	-0.233260974746413
1.937	0.0696706028031726	-0.115316498489082	-0.106699331170812	0.478568252277736	-0.130159579374143	-0.15509032904734	0.300245332454703	-0.0881851196832859	0.19987996393055	-0.233083536369543
1.938	0.0697204103872453	-0.115741006109777	-0.106418328224082	0.477738188710347	-0.130210719337805	-0.154761130789877	0.300330412899534	-0.0878155492383605	0.199654864603809	-0.232905650711927
1.939	0.0697697712823084	-0.116164726531082	-0.106137444447556	0.476908102179612	-0.13026127955857	-0.154431823790382	0.300415020938996	-0.0874445404693252	0.199429590651399	-0.232727318693489
1.94	0.0698186892385666	-0.11658765450259	-0.105856681982085	0.476077976296358	-0.130311255675194	-0.154102410313275	0.300499158327041	-0.0870720843655322	0.199204143686365	-0.232548541067249
1.941	0.0698671683062756	-0.117009784675544	-0.105576043310562	0.475247794691689	-0.130360643688567	-0.153772892862807	0.300582826940851	-0.0866981725466846	0.198978525184239	-0.232369318661326
1.942	0.0699152128324483	-0.11743111151194	-0.105295531208342	0.474417540885343	-0.130409439758646	-0.153443274158926	0.300666028604174	-0.0863227969797167	0.198752736631885	-0.232189652516517
1.943	0.0699628274478387	-0.11785162924025	-0.105015148771965	0.473587198370015	-0.130457640107094	-0.153113557154177	0.300748764940364	-0.085945949827181	0.198526779733685	-0.23200954374305
1.944	0.0700100170216422	-0.118271331851543	-0.10473489942171	0.472756750812126	-0.130505241142207	-0.152783745129444	0.300831037337595	-0.0855676235566096	0.198300656460588	-0.231828993208246
1.945	0.0700567865199118	-0.118690213130407	-0.104454786828558	0.4719261821831	-0.130552239592863	-0.152453841739346	0.300912847098596	-0.0851878111512347	0.198074368969888	-0.231648001313044
1.946	0.0701031408105937	-0.119108266705227	-0.104174814867213	0.471095476788797	-0.130598632476679	-0.152123850976404	0.300994195600274	-0.0848065061688112	0.197847919496186	-0.231466568034232
1.947	0.070149084365049	-0.11952548606957	-0.103894987630009	0.470264619221138	-0.130644416991754	-0.151793777155632	0.301075084245099	-0.084423702558672	0.197621310257539	-0.23128469317159
1.948	0.0701946208174899	-0.119941864598815	-0.103615309431897	0.469433594290645	-0.130689590458431	-0.151463624896368	0.301155514297049	-0.0840393944626353	0.197394543405222	-0.231102376561802
1.949	0.0702397526127276	-0.120357395612144	-0.103335784751312	0.468602386980733	-0.13073415034915	-0.151133399042945	0.301235486851386	-0.0836535762260174	0.197167621066793	-0.230919618083625
1.95	0.0702844809341706	-0.120772072452679	-0.103056418154834	0.467770982406948	-0.130778094332781	-0.150803104576685	0.301315002978787	-0.0832662425075274	0.196940545461341	-0.230736417519398
1.951	0.0703288059011327	-0.121185888574003	-0.102777214243288	0.466939365788367	-0.130821420216477	-0.150472746545979	0.301394063856326	-0.0828773883384742	0.196713318928808	-0.230552774403528
1.952	0.0703727269139963	-0.121598837630631	-0.102498177562731	0.466107522510371	-0.130864125836174	-0.150142330000039	0.301472670771974	-0.0824870091840763	0.196485943786808	-0.230368687895977
1.953	0.070416242977216	-0.122010913525375	-0.102219312544714	0.465275438347179	-0.130906209059398	-0.149811859972125	0.301550825039269	-0.0820951010301314	0.196258422130392	-0.230184156779623
1.954	0.0704593529697081	-0.122422110454451	-0.101940623563004	0.464443099665417	-0.13094766789511	-0.149481341519442	0.301628527879722	-0.0817016603743814	0.196030755761388	-0.22999917965614
1.955	0.0705020558698481	-0.122832422970122	-0.10166211503077	0.463610493320814	-0.130988500556438	-0.149150779726031	0.301705780376159	-0.0813066840358501	0.195802946268221	-0.229813755138814
1.956	0.0705443508529189	-0.123241845971785	-0.101383791465477	0.462777606311658	-0.131028705407895	-0.148820179679207	0.301782583570913	-0.080910168941169	0.195574995084458	-0.229627881814084
1.957	0.0705862372552567	-0.123650374661405	-0.101105657469088	0.461944425473305	-0.131068280899522	-0.148489546513194	0.301858938622508	-0.0805121120984373	0.195346903418867	-0.229441558059855
1.958	0.0706277144930595	-0.124058004531427	-0.100827717623599	0.4611109373793	-0.131107225580703	-0.148158885475716	0.301934846880986	-0.0801125106995339	0.195118672120854	-0.229254781908297
1.959	0.0706687819968732	-0.124464731329423	-0.100549976414181	0.460277128483876	-0.131145538137097	-0.147828201906079	0.302010309854503	-0.0797113622069548	0.194890301616876	-0.229067551018204
1.96	0.0707094391094292	-0.124870551028561	-0.100272438223691	0.459442985329514	-0.131183217415812	-0.147497501095671	0.302085329119009	-0.0793086643881011	0.194661791975817	-0.228879862802213
1.961	0.0707496849795369	-0.125275459855257	-0.0999951073283273	0.458608494597665	-0.131220262426806	-0.147166788128154	0.302159906232522	-0.0789044153001698	0.194433143032079	-0.228691714651092
1.962	0.0707895186773095	-0.12567945426137	-0.0997179878359938	0.457773643031443	-0.131256672226455	-0.146836067834451	0.302234042736658	-0.078498613273417	0.194204354472648	-0.228503104058868
1.963	0.0708289395307223	-0.12608253082918	-0.0994410836229715	0.456938417347878	-0.131292445725772	-0.146505344831642	0.302307740210886	-0.0780912569443266	0.193975425845289	-0.22831402856936
1.964	0.0708679473971621	-0.126484686281858	-0.0991643984163116	0.456102804193705	-0.131327581609252	-0.146174623539994	0.302381000262026	-0.0776823453160521	0.193746356538479	-0.228124485612712
1.965	0.070906542669391	-0.126885917608734	-0.0988879360203224	0.455266790203486	-0.1313620783772	-0.145843908176315	0.302453824492277	-0.0772718777669449	0.193517145783301	-0.227934472352348
1.966	0.0709447260231974	-0.127286222152504	-0.0986117004785866	0.454430362220043	-0.13139593438934	-0.145513202760434	0.302526214490474	-0.0768598539279966	0.193287792605953	-0.227743985710534
1.967	0.0709824981014502	-0.127685597577295	-0.098335696089972	0.453593507612446	-0.131429147893287	-0.145182511187044	0.302598171772172	-0.0764462734738144	0.193058295744628	-0.227553022575552
1.968	0.0710198593474823	-0.128084041735472	-0.0980599274070081	0.452756214490017	-0.131461717051961	-0.144851837369333	0.302669697691366	-0.0760311360131444	0.192828653687291	-0.227361579919158
1.969	0.0710568099995244	-0.12848155256999	-0.0977843992240476	0.451918471754784	-0.131493639886837	-0.144521185400367	0.302740793373572	-0.075614441126713	0.192598864809521	-0.227169654650085
1.97	0.0710933501263056	-0.1288781281272	-0.0975091164619324	0.451080269119615	-0.131524914117916	-0.144190559671985	0.302811459655791	-0.0751961884455572	0.192368927427211	-0.22697724340292
1.971	0.0711294796281497	-0.129273766540823	-0.0972340840655178	0.450241597128027	-0.131555537039862	-0.143859964804518	0.302881697068816	-0.0747763777899585	0.192138839720891	-0.226784342531913
1.972	0.0711651982231384	-0.129668465957425	-0.096959307042158	0.44940244714805	-0.131585505519293	-0.143529405417435	0.302951505890699	-0.0743550093494958	0.191908599638971	-0.226590948293748
1.973	0.071200505501231	-0.13006222455506	-0.0966847905347732	0.448562811404929	-0.131614816090707	-0.143198886047674	0.303020886255926	-0.0739320837716002	0.191678204851345	-0.226397057073076
1.974	0.071235401097991	-0.130455040666851	-0.0964105398377016	0.447722683085048	-0.131643465123108	-0.14286841124373	0.303089838269601	-0.0735076021831183	0.191447652760232	-0.226202665589568
1.975	0.0712698849094246	-0.130846912943233	-0.0961365603947471	0.446882056411541	-0.131671448960168	-0.142537985599206	0.303158362063771	-0.0730815661800777	0.191216940561583	-0.226007771021741
1.976	0.0713039572054936	-0.131237840537365	-0.0958628578174875	0.446040926630414	-0.131698763893819	-0.142207613703976	0.303226457810623	-0.0726539777636584	0.190986065335032	-0.225812370946648
1.977	0.0713376186139929	-0.131627823236991	-0.0955894378787515	0.445199289967139	-0.13172540597145	-0.141877300154749	0.303294125707999	-0.0722248392864732	0.190755024147058	-0.225616463102747
1.978	0.0713708700372717	-0.132016861563167	-0.095316306435899	0.444357143563396	-0.131751370819518	-0.141547049655133	0.303361365953138	-0.0717941534493841	0.190523814075699	-0.225420045197669
1.979	0.0714037125271773	-0.132404956895277	-0.0950434693333072	0.44351448531838	-0.131776653626408	-0.141216867072423	0.303428178781314	-0.0713619233714746	0.190292432072233	-0.225223115014095
1.98	0.0714361471036736	-0.132792111475055	-0.0947709322972849	0.442671313686226	-0.131801249218511	-0.140886757397026	0.303494564549346	-0.0709281527080304	0.190060874837066	-0.225025670711163
1.981	0.0714681744858921	-0.133178328277856	-0.0944987008219249	0.441827627617817	-0.131825152115972	-0.140556725721133	0.303560523770217	-0.0704928456977495	0.189829138866267	-0.224827710982356
1.982	0.0714997947784729	-0.133563610923214	-0.0942267801113604	0.440983426636224	-0.131848356580287	-0.140226777270077	0.303626057103685	-0.0700560071329062	0.189597220555848	-0.224629234968443
1.983	0.0715310072440177	-0.133947963614128	-0.0939551751019078	0.440138710847912	-0.131870856703366	-0.13989691738754	0.303691165335091	-0.0696176422920516	0.189365116292773	-0.224430242017749
1.984	0.0715618102053493	-0.13433139111564	-0.0936838905451948	0.439293480900503	-0.131892646488004	-0.139567151462525	0.303755849325806	-0.0691777567698702	0.189132822509979	-0.224230731411972
1.985	0.0715922010638172	-0.134713898863068	-0.0934129311054238	0.43844773797941	-0.131913719823419	-0.1392374849041	0.303820109958075	-0.0687363562180164	0.188900335569518	-0.224030702276269
1.986	0.0716221764706464	-0.135095493045783	-0.0931423013834267	0.437601483788189	-0.131934070367055	-0.138907923199961	0.303883948148934	-0.0682934461609602	0.188667651531713	-0.223830153770689
1.987	0.0716517325742503	-0.135476180570538	-0.0928720058531989	0.436754720506594	-0.131953691486814	-0.138578471939372	0.303947364913813	-0.0678490320213374	0.188434766074335	-0.223629085286028
1.988	0.071680865150209	-0.135855969039312	-0.092602048817147	0.435907450751501	-0.131972576381345	-0.138249136703468	0.304010361375267	-0.0674031192649332	0.188201674604567	-0.223427496381381
1.989	0.0717095695812111	-0.136234866734882	-0.0923324344279664	0.43505967751671	-0.131990718260606	-0.137919922943349	0.304072938706941	-0.0669557134157812	0.187968372464711	-0.223225386562549
1.99	0.0717378408453612	-0.136612882593072	-0.0920631667262536	0.434211404155203	-0.132008110352318	-0.137590835971305	0.304135098057429	-0.0665068199470183	0.187734855174656	-0.223022755053619
1.991	0.071765673590619	-0.136990026190691	-0.0917942496908789	0.433362634498678	-0.132024745697279	-0.137261880950888	0.30419684050865	-0.0660564443378438	0.18750111853179	-0.2228196006497
1.992	0.0717930621690026	-0.137366307653821	-0.0915256872729559	0.432513373047158	-0.132040616961167	-0.136933062785201	0.3042581671521	-0.0656045923349245	0.187267158432351	-0.222615921812574
1.993	0.0718200005622698	-0.137741737501966	-0.0912574833479346	0.431663625057149	-0.132055716436624	-0.136604386027199	0.304319079204208	-0.0651512701379521	0.1870329705854	-0.222411717018771
1.994	0.0718464823654386	-0.138116326519075	-0.0909896416206398	0.430813396503095	-0.132070036142866	-0.136275854921362	0.304379577992873	-0.0646964844018723	0.18679855034098	-0.222206985123275
1.995	0.0718725010468871	-0.138490085647075	-0.0907221655808511	0.429962694059715	-0.132083567891355	-0.135947473494646	0.304439664832918	-0.0642402421952999	0.186563892640554	-0.222001725505895
1.996	0.071898050474889	-0.138863025975509	-0.0904550585285941	0.429111525157986	-0.132096303314987	-0.135619245600714	0.304499340911399	-0.0637825510030977	0.186328992032418	-0.221795937931283
1.997	0.0719231253392095	-0.139235158814919	-0.0901883236079848	0.428259898031975	-0.132108233868607	-0.135291174918199	0.304558607259005	-0.063323418783161	0.186093842729791	-0.221589622279611
1.998	0.0719477211298213	-0.13960649563918	-0.0899219638551592	0.427407821799697	-0.132119350736885	-0.134963264897356	0.304617464792783	-0.062862854049746	0.185858438676218	-0.221382778512035
1.999	0.0719718338072357	-0.139977047954962	-0.089655982249885	0.426555306655958	-0.132129644648723	-0.134635518713501	0.304675914342231	-0.0624008658802654	0.185622773611311	-0.221175407021496
2	0.0719954594740866	-0.140346827341548	-0.0893903817099768	0.425702364002085	-0.132139105762508	-0.13430793936185	0.304733956621888	-0.0619374637996705	0.185386841107453	-0.220967508948204
[truncated: 43,000 more rows]
