# Supplementary material for: Virtual reality as a tool for balance research: Eyes open body sway is reproduced in photo-realistic, but not in abstract virtual scenes
Source: PLoS One. 2020 Oct 29;15(10):e0241479. doi: 10.1371/journal.pone.0241479 (PMC7595375; doi:10.1371/journal.pone.0241479)
Supplement: S1 Data — (ZIP) [file pone.0241479.s001.zip › data/quiet_stance/EC_qs.csv]

0.001	-0.379501950600971	0.411865902739847	-0.640063712799739	0.385820741101723	0.117253235031932	-0.0662078272183291	-0.383966444951325	-0.280372623082963	0.161930842965219	-0.182702160670314
0.002	-0.379484661606828	0.411899070439586	-0.639863729058916	0.385967458986911	0.117069230308567	-0.0661700293377786	-0.383904638395113	-0.280424716961609	0.161453750894931	-0.182675870449015
0.003	-0.379466773835466	0.411932790784514	-0.639659755298131	0.386116691177376	0.116881522144853	-0.0661311608687722	-0.383841121527025	-0.28047776323065	0.160968540459121	-0.182649190030781
0.004	-0.379448278351141	0.411967056574195	-0.639451806891297	0.386268408781246	0.116690121994747	-0.0660912135531882	-0.383775880303876	-0.280531755184473	0.160475308873248	-0.182622126506594
0.005	-0.379429165683581	0.412001859529341	-0.639239901727858	0.386422581603433	0.116495043554158	-0.0660501794907337	-0.383708901746609	-0.280586686230442	0.159974158993725	-0.182594687347171
0.006	-0.379409425800277	0.412037190299901	-0.639024060197566	0.386579178519335	0.116296302814794	-0.0660080512280631	-0.383640173996284	-0.28064254979422	0.159465199106583	-0.182566880551304
0.007	-0.379389048220915	0.412073038600658	-0.638804305064172	0.386738167838951	0.116093918008232	-0.0659648218765241	-0.383569686336571	-0.280699339351109	0.158948542774906	-0.182538714753133
0.008	-0.379368022200644	0.412109393403202	-0.638580661216422	0.386899517420464	0.115887909334619	-0.0659204851797335	-0.383497429179298	-0.280757048568987	0.158424308537905	-0.182510199139198
0.009	-0.3793463368305	0.412146243107601	-0.638353155398243	0.387063194646032	0.115678298634348	-0.0658750355106446	-0.383423394028988	-0.280815671429582	0.1578926194038	-0.182481343350396
0.01	-0.379323981037579	0.41218357562202	-0.638121816009608	0.387229166595482	0.115465109213857	-0.0658284677955491	-0.383347573419202	-0.280875202236991	0.157353602278044	-0.182452157514152
0.011	-0.379300943571323	0.412221378353982	-0.637886673015603	0.387397400334023	0.115248365881678	-0.0657807774736695	-0.383269960855182	-0.280935635513437	0.156807387540115	-0.182422652305425
0.012	-0.379277212952722	0.412259638165233	-0.637647757870849	0.387567862882431	0.115028095095253	-0.0657319605160154	-0.383190550788545	-0.280996965974599	0.156254108755495	-0.182392838973505
0.013	-0.379252777403147	0.412298341300251	-0.63740510340856	0.387740520866127	0.114804325028297	-0.065682013398469	-0.383109338572954	-0.281059188634798	0.155693902338445	-0.182362729335792
0.014	-0.379227624916111	0.412337473370721	-0.637158743765408	0.387915340272379	0.114577085446195	-0.0656309331097163	-0.383026320387461	-0.281122298822697	0.155126907151242	-0.18233233571313
0.015	-0.379201743422602	0.412377019429257	-0.636908714333327	0.388092286453533	0.114346407527603	-0.0655787172689316	-0.382941493175955	-0.281186292045882	0.154553264139272	-0.182301670855119
0.016	-0.3791751207822	0.412416964015409	-0.636655051707574	0.388271324254014	0.114112323806189	-0.0655253641814426	-0.382854854541015	-0.281251163879087	0.153973116029912	-0.182270747891704
0.017	-0.379147744557192	0.412457291152353	-0.636397793705138	0.38845241825515	0.11387486817628	-0.0654708727113667	-0.382766402536185	-0.281316909965332	0.15338660712257	-0.182239580266061
0.018	-0.379119601787401	0.412497984380914	-0.636136979408522	0.388635533099478	0.113634075820458	-0.0654152421167646	-0.3826761355244	-0.28138352607279	0.152793883105501	-0.182208181699183
0.019	-0.379090678920356	0.412539026813016	-0.635872649115665	0.388820633723121	0.113389983020135	-0.0653584720685188	-0.382584052215353	-0.281451008204216	0.152195090736886	-0.182176566207318
0.02	-0.379060961877183	0.412580401129131	-0.635604844236605	0.389007685390792	0.113142626946884	-0.0653005627764093	-0.382490151745881	-0.281519352723727	0.151590377440315	-0.182144748051886
0.021	-0.379030436217236	0.412622089579775	-0.635333607184722	0.389196653642529	0.112892045602318	-0.0652415149525082	-0.382394433704156	-0.281588556355752	0.150979891069235	-0.182112741648634
0.022	-0.378999087355027	0.412664074049818	-0.635058981275709	0.389387504347629	0.112638277926449	-0.0651813296314752	-0.382296898157949	-0.28165861607944	0.150363779967814	-0.18208056152399
0.023	-0.378966900690856	0.412706336098397	-0.634781010676477	0.389580203769901	0.112381363858265	-0.0651200080254234	-0.38219754571912	-0.281729529057478	0.149742193194361	-0.182048222237963
0.024	-0.378933861578958	0.4127488569292	-0.63449974036031	0.389774718328999	0.112121344189279	-0.0650575514700091	-0.382096377619347	-0.281801292573538	0.14911528064458	-0.182015738287812
0.025	-0.37889995519339	0.412791617365337	-0.634215216046394	0.38997101420049	0.111858260323184	-0.0649939614707783	-0.381993395791366	-0.281873903917977	0.148483192882013	-0.181983124153362
0.026	-0.378865166386778	0.412834597863489	-0.633927484225458	0.390169057213873	0.11159215415614	-0.0649292397629774	-0.381888602889879	-0.281947360339331	0.147846080739021	-0.181950394473965
0.027	-0.37882947964934	0.412877778553798	-0.633636592235	0.390368812987414	0.111323068132267	-0.0648633882944203	-0.381782002219604	-0.282021659115637	0.147204095028466	-0.181917564204008
0.028	-0.378792879224078	0.412921139355689	-0.633342588205218	0.390570246995344	0.111051045245756	-0.0647964092014719	-0.381673597678382	-0.282096797581513	0.146557386571803	-0.181884648665067
0.029	-0.37875534926204	0.412964660128155	-0.633045520887352	0.390773324725713	0.110776128828461	-0.0647283048103786	-0.381563393769441	-0.282172773077095	0.145906106352469	-0.181851663507646
0.03	-0.378716873812984	0.413008320710397	-0.632745439485156	0.390978012101563	0.110498362353386	-0.0646590775913128	-0.381451395652909	-0.282249582970355	0.145250405532453	-0.18181862467815
0.031	-0.37867743665075	0.413052100888732	-0.632442393518443	0.391184275784216	0.110217789438439	-0.0645887300859454	-0.381337609214241	-0.282327224803095	0.144590435225937	-0.181785548428981
0.032	-0.378637021164143	0.413095980390603	-0.632136432794299	0.39139208307935	0.109934453922158	-0.0645172648528414	-0.381222041072287	-0.282405696443055	0.143926346093435	-0.181752451239368
0.033	-0.378595610427297	0.413139938855551	-0.631827607536823	0.391601401793596	0.109648399873653	-0.064444684465473	-0.381104698470195	-0.282484996115119	0.143258288024674	-0.181719349624559
0.034	-0.378553187339946	0.413183955798641	-0.631515968509579	0.391812200325797	0.109359671490023	-0.0643709916166509	-0.380985589147596	-0.282565122303485	0.142586410143198	-0.181686260042138
0.035	-0.378509734770849	0.413228010685189	-0.631201566963446	0.392024447781972	0.10906831291165	-0.0642961891990378	-0.380864721290218	-0.282646073631644	0.141910861026695	-0.181653198951011
0.036	-0.378465235684788	0.413272083062934	-0.630884454437365	0.392238113832281	0.108774368122501	-0.0642202802662059	-0.380742103512292	-0.282727848901213	0.141231788811377	-0.181620182819856
0.037	-0.378419673089843	0.413316152634788	-0.630564682570447	0.392453168422713	0.108477881038428	-0.0641432680176841	-0.38061774484636	-0.282810447302202	0.140549341010891	-0.181587228041942
0.038	-0.378373029760687	0.413360199305587	-0.630242303069416	0.392669581695205	0.108178895617101	-0.0640651558250103	-0.380491654790463	-0.282893868553361	0.139863664225636	-0.181554350906907
0.039	-0.378325287997761	0.413404203217095	-0.629917367762925	0.392887324092225	0.107877455828305	-0.0639859472235928	-0.380363843368352	-0.28297811287577	0.139174903981787	-0.181521567600091
0.04	-0.378276429655316	0.413448144674814	-0.629589928563829	0.393106366419276	0.1075736055287	-0.0639056459666716	-0.380234321076626	-0.283063180971886	0.138483204664027	-0.181488894139654
0.041	-0.37822643641293	0.413492004004318	-0.629260037288693	0.393326679961234	0.107267388294829	-0.0638242561689482	-0.380103098752542	-0.283149074093649	0.137788709330327	-0.181456346328289
0.042	-0.378175290039405	0.413535761505386	-0.628927745410184	0.393548236670546	0.106958847292131	-0.0637417823884426	-0.379970187510152	-0.283235794082782	0.137091559332189	-0.18142393974801
0.043	-0.378122972454553	0.413579397482919	-0.628593103919521	0.393771009198338	0.106648025270794	-0.0636582295870646	-0.379835598726194	-0.283323343317314	0.136391893910431	-0.181391689753948
0.044	-0.378069465673083	0.413622892222857	-0.62825616340191	0.393994970822418	0.106334964626297	-0.0635736030577336	-0.379699343997706	-0.283411724643443	0.135689850013551	-0.181359611511946
0.045	-0.378014751753985	0.413666225934801	-0.627916974154719	0.39422009548561	0.106019707448647	-0.0634879083968485	-0.37956143510169	-0.283500941328607	0.134985562423082	-0.181327720094633
0.046	-0.377958812741627	0.413709378786332	-0.627575586216256	0.394446357850896	0.105702295571417	-0.0634011515105055	-0.379421883948086	-0.283590996965987	0.13427916395889	-0.181296030576451
0.047	-0.37790163060441	0.413752331021618	-0.627232049372225	0.394673733121661	0.105382770634107	-0.0633133385934267	-0.379280702472253	-0.283681895349912	0.133570785381779	-0.181264558103084
0.048	-0.377843187213084	0.413795063004125	-0.626886413141195	0.394902196670187	0.105061174129838	-0.0632244761132969	-0.379137902520324	-0.283773640450355	0.132860555015343	-0.181233317883089
0.049	-0.377783464315203	0.413837555146986	-0.626538726785383	0.395131723808928	0.10473754733635	-0.0631345708571581	-0.378993495872426	-0.283866236505378	0.13214859851897	-0.18120232507751
0.05	-0.37772244350063	0.413879787818864	-0.626189039403335	0.395362289837658	0.104411931114	-0.0630436299530639	-0.378847494419633	-0.283959688113396	0.131435038973413	-0.181171594699552
0.051	-0.377660106232146	0.41392174127289	-0.625837399941631	0.39559387020228	0.104084365782884	-0.062951660813943	-0.378699910308419	-0.284054000267387	0.130719997052072	-0.181141141567943
0.052	-0.377596433883119	0.41396339564387	-0.625483857089272	0.395826440674219	0.103754891217622	-0.0628586711023432	-0.378550755938657	-0.284149178367535	0.130003591046009	-0.181110980247982
0.053	-0.377531407723502	0.414004731054615	-0.625128459200207	0.396059977591153	0.103423547022035	-0.0627646687672882	-0.378400043888594	-0.284245228195945	0.129285936736484	-0.181081124974245
0.054	-0.377465009006562	0.414045727788146	-0.624771254273068	0.396294458065618	0.103090372597399	-0.0626696620596896	-0.378247786859521	-0.28434215583648	0.128567147319136	-0.181051589615742
0.055	-0.37739721920645	0.414086366377328	-0.624412289995336	0.396529859978063	0.102755407042827	-0.0625736594529209	-0.378093997670784	-0.28443996760696	0.127847333533943	-0.181022387732629
0.056	-0.377328020201217	0.414126627519156	-0.624051613819927	0.39676616185868	0.102418688953559	-0.0624766695512526	-0.377938689311561	-0.28453867004141	0.127126603986292	-0.180993532656263
0.057	-0.377257394274268	0.414166491975142	-0.623689272978009	0.397003342957764	0.10208025627885	-0.062378701079871	-0.37778187502974	-0.284638269884664	0.126405065539706	-0.180965037461972
0.058	-0.377185323952447	0.414205940633516	-0.623325314442391	0.397241383373957	0.101740146357193	-0.062279762938696	-0.377623568361003	-0.284738774043968	0.125682823497934	-0.180936914834522
0.059	-0.37711179174173	0.414244954668931	-0.62295978487356	0.39748026382917	0.101398396031206	-0.0621798642342428	-0.377463783073053	-0.28484018953026	0.124959981405906	-0.180909176989346
0.06	-0.377036779912978	0.414283515679718	-0.622592730539839	0.397719965231663	0.101055041702058	-0.062079014227442	-0.377302533163142	-0.284942523457639	0.124236640800944	-0.180881835724615
0.061	-0.376960270498873	0.414321605686421	-0.622224197265403	0.397960468476865	0.100710119357074	-0.0619772222715565	-0.377139832937632	-0.285045783038202	0.123512901289019	-0.180854902456918
0.062	-0.376882245469367	0.414359206993442	-0.621854230430548	0.398201754482369	0.100363664592641	-0.0618744977844859	-0.376975697058924	-0.285149975538904	0.122788860840614	-0.180828388164163
0.063	-0.37680268687301	0.414396302152548	-0.621482874989155	0.398443804262909	0.100015712572492	-0.061770850140614	-0.376810140531364	-0.285255108260142	0.122064615973933	-0.1808023033341
0.064	-0.376721576803376	0.414432874128545	-0.621110175497775	0.398686599120863	0.0996662979164322	-0.0616662885087155	-0.376643178659051	-0.285361188504005	0.121340261648001	-0.180776657974587
0.065	-0.376638897247974	0.414468906485225	-0.620736176102588	0.398930120953509	0.0993154545587044	-0.0615608218393437	-0.376474826975848	-0.28546822352654	0.120615891043027	-0.180751461645031
0.066	-0.376554630012701	0.414504383462353	-0.620360920425899	0.399174352380931	0.0989632156035621	-0.0614544590161432	-0.376305101149045	-0.28557622057141	0.119891595539879	-0.180726723481369
0.067	-0.376468756859761	0.41453928994619	-0.619984451451037	0.399419276649008	0.0986096131925496	-0.06134720902687	-0.376134016909725	-0.285685186960456	0.119167464819352	-0.180702452240452
0.068	-0.376381259767585	0.414573611328583	-0.619606811511816	0.399664877625243	0.0982546784597681	-0.0612390811051492	-0.375961590065564	-0.28579513014186	0.118443586769438	-0.180678656364261
0.069	-0.376292121087844	0.414607333322621	-0.619228042344245	0.39991113988742	0.0978984416123155	-0.0611300847677667	-0.375787836555143	-0.285906057733004	0.117720047216457	-0.180655344042782
0.07	-0.376201323487015	0.414640441871688	-0.618848185108795	0.400158048521488	0.0975409319842779	-0.0610202296774247	-0.375612772449773	-0.28601797753782	0.116996929727991	-0.180632523260422
0.071	-0.376108849776329	0.414672923174197	-0.618467280329416	0.400405588656225	0.0971821779899713	-0.0609095255052953	-0.375436413897519	-0.286130897397828	0.116274315556565	-0.180610201829012
0.072	-0.376014682786862	0.414704763726226	-0.618085367817575	0.400653745262233	0.0968222071175037	-0.0607979819621062	-0.375258777090105	-0.286244824971169	0.115552283652721	-0.18058838744369
0.073	-0.375918805336255	0.414735950339965	-0.617702486725263	0.400902503375934	0.0964610460289561	-0.0606856089338651	-0.375079878252672	-0.286359767665316	0.114830910698572	-0.180567087684808
0.074	-0.375821200268227	0.414766470201122	-0.617318675655613	0.401151848423681	0.0960987206727495	-0.060572416617826	-0.374899733580268	-0.286475732709626	0.114110271048633	-0.180546309870075
0.075	-0.37572185056561	0.414796310948653	-0.616933972647935	0.40140176643617	0.0957352563521692	-0.060458415599463	-0.374718359173266	-0.286592727247657	0.113390436542954	-0.180526060882531
0.076	-0.375620739505717	0.414825460705048	-0.616548415109855	0.401652244133991	0.095370677757123	-0.0603436168223473	-0.374535771083801	-0.286710758415896	0.112671476376701	-0.180506347123619
0.077	-0.375517850731037	0.414853908102354	-0.616162039815721	0.401903268925095	0.0950050089288274	-0.0602280314625143	-0.374351985414492	-0.286829833381874	0.111953457138292	-0.180487174570514
0.078	-0.375413168187372	0.414881642361451	-0.61577488293781	0.402154828911322	0.0946382732169504	-0.0601116708347908	-0.374167018372544	-0.28694995928318	0.111236442981025	-0.180468548860424
0.079	-0.375306676062965	0.414908653346041	-0.615386980101711	0.402406912977107	0.0942704933640312	-0.0599945464302229	-0.373980886299678	-0.28707114311331	0.110520495851702	-0.180450475344992
0.08	-0.37519835879978	0.414934931488039	-0.614998366433896	0.402659510930416	0.0939016916454193	-0.0598766699586315	-0.373793605670281	-0.287193391703311	0.109805675613268	-0.180432959076865
0.081	-0.375088201103657	0.414960467642546	-0.614609076567846	0.402912613494519	0.0935318898779262	-0.0597580532793547	-0.373605193044882	-0.28731671178097	0.10909203995372	-0.180416004745764
0.082	-0.374976187946819	0.414985253020216	-0.61421914465943	0.403166211974364	0.0931611092927715	-0.0596387083327235	-0.373415665042933	-0.28744110996485	0.108379644193196	-0.180399616639112
0.083	-0.374862304607014	0.415009279204479	-0.613828604375234	0.403420297802566	0.0927893704353891	-0.0595186470987809	-0.373225038362075	-0.287566592693158	0.107668541237833	-0.18038379869308
0.084	-0.374746536677257	0.415032538142889	-0.613437488833619	0.403674862313871	0.0924166931984939	-0.0593978814760959	-0.373033329808281	-0.287693166152193	0.106958781788363	-0.180368554603782
0.085	-0.374628869975752	0.41505502213608	-0.613045830601711	0.40392989675655	0.0920430969114061	-0.0592764231648885	-0.372840556308465	-0.287820836193065	0.106250414619489	-0.180353887865035
0.086	-0.374509290425727	0.415076723899234	-0.612653661711758	0.40418539240643	0.0916686003619404	-0.0591542836757559	-0.37264673494919	-0.287949608223486	0.105543486695255	-0.180339801689176
0.087	-0.374387784045977	0.415097636569908	-0.612261013628464	0.404441340813551	0.0912932217369664	-0.0590314744001041	-0.372451883034248	-0.288079487166353	0.104838043140368	-0.180326298934225
0.088	-0.37426433712692	0.41511775356074	-0.611867917216997	0.404697734090332	0.0909169785421925	-0.0589080066979729	-0.37225601803235	-0.288210477557422	0.104134127329366	-0.180313382136125
0.089	-0.374138936457884	0.415137068410423	-0.6114744026666	0.404954564995489	0.0905398875730568	-0.0587838920228292	-0.37205915742621	-0.288342583680224	0.103431781186812	-0.180301053641797
0.09	-0.374011569398063	0.4151555747666	-0.611080499395665	0.405211826876058	0.0901619649461831	-0.0586591419584001	-0.371861318624726	-0.288475809655906	0.102731045416215	-0.180289315764533
0.091	-0.373882223799846	0.415173266461119	-0.61068623609078	0.405469513702509	0.0897832261169451	-0.0585337680869222	-0.37166251900907	-0.28861015947857	0.102031959416793	-0.180278170873283
0.092	-0.373750887867294	0.415190137633016	-0.610291640798387	0.40572762009384	0.0894036858719546	-0.058407781893566	-0.371462776034257	-0.288745636955872	0.101334561042709	-0.180267621391597
0.093	-0.373617549989694	0.415206182837437	-0.60989674089907	0.405986141098867	0.0890233583742855	-0.058281194815966	-0.371262107243371	-0.288882245635303	0.100638886529829	-0.180257669690659
0.094	-0.373482198651816	0.415221397078105	-0.609501563003787	0.406245071853631	0.0886422572664959	-0.058154018272199	-0.371060530184991	-0.289019988837501	0.0999449706896027	-0.180248317933408
0.095	-0.373344822484017	0.415235775805381	-0.609106132905662	0.40650440743503	0.0882603956938871	-0.05802626356519	-0.370858062397046	-0.289158869738741	0.09925284720714	-0.180239568028551
0.096	-0.373205410382547	0.415249314923741	-0.608710475654085	0.406764142922635	0.0878777861581465	-0.0578979417485251	-0.370654721498734	-0.289298891344205	0.0985625488163946	-0.180231421701385
0.097	-0.373063951553434	0.415262010793889	-0.608314615649327	0.407024273408538	0.0874944403588721	-0.0577690636329538	-0.370450525229932	-0.289440056344487	0.0978741072401554	-0.18022388052479
0.098	-0.372920435431334	0.415273860214079	-0.607918576602171	0.407284793938479	0.0871103692253131	-0.0576396399585772	-0.370245491363483	-0.289582367042648	0.0971875530089118	-0.180216945867659
0.099	-0.372774851569889	0.415284860375661	-0.607522381437181	0.407545699618061	0.0867255831183525	-0.0575096815189045	-0.370039637535029	-0.289725825389522	0.0965029153769226	-0.180210618859937
0.1	-0.372627189586334	0.415295008777339	-0.607126052290725	0.407806985867257	0.0863400920002081	-0.0573791991780158	-0.369832981046754	-0.289870433026072	0.0958202223841601	-0.180204900443759
0.101	-0.372477439191582	0.415304303124154	-0.606729610527958	0.408068648561855	0.085953905450706	-0.0572482039551665	-0.369625538785136	-0.290016191365495	0.0951395009377955	-0.180199791459399
0.102	-0.372325590282597	0.415312741295914	-0.60633307672493	0.408330684000683	0.0855670326055695	-0.0571167071441215	-0.369417327312526	-0.290163101672342	0.0944607768011326	-0.180195292650841
0.103	-0.372171633060751	0.415320321453176	-0.605936470716292	0.408593088870062	0.085179482053089	-0.056984720211775	-0.369208362978804	-0.290311164970143	0.0937840744469317	-0.180191404597002
0.104	-0.372015558191408	0.415327042237509	-0.605539811730403	0.408855860276219	0.0847912617106523	-0.0568522545224426	-0.368998661963362	-0.29046038184985	0.09310941690151	-0.180188127682465
0.105	-0.371857356914759	0.415332902890326	-0.605143118576736	0.409118995605913	0.084402378787544	-0.0567193211867874	-0.368788240284486	-0.290610752454424	0.0924368258413026	-0.180185462139623
0.106	-0.371697020964921	0.415337903186395	-0.604746409817218	0.409382492090573	0.0840128398175948	-0.0565859310924971	-0.368577113771969	-0.290762276638319	0.0917663219487122	-0.18018340813549
0.107	-0.371534542401846	0.415342043253761	-0.604349703822935	0.40964634647558	0.0836226506899386	-0.0564520949812363	-0.36836529800634	-0.290914954012077	0.0910979251798841	-0.180181965885092
0.108	-0.37136991354982	0.415345323409386	-0.603953018783122	0.409910555077637	0.0832318166805744	-0.0563178234366827	-0.368152808266379	-0.291068783822963	0.0904316546621324	-0.180181135731934
0.109	-0.37120312702588	0.415347744111281	-0.6035563727708	0.410175113955704	0.0828403425408988	-0.0561831267687151	-0.367939659532963	-0.291223764865274	0.0897675283997515	-0.180180918148972
0.11	-0.371034175774683	0.415349306029576	-0.603159783835757	0.410440018950887	0.0824482326932831	-0.0560480149528772	-0.367725866572713	-0.291379895435397	0.0891055631909784	-0.180181313707086
0.111	-0.370863053092419	0.415350010146209	-0.602763270122098	0.410705265711593	0.0820554913726321	-0.0559124976701675	-0.367511444006391	-0.291537173247408	0.0884457748036084	-0.180182323049434
0.112	-0.370689752593308	0.415349857810298	-0.602366849956709	0.410970849840651	0.0816621225597956	-0.0557765843508463	-0.3672964062454	-0.291695595371476	0.087788178169271	-0.180183946857416
0.113	-0.37051426810709	0.415348850749817	-0.601970541830173	0.4112367670493	0.0812681298436957	-0.0556402842204454	-0.367080767369792	-0.29185515829559	0.0871327874493907	-0.180186185823392
0.114	-0.370336593633792	0.415346991088416	-0.601574364402357	0.411503013141799	0.0808735163464913	-0.0555036063443569	-0.366864541129549	-0.29201585804837	0.0864796160147762	-0.180189040595173
0.115	-0.370156723422556	0.415344281405798	-0.601178336568955	0.411769583950545	0.0804782847334319	-0.0553665596375312	-0.366647741081994	-0.292177690218951	0.0858286764579544	-0.180192511616342
0.116	-0.369974652085267	0.415340724769338	-0.600782477433415	0.412036475402759	0.0800824373263464	-0.0552291528694128	-0.366430380714611	-0.292340649885889	0.0851799806381289	-0.180196598946578
0.117	-0.369790374707977	0.415336324658301	-0.600386806226391	0.412303683489768	0.0796859762349937	-0.0550913946409055	-0.366212473508595	-0.292504731617872	0.0845335397588582	-0.180201302211699
0.118	-0.369603886904944	0.415331084893193	-0.599991342261328	0.412571203956615	0.0792889033998542	-0.0549532933207127	-0.365994033007521	-0.292669929541826	0.0838893645281063	-0.180206620686362
0.119	-0.369415184676661	0.415325009674157	-0.599596104878174	0.412839032033317	0.0788912206035443	-0.0548148570216592	-0.365775072862338	-0.292836237372229	0.0832474652314322	-0.180212553434809
0.12	-0.369224264164092	0.415318103672714	-0.599201113394245	0.413107162460746	0.0784929295520228	-0.0546760936394267	-0.365555606788279	-0.293003648440621	0.0826078516125558	-0.180219099446294
0.121	-0.369031121552398	0.415310372117416	-0.598806387076792	0.413375589644493	0.0780940319753427	-0.0545370109544535	-0.365335648469633	-0.293172155759243	0.0819705328512512	-0.180226257692328
0.122	-0.368835753205466	0.415301820819056	-0.598411945105102	0.413644307743713	0.0776945296104012	-0.0543976167810186	-0.365115211505507	-0.293341752023228	0.0813355178009312	-0.180234027056083
0.123	-0.368638155899855	0.415292456103929	-0.598017806541005	0.413913310772858	0.0772944240492751	-0.0542579190319387	-0.364894309438641	-0.293512429528737	0.0807028152378047	-0.180242406212861
0.124	-0.368438326930991	0.415282284712756	-0.597623990283076	0.414182592841004	0.0768937165656454	-0.0541179256269974	-0.364672955802867	-0.293684180097572	0.0800724338594639	-0.180251393601375
0.125	-0.368236264038632	0.415271313712835	-0.597230514997247	0.414452148372917	0.0764924080812123	-0.0539776443341713	-0.364451164108911	-0.293856995021479	0.0794443820332176	-0.180260987497879
0.126	-0.368031965305468	0.415259550427654	-0.596837399109721	0.41472197212483	0.0760904993656547	-0.0538370826613347	-0.364228947765505	-0.294030864990959	0.0788186675848717	-0.180271186127624
0.127	-0.3678254291116	0.415247002375891	-0.596444660894239	0.414992059141207	0.0756879912579835	-0.0536962478532884	-0.364006319993353	-0.294205780049448	0.0781952979039917	-0.180281987742959
0.128	-0.367616654107886	0.415233677196314	-0.596052318588006	0.41526240486111	0.0752848846191507	-0.0535551469537056	-0.363783293822804	-0.294381729597424	0.0775742802665274	-0.18029339062281
0.129	-0.367405639187841	0.415219582586445	-0.595660390443152	0.415533005211137	0.0748811800825701	-0.0534137868287528	-0.363559882197974	-0.294558702428206	0.076955622041909	-0.180305393060835
0.13	-0.367192383516893	0.415204726319918	-0.595268894683308	0.415803856406761	0.0744768778987757	-0.0532721740990431	-0.363336098072942	-0.294736686774653	0.076339330593229	-0.180317993407802
0.131	-0.366976886627678	0.415189116338153	-0.594877849426259	0.41607495463592	0.0740719780638639	-0.0531303150435141	-0.363111954405709	-0.294915670327169	0.0757254130481838	-0.180331190112935
0.132	-0.36675914845874	0.415172760819219	-0.59448727263077	0.416346295965354	0.0736664806112675	-0.0529882155816005	-0.362887464099849	-0.295095640234337	0.0751138762737526	-0.180344981725447
0.133	-0.36653916929887	0.415155668172619	-0.594097182093907	0.416617876421754	0.07326038580193	-0.0528458813398785	-0.362662639985895	-0.295276583120842	0.0745047270603856	-0.180359366932213
0.134	-0.366316949724202	0.415137847014443	-0.593707595529406	0.416889692125428	0.0728536941809028	-0.0527033177037309	-0.362437494852276	-0.295458485147206	0.073897972295844	-0.180374344628953
0.135	-0.366092490586102	0.41511930615937	-0.593318530697975	0.417161739546036	0.0724464065834348	-0.0525605298184719	-0.362212041477737	-0.295641332139	0.0732936189740214	-0.180389913872563
0.136	-0.365865793121743	0.415100054654842	-0.592930005477601	0.417434015762883	0.0720385241147451	-0.0524175225888887	-0.361986292662186	-0.295825109720103	0.0726916739748407	-0.180406073695656
0.137	-0.365636859134373	0.41508010183575	-0.59254203785349	0.417706518488799	0.0716300481615069	-0.0522743007207378	-0.361760261274159	-0.296009803348233	0.072092143819654	-0.180422822935652
0.138	-0.365405690986331	0.415059457336453	-0.592154645887127	0.417979245951113	0.0712209804039117	-0.0521308687864117	-0.36153396027997	-0.296195398254656	0.0714950347076173	-0.180440160160399
0.139	-0.365172291338753	0.415038131073744	-0.59176784764113	0.418252196877922	0.0708113227175007	-0.0519872312228457	-0.361307402728803	-0.296381879372338	0.070900352813233	-0.180458083688574
0.14	-0.364936662889095	0.415016133216254	-0.591381661086148	0.418525370496112	0.0704010770158542	-0.0518433922801974	-0.361080601728606	-0.296569231289634	0.0703081045611993	-0.180476591627594
0.141	-0.364698808309696	0.414993474147082	-0.590996104041983	0.418798766270196	0.069990245208216	-0.051699356037648	-0.36085357047905	-0.296757438208155	0.0697182966153616	-0.180495681820308
0.142	-0.364458730354722	0.41497016447536	-0.59061119409465	0.419072383524654	0.069578829339554	-0.0515551264438258	-0.360626322380445	-0.296946483956364	0.0691309356168652	-0.180515351797146
0.143	-0.364216432063636	0.414946215072646	-0.590226948538981	0.419346221286656	0.0691668317761935	-0.0514107072673036	-0.360398871140597	-0.297136352091576	0.068546027997102	-0.180535598855383
0.144	-0.363971916987154	0.414921636991159	-0.589843384454502	0.419620278259254	0.0687542552553219	-0.0512661019883474	-0.36017123082091	-0.297327025962774	0.0679635800072634	-0.180556420176636
0.145	-0.363725189246984	0.414896441266888	-0.589460518803977	0.419894552746385	0.0683411027741703	-0.0511213137176632	-0.359943415823263	-0.297518488679589	0.0673835978378744	-0.180577812903679
0.146	-0.363476253371284	0.41487063878828	-0.589078368429503	0.420169042753931	0.067927377454555	-0.0509763451737903	-0.359715440819939	-0.297710723140868	0.0668060877298322	-0.180599774160271
0.147	-0.363225114071297	0.414844240294252	-0.588696950007304	0.420443746396288	0.0675130825323355	-0.0508311987224642	-0.359487320699623	-0.297903712146703	0.0662310560057647	-0.180622301048076
0.148	-0.362971776062953	0.414817256422956	-0.588316280000453	0.420718662221203	0.0670982214381171	-0.0506858764344026	-0.359259070589999	-0.298097438446857	0.0656585090418251	-0.180645390690043
0.149	-0.362716243985684	0.414789697785853	-0.587936374631133	0.420993789207069	0.0666827978059278	-0.0505403801393621	-0.359030705848297	-0.298291884696029	0.0650884533352193	-0.180669040254598
0.15	-0.362458522490346	0.414761575090571	-0.58755724990865	0.421269126685687	0.0662668153953102	-0.0503947115141171	-0.358802241953906	-0.298487033337385	0.0645208956606109	-0.180693246934783
0.151	-0.362198616422901	0.414732899230274	-0.587178921602732	0.42154467435234	0.0658502780797719	-0.0502488721516005	-0.358573694405257	-0.298682866487874	0.0639558431390077	-0.180718008028656
0.152	-0.361936530949993	0.414703681223259	-0.586801405173967	0.421820432215728	0.0654331899800948	-0.0501028635303005	-0.35834507864818	-0.298879365997596	0.0633933031355332	-0.180743321088658
0.153	-0.361672271556727	0.414673932049156	-0.586424715790963	0.422096400359471	0.0650155556162911	-0.0499566869747897	-0.358116410004332	-0.299076513673193	0.0628332830570375	-0.180769183936271
0.154	-0.361405843933349	0.414643662585916	-0.58604886832662	0.422372578680636	0.0645973799210221	-0.0498103437003603	-0.35788770368269	-0.299274291503751	0.0622757902319241	-0.180795594583876
0.155	-0.361137253848066	0.414612883698258	-0.585673877283878	0.422648966888216	0.0641786681170169	-0.0496638348215067	-0.357658974899415	-0.299472681796838	0.0617208319918449	-0.180822551227317
0.156	-0.360866507143912	0.414581606264732	-0.58529975675961	0.42292556467885	0.0637594255654192	-0.0495171612235842	-0.357430238950812	-0.299671667132275	0.0611684158923228	-0.180850052257324
0.157	-0.360593609876353	0.414549841087116	-0.584926520429159	0.423202371816422	0.0633396577209073	-0.0493703234418549	-0.357201511145043	-0.299871230132418	0.0606185499100344	-0.18087809616508
0.158	-0.36031856844285	0.414517598823837	-0.584554181534528	0.423479388170669	0.0629193702197944	-0.0492233216449811	-0.35697280670997	-0.300071353270193	0.0600712424755699	-0.180906681405816
0.159	-0.360041389605642	0.414484889978976	-0.584182752895375	0.42375661384312	0.062498568919407	-0.0490761556114501	-0.356744140769118	-0.300272018892116	0.0595265023981751	-0.180935806362832
0.16	-0.35976208039613	0.414451724917079	-0.583812246955411	0.424034049243676	0.062077259817686	-0.0489288247221319	-0.356515528329365	-0.300473209328145	0.0589843388860416	-0.1809654693912
0.161	-0.3594806479052	0.414418113895731	-0.583442675943899	0.424311695086671	0.0616554490719187	-0.0487813280495849	-0.35628698425082	-0.300674906866504	0.0584447616967044	-0.180995668869171
0.162	-0.359197099120634	0.414384067078139	-0.583074052050701	0.424589552415506	0.0612331432421225	-0.0486336644140627	-0.356058523192446	-0.300877093633107	0.0579077812635235	-0.181026403236569
0.163	-0.358911441032953	0.414349594492316	-0.58270638738831	0.424867622510758	0.060810349533226	-0.0484858323840697	-0.355830159544327	-0.301079751562213	0.0573734086578141	-0.181057670991664
0.164	-0.358623680949457	0.414314705982004	-0.582339693848397	0.425145906549906	0.0603870757694189	-0.0483378303424847	-0.355601907422284	-0.301282862484139	0.0568416554075946	-0.181089470687525
0.165	-0.358333826712351	0.414279411209972	-0.581973983062162	0.42542440526327	0.05996333016817	-0.0481896565507519	-0.355373780661662	-0.301486408237673	0.0563125333853986	-0.181121800967972
0.166	-0.358041886642368	0.414243719726052	-0.581609266412042	0.425703118834316	0.0595391211874541	-0.0480413091050497	-0.35514579270693	-0.30169037073052	0.0557860548992505	-0.181154660603004
0.167	-0.357747869301524	0.414207641060915	-0.58124555503952	0.425982046956816	0.0591144575967511	-0.0478927858388207	-0.354917956542811	-0.301894731899359	0.0552622328510739	-0.181188048531054
0.168	-0.357451783297101	0.414171184776971	-0.58088285981992	0.426261188891797	0.0586893486730121	-0.0477440842522844	-0.354690284790326	-0.302099473638729	0.0547410807213815	-0.181221963912782
0.169	-0.35715363725532	0.414134360470177	-0.580521191263545	0.426540543586631	0.0582638042757769	-0.0475952014907947	-0.354462789819319	-0.302304577849576	0.0542226123027413	-0.181256406122651
0.17	-0.356853439911704	0.414097177746233	-0.580160559498812	0.426820109946187	0.0578378347168357	-0.0474461343782246	-0.354235483762765	-0.30251002658109	0.0537068414164074	-0.181291374681789
0.171	-0.356551200231772	0.414059646185403	-0.579800974382311	0.427099887090579	0.057411450576849	-0.0472968794530932	-0.354008378515422	-0.3027158020735	0.0531937819103969	-0.181326869205915
0.172	-0.356246927499612	0.414021775337417	-0.579442445522034	0.427379874447248	0.0569846625985112	-0.0471474329268195	-0.353781485739883	-0.302921886681076	0.0526834479037873	-0.181362889372141
0.173	-0.355940631267644	0.413983574742067	-0.579084982213808	0.427660071773306	0.0565574816249571	-0.046997790620299	-0.35355481682091	-0.303128262824366	0.0521758539505605	-0.181399434878798
0.174	-0.355632321145766	0.41394505393832	-0.578728593461	0.427940479130914	0.056129918509127	-0.0468479479717802	-0.353328382788095	-0.303334912996818	0.0516710148815184	-0.18143650539226
0.175	-0.355322006594645	0.413906222491681	-0.578373288090438	0.428221096707783	0.0557019840089584	-0.0466979001059652	-0.353102194234875	-0.303541819790003	0.0511689454523728	-0.181474100505306
0.176	-0.35500969688355	0.413867090041653	-0.578019074883312	0.428501924518781	0.0552736887245656	-0.0465476419112907	-0.352876261265772	-0.303748965912269	0.0506696601522658	-0.181512219715251
0.177	-0.354695401209096	0.41382766631422	-0.577665962607844	0.428782962182886	0.0548450430884005	-0.0463971680597019	-0.352650593500627	-0.303956334130455	0.050173173313558	-0.181550862401996
0.178	-0.354379128856605	0.413787961124755	-0.577313959959429	0.429064208918147	0.0544160573850406	-0.0462464729784258	-0.352425200102057	-0.304163907205076	0.0496794993744192	-0.181590027868917
0.179	-0.35406088930097	0.413747984402964	-0.576963075567863	0.429345663665911	0.0539867418034559	-0.0460955508459133	-0.352200089846594	-0.304371667954153	0.0491886530187119	-0.18162971548286
0.18	-0.353740692196187	0.413707746177884	-0.576613318057017	0.429627325190863	0.0535571064992448	-0.0459443956060641	-0.351975271245932	-0.304579599378455	0.0487006489948277	-0.181669924791279
0.181	-0.353418547221645	0.413667256462818	-0.576264696045208	0.429909192226416	0.0531271616008611	-0.0457930010048239	-0.351750752601213	-0.304787684719323	0.0482155018612356	-0.181710655512503
0.182	-0.353094463855585	0.413626525080514	-0.575917218143184	0.430191263732619	0.0526969172109108	-0.0456413606888006	-0.351526541957009	-0.304995907427665	0.0477332260478898	-0.181751907463344
0.183	-0.352768451266577	0.413585561557908	-0.57557089299465	0.430473539048356	0.0522663834882751	-0.0454894682793967	-0.351302647026962	-0.305204251086897	0.0472538361198156	-0.181793680546596
0.184	-0.35244051846529	0.413544375189995	-0.575225729328586	0.430756017797553	0.0518355707400013	-0.0453373172869933	-0.35107907510739	-0.305412699330127	0.0467773468964046	-0.181835974809578
0.185	-0.352110674602568	0.41350297521277	-0.574881736036599	0.431038699799979	0.0514044893887987	-0.0451849008914245	-0.350855833016338	-0.305621235722671	0.0463037732781705	-0.181878790507761
0.186	-0.351778929123495	0.413461370970834	-0.574538922228964	0.431321585171286	0.0509731498145978	-0.0450322118058888	-0.350632927131938	-0.305829843610532	0.0458331299008214	-0.18192212816581
0.187	-0.35144529169613	0.413419572054927	-0.574197297183335	0.431604674302965	0.0505415622320558	-0.0448792423574976	-0.350410363513015	-0.306038506044181	0.0453654309630915	-0.181965988631661
0.188	-0.351109772070245	0.413377588323986	-0.573856870209314	0.431887967493208	0.0501097366660981	-0.0447259846185713	-0.350188148004621	-0.306247205848722	0.0449006903841504	-0.182010373064419
0.189	-0.350772379998862	0.413335429777698	-0.573517650541069	0.432171464599144	0.0496776829189103	-0.0445724303864759	-0.349966286245902	-0.306455925789525	0.0444389221139785	-0.182055282864002
0.19	-0.350433125306076	0.413293106409429	-0.5731796473859	0.432455165007796	0.049245410497244	-0.0444185710529842	-0.349744783573862	-0.306664648707039	0.0439801403634785	-0.182100719619353
0.191	-0.350092018039463	0.413250628090859	-0.572842870090905	0.432739067727935	0.0488129285138971	-0.044264397540669	-0.349523644903296	-0.306873357554801	0.0435243595698977	-0.182146685111253
0.192	-0.349749068508162	0.41320800450562	-0.572507328238741	0.433023171466149	0.0483802455669087	-0.0441099002736325	-0.349302874689692	-0.307082035416076	0.0430715941535229	-0.182193181316262
0.193	-0.349404287216053	0.413165245172128	-0.572173031685452	0.433307474803446	0.0479473696675063	-0.0439550690163939	-0.349082476998557	-0.307290665578955	0.0426218583845813	-0.182240210349436
0.194	-0.349057684816337	0.41312235953653	-0.571839990649312	0.433591976465175	0.04751430824962	-0.0437998927434119	-0.348862455613746	-0.307499231632857	0.0421751665380016	-0.182287774390202
0.195	-0.348709272055552	0.413079357084397	-0.571508215743119	0.433876675479244	0.0470810681907552	-0.0436443597523064	-0.348642814114384	-0.307707717465135	0.0417315331513958	-0.18233587564256
0.196	-0.348359059715	0.413036247423433	-0.571177717864235	0.434161571148304	0.046647655795829	-0.0434884578568068	-0.348423555900304	-0.307916107143344	0.0412909730673025	-0.182384516318429
0.197	-0.348007058674437	0.412993040301896	-0.570848508057342	0.43444666301815	0.0462140767796489	-0.0433321744680618	-0.348204684221269	-0.308124384818953	0.0408535012035927	-0.182433698623981
0.198	-0.347653280108887	0.412949745536813	-0.570520597451549	0.43473195094184	0.0457803362652848	-0.0431754965593746	-0.347986202275118	-0.308332534696523	0.0404191322850281	-0.182483424716636
0.199	-0.347297735661075	0.41290637286192	-0.570193997286438	0.435017435002147	0.0453464387694194	-0.043018410576926	-0.347768113333563	-0.30854054103253	0.0399878806984243	-0.182533696643014
0.2	-0.346940437418162	0.412862931801669	-0.569868718995122	0.435303115162843	0.0449123881564075	-0.0428609024399565	-0.34755042077486	-0.308748388176431	0.0395597604444352	-0.182584516332783
0.201	-0.346581397700046	0.412819431738921	-0.569544774280232	0.435588991046903	0.0444781875249886	-0.0427029576698822	-0.347333127974091	-0.308956060645819	0.039134785080094	-0.18263588568634
0.202	-0.346220628863156	0.412775882120034	-0.569222175169556	0.435875062059821	0.0440438390061598	-0.0425445614608828	-0.347116238127927	-0.309163543208031	0.0387129675308323	-0.18268780666194
0.203	-0.345858143244575	0.412732292562283	-0.568900934032433	0.43616132745518	0.0436093435681312	-0.0423856985994712	-0.346899754146011	-0.309370820939918	0.0382943198422838	-0.182740281211837
0.204	-0.345493953215985	0.412688672844399	-0.568581063542428	0.436447786182989	0.0431747009650527	-0.0422263533507513	-0.346683678679783	-0.309577879200449	0.0378788531623307	-0.182793311164835
0.205	-0.345128071328589	0.4126450328916	-0.568262576699843	0.436734436868527	0.0427399098166493	-0.0420665094028397	-0.3464680141801	-0.309784703516144	0.0374665780461783	-0.18284689830974
0.206	-0.344760510428475	0.412601382763695	-0.567945486901056	0.437021278064392	0.0423049676976357	-0.0419061498764044	-0.346252762852558	-0.309991279503174	0.0370575048085256	-0.182901044585678
0.207	-0.344391283557319	0.412557732606048	-0.567629807903349	0.437308308486782	0.0418698711822785	-0.04174525738669	-0.346037926597975	-0.31019759287139	0.0366516435822605	-0.182955752123033
0.208	-0.344020403747277	0.412514092530034	-0.567315553763607	0.437595527030976	0.0414346158924925	-0.0415838141191632	-0.345823507064973	-0.310403629431718	0.0362490040340079	-0.183011023203616
0.209	-0.343647883938729	0.412470472465092	-0.567002738819203	0.437882932784213	0.040999196630846	-0.0414218018729744	-0.345609505767691	-0.310609375078645	0.0358495950556783	-0.183066860300075
0.21	-0.343273737011409	0.412426882116566	-0.566691377615182	0.438170525082758	0.0405636075526314	-0.0412592020944043	-0.345395924153865	-0.3108148157956	0.0354534247217312	-0.18312326613371
0.211	-0.342897975926035	0.412383331058995	-0.566381484851868	0.438458303224663	0.0401278422333813	-0.0410959959595407	-0.345182763571001	-0.311019937697111	0.0350605004193519	-0.183180243608889
0.212	-0.342520613961168	0.412339828860903	-0.566073075423994	0.438746265878997	0.0396918936370761	-0.040932164451348	-0.344970025174605	-0.311224727005928	0.0346708289122197	-0.183237795644335
0.213	-0.342141664792663	0.412296385143355	-0.565766164495984	0.439034410810245	0.0392557541044829	-0.0407676883683078	-0.344757709848871	-0.311429169916689	0.0342844162474236	-0.183295925087036
0.214	-0.341761142327159	0.412253009528351	-0.565460767626633	0.439322735138501	0.0388194154369138	-0.0406025483877649	-0.344545818173914	-0.311633252473695	0.033901267617361	-0.183354634753148
0.215	-0.341379060467424	0.412209711574881	-0.565156900856216	0.439611235660623	0.0383828690337969	-0.0404367252257321	-0.344334350417939	-0.311836960574718	0.0335213873864943	-0.183413927482587
0.216	-0.340995432922791	0.412166500829399	-0.564854580661418	0.439899908882241	0.0379461059802033	-0.0402701997061723	-0.344123306473319	-0.312040280096475	0.0331447793047928	-0.18347380616556
0.217	-0.340610273114735	0.412123386933036	-0.564553823911545	0.440188751014828	0.037509117106995	-0.0401029527049749	-0.343912685774493	-0.312243197053164	0.0327714467121045	-0.183534273717676
0.218	-0.340223594231313	0.412080379675441	-0.564254647855092	0.440477758170435	0.0370718930486435	-0.0399349651255147	-0.343702487343844	-0.31244569767431	0.0324013925211124	-0.183595333011304
0.219	-0.339835409428277	0.412037489003995	-0.56395707003516	0.440766926581454	0.036634424243934	-0.0397662179555318	-0.343492709927647	-0.312647768390602	0.0320346189629238	-0.183656986801961
0.22	-0.339445732021515	0.411994725016257	-0.563661108225244	0.44105625276746	0.0361967008908943	-0.039596692369796	-0.343283352068339	-0.312849395807552	0.0316711273991406	-0.183719237646783
0.221	-0.339054575447946	0.411952097928816	-0.563366780424355	0.441345733747451	0.0357587129012746	-0.0394263698211518	-0.343074412104809	-0.31305056667266	0.0313109184489236	-0.183782087884999
0.222	-0.338661953049302	0.411909618042964	-0.563074104796681	0.44163536704929	0.035320449928175	-0.039255232080322	-0.34286588819576	-0.313251267805927	0.0309539922830331	-0.183845539745503
0.223	-0.338267877957542	0.41186729572198	-0.562783099583689	0.441925150219014	0.0348819014769939	-0.0390832612376031	-0.342657778383166	-0.313451486053444	0.0306003487949078	-0.183909595471919
0.224	-0.337872363167506	0.411825141363261	-0.562493783040851	0.442215080252065	0.0344430569645507	-0.0389104396000192	-0.34245008061898	-0.313651208323755	0.0302499875146784	-0.183974257365547
0.225	-0.337475421690828	0.411783165317081	-0.562206173387214	0.442505153480001	0.03400390567192	-0.0387367494875614	-0.342242792746757	-0.313850421703884	0.0299029073861992	-0.18403952780963
0.226	-0.337077066673511	0.411741377763797	-0.561920288813007	0.442795365720846	0.0335644367011015	-0.0385621731134437	-0.342035912507919	-0.314049113623005	0.029559106689007	-0.184105409296111
0.227	-0.336677311342141	0.411699788632975	-0.561636147524906	0.443085712389724	0.0331246390004935	-0.0383866926145558	-0.341829437580955	-0.314247271999028	0.0292185832248637	-0.184171904425057
0.228	-0.336276168751863	0.411658407598401	-0.561353767785111	0.443376188681317	0.0326845013862828	-0.0382102901489479	-0.341623365620963	-0.314444885254336	0.0288813345712058	-0.18423901593493
0.229	-0.3358736515865	0.411617244163831	-0.561073167952971	0.443666789908059	0.0322440125051263	-0.0380329479908696	-0.341417694286633	-0.314641942154774	0.028547358098084	-0.184306746725365
0.23	-0.335469772221324	0.411576307768965	-0.560794366442075	0.443957511739898	0.0318031607797488	-0.0378546485728989	-0.341212421249809	-0.314838431634687	0.0282166507066387	-0.184375099801311
0.231	-0.335064542898972	0.411535607793709	-0.560517381579739	0.444248350169336	0.0313619343592766	-0.0376753744800245	-0.341007544196347	-0.315034342733719	0.0278892086141568	-0.184444078272253
0.232	-0.33465797589802	0.411495153494765	-0.56024223148214	0.444539301463174	0.0309203210562147	-0.0374951084410462	-0.340803060846632	-0.315229664529802	0.0275650274540242	-0.184513685442661
0.233	-0.33425008372103	0.411454953951293	-0.559968933961034	0.444830362289204	0.0304783083054421	-0.0373138333415576	-0.340598968984752	-0.315424386066449	0.0272441025493048	-0.184583924790474
0.234	-0.333840879137249	0.411415017993673	-0.559697506502728	0.445121529749267	0.0300358831988639	-0.0371315322778257	-0.340395266430874	-0.31561849646542	0.0269264290344837	-0.184654799812146
0.235	-0.33343037497032	0.411375354126464	-0.559427966349889	0.445412801147229	0.0295930325774686	-0.0369481886381774	-0.340191950961828	-0.315811985150593	0.0266120016696545	-0.184726313938755
0.236	-0.333018583856068	0.411335970528409	-0.559160330564121	0.445704173729273	0.0291497431694743	-0.036763786159621	-0.3399890202582	-0.316004841893905	0.0263008145604602	-0.184798470597696
0.237	-0.332605518163442	0.411296875100404	-0.558894616040276	0.445995644581159	0.0287060018060222	-0.0365783089197881	-0.339786471898743	-0.316197056663935	0.0259928611235994	-0.184871273342235
0.238	-0.332191190065521	0.411258075484689	-0.558630839546636	0.446287210603304	0.0282617956254381	-0.0363917412696321	-0.33958430336957	-0.316388619539221	0.0256881342748939	-0.184944725904927
0.239	-0.331775611737332	0.411219579105443	-0.558369017751609	0.446578868492977	0.0278171121568113	-0.0362040677867583	-0.339382512064667	-0.316579520807581	0.0253866266057504	-0.185018832058061
0.24	-0.331358795551282	0.411181393275302	-0.558109167181588	0.446870614842683	0.0273719393840673	-0.0360152732628076	-0.339181095269315	-0.316769751070459	0.0250883303796729	-0.185093595423508
0.241	-0.330940754082895	0.411143525259465	-0.557851304143378	0.447162446414733	0.0269262658927208	-0.0358253426671993	-0.33898005012527	-0.316959301218421	0.0247932372714509	-0.185169019431206
0.242	-0.330521499953696	0.411105982239895	-0.557595444647642	0.44745436029221	0.0264800810387565	-0.0356342611479966	-0.338779373587279	-0.317148162390988	0.024501338074537	-0.185245107408946
0.243	-0.330101045653504	0.411068771309557	-0.557341604363946	0.44774635369774	0.0260333750488067	-0.0354420140894936	-0.338579062386491	-0.317336325993695	0.0242126226953432	-0.185321862708999
0.244	-0.329679403453189	0.411031899516513	-0.557089798614552	0.448038423828952	0.0255861389961568	-0.0352485871578063	-0.338379113018556	-0.317523783671209	0.0239270803574067	-0.185399288759021
0.245	-0.329256585510967	0.410995373816127	-0.556840042318265	0.448330568002038	0.0251383647182318	-0.0350539663486437	-0.33817952176844	-0.317710527212628	0.023644699718118	-0.185477389018266
0.246	-0.32883260416567	0.410959200966676	-0.556592349846543	0.448622783816819	0.0246900448332248	-0.0348581380398431	-0.337980284743938	-0.317896548536049	0.0233654687348069	-0.185556166987953
0.247	-0.328407472173105	0.410923387552101	-0.556346734896404	0.448915068968026	0.0242411728742961	-0.0346610889760459	-0.337781397869046	-0.318081839800135	0.0230893743931112	-0.185635626281802
0.248	-0.3279812026314	0.410887940094646	-0.556103210467246	0.449207420886241	0.0237917433552711	-0.0344628061296252	-0.337582856831174	-0.318266393495018	0.0228164026518917	-0.185715770600992
0.249	-0.327553808695526	0.410852865083491	-0.555861788976656	0.449499836641367	0.0233417516655141	-0.0342632765486372	-0.33738465707955	-0.318450202451595	0.0225465387323893	-0.185796603661884
0.25	-0.327125303360448	0.410818168995599	-0.555622482436813	0.449792313059462	0.0228911939479285	-0.0340624873682627	-0.33718679396113	-0.318633259838959	0.0222797674394443	-0.185878129219301
0.251	-0.326695699397077	0.410783858420192	-0.555385302479169	0.450084846829914	0.0224400670700416	-0.0338604259298481	-0.336989262869787	-0.318815559188303	0.0220160731817292	-0.185960351098245
0.252	-0.326265009435931	0.410749940135289	-0.555150260215788	0.450377434715653	0.0219883686267702	-0.0336570798656171	-0.336792059292537	-0.31899709442635	0.0217554397343554	-0.186043273126622
0.253	-0.325833246167293	0.410716421070701	-0.554917366126254	0.450670073843662	0.0215360969281751	-0.0334524371817678	-0.336595178850561	-0.319177859822156	0.0214978500483558	-0.186126899034975
0.254	-0.325400422501768	0.41068330830719	-0.554686630016539	0.450962761803584	0.0210832509557988	-0.033246486386079	-0.336398617350911	-0.319357849886922	0.0212432862755167	-0.186211232386536
0.255	-0.324966551525723	0.41065060908573	-0.554458061039707	0.451255496650372	0.0206298302979101	-0.0330392165477575	-0.336202370739432	-0.31953705940027	0.0209917299589165	-0.18629627655525
0.256	-0.324531646245065	0.41061833070368	-0.55423166779879	0.45154827710233	0.020175835118977	-0.0328306172143355	-0.336006435031756	-0.319715483468071	0.0207431622349648	-0.186382034761294
0.257	-0.324095719370677	0.410586480426599	-0.55400745847086	0.451841102752294	0.0197212662049787	-0.0326206783422129	-0.335810806340192	-0.319893117499921	0.0204975638281996	-0.186468510155564
0.258	-0.32365878334805	0.410555065585898	-0.55378544090732	0.452133973850703	0.0192661250561264	-0.0324093904028553	-0.335615480910172	-0.320069957262165	0.0202549148315847	-0.186555705914754
0.259	-0.323220850543263	0.410524093729293	-0.553565622657941	0.452426890782876	0.0188104138867602	-0.0321967445106432	-0.335420455101871	-0.320245998992674	0.0200151945902969	-0.186643625258153
0.26	-0.322781933440144	0.410493572571589	-0.553348010828342	0.452719853836413	0.0183541355106104	-0.0319827323439222	-0.335225725393438	-0.320421239350508	0.0197783818229098	-0.186732271341207
0.261	-0.322342044732429	0.410463509784845	-0.55313261186552	0.453012863357051	0.0178972933225393	-0.0317673459867535	-0.335031288464976	-0.320595675219293	0.019544454760596	-0.186821647143546
0.262	-0.321901197282544	0.410433912849451	-0.552919431473405	0.453305919861302	0.0174398913794596	-0.031550577959765	-0.334837141315569	-0.320769303615697	0.0193133910997331	-0.186911755522774
0.263	-0.321459404044266	0.410404789005003	-0.55270847468753	0.453599023958377	0.0169819343737029	-0.0313324214146282	-0.334643281289134	-0.320942121792872	0.0190851677615166	-0.187002599369809
0.264	-0.321016678017539	0.410376145208084	-0.552499746005939	0.453892176335614	0.0165234275473763	-0.0311128702466927	-0.334449705983322	-0.321114127357842	0.0188597606557385	-0.187094181694894
0.265	-0.320573032270293	0.410347988102491	-0.552293249468638	0.454185377896135	0.0160643766661275	-0.0308919190518194	-0.334256413161576	-0.321285318236965	0.0186371446452539	-0.187186505690421
0.266	-0.320128480086069	0.410320324069999	-0.552088988654759	0.454478629828125	0.0156047880442154	-0.0306695630806725	-0.334063400745622	-0.321455692570568	0.0184172936840814	-0.187279574814195
0.267	-0.319683035148097	0.410293159314683	-0.551886966710886	0.454771933592538	0.0151446686919229	-0.0304457982590256	-0.333870666864924	-0.321625248684439	0.0182001809685155	-0.187373392821116
0.268	-0.319236711514451	0.410266499858333	-0.55168718643099	0.455065290991085	0.014684026520824	-0.0302206211813889	-0.333678209875223	-0.321793985085994	0.0179857789311088	-0.187467963763138
0.269	-0.318789523335642	0.410240351476617	-0.551489650235271	0.455358704107082	0.014222870384609	-0.0299940290426907	-0.333486028269591	-0.321961900392704	0.017774058998138	-0.18756329198158
0.27	-0.318341484581762	0.410214719746105	-0.551294360078556	0.455652174934489	0.0137612099734108	-0.0297660195952932	-0.333294120575511	-0.322128993299035	0.0175649913151052	-0.187659382082705
0.271	-0.317892609018004	0.410189610169988	-0.551101317440975	0.455945705048857	0.0132990557301255	-0.0295365911663313	-0.33310248535276	-0.32229526264537	0.0173585447883442	-0.187756238945768
0.272	-0.317442910353805	0.410165028172769	-0.550910523393444	0.45623929560316	0.0128364188318648	-0.0293057426913584	-0.332911121197885	-0.322460707458197	0.0171546874086215	-0.187853867765283
0.273	-0.31699240241314	0.410140978945365	-0.550721978665293	0.456532947417082	0.0123733111830605	-0.0290734737344487	-0.332720026659072	-0.32262532691066	0.0169533863955928	-0.187952274072704
0.274	-0.316541099322317	0.410117467302682	-0.550535683612343	0.456826661008705	0.0119097453919376	-0.0288397844512111	-0.33252920013974	-0.322789120254366	0.0167546079778883	-0.188051463731495
0.275	-0.316089015641191	0.410094497663773	-0.550351638075125	0.457120436827588	0.0114457346982143	-0.0286046754921513	-0.332338639897647	-0.322952086730012	0.0165583171841929	-0.188151442939661
0.276	-0.315636166249793	0.410072074123657	-0.550169841345249	0.457414275701215	0.0109812928630281	-0.0283681479120742	-0.332148344152826	-0.323114225530339	0.0163644779640721	-0.188252218197873
0.277	-0.315182566086934	0.410050200559271	-0.549990292283675	0.457708179045179	0.0105164341501371	-0.0281302030826761	-0.331958311186935	-0.32327553590217	0.0161730535541366	-0.188353796155607
0.278	-0.314728230079703	0.410028880761505	-0.549812989387514	0.458002148717169	0.0100511734098673	-0.0278908426054732	-0.331768539324972	-0.323436017220331	0.0159840068358234	-0.188456183448287
0.279	-0.314273173280593	0.410008118496737	-0.54963793078353	0.458296186893663	0.00958552613942885	-0.0276500683216589	-0.331579026903844	-0.323595668844929	0.0157973004514116	-0.188559386637098
0.28	-0.31381741102641	0.409987917406307	-0.549465114213567	0.458590296101241	0.00911950847258381	-0.0274078823792441	-0.331389772353924	-0.323754489956183	0.0156128966985347	-0.18866341212642
0.281	-0.313360959050711	0.409968280883228	-0.549294537013264	0.458884479120751	0.00865313710018802	-0.0271642872201909	-0.331200774296656	-0.323912479599365	0.0154307574923002	-0.1887682660969
0.282	-0.312903833443741	0.409949212061032	-0.549126196116236	0.459178738681569	0.00818642918230777	-0.0269192855413506	-0.331012031536265	-0.324069636831106	0.0152508445365389	-0.188873954593479
0.283	-0.312446050415566	0.409930713837991	-0.548960088041592	0.459473077228929	0.00771940232478772	-0.0266728803036461	-0.330823542944	-0.324225960798659	0.0150731195636974	-0.188980483644918
0.284	-0.311987625998895	0.409912788891467	-0.548796208837107	0.459767496921373	0.00725207444196144	-0.0264250747567898	-0.330635307250097	-0.324381450714359	0.0148975444671433	-0.189087859350199
0.285	-0.311528575895559	0.409895439725049	-0.548634554040566	0.460061999722872	0.00678446335662842	-0.026175872445785	-0.330447322873402	-0.32453610575167	0.0147240812475759	-0.189196087972763
0.286	-0.311068915633574	0.409878668702684	-0.548475118614245	0.460356587528438	0.00631658643854313	-0.025925277144347	-0.330259587970782	-0.324689924948336	0.0145526918861733	-0.189305175919169
0.287	-0.310608660938257	0.409862478019101	-0.548317896846664	0.460651262441945	0.00584846054952738	-0.0256732927294087	-0.330072100631621	-0.32484290718203	0.0143833383921626	-0.189415129614678
0.288	-0.310147827963114	0.409846869691967	-0.548162882374291	0.460946027103019	0.00538010210456671	-0.0254199231020486	-0.329884859047456	-0.32499505117952	0.0142159830672355	-0.189525955470711
0.289	-0.30968643317722	0.409831845615464	-0.548010068352338	0.46124088478003	0.00491152705956797	-0.0251651721958141	-0.329697861602316	-0.325146355480123	0.014050588795913	-0.189637659953275
0.29	-0.309224493082545	0.409817407536602	-0.547859447669912	0.461535839286719	0.0044427508927218	-0.0249090440549414	-0.329511106863606	-0.325296818400559	0.0138871190935863	-0.189750249673453
0.291	-0.308762024047238	0.409803556899101	-0.547711013110714	0.46183089496708	0.0039737885662768	-0.0246515429469117	-0.32932459355489	-0.32544643811311	0.01372553780621	-0.18986373148821
0.292	-0.308299042287538	0.409790294704629	-0.547564757370487	0.462126056659757	0.00350465444320192	-0.0243926734487769	-0.329138320605308	-0.325595212744095	0.0135658088153964	-0.189978112502354
0.293	-0.307835563933699	0.409777621483021	-0.547420673018372	0.462421329414156	0.00303536230588565	-0.0241324404884288	-0.328952287205618	-0.325743140375757	0.0134078960816858	-0.190093399898449
0.294	-0.307371605219841	0.409765537297218	-0.547278752563712	0.462716718118913	0.00256592548849712	-0.0238708493843494	-0.328766492793153	-0.325890219069727	0.013251763862708	-0.190209600811226
0.295	-0.306907182701845	0.40975404176806	-0.547138988545613	0.463012227344891	0.00209635699763917	-0.0236079059284266	-0.328580936972128	-0.326036446964218	0.0130973768438489	-0.190326722387858
0.296	-0.306442313323263	0.409743134170262	-0.54700137354054	0.463307861340337	0.00162666956395414	-0.0233436164286398	-0.32839561938116	-0.326181822312337	0.0129447000834218	-0.190444771829593
0.297	-0.305977014321231	0.409732813531499	-0.546865900138694	0.463603624022344	0.00115687559592847	-0.0230779875812613	-0.328210539566676	-0.326326343416296	0.0127936987941024	-0.190563756315972
0.298	-0.305511303092181	0.409723078662202	-0.546732560868766	0.463899519062906	0.000686987138897677	-0.0228110262928401	-0.328025696978778	-0.326470008504625	0.0126443382139903	-0.190683682955782
0.299	-0.305045197133486	0.40971392809136	-0.54660134812491	0.464195550170318	0.000217015973536326	-0.0225427396600784	-0.327841091086146	-0.326612815614599	0.0124965838505144	-0.190804558805683
0.3	-0.30457871414232	0.409705359912678	-0.546472254254591	0.464491721363234	-0.000253026255124028	-0.0222731350617704	-0.327656721434597	-0.326754762581685	0.0123504019361441	-0.190926390902627
0.301	-0.304111872295654	0.409697371712503	-0.546345271699696	0.46478803702397	-0.000723128039191451	-0.0220022202062027	-0.327472587572454	-0.32689584710965	0.0122057595439121	-0.191049186290184
0.302	-0.303644690536404	0.409689960695716	-0.546220393026633	0.465084501914495	-0.0011932781314625	-0.0217300030595681	-0.327288688976083	-0.327036066791882	0.0120626242059894	-0.191172952037046
0.303	-0.303177188541963	0.409683123851199	-0.546097610875799	0.465381121330182	-0.00166346567515512	-0.0214564917066297	-0.327105025040044	-0.327175419151175	0.0119209635726074	-0.191297695281321
0.304	-0.302709386370018	0.409676858062986	-0.545976917857884	0.465677901102321	-0.00213368025747077	-0.0211816943321643	-0.326921595021913	-0.327313901763919	0.0117807454788779	-0.191423423268747
0.305	-0.302241304204863	0.40967116024072	-0.545858306453851	0.465974847199984	-0.00260391196381119	-0.0209056193417173	-0.326738397924336	-0.32745151226634	0.0116419381648271	-0.191550143295464
0.306	-0.301772962392927	0.409666027413649	-0.545741768965275	0.466271965248993	-0.00307415146548186	-0.0206282753931931	-0.326555432443143	-0.327588248171773	0.0115045102747313	-0.19167786264809
0.307	-0.301304381555557	0.409661456674898	-0.545627297461193	0.466569260376881	-0.00354439001299449	-0.0203496713083737	-0.32637269702015	-0.327724106750411	0.0113684306155583	-0.191806588690765
0.308	-0.300835582670838	0.409657445028713	-0.545514883752029	0.466866737317886	-0.00401461937334942	-0.0200698159892852	-0.326190189904473	-0.32785908512673	0.0112336679787067	-0.191936328971952
0.309	-0.300366587072133	0.409653989307739	-0.545404519412535	0.467164400558548	-0.00448483191463469	-0.0197887183162064	-0.326007909162494	-0.327993180483339	0.0111001912651267	-0.192067091180968
0.31	-0.299897416258075	0.409651086219107	-0.545296195741661	0.467462254523898	-0.00495502080651205	-0.0195063870582124	-0.325825852685328	-0.328126390217903	0.01096796989245	-0.192198883054339
0.311	-0.299428091640322	0.409648732405477	-0.545189903684042	0.467760303804236	-0.0054251801314194	-0.0192228308869435	-0.325644018230142	-0.328258712011073	0.0108369742151006	-0.192331712333742
0.312	-0.298958634498393	0.409646924421342	-0.545085633858651	0.468058553325383	-0.00589530488145637	-0.0189380584034583	-0.325462403489303	-0.32839014384249	0.0107071756101238	-0.192465586763506
0.313	-0.29848906618729	0.409645658659178	-0.544983376681522	0.468357008479169	-0.00636539089473902	-0.0186520780830859	-0.325281006136973	-0.328520683966163	0.0105785462069314	-0.192600514144094
0.314	-0.298019408348182	0.409644931337514	-0.544883122514149	0.468655675282495	-0.00683543476859735	-0.018364898222226	-0.325099823730781	-0.328650330894264	0.0104510586361072	-0.192736502353988
0.315	-0.297549682904298	0.40964473853308	-0.544784861786519	0.468954560514597	-0.00730543384300061	-0.0180765269986122	-0.324918853564758	-0.328779083510623	0.0103246861097038	-0.192873559261832
0.316	-0.297079911902282	0.40964507615741	-0.544688584985758	0.469253671686233	-0.00777538626962161	-0.0177869725582267	-0.324738092719768	-0.328906941265557	0.0101994027277441	-0.193011692644013
0.317	-0.296610117331072	0.409645939935987	-0.544594282549797	0.469553016699297	-0.00824529112678669	-0.0174962429431694	-0.32455753821751	-0.329033904258411	0.0100751836710457	-0.193150910129687
0.318	-0.296140320953865	0.409647325466605	-0.544501944863839	0.469852603363511	-0.00871514847830341	-0.0172043459287392	-0.324377187076254	-0.329159973133056	0.00995200509599334	-0.193291219136542
0.319	-0.295670544235964	0.409649228221582	-0.544411562400236	0.470152439194684	-0.00918495924202842	-0.0169112889713797	-0.324197036299361	-0.329285148876859	0.00982984388657406	-0.193432626917614
0.32	-0.29520080848463	0.409651643381293	-0.544323125846325	0.470452531529301	-0.00965472500400888	-0.016617079308176	-0.324017082845427	-0.329409432661389	0.00970867760285773	-0.193575140701507
0.321	-0.294731135086199	0.409654565708049	-0.544236626069078	0.470752887694039	-0.0101244480212788	-0.0163217241849812	-0.323837323636464	-0.329532825756269	0.00958848471070833	-0.193718767765573
0.322	-0.294261545611025	0.409657989623564	-0.544152053949832	0.471053515212183	-0.0105941313569873	-0.0160252311060122	-0.323657755706761	-0.329655329488513	0.00946924483856601	-0.193863515461433
0.323	-0.293792061762966	0.409661909349005	-0.544069400309975	0.471354421947438	-0.0110637789047748	-0.015727607926924	-0.323478376396218	-0.32977694526306	0.00935093877224857	-0.194009391238537
0.324	-0.293322705234393	0.409666318968493	-0.543988655971349	0.471655615988452	-0.0115333952254241	-0.0154288627728115	-0.32329918336929	-0.329897674615581	0.00923354812400584	-0.194156402625207
0.325	-0.292853497487784	0.409671212414796	-0.543909811742202	0.47195710551631	-0.0120029853410938	-0.0151290038182149	-0.323120174452341	-0.330017519223409	0.00911705499317246	-0.194304557202112
0.326	-0.292384459596752	0.409676583460732	-0.543832858344725	0.472258898881573	-0.012472554661022	-0.014828038979604	-0.322941347444335	-0.330136480921754	0.00900144195791682	-0.194453862588444
0.327	-0.291915612357021	0.40968242575588	-0.543757786429431	0.472561004587523	-0.0129421090534126	-0.0145259757385368	-0.322762699991756	-0.330254561811293	0.00888669232072481	-0.194604326385118
0.328	-0.29144697660923	0.409688732841145	-0.543684586599309	0.472863430930158	-0.0134116548914533	-0.0142228211928435	-0.322584229565267	-0.330371764337089	0.00877279029662404	-0.194755956102599
0.329	-0.290978573406891	0.409695498140571	-0.543613249433693	0.473166185595913	-0.0138811989741483	-0.0139185820962375	-0.322405933558884	-0.330488091237017	0.00865972092487319	-0.194908759171336
0.33	-0.290510423843618	0.409702715044871	-0.543543765553976	0.473469275597225	-0.0143507484351398	-0.0136132647482931	-0.322227809417338	-0.330603545527493	0.0085474697887876	-0.195062742992922
0.331	-0.290042548770504	0.409710377054551	-0.543476125604522	0.473772707421201	-0.0148203107464509	-0.0133068749043014	-0.322049854644737	-0.330718130662244	0.00843602289047279	-0.19521791491241
0.332	-0.289574968715086	0.409718477811217	-0.543410320182303	0.474076487072448	-0.015289893783474	-0.0129994177951375	-0.321872066699081	-0.330831850739659	0.00832536682217886	-0.195374282128208
0.333	-0.289107704024383	0.409727011043713	-0.543346339865056	0.474380620101186	-0.0157595058692987	-0.0126908981914337	-0.321694442860136	-0.330944710557027	0.00821548899327297	-0.195531851598751
0.334	-0.288640775096205	0.409735970533621	-0.543284175269602	0.47468511188283	-0.0162291557645466	-0.0123813205087264	-0.321516980144092	-0.331056715480852	0.00810637765769874	-0.195690629982955
0.335	-0.288174202583321	0.409745350100767	-0.543223817035812	0.47498996796677	-0.0166988526441571	-0.0120706889641235	-0.321339675330888	-0.331167871317384	0.00799802172149226	-0.195850623631677
0.336	-0.287708007399112	0.409755143642778	-0.543165255747735	0.475295194204165	-0.0171686061642786	-0.0117590076842792	-0.321162525027324	-0.331278184358078	0.00789041046532246	-0.196011838558153
0.337	-0.28724221051089	0.409765345151378	-0.54310848188042	0.475600796829829	-0.0176384266165612	-0.0114462806683519	-0.320985525674339	-0.331387661539009	0.00778353337909886	-0.196174280346433
0.338	-0.28677683272267	0.409775948566212	-0.543053485843807	0.475906782591711	-0.0181083250095073	-0.011132511678583	-0.320808673575321	-0.331496310534511	0.00767738025688547	-0.196337954084045
0.339	-0.286311894527239	0.409786947657308	-0.543000258014757	0.476213158597023	-0.0185783129990561	-0.0108177041911292	-0.320631964970097	-0.331604139738474	0.00757194139748027	-0.196502864393084
0.34	-0.285847416040588	0.409798336138472	-0.542948788703328	0.476519931836624	-0.0190484026996699	-0.0105018614347175	-0.320455396072409	-0.331711158196179	0.00746720757161856	-0.196669015519172
0.341	-0.285383417102166	0.409810107825445	-0.542899068190001	0.476827108867316	-0.0195186064910952	-0.010184986443716	-0.32027896305614	-0.33181737554071	0.00736316978374317	-0.196836411419649
0.342	-0.28491991744657	0.409822256696571	-0.54285108680338	0.477134695849873	-0.019988937019025	-0.00986708208901649	-0.320102662035798	-0.331922801945241	0.00725981916676119	-0.197005055832037
0.343	-0.28445693676948	0.409834776940729	-0.542804834907577	0.477442698590287	-0.0204594073861065	-0.00954815115756061	-0.319926489095794	-0.332027448081729	0.00715714709423887	-0.197174952301178
0.344	-0.283994494668228	0.409847662972726	-0.542760302843046	0.477751122434316	-0.0209300312839604	-0.00922819645245313	-0.319750440390039	-0.332131325094839	0.0070551453558196	-0.197346104178855
0.345	-0.283532610484587	0.409860909337604	-0.542717480880288	0.478059972307938	-0.0214008228732037	-0.0089072207869206	-0.319574512248157	-0.332234444518832	0.00695380624871356	-0.197518514643788
0.346	-0.283071303136155	0.409874510594161	-0.542676359177404	0.478369252964838	-0.0218717965022963	-0.00858522693134814	-0.319398701220183	-0.332336818100943	0.00685312248562843	-0.197692186706154
0.347	-0.282610591050993	0.409888461274814	-0.542636927766469	0.478678969132748	-0.0223429665256906	-0.00826221759145068	-0.319223004088938	-0.332438457698356	0.00675308702350026	-0.19786712316255
0.348	-0.282150492256354	0.409902755904513	-0.542599176576204	0.478989125540654	-0.0228143472792832	-0.00793819534930953	-0.319047417934539	-0.33253937530725	0.00665369303927988	-0.198043326598497
0.349	-0.281691024577909	0.409917389081835	-0.54256309542094	0.479299727087071	-0.0232859530478945	-0.00761316262831418	-0.318871940234027	-0.332639583086321	0.00655493408210451	-0.198220799417332
0.35	-0.281232205781739	0.409932355586359	-0.542528673909382	0.479610778994703	-0.0237577979417056	-0.0072871217353439	-0.318696568864674	-0.332739093343291	0.00645680421756712	-0.198399543763858
0.351	-0.280774053567565	0.409947650421299	-0.542495901379377	0.479922286553371	-0.0242298957499787	-0.00696007485810089	-0.318521302015143	-0.332837918548488	0.00635929799424296	-0.198579561437219
0.352	-0.28031658544084	0.409963268800099	-0.542464767021452	0.480234254608296	-0.0247022598412347	-0.00663202404127235	-0.318346138144645	-0.332936071343444	0.00626241031852403	-0.198760853911253
0.353	-0.279859818540647	0.409979206183489	-0.542435260051674	0.48054668728296	-0.0251749031168065	-0.00630297123964496	-0.318171075993936	-0.333033564483543	0.00616613648488545	-0.198943422363585
0.354	-0.279403769640461	0.409995458401694	-0.542407369648967	0.480859587955726	-0.0256478379390943	-0.00597291836601677	-0.317996114543651	-0.33313041078195	0.00607047240268877	-0.199127267644836
0.355	-0.278948455413936	0.410012021736091	-0.54238108478759	0.481172959327152	-0.0261210759367382	-0.0056418672666808	-0.31782125292558	-0.333226623132752	0.00597541483630057	-0.199312390246602
0.356	-0.278493892671692	0.410028892843356	-0.542356394229323	0.481486803671515	-0.0265946277964868	-0.00530981969968883	-0.317646490386828	-0.333322214603251	0.00588096146160394	-0.199498790299634
0.357	-0.278040098306263	0.410046068604417	-0.542333286569348	0.481801123125046	-0.0270685032650257	-0.00497677736561852	-0.31747182630499	-0.333417198560829	0.00578711070979684	-0.199686467548738
0.358	-0.277587089022121	0.410063546046109	-0.542311750181931	0.482115919689496	-0.027542711334869	-0.00464274194653477	-0.317297260163438	-0.33351158873755	0.00569386161681075	-0.199875421241512
0.359	-0.277134881069293	0.410081322341112	-0.542291773148623	0.482431195134536	-0.0280172603874839	-0.00430771510418125	-0.31712279148631	-0.333605399163352	0.00560121388415661	-0.200065649957637
0.36	-0.276683490178073	0.410099394847188	-0.542273343271886	0.482746951261814	-0.0284921581923254	-0.00397169840982859	-0.316948419811211	-0.333698644063984	0.00550916810956499	-0.200257151494681
0.361	-0.27623293175361	0.410117761139317	-0.542256448226645	0.483063190386823	-0.028967411838896	-0.00363469327328245	-0.316774144730392	-0.333791337856322	0.00541772596780833	-0.200449922917373
0.362	-0.275783221177873	0.410136418961729	-0.542241075756944	0.483379915358605	-0.0294430276953538	-0.00329670099084842	-0.316599965939521	-0.333883495231592	0.0053268900861336	-0.200643960719063
0.363	-0.27533437395541	0.410155366104201	-0.542227213686421	0.483697129101742	-0.0299190114065286	-0.00295772284294216	-0.316425883237232	-0.333975131184437	0.00523666361398325	-0.200839260934933
0.364	-0.274886405574364	0.410174600296707	-0.542214849818356	0.484014834325743	-0.0303953678880422	-0.00261776011973892	-0.316251896509396	-0.334066260940064	0.00514704987667495	-0.20103581917594
0.365	-0.27443933122725	0.410194119217009	-0.542203971939046	0.484333033513344	-0.0308721012994216	-0.00227681414236571	-0.316078005708325	-0.334156899899524	0.00505805238958525	-0.201233630657703
0.366	-0.273993165621664	0.410213920549315	-0.542194567799282	0.484651728814801	-0.0313492150100682	-0.00193488637109925	-0.315904210801533	-0.334247063638924	0.00496967504928715	-0.201432690272982
0.367	-0.273547922965828	0.41023400199993	-0.542186624994072	0.484970921896124	-0.0318267115768793	-0.00159197853153759	-0.31573051171698	-0.334336767842507	0.00488192218313544	-0.2016329927151
0.368	-0.273103617102095	0.410254361305737	-0.542180130894902	0.485290614146591	-0.0323045927974659	-0.00124809269665732	-0.315556908298819	-0.334426028102934	0.00479479835744469	-0.201834532576916
0.369	-0.272660261712898	0.410274996252902	-0.542175072654624	0.485610807101611	-0.0327828598166206	-0.000903231374200159	-0.315383400302423	-0.334514859691188	0.00470830816354761	-0.202037304390401
0.37	-0.272217870419041	0.410295904693505	-0.542171437267399	0.485931502489771	-0.0332615131417285	-0.000557397544523021	-0.315209987453316	-0.334603277444436	0.00462245629348885	-0.202241302683082
0.371	-0.27177645668099	0.410317084555092	-0.542169211653307	0.486252701967611	-0.0337405525862262	-0.000210594543556812	-0.315036669484092	-0.334691295813309	0.00453724791915667	-0.202446522038003
0.372	-0.271336033631683	0.410338533814042	-0.542168382661623	0.486574407123723	-0.0342199772404199	0.000137174142946774	-0.314863446119397	-0.334778928951706	0.00445268907057925	-0.20265295710591
0.373	-0.270896613916416	0.410360250455131	-0.542168937117942	0.486896619717401	-0.0346997854651192	0.000485904951579879	-0.31469031709677	-0.334866190666848	0.00436878666704978	-0.202860602596415
0.374	-0.27045820954776	0.410382232456895	-0.542170861980465	0.487219341561848	-0.0351799749280404	0.000835594062627051	-0.31451728225211	-0.334953094252811	0.00428554816532905	-0.203069453239475
0.375	-0.270020831935225	0.410404477781032	-0.542174144352275	0.487542574015977	-0.0356605426537046	0.00118623724339429	-0.314344341628951	-0.335039652403617	0.00420298123535595	-0.203279503724984
0.376	-0.269584492141899	0.410426984391834	-0.542178771358628	0.487866317668762	-0.036141484978738	0.00153782996520404	-0.314171495518765	-0.335125877290716	0.00412109379715623	-0.203490748636916
0.377	-0.269149201078362	0.410449750348373	-0.542184730119254	0.488190572427207	-0.0366227973657371	0.00189036757613083	-0.313998744342109	-0.335211780750168	0.00403989425573195	-0.203703182328108
0.378	-0.26871496943564	0.410472773910053	-0.542192007787698	0.488515337732124	-0.0371044741378017	0.00224384533551251	-0.313826088475146	-0.33529737442548	0.00395939162784063	-0.203916798793001
0.379	-0.268281807498782	0.410496053627658	-0.542200591618097	0.488840612754236	-0.0375865083510778	0.00259825845629194	-0.313653528213512	-0.335382669731646	0.00387959547663907	-0.204131591678072
0.38	-0.267849725003692	0.410519588444021	-0.542210469046523	0.489166396587386	-0.0380688919042397	0.00295360221082087	-0.313481063838325	-0.335467677742826	0.00380051577586532	-0.204347554396759
0.381	-0.267418731097468	0.410543377746775	-0.542221627665126	0.489492688344111	-0.0385516156200412	0.00330987193657991	-0.313308695625689	-0.335552409187166	0.00372216289320024	-0.204564680213867
0.382	-0.266988834466159	0.410567421365222	-0.542234055190864	0.489819487061246	-0.0390346691335329	0.00366706295550223	-0.313136423813293	-0.335636874508514	0.00364454773496772	-0.20478296226198
0.383	-0.266560043589235	0.410591719589252	-0.542247739541862	0.490146791571466	-0.0395180407669277	0.00402517059879212	-0.312964248658142	-0.335721083878126	0.00356768187685252	-0.205002393500751
0.384	-0.266132366930533	0.410616273120562	-0.542262668886106	0.490474600555388	-0.0400017175389738	0.00438419031376727	-0.312792170567637	-0.335805047156345	0.00349157755358672	-0.205222966628921
0.385	-0.265705812935687	0.410641082872668	-0.542278831662834	0.490802912660359	-0.0404856853071497	0.00474411773244419	-0.312620190118157	-0.335888773819335	0.00341624757063232	-0.205444674045629
0.386	-0.265280389865122	0.410666149811514	-0.542296216634867	0.491131726366927	-0.0409699289702712	0.00510494867381455	-0.312448307942227	-0.3359722728848	0.00334170518590722	-0.20566750791023
0.387	-0.26485610558245	0.410691474969649	-0.542314812910627	0.49146103965818	-0.0414544325992386	0.00546667903911912	-0.312276524676572	-0.336055552886968	0.00326796398145269	-0.205891460181603
0.388	-0.264432967480449	0.410717059507095	-0.542334609970773	0.491790849849276	-0.0419391794239069	0.00582930470652045	-0.31210484104597	-0.336138621889494	0.00319503780411633	-0.206116522610232
0.389	-0.264010982670189	0.410742904697706	-0.542355597725515	0.492121153579555	-0.0424241517735559	0.00619282157456345	-0.311933257916254	-0.336221487513662	0.0031229407633501	-0.206342686791333
0.39	-0.263590158265572	0.410769011880683	-0.542377766548853	0.49245194678617	-0.0429093311406267	0.00655722560858187	-0.311761776158956	-0.336304156972451	0.00305168718764554	-0.206569944250977
0.391	-0.263170501433705	0.410795382434215	-0.542401107265312	0.492783224815161	-0.0433946983377674	0.00692251274351714	-0.311590396465158	-0.33638663710481	0.00298129151733488	-0.20679828647591
0.392	-0.262752019163878	0.410822017727264	-0.542425611041123	0.49311498282466	-0.0438802335631489	0.00728867879184748	-0.311419119308125	-0.336468934396279	0.00291176820331388	-0.207027704902199
0.393	-0.262334718020874	0.410848919023442	-0.542451269263851	0.493447216228375	-0.0443659163991073	0.00765571946865273	-0.311247945000483	-0.336551054965234	0.00284313171730704	-0.207258190864025
0.394	-0.261918604040187	0.410876087424767	-0.542478073573518	0.493779920866405	-0.0448517259075421	0.00802363041811438	-0.311076873721376	-0.336633004509064	0.00277539670202236	-0.207489735540986
0.395	-0.261503682731018	0.410903523919015	-0.542506015985892	0.494113092951346	-0.0453376407985948	0.00839240716985239	-0.310905905509863	-0.336714788214071	0.00270857808491045	-0.20772233002601
0.396	-0.261089959203017	0.410931229437916	-0.542535089039529	0.494446729029516	-0.0458236395342559	0.00876204512788968	-0.310735040274113	-0.336796410661159	0.00264269092915734	-0.20795596544834
0.397	-0.260677438338312	0.410959204880503	-0.54256528592854	0.494780825855382	-0.0463097003376454	0.00913253963940538	-0.310564277819399	-0.336877875772549	0.00257775012753143	-0.208190632999716
0.398	-0.260266124788805	0.410987451172747	-0.542596600456669	0.495115379891413	-0.0467958011891916	0.00950388600368608	-0.310393617878289	-0.336959186802647	0.00251377034308364	-0.208426323902562
0.399	-0.259856022859747	0.411015969301569	-0.542629026859406	0.495450386748717	-0.0472819198753706	0.00987607937051146	-0.310223060167633	-0.337040346357344	0.00245076628926006	-0.208663029378033
0.4	-0.259447136499576	0.411044760223616	-0.542662559715352	0.495785841152467	-0.0477680340642945	0.010249114668616	-0.310052604471232	-0.337121356426052	0.00238875295267575	-0.208900740613511
0.401	-0.259039469321993	0.411073824732924	-0.542697193953958	0.496121737295437	-0.0482541213053152	0.0106229865954143	-0.309882250696626	-0.337202218350396	0.00232774548990323	-0.209139448767029
0.402	-0.258633024613801	0.411103163413688	-0.542732924899758	0.49645806909516	-0.048740158922237	0.0109976895953505	-0.309711998848049	-0.337282932708829	0.00226775901776706	-0.209379144984957
0.403	-0.258227805469379	0.411132776652163	-0.542769748351828	0.496794830419469	-0.0492261239437661	0.0113732178650047	-0.309541848903084	-0.337363499251042	0.00220880859327034	-0.209619820389022
0.404	-0.257823814941374	0.411162664640872	-0.542807660605616	0.49713201546509	-0.0497119931395567	0.0117495654238549	-0.309371800723695	-0.337443916940621	0.00215090934750049	-0.20986146611716
0.405	-0.257421056015917	0.411192827397401	-0.542846658401126	0.497469618947565	-0.0501977430120313	0.0121267261672199	-0.309201854117932	-0.337524184013554	0.00209407659027109	-0.210104073428942
0.406	-0.257019531476259	0.411223264802109	-0.542886738903477	0.497807635871052	-0.0506833496739632	0.0125046938563151	-0.309032008926871	-0.337604298001062	0.00203832580082742	-0.210347633742336
0.407	-0.25661924379211	0.411253976602703	-0.542927899679368	0.498146061230551	-0.0511687887324152	0.012883462136617	-0.308862264984918	-0.337684255768277	0.00198367253264229	-0.210592138623388
0.408	-0.256220195146474	0.411284962378314	-0.542970138641908	0.498484889935574	-0.0516540352837551	0.0132630246357972	-0.308692622021307	-0.33776405358323	0.00193013234487948	-0.210837579835362
0.409	-0.255822387668922	0.411316221551052	-0.543013454048268	0.498824116745421	-0.0521390640272507	0.0136433750848382	-0.308523079652828	-0.337843687127556	0.00187772083842313	-0.211083949376107
0.41	-0.255425823720652	0.411347753500661	-0.543057844526782	0.499163736024205	-0.0526238494297781	0.0140245073845505	-0.308353637495004	-0.337923151471517	0.00182645379794986	-0.211331239402295
0.411	-0.255030505951047	0.411379557676412	-0.543103309079686	0.499503741560244	-0.0531083658103856	0.0144064155350582	-0.308184295286774	-0.338002441129629	0.0017763473554776	-0.21157944214245
0.412	-0.254636437069119	0.411411633599787	-0.543149847026785	0.499844126640486	-0.0535925872737069	0.0147890935070867	-0.308015052906406	-0.338081550127796	0.00172741797599395	-0.211828549915278
0.413	-0.254243619555638	0.411443980826686	-0.543197457887008	0.500184884156933	-0.0540764876062724	0.0151725352585524	-0.307845910272202	-0.338160471978234	0.00167968227167947	-0.212078555133287
0.414	-0.253852055555588	0.411476598963202	-0.543246141312614	0.500526006589178	-0.0545600402534645	0.0155567348325636	-0.307676867246107	-0.338239199675959	0.00163315694127765	-0.212329450185652
0.415	-0.253461746985061	0.411509487687316	-0.543295897074761	0.500867486076509	-0.0550432183634264	0.0159416863598769	-0.307507923607674	-0.338317725811055	0.00158785891882733	-0.212581227327975
0.416	-0.253072695750961	0.411542646722044	-0.543346724995715	0.501209314646751	-0.0555259949092747	0.0163273840137347	-0.307339079077172	-0.338396042680468	0.00154380554240682	-0.212833878694463
0.417	-0.252684903925915	0.411576075805187	-0.543398624919154	0.501551484306852	-0.056008342861908	0.0167138219737634	-0.307170333352623	-0.338474142318938	0.00150101458243245	-0.213087396329528
0.418	-0.252298373735326	0.411609774652019	-0.543451596804424	0.501893986954461	-0.0564902352679819	0.0171009944367908	-0.307001686104355	-0.338552016523873	0.00145950407202615	-0.21334177212801
0.419	-0.251913107408103	0.411643742856503	-0.543505640774705	0.50223681447505	-0.0569716452313844	0.0174888957454278	-0.306833136921362	-0.338629656914387	0.00141929212106671	-0.213596997798663
0.42	-0.251529107061041	0.411677979810253	-0.543560757008657	0.502579959088152	-0.057452545953166	0.0178775204889178	-0.306664685240822	-0.338707054978606	0.00138039701132798	-0.213853064946264
0.421	-0.251146374709771	0.41171248473446	-0.543616945583128	0.502923413433055	-0.0579329108186269	0.0182668634054719	-0.306496330290002	-0.338784202099202	0.00134283750311478	-0.214109965171068
0.422	-0.250764912415015	0.411747256764707	-0.543674206371457	0.503267170118143	-0.0584127133818967	0.0186569191836815	-0.306328071114085	-0.338861089562215	0.00130663296359706	-0.214367690100615
0.423	-0.250384722492938	0.411782294988394	-0.543732539073006	0.503611221193187	-0.058891927255117	0.0190476823458807	-0.306159906678198	-0.338937708544735	0.00127180312557149	-0.214626231387396
0.424	-0.250005807625548	0.411817598405857	-0.543791943288243	0.503955558002683	-0.0593705260319918	0.0194391472526377	-0.305991835946587	-0.339014050104106	0.00123836772535226	-0.214885580749662
0.425	-0.249628170722247	0.411853165858501	-0.543852418432799	0.504300171320719	-0.0598484833164594	0.0198313081119735	-0.305823857933232	-0.339090105144754	0.00120634642304181	-0.215145730033912
0.426	-0.249251814602958	0.411888995970926	-0.543913963605254	0.504645051599496	-0.0603257728089743	0.0202241589608784	-0.305655971762969	-0.33916586432435	0.00117575898911794	-0.215406671211924
0.427	-0.248876741783787	0.41192508713302	-0.543976577593517	0.504990189408257	-0.0608023683269261	0.0206176936994911	-0.30548817674239	-0.339241317932586	0.00114662539557843	-0.215668396372304
0.428	-0.248502954492309	0.411961437515828	-0.544040258932661	0.505335575855142	-0.0612782437549813	0.0210119061377325	-0.305320472396576	-0.339316455848769	0.0011189657073724	-0.215930897804842
0.429	-0.248130454769521	0.411998045116837	-0.544105005985011	0.505681202571092	-0.0617533730385497	0.0214067900137022	-0.305152858436442	-0.339391267637982	0.0010927999243536	-0.216194168094412
0.43	-0.24775924453718	0.412034907866826	-0.544170817003086	0.506027061408094	-0.0622277302625467	0.0218023390034273	-0.304985334713116	-0.339465742620545	0.00106814793620133	-0.216458200101126
0.431	-0.247389325633379	0.412072023709231	-0.544237690050302	0.506373144294293	-0.0627012897696361	0.0221985467201661	-0.304817901206295	-0.339539869757046	0.00104502970213766	-0.216722986869496
0.432	-0.247020699817769	0.41210939055429	-0.544305622887199	0.506719443227986	-0.0631740262394714	0.0225954067697378	-0.30465055800006	-0.339613637492832	0.00102346556242217	-0.216988521575214
0.433	-0.246653368702175	0.412147006239119	-0.544374612936681	0.5070659501383	-0.0636459146727957	0.0229929128302136	-0.304483305206334	-0.339687033740447	0.00100347640675851	-0.217254797488391
0.434	-0.246287333661077	0.412184868607596	-0.544444657303484	0.507412656620948	-0.0641169302335857	0.0233910586258867	-0.30431614288254	-0.339760045937811	0.000985083453213852	-0.217521807883912
0.435	-0.245922595899837	0.412222975606113	-0.544515752882869	0.507759553818877	-0.0645870480184491	0.0237898378403283	-0.30414907102304	-0.339832661051492	0.000968307750118257	-0.21778954594033
0.436	-0.245559156730781	0.412261325320325	-0.544587896448036	0.508106632538954	-0.0650562430406588	0.0241892440834132	-0.303982089603166	-0.339904865547054	0.00095316989559686	-0.218058004693267
0.437	-0.245197017837861	0.412299915972061	-0.544661084577896	0.508453883387651	-0.0655244904894035	0.024589270975454	-0.303815198595833	-0.339976645403787	0.000939690179882164	-0.218327177041151
0.438	-0.244836181248924	0.412338745850417	-0.544735313577938	0.50880129681542	-0.0659917658833922	0.0249899123095556	-0.303648397947851	-0.340047986172577	0.000927888866773051	-0.218597055767893
0.439	-0.244476649025731	0.41237781320177	-0.544810579480023	0.509148863255633	-0.0664580448911811	0.0253911620920286	-0.303481687560001	-0.340118873082597	0.000917786359607252	-0.218867633576487
0.44	-0.244118422952709	0.412417116160402	-0.544886878048347	0.509496573358108	-0.0669233030753319	0.0257930143954415	-0.303315067318244	-0.340189291193661	0.000909403167920405	-0.21913890316849
0.441	-0.243761504430629	0.412456652742674	-0.544964204839753	0.509844418023407	-0.0673875159076435	0.0261954632180257	-0.303148537119543	-0.340259225494332	0.00090275978189831	-0.21941085733707
0.442	-0.243405894579552	0.412496420886129	-0.54504255526607	0.51019238829911	-0.0678506590434595	0.0265985024493882	-0.30298209681386	-0.340328660871014	0.000897876716386389	-0.219683489013247
0.443	-0.243051594474835	0.412536418513637	-0.545121924546307	0.510540475470211	-0.0683127085251176	0.0270021258755775	-0.30281574614377	-0.340397582059309	0.000894774680138355	-0.219956791304553
0.444	-0.242698605394965	0.412576643566331	-0.545202307676735	0.51088867119496	-0.06877364074831	0.0274063272201768	-0.302649484779059	-0.34046597372849	0.000893474607222845	-0.220230757505867
0.445	-0.242346928944662	0.412617093955316	-0.545283699452378	0.51123696728683	-0.0692334323664127	0.027811100193856	-0.302483312401627	-0.340533820648175	0.000893997544887585	-0.220505381048769
0.446	-0.241996567041586	0.412657767502136	-0.545366094403154	0.511585355273334	-0.0696920603024474	0.0282164384609182	-0.302317228721002	-0.340601107773154	0.000896364505200327	-0.220780655535615
0.447	-0.241647521832033	0.412698661922983	-0.545449486720278	0.511933826187391	-0.0701495018304901	0.0286223355918869	-0.30215123338441	-0.340667820170373	0.000900596364785352	-0.221056574824698
0.448	-0.24129979558287	0.412739774836811	-0.54553387022968	0.512282370658406	-0.0706057345716207	0.0290287851034014	-0.301985325878341	-0.340733942889892	0.000906713917740027	-0.221333132943161
0.449	-0.240953390664464	0.412781103812111	-0.545619238368774	0.512630979084803	-0.0710607363560537	0.0294357804993744	-0.3018195055198	-0.340799460960831	0.000914738081285663	-0.221610323944163
0.45	-0.240608309696438	0.412822646400417	-0.545705584255297	0.51297964184247	-0.0715144851860573	0.0298433152252825	-0.301653771536923	-0.340864359529947	0.000924690156516846	-0.221888141949275
0.451	-0.2402645556653	0.412864400089145	-0.54579290077701	0.513328349519526	-0.0719669594691733	0.0302513826085209	-0.301488123145781	-0.340928623981335	0.000936591940656196	-0.222166581277708
0.452	-0.239922131832364	0.412906362269729	-0.545881180596173	0.51367709299873	-0.0724181382836306	0.03065997583664	-0.301322559567251	-0.340992239878899	0.000950465569113657	-0.22244563650765
0.453	-0.239581041537207	0.412948530274876	-0.545970416170571	0.51402586337556	-0.072868001445081	0.0310690879041544	-0.301157080027481	-0.341055192771177	0.000966333297114265	-0.222725302528443
0.454	-0.239241288047733	0.412990901364286	-0.546060599756107	0.514374651970985	-0.0733165294372313	0.0314787115559948	-0.300991683802964	-0.341117468110527	0.000984217383658863	-0.223005574575834
0.455	-0.238902874504818	0.41303347263904	-0.546151723360378	0.514723450408973	-0.0737637032936786	0.0318888393260265	-0.300826370335959	-0.341179051352048	0.00100414000886071	-0.223286448154081
0.456	-0.238565803980381	0.413076240999135	-0.546243778779706	0.515072250420565	-0.074209504473114	0.032299463579722	-0.300661139328644	-0.341239927973971	0.00102612315453062	-0.2235679188949
0.457	-0.238230079603128	0.413119203154675	-0.546336757667294	0.515421043446475	-0.0746539148239804	0.032710576435278	-0.300495990691416	-0.341300083338474	0.00105018842647853	-0.223849982430409
0.458	-0.237895704600231	0.413162355601569	-0.546430651587401	0.515769820453147	-0.0750969166309746	0.0331221696257668	-0.300330924416516	-0.341359502644315	0.00107635693216865	-0.224132634310739
0.459	-0.237562682181602	0.41320569456793	-0.546525452152989	0.516118571980261	-0.0755384925617488	0.0335342344084622	-0.30016594054165	-0.341418171036062	0.00110464934074881	-0.224415869984959
0.46	-0.237231015375605	0.413249216035731	-0.546621151107207	0.516467288148682	-0.0759786255016586	0.0339467615532952	-0.300001039201732	-0.341476073628552	0.00113508602494528	-0.224699684782739
0.461	-0.236900706888105	0.413292915781453	-0.546717740259942	0.516815958690038	-0.0764172985049213	0.0343597413998913	-0.299836220663932	-0.341533195404489	0.0011676870939745	-0.224984073874737
0.462	-0.236571759032124	0.413336789302137	-0.546815211467069	0.517164573171778	-0.0768544949513361	0.0347731639646533	-0.299671485336565	-0.341589521127245	0.00120247222721782	-0.225269032326878
0.463	-0.236244173907451	0.413380831774059	-0.546913556655426	0.51751312121029	-0.0772901987485703	0.0351870190873408	-0.299506833773746	-0.341645035267001	0.00123946037938347	-0.225554555287327
0.464	-0.23591795379967	0.413425038191849	-0.547012767812122	0.517861592451429	-0.0777243943559182	0.0356012965720772	-0.299342266634444	-0.341699721948404	0.00127866958200853	-0.225840638150881
0.465	-0.235593101392654	0.413469403489528	-0.54711283699187	0.51820997652833	-0.0781570665837109	0.0360159862650776	-0.299177784617151	-0.341753564937347	0.00132011699711113	-0.226127276608524
0.466	-0.23526961959703	0.413513922541408	-0.547213756272544	0.518558263239948	-0.0785882004002812	0.0364310780484816	-0.299013388478927	-0.341806547609685	0.00136381910384801	-0.226414466615768
0.467	-0.234947511256045	0.413558590180225	-0.547315517629953	0.518906442708107	-0.079017780924615	0.0368465617557162	-0.298849079130951	-0.341858652971677	0.00140979178484273	-0.226702204279815
0.468	-0.234626779007689	0.413603401221918	-0.54741811288602	0.519254505171288	-0.0794457935155716	0.0372624271006372	-0.298684857645768	-0.341909863787494	0.00145805022687095	-0.226990485755264
0.469	-0.234307425324105	0.413648350482756	-0.547521533765198	0.5196024406454	-0.0798722238644631	0.037678663716033	-0.298520725121286	-0.341960162711367	0.00150860876250452	-0.227279307247122
0.47	-0.233989452622294	0.413693432888435	-0.547625772059029	0.519950238865273	-0.0802970580642738	0.0380952612273174	-0.298356682541253	-0.342009532382902	0.00156148089982604	-0.227568665043413
0.471	-0.233672863354616	0.413738643584913	-0.547730819846638	0.520297889408568	-0.0807202825929823	0.0385122092483414	-0.298192730724273	-0.342057955462313	0.00161667966113573	-0.22785855554124
0.472	-0.233357660020255	0.413783977900042	-0.547836669542934	0.520645381720277	-0.0811418842281066	0.0389294973292038	-0.298028870324273	-0.342105414534539	0.00167421796938258	-0.228148975303881
0.473	-0.233043845112823	0.413829431239493	-0.547943313810712	0.520992705131369	-0.0815618499765316	0.0393471149972169	-0.297865101844907	-0.342151891969052	0.00173410864286194	-0.228439921098836
0.474	-0.232731421070929	0.413874999037654	-0.54805074554456	0.521339849003497	-0.081980167025871	0.0397650519448683	-0.297701425656884	-0.342197369911982	0.00179636409727258	-0.228731389911594
0.475	-0.232420390270998	0.413920676735646	-0.548158957887422	0.5216868028139	-0.0823968226689927	0.0401832981767606	-0.29753784199245	-0.342241830402381	0.00186099631507635	-0.229023378994165
0.476	-0.23211075508123	0.41396645972393	-0.548267944236357	0.52203355614097	-0.0828118042086546	0.0406018439823776	-0.297374350897695	-0.342285255489421	0.00192801712389376	-0.229315885915299
0.477	-0.231802518007897	0.414012343269944	-0.548377698238875	0.5223800988131	-0.0832250989234636	0.0410206799052135	-0.297210952169608	-0.342327627324182	0.00199743842945702	-0.229608908596932
0.478	-0.23149568186205	0.414058322537193	-0.548488213735927	0.522726421174063	-0.083636694110583	0.0414397967901716	-0.297047645319942	-0.342368928222944	0.00206927229778899	-0.229902445350558
0.479	-0.231190249769452	0.414104392707542	-0.548599484783925	0.523072513963628	-0.0840465771170635	0.0418591857198956	-0.296884429607574	-0.342409140651726	0.00214353081585143	-0.230196494821609
0.48	-0.230886224983099	0.414150549091676	-0.548711505807067	0.523418367709102	-0.0844547353185145	0.0422788377764159	-0.296721304203347	-0.342448247155297	0.00222022576586344	-0.230491055864736
0.481	-0.230583610618118	0.414196787174598	-0.548824271632882	0.523763972255004	-0.0848611561065282	0.0426987438494171	-0.296558268416962	-0.342486230328707	0.00229936844602338	-0.230786127540217
0.482	-0.230282409449939	0.414243102606027	-0.548937777383166	0.524109316775067	-0.0852658269564418	0.0431188946877031	-0.29639532175712	-0.342523072856501	0.00238096981411275	-0.231081709184941
0.483	-0.22998262386068	0.414289491109017	-0.549052018448473	0.524454389923597	-0.0856687355181381	0.043539281082319	-0.296232463787414	-0.342558757528534	0.00246504071326908	-0.231377800349192
0.484	-0.229684255916313	0.414335948298742	-0.549166990569283	0.52479917994632	-0.0860698695906851	0.043959893937883	-0.296069694010189	-0.342593267199073	0.00255159176229951	-0.231674400676401
0.485	-0.229387307467834	0.414382469507388	-0.549282689890291	0.525143674921008	-0.0864692169674129	0.0443807242135923	-0.295907011910942	-0.342626584794778	0.00264063288954535	-0.231971509872922
0.486	-0.229091780149357	0.414429049690059	-0.549399112867446	0.52548786301516	-0.0868667652787844	0.044801762862203	-0.295744417039739	-0.342658693375976	0.0027321730135211	-0.232269127691109
0.487	-0.228797675236107	0.414475683381951	-0.549516256084194	0.525831732510136	-0.0872625019650454	0.0452230007997094	-0.295581909027695	-0.342689576096662	0.00282622011766004	-0.232567253893825
0.488	-0.228504993483607	0.414522364678944	-0.549634116219458	0.526175271724845	-0.0876564143783642	0.0456444288962127	-0.295419487606393	-0.342719216043133	0.0029227814353284	-0.232865888226225
0.489	-0.22821373512092	0.414569087263307	-0.549752690106288	0.526518469051268	-0.0880484898874328	0.0460660379784673	-0.29525715265225	-0.342747596130369	0.00302186343407796	-0.233165030346943
0.49	-0.227923900025525	0.414615844473871	-0.549871974674864	0.526861312981906	-0.0884387159337679	0.0464878188198785	-0.295094904163795	-0.342774699162433	0.00312347155780887	-0.233464679765684
0.491	-0.227635487921478	0.414662629374917	-0.549991966934225	0.527203791830567	-0.0888270800934957	0.0469097621545065	-0.294932742150223	-0.342800507944991	0.0032276100242624	-0.233764835834233
0.492	-0.227348498372879	0.414709434821983	-0.550112664047987	0.52754589321965	-0.0892135701505658	0.0473318587480752	-0.294770666528603	-0.342825005309199	0.00333428192390549	-0.234065497702463
0.493	-0.227062930513795	0.414756253531387	-0.550234063346826	0.527887603904769	-0.0895981741335701	0.0477540994843055	-0.294608677116063	-0.342848174029359	0.00344348940690607	-0.234366664245342
0.494	-0.226778782776041	0.41480307812126	-0.550356162354745	0.528228910084251	-0.0899808803031614	0.0481764754338677	-0.294446773697642	-0.342869996658929	0.00355523373300194	-0.234668334070994
0.495	-0.226496052845003	0.414849901110453	-0.550478958798535	0.528569797633448	-0.0903616771179657	0.0485989779249977	-0.294284956088756	-0.342890455372223	0.00366951524236508	-0.234970505612843
0.496	-0.22621473776369	0.414896714911885	-0.550602450443488	0.528910252072013	-0.0907405531886279	0.0490215986253092	-0.294123224110821	-0.342909531968319	0.00378633333233287	-0.235273177249329
0.497	-0.225934834110944	0.414943511879738	-0.550726634954773	0.529250258686276	-0.0911174972034426	0.0494443295843093	-0.293961577478887	-0.34292720803967	0.00390568650209418	-0.235576347399351
0.498	-0.225656338250178	0.414990284408617	-0.550851509874552	0.529589802849921	-0.0914924978487707	0.0498671632093284	-0.293800015756629	-0.3429434651339	0.0040275725353329	-0.235880014518834
0.499	-0.225379246502681	0.415037025051903	-0.550977072525747	0.52992887011604	-0.0918655438047598	0.0502900922333535	-0.293638538456707	-0.342958284826481	0.00415198877297578	-0.236184177021306
0.5	-0.22510355514091	0.415083726643257	-0.551103319928313	0.530267446070998	-0.0922366237820133	0.0507131097154812	-0.293477145080066	-0.342971648758342	0.00427893223608608	-0.236488833254966
0.501	-0.224829260285259	0.415130382363144	-0.551230248801873	0.530605516360239	-0.092605726488591	0.0511362090317559	-0.293315834965001	-0.342983538646597	0.00440839949852412	-0.236793981576794
0.502	-0.224556357797274	0.41517698570452	-0.551357855557194	0.530943066863295	-0.0929728406344397	0.0515593838077109	-0.293154607144874	-0.342993936240114	0.00454038658497652	-0.237099620444705
0.503	-0.224284843185343	0.415223530413132	-0.55148613633223	0.531280083556285	-0.093337955059551	0.0519826278152681	-0.292993460350068	-0.343002823282824	0.00467488907106173	-0.237405748494532
0.504	-0.22401471158603	0.415270010453847	-0.551615087007405	0.531616552067913	-0.0937010588128298	0.0524059349535458	-0.292832393059845	-0.343010181582816	0.00481190221534455	-0.237712364639436
0.505	-0.2237459578813	0.415316419974613	-0.551744703109639	0.531952457433862	-0.0940621411212829	0.0528292994058234	-0.292671403538524	-0.343015993142608	0.00495142103945252	-0.238019468162808
0.506	-0.223478576815813	0.415362753357744	-0.551874979785341	0.532287784228296	-0.0944211913413661	0.0532527158495153	-0.292510489884472	-0.343020240172732	0.00509344040702015	-0.23832705872742
0.507	-0.223212562969813	0.41540900536525	-0.552005911860078	0.53262251681103	-0.0947781989002802	0.0536761795429349	-0.2923496501314	-0.343022904967311	0.00523795500878504	-0.238635136288765
0.508	-0.22294791066673	0.415455171172816	-0.552137493825019	0.532956639518905	-0.0951331532669808	0.0540996862782953	-0.292188882409834	-0.343023969814484	0.00538495924529086	-0.238943700954452
0.509	-0.222684613883816	0.415501246266506	-0.552269719764616	0.533290136855343	-0.0954860440428913	0.0545232322408887	-0.292028185112992	-0.343023417012062	0.00553444721997006	-0.239252752883228
0.51	-0.222422666125166	0.415547226373684	-0.552402583300974	0.533622993650488	-0.0958368611090833	0.0549468138249472	-0.291867556936752	-0.343021228887869	0.00568641287931147	-0.23956229226418
0.511	-0.222162060351565	0.415593107486903	-0.552536077642045	0.533955195066077	-0.0961855946489741	0.0553704275290708	-0.291706996766925	-0.343017387757546	0.00584085006594651	-0.239872319289866
0.512	-0.221902789093461	0.415638885900884	-0.552670195697539	0.534286726521779	-0.0965322350397691	0.0557940699621389	-0.29154650357331	-0.343011875889621	0.00599775234948938	-0.240182834124699
0.513	-0.221644844607622	0.415684558170313	-0.552804930053489	0.534617573814056	-0.0968767727624956	0.0562177378873241	-0.291386076382865	-0.343004675534415	0.00615711275554308	-0.240493836916025
0.514	-0.221388218848013	0.415730121014452	-0.552940272886872	0.534947723347206	-0.0972191983321806	0.0566414282998365	-0.291225714247513	-0.342995768982862	0.00631892363990379	-0.240805327749934
0.515	-0.221132903297416	0.415775571273179	-0.553076215995972	0.535277161929744	-0.097559502190174	0.057065138462132	-0.291065416183104	-0.342985138613148	0.00648317683565291	-0.241117306526728
0.516	-0.220878888855903	0.415820905921364	-0.553212750787685	0.535605876126533	-0.0978976746497567	0.0574888658337243	-0.290905181146539	-0.342972766924554	0.00664986389064855	-0.241429772866918
0.517	-0.220626165868907	0.415866122114976	-0.553349868175368	0.535933851898238	-0.0982337059522041	0.0579126080540497	-0.29074500806812	-0.342958636611305	0.00681897606256862	-0.241742726048743
0.518	-0.220374724283997	0.415911217275634	-0.553487558535793	0.536261074785941	-0.0985675863162973	0.0583363630165201	-0.29058489587552	-0.342942730670155	0.00699050404230217	-0.242056164956055
0.519	-0.220124553807118	0.415956189157287	-0.553625811677227	0.536587530221217	-0.0988993059214374	0.0587601288825413	-0.290424843458262	-0.342925032436789	0.00716443775321242	-0.242370088076575
0.52	-0.219875643918167	0.416001035833186	-0.553764616815706	0.536913203741004	-0.0992288548987882	0.0591839040035489	-0.290264849596916	-0.34290552551963	0.00734076641079332	-0.242684493481496
0.521	-0.219627983778551	0.416045755614968	-0.553903962674366	0.537238081194815	-0.0995562232942501	0.0596076868376172	-0.290104912908137	-0.342884193704624	0.00751947870049476	-0.242999378736458
0.522	-0.219381562141868	0.416090346940953	-0.554043837580759	0.537562148886746	-0.099881400943567	0.0600314759933228	-0.289945031827877	-0.342861020863647	0.00770056289595988	-0.243314740842287
0.523	-0.219136367361411	0.416134808279981	-0.55418422944152	0.537885393509595	-0.100204377356342	0.0604552703993295	-0.28978520464452	-0.342835990882906	0.00788400680444903	-0.24363057626589
0.524	-0.218892387534436	0.416179138123804	-0.554325125699008	0.538207802014995	-0.100525141665279	0.0608790693644864	-0.289625429557731	-0.342809087672327	0.00806979763277933	-0.243946881041364
0.525	-0.21864961071129	0.416223335054496	-0.554466513355703	0.538529361655843	-0.100843682621024	0.061302872451899	-0.289465704711905	-0.342780295223272	0.00825792205720111	-0.244263650898156
0.526	-0.218408025007533	0.416267397770597	-0.55460837904766	0.538850060036756	-0.101159988676738	0.0617266793473091	-0.289306028195479	-0.342749597620966	0.00844836651724849	-0.244580881336171
0.527	-0.218167618529778	0.416311325075032	-0.554750709031823	0.539169884887127	-0.101474048173454	0.0621504898408348	-0.289146397986791	-0.342716978999694	0.00864111742201751	-0.244898567639268
0.528	-0.217928379248806	0.416355115899637	-0.554893489052038	0.539488823757083	-0.101785849483318	0.062574303887821	-0.2889868118495	-0.342682423482238	0.0088361610993484	-0.245216704897838
0.529	-0.217690294983278	0.416398769320502	-0.555036704320753	0.539806864008114	-0.102095380953254	0.062998121610703	-0.28882726730557	-0.342645915155729	0.00903348362192952	-0.245535288050772
0.53	-0.217453353468688	0.41644228452148	-0.555180339684875	0.540123993027609	-0.102402630727036	0.0634219432416138	-0.288667761736226	-0.342607438085199	0.00923307075842618	-0.245854311945074
0.531	-0.217217542440473	0.416485660734362	-0.555324379737398	0.540440198367521	-0.102707586673418	0.0638457691327249	-0.288508292479853	-0.342566976361125	0.0094349081709038	-0.246173771405338
0.532	-0.21698284970955	0.416528897146384	-0.555468808799584	0.54075546782514	-0.103010236455847	0.0642695997405439	-0.288348856839357	-0.342524514182824	0.00963898170936568	-0.246493661233777
0.533	-0.216749263211336	0.416571992791135	-0.555613610879809	0.541069789687881	-0.103310567583758	0.0646934355429648	-0.288189452038379	-0.342480035885971	0.00984527753371246	-0.246813976129163
0.534	-0.216516771008613	0.416614946505802	-0.555758769669609	0.54138315299218	-0.103608567382233	0.0651172770369621	-0.288030075220272	-0.342433525907953	0.0100537819219613	-0.247134710635164
0.535	-0.216285361220682	0.416657757037079	-0.555904268642256	0.541695547483491	-0.103904222982859	0.0655411247540615	-0.287870723511066	-0.342384968776559	0.0102644809490403	-0.247455859181056
0.536	-0.216055021920237	0.416700423311794	-0.556050091209099	0.542006963477671	-0.104197521389587	0.0659649792397465	-0.287711394027846	-0.342334349105685	0.01047736041131	-0.247777416142741
0.537	-0.215825741114143	0.416742944739844	-0.556196220835055	0.54231739193797	-0.104488449536555	0.0663888410949604	-0.287552083795462	-0.342281651593665	0.0106924060675723	-0.248099375817463
0.538	-0.215597506830696	0.416785321360116	-0.556342641158282	0.542626824503817	-0.104776994217464	0.0668127110394882	-0.287392789753003	-0.342226861056269	0.0109096038776363	-0.248421732316599
0.539	-0.215370307203683	0.416827553721116	-0.55648933606581	0.542935253142797	-0.105063141838168	0.0672365899529031	-0.287233508930639	-0.342169962492513	0.0111289399480866	-0.248744479474052
0.54	-0.215144130450107	0.416869642554429	-0.556636289648055	0.543242669652484	-0.10534687814399	0.0676604789147384	-0.287074238592685	-0.342110941130517	0.0113504002495848	-0.249067610805111
0.541	-0.214918964743748	0.416911588449568	-0.556783486145967	0.543549065388702	-0.105628188151839	0.0680843792140084	-0.286914976198083	-0.342049782371728	0.0115739704172806	-0.249391119501524
0.542	-0.214694798089153	0.416953391749268	-0.556930909895151	0.543854431245417	-0.105907056293061	0.0685082923278061	-0.286755719261346	-0.341986471704544	0.0117996358248663	-0.249714998462039
0.543	-0.214471618278147	0.416995052715908	-0.557078545214324	0.544158757763972	-0.106183466543095	0.0689322198882914	-0.286596465257856	-0.341920994665269	0.0120273818336014	-0.250039240306235
0.544	-0.214249412926744	0.417036571736433	-0.557226376396694	0.544462035443611	-0.106457402406515	0.0693561636416796	-0.28643721167006	-0.341853336757136	0.0122571938985439	-0.250363837329363
0.545	-0.21402816956703	0.417077949367758	-0.557374387839484	0.544764255168152	-0.106728846862878	0.0697801254257646	-0.286277956118436	-0.341783483365153	0.0124890573547641	-0.250688781449497
0.546	-0.213807875723571	0.417119186272211	-0.557522564139908	0.545065408345863	-0.106997782349481	0.0702041071154743	-0.286118696404148	-0.341711419762968	0.0127229571589472	-0.251014064224151
0.547	-0.213588518933628	0.417160283135816	-0.557670890142907	0.545365486752924	-0.107264190723222	0.0706281104975541	-0.285959430434275	-0.341637131142611	0.0129588778970106	-0.251339676938105
0.548	-0.213370086711234	0.417201240649785	-0.55781935096965	0.545664482501457	-0.107528053164341	0.0710521372196971	-0.285800156187275	-0.341560602663981	0.0131968040080892	-0.251665610653428
0.549	-0.213152566426183	0.417242059594202	-0.55796793198327	0.545962388237661	-0.107789350052351	0.0714761888486441	-0.285640871799698	-0.341481819544819	0.0134367200353386	-0.251991856172941
0.55	-0.21293594521122	0.417282740918156	-0.558116618758972	0.54625919719709	-0.108048060886903	0.0719002668945037	-0.285481575618848	-0.341400767125873	0.0136786106781544	-0.252318404008077
0.551	-0.212720210083284	0.417323285705601	-0.55826539708331	0.546554902852053	-0.108304164285557	0.07232437281984	-0.28532226608118	-0.341317430967198	0.0139224605954192	-0.252645244362
0.552	-0.212505348225805	0.417363695106682	-0.558414252922788	0.546849498521695	-0.108557638017756	0.0727485081010423	-0.285162941541478	-0.341231796984993	0.0141682543053005	-0.252972367089187
0.553	-0.212291347190232	0.417403970344635	-0.558563172399458	0.547142977377705	-0.108808459043867	0.0731726742376317	-0.285003600178503	-0.341143851486943	0.0144159763790914	-0.253299761693081
0.554	-0.21207819489334	0.417444112782842	-0.558712141767833	0.547435332613017	-0.109056603555951	0.0735968726234389	-0.284844239897956	-0.341053581171481	0.0146656116889297	-0.25362741736139
0.555	-0.211865879490235	0.41748412401306	-0.558861147375894	0.547726557490463	-0.109302047013329	0.074021104381151	-0.284684858218415	-0.340960973199687	0.0149171454916925	-0.253955322988188
0.556	-0.211654389224757	0.417524005904195	-0.559010175663983	0.548016645482475	-0.109544764168586	0.0744453702921456	-0.284525452270246	-0.340866015202188	0.0151705633639492	-0.254283467221183
0.557	-0.211443712335026	0.417563760521289	-0.559159213124341	0.548305590567797	-0.109784729136814	0.0748696707945754	-0.284366018915792	-0.34076869521228	0.0154258511704931	-0.254611838549728
0.558	-0.211233837087443	0.41760338995925	-0.559308246200943	0.548593387350617	-0.110021915487454	0.0752940059489709	-0.284206554852855	-0.340669001647855	0.0156829952559255	-0.254940425383597
0.559	-0.211024751867279	0.417642896233609	-0.559457261269265	0.548880030940955	-0.110256296161558	0.0757183753950545	-0.284047056655235	-0.340566923278676	0.0159419827465974	-0.255269216070294
0.56	-0.210816445207494	0.417682281248087	-0.559606244707704	0.549165516951302	-0.110487843286222	0.07614277842627	-0.28388752082316	-0.340462449134365	0.0162028016601148	-0.25559819886855
0.561	-0.210608905773949	0.417721546806803	-0.559755183030257	0.549449841667082	-0.110716528238347	0.0765672141652841	-0.283727943861515	-0.340355568432907	0.0164654407305845	-0.255927361983297
0.562	-0.21040212233821	0.417760694676151	-0.559904063048249	0.54973300193879	-0.110942321897203	0.0769916816562323	-0.283568322345626	-0.340246270562413	0.0167298891118774	-0.25625669366775
0.563	-0.210196083730688	0.417799726659848	-0.560052871903808	0.550014994641121	-0.111165194768207	0.0774161798239774	-0.283408652956752	-0.340134545059583	0.0169961361923577	-0.256586182281697
0.564	-0.209990778814118	0.41783864465431	-0.560201596997203	0.550295816223167	-0.111385117009064	0.0778407074119456	-0.283248932460771	-0.340020381540283	0.0172641716557328	-0.256915816280601
0.565	-0.20978619657835	0.417877450684883	-0.560350225977059	0.550575462698708	-0.111602058519299	0.0782652629304931	-0.283089157642245	-0.339903769669563	0.0175339857033704	-0.257245584191617
0.566	-0.209582326364431	0.417916146899456	-0.560498746743911	0.550853929761173	-0.111815989030129	0.0786898446044793	-0.282929325291933	-0.339784699218873	0.0178055691830364	-0.2575754746322
0.567	-0.209379158007359	0.4179547355121	-0.560647147439214	0.551131212815806	-0.112026878090849	0.0791144504079151	-0.282769432262523	-0.339663160077883	0.0180789134396537	-0.257905476371738
0.568	-0.209176681728306	0.417993218756129	-0.56079541642414	0.551407307188057	-0.112234695021783	0.0795390781730558	-0.282609475498653	-0.339539142190762	0.0183540100225209	-0.258235578333578
0.569	-0.208974887882392	0.418031598881165	-0.56094354214364	0.55168220849024	-0.112439408912656	0.07996372558145	-0.282449452045373	-0.339412635515609	0.0186308505745926	-0.258565769496451
0.57	-0.208773766753693	0.418069878186144	-0.561091513032908	0.551955912732705	-0.112640988549686	0.0803883900539634	-0.282289359087315	-0.339283630017737	0.018909426960767	-0.258896038822105
0.571	-0.208573308462137	0.418108059084599	-0.56123931759705	0.552228416204721	-0.112839402211584	0.0808130686905186	-0.28212919395916	-0.339152115737042	0.0191897313946852	-0.259226375260432
0.572	-0.208373502991054	0.418146144158282	-0.561386944439873	0.552499715554401	-0.113034617560974	0.0812377582425404	-0.281968954087994	-0.339018082935081	0.0194717563869158	-0.259556767706204
0.573	-0.208174340296874	0.418184136133587	-0.56153438220701	0.552769807958562	-0.113226601760306	0.0816624551214497	-0.281808636931172	-0.338881522150947	0.0197554945570212	-0.259887204897553
0.574	-0.207975810353513	0.418222037794347	-0.561681619586029	0.553038690878782	-0.113415321616075	0.0820871554140981	-0.281648239957057	-0.338742424096849	0.0200409385854464	-0.260217675374329
0.575	-0.20777790307266	0.418259851930023	-0.561828645299457	0.553306361528414	-0.113600743652773	0.082511854829144	-0.28148776069526	-0.338600779536647	0.0203280814961836	-0.260548167473905
0.576	-0.207580608183502	0.418297581336572	-0.561975448103715	0.553572816638197	-0.113782834265436	0.0829365486797572	-0.281327196820304	-0.338456579272438	0.0206169170082071	-0.26087866933044
0.577	-0.207383915137978	0.418335228829762	-0.562122016891504	0.553838052552851	-0.11396155995591	0.0833612319596137	-0.28116654612471	-0.338309814239837	0.0209074396303016	-0.261209168933718
0.578	-0.207187813132418	0.418372797291983	-0.56226834076392	0.554102065270073	-0.114136887454498	0.0837858994104098	-0.281005806383476	-0.338160475638451	0.0211996445500113	-0.261539654232362
0.579	-0.206992291302202	0.418410289678922	-0.562414409006824	0.554364850480732	-0.114308783639587	0.0842105455476398	-0.280844975288361	-0.338008554981249	0.021493527571983	-0.261870113224901
0.58	-0.206797338928913	0.418447708887081	-0.562560211022327	0.554626403851326	-0.114477215322912	0.0846351646719491	-0.280684050460608	-0.337854044006261	0.0217890852809405	-0.2622005339771
0.581	-0.206602945453015	0.418485057641811	-0.562705736184806	0.554886721323258	-0.114642149027007	0.0850597509052427	-0.280523029413344	-0.337696934575097	0.0220863153289123	-0.262530904545747
0.582	-0.206409100316743	0.418522338596389	-0.56285097380191	0.555145799157837	-0.114803550948671	0.0854842982598108	-0.280361909479701	-0.337537218692157	0.0223852165790107	-0.2628612129348
0.583	-0.206215792844903	0.41855955450042	-0.562995913238945	0.555403633880529	-0.114961387159429	0.0859088006768409	-0.280200687810013	-0.337374888573531	0.0226857889935817	-0.263191447185704
0.584	-0.206023012267459	0.41859670823582	-0.563140543917252	0.555660222273174	-0.115115623842251	0.0863332520159999	-0.280039361453905	-0.337209936653702	0.0229880334215068	-0.263521595528575
0.585	-0.205830747799686	0.418633802749481	-0.563284855234323	0.555915561207933	-0.115266227453937	0.0867576459983965	-0.279877927432496	-0.337042355559595	0.0232919515172529	-0.263851646502449
0.586	-0.205638988755237	0.418670840940298	-0.563428836613342	0.556169647248598	-0.115413164829759	0.0871819760911008	-0.279716382723933	-0.336872138107299	0.0235975458059048	-0.264181589044153
0.587	-0.205447724715338	0.41870782550618	-0.563572477602241	0.556422476413828	-0.115556403225165	0.0876062353698294	-0.279554724248003	-0.336699277293814	0.0239048197535247	-0.264511412547042
0.588	-0.205256945614711	0.418744758835108	-0.563715767954271	0.556674044368546	-0.115695910400802	0.0880304164172586	-0.279392948957364	-0.336523766264958	0.0242137777589112	-0.264841106883575
0.589	-0.205066641639662	0.418781643040933	-0.563858697653922	0.556924346712496	-0.115831654763764	0.0884545113358186	-0.279231053983435	-0.336345598332338	0.0245244250245782	-0.26517066242417
0.59	-0.204876803065444	0.418818480108002	-0.564001256850066	0.557173379006175	-0.1159636053765	0.088878511905895	-0.279069036708525	-0.336164767066435	0.0248367673557656	-0.265500070037655
0.591	-0.20468742022605	0.418855272007356	-0.564143435793688	0.557421136740432	-0.116091731841361	0.0893024097928145	-0.278906894683872	-0.335981266396064	0.0251508110629243	-0.26582932107028
0.592	-0.204498483672354	0.418892020705978	-0.564285224818256	0.557667615494387	-0.116216004257323	0.0897261966235332	-0.278744625464047	-0.335795090706675	0.0254665630668888	-0.266158407372744
0.593	-0.204309984351617	0.418928728106223	-0.564426614323401	0.557912811051427	-0.116336393319793	0.0901498638487722	-0.278582226513799	-0.335606234923013	0.0257840310669244	-0.266487321309301
0.594	-0.204121913633352	0.418965395990201	-0.564567594822909	0.558156719353338	-0.116452870479489	0.0905734025823327	-0.278419695217267	-0.335414694478708	0.0261032235310262	-0.266816055611314
0.595	-0.203934263251244	0.419002025997632	-0.564708157020723	0.558399336549252	-0.116565408082605	0.0909968036374015	-0.278257028938444	-0.33522046519483	0.0264241494932788	-0.267144603148591
0.596	-0.203747025256966	0.419038619614292	-0.564848291769548	0.558640659194575	-0.11667397951325	0.0914200576346102	-0.278094225116266	-0.33502354318247	0.026746818384327	-0.26747295679063
0.597	-0.203560191874057	0.41907517819392	-0.56498798996447	0.558880684308448	-0.116778559332936	0.0918431549579466	-0.277931281351944	-0.334823924815199	0.0270712400224301	-0.267801109371578
0.598	-0.203373755182218	0.419111703067338	-0.565127242476312	0.559119409145842	-0.116879123335503	0.0922660856616113	-0.27776819542338	-0.334621606800314	0.0273974246949724	-0.268129053672594
0.599	-0.203187706865873	0.419148195622487	-0.565266040069306	0.559356830921735	-0.116975648536441	0.0926888395001993	-0.277604965229276	-0.334416586279072	0.0277253831890267	-0.268456782399601
0.6	-0.203002038261563	0.419184657207565	-0.56540437329295	0.559592946712837	-0.117068113173902	0.0931114060038632	-0.277441588711341	-0.334208860795055	0.0280551266931446	-0.268784288196187
0.601	-0.202816740561038	0.419221088973537	-0.565542232400647	0.559827753466127	-0.117156496672211	0.093533774487938	-0.277278063813736	-0.333998428163351	0.0283866667124988	-0.269111563714998
0.602	-0.20263180487382	0.419257491828673	-0.565679607328472	0.560061247991883	-0.117240779551313	0.0939559340194624	-0.277114388529429	-0.333785286398314	0.0287200151876858	-0.269438601702713
0.603	-0.202447222070137	0.419293866482865	-0.565816487810915	0.560293427003542	-0.117320943370479	0.0943778734511459	-0.276950560986071	-0.333569433708703	0.0290551847590762	-0.269765395015349
0.604	-0.202262982585749	0.419330213474061	-0.565952863536235	0.560524287265566	-0.117396970725381	0.0947995815926159	-0.276786579496379	-0.333350868487912	0.0293921889862757	-0.270091936538471
0.605	-0.202079076416656	0.41936653310809	-0.566088724193333	0.560753825736632	-0.117468845267292	0.0952210473952831	-0.276622442549957	-0.333129589306222	0.0297310424041728	-0.270418219107199
0.606	-0.201895493271784	0.419402825345299	-0.566224059516271	0.560982039684143	-0.11753655166391	0.0956422599665986	-0.27645814872879	-0.332905594913858	0.0300717604083901	-0.270744235567045
0.607	-0.201712222666517	0.419439089755933	-0.566358859291424	0.561208926843194	-0.11760007547525	0.0960632084337985	-0.276293696588082	-0.332678884203957	0.0304143591314459	-0.271069978996296
0.608	-0.201529253907671	0.419475325596834	-0.566493113209682	0.561434485455673	-0.117659403164487	0.0964838818089326	-0.276129084621731	-0.332449456162463	0.0307588555003547	-0.271395442916592
0.609	-0.201346576049847	0.419511531948116	-0.566626810768719	0.561658713972431	-0.117714522345597	0.0969042688943634	-0.275964311340798	-0.33221730989108	0.0311052674265163	-0.271720621310593
0.61	-0.201164177878429	0.419547707834918	-0.566759941357331	0.561881610621249	-0.11776542196915	0.0973243582168777	-0.275799375339971	-0.331982444660528	0.0314536139227928	-0.272045508520921
0.611	-0.200982047976487	0.41958385228791	-0.566892494401212	0.562103173233945	-0.117812092260362	0.0977441380602486	-0.275634275296752	-0.331744859924952	0.0318039150278699	-0.272370099184323
0.612	-0.200800174860379	0.419619964346312	-0.567024459481821	0.562323399272678	-0.117854524626749	0.0981635965908427	-0.275469009949181	-0.331504555387366	0.0321561916443802	-0.272694388170401
0.613	-0.20061854709404	0.419656043073383	-0.567155826362884	0.562542285798765	-0.117892711678985	0.0985827219407437	-0.275303578036211	-0.331261531157586	0.0325104655309654	-0.273018370498178
0.614	-0.200437153317393	0.419692087613503	-0.567286584933006	0.562759829545952	-0.117926647234239	0.0990015021708583	-0.275137978231493	-0.331015787866966	0.0328667594896953	-0.273342041296114
0.615	-0.200255982213528	0.419728097204127	-0.567416725223012	0.562976027266045	-0.117956326309785	0.0994199251593754	-0.274972209184978	-0.330767326678323	0.0332250975644012	-0.273665395804715
0.616	-0.200075022533716	0.419764071125169	-0.567546237518473	0.563190876043475	-0.117981745203801	0.0998379785359204	-0.274806269677958	-0.330516149214952	0.0335855050174052	-0.27398842936992
0.617	-0.199894263198433	0.419800008685435	-0.567675112400067	0.563404373289747	-0.118002901494565	0.100255649735624	-0.274640158737313	-0.330262257406177	0.0339480079865581	-0.274311137409181
0.618	-0.199713693315376	0.419835909271615	-0.567803340720547	0.563616516580866	-0.118019793890582	0.100672926061269	-0.274473875555924	-0.330005653366963	0.0343126330771022	-0.274633515386949
0.619	-0.199533302060815	0.419871772401149	-0.567930913679767	0.563827303632818	-0.118032422194792	0.101089794639388	-0.274307419300299	-0.329746339433516	0.0346794071988604	-0.274955558802971
0.62	-0.199353078589134	0.419907597731858	-0.568057822970077	0.564036732358727	-0.118040787492802	0.101506242384726	-0.274140789078588	-0.329484318243646	0.0350483575916805	-0.275277263158882
0.621	-0.19917301209106	0.419943385072769	-0.568184060803064	0.564244800753466	-0.118044892355739	0.10192225608287	-0.273973984102787	-0.329219592745609	0.0354195118202114	-0.27559862397345
0.622	-0.198993091918477	0.419979134432093	-0.568309619745102	0.564451506633255	-0.118044740877786	0.102337822466333	-0.273807003779921	-0.328952166183809	0.0357928976255809	-0.275919636885692
0.623	-0.198813307627723	0.420014845995959	-0.568434492537695	0.564656847435344	-0.118040338582892	0.102752928190314	-0.273639847685991	-0.328682042070768	0.0361685426979546	-0.276240297729838
0.624	-0.198633648906543	0.420050520018147	-0.568558672094594	0.564860820171321	-0.118031692297417	0.103167559800911	-0.273472515588193	-0.328409224124649	0.0365464745109246	-0.276560602529999
0.625	-0.198454105486402	0.420086156763065	-0.568682151582375	0.565063421570052	-0.118018810055352	0.103581703678775	-0.273305007480924	-0.328133716255313	0.036926720181428	-0.276880547461532
0.626	-0.198274667136088	0.42012175651371	-0.568804924459246	0.565264648371871	-0.118001701050114	0.103995345893547	-0.273137323542354	-0.327855522624646	0.0373093063194234	-0.277200128811442
0.627	-0.198095323673383	0.420157319526466	-0.568926984457799	0.565464497560548	-0.117980375569821	0.104408472137622	-0.272969464060107	-0.327574647690648	0.0376942589530245	-0.277519342994357
0.628	-0.19791606489308	0.420192845958688	-0.569048325434896	0.565662966391517	-0.117954844942784	0.104821067861662	-0.272801429390878	-0.32729109622143	0.0380816035234793	-0.277838186626692
0.629	-0.197736880463603	0.420228335889694	-0.569168941199032	0.565860052383077	-0.117925121615126	0.10523311849926	-0.272633219944131	-0.32700487330617	0.0384713649003036	-0.278156656587809
0.63	-0.197557759860538	0.420263789376375	-0.569288825511289	0.566055753378494	-0.117891219317249	0.10564460965245	-0.272464836132193	-0.32671598430709	0.0388635674151749	-0.278474750044397
0.631	-0.197378692296482	0.420299206406796	-0.569407972187206	0.566250067469122	-0.117853153141712	0.106055527179565	-0.27229627829962	-0.326424434759388	0.0392582349498829	-0.278792464405762
0.632	-0.197199666661778	0.4203345868446	-0.56952637521833	0.566442992668225	-0.11781093948242	0.106465857161246	-0.272127546745224	-0.326130230339746	0.0396553910363496	-0.279109797217796
0.633	-0.197020671605414	0.420369930497797	-0.569644028887304	0.566634526580144	-0.117764595926955	0.106875585778351	-0.271958641867827	-0.325833376910335	0.0400550588411048	-0.279426746138835
0.634	-0.196841695755991	0.420405237229689	-0.56976092777454	0.566824666298687	-0.117714141173746	0.107284699198433	-0.271789564284127	-0.32553388052771	0.0404572611045284	-0.279743309000025
0.635	-0.196662727914302	0.420440507018577	-0.569877066681245	0.567013408475964	-0.11765959495835	0.107693183538813	-0.27162031478192	-0.325231747398958	0.0408620202471995	-0.280059483781574
0.636	-0.196483757129676	0.420475739967421	-0.569992440559182	0.567200749411786	-0.117600977988812	0.108101024919674	-0.271450894162518	-0.324926983830973	0.0412693586296249	-0.280375268550152
0.637	-0.196304772664482	0.420510936311569	-0.570107044457268	0.567386685151628	-0.117538311912761	0.108508209539154	-0.271281303143907	-0.324619596195508	0.0416792987172127	-0.280690661456604
0.638	-0.196125763886046	0.420546096444379	-0.570220873547402	0.567571211642307	-0.117471619220278	0.10891472367821	-0.271111542411005	-0.32430959092823	0.0420918630013687	-0.28100566067105
0.639	-0.195946720219604	0.420581220905139	-0.570333923219297	0.56775432486144	-0.117400923042635	0.109320553692712	-0.270941612690709	-0.323996974573704	0.0425070738187288	-0.28132026428123
0.64	-0.195767631273389	0.420616310337377	-0.57044618915128	0.567936020804376	-0.117326247050022	0.109725686030928	-0.270771514746066	-0.323681753861213	0.0429249532882537	-0.281634470330945
0.641	-0.195588487045831	0.420651365444696	-0.570557667445875	0.568116295458103	-0.117247615566793	0.110130107215343	-0.270601249385766	-0.323363935763032	0.0433455234088703	-0.281948276908503
0.642	-0.195409278026768	0.420686386941082	-0.570668354824351	0.568295144957651	-0.117165053684509	0.110533803800423	-0.270430817503438	-0.323043527516916	0.0437688061836153	-0.282261682164438
0.643	-0.195229995146936	0.420721375565662	-0.57077824866786	0.568472565731874	-0.117078587142558	0.110936762300148	-0.270260220023155	-0.32272053665612	0.0441948235575766	-0.282574684302002
0.644	-0.195050629666501	0.420756332189677	-0.570887346897975	0.568648554299234	-0.116988242077632	0.111338969082494	-0.270089457799177	-0.322394971092818	0.0446235970978021	-0.282887281512836
0.645	-0.194871173073805	0.420791257912292	-0.570995647778151	0.568823106883868	-0.116894044935478	0.111740410311532	-0.269918531581726	-0.322066839207163	0.0450551476129698	-0.283199471914345
0.646	-0.1946916170583	0.420826154080924	-0.571103149672293	0.568996219258539	-0.116796022621856	0.112141071933047	-0.269747442037165	-0.321736149818208	0.0454894949184205	-0.283511253677228
0.647	-0.194511953598354	0.420861022259009	-0.571209850940706	0.569167886782059	-0.116694202608717	0.112540939666316	-0.269576189809719	-0.32140291206684	0.045926657839219	-0.283822625258164
0.648	-0.194332175049884	0.420895864162888	-0.571315750012735	0.569338104458489	-0.116588612793116	0.11293999904071	-0.269404775582194	-0.321067135375362	0.0463666544448981	-0.284133585459911
0.649	-0.194152274113773	0.420930681628451	-0.571420845442777	0.569506867123683	-0.116479281272543	0.113338235451615	-0.269233200066715	-0.320728829473038	0.0468095022182975	-0.284444133310674
0.65	-0.193972243735101	0.420965476637839	-0.571525135935204	0.569674169713617	-0.116366236224382	0.113735634167673	-0.269061464018687	-0.320388004400249	0.0472552178677632	-0.284754267908587
0.651	-0.193792077016301	0.42100025131768	-0.5716286203977	0.569840007326651	-0.116249505867676	0.114132180308674	-0.26888956837935	-0.320044670554056	0.0477038169953753	-0.285063988276114
0.652	-0.193611767167473	0.421035007886639	-0.571731297931285	0.570004375150497	-0.116129118456936	0.114527858853381	-0.268717514391992	-0.319698838758847	0.0481553139886721	-0.285373293296367
0.653	-0.193431307551969	0.42106974866801	-0.571833167774604	0.570167268600501	-0.116005102339237	0.114922654670342	-0.268545303519433	-0.319350520229445	0.0486097221208826	-0.28568218174384
0.654	-0.193250691822213	0.421104476150629	-0.571934229278112	0.570328683615258	-0.115877486022826	0.115316552543375	-0.268372937296496	-0.318999726480702	0.049067053626824	-0.285990652304716
0.655	-0.193069914013558	0.421139192951336	-0.572034481826639	0.570488616677818	-0.115746298132545	0.115709537260784	-0.26820041733758	-0.318646469323085	0.0495273196492174	-0.286298703566909
0.656	-0.192888968510401	0.421173901721661	-0.57213392471052	0.570647064489328	-0.11561156727524	0.116101593765756	-0.268027745473116	-0.318290760913467	0.049990530147883	-0.286606333999769
0.657	-0.192707849887471	0.421208605126905	-0.572232557070263	0.570804023687291	-0.115473321982065	0.116492707206628	-0.267854923834644	-0.317932613763062	0.0504566939060407	-0.286913541946341
0.658	-0.192526552725217	0.421243305865534	-0.572330377940669	0.570959490777555	-0.115331590775345	0.116882862882667	-0.267681954799534	-0.317572040699387	0.050925818603866	-0.287220325685046
0.659	-0.192345071561983	0.421278006632311	-0.572427386332023	0.571113462150493	-0.115186402174914	0.117272046232781	-0.267508840864688	-0.317209054842548	0.0513979108522654	-0.28752668350297
0.66	-0.192163401032985	0.42131271003565	-0.572523581262801	0.57126593412145	-0.11503778451234	0.117660242823628	-0.267335584582099	-0.316843669615304	0.0518729761668255	-0.28783261365912
0.661	-0.191981536082028	0.421347418558867	-0.572618961735045	0.571416903024194	-0.114885765738874	0.118047438205436	-0.267162188573321	-0.316475898736615	0.0523510189118755	-0.288138114272619
0.662	-0.191799472092808	0.421382134581387	-0.572713526781733	0.571566365400584	-0.114730373515319	0.118433617759476	-0.26698865555696	-0.316105756166613	0.0528320422573625	-0.288443183257441
0.663	-0.191617204904229	0.421416860419728	-0.572807275578861	0.571714318195296	-0.1145716354965	0.118818766751144	-0.26681498838618	-0.315733256016828	0.0533160481755334	-0.288747818323095
0.664	-0.191434730756894	0.42145159838156	-0.572900207429005	0.571860758779332	-0.114409579413168	0.119202870520605	-0.266641190049244	-0.315358412434429	0.0538030374763666	-0.289052017007622
0.665	-0.191252046189636	0.421486350826557	-0.572992321639752	0.57200568488142	-0.114244232869131	0.119585914569051	-0.266467263583835	-0.314981239503226	0.0542930099106448	-0.289355776745521
0.666	-0.191069147957377	0.421521120219728	-0.573083617466847	0.572149094624032	-0.114075623158861	0.119967884470474	-0.266293212006255	-0.314601751190318	0.0547859642778186	-0.289659094945626
0.667	-0.190886033100308	0.421555909187782	-0.573174094108807	0.57229098653451	-0.113903777268121	0.12034876579685	-0.266119038309644	-0.31421996128055	0.0552818983967268	-0.289961969037079
0.668	-0.190702699110573	0.421590720534702	-0.573263750690714	0.572431359343007	-0.113728721923604	0.120728544207493	-0.265944745458889	-0.313835883271156	0.0557808090299689	-0.290264396521332
0.669	-0.190519143959645	0.421625557179443	-0.573352586234359	0.572570211721927	-0.113550483526479	0.121107205547726	-0.26577033635427	-0.313449530284375	0.0562826919457319	-0.29056637505087
0.67	-0.190335365920382	0.421660422109097	-0.573440599646492	0.572707542135965	-0.113369087948999	0.121484735780351	-0.265595813793782	-0.313060915045755	0.0567875420192126	-0.290867902457527
0.671	-0.190151363376255	0.421695318414278	-0.57352778976747	0.572843348795572	-0.113184560320356	0.121861120841662	-0.2654211804446	-0.312670049873425	0.057295353162108	-0.291168976731263
0.672	-0.18996713475789	0.421730249358456	-0.573614155354016	0.572977629734265	-0.112996924952957	0.122236346556011	-0.265246438803939	-0.312276946641295	0.0578061181369086	-0.291469596013174
0.673	-0.189782678583651	0.421765218395205	-0.573699694931993	0.573110383050531	-0.112806205431609	0.122610398643001	-0.265071591164182	-0.311881616820505	0.0583198285029672	-0.291769758573841
0.674	-0.18959799357675	0.421800229125397	-0.573784406757461	0.573241607188396	-0.112612424750036	0.122983262818825	-0.264896639643683	-0.31148407160038	0.0588364747707	-0.292069462756736
0.675	-0.189413078781181	0.421835285246384	-0.573868288918002	0.573371300993981	-0.112415605366814	0.123354924902101	-0.264721586294576	-0.311084321946813	0.059356046658476	-0.292368706924601
0.676	-0.189227933568209	0.421870390491895	-0.57395133938382	0.573499463564864	-0.112215769191568	0.123725370815466	-0.26454643320123	-0.310682378569783	0.0598785333194383	-0.292667489444642
0.677	-0.189042557556599	0.421905548599754	-0.574033556061121	0.573626094205271	-0.112012937604092	0.124094586532676	-0.264371182508764	-0.310278251870392	0.0604039233180879	-0.292965808721248
0.678	-0.188856950514147	0.421940763332768	-0.57411493684944	0.573751192521886	-0.111807131482332	0.124462558059626	-0.264195836451668	-0.309871951942208	0.0609322042850397	-0.293263663220162
0.679	-0.188671112264511	0.421976038472323	-0.574195479567684	0.573874758378448	-0.11159837114956	0.124829271447481	-0.264020397416591	-0.309463488659551	0.0614633626116579	-0.293561051447328
0.68	-0.188485042655298	0.42201137778102	-0.574275181844705	0.573996791645565	-0.111386676266741	0.125194712846211	-0.263844867938931	-0.309052871811276	0.0619973834961892	-0.293857971931595
0.681	-0.188298741660042	0.422046784990053	-0.574354041074435	0.574117292017976	-0.111172065771928	0.125558868588724	-0.263669250618761	-0.308640111206522	0.062534251228155	-0.294154423209626
0.682	-0.18811220954071	0.422082263784657	-0.574432054381701	0.574236259077971	-0.110954557951243	0.125921725227275	-0.263493548099709	-0.308225216704039	0.0630739494562452	-0.294450403769411
0.683	-0.187925446886951	0.422117817794328	-0.574509218585912	0.574353692447856	-0.110734170591354	0.126283269505401	-0.263317763178354	-0.307808198175687	0.063616461262256	-0.294745912051993
0.684	-0.187738454494287	0.422153450579227	-0.574585530175891	0.574469591877942	-0.110510921064747	0.12664348834376	-0.26314189891642	-0.307389065429243	0.0641617691047796	-0.295040946563205
0.685	-0.18755123322869	0.422189165545994	-0.574660985367037	0.57458395734083	-0.110284826326135	0.127002368908952	-0.262965958614301	-0.306967828139568	0.0647098548802646	-0.295335505928992
0.686	-0.187363783995242	0.422224965878983	-0.574735580211812	0.574696789145166	-0.110055902865803	0.127359898724347	-0.262789945682715	-0.306544495832777	0.0652607001434349	-0.295629588864526
0.687	-0.187176107798589	0.422260854598276	-0.574809310535326	0.57480808797294	-0.109824166612972	0.127716065696134	-0.262613863526598	-0.306119077887535	0.065814286289466	-0.295923194217079
0.688	-0.186988205874831	0.42229683466159	-0.574882171764095	0.57491785487389	-0.109589632874723	0.128070858044817	-0.262437715499522	-0.305691583581111	0.0663705945002112	-0.296216321075771
0.689	-0.186800079845437	0.422332908956617	-0.574954158957444	0.575026091293778	-0.109352316413486	0.128424264232622	-0.262261504941107	-0.305262022217283	0.0669296054895073	-0.296508968820961
0.69	-0.186611731768247	0.422369080192954	-0.575025267022864	0.57513279900704	-0.109112231547216	0.128776272876266	-0.262085235275489	-0.304830403187771	0.0674912993947267	-0.296801137127988
0.691	-0.186423164047748	0.422405350857552	-0.575095490901828	0.575237979839844	-0.108869392132006	0.129126872606184	-0.261908910134909	-0.30439673589866	0.0680556559990321	-0.297092825991201
0.692	-0.186234379285961	0.422441723296937	-0.575164825661954	0.575341635453429	-0.108623811555197	0.129476051953926	-0.26173253341404	-0.303961029685629	0.0686226550003699	-0.297384035754487
0.693	-0.186045380192382	0.422478199837128	-0.575233266507057	0.575443767393965	-0.108375502845334	0.129823799372109	-0.26155610919894	-0.303523293797162	0.0691922760508321	-0.297674767163847
0.694	-0.185856169606036	0.422514782860184	-0.575300808715393	0.575544377167867	-0.108124478766529	0.130170103307801	-0.261379641691048	-0.303083537467733	0.069764498624188	-0.297965021414406
0.695	-0.185666750555542	0.422551474824376	-0.575367447588998	0.575643466261027	-0.107870751854089	0.130514952212613	-0.261203135234628	-0.302641770004924	0.0703393019027938	-0.298254800077151
0.696	-0.185477126288854	0.422588278206315	-0.575433178473623	0.575741036302271	-0.107614334431301	0.130858334587195	-0.261026594384482	-0.302198000750946	0.0709166647885163	-0.298544104912726
0.697	-0.185287300268281	0.422625195369335	-0.575497996818881	0.575837089295457	-0.107355238588244	0.131200239082308	-0.260850023885897	-0.301752238936753	0.0714965660163887	-0.298832937709375
0.698	-0.185097276142447	0.422662228470108	-0.575561898224898	0.57593162765032	-0.107093476183025	0.131540654510094	-0.260673428564113	-0.301304493541858	0.0720789842805349	-0.29912130023169
0.699	-0.184907057720632	0.422699379475886	-0.57562487844326	0.57602465401332	-0.106829058907716	0.131879569834361	-0.260496813257364	-0.300854773226464	0.0726638982026011	-0.299409194226343
0.7	-0.18471664896916	0.422736650246585	-0.575686933444151	0.576116171211504	-0.106561998374134	0.132216974219006	-0.260320182862793	-0.300403086354136	0.0732512860919941	-0.299696621425745
0.701	-0.184526054038534	0.422774042615501	-0.575748059548492	0.576206182431738	-0.106292306179034	0.132552856982571	-0.260143542419477	-0.299949441071732	0.0738411257452427	-0.299983583544811
0.702	-0.18433527727989	0.422811558433361	-0.57580825341131	0.576294691297091	-0.106019993903696	0.132887207471788	-0.259966897120595	-0.299493845423314	0.0744333944762162	-0.300270082255306
0.703	-0.18414432317152	0.422849199602946	-0.575867511966598	0.5763817015513	-0.105745073106607	0.133220015030925	-0.259790252274055	-0.299036307485469	0.0750280693004467	-0.300556119213226
0.704	-0.183953196180888	0.422886968137146	-0.575925832553237	0.57646721660794	-0.105467555462293	0.133551269065381	-0.259613613311236	-0.29857683542971	0.075625127083018	-0.300841696154788
0.705	-0.183761900678354	0.422924866171819	-0.57598321303465	0.57655123943446	-0.105187452976109	0.133880959085671	-0.259436985804471	-0.298115437468576	0.0762245444582228	-0.301126814939394
0.706	-0.183570440905521	0.422962895869043	-0.576039651721796	0.57663377272194	-0.104904778046472	0.134209074694683	-0.259260375418632	-0.297652121777247	0.0768262975480127	-0.301411477599071
0.707	-0.183378820958269	0.423001059266949	-0.576095147190976	0.57671481896276	-0.104619543392093	0.134535605609448	-0.259083787841937	-0.297186896449102	0.0774303617975302	-0.301695686443576
0.708	-0.183187044894184	0.423039358193043	-0.576149698147428	0.576794380482949	-0.104331762022644	0.134860541778528	-0.258907228764127	-0.29671976949965	0.0780367121479331	-0.301979444026679
0.709	-0.182995116970138	0.423077794324061	-0.576203303483059	0.57687245962347	-0.104041447309665	0.135183873453003	-0.25873070397621	-0.296250748889277	0.0786453234056465	-0.302262752990835
0.71	-0.182803041814669	0.423116369339205	-0.576255962467646	0.576949058891789	-0.103748613112578	0.135505591131172	-0.258554219544363	-0.295779842525844	0.0792561704829409	-0.302545616037328
0.711	-0.182610824465357	0.423155085036782	-0.576307674781143	0.577024180925396	-0.103453273884668	0.135825685523385	-0.258377781827293	-0.295307058325712	0.0798692283465129	-0.302828035983946
0.712	-0.182418470350396	0.42319394335108	-0.576358440424607	0.577097828420803	-0.103155444715887	0.136144147598333	-0.25820139729278	-0.294832404302384	0.08048447186413	-0.303110015751545
0.713	-0.182225985258	0.423232946301655	-0.576408259755558	0.577170004146703	-0.102855141309761	0.136460968595622	-0.258025072355072	-0.294355888530661	0.0811018758114211	-0.303391558337229
0.714	-0.182033375303134	0.423272095940594	-0.57645713355198	0.577240710930999	-0.102552379919429	0.13677613990799	-0.257848813344835	-0.293877519062953	0.0817214151104417	-0.303672666825021
0.715	-0.181840646935829	0.423311394299639	-0.576505062994535	0.577309951524554	-0.102247177370144	0.137089652942954	-0.257672626554374	-0.293397303927822	0.0823430651865658	-0.303953344402975
0.716	-0.181647807030187	0.42335084333287	-0.576552049680357	0.577377728465175	-0.101939551197655	0.137401499175488	-0.257496518295266	-0.292915251152914	0.0829668021384361	-0.304233594370403
0.717	-0.181454862927651	0.423390444926065	-0.576598095659421	0.577444044116917	-0.101629519681572	0.137711670303071	-0.25732049492068	-0.292431368807939	0.0835926026294559	-0.304513420062787
0.718	-0.181261822223279	0.42343020095538	-0.576643203429378	0.577508900812732	-0.101317101711284	0.138020158277369	-0.257144562825292	-0.291945665141872	0.0842204438203774	-0.304792824712005
0.719	-0.181068692446078	0.423470113262925	-0.57668737588332	0.5775723009206	-0.10100231671038	0.13832695525534	-0.256968728470879	-0.291458148705621	0.0848503034769425	-0.305071811410866
0.72	-0.180875481021215	0.423510183605579	-0.576730616161284	0.577634246909873	-0.100685184719174	0.138632053546061	-0.256792998415264	-0.290968828281596	0.0854821600750122	-0.30535038317328
0.721	-0.180682195538072	0.42355041373051	-0.576772927521728	0.577694741481419	-0.100365726529765	0.138935445514875	-0.256617379284741	-0.290477712712613	0.0861159927620987	-0.3056285429543
0.722	-0.180488844048958	0.423590805511824	-0.576814313351887	0.577753787554035	-0.100043963759445	0.139237123490734	-0.256441877694117	-0.289984810850696	0.0867517810978085	-0.305906293674066
0.723	-0.180295435158041	0.423631361023968	-0.576854777194796	0.57781138813835	-0.0997199187585799	0.139537079711539	-0.256266500194295	-0.289490131591842	0.0873895047358336	-0.306183638262408
0.724	-0.180101977827066	0.4236720825383	-0.576894322749671	0.57786754637405	-0.0993936143822156	0.139835306300541	-0.256091253267435	-0.288993683847773	0.0880291433658919	-0.30646057962881
0.725	-0.179908481054728	0.423712972439664	-0.576932953834128	0.577922265626092	-0.0990650738520328	0.140131795304721	-0.25591614330266	-0.288495476473556	0.088670676851835	-0.30673712062114
0.726	-0.179714953628696	0.423754033071588	-0.576970674283292	0.577975549359234	-0.0987343208368375	0.140426538720693	-0.255741176587233	-0.287995518247223	0.0893140853183247	-0.307013264044718
0.727	-0.179521404019309	0.423795266656769	-0.577007487951476	0.578027400898841	-0.0984013796253721	0.14071952848852	-0.255566359394263	-0.287493817937856	0.0899593491157555	-0.307289012698102
0.728	-0.179327840455625	0.42383667539933	-0.577043398817998	0.578077823370606	-0.0980662751681609	0.141010756546522	-0.255391698042922	-0.286990384373491	0.0906064486701913	-0.307564369409711
0.729	-0.179134271160546	0.423878261609217	-0.577078410993668	0.578126819837143	-0.0977290329440599	0.141300214816136	-0.255217198766352	-0.286485226391323	0.0912553644301034	-0.307839336998546
0.73	-0.178940704486436	0.423920027669207	-0.577112528651243	0.578174393377189	-0.0973896788659648	0.141587895031809	-0.255042867531295	-0.285978352751257	0.0919060771014413	-0.308113918158585
0.731	-0.178747148727508	0.423961975899613	-0.577145755949398	0.57822054704385	-0.0970482393408318	0.141873788658431	-0.254868710072812	-0.28546977215735	0.0925585679165786	-0.308388115466482
0.732	-0.17855361182688	0.424004108511949	-0.57717809694707	0.578265283926175	-0.0967047413569522	0.142157886995545	-0.254694732084917	-0.284959493352539	0.0932128185687822	-0.308661931507756
0.733	-0.178360101301516	0.424046427696709	-0.577209555631968	0.578308607290108	-0.0963592125084723	0.142440181313447	-0.254520939317832	-0.284447525200577	0.0938688108401714	-0.30893536888385
0.734	-0.178166624334972	0.424088935706042	-0.577240136031449	0.578350520628475	-0.0960116809855535	0.142720662920168	-0.254347337550035	-0.283933876721878	0.094526526348189	-0.309208430070342
0.735	-0.177973187918114	0.424131634865726	-0.577269842221192	0.578391027735151	-0.0956621755507881	0.142999323124802	-0.25417393255526	-0.283418557041132	0.0951859467015631	-0.309481117297976
0.736	-0.177779799026114	0.424174527577651	-0.577298678299993	0.578430132875335	-0.0953107255079309	0.143276153175288	-0.254000730089055	-0.282901575295071	0.0958470538460008	-0.309753432550078
0.737	-0.177586464713974	0.424217616357956	-0.577326648449602	0.578467840815661	-0.0949573607063785	0.143551144298999	-0.253827735868713	-0.282382940625428	0.0965098302591027	-0.310025377641408
0.738	-0.177393192004277	0.424260903864491	-0.57735375696898	0.578504156522246	-0.0946021115632646	0.143824287771386	-0.253654955568476	-0.281862662215649	0.0971742589455789	-0.310296954271515
0.739	-0.177199987593317	0.424304392835654	-0.577380008187455	0.578539084777338	-0.0942450090157008	0.144095574933064	-0.253482394838748	-0.281340749274539	0.0978403233681865	-0.310568164018952
0.74	-0.177006857600017	0.42434808598138	-0.577405406370229	0.578572630128343	-0.0938860844342539	0.144364997271082	-0.253310059309194	-0.280817211045393	0.0985080074270449	-0.310839008380679
0.741	-0.176813807571859	0.42439198594632	-0.577429955742258	0.578604797102085	-0.0935253696168852	0.144632546556386	-0.253137954520447	-0.280292056885832	0.0991772955286923	-0.311109488826846
0.742	-0.176620842703564	0.424436095322983	-0.577453660556345	0.578635590312451	-0.0931628968736404	0.144898214881038	-0.252966085792728	-0.279765296339815	0.0998481727096739	-0.311379606697648
0.743	-0.176427968083353	0.424480416610836	-0.577476525035784	0.578665014399048	-0.0927986990560783	0.145161994613753	-0.252794458161263	-0.279236939171003	0.100520624680947	-0.311649363027216
0.744	-0.176235188845437	0.424524952121907	-0.577498553232258	0.578693073992381	-0.0924328093835673	0.145423878355459	-0.252623076465273	-0.278706995339878	0.10119463774386	-0.311918758539984
0.745	-0.176042510223586	0.4245697039214	-0.577519749038549	0.578719773776362	-0.0920652611760384	0.145683858871958	-0.252451945495883	-0.278175474922028	0.101870198782646	-0.312187793798788
0.746	-0.175849937512344	0.424614673921555	-0.577540116370534	0.578745118595345	-0.0916960877741188	0.145941929049836	-0.252281070059288	-0.277642388039912	0.102547295466743	-0.312456469352455
0.747	-0.175657475956308	0.424659864138089	-0.577559659302003	0.578769113600845	-0.0913253226034772	0.146198081945456	-0.252110454931271	-0.277107744865309	0.103225916436118	-0.312724785847483
0.748	-0.175465130688734	0.424705276923562	-0.577578382049227	0.578791764344387	-0.0909529990946084	0.146452310814416	-0.251940104793293	-0.276571555688085	0.103906051258872	-0.31299274406119
0.749	-0.175272906815961	0.424750914984624	-0.577596288851701	0.578813076606613	-0.090579150491003	0.146704609021495	-0.251770024222879	-0.276033831000301	0.104587690232642	-0.313260344865819
0.75	-0.175080809526422	0.424796781220837	-0.577613383882617	0.578833056048996	-0.0902038097515212	0.146954969941895	-0.251600217722	-0.275494581535294	0.105270824148667	-0.31352758922193
0.751	-0.174888844020175	0.424842878592328	-0.577629671256003	0.578851708059963	-0.0898270095718131	0.147203386924692	-0.251430689706936	-0.274953818280589	0.105955444152799	-0.31379447812381
0.752	-0.174697015327157	0.424889210088625	-0.577645155034754	0.578869037862583	-0.0894487824709702	0.147449853286505	-0.251261444428994	-0.274411552514918	0.106641541818296	-0.314061012413675
0.753	-0.174505328234229	0.42493577870597	-0.57765983921484	0.57888505054918	-0.0890691608379933	0.147694362338002	-0.25109248589609	-0.273867795847964	0.107329109310178	-0.314327192626369
0.754	-0.174313787341383	0.424982587415157	-0.577673727746786	0.578899750925315	-0.0886881768128645	0.147936907347606	-0.250923817875116	-0.273322560216323	0.108018139406198	-0.314593018943946
0.755	-0.17412239718756	0.425029639181112	-0.577686824565096	0.578913143448576	-0.0883058620169073	0.148177481403508	-0.25075544398268	-0.272775857806126	0.108708625267592	-0.314858491156282
0.756	-0.17393116245626	0.425076937011264	-0.577699133635698	0.578925232367765	-0.0879222473433361	0.148416077337901	-0.25058736778387	-0.27222770097081	0.109400560087337	-0.315123608650062
0.757	-0.173740088172993	0.425124483957283	-0.577710659072587	0.578936021858573	-0.0875373630346192	0.14865268774541	-0.250419592846766	-0.271678102247734	0.110093936928206	-0.31538837048086
0.758	-0.173549179696298	0.425172283081974	-0.577721405216171	0.578945516095785	-0.0871512389255173	0.148887305015045	-0.25025212281829	-0.271127074385001	0.110788748864504	-0.315652775441198
0.759	-0.173358442488506	0.425220337461238	-0.577731376595971	0.578953719389104	-0.0867639044960594	0.149119921386259	-0.250084961537272	-0.270574630279806	0.111484989144033	-0.31591682211341
0.76	-0.173167881910269	0.425268650190704	-0.577740577877968	0.578960636355035	-0.0863753886738712	0.149350529007716	-0.249918113076345	-0.270020782927645	0.112182651101012	-0.316180508950455
0.761	-0.172977503191389	0.425317224353153	-0.577749013821446	0.578966271928133	-0.0859857196342983	0.149579119963977	-0.249751581664521	-0.26946554545901	0.112881727947799	-0.316443834315313
0.762	-0.172787311498866	0.42536606301909	-0.577756689219186	0.578970631160009	-0.0855949247885849	0.149805686308523	-0.249585371543168	-0.268908931202588	0.113582212706764	-0.316706796484557
0.763	-0.172597312015683	0.42541516928167	-0.577763608870449	0.57897371900037	-0.0852030309227068	0.150030220112419	-0.249419486783425	-0.26835095371397	0.114284098281378	-0.316969393702683
0.764	-0.172407510015758	0.425464546284465	-0.57776977756189	0.578975540249582	-0.0848100643078711	0.150252713511332	-0.249253931159444	-0.267791626753546	0.114987377525618	-0.317231624217334
0.765	-0.172217910883478	0.425514197272452	-0.577775200038804	0.578976099619244	-0.0844160507197249	0.150473158747054	-0.249088708218369	-0.267230964225474	0.115692043235117	-0.317493486213097
0.766	-0.172028520036438	0.425564125592654	-0.577779881003359	0.578975401795194	-0.0840210154327268	0.150691548182653	-0.248923821442794	-0.266668980136176	0.116398088131139	-0.317754977743551
0.767	-0.171839342852372	0.425614334562177	-0.577783825041141	0.578973451556898	-0.0836249832015064	0.150907874308294	-0.24875927434431	-0.266105688603165	0.117105504992443	-0.318016096748239
0.768	-0.171650384712857	0.425664827328624	-0.577787036468489	0.578970253893267	-0.083227978257772	0.151122129784626	-0.24859507053509	-0.265541103905422	0.117814286912682	-0.318276841115255
0.769	-0.171461651114403	0.425715606857085	-0.577789519322843	0.578965813979377	-0.0828300243792279	0.151334307525565	-0.248431213755912	-0.264975240585943	0.118524427590862	-0.318537208722181
0.77	-0.17127314772916	0.425766675968198	-0.57779127748902	0.578960137117209	-0.0824311449648438	0.151544400742368	-0.248267707789407	-0.264408113558058	0.119235921598953	-0.318797197418767
0.771	-0.17108488036223	0.425818037323332	-0.5777923147246	0.578953228791557	-0.0820313629613549	0.151752402883284	-0.2481045563893	-0.263839738119328	0.119948764450431	-0.319056805009107
0.772	-0.170896854814334	0.425869693406364	-0.577792634609021	0.578945094746347	-0.0816307006130674	0.151958307547661	-0.247941763317287	-0.263270129839719	0.120662952491037	-0.319316029292804
0.773	-0.170709076707269	0.425921646609018	-0.577792240590552	0.578935740941041	-0.0812291792514485	0.152162108408269	-0.247779332373126	-0.262699304390026	0.121378482951285	-0.319574868074184
0.774	-0.170521551359951	0.425973899399415	-0.577791136116681	0.578925173451858	-0.0808268192976799	0.1523637990666	-0.247617267320972	-0.262127277475844	0.122095354188241	-0.319833319083468
0.775	-0.170334283802909	0.426026454429768	-0.577789324713053	0.578913398402945	-0.080423640349946	0.152563372936763	-0.247455571758927	-0.261554064935497	0.122813565741119	-0.320091379924192
0.776	-0.170147278981354	0.426079314575145	-0.577786809907731	0.578900421921494	-0.0800196611546612	0.152760823267769	-0.247294249072736	-0.260979682861139	0.123533118059878	-0.320349048098213
0.777	-0.169960542013221	0.42613248300599	-0.577783595076098	0.578886250146818	-0.0796148995248745	0.152956143191855	-0.247133302518724	-0.260404147692104	0.124254012175778	-0.320606321024204
0.778	-0.169774078263211	0.426185963235605	-0.577779683369161	0.578870889310152	-0.0792093724091495	0.153149325763536	-0.246972735269997	-0.259827476338295	0.124976249567757	-0.320863195998705
0.779	-0.169587893223349	0.426239759004641	-0.577775077680219	0.57885434583842	-0.0788030960434121	0.153340364037082	-0.246812550339829	-0.259249686251917	0.12569983218245	-0.321119670118758
0.78	-0.169401992374405	0.426293874047737	-0.577769780621038	0.578836626403988	-0.0783960859227248	0.153529251071586	-0.246652750532327	-0.258670795309231	0.126424762417666	-0.321375740207994
0.781	-0.169216381097868	0.426348311936547	-0.577763794626907	0.578817737883232	-0.0779883565469672	0.153715979838123	-0.246493338511727	-0.258090821563275	0.127151042998663	-0.321631402800419
0.782	-0.169031064657383	0.426403076088204	-0.577757122098658	0.578797687287449	-0.077579921152353	0.153900543174378	-0.246334316923595	-0.257509783099491	0.127878676804273	-0.321886654223315
0.783	-0.168846048309925	0.42645816983655	-0.577749765438983	0.578776481650521	-0.0771707916141454	0.154082933844981	-0.246175688481852	-0.256927698078481	0.128607666706882	-0.322141490709463
0.784	-0.168661337482066	0.426513596445522	-0.577741727032693	0.57875412776901	-0.0767609785007686	0.154263144625854	-0.246017455971644	-0.256344584787345	0.12933801548177	-0.322395908435577
0.785	-0.168476937829002	0.426569359092567	-0.577733009208839	0.578730631905011	-0.0763504911113402	0.15444116831618	-0.245859622209437	-0.25576046157887	0.13006972577113	-0.322649903527531
0.786	-0.16829285507391	0.426625460893196	-0.577723614194939	0.578705999665209	-0.0759393374282789	0.15461699770303	-0.245702190036506	-0.255175346790347	0.130802800011861	-0.322903472055222
0.787	-0.168109094738051	0.426681904904175	-0.577713544055924	0.578680236045357	-0.0755275241113326	0.15479062552192	-0.245545162304887	-0.254589258756412	0.131537240242824	-0.323156609987757
0.788	-0.167925662012206	0.426738694031679	-0.57770280060732	0.578653345546633	-0.0751150566081244	0.154962044406114	-0.245388541791315	-0.254002215938516	0.132273047826404	-0.323409313207243
0.789	-0.167742561884931	0.426795830945299	-0.57769138539145	0.578625332380652	-0.0747019393301283	0.155131246917703	-0.245232331155464	-0.253414237056598	0.133010223295622	-0.323661577588951
0.79	-0.167559799397601	0.426853318090719	-0.577679299698212	0.578596200723552	-0.0742881758128743	0.155298225661504	-0.245076533049308	-0.252825341115426	0.133748766468027	-0.323913399000403
0.791	-0.167377379770558	0.426911157700786	-0.577666544518348	0.57856595483925	-0.0738737687678534	0.155462973359641	-0.244921150226087	-0.252235547389742	0.134488676713745	-0.324164773240079
0.792	-0.167195308293604	0.42696935175241	-0.577653120505857	0.578534599028686	-0.0734587200408331	0.155625482942455	-0.244766185512099	-0.251644875437326	0.135229953144129	-0.324415696032204
0.793	-0.16701359013117	0.427027902015305	-0.577639028036841	0.578502137606531	-0.0730430306080136	0.155785747615823	-0.244611641742851	-0.251053345111067	0.135972594586674	-0.324666163084079
0.794	-0.166832230182327	0.427086810227865	-0.577624267299587	0.578468575015702	-0.0726267006617849	0.155943760766731	-0.244457521752653	-0.250460976496424	0.136716599467766	-0.324916170130925
0.795	-0.166651233033449	0.427146078229421	-0.577608838333164	0.57843391590338	-0.0722097297316173	0.156099515865619	-0.244303828355486	-0.249867789767981	0.137461965815603	-0.32516571291477
0.796	-0.166470603054366	0.427205707980157	-0.577592740979623	0.57839816497505	-0.0717921167822333	0.156253006440765	-0.244150564268185	-0.249273805128557	0.138208691431176	-0.325414787209914
0.797	-0.166290344624878	0.427265701483561	-0.577575974872964	0.578361326728461	-0.0713738602518473	0.156404225971617	-0.24399773203349	-0.248679042884955	0.138956774142319	-0.32566338893464
0.798	-0.166110462331107	0.427326060637378	-0.577558539583959	0.578323405271375	-0.0709549580807128	0.156553167746456	-0.243845334033627	-0.248083523481109	0.139706211950635	-0.325911514176717
0.799	-0.16593096099081	0.427386787143542	-0.577540434713397	0.578284404226715	-0.0705354078260514	0.15669982484032	-0.243693372581948	-0.247487267448987	0.140457002929347	-0.326159159118897
0.8	-0.165751845541792	0.427447882530899	-0.577521659747891	0.578244326693948	-0.0701152068034945	0.156844190180201	-0.24354184998421	-0.246890295382853	0.141209145069732	-0.326406319969594
0.801	-0.165573120903073	0.427509348227124	-0.577502213906199	0.578203175377052	-0.0696943520956995	0.156986256567098	-0.243390768516082	-0.246292627943171	0.141962636359449	-0.3266529929268
0.802	-0.165394791877784	0.427571185607411	-0.577482096209833	0.578160952819044	-0.0692728403850102	0.15712601667273	-0.243240130366556	-0.245694285838571	0.142717475085904	-0.326899174216639
0.803	-0.165216863135603	0.427633395963623	-0.57746130563409	0.578117661506844	-0.0688506677513983	0.157263463103937	-0.243089937635926	-0.245095289773288	0.143473660145885	-0.327144860131086
0.804	-0.165039339281993	0.427695980471811	-0.577439841131989	0.57807330386803	-0.068427829639855	0.157398588508259	-0.242940192370427	-0.244495660412839	0.144231191064045	-0.327390046952771
0.805	-0.164862224988777	0.427758940269492	-0.577417701544271	0.578027882328639	-0.0680043209823547	0.157531385622485	-0.242790896520972	-0.243895418385549	0.144990067662529	-0.327634730896684
0.806	-0.16468552510466	0.427822276548048	-0.577394885514305	0.577981399363601	-0.0675801362866386	0.157661847248207	-0.242642051872661	-0.243294584276516	0.145750289743324	-0.327878908173532
0.807	-0.164509244624437	0.427885990525424	-0.577371391535723	0.577933857344342	-0.0671552696261895	0.157789966247429	-0.242493660060646	-0.242693178610227	0.146511857031828	-0.328122575080759
0.808	-0.164333388540202	0.427950083347312	-0.577347218108395	0.577885258238683	-0.0667297145799491	0.157915735602571	-0.242345722572238	-0.24209122183753	0.147274769253475	-0.328365728063037
0.809	-0.164157961741565	0.428014556011456	-0.577322363778905	0.57783560343529	-0.0663034642273332	0.158039148495506	-0.242198240647746	-0.241488734353381	0.148039026130901	-0.328608363718918
0.81	-0.163982969099166	0.428079409399806	-0.577296827001449	0.577784893716653	-0.0658765112969993	0.158160198362338	-0.242051215230147	-0.240885736575455	0.148804627167481	-0.328850478723866
0.811	-0.163808415714808	0.428144644424106	-0.577270606028318	0.577733129221097	-0.0654488483722857	0.158278878906415	-0.241904647040481	-0.240282249042113	0.149571571301403	-0.329092069739116
0.812	-0.163634307107959	0.428210262141359	-0.577243699000001	0.577680309494596	-0.0650204679596464	0.158395184106421	-0.2417585366339	-0.239678292410896	0.150339856698322	-0.32933313340125
0.813	-0.163460649162132	0.428276263773061	-0.577216104156692	0.577626433705537	-0.0645913624368327	0.158509108257433	-0.241612884370473	-0.239073887300329	0.151109480768956	-0.329573666385996
0.814	-0.163287447916087	0.428342650660435	-0.577187819950442	0.577571500783742	-0.0641615240305249	0.15862064598852	-0.241467690408319	-0.238469054102012	0.15188044020149	-0.329813665467407
0.815	-0.163114709373538	0.428409424190884	-0.57715884502718	0.577515509441778	-0.0637309448344228	0.158729792211018	-0.241322954781515	-0.237863812925193	0.152652730830971	-0.330053127475327
0.816	-0.162942439468588	0.428476585747544	-0.577129178234019	0.577458458302853	-0.0632996168375218	0.158836542097736	-0.24117867751651	-0.23725818372031	0.153426347464677	-0.330292049157213
0.817	-0.162770644202125	0.428544136694929	-0.577098818624178	0.57740034607893	-0.0628675320060542	0.158940891202919	-0.241034858709001	-0.236652186507881	0.154201283876233	-0.330530427119434
0.818	-0.162599329767619	0.428612078359194	-0.577067765366628	0.577341171504011	-0.062434682402526	0.159042835645615	-0.240891498512858	-0.236045841512197	0.154977532947255	-0.330768257928258
0.819	-0.162428502511568	0.428680411936172	-0.577036017669655	0.577280932999807	-0.0620010602775841	0.15914237214461	-0.240748597086623	-0.2354391690376	0.155755086765621	-0.331005538241955
0.82	-0.162258168811375	0.428749138361312	-0.577003574751708	0.577219628464768	-0.0615666581504505	0.159239497816252	-0.240606154648706	-0.234832189183556	0.156533936567506	-0.33124226487355
0.821	-0.162088334981046	0.428818258311101	-0.576970435782257	0.577157255421547	-0.0611314688997479	0.159334209881578	-0.240464171690816	-0.23422492162609	0.157314072586176	-0.331478434779942
0.822	-0.16191900723818	0.428887772339023	-0.576936599845065	0.577093811175071	-0.0606954857720319	0.159426505453122	-0.240322649123502	-0.233617385517735	0.158095484005204	-0.331714045050255
0.823	-0.161750191797614	0.428957680925121	-0.576902065921111	0.577029292783369	-0.0602587022794486	0.159516381530523	-0.240181588213273	-0.233009599441182	0.158878159143877	-0.331949092976675
0.824	-0.161581895029236	0.429027984354427	-0.576866832873664	0.57696369719136	-0.0598211121847709	0.159603835268593	-0.240040990473441	-0.232401581406514	0.159662085832272	-0.332183576154738
0.825	-0.161414123495411	0.429098682546707	-0.576830899545854	0.576897021533595	-0.0593827096819088	0.159688864301874	-0.239900857616246	-0.231793348881362	0.160447251876987	-0.332417492534126
0.826	-0.161246883884712	0.429169774997118	-0.576794264877719	0.576829263193376	-0.0589434895442204	0.159771466860718	-0.239761191540906	-0.231184918842655	0.161233645348862	-0.332650840407889
0.827	-0.161080182969097	0.429241260905785	-0.576756927837973	0.576760419663839	-0.0585034470728309	0.159851641699272	-0.239621994332955	-0.230576307833622	0.162021254487137	-0.332883618345787
0.828	-0.16091402752504	0.42931313939738	-0.576718887240396	0.576690488536037	-0.0580625780268017	0.159929387964737	-0.239483268229764	-0.22996753200278	0.162810067602612	-0.333115825102756
0.829	-0.160748424159029	0.429385409667306	-0.576680141604572	0.576619467551644	-0.0576208786709834	0.160004705066152	-0.239345015573852	-0.229358607140599	0.163600073341426	-0.333347459551606
0.83	-0.160583379203676	0.429458071021688	-0.576640689130504	0.576547354482799	-0.0571783458280583	0.160077592554306	-0.239207238791524	-0.22874954870311	0.164391260982783	-0.333578520709854
0.831	-0.16041889882536	0.429531122889835	-0.576600527798732	0.57647414688709	-0.0567349768845356	0.160148050021034	-0.239069940350988	-0.228140371773415	0.165183620402002	-0.333809007844313
0.832	-0.160254989214121	0.429604564828247	-0.576559655468189	0.576399841954769	-0.0562907697836884	0.160216077070987	-0.238933122713995	-0.227531090959806	0.165977141827151	-0.334038920496932
0.833	-0.160091656637164	0.429678396500075	-0.576518069871764	0.576324436553718	-0.0558457229961294	0.160281673417169	-0.238796788297613	-0.226921720307848	0.166771815686613	-0.334268258380498
0.834	-0.159928907324054	0.429752617635088	-0.576475768589538	0.576247927437404	-0.0553998355035488	0.16034483900358	-0.238660939407029	-0.226312273311265	0.167567632631912	-0.334497021232193
0.835	-0.159766747325237	0.429827227950381	-0.576432749102559	0.576170311459886	-0.0549531068056005	0.160405573996196	-0.23852557820799	-0.225702763014726	0.16836458361584	-0.334725208657827
0.836	-0.159605182472365	0.429902227091041	-0.576389008925617	0.576091585682732	-0.0545055369228702	0.1604638786928	-0.238390706792008	-0.225093202138691	0.169162659885604	-0.334952820021521
0.837	-0.159444218437542	0.429977614645801	-0.576344545641885	0.576011747408631	-0.0540571264162262	0.160519753475907	-0.238256327246813	-0.224483603107487	0.169961852798489	-0.335179854455381
0.838	-0.159283860781152	0.430053390156137	-0.576299356747978	0.575930794151345	-0.0536078764003906	0.16057319878868	-0.238122441689956	-0.223873977879991	0.170762153578747	-0.335406310960676
0.839	-0.159124114896679	0.430129553067533	-0.576253439565104	0.575848723587586	-0.0531577885376906	0.160624215136688	-0.237989052308371	-0.223264337741396	0.171563553320553	-0.335632188556586
0.84	-0.158964985857555	0.430206102694625	-0.576206791348498	0.575765533613115	-0.0527068650168975	0.1606728031178	-0.237856161389153	-0.222654693268554	0.172366043216765	-0.335857486421731
0.841	-0.158806478256869	0.430283038271258	-0.576159409388803	0.575681222410728	-0.0522551084868705	0.160718963419653	-0.237723771311177	-0.222045054402846	0.173169614652032	-0.336082203946561
0.842	-0.158648596138748	0.430360359029837	-0.576111291057623	0.575595788273457	-0.0518025220057312	0.160762696835461	-0.237591884562732	-0.221435430518633	0.17397425900475	-0.336306340713008
0.843	-0.158491343087461	0.430438064191234	-0.57606243384226	0.575509229201016	-0.0513491090307684	0.160804004329361	-0.237460503845892	-0.22082583049925	0.174779967378119	-0.336529896461774
0.844	-0.15833472248661	0.430516152880762	-0.576012835250214	0.575421542611249	-0.0508948733660176	0.160842887075779	-0.237329632200149	-0.22021626282052	0.175586730535542	-0.33675287103687
0.845	-0.158178737794386	0.430594624126727	-0.575962492674977	0.575332725363314	-0.0504398191175795	0.160879346510685	-0.237199273062974	-0.219606735579532	0.176394539046174	-0.336975264350988
0.846	-0.15802339263807	0.430673476969338	-0.575911403406515	0.57524277395226	-0.0499839507603676	0.160913384431849	-0.23706943028434	-0.218997256423418	0.177203383457313	-0.337197076485168
0.847	-0.15786869070092	0.430752710577239	-0.575859564670099	0.575151684710702	-0.0495272732626575	0.160945003009188	-0.236940108099057	-0.218387832437882	0.17801325433958	-0.337418307864507
0.848	-0.157714635477719	0.430832324325856	-0.575806973678949	0.57505945396481	-0.0490697921310808	0.160974204677103	-0.236811311037601	-0.217778470104228	0.178824142176864	-0.337638959295545
0.849	-0.157561230032612	0.430912317724423	-0.575753627822894	0.574966078052294	-0.048611513320744	0.161000992064759	-0.236683043832991	-0.217169175336802	0.17963603726233	-0.337859031891257
0.85	-0.157408476927052	0.4309926901552	-0.575699524821399	0.574871553225192	-0.0481524431028259	0.161025368037731	-0.23655531139576	-0.216559953544874	0.180448929761705	-0.338078527097145
0.851	-0.157256378356281	0.431073440650673	-0.575644662681047	0.574775875695284	-0.0476925879994293	0.161047335833258	-0.236428118852863	-0.215950809696321	0.181262809866441	-0.338297446757983
0.852	-0.157104936358487	0.431154567828147	-0.575589039556495	0.574679041844933	-0.0472319548081787	0.161066899173857	-0.236301471580043	-0.215341748338492	0.182077667918659	-0.338515793079012
0.853	-0.156954152944813	0.431236069951466	-0.575532653657118	0.574581048262743	-0.0467705507087763	0.161084062184841	-0.236175375165494	-0.214732773560531	0.182893494494193	-0.338733568517805
0.854	-0.156804030095074	0.431317945122266	-0.575475503331525	0.574481891461336	-0.0463083833738679	0.161098829166225	-0.236049835315709	-0.214123888985152	0.183710280399241	-0.338950775641752
0.855	-0.156654569669351	0.431400191450445	-0.57541758722851	0.574381567551896	-0.0458454609624214	0.161111204453836	-0.235924857776254	-0.213515097813145	0.18452801658708	-0.33916741701371
0.856	-0.156505773335665	0.431482807054128	-0.575358904230793	0.574280072165704	-0.0453817920318075	0.161121192420135	-0.235800448320609	-0.212906402880356	0.185346694123326	-0.339383495183021
0.857	-0.156357642560929	0.431565789983758	-0.575299453265994	0.574177400568693	-0.0449173854790335	0.161128797491541	-0.235676612788878	-0.212297806724682	0.186166304277904	-0.33959901271805
0.858	-0.156210178653561	0.431649138185417	-0.575239233305698	0.574073547831104	-0.0444522504781346	0.161134024169892	-0.235553357064204	-0.211689311602663	0.186986838651855	-0.339813972221995
0.859	-0.156063382814911	0.4317328495239	-0.57517824342762	0.57396850909665	-0.0439863964052578	0.161136877070402	-0.235430686916438	-0.21108091943051	0.187808289155439	-0.340028376353951
0.86	-0.155917256140617	0.431816921828354	-0.575116482739172	0.573862279858816	-0.0435198328096217	0.16113736088022	-0.235308607866429	-0.2104726317835	0.188630647829733	-0.340242227784571
0.861	-0.155771799560946	0.431901352905958	-0.575053950211874	0.573754856042828	-0.0430525693645394	0.161135480208479	-0.235187125192551	-0.209864450018538	0.189453906737198	-0.340455529060009
0.862	-0.155627013781232	0.431986140531058	-0.574990644524993	0.573646233958038	-0.0425846158199789	0.161131239441489	-0.235066243960851	-0.209256375390993	0.190278058056317	-0.340668282534969
0.863	-0.155482899319036	0.432071282428406	-0.574926564057965	0.573536410282659	-0.042115982063049	0.161124642735039	-0.23494596901295	-0.208648409096588	0.191103094253637	-0.340880490394262
0.864	-0.155339456617697	0.432156776223254	-0.574861706998586	0.573425382101235	-0.041646678180004	0.161115694154366	-0.234826304993589	-0.208040552306843	0.191929008091332	-0.341092154673596
0.865	-0.15519668608443	0.432242619360744	-0.574796071372204	0.573313146921711	-0.0411767144089566	0.161104397842968	-0.234707256411395	-0.207432806198742	0.192755792406078	-0.341303277386507
0.866	-0.15505458804418	0.432328809085602	-0.574729655043941	0.573199702568959	-0.0407061010913814	0.161090758110189	-0.23458882767212	-0.206825171921454	0.193583439930614	-0.341513860712199
0.867	-0.154913162698594	0.432415342495211	-0.57466245575935	0.573085046979907	-0.0402348487254164	0.161074779436807	-0.234471023098681	-0.206217650511402	0.194411943393131	-0.341723906995903
0.868	-0.154772410077794	0.432502216528022	-0.574594471121818	0.572969178022628	-0.0397629680683456	0.161056466480334	-0.234353846938419	-0.205610242828548	0.195241295728896	-0.341933418654904
0.869	-0.154632330004572	0.432589427859984	-0.574525698559135	0.572852093378969	-0.0392904701671368	0.161035824082592	-0.234237303334945	-0.205002949544737	0.196071490132857	-0.34214239817951
0.87	-0.154492922142196	0.432676972883518	-0.574456135402907	0.572733790575891	-0.0388173661974256	0.161012857205075	-0.234121396291497	-0.20439577114707	0.19690251988504	-0.342350848137607
0.871	-0.154354186097529	0.432764847866872	-0.574385779061848	0.572614267224305	-0.03834366718621	0.160987570856017	-0.234006129684097	-0.203788708010333	0.197734378092684	-0.342558771183636
0.872	-0.154216121469029	0.432853049133564	-0.57431462717974	0.572493521244674	-0.0378693838961769	0.160959970091639	-0.233891507297142	-0.203181760586253	0.198567057622935	-0.3427661701151
0.873	-0.154078727808372	0.432941573067625	-0.574242677666131	0.572371550886328	-0.03739452693745	0.160930060029449	-0.233777532773445	-0.202574929527875	0.199400551287618	-0.342973047818289
0.874	-0.153942004564681	0.433030415986095	-0.574169928605779	0.572248354667609	-0.0369191068990241	0.160897845849631	-0.233664209563643	-0.201968215617681	0.200234852026593	-0.343179407119217
0.875	-0.153805951045519	0.433119574069367	-0.574096378177705	0.572123931397566	-0.0364431343379869	0.160863332798669	-0.233551541038688	-0.201361619658502	0.201069952878067	-0.343385250728627
0.876	-0.15367056643243	0.433209043427301	-0.574022024652032	0.571998280204841	-0.0359666196723611	0.160826526136726	-0.233439530618025	-0.200755142510171	0.201905846742314	-0.34359058127242
0.877	-0.153535849930196	0.433298820207766	-0.573946866426652	0.571871400403449	-0.035489573157542	0.160787431027969	-0.233328181740306	-0.200148785266239	0.202742526166446	-0.343795401331236
0.878	-0.153401801028064	0.433388900612142	-0.573870902058796	0.571743291237431	-0.0350120049461468	0.160746052481085	-0.233217497817122	-0.19954254943058	0.203579983441072	-0.343999713504712
0.879	-0.15326841968625	0.433479280762056	-0.573794130217518	0.571613951741838	-0.0345339250615992	0.160702395364439	-0.23310748225614	-0.198936436960605	0.204418210929543	-0.344203520468903
0.88	-0.153135706285719	0.433569956531787	-0.573716549560067	0.571483380759624	-0.0340553433463411	0.160656464376009	-0.232998138411974	-0.198330450165139	0.205257201247396	-0.344406824985465
0.881	-0.153003661446548	0.433660923513966	-0.57363815870648	0.571351576923741	-0.0335762694870095	0.160608263957812	-0.232889469441722	-0.197724591555608	0.206096947087625	-0.344609629944077
0.882	-0.152872285926243	0.433752177074047	-0.573558956376241	0.571218538597261	-0.0330967129666876	0.160557798292715	-0.232781478190224	-0.197118863772544	0.206937440861344	-0.34481193842949
0.883	-0.152741580628568	0.433843712376638	-0.573478941524263	0.571084263958618	-0.0326166829388064	0.160505071416356	-0.232674167170191	-0.196513269654678	0.207778674592268	-0.345013753672604
0.884	-0.152611546708325	0.433935524455451	-0.573398113291781	0.570948751239175	-0.0321361882260147	0.160450087346226	-0.232567538648952	-0.195907812367686	0.208620640249326	-0.345215078963249
0.885	-0.152482185749564	0.434027608322586	-0.573316470735789	0.570811998929623	-0.0316552374103502	0.160392850063971	-0.232461594764049	-0.195302495414607	0.209463330149031	-0.345415917654019
0.886	-0.152353499822554	0.434119958985971	-0.573234012567844	0.570674005914428	-0.0311738387897167	0.160333363314843	-0.232356337544063	-0.194697322533578	0.2103067369531	-0.345616273186598
0.887	-0.152225491357079	0.434212571413957	-0.57315073716233	0.570534771624268	-0.0306920002092887	0.160271630474034	-0.232251768841971	-0.194092297662673	0.21115085319107	-0.345816149137953
0.888	-0.152098162983098	0.434305440521324	-0.573066642712336	0.570394296105731	-0.030209729064711	0.160207654630425	-0.232147890268698	-0.193487425022175	0.211995670761534	-0.346015549272592
0.889	-0.151971517353339	0.434398561157534	-0.572981727297811	0.570252579825984	-0.0297270325757088	0.160141438729207	-0.232044703211647	-0.192882709201687	0.212841180907392	-0.346214477476299
0.89	-0.151845557016796	0.434491928066333	-0.572895988935547	0.570109623323912	-0.0292439180418468	0.160072985603303	-0.231942208914578	-0.19227815519617	0.213687374586893	-0.346412937625687
0.891	-0.151720284518907	0.434585535822873	-0.572809425708167	0.569965426999187	-0.0287603928520649	0.160002297881946	-0.231840408488919	-0.191673768434339	0.214534242773815	-0.346610933509926
0.892	-0.151595702598404	0.434679378843537	-0.572722035905521	0.569819991090823	-0.0282764643017795	0.159929377900419	-0.231739302881291	-0.191069554788065	0.215381776396925	-0.346808468796009
0.893	-0.151471814212815	0.434773451511746	-0.572633818100373	0.569673315718121	-0.0277921394139393	0.159854227720986	-0.231638892877597	-0.190465520554567	0.216229966037831	-0.347005547062173
0.894	-0.15134862239547	0.434867748267071	-0.572544771100181	0.569525400980385	-0.0273074249188081	0.159776849186429	-0.23153917912047	-0.189861672505068	0.217078801796992	-0.347202171840844
0.895	-0.1512261300937	0.434962263537047	-0.572454893877851	0.569376247116627	-0.0268223273977138	0.159697243888122	-0.231440162143808	-0.189258018003703	0.217928273512216	-0.347398346514566
0.896	-0.151104340063716	0.435056991661962	-0.572364185652796	0.569225854608919	-0.0263368534696384	0.159615413127264	-0.231341842420229	-0.188654565059614	0.218778371004271	-0.347594074214119
0.897	-0.150983254888285	0.435151926979008	-0.572272646016187	0.569074224188599	-0.0258510098024178	0.159531358031355	-0.231244220411293	-0.188051322250579	0.219629084046114	-0.34778935793397
0.898	-0.150862877133897	0.435247063969924	-0.572180274950997	0.568921356835281	-0.0253648028983039	0.159445079808156	-0.231147296633369	-0.187448298577261	0.220480402148766	-0.347984200660227
0.899	-0.15074320951452	0.435342397279161	-0.572087072768854	0.568767253748283	-0.0248782389049209	0.159356579865471	-0.231051071683004	-0.186845503332332	0.221332314396684	-0.34817860534851
0.9	-0.150624254929707	0.435437921578443	-0.57199303995753	0.568611916147766	-0.0243913236134992	0.159265859624342	-0.230955546188422	-0.186242946042315	0.222184809522676	-0.348372574919914
0.901	-0.150506016398114	0.435533631413862	-0.571898177040492	0.568455344961971	-0.0239040625743504	0.15917292027771	-0.230860720740997	-0.185640636477711	0.223037876208636	-0.348566112270759
0.902	-0.150388496993262	0.435629521146759	-0.571802484598446	0.568297540646364	-0.0234164611928952	0.159077762770821	-0.230766595844678	-0.185038584740237	0.223891503322302	-0.348759220204307
0.903	-0.150271699828018	0.435725584999541	-0.571705963358824	0.568138503248639	-0.0229285247257167	0.158980387920409	-0.230673171907975	-0.184436801410894	0.224745679870511	-0.348951901416376
0.904	-0.150155628127771	0.435821817135362	-0.57160861422096	0.567978232551665	-0.0224402582925069	0.158880796502268	-0.230580449295145	-0.18383529763495	0.225600394753779	-0.349144158519276
0.905	-0.150040285403176	0.435918211709227	-0.571510438184619	0.567816728115686	-0.0219516669955882	0.158778989265462	-0.230488428388003	-0.183234085158168	0.226455636533868	-0.349335994011409
0.906	-0.149925675534264	0.436014762876821	-0.571411436251534	0.567653989405699	-0.0214627559634572	0.158674966891222	-0.230397109603794	-0.182633176415518	0.227311393362986	-0.349527410343004
0.907	-0.149811802619867	0.436111464772204	-0.57131160945853	0.567490016122729	-0.0209735302197272	0.158568729993188	-0.230306493416537	-0.182032584566801	0.228167653082851	-0.34971840999695
0.908	-0.149698670758028	0.436208311501461	-0.571210958981358	0.567324808382811	-0.0204839945845259	0.158460279215693	-0.230216580442136	-0.181432323388665	0.22902440330943	-0.349908995346222
0.909	-0.149586283986214	0.436305297135037	-0.571109486158001	0.567158366630898	-0.0199941537321751	0.158349615287305	-0.230127371529688	-0.180832407138012	0.229881631311265	-0.350099168540192
0.91	-0.149474646386442	0.436402415680132	-0.571007192515642	0.566990691623133	-0.0195040123107522	0.158236738944021	-0.230038867791511	-0.180232850484217	0.230739323773807	-0.350288931652265
0.911	-0.149363762266655	0.436499661135204	-0.57090407979549	0.56682178446788	-0.019013575024733	0.158121650829348	-0.229951070567323	-0.179633668507013	0.231597466755075	-0.35047828680677
0.912	-0.149253636392283	0.436597027620424	-0.570800149857737	0.566651646382509	-0.018522846613884	0.158004351423351	-0.229863981340316	-0.179034876757553	0.232456045953444	-0.350667236120381
0.913	-0.149144274148094	0.436694509459089	-0.570695404597552	0.566480278203133	-0.0180318317380462	0.157884840926452	-0.229777601630484	-0.17843649133735	0.233315047004097	-0.350855781650388
0.914	-0.149035681471248	0.436792101187153	-0.570589845994122	0.566307680092245	-0.0175405348718498	0.157763119082495	-0.229691932893277	-0.177838528937258	0.234174455456235	-0.351043925438677
0.915	-0.148927864631016	0.436889797485402	-0.570483476215573	0.566133851618132	-0.0170489602619565	0.157639185054217	-0.229606976484311	-0.177241006884223	0.235034256537094	-0.351231669531978
0.916	-0.148820830043284	0.43698759305345	-0.57037629770147	0.565958791924245	-0.0165571119449622	0.157513037390301	-0.229522733670078	-0.176643943239165	0.235894435071073	-0.351419015912423
0.917	-0.148714584204135	0.437085482541774	-0.570268313146081	0.565782499818216	-0.0160649938305315	0.157384674013416	-0.229439205573942	-0.176047356848558	0.236754975609724	-0.35160596640693
0.918	-0.148609133746226	0.437183460579535	-0.570159525382209	0.565604973900456	-0.0155726097624744	0.157254092237994	-0.229356393117999	-0.175451267216348	0.237615862581744	-0.351792522718934
0.919	-0.148504485537282	0.437281521801667	-0.570049937322372	0.565426212733514	-0.015079963468436	0.157121288889389	-0.229274297092285	-0.174855694301174	0.238477080337633	-0.351978686599329
0.92	-0.148400646701499	0.437379660829408	-0.56993955204012	0.565246214899903	-0.0145870585045988	0.15698626053062	-0.229192918253239	-0.174260658464016	0.239338613011245	-0.352164459899238
0.921	-0.148297624513737	0.437477872300753	-0.569828372879676	0.565064978978412	-0.0140938983131348	0.156849003672447	-0.229112257307435	-0.173666180489563	0.240200444288415	-0.352349844416214
0.922	-0.148195426208704	0.437576150955934	-0.569716403499659	0.564882503561181	-0.0136004863127252	0.156709514841027	-0.229032314864694	-0.173072281512753	0.241062557386716	-0.352534841804609
0.923	-0.148094058796649	0.437674491657941	-0.569603647840682	0.564698787306757	-0.0131068259148944	0.156567790543357	-0.228953091473418	-0.172478982932799	0.241924935317994	-0.352719453611759
0.924	-0.147993528966148	0.437772889354837	-0.569490110010634	0.564513828949981	-0.0126129204999921	0.156423827231552	-0.22887458766354	-0.171886306397081	0.242787561122148	-0.352903681257248
0.925	-0.14789384313422	0.43787133905374	-0.569375794201137	0.564327627154797	-0.0121187734453517	0.156277621311834	-0.228796803937197	-0.171294273782589	0.243650417774863	-0.353087526008245
0.926	-0.147795007578436	0.437969835801578	-0.569260704708188	0.564140180274695	-0.0116243882462175	0.156129169177858	-0.228719740753412	-0.170702907123271	0.244513487862349	-0.353270989048784
0.927	-0.147697028427288	0.438068374608248	-0.569144845946458	0.563951486294263	-0.0111297686144089	0.155978467248038	-0.228643398511787	-0.17011222849712	0.245376753441301	-0.353454071509747
0.928	-0.147599911430329	0.438166950312855	-0.569028222473102	0.563761543007048	-0.0106349184095809	0.155825512050927	-0.228567777559412	-0.169522259917649	0.246240196266863	-0.353636774419037
0.929	-0.147503661704998	0.438265557525961	-0.568910839077707	0.563570348288187	-0.0101398415406096	0.155670300320506	-0.228492878265254	-0.168933023308983	0.247103798118229	-0.353819098690026
0.93	-0.1474082836584	0.438364190715269	-0.568792700865531	0.56337790036225	-0.00964454199930867	0.155512829010432	-0.228418701080952	-0.168344540588386	0.24796754091835	-0.354001045156515
0.931	-0.147313781102176	0.43846284433024	-0.568673813318094	0.563184197897157	-0.00914902389925902	0.155353095262803	-0.228345246508809	-0.167756833799025	0.248831406556794	-0.354182614604201
0.932	-0.147220157471091	0.438561512849441	-0.568554182280532	0.562989239855865	-0.00865329143366153	0.155191096372171	-0.228272515031545	-0.167169925201093	0.249695376563815	-0.35436380777193
0.933	-0.147127416055304	0.438660190767296	-0.568433813852432	0.562793025345665	-0.00815734883882519	0.155026829720842	-0.228200507071724	-0.166583837255909	0.250559431974855	-0.354544625259755
0.934	-0.147035560138835	0.438758872619801	-0.568312714380969	0.562595553647419	-0.007661200361243	0.154860292722561	-0.228129223011486	-0.165998592583476	0.25142355354882	-0.354725067420079
0.935	-0.146944592939583	0.438857553101164	-0.568190890580958	0.562396824220861	-0.0071648501683587	0.154691482853463	-0.228058663261139	-0.165414213986568	0.252287722107263	-0.354905134418565
0.936	-0.146854517461291	0.438956227171756	-0.56806834953488	0.562196836444872	-0.00666830228372262	0.154520397748124	-0.227988828291366	-0.164830724477107	0.253151918597932	-0.35508482638941
0.937	-0.146765336500059	0.439054890029894	-0.567945098584908	0.561995589279823	-0.00617156062554583	0.154347035252449	-0.227919718606449	-0.164248147228087	0.254016123796801	-0.355264143486234
0.938	-0.146677052814193	0.439153537060076	-0.567821145317551	0.561793081149405	-0.00567462903175038	0.154171393421051	-0.2278513347225	-0.163666505473696	0.25488031804471	-0.35544308582684
0.939	-0.146589669288147	0.439252163906834	-0.567696497593942	0.561589310009574	-0.00517751117186637	0.15399347050447	-0.227783677117637	-0.16308582239727	0.255744481351997	-0.355621653399117
0.94	-0.146503188999709	0.439350766540616	-0.567571163532728	0.561384273460738	-0.00468021040802345	0.153813264893517	-0.227716746134031	-0.162506121023372	0.256608593737569	-0.355799845980672
0.941	-0.146417615199108	0.43944934119628	-0.567445151495202	0.561177968877937	-0.00418272969756493	0.15363077502255	-0.227650541957033	-0.161927424159869	0.257472635448343	-0.355977663130815
0.942	-0.146332951230595	0.439547884295486	-0.567318470071017	0.560970393571037	-0.00368507158668234	0.15344599930435	-0.227585064708467	-0.161349754427072	0.258336586824668	-0.356155104202742
0.943	-0.146249200434976	0.439646392457561	-0.567191128091916	0.560761544881382	-0.00318723817919065	0.153258936115952	-0.227520314527038	-0.160773134358201	0.259200427988552	-0.356332168337122
0.944	-0.146166366115146	0.439744862615018	-0.567063134721647	0.560551420130994	-0.00268923096794482	0.153069583815808	-0.227456291540748	-0.160197586518992	0.260064138779631	-0.356508854558251
0.945	-0.146084451550114	0.439843292077845	-0.566934499532235	0.560340016599385	-0.00219105077029826	0.152877940780202	-0.227392995772283	-0.159623133574091	0.260927698959854	-0.356685161958108
0.946	-0.146003459943571	0.439941678379407	-0.566805232492551	0.560127331645536	-0.0016926979301666	0.152684005383661	-0.227330427109294	-0.159049798287643	0.261791088354278	-0.356861089805741
0.947	-0.14592339435418	0.440040019095709	-0.566675343861545	0.559913362743583	-0.00119417251145576	0.15248777587668	-0.227268585379398	-0.158477603497632	0.262654286758612	-0.357036637590189
0.948	-0.145844257687395	0.440138311848373	-0.566544844065692	0.55969810729909	-0.000695474312506868	0.152289250327268	-0.227207470403271	-0.157906572077788	0.263517273698891	-0.357211805030585
0.949	-0.145766052650698	0.440236554401664	-0.566413743719279	0.559481562452182	-0.000196602793423454	0.152088426751842	-0.227147081983286	-0.157336726931104	0.26438002830528	-0.357386591984862
0.95	-0.145688781623666	0.440334744738505	-0.5662820537137	0.559263725071419	0.000302443021467571	0.15188530327337	-0.227087419914076	-0.156768091077838	0.265242529512195	-0.357560998332524
0.951	-0.145612446531523	0.440432881132231	-0.566149785188344	0.559044591904828	0.000801664602079124	0.151679878180723	-0.227028484018885	-0.156200687757448	0.266104756442052	-0.357735023947071
0.952	-0.145537048812242	0.440530962211674	-0.566016949455539	0.558824159757374	0.00130106390335896	0.151472150006247	-0.226970274204545	-0.155634540375249	0.266966688596104	-0.357908668635154
0.953	-0.145462589529474	0.440628986912491	-0.565883558001501	0.55860242563371	0.00180064334897709	0.151262117680832	-0.226912790556284	-0.155069672284991	0.267828305705298	-0.358081931973903
0.954	-0.145389069523019	0.440726954309756	-0.565749622505332	0.558379386804226	0.00230040584258704	0.151049780634528	-0.22685603337998	-0.154506106583418	0.268689587484305	-0.358254813216765
0.955	-0.145316489413796	0.440824863489581	-0.56561515476147	0.558155040782428	0.00280035476859615	0.150835138804825	-0.226800003105911	-0.153943866028133	0.26955051356353	-0.35842731129413
0.956	-0.145244849506206	0.440922713533404	-0.565480166518493	0.557929385257994	0.00330049390444849	0.15061819261883	-0.226744700181203	-0.153382973032169	0.270411063596935	-0.358599424809998
0.957	-0.145174149691776	0.441020503522761	-0.565344669438908	0.557702418020323	0.0038008272547331	0.150398942925097	-0.226690125087616	-0.15282344970565	0.271271217376775	-0.358771152104521
0.958	-0.145104389335921	0.44111823252988	-0.565208675251126	0.557474136897748	0.00430135896123244	0.150177390916105	-0.226636278378661	-0.152265317899881	0.272130954815404	-0.358942491396326
0.959	-0.145035567248807	0.441215899650348	-0.565072195872827	0.557244539698063	0.00480209338415333	0.149953538126697	-0.226583160675207	-0.151708599157656	0.27299025583661	-0.359113440834246
0.96	-0.144967681827441	0.441313504015429	-0.56493524341	0.557013624168324	0.0053030352592903	0.149727386461305	-0.226530772728973	-0.15115331464588	0.27384910038047	-0.359283998444636
0.961	-0.14490073117578	0.441411044717239	-0.564797830165217	0.556781388031482	0.0058041898238661	0.149498938225991	-0.226479115495489	-0.150599485187475	0.27470746857029	-0.359454162116973
0.962	-0.144834713074992	0.441508520755049	-0.56465996868228	0.556547828990696	0.00630556289041345	0.149268196198306	-0.226428190094898	-0.150047131311402	0.275565340836442	-0.359623929673093
0.963	-0.14476962493973	0.441605931128851	-0.564521671754862	0.556312944631797	0.00680716085379497	0.149035163688816	-0.226377997736815	-0.149496273273532	0.276422697828271	-0.359793299004933
0.964	-0.144705463812001	0.441703275030116	-0.564382952357469	0.556076732422973	0.0073089906414922	0.148799844510018	-0.226328539706635	-0.14894693108736	0.277279520228964	-0.359962268157027
0.965	-0.144642226308351	0.44180055189526	-0.564243823486917	0.555839189865667	0.00781105964370977	0.148562242884611	-0.226279817365166	-0.148399124519354	0.278135788742447	-0.360130835233464
0.966	-0.144579908591579	0.441897761199909	-0.564104298055078	0.555600314577201	0.00831337563734112	0.148322363395931	-0.226231832104719	-0.147852873027519	0.278991484321077	-0.360298998312561
0.967	-0.144518506479594	0.441994902253224	-0.563964388960697	0.55536010427997	0.00881594668466726	0.148080210942435	-0.226184585343868	-0.147308195667667	0.279846588477665	-0.360466755523629
0.968	-0.144458015586796	0.442091974216344	-0.563824109170173	0.555118556813527	0.00931878100762595	0.147835790652631	-0.226138078583229	-0.146765111056652	0.280701083520094	-0.360634105096096
0.969	-0.1443984313316	0.442188976222405	-0.563683471630064	0.554875670105975	0.0098218869293324	0.147589107831353	-0.226092313419547	-0.146223637511358	0.281554952581391	-0.36080104528183
0.97	-0.144339748771649	0.442285907466887	-0.563542489171212	0.554631442069915	0.0103252729337558	0.147340167908237	-0.226047291510228	-0.145683793162832	0.282408179445064	-0.360967574300738
0.971	-0.144281962370645	0.442382767203957	-0.563401174632606	0.554385870508109	0.0108289477951652	0.147088976352068	-0.22600301454674	-0.145145595797166	0.283260748391952	-0.361133690301437
0.972	-0.144225065924123	0.44247955462346	-0.563259541091865	0.554138953037241	0.0113329207161097	0.146835538652013	-0.225959484270555	-0.144609062653969	0.284112644252304	-0.361299391293848
0.973	-0.144169052731259	0.442576268706931	-0.563117601904465	0.553890686973379	0.0118372013778303	0.14657986037039	-0.225916702497391	-0.144074210455923	0.284963852536061	-0.361464675214988
0.974	-0.144113915783243	0.442672908151758	-0.562975370522312	0.553641069218743	0.0123417998692567	0.146321947159748	-0.225874671104618	-0.143541055524755	0.285814359429573	-0.361629540077524
0.975	-0.144059647751788	0.442769471357319	-0.562832860353154	0.553390096282941	0.0128467266087669	0.146061804749133	-0.225833392029685	-0.14300961377544	0.286664151594936	-0.361793983947164
0.976	-0.144006240835858	0.442865956460659	-0.562690084785872	0.553137764489	0.0133519923918323	0.145799438949011	-0.225792867281137	-0.142479900686115	0.287513215849102	-0.361958004784625
0.977	-0.143953686656889	0.442962361440874	-0.562547057237789	0.552884070276676	0.0138576085022835	0.145534855649601	-0.225753098930709	-0.141951931343694	0.288361538998909	-0.362121600315108
0.978	-0.14390197626575	0.443058684244003	-0.562403791149914	0.552629010448328	0.0143635867048346	0.145268060809282	-0.225714089136482	-0.141425720421145	0.289209108031449	-0.362284767988711
0.979	-0.143851100199759	0.443154922823234	-0.562260299965035	0.552372582257819	0.014869939198539	0.144999060469894	-0.22567584021343	-0.140901282101522	0.290055910434067	-0.362447505113317
0.98	-0.143801048574506	0.443251075054212	-0.562116597110358	0.552114783379597	0.015376678733486	0.14472786080846	-0.22563835473732	-0.140378630124766	0.290901934232829	-0.362609809033665
0.981	-0.143751811154513	0.443347138613332	-0.561972696047339	0.551855611865904	0.0158838188238903	0.144454468217603	-0.225601635647863	-0.139857777886843	0.291747167662863	-0.3627716771487
0.982	-0.143703377300312	0.443443110909334	-0.561828610336441	0.551595066095723	0.0163913738144633	0.144178889374964	-0.225565686243564	-0.139338738422049	0.292591598837605	-0.362933106943968
0.983	-0.143655735833388	0.443538989032275	-0.56168435362215	0.551333144639936	0.0168993586677662	0.143901131253687	-0.225530510071963	-0.138821524310627	0.293435215778847	-0.36309409617188
0.984	-0.143608874946845	0.443634769714965	-0.561539939644137	0.551069846144602	0.0174077886645361	0.143621201108481	-0.225496110809961	-0.13830614765002	0.294278006738788	-0.363254642938478
0.985	-0.14356278222641	0.443730449378622	-0.561395382316754	0.5508051693487	0.0179166793094737	0.143339106469233	-0.22546249214454	-0.137792620089101	0.295119960418166	-0.36341474564491
0.986	-0.143517444777443	0.443826024242956	-0.561250695733154	0.550539113149985	0.0184260463837832	0.143054855102963	-0.22542965768768	-0.137280952848032	0.295961065817371	-0.363574402964647
0.987	-0.143472849363598	0.443921490404179	-0.561105894031763	0.550271676675788	0.0189359059141997	0.142768454963445	-0.225397610956115	-0.136771156689129	0.296801311939069	-0.363733613852592
0.988	-0.143428982436513	0.44401684386179	-0.560960991228138	0.55000285940194	0.0194462740618673	0.14247991422437	-0.2253663553711	-0.136263241813597	0.297640687731727	-0.363892377535656
0.989	-0.143385830108028	0.444112080522597	-0.560816001205188	0.549732661269427	0.0199571670601414	0.142189241413055	-0.225335894273584	-0.135757217709308	0.298479182281523	-0.364050693511981
0.99	-0.143343378202992	0.444207196195623	-0.560670937868917	0.549461082716044	0.0204686012359857	0.1418964454764	-0.225306230978439	-0.135253093049607	0.299316785012586	-0.364208561525603
0.991	-0.143301612344121	0.444302186639081	-0.560525815216932	0.549188124674605	0.0209805930783923	0.141601535655904	-0.2252773688474	-0.134750875704109	0.300153485711978	-0.36436598150015
0.992	-0.143260517933102	0.444397047648256	-0.56038064727633	0.548913788624079	0.0214931592602482	0.141304521326595	-0.225249311319979	-0.134250572818033	0.300989274301332	-0.364522953490637
0.993	-0.143220080115073	0.444491775028379	-0.560235448098561	0.548638076591701	0.0220063165437795	0.141005411960178	-0.225222061860516	-0.133752190868234	0.301824140594926	-0.364679477668884
0.994	-0.143180283883329	0.444586364443905	-0.56009023182709	0.548360990993317	0.0225200816734326	0.14070421715312	-0.225195623863473	-0.13325573566644	0.302658074375964	-0.36483555430938
0.995	-0.143141114209499	0.44468081137435	-0.55994501277946	0.548082534388719	0.0230344713649367	0.140400946633843	-0.225170000579577	-0.132761212346208	0.303491065699581	-0.36499118377819
0.996	-0.143102556019823	0.444775111234847	-0.559799805510316	0.547802709295878	0.0235495023360603	0.140095610279169	-0.225145195069956	-0.132268625349931	0.304323105062843	-0.365146366480516
0.997	-0.143064594092399	0.444869259443622	-0.559654624723377	0.547521518184009	0.0240651913377859	0.139788218143355	-0.225121210174246	-0.13177797840767	0.305154183207514	-0.365301102682387
0.998	-0.143027213048305	0.444963251344835	-0.559509485058673	0.547238963617884	0.0245815551980721	0.139478780429597	-0.225098048488481	-0.13128927447507	0.305984290774862	-0.365455392341785
0.999	-0.142990397443835	0.445057082095091	-0.55936440100623	0.54695504841427	0.0250986107974738	0.139167307422821	-0.22507571236455	-0.130802515610287	0.306813418310013	-0.365609235114775
1	-0.142954131857777	0.445150746564977	-0.559219387001063	0.546669775809264	0.0256163749226127	0.138853809417515	-0.225054203932324	-0.13031770287296	0.307641556608061	-0.365762630418955
1.001	-0.142918400975217	0.445244239238251	-0.559074457577618	0.546383149632959	0.0261348641265739	0.138538296589041	-0.225033525132025	-0.129834836355193	0.308468696953008	-0.365915577487016
1.002	-0.14288318970784	0.445337554176773	-0.558929627495315	0.546095174317549	0.026654094704857	0.138220778863311	-0.225013677759102	-0.12935391532443	0.309294831037147	-0.366068075486322
1.003	-0.142848483208404	0.445430685111849	-0.558784911726033	0.545805854710078	0.0271740826838331	0.13790126591162	-0.224994663506012	-0.128874938344966	0.310119950726388	-0.366220123646699
1.004	-0.142814266664683	0.445523625577764	-0.558640325348386	0.545515195927289	0.0276948437435115	0.137579767197936	-0.224976483953484	-0.128397903293835	0.310944047941655	-0.366371721312756
1.005	-0.142780525058064	0.4456163689836	-0.558495883491156	0.545223203389275	0.0282163932009784	0.137256291961657	-0.224959140487054	-0.127922807303671	0.31176711471813	-0.366522867930254
1.006	-0.142747243127898	0.445708908591245	-0.558351601251842	0.544929882871238	0.0287387460631172	0.136930849220078	-0.224942634219237	-0.127449646695446	0.312589143334641	-0.36667356300189
1.007	-0.142714405526382	0.44580123740578	-0.558207493570192	0.544635240412642	0.0292619169789068	0.13660344783928	-0.224926966022322	-0.126978416955274	0.313410126393638	-0.366823806082316
1.008	-0.142681996995534	0.445893348050566	-0.558063575231178	0.544339282162875	0.0297859200967129	0.136274096613891	-0.224912136640002	-0.126509112837052	0.314230056690281	-0.366973596859814
1.009	-0.142650002456538	0.445985232763775	-0.557919860991217	0.544042014250964	0.0303107689459996	0.135942804367306	-0.224898146786439	-0.126041728560727	0.315048926906515	-0.367122935247497
1.01	-0.142618406962774	0.446076883540538	-0.557776365667648	0.543743442742928	0.0308364764132985	0.135609580043241	-0.224884997200099	-0.125576257918723	0.315866729455069	-0.367271821385669
1.011	-0.14258719556748	0.446168292269127	-0.557633104129179	0.543443573798301	0.0313630548254546	0.135274432751247	-0.224872688656958	-0.125112694247155	0.316683456521826	-0.367420255559662
1.012	-0.1425563532652	0.446259450751632	-0.557490091244127	0.54314241388308	0.0318905160164719	0.134937371851206	-0.224861221979869	-0.124651030361197	0.317499100030738	-0.36756823811251
1.013	-0.142525865075975	0.446350350651216	-0.557347341925867	0.542839969842405	0.0324188712793193	0.134598407050534	-0.22485059807405	-0.124191258505554	0.318313651440835	-0.367715769415439
1.014	-0.142495716214873	0.446440983437821	-0.557204871272359	0.54253624887617	0.032948131291	0.134257548347611	-0.224840817956448	-0.123733370337678	0.319127101453405	-0.367862849860807
1.015	-0.142465892261165	0.446531340365737	-0.557062694572974	0.542231258477515	0.0334783061267525	0.133914805884027	-0.224831882740306	-0.123277356923665	0.319939439804991	-0.368009479801587
1.016	-0.14243637923787	0.446621412505266	-0.55692082712762	0.54192500640014	0.0340094053650632	0.133570189933957	-0.224823793557886	-0.12282320879397	0.320750655386889	-0.368155659461945
1.017	-0.142407163534104	0.446711190770289	-0.556779284045317	0.541617500646046	0.0345414381943209	0.13322371100412	-0.22481655143654	-0.12237091607523	0.321560736592813	-0.368301388928016
1.018	-0.142378231670184	0.446800665882946	-0.556638080126736	0.541308749344174	0.0350744134475088	0.132875379888662	-0.224810157205026	-0.12192046852463	0.322369671483522	-0.368446668195627
1.019	-0.142349570066793	0.446889828361539	-0.556497229884595	0.540998760608698	0.0356083395442955	0.132525207689786	-0.224804611482379	-0.121471855402749	0.323177447590824	-0.368591497171896
1.02	-0.142321165017256	0.446978668550826	-0.556356747639323	0.540687542577233	0.0361432243829857	0.132173205832199	-0.224799914719379	-0.121025065315043	0.323984051651586	-0.368735875667759
1.021	-0.142293002838247	0.44706717662101	-0.556216647559129	0.540375103511399	0.0366790753085172	0.131819386016196	-0.22479606726497	-0.120580086103731	0.324789469668526	-0.368879803402562
1.022	-0.142265070028253	0.447155342601642	-0.556076943712966	0.540061451716263	0.0372158991287483	0.131463760115076	-0.224793069449337	-0.120136904808351	0.325593687241125	-0.369023279995294
1.023	-0.14223735330083	0.447243156497541	-0.555937650185666	0.539746595397402	0.0377537020068011	0.131106340134896	-0.224790921615023	-0.119695507713256	0.326396689848525	-0.369166304978258
1.024	-0.142209839482465	0.447330608369213	-0.555798781116799	0.539430542703841	0.0382924893005189	0.130747138285005	-0.224789624038767	-0.119255880434266	0.32719846300018	-0.369308877814668
1.025	-0.142182515377536	0.447417688346765	-0.555660350624272	0.539113301823729	0.0388322655180623	0.130386167041304	-0.22478917684107	-0.118818007941915	0.327998992239957	-0.369450997916252
1.026	-0.14215536767455	0.447504386629942	-0.555522372675487	0.538794880964877	0.0393730343454839	0.13002343912772	-0.224789580011225	-0.118381874521945	0.328798263038088	-0.369592664737998
1.027	-0.142128382939439	0.447590693417375	-0.555384860976933	0.538475288372439	0.039914798667246	0.129658967427506	-0.224790833489975	-0.117947463776857	0.329596260760667	-0.369733877913883
1.028	-0.142101547674079	0.447676598764441	-0.555247828988159	0.538154532412502	0.0404575606019964	0.12929276485115	-0.224792937184736	-0.117514758690545	0.330392970723259	-0.369874637267592
1.029	-0.142074848290323	0.447762092500908	-0.555111290007954	0.537832621533299	0.0410013215666302	0.128924844263728	-0.224795890934722	-0.117083741686198	0.331188378189279	-0.370014942707241
1.03	-0.142048270981375	0.447847164287558	-0.55497525717873	0.537509564082432	0.0415460823204392	0.128555218488417	-0.224799694485396	-0.116654394667452	0.331982468258063	-0.370154794172271
1.031	-0.142021801668519	0.447931803770354	-0.554839743426508	0.537185368137235	0.0420918429140648	0.128183900283342	-0.224804347425293	-0.116226699100676	0.332775225676738	-0.370294191560512
1.032	-0.141995426082901	0.448016000714576	-0.554704761400319	0.536860041477732	0.0426386025819758	0.127810902308476	-0.224809849071581	-0.115800636168555	0.33356663480155	-0.370433134527204
1.033	-0.14196912986618	0.448099745018159	-0.554570323447209	0.536533591697421	0.0431863597551046	0.12743623713311	-0.224816198401068	-0.115376186896956	0.334356679843625	-0.370571622354321
1.034	-0.141942898639179	0.44818302661041	-0.554436441697247	0.536206026360733	0.0437351121782639	0.127059917275104	-0.224823394050142	-0.114953332104126	0.335145345152012	-0.370709653998013
1.035	-0.141916718044293	0.448265835323301	-0.554303128139618	0.535877353140001	0.0442848569670536	0.126681955281715	-0.224831434360868	-0.11453205224203	0.335932615257668	-0.370847228174844
1.036	-0.141890573684638	0.448348160799074	-0.554170394535423	0.535547579844383	0.0448355906412995	0.126302363787307	-0.224840317457338	-0.114112327337376	0.336718474656241	-0.37098434342864
1.037	-0.141864450947592	0.448429992435391	-0.554038252350015	0.535216714304743	0.0453873091771246	0.125921155496366	-0.224850041293565	-0.113694137059414	0.337502907470981	-0.371120998180572
1.038	-0.141838334848656	0.44851131935695	-0.553906712819789	0.534884764278821	0.0459400080162476	0.125538343170686	-0.224860603661869	-0.113277460780547	0.338285897251059	-0.371257190705077
1.039	-0.14181220997918	0.448592130437108	-0.553775786957518	0.534551737467798	0.0464936820311924	0.125153939649312	-0.224872002157621	-0.112862277565619	0.339067427111595	-0.371392919071733
1.04	-0.141786060531083	0.448672414357177	-0.553645485462874	0.534217641539925	0.047048325412755	0.124767957867486	-0.224884234124976	-0.112448566175437	0.339847480039062	-0.371528181162187
1.041	-0.141759870384831	0.448752159640852	-0.553515818712294	0.533882484119222	0.0476039315270812	0.124380410900829	-0.224897296679423	-0.112036305151205	0.340626038964994	-0.371662974713381
1.042	-0.141733623225048	0.448831354680477	-0.553386796896349	0.533546272726052	0.0481604929127172	0.123991312034771	-0.224911186789405	-0.111625472920147	0.341403086528678	-0.371797297332779
1.043	-0.141707302604549	0.448909987815106	-0.55325843021166	0.533209014641955	0.0487180013848239	0.123600674805334	-0.224925901331054	-0.111216047864556	0.342178604875421	-0.371931146553265
1.044	-0.14168089197861	0.448988047394156	-0.553130728919929	0.532870716794691	0.049276448074519	0.123208513030119	-0.224941437090275	-0.110808008376287	0.342952575811058	-0.372064519921267
1.045	-0.141654374734235	0.449065521727819	-0.553003703298753	0.532531385737858	0.0498358233930398	0.122814840834873	-0.224957790714757	-0.110401332927473	0.343724981129207	-0.372197415059914
1.046	-0.141627734123621	0.449142399018989	-0.552877363684723	0.532191027638713	0.0503961170322148	0.12241967262227	-0.224974958663594	-0.109996000103967	0.344495802656063	-0.3723298296943
1.047	-0.141600953135268	0.449218667405956	-0.552751720552155	0.5318496482394	0.0509573180591003	0.122023023043705	-0.224992937207256	-0.109591988502241	0.345265021970433	-0.372461761649176
1.048	-0.141574014480762	0.449294315068058	-0.552626784543348	0.531507252843158	0.0515194150416951	0.121624907020977	-0.225011722500665	-0.109189276569665	0.346032620182821	-0.372593208839785
1.049	-0.141546900735696	0.449369330301507	-0.552502566496872	0.531163846341121	0.0520823961079556	0.121225339731269	-0.225031310718814	-0.108787842613953	0.346798578034965	-0.372724169252397
1.05	-0.141519594471236	0.449443701571702	-0.552379077438695	0.530819433289292	0.052646248945904	0.120824336552077	-0.225051698174535	-0.10838766497862	0.34756287621986	-0.372854640911528
1.051	-0.141492078216578	0.449517417600277	-0.552256328569482	0.530474017992489	0.0532109607891861	0.120421913040555	-0.225072881354708	-0.107988722165624	0.348325495624754	-0.372984621864412
1.052	-0.141464334287245	0.449590467460208	-0.552134331258459	0.530127604534126	0.0537765183639008	0.120018084921482	-0.225094856907121	-0.107590992832291	0.349086417299497	-0.373114110209093
1.053	-0.141436344655029	0.449662840586803	-0.552013096911758	0.529780196694259	0.054342907830187	0.119612868063205	-0.225117621639885	-0.10719445575934	0.34984562228584	-0.373243104088989
1.054	-0.141408090995373	0.449734526656362	-0.551892636790832	0.529431797749877	0.0549101148222786	0.119206278516792	-0.225141172526951	-0.106799089813314	0.350603091611731	-0.373371601547375
1.055	-0.141379554863594	0.449805515411039	-0.551772961992974	0.529082410364888	0.0554781245708172	0.118798332610657	-0.225165506684783	-0.106404873836761	0.351358806484553	-0.373499600351714
1.056	-0.141350717816884	0.449875796581413	-0.55165408355146	0.52873203665615	0.0560469219951156	0.118389047027207	-0.225190621331934	-0.106011786549255	0.352112748485324	-0.373627097941735
1.057	-0.141321561384747	0.449945359918619	-0.551536012520199	0.528380678219682	0.0566164917271361	0.117978438848851	-0.225216513730813	-0.105619806589435	0.352864899602294	-0.373754091481885
1.058	-0.14129206692197	0.450014195238346	-0.551418759990826	0.52802833609906	0.057186818100855	0.117566525564331	-0.225243181118093	-0.105228912600589	0.353615242033137	-0.373880577982832
1.059	-0.141262215452487	0.450082292424755	-0.551302336976837	0.527675010896279	0.057757885130563	0.117153325042574	-0.225270620670027	-0.104839083266094	0.354363757932324	-0.374006554413567
1.06	-0.141231987625521	0.450149641375708	-0.551186754234485	0.527320702993907	0.0583296764842086	0.116738855460915	-0.225298829480341	-0.10445029734822	0.355110429393805	-0.374132017731648
1.061	-0.141201363801377	0.450216231911544	-0.551072022168609	0.526965412718249	0.0589021754516141	0.116323135181505	-0.225327804510435	-0.104062533708315	0.355855238682948	-0.374256964952715
1.062	-0.141170324181924	0.450282053721689	-0.550958150817417	0.526609140414746	0.0594753649334588	0.115906182693625	-0.225357542577798	-0.103675771214618	0.356598168491502	-0.374381393318422
1.063	-0.14113884887752	0.450347096334297	-0.550845149913433	0.526251886411599	0.0600492275117982	0.115488016660822	-0.225388040416009	-0.103289988584249	0.357339201960814	-0.374505300379085
1.064	-0.141106917871889	0.450411349056988	-0.550733029033868	0.525893650787667	0.0606237455831963	0.115068655995011	-0.225419294725253	-0.102905164360684	0.358078322465754	-0.374628683919864
1.065	-0.141074510956855	0.450474800931948	-0.55062179773559	0.525534433054988	0.06119890143148	0.114648119956776	-0.225451302169819	-0.102521277068974	0.358815513485332	-0.374751541919786
1.066	-0.141041607695157	0.450537440711609	-0.550511465607819	0.525174231995764	0.0617746771751578	0.114226428216118	-0.225484059363545	-0.102138305369453	0.359550758709359	-0.37487387261043
1.067	-0.141008187415682	0.4505992568481	-0.550402042257175	0.524813045672984	0.0623510546614325	0.113803600771577	-0.225517562876161	-0.101756228132547	0.3602840421684	-0.37499567446743
1.068	-0.140974229266566	0.45066023753295	-0.550293537275918	0.524450871474391	0.0629280154168026	0.113379657845474	-0.225551809237753	-0.101375024466054	0.361015348209444	-0.375116946079207
1.069	-0.140939712311698	0.450720370798179	-0.550185960338708	0.524087706200567	0.0635055407165244	0.112954619891836	-0.225586794923167	-0.100994673706889	0.3617446613458	-0.375237686031335
1.07	-0.140904615559475	0.450779644667672	-0.550079321434966	0.523723546305079	0.0640836117573912	0.112528507650778	-0.225622516346281	-0.100615155408234	0.362471966116297	-0.375357892875898
1.071	-0.140868917836632	0.450838047285262	-0.549973630995432	0.523358388195548	0.064662209833525	0.11210134214288	-0.225658969864163	-0.100236449296996	0.363197247081295	-0.375477565102233
1.072	-0.140832597603055	0.450895566903882	-0.549868899844928	0.522992228395407	0.0652413164216304	0.111673144584716	-0.225696151736531	-0.0998585352424092	0.363920488983911	-0.375596701055176
1.073	-0.14079563290518	0.450952191740702	-0.549765139121033	0.52262506354472	0.0658209131643828	0.111243936285821	-0.225734058054568	-0.0994813934320347	0.364641676920703	-0.37571529889
1.074	-0.140758001489084	0.451007909895662	-0.549662360233921	0.522256890318044	0.0664009818064431	0.11081373859099	-0.225772684744509	-0.0991050046614547	0.365360796343908	-0.375833356621439
1.075	-0.140719680963636	0.451062709448452	-0.549560574942773	0.521887705308456	0.0669815041453716	0.110382572851139	-0.225812027670667	-0.0987293503804313	0.366077832972523	-0.375950872150853
1.076	-0.140680648999181	0.451116578589721	-0.549459795474892	0.521517504924597	0.0675624620037407	0.109950460383808	-0.225852082712669	-0.098354412513134	0.3667927727758	-0.376067843200798
1.077	-0.140640883490552	0.451169505669607	-0.549360034456514	0.521146285319896	0.0681438372409344	0.109517422436414	-0.225892845752048	-0.0979801733593894	0.367505602023137	-0.376184267242352
1.078	-0.140600362526061	0.451221479220558	-0.549261304736522	0.520774042367146	0.0687256118633457	0.109083480175925	-0.225934312668295	-0.0976066156669372	0.368216307336528	-0.37630014150447
1.079	-0.140559064256982	0.451272487976779	-0.549163619328276	0.520400771696407	0.0693077681798279	0.108648654689994	-0.225976479383938	-0.0972337227439041	0.368924875709409	-0.376415463056291
1.08	-0.140516966863652	0.451322520846372	-0.549066991439025	0.520026468775867	0.0698902889176606	0.108212966972244	-0.226019341875702	-0.0968614784499067	0.369631294456342	-0.376530228881346
1.081	-0.140474048578983	0.451371566843026	-0.548971434530366	0.519651129040485	0.0704731573305502	0.107776437932363	-0.226062896118395	-0.0964898670538279	0.370335551143262	-0.376644435900148
1.082	-0.140430287713494	0.451419614987106	-0.54887696233281	0.519274748034814	0.0710563572822735	0.107339088444432	-0.226107138037556	-0.096118873101	0.371037633597804	-0.376758080974354
1.083	-0.140385662700017	0.451466654229318	-0.548783588721328	0.518897321451315	0.0716398732052834	0.106900939328049	-0.22615206354509	-0.0957484813608852	0.37173752997197	-0.376871160977873
1.084	-0.140340152121809	0.451512673468713	-0.54869132763332	0.51851884509174	0.0722236899860471	0.106462011313232	-0.22619766857608	-0.095378676860943	0.372435228722359	-0.376983672921544
1.085	-0.140293734711737	0.451557661619342	-0.548600193129197	0.518139314872708	0.0728077930014977	0.106022325126163	-0.22624394904387	-0.0950094449934818	0.373130718464741	-0.377095613970137
1.086	-0.140246389329778	0.451601607687205	-0.548510199371932	0.517758726838303	0.0733921683301488	0.105581901544494	-0.226290900806941	-0.09464077160872	0.373823987822865	-0.377206981324083
1.087	-0.140198094926868	0.45164450084571	-0.548421360464685	0.517377077074176	0.0739768028382294	0.105140761304724	-0.226338519723363	-0.0942726430481824	0.374515025405884	-0.377317772108658
1.088	-0.140148830545273	0.451686330410646	-0.548333690330881	0.516994361533954	0.0745616840186845	0.104698925058497	-0.226386801734958	-0.0939050461612154	0.375203819957436	-0.377427983292199
1.089	-0.140098575396155	0.451727085738229	-0.548247202736848	0.51661057588586	0.0751467998515824	0.104256413471608	-0.226435742891812	-0.0935379683152983	0.37589036057138	-0.377537611584615
1.09	-0.140047308996159	0.451766756226938	-0.548161911403399	0.516225715474295	0.075732138833331	0.103813247298677	-0.226485339295058	-0.0931713973202928	0.376574636740933	-0.377646653426596
1.091	-0.139995011251186	0.451805331382921	-0.548077830081526	0.515839775393986	0.0763176899902899	0.103369447335029	-0.226535587003358	-0.0928053212698229	0.377256638213052	-0.377755105119131
1.092	-0.139941662354496	0.451842800787463	-0.547994972570384	0.51545275057958	0.0769034428030008	0.102925034332882	-0.226586481965238	-0.0924397285035534	0.377936354881095	-0.377862962925561
1.093	-0.139887242534058	0.451879154017858	-0.547913352763105	0.515064635855494	0.0774893871855289	0.102480028962471	-0.226638020022409	-0.0920746077645742	0.378613776862526	-0.377970223067668
1.094	-0.139831731872839	0.451914380660927	-0.547832984698518	0.514675425986807	0.0780755135571491	0.102034451800317	-0.226690196950704	-0.0917099483393534	0.379288894712062	-0.378076881683924
1.095	-0.139775110380001	0.451948470468655	-0.547753882565142	0.514285115777996	0.0786618129466629	0.101588323335849	-0.226743008505679	-0.0913457400670456	0.379961699552194	-0.378182934779686
1.096	-0.139717358217844	0.451981413520421	-0.547676060695495	0.513893700217122	0.0792482771112576	0.101141664021113	-0.226796450492673	-0.0909819733539627	0.380632182951297	-0.378288378221556
1.097	-0.139658455847022	0.452013200227928	-0.547599533582548	0.51350117459949	0.0798348985860029	0.100694494307599	-0.226850518811606	-0.0906186392768888	0.381300336711845	-0.378393207823758
1.098	-0.139598384046475	0.452043821264627	-0.547524315915117	0.513107534568443	0.0804216705634807	0.100246834586195	-0.226905209440852	-0.0902557296551641	0.381966152844754	-0.378497419431264
1.099	-0.139537123890165	0.452073267542732	-0.547450422605907	0.512712776072124	0.0810085867272231	0.0997987050923422	-0.226960518446295	-0.0898932369644768	0.382629623758238	-0.37860100893973
1.1	-0.139474656676313	0.452101530198816	-0.54737786877749	0.512316895243386	0.0815956412675561	0.0993501258941281	-0.227016442027302	-0.0895311541659465	0.383290742456223	-0.378703972307826
1.101	-0.139410963878854	0.452128600571862	-0.547306669751494	0.511919888271189	0.0821828290428207	0.0989011169269748	-0.227072976507519	-0.0891694746329369	0.383949502605204	-0.378806305556761
1.102	-0.139346027198175	0.452154470237493	-0.547236841131174	0.511521751379786	0.0827701456662025	0.0984516979924262	-0.227130118315617	-0.088808192195745	0.384605898519479	-0.378908004767365
1.103	-0.139279828611612	0.452179131104572	-0.547168398921895	0.511122480877354	0.0833575874748564	0.0980018887501337	-0.227187864054108	-0.0884473011871432	0.385259925141704	-0.379009066133427
1.104	-0.139212350397552	0.452202575478304	-0.547101359525292	0.510722073164967	0.0839451514608404	0.0975517087208014	-0.22724621059936	-0.0880867964478811	0.385911578088161	-0.379109486049274
1.105	-0.139143575189016	0.452224796026769	-0.547035739576707	0.510320524763465	0.0845328352000499	0.0971011772585977	-0.227305155128269	-0.087726673318587	0.386560853730342	-0.379209261190208
1.106	-0.139073485987057	0.452245785771558	-0.546971555771027	0.509917832433761	0.0851206368033467	0.0966503135115623	-0.22736469505037	-0.0873669276671431	0.387207749150945	-0.379308388509083
1.107	-0.139002066099933	0.452265538157003	-0.546908824781461	0.509513993324639	0.0857085548545385	0.0961991363929163	-0.227424827921613	-0.0870075559484219	0.387852261968026	-0.379406865107625
1.108	-0.138929299106834	0.45228404707301	-0.546847563237887	0.509109005152865	0.0862965883284611	0.095747664518171	-0.227485551433051	-0.0866485552221905	0.388494390147859	-0.379504688166576
1.109	-0.138855168902789	0.45230130684693	-0.546787787776455	0.508702866441987	0.0868847366016792	0.0952959161080145	-0.227546863438761	-0.086289923142343	0.389134131862636	-0.37960185501099
1.11	-0.138779659784856	0.452317312257004	-0.546729515172221	0.508295576607561	0.0874729995669638	0.0948439089064242	-0.227608761895972	-0.0859316579432153	0.389771485434845	-0.379698363091245
1.111	-0.138702756517867	0.452332058489424	-0.546672762397738	0.507887135778476	0.0880613777243115	0.0943916601513617	-0.227671244692294	-0.0855737583827678	0.390406449318494	-0.37979420983105
1.112	-0.138624444331742	0.452345541046536	-0.546617546533208	0.507477544615811	0.0886498721454615	0.0939391866470072	-0.22773430948714	-0.0852162236841629	0.391039021948309	-0.379889392542045
1.113	-0.138544708861261	0.452357755713226	-0.546563884660494	0.507066804286293	0.0892384842910929	0.0934865049168852	-0.227797953673191	-0.0848590535713215	0.391669201429753	-0.379983908456722
1.114	-0.138463536090865	0.452368698602493	-0.546511793744129	0.506654916500423	0.089827215781217	0.0930336313064291	-0.227862174415785	-0.0845022484204687	0.392296985295845	-0.380077754780965
1.115	-0.138380912341595	0.45237836619976	-0.546461290404702	0.506241883590071	0.0904160682840644	0.0925805820058586	-0.227926968676561	-0.0841458093830174	0.392922370549281	-0.380170928763629
1.116	-0.138296824310271	0.452386755363259	-0.546412390741472	0.505827708629175	0.0910050435813146	0.0921273730848458	-0.227992333210754	-0.0837897383131251	0.393545353897826	-0.380263427807756
1.117	-0.138211259120197	0.452393863301554	-0.546365110400445	0.505412395549571	0.0915941436946233	0.0916740205062332	-0.228058264604475	-0.0834340376156473	0.3941659319	-0.380355249546629
1.118	-0.138124204259193	0.452399687509027	-0.546319464764414	0.504995949182381	0.0921833709308338	0.091220540067243	-0.228124759337207	-0.0830787101415522	0.394784100936324	-0.380446391848937
1.119	-0.138035647409422	0.452404225650642	-0.546275469013661	0.504578375203375	0.0927727278008665	0.0907669473503451	-0.228191813776726	-0.08272375908366	0.395399857154731	-0.380536852828508
1.12	-0.137945576364446	0.452407475496179	-0.546233138006575	0.504159680066253	0.0933622168873838	0.0903132577662297	-0.228259424120753	-0.0823691879581855	0.396013196524287	-0.380626630872368
1.121	-0.137853979066923	0.452409434963963	-0.546192486164362	0.503739870932239	0.093951840784899	0.0898594867051242	-0.22832758635468	-0.0820150006651	0.396624114990173	-0.380715724645279
1.122	-0.137760843660121	0.452410102240741	-0.546153527535502	0.503318955519251	0.0945416020759469	0.0894056496717381	-0.228396296230372	-0.081661201444933	0.397232608616662	-0.380804133114775
1.123	-0.13766615858376	0.452409475931923	-0.546116275942838	0.502896941978518	0.0951315032160772	0.0889517622389011	-0.228465549266081	-0.0813077947949206	0.397838673647509	-0.380891855583769
1.124	-0.137569912677899	0.45240755513076	-0.546080745045015	0.502473838910184	0.0957215463720203	0.0884978399028288	-0.228535340787488	-0.0809547854432609	0.39844230648455	-0.380978891664327
1.125	-0.137472095111822	0.452404339358791	-0.546046948355817	0.502049655372745	0.0963117333396097	0.0880438980144382	-0.228605665995163	-0.0806021782790266	0.399043503619804	-0.381065241247831
1.126	-0.137372695152437	0.452399828476021	-0.546014899276108	0.501624400892348	0.0969020655456736	0.0875899517779458	-0.228676520034493	-0.0802499782521984	0.399642261703991	-0.381150904449067
1.127	-0.137271701996611	0.452394022604154	-0.54598461112363	0.501198085663829	0.097492544077352	0.087136016274217	-0.228747898037737	-0.0798981903481266	0.40023857786462	-0.3812358814488
1.128	-0.137169104780833	0.452386922044919	-0.545956097136504	0.500770720842725	0.0980831697102384	0.0866821065317768	-0.228819795093947	-0.0795468195728822	0.40083245004737	-0.381320172370202
1.129	-0.137064892716668	0.452378527256548	-0.545929370375076	0.50034231868603	0.0986739428602443	0.0862282375887801	-0.228892206214648	-0.079195870896056	0.4014238771402	-0.381403777254675
1.13	-0.136959055267	0.452368838957129	-0.545904443623513	0.499912892517691	0.0992648634436211	0.0857744244549917	-0.228965126385831	-0.078845349239666	0.402012858866696	-0.381486696029265
1.131	-0.136851582271553	0.4523578583103	-0.545881329468331	0.499482456665144	0.0998559308310699	0.0853206819987691	-0.229038550622434	-0.0784952595037521	0.402599395568844	-0.381568928524346
1.132	-0.136742463933776	0.452345587067656	-0.545860040391116	0.499051026432818	0.100447144006768	0.0848670248695585	-0.229112473912049	-0.0781456065368717	0.403183488069679	-0.381650474569177
1.133	-0.136631690658255	0.452332027567025	-0.545840588680694	0.498618618011881	0.101038501752477	0.0844134675017417	-0.22918689110814	-0.0777963950602829	0.403765137686196	-0.381731333972573
1.134	-0.136519252903528	0.452317182632356	-0.545822986298583	0.498185248321426	0.101630002653364	0.0839600241173586	-0.22926179688652	-0.0774476296168297	0.404344346229253	-0.381811506396882
1.135	-0.136405141262457	0.452301055481685	-0.545807244825542	0.49775093496933	0.102221644966131	0.0835067087099083	-0.22933718575292	-0.0770993146382397	0.404921115842491	-0.381890991324504
1.136	-0.13628934667793	0.452283649689562	-0.54579337547457	0.497315696369926	0.102813426532013	0.0830535350909089	-0.22941305209433	-0.076751454583068	0.405495448773837	-0.381969788120382
1.137	-0.136171860524341	0.45226496921263	-0.545781389139859	0.496879551813384	0.103405344785553	0.0826005169543938	-0.229489390290029	-0.0764040539509319	0.406067347263052	-0.382047896125737
1.138	-0.136052674496677	0.452245018392347	-0.545771296326111	0.496442521419664	0.10399739674918	0.082147667878679	-0.229566194775167	-0.0760571171667346	0.406636813558121	-0.382125314748576
1.139	-0.135931780366132	0.452223801903846	-0.545763106900029	0.496004626128132	0.104589578952356	0.0816950013022075	-0.229643459997467	-0.0757106485072147	0.407203849941608	-0.382202043444024
1.14	-0.135809169729425	0.452201324767252	-0.545756829951855	0.495565887785187	0.105181887303246	0.0812425304891575	-0.229721180359433	-0.0753646521496893	0.407768458662332	-0.382278081658722
1.141	-0.135684833952287	0.452177592403512	-0.545752473937083	0.495126329227954	0.105774317000218	0.080790268494597	-0.22979935022714	-0.0750191322247679	0.408330641728193	-0.382353428942357
1.142	-0.135558764310024	0.4521526106333	-0.545750046848352	0.494685974328012	0.106366862562478	0.0803382282100995	-0.229877963996599	-0.0746740927642277	0.408890400671518	-0.382428085114573
1.143	-0.135430952160985	0.452126385636993	-0.54574955614002	0.494244848074298	0.106959517902871	0.0798864224421543	-0.229957016131317	-0.0743295376590867	0.409447736464453	-0.382502050319123
1.144	-0.135301389044039	0.452098923888065	-0.545751008506888	0.49380297662443	0.107552276284688	0.0794348638708074	-0.230036501090718	-0.0739854706718924	0.410002649549765	-0.382575325076999
1.145	-0.135170066681898	0.452070232072207	-0.545754409825001	0.493360387164925	0.108145130103581	0.0789835649256177	-0.230116413200121	-0.0736418953812584	0.410555139810461	-0.382647910338559
1.146	-0.135036976914221	0.452040317033563	-0.545759765235882	0.492917107661828	0.108738070690203	0.0785325377322296	-0.230196746570564	-0.0732988150932534	0.411105206457948	-0.382719807422071
1.147	-0.134902111585144	0.452009185697367	-0.545767079106928	0.49247316667078	0.109331088395826	0.0780817941720636	-0.230277495074653	-0.0729562328026286	0.411652847972978	-0.382791017932658
1.148	-0.134765462417207	0.451976844961611	-0.545776354895399	0.492028593237657	0.109924172810184	0.0776313460125995	-0.230358652342628	-0.0726141511642249	0.412198062161806	-0.382861543726307
1.149	-0.13462702096983	0.451943301692013	-0.545787595167545	0.491583416900596	0.110517312782606	0.0771812050304366	-0.230440211760034	-0.0722725724751808	0.412740846292188	-0.382931386912032
1.15	-0.13448677878047	0.45190856286914	-0.545800801836855	0.491137667764572	0.111110496276937	0.0767313830384802	-0.230522166447092	-0.0719314986880786	0.413281197296016	-0.383000549926742
1.151	-0.134344727530804	0.451872635728014	-0.545815976459899	0.490691376606557	0.111703710277501	0.0762818918249547	-0.230604509272754	-0.0715909314525311	0.413819111932616	-0.383069035520702
1.152	-0.134200858985801	0.451835527768346	-0.545833120335367	0.490244575022022	0.112296940808402	0.0758327431124592	-0.230687232970653	-0.0712508722324096	0.414354586756191	-0.383136846563817
1.153	-0.134055164800099	0.451797246702211	-0.545852234346891	0.489797295527605	0.112890172988312	0.0753839485504639	-0.230770330302077	-0.0709113224119158	0.414887618021171	-0.383203985956029
1.154	-0.133907636451098	0.451757800405382	-0.54587331884474	0.489349571563561	0.113483391061075	0.0749355196762821	-0.230853794151549	-0.0705722831986354	0.415418201773185	-0.383270456713418
1.155	-0.13375826532422	0.451717196861182	-0.545896373698492	0.488901437488271	0.114076578410732	0.0744874679207819	-0.230937617545547	-0.0702337553927217	0.415946334133361	-0.383336261953626
1.156	-0.133607042854519	0.451675444093735	-0.545921398328704	0.48845292857676	0.114669717599067	0.0740398047273884	-0.231021793675891	-0.0698957392687523	0.416472011614032	-0.383401404795723
1.157	-0.133453960646179	0.451632550149936	-0.545948391711992	0.488004080880539	0.115262790492171	0.0735925416655786	-0.231106315920486	-0.0695582346155895	0.416995231260431	-0.38346588834351
1.158	-0.133299010395484	0.451588523144372	-0.54597735242941	0.487554930907933	0.115855778465713	0.0731456904499409	-0.231191177795389	-0.0692212408072299	0.417515990582112	-0.383529715615143
1.159	-0.133142183579463	0.451543371294868	-0.546008278685362	0.48710551539468	0.116448662562089	0.0726992629338382	-0.23127637286973	-0.0688847568687911	0.418034287479175	-0.383592889426837
1.16	-0.132983471192076	0.451497102955446	-0.546041168342016	0.486655871400978	0.117041423562249	0.0722532711106588	-0.231361894734877	-0.0685487815470517	0.418550120354653	-0.38365541250143
1.161	-0.132822863723406	0.451449726681932	-0.546076018956131	0.486206036561108	0.117634042022924	0.0718077270386591	-0.231447737041877	-0.0682133132974385	0.419063488413388	-0.383717287712534
1.162	-0.13266035132519	0.451401251263348	-0.546112827686028	0.485756049240933	0.118226498314627	0.0713626427025179	-0.231533893520114	-0.0678783501547276	0.419574391864296	-0.383778518235765
1.163	-0.132495924030522	0.451351685660954	-0.546151591225684	0.485305948635602	0.118818772724581	0.0709180299530187	-0.231620357923749	-0.0675438896101716	0.42008283170633	-0.383839107693277
1.164	-0.132329571878103	0.451301038930422	-0.546192305950574	0.484855774900948	0.119410845552023	0.0704739005542351	-0.231707123991463	-0.0672099286057971	0.420588809253418	-0.38389906027946
1.165	-0.13216128486984	0.451249320216292	-0.54623496806467	0.48440556928863	0.12000269703585	0.0700302662269232	-0.231794185522486	-0.0668764636150082	0.421092325888834	-0.383958380694953
1.166	-0.131991052844592	0.451196538791451	-0.546279573518849	0.483955374229813	0.120594307199377	0.0695871386314248	-0.23188153649659	-0.0665434906962653	0.421593383191687	-0.384017074016612
1.167	-0.131818865401666	0.451142704094527	-0.546326117845914	0.483505233352929	0.121185655778396	0.0691445293253607	-0.231969171094532	-0.0662110054745729	0.422091983058524	-0.384075145630635
1.168	-0.131644711874856	0.451087825772575	-0.54637459615627	0.483055191417462	0.12177672224642	0.068702449715412	-0.232057083653476	-0.0658790031507974	0.422588127493394	-0.384132601106368
1.169	-0.131468581307039	0.451031913728455	-0.546425003271168	0.482605294125386	0.122367485932738	0.0682609109828264	-0.232145268682011	-0.0655474786532995	0.423081818273106	-0.384189446073331
1.17	-0.131290462501527	0.450974978179803	-0.546477333800454	0.48215558785455	0.122957926174394	0.0678199239669394	-0.232233720919585	-0.065216426814912	0.4235730568779	-0.384245686181193
1.171	-0.131110344186432	0.450917029762342	-0.546531582099436	0.481706119456665	0.123548022382862	0.0673794990924873	-0.232322435309306	-0.0648858423607674	0.424061844679514	-0.384301327024995
1.172	-0.130928215162022	0.450858079616904	-0.546587742248566	0.48125693621579	0.124137754109544	0.0669396464458012	-0.232411406841712	-0.0645557197937155	0.424548183124164	-0.384356374088598
1.173	-0.130744064301873	0.450798139371619	-0.54664580815909	0.480808085942079	0.124727101182685	0.0665003759017183	-0.232500630422217	-0.0642260533937043	0.425032073733826	-0.384410832763324
1.174	-0.130557880451394	0.450737221063813	-0.546705773705943	0.480359617118015	0.125316043733606	0.0660616971808888	-0.232590100854599	-0.0638968372922217	0.425513517947446	-0.38446470830252
1.175	-0.130369652389333	0.450675337049871	-0.54676763276585	0.479911578992728	0.125904562090634	0.0656236198745632	-0.232679812874242	-0.0635680655199186	0.425992517035681	-0.384518005756857
1.176	-0.130179368888608	0.450612499851104	-0.546831379160552	0.479464021523671	0.126492636715052	0.065186153428097	-0.2327697612463	-0.0632397320436886	0.426469072180679	-0.384570730002898
1.177	-0.129987018775583	0.450548721979496	-0.546897006643047	0.479016995255525	0.127080248227681	0.0647493070718432	-0.232859940906742	-0.0629118307498155	0.426943184536512	-0.384622885752385
1.178	-0.129792590961569	0.450484015880067	-0.546964509076604	0.478570551305386	0.127667377496467	0.0643130898349442	-0.232950347039419	-0.062584355344322	0.427414855179037	-0.384674477544002
1.179	-0.129596074436322	0.450418393979953	-0.547033880684709	0.478124741372607	0.128254005720111	0.0638775107162041	-0.233040975122689	-0.0622572992837641	0.427884085024127	-0.384725509823212
1.18	-0.129397458161085	0.450351868749573	-0.547105116114783	0.477679617586197	0.128840114433497	0.0634425788744221	-0.233131820980126	-0.0619306557892906	0.428350874819318	-0.384775987013138
1.181	-0.129196730904808	0.45028445273378	-0.54717821034904	0.477235232226889	0.129425685441042	0.0630083036681329	-0.233222880767697	-0.0616044178552432	0.428815225299139	-0.384825913550187
1.182	-0.128993881167426	0.45021615856839	-0.547253158645293	0.476791637551675	0.130010700784211	0.0625746945875344	-0.233314150905289	-0.0612785781805933	0.429277137455474	-0.384875293974976
1.183	-0.128788897232372	0.450146999048927	-0.547329956532421	0.476348885766307	0.130595142870461	0.0621417612159237	-0.233405628009905	-0.0609531290628841	0.429736612782934	-0.384924132951374
1.184	-0.128581767300361	0.450076987235514	-0.547408599805681	0.475907028991019	0.131178994697149	0.0617095131559613	-0.233497308839662	-0.0606280623590635	0.430193653428014	-0.384972435158028
1.185	-0.128372479654976	0.450006136428067	-0.547489084481251	0.475466119227823	0.1317622400024	0.0612779598712982	-0.23358919025623	-0.0603033695295537	0.430648262205108	-0.385020205260159
1.186	-0.128161022690081	0.449934459987596	-0.547571406727153	0.475026208433634	0.13234486337322	0.0608471106331885	-0.233681269179897	-0.0599790416436006	0.431100442543245	-0.385067447907324
1.187	-0.127947384718566	0.449861971227599	-0.547655562875088	0.474587348634433	0.132926850344735	0.0604169746498771	-0.233773542495174	-0.0596550692710843	0.431550198514026	-0.385114167596293
1.188	-0.127731553810882	0.449788683468967	-0.547741549533545	0.474149591913787	0.133508187355341	0.0599875612287838	-0.233866006978117	-0.0593314423670523	0.431997534955005	-0.385160368589649
1.189	-0.127513517854321	0.449714610142085	-0.547829363659799	0.473712990255269	0.134088861636653	0.0595588798686667	-0.233958659302241	-0.0590081502829237	0.432442457566418	-0.385206054929749
1.19	-0.127293264768409	0.449639764822322	-0.547919002535715	0.47327759540178	0.134668861302603	0.059130940240291	-0.234051496020748	-0.0586851818591026	0.432884972874447	-0.385251230364368
1.191	-0.12707078274352	0.449564161158673	-0.548010463728787	0.472843458789286	0.135248175569159	0.0587037520442694	-0.234144513481121	-0.0583625254933851	0.433325088132361	-0.385295898300007
1.192	-0.126846060324769	0.449487812741244	-0.548103745090633	0.4724106314398	0.135826794812561	0.0582773248550534	-0.234237707822179	-0.0580401691839214	0.43376281135109	-0.385340061825565
1.193	-0.126619086237998	0.449410732978728	-0.548198844822052	0.471979163814788	0.136404710450521	0.0578516680456016	-0.234331075122635	-0.0577181005504871	0.434198151424295	-0.385383723583895
1.194	-0.12638984915695	0.449332935045932	-0.548295761537876	0.471549105741611	0.136981914879614	0.0574267907208252	-0.234424611479027	-0.0573963068711738	0.43463111807219	-0.38542688562359
1.195	-0.126158337663698	0.449254431921156	-0.548394494212339	0.47112050637821	0.13755840152355	0.0570027016121474	-0.234518312876492	-0.0570747752037296	0.435061721462153	-0.385469549496986
1.196	-0.125924540328934	0.4491752364861	-0.548495042077544	0.470693414138036	0.138134164834598	0.0565794090450045	-0.234612175089323	-0.0567534925147992	0.435489971711313	-0.385511716449165
1.197	-0.12568844578867	0.449095361629521	-0.548597404613099	0.47026787670232	0.138709200235979	0.0561569210323471	-0.234706193782599	-0.0564324457126294	0.435915878568664	-0.385553387554858
1.198	-0.12545004288856	0.449014820292788	-0.548701581583351	0.469843941184363	0.139283504105561	0.0557352453939	-0.234800364682987	-0.0561116216008996	0.436339451346802	-0.385594563879566
1.199	-0.125209320844952	0.448933625477752	-0.548807573020618	0.469421654219175	0.139857073754817	0.0553143897888548	-0.234894683674333	-0.0557910068285835	0.436760699025267	-0.385635246559242
1.2	-0.124966269255584	0.448851790224341	-0.54891537919792	0.469001061906462	0.140429907397985	0.0548943616707383	-0.234989146802154	-0.0554705879308206	0.437179630405872	-0.385675436723929
1.201	-0.124720878021721	0.448769327517034	-0.549025000670851	0.46858220977358	0.141002004195752	0.0544751682633619	-0.23508375025106	-0.0551503514557605	0.437596254164532	-0.385715135457687
1.202	-0.124473137308917	0.448686250209878	-0.54913643828564	0.468165142706863	0.141573364223711	0.0540568165297843	-0.235178490346235	-0.0548302840125843	0.438010578764305	-0.385754343839613
1.203	-0.124223037470919	0.448602571036878	-0.549249693040282	0.467749904703797	0.142143988314294	0.0536393130742649	-0.235273363540752	-0.0545103721928873	0.438422612364236	-0.385793062996549
1.204	-0.123970568934536	0.44851830260256	-0.549364765960019	0.467336538563522	0.142713878083866	0.0532226641018855	-0.235368366349751	-0.0541906025245699	0.438832362829868	-0.385831294245515
1.205	-0.123715722215344	0.448433457384862	-0.549481658158565	0.466925085739816	0.143283036147524	0.0528068755012632	-0.235463495308849	-0.0538709615098829	0.439239837823783	-0.385869039225867
1.206	-0.123458488023486	0.448348047845037	-0.549600370938189	0.466515586346938	0.143851466174151	0.0523919529431711	-0.235558747030241	-0.0535514356721924	0.439645044883815	-0.385906299835318
1.207	-0.123198857230072	0.448262086515247	-0.549720905752806	0.466108079150396	0.144419172752474	0.0519779019667215	-0.235654118304087	-0.0532320116227599	0.440047991411012	-0.385943078111659
1.208	-0.122936820721115	0.448175585958058	-0.549843264106948	0.465702601549821	0.144986161274444	0.0515647280567169	-0.235749606170845	-0.0529126761859011	0.440448684595853	-0.385979376184392
1.209	-0.122672369404943	0.448088558647252	-0.549967447522857	0.465299189652216	0.145552437915435	0.0511524366405514	-0.235845207933611	-0.0525934164888127	0.440847131374437	-0.386015196219497
1.21	-0.122405494439971	0.448001016832441	-0.550093457607487	0.46489787836842	0.146118009684338	0.0507410330595307	-0.235940921133686	-0.0522742198820729	0.441243338499823	-0.386050540369392
1.211	-0.122136187485893	0.447912972461713	-0.550221296098667	0.464498701410458	0.146682884449326	0.0503305225913566	-0.236036743554103	-0.0519550738008893	0.441637312751285	-0.386085410677232
1.212	-0.121864440826457	0.447824437225449	-0.550350964707402	0.464101691206486	0.14724707084062	0.0499209104369476	-0.236132673243524	-0.0516359657709505	0.442029061111829	-0.386119808854495
1.213	-0.121590247377623	0.447735422686646	-0.550482464832039	0.4637068788676	0.147810578115021	0.049512201703056	-0.236228708484323	-0.0513168834872536	0.442418590763698	-0.386153736125841
1.214	-0.121313600623229	0.447645940394976	-0.550615797430525	0.463314294260476	0.148373416177806	0.0491044014932718	-0.236324847719588	-0.050997814838832	0.442805909063582	-0.386187193290895
1.215	-0.121034494457145	0.44755600192023	-0.55075096314805	0.462923966021542	0.148935595728131	0.0486975150007166	-0.236421089519846	-0.050678747944118	0.443191023653024	-0.386220180848572
1.216	-0.120752922955985	0.447465618818211	-0.550887962553321	0.462535921398725	0.149497128311486	0.0482915474669067	-0.236517432578477	-0.0503596711894085	0.443573942541662	-0.386252699068846
1.217	-0.120468880233474	0.447374802543914	-0.551026796284549	0.462150186099366	0.150058026211051	0.0478865040539436	-0.236613875691409	-0.0500405731717349	0.443954673994887	-0.386284748023571
1.218	-0.120182360491159	0.447283564363265	-0.551167464996079	0.461766784275006	0.150618302245436	0.0474823897503313	-0.236710417732563	-0.0497214426449257	0.444333226339918	-0.386316327546158
1.219	-0.11989335817313	0.447191915359912	-0.551309969210123	0.461385738547076	0.151177969585989	0.0470792093431314	-0.236807057648969	-0.0494022685720098	0.44470960790172	-0.386347437202033
1.22	-0.119601868049697	0.447099866460411	-0.551454309245078	0.46100707004111	0.151737041734766	0.0466769673583038	-0.236903794459939	-0.0490830401575089	0.445083827139085	-0.386378076396237
1.221	-0.119307885155324	0.447007428397361	-0.551600485193002	0.460630798465412	0.152295532626977	0.0462756679310961	-0.237000627212884	-0.048763746772827	0.445455892832128	-0.386408244538433
1.222	-0.11901140462592	0.446914611704398	-0.551748496854666	0.460256942150231	0.152853456640622	0.0458753147038595	-0.237097554931449	-0.048444377845214	0.445825814093837	-0.386437941187224
1.223	-0.118712421626502	0.446821426764725	-0.551898343674213	0.459885518009074	0.153410828414455	0.0454759108231765	-0.237194576653791	-0.0481249227618812	0.446193600170601	-0.386467166145775
1.224	-0.11841093150433	0.446727883869319	-0.552050024722773	0.45951654157082	0.153967662649044	0.0450774590795704	-0.237291691519315	-0.0478053708119159	0.446559260160798	-0.386495919397504
1.225	-0.118106929988055	0.446633993225399	-0.552203538681761	0.459150027100583	0.15452397408927	0.0446799620910884	-0.237388898753772	-0.0474857112081592	0.446922802771951	-0.386524200962048
1.226	-0.117800413209131	0.446539764861943	-0.552358883780918	0.458785987577913	0.155079777596517	0.0442834222996688	-0.23748619755644	-0.0471659331576313	0.447284236242533	-0.386552010883599
1.227	-0.11749137754548	0.446445208518234	-0.552516057731714	0.458424434479558	0.155635088137455	0.0438878418498876	-0.237583587025025	-0.0468460259063115	0.44764356847032	-0.386579349287395
1.228	-0.117179819437068	0.446350333623063	-0.552675057737423	0.458065377605385	0.156189920704114	0.0434932225858277	-0.237681066142636	-0.0465259787972539	0.448000807100568	-0.386606216396192
1.229	-0.116865735368773	0.446255149363307	-0.552835880587093	0.45770882505295	0.156744290303639	0.0430995661170981	-0.23777863376668	-0.0462057813759685	0.448355959347996	-0.386632612619238
1.23	-0.1165491220279	0.446159664778182	-0.552998522692281	0.457354783251987	0.157298212042754	0.0427068738537721	-0.237876288609354	-0.0458854234141197	0.448709031806559	-0.386658538710211
1.231	-0.116229976432978	0.446063888813576	-0.553162980002834	0.457003257050417	0.15785170110435	0.0423151470694905	-0.237974029279363	-0.0455648948339705	0.449060030565588	-0.386683995834999
1.232	-0.115908295965502	0.445967830317894	-0.553329247951662	0.456654249865055	0.158404772527228	0.0419243869429947	-0.238071854430394	-0.045244185724216	0.449408961434669	-0.386708985519659
1.233	-0.115584078369985	0.445871497987471	-0.553497321515529	0.456307763829861	0.158957440906941	0.0415345944719586	-0.238169762870551	-0.0449232864629267	0.449755829908438	-0.386733509499725
1.234	-0.11525732173759	0.445774900247934	-0.553667195356803	0.455963799878182	0.159509720150041	0.0411457703887269	-0.238267753488659	-0.0446021877783701	0.450100640877947	-0.386757569516951
1.235	-0.114928024479889	0.445678045131512	-0.553838863945849	0.455622357711034	0.160061623438848	0.0407579152258373	-0.238365825124349	-0.0442808806565541	0.450443398422354	-0.386781167194961
1.236	-0.114596185292737	0.445580940255485	-0.554012321518925	0.455283435689772	0.160613163416216	0.0403710294158824	-0.238463976575978	-0.0439593561703975	0.450784105900815	-0.386804303964517
1.237	-0.11426180315827	0.445483592838607	-0.554187561951711	0.454947030810239	0.161164352369807	0.039985113314926	-0.238562206728224	-0.0436376054172964	0.451122766180552	-0.386826980946965
1.238	-0.11392487744092	0.445386009654627	-0.554364578731387	0.454613138766816	0.161715202216909	0.0396001672365761	-0.238660514640202	-0.0433156195625327	0.451459381752305	-0.386849198942454
1.239	-0.113585407924862	0.445288196971799	-0.554543365016882	0.454281753928894	0.162265724316482	0.0392161915297057	-0.238758899525949	-0.0429933898256566	0.451793954698431	-0.386870958583752
1.24	-0.113243394628642	0.445190160566273	-0.554723913752643	0.453952869230969	0.162815929334335	0.0388331866057773	-0.238857360703747	-0.042670907442594	0.452126486585908	-0.386892260424123
1.241	-0.112898837572842	0.44509190585387	-0.554906217799834	0.453626476150221	0.163365827280883	0.0384511528907628	-0.238955897568862	-0.0423481636695235	0.452456978383596	-0.386913104884183
1.242	-0.112551736760238	0.444993438054879	-0.555090270023736	0.453302564787173	0.163915427573408	0.0380700907601435	-0.239054509546158	-0.0420251497379213	0.452785430515856	-0.386933492231954
1.243	-0.112202092327059	0.444894762222963	-0.555276063386515	0.452981124025449	0.16446473897915	0.0376900005056773	-0.23915319600468	-0.041701856799131	0.453111843044654	-0.386953422603089
1.244	-0.11184990471201	0.444795883125178	-0.555463591035264	0.452662141814991	0.16501376948864	0.0373108823612304	-0.239251956194793	-0.0413782760088156	0.453436215831806	-0.386972895959865
1.245	-0.111495174821173	0.444696805064679	-0.555652846277907	0.452345605394121	0.165562526242959	0.0369327365825318	-0.239350789222061	-0.0410543986991086	0.453758548554996	-0.386991912051884
1.246	-0.111137904151752	0.444597531704236	-0.555843822461541	0.452031501255004	0.166111015586634	0.0365555635280684	-0.239449693997706	-0.0407302164491502	0.454078840570383	-0.387010470412581
1.247	-0.110778094764317	0.444498065980276	-0.556036512856179	0.4517198150396	0.166659243164134	0.0361793637081244	-0.239548669166652	-0.0404057210150462	0.454397090769715	-0.387028570334231
1.248	-0.110415749113697	0.444398410143897	-0.556230910639804	0.451410531557955	0.167207213905133	0.0358041378122424	-0.239647713091506	-0.0400809042708536	0.454713297609484	-0.387046210899901
1.249	-0.110050869884486	0.444298565831113	-0.556427008986552	0.451103634799347	0.167754931928636	0.0354298866976052	-0.239746823925118	-0.039755758220962	0.45502745927698	-0.387063391143903
1.25	-0.109683459916244	0.444198534114113	-0.556624801095481	0.450799107793612	0.168302400481858	0.0350566113295853	-0.239845999697124	-0.0394302749920203	0.455339573801537	-0.387080110208787
1.251	-0.109313522176996	0.444098315566945	-0.556824280085512	0.450496932443758	0.168849621968529	0.0346843126796022	-0.239945238300722	-0.0391044468358446	0.45564963896267	-0.387096367406617
1.252	-0.108941059754426	0.443997910273855	-0.55702543890595	0.450197089555329	0.16939659808829	0.0343129915918842	-0.240044537362671	-0.0387782662389084	0.455957652073092	-0.387112162242777
1.253	-0.108566075909013	0.443897317748119	-0.557228270344002	0.44989955902892	0.169943329927748	0.0339426486990114	-0.240143894114362	-0.0384517260566732	0.456263609933485	-0.387127494399255
1.254	-0.108188574154998	0.4437965369222	-0.557432767077263	0.449604319968893	0.170489817839547	0.033573284412771	-0.240243305374266	-0.0381248195589652	0.456567509022569	-0.387142363677426
1.255	-0.107808558217406	0.443695566217281	-0.557638921746673	0.449311350669925	0.171036061240281	0.0332048989485788	-0.24034276763116	-0.0377975404116043	0.456869345681791	-0.387156770004677
1.256	-0.107426031860033	0.443594403550532	-0.55784672696973	0.449020628678063	0.171582058541149	0.0328374923852737	-0.240442277160235	-0.0374698826250932	0.457169116146111	-0.387170713515212
1.257	-0.107040998825603	0.44349304631657	-0.558056175267454	0.448732130964672	0.172127807223564	0.0324710647231961	-0.24054183014174	-0.0371418404741114	0.457466816434923	-0.387184194608872
1.258	-0.106653462994194	0.443391491408085	-0.558267259105887	0.448445834051427	0.172673303918564	0.0321056158890121	-0.240641422781432	-0.0368134084173783	0.457762442251959	-0.387197213956069
1.259	-0.106263428536896	0.443289735234162	-0.55847997108151	0.448161714049206	0.17321854440339	0.031741145758891	-0.240741051390467	-0.0364845810115896	0.458055989043848	-0.387209772466947
1.26	-0.105870899937489	0.443187773685502	-0.558694304022356	0.447879746673264	0.173763523516906	0.0313776542551867	-0.240840712391756	-0.0361553528508611	0.458347452160962	-0.387221871219143
1.261	-0.105475881985995	0.44308560205095	-0.558910250949469	0.447599907222731	0.174308235131437	0.0310151414236222	-0.240940402310405	-0.0358257185952305	0.458636826956626	-0.387233511370965
1.262	-0.105078379707792	0.442983214984992	-0.559127805010548	0.447322170525675	0.174852672350769	0.0306536074499942	-0.241040117777004	-0.0354956730360306	0.45892410870333	-0.387244694084071
1.263	-0.104678398170209	0.442880606585638	-0.559346959515162	0.447046510931217	0.175396827735329	0.0302930526334195	-0.241139855498382	-0.0351652111062774	0.459209292396873	-0.387255420435366
1.264	-0.104275942407805	0.442777770494197	-0.559567708092095	0.446772902395503	0.175940693236735	0.0299334772960511	-0.24123961221286	-0.0348343278417573	0.459492372704223	-0.38726569138883
1.265	-0.103871017660267	0.442674699935238	-0.559790044810313	0.446501318575229	0.176484259967938	0.0295748817096209	-0.241339384667404	-0.0345030183632861	0.459773344140672	-0.387275507876441
1.266	-0.103463629672334	0.442571387702305	-0.560013964213928	0.44623173290838	0.177027518123202	0.0292172660774256	-0.241439169584011	-0.0341712778606233	0.460052201263722	-0.387284870877383
1.267	-0.103053784733139	0.442467826137687	-0.560239461355512	0.445964118787706	0.177570457106195	0.0288606304975752	-0.241538963603319	-0.0338391014881269	0.460328938663475	-0.387293781411897
1.268	-0.102641489519606	0.442364007167504	-0.560466531781464	0.445698449733445	0.178113065669936	0.0285049749670322	-0.241638763247951	-0.0335064842464319	0.460603550799086	-0.38730224044551
1.269	-0.102226750933503	0.442259922356841	-0.560695171431639	0.445434699391504	0.178655331861637	0.028150299476652	-0.241738564962064	-0.0331734209784259	0.460876031936491	-0.387310248752288
1.27	-0.101809576034579	0.442155562916227	-0.560925376604322	0.445172841461393	0.179197242879525	0.0277966040795006	-0.241838365199008	-0.0328399063794272	0.461146376293233	-0.387317806879004
1.271	-0.101389972176591	0.442050919687944	-0.561157144080845	0.44491284969183	0.179738785094286	0.0274438888956415	-0.241938160437366	-0.0325059349391947	0.461414578213036	-0.387324915240822
1.272	-0.100967947242335	0.441945983125176	-0.561390471261677	0.444654697881703	0.180279944209266	0.0270921541489622	-0.242037947158334	-0.0321715009460583	0.46168063215117	-0.387331574170877
1.273	-0.100543509726333	0.441840743255944	-0.561625356109315	0.444398359846858	0.180820705395994	0.0267414002347135	-0.242137721870078	-0.0318365985890304	0.461944532478121	-0.387337783881015
1.274	-0.100116668590287	0.441735189663436	-0.56186179692267	0.4441438093935	0.181361053388644	0.0263916276822589	-0.242237481057479	-0.0315012220679142	0.462206273313843	-0.387343544476009
1.275	-0.0996874329900655	0.441629311475324	-0.56209979219118	0.443891020308997	0.181900972598857	0.0260428369911554	-0.242337221032638	-0.0311653656642007	0.462465848526693	-0.387348855980701
1.276	-0.0992558121190978	0.441523097400349	-0.56233934066522	0.443639966364107	0.182440447263796	0.0256950285229538	-0.242436937848697	-0.0308290237507476	0.462723251833072	-0.387353718267996
1.277	-0.0988218153302151	0.441416535920498	-0.562580441493352	0.443390621319461	0.182979461593559	0.0253482025373418	-0.242536627288733	-0.0304921907868346	0.462978476835422	-0.387358130983879
1.278	-0.0983854523586527	0.441309615547904	-0.56282309422302	0.443142958979535	0.183517999822075	0.0250023592381672	-0.242636284880022	-0.0301548613458132	0.463231516907043	-0.387362093584939
1.279	-0.0979467334362367	0.441202324922506	-0.563067298642895	0.442896953319281	0.184056046073328	0.0246574987298813	-0.242735905947288	-0.0298170301338217	0.463482365029824	-0.38736560546642
1.28	-0.0975056692872696	0.441094652746094	-0.56331305458446	0.442652578575579	0.184593584163259	0.0243136209541994	-0.242835485686038	-0.0294786919831597	0.463731013754455	-0.387368666097169
1.281	-0.0970622710155198	0.440986587675878	-0.563560361820823	0.44240980926274	0.185130597580523	0.0239707257169972	-0.242935019244663	-0.029139841826631	0.463977455311102	-0.387371275098524
1.282	-0.0966165499375041	0.440878118191812	-0.563809220085968	0.44216862017802	0.185667069681447	0.0236288127923181	-0.243034501797562	-0.0288004746466281	0.464221681750207	-0.387373432288273
1.283	-0.0961685175516727	0.44076923250453	-0.564059629085123	0.441928986382765	0.186202983868895	0.0232878819937544	-0.243133928560013	-0.0284605854272808	0.46446368500805	-0.387375137736738
1.284	-0.0957181857401881	0.440659918649302	-0.564311588435459	0.441690883136462	0.186738323556057	0.0229479332016037	-0.243233294748097	-0.0281201691152749	0.464703456883446	-0.387376391785799
1.285	-0.095265567046428	0.440550164704754	-0.564565097637511	0.441454285811306	0.187273071994902	0.0226089663756634	-0.243332595552574	-0.0277792205566024	0.464940988974381	-0.387377194999374
1.286	-0.0948106747687722	0.440439958940801	-0.564820156111859	0.441219169800486	0.187807212195213	0.0222709815235183	-0.243431826188151	-0.0274377344640062	0.465176272722394	-0.387377548147963
1.287	-0.094353522829892	0.440329289818477	-0.565076763207971	0.440985510422571	0.188340727039827	0.0219339786537042	-0.243530982007264	-0.0270957055132873	0.465409299642747	-0.387377452240619
1.288	-0.093894125605343	0.440218145919066	-0.565334918153406	0.440753282885615	0.188873599483552	0.0215979577224969	-0.243630058600035	-0.0267531284483032	0.465640061578301	-0.387376908441381
1.289	-0.0934324977848615	0.440106515921967	-0.565594620005846	0.440522462433303	0.189405812585676	0.0212629185529313	-0.243729051822402	-0.0264099980015231	0.46586855078647	-0.38737591783998
1.29	-0.0929686542736243	0.439994388625746	-0.565855867692315	0.440293024651576	0.189937349292161	0.0209288608113458	-0.24382795775114	-0.026066308778637	0.466094759872859	-0.38737448129933
1.291	-0.0925026102308387	0.439881752971526	-0.566118660125538	0.440064945710324	0.1904681922332	0.0205957840744421	-0.243926772622207	-0.025722055336219	0.466318681740351	-0.387372599503918
1.292	-0.0920343812238837	0.439768598105227	-0.56638299624465	0.439838202409492	0.190998323829593	0.0202636879247702	-0.244025492835487	-0.0253772323014717	0.466540309659819	-0.387370273043133
1.293	-0.0915639833061641	0.439654913448344	-0.566648874978791	0.439612772196284	0.191527726604046	0.0199325720231023	-0.244124115010034	-0.025031834326448	0.466759637406738	-0.38736750236958
1.294	-0.0910914329226895	0.439540688732141	-0.566916295277618	0.439388633276992	0.192056383316483	0.0196024361221336	-0.244222636023515	-0.024685855981145	0.466976659321698	-0.387364287689268
1.295	-0.0906167467639127	0.439425914071329	-0.567185256156259	0.439165764640021	0.192584276828288	0.0192732800614477	-0.244321053026393	-0.0243392917345902	0.467191370224222	-0.387360628892755
1.296	-0.0901399417233239	0.439310580084055	-0.567455756677511	0.43894414589664	0.193111389994207	0.0189451038130635	-0.244419363418684	-0.0239921360271105	0.467403765251636	-0.387356525522098
1.297	-0.089661034969788	0.439194677972832	-0.567727795952898	0.438723757116877	0.193637705767855	0.0186179075731895	-0.244517564778268	-0.0236443833525845	0.467613839756673	-0.387351976753717
1.298	-0.0891800440845404	0.439078199584953	-0.568001373209181	0.438504578784075	0.194163207396347	0.0182916918043366	-0.244615654769244	-0.0232960282663664	0.467821589412049	-0.387346981429943
1.299	-0.0886969872206465	0.438961137438804	-0.568276487862027	0.438286591820171	0.194687878522493	0.0179664571762556	-0.244713631058422	-0.022947065369909	0.468027010452203	-0.387341538147496
1.3	-0.0882118831518275	0.43884348464493	-0.568553139492126	0.438069777619404	0.195211703149391	0.0176422044961255	-0.244811491217878	-0.0225974893545436	0.46823009964863	-0.387335645357647
1.301	-0.087724751109587	0.438725234783133	-0.568831327715084	0.437854118169582	0.195734665614239	0.0173189346962651	-0.244909232612443	-0.022247295047793	0.468430853940367	-0.387329301406893
1.302	-0.0872356105067917	0.43860638184698	-0.569111052071739	0.437639596302895	0.196256750706447	0.0169966488517937	-0.245006852352471	-0.0218964774042768	0.468629270222681	-0.387322504537098
1.303	-0.0867444807141493	0.438486920286638	-0.569392311994252	0.43742619587847	0.196777943836652	0.016675348162535	-0.245104347319051	-0.0215450314694529	0.468825345485236	-0.387315252870116
1.304	-0.0862513809999659	0.438366845049803	-0.569675106809927	0.437213901821141	0.197298231094053	0.0163550338904132	-0.245201714202946	-0.0211929523112192	0.469019076987804	-0.387307544356599
1.305	-0.0857563306534635	0.438246151522343	-0.569959435753584	0.437002700168696	0.197817599108351	0.0160357072634616	-0.245298949536487	-0.0208402349408462	0.469210462360655	-0.387299376814529
1.306	-0.0852593492000632	0.438124835496778	-0.570245297932017	0.436792578083282	0.19833603479414	0.0157173692959499	-0.2453960496885	-0.0204868742899085	0.469399499629733	-0.387290748030281
1.307	-0.0847604565378742	0.438002893263901	-0.570532692243475	0.436583523672324	0.198853525230193	0.0154000206072676	-0.245493010850628	-0.0201328652035521	0.469586187094869	-0.387281655697152
1.308	-0.0842596728668086	0.43788032168215	-0.570821617369702	0.436375525686128	0.199370057753374	0.0150836613608945	-0.245589829088944	-0.0197782024488555	0.469770523187907	-0.387272097309079
1.309	-0.0837570184968035	0.437757118141787	-0.571112071884019	0.43616857329714	0.199885620083128	0.014768291285893	-0.245686500477198	-0.0194228808093879	0.469952506417092	-0.387262070180749
1.31	-0.0832525137284317	0.437633280480153	-0.571404054362232	0.435962656087979	0.200400200345716	0.0144539097543905	-0.24578302125068	-0.0190668951967403	0.470132135313937	-0.387251571456096
1.311	-0.082746178869092	0.437508806953817	-0.571697563377387	0.43575776421112	0.200913787037778	0.0141405158908103	-0.245879387848083	-0.0187102406651532	0.47030940834899	-0.387240598089223
1.312	-0.0822380343381762	0.437383696345004	-0.571992597430497	0.435553888620702	0.20142636904007	0.0138281086463832	-0.245975596849681	-0.0183529123318144	0.470484323815863	-0.387229146917169
1.313	-0.0817281007622798	0.437257948113869	-0.572289154943616	0.435351021268557	0.201937935728304	0.0135166868320002	-0.246071644951603	-0.0179949053286855	0.470656879716627	-0.387217214748181
1.314	-0.0812163989442234	0.437131562491983	-0.572587234300873	0.435149155139786	0.202448477141338	0.0132062491305172	-0.246167528936825	-0.0176362148688663	0.47082707387586	-0.387204798382332
1.315	-0.0807029496870965	0.437004540516361	-0.572886833864734	0.434948284135096	0.202957984095028	0.0128967941299724	-0.246263245589885	-0.0172768362790041	0.470994904398457	-0.387191894643413
1.316	-0.0801877735670204	0.43687688402882	-0.573187951963057	0.434748402978526	0.203466448131749	0.0125883204027228	-0.246358791669771	-0.0169167649323343	0.471160370122067	-0.387178500378969
1.317	-0.0796708907686223	0.436748595649408	-0.573490586916928	0.434549507263267	0.203973861383413	0.0122808265705011	-0.246454163970473	-0.0165559962641471	0.471323470701017	-0.387164612365524
1.318	-0.0791523210915324	0.436619678728848	-0.573794737150011	0.434351593510925	0.204480216506397	0.0119743113350434	-0.246549359405188	-0.0161945258678162	0.471484206487003	-0.387150227334996
1.319	-0.0786320841686003	0.436490137312711	-0.574100401248431	0.434154659084757	0.204985506678078	0.0116687735062388	-0.246644375063062	-0.0158323494883598	0.471642578569665	-0.387135342127478
1.32	-0.0781101997402241	0.436359976116064	-0.574407577881111	0.433958701984473	0.205489725546858	0.0113642120162028	-0.2467392081846	-0.0154694629015582	0.471798588982969	-0.387119953647452
1.321	-0.0775866877347959	0.436229200480816	-0.574716265648837	0.433763720661622	0.205992867091511	0.0110606259462829	-0.24683385611678	-0.0151058617943811	0.471952240849311	-0.387104058674341
1.322	-0.0770615681160576	0.436097816330588	-0.575026462920051	0.433569713914355	0.206494925432979	0.0107580145881094	-0.24692831633279	-0.0147415417033591	0.472103538326525	-0.387087653803347
1.323	-0.0765348607073432	0.435965830146001	-0.575338167758202	0.433376680823197	0.206995894757043	0.0104563774833469	-0.247022586460679	-0.0143764980215593	0.472252486400539	-0.38707073550707
1.324	-0.07600658516851	0.435833248926297	-0.575651378010549	0.433184620824977	0.207495769451955	0.0101557144547919	-0.247116664276534	-0.0140107260609476	0.472399090751066	-0.387053300237707
1.325	-0.0754767611342831	0.435700080076674	-0.575966091427629	0.432993534006419	0.20799454424988	0.00985602564631436	-0.247210547668623	-0.0136442210846515	0.472543357818562	-0.387035344496575
1.326	-0.0749454083701459	0.43556633124791	-0.576282305669452	0.432803421369201	0.208492214174612	0.00955731143510252	-0.247304234582822	-0.0132769782903008	0.472685294902071	-0.387016864797199
1.327	-0.0744125467706036	0.43543201021435	-0.57660001821555	0.432614284892643	0.208988774473105	0.00925957220127967	-0.247397722999737	-0.0129089928192862	0.472824910110597	-0.386997857658257
1.328	-0.07387819625574	0.43529712481873	-0.57691922632128	0.432426127573858	0.209484220710063	0.00896280819498495	-0.247491010930202	-0.0125402597742811	0.472962212132848	-0.386978319684988
1.329	-0.073342376726648	0.435161682954036	-0.577239927121043	0.432238953510128	0.209978548948382	0.00866701959467295	-0.247584096393511	-0.0121707742047387	0.473097209959509	-0.38695824753339
1.33	-0.0728051080448062	0.435025692600867	-0.577562117773877	0.432052767808873	0.210471755845692	0.00837220662113469	-0.247676977434071	-0.0118005310899277	0.473229912826949	-0.386937637765829
1.331	-0.0722664099961329	0.434889161971087	-0.577885795498635	0.431867576284434	0.210963838530287	0.00807836957354881	-0.247769652174639	-0.0114295253440931	0.473360330368095	-0.386916486838282
1.332	-0.0717263023407575	0.434752099668749	-0.578210957526208	0.431683385210232	0.211454794380323	0.00778550873707289	-0.247862118821635	-0.0110577518764956	0.473488472708747	-0.386894791204083
1.333	-0.0711848049143795	0.434614514713638	-0.578537601086411	0.431500201304945	0.211944620980816	0.00749362424621949	-0.247954375607779	-0.0106852056955994	0.473614350411534	-0.386872547375063
1.334	-0.0706419376183876	0.434476416462027	-0.578865723461668	0.431318031871206	0.212433316241179	0.00720271598360408	-0.248046420730062	-0.0103118819604897	0.473737974295286	-0.386849751922433
1.335	-0.0700977202928474	0.434337814576847	-0.579195322004526	0.431136884924937	0.212920878487142	0.00691278349523947	-0.248138252341344	-0.0099377759499637	0.473859355276591	-0.386826401412667
1.336	-0.069552172618393	0.43419871907762	-0.579526394076733	0.430956769238546	0.213407306465435	0.00662382595356332	-0.248229868590993	-0.00956288301036315	0.473978504411194	-0.386802492321933
1.337	-0.0690053141015384	0.434059140381574	-0.57985893704352	0.430777694374724	0.213892599226504	0.00633584219320484	-0.248321267649838	-0.0091871985564442	0.474095433030257	-0.386778021050641
1.338	-0.0684571640453281	0.433919089262856	-0.580192948328982	0.430599670751619	0.214376755923367	0.00604883077851148	-0.24841244772817	-0.00881071813407746	0.474210152737633	-0.38675298395364
1.339	-0.0679077415242009	0.433778576751562	-0.580528425375531	0.430422709625475	0.214859775729161	0.00576279009817881	-0.248503407149234	-0.00843343743587822	0.474322675246822	-0.386727377270949
1.34	-0.067357065486542	0.433637614018438	-0.580865365529253	0.430246823018283	0.215341657949742	0.00547771845275258	-0.248594144419073	-0.00805535226914874	0.47443301225545	-0.386701197151282
1.341	-0.0668051548642814	0.43349621227363	-0.581203766022653	0.430072023719927	0.215822402129825	0.00519361407424361	-0.248684658207931	-0.0076764585793641	0.474541175476365	-0.386674439794248
1.342	-0.0662520284882571	0.433354382733908	-0.581543624070658	0.429898325266511	0.216302007945656	0.00491047510410232	-0.248774947254252	-0.007296752463784	0.474647176719449	-0.386647101418489
1.343	-0.0656977048979742	0.433212136667622	-0.581884936941972	0.429725741756983	0.216780474961864	0.00462829960628942	-0.24886501026359	-0.00691623007009994	0.474751027991562	-0.38661917812607
1.344	-0.0651422022819155	0.433069485469818	-0.582227701952203	0.429554287581158	0.217257802531198	0.00434708568219207	-0.248954845918018	-0.00653488742850657	0.474852741650975	-0.386590665911032
1.345	-0.06458553863123	0.432926440689544	-0.582571916475919	0.429383977231766	0.217733989887645	0.00406683165648412	-0.249044452946776	-0.00615272037192577	0.474952330478716	-0.386561560727996
1.346	-0.0640277319752083	0.432783013987648	-0.582917578076386	0.429214825267652	0.218209036168921	0.00378753622287584	-0.249133830097449	-0.00576972463944814	0.475049807600472	-0.386531858619104
1.347	-0.0634688005233658	0.432639217112902	-0.583264684658476	0.429046846418542	0.218682940253914	0.00350919852322581	-0.249222976068709	-0.00538589605992453	0.475145186423052	-0.386501555935952
1.348	-0.0629087626632463	0.432495061947124	-0.583613234432574	0.428880055839757	0.219155700589028	0.00323181815231365	-0.24931188951145	-0.00500123066472001	0.475238480708027	-0.386470649403036
1.349	-0.0623476368677335	0.432350560634799	-0.583963225726014	0.428714469291443	0.219627315174054	0.00295539506070055	-0.249400569060076	-0.00461572468801525	0.47532970471908	-0.386439136020531
1.35	-0.0617854416071095	0.432205725745213	-0.584314656870289	0.42855010298814	0.220097781749198	0.00267992946901812	-0.2494890133762	-0.00422937451626871	0.475418873286709	-0.386407013060339
1.351	-0.0612221953305295	0.432060570332244	-0.58466752619002	0.428386973374035	0.220567098009313	0.00240542188439397	-0.249577221190267	-0.00384217670010697	0.475506001747519	-0.386374278076105
1.352	-0.0606579165255719	0.431915107875121	-0.585021832012331	0.428225097138027	0.221035261569967	0.00213187314275699	-0.249665191272524	-0.00345412804124908	0.475591105935036	-0.386340928788803
1.353	-0.0600926238442335	0.431769352127309	-0.585377572683679	0.428064491283954	0.22150226969652	0.00185928442159027	-0.249752922362963	-0.00306522565513019	0.475674202307212	-0.386306962974227
1.354	-0.0595263361885397	0.431623316856761	-0.585734746570629	0.427905173001776	0.221968119084374	0.00158765718243519	-0.249840413155352	-0.00267546696838855	0.475755308076208	-0.386272378408835
1.355	-0.0589590726503461	0.431477015613067	-0.586093352082274	0.427747159448783	0.222432805889647	0.00131699303287512	-0.249927662289806	-0.00228484968388997	0.47583444125536	-0.386237172814885
1.356	-0.0583908523983023	0.431330461667512	-0.586453387743563	0.427590467668609	0.222896325869289	0.00104729360355643	-0.250014668281136	-0.00189337171196816	0.47591162055861	-0.386201343862246
1.357	-0.0578216946129607	0.431183668022651	-0.586814852196136	0.427435114634866	0.223358674312835	0.000778560463921981	-0.250101429448591	-0.00150103108670773	0.475986865137105	-0.386164889238941
1.358	-0.0572516184518552	0.431036647423948	-0.587177744104824	0.42728111726112	0.22381984578553	0.000510795039572584	-0.250187943916722	-0.00110782594024015	0.476060194338003	-0.386127806678292
1.359	-0.0566806430591508	0.430889412436601	-0.587542062112227	0.427128492363995	0.224279833994627	0.000243998592582419	-0.250274209649854	-0.000713754536378621	0.476131627614832	-0.386090093929734
1.36	-0.0561087876438815	0.430741975489174	-0.587907804861608	0.426977256653738	0.224738631838571	-2.18276945373858e-05	-0.250360224446986	-0.000318815320888395	0.476201184540497	-0.38605174870569
1.361	-0.0555360715648695	0.430594348798015	-0.588274971028537	0.426827426747428	0.225196231467858	-0.000286682613664877	-0.250445985917172	7.69930040599281e-05	0.47626888484439	-0.386012768644594
1.362	-0.0549625143299157	0.430446544311116	-0.588643559339544	0.426679019188033	0.225652624279943	-0.000550564896629507	-0.250531491535489	0.000473671368729724	0.476334748415334	-0.385973151420243
1.363	-0.0543881355012975	0.430298573726481	-0.589013568582103	0.426532050542437	0.226107800882707	-0.000813473275472235	-0.250616738751956	0.000871220244582189	0.476398795298139	-0.385932894918591
1.364	-0.0538129545897339	0.430150448476005	-0.58938499765671	0.42638653758081	0.226561751093603	-0.00107540655011822	-0.250701725002889	0.00126963963208558	0.47646104570609	-0.385891997244466
1.365	-0.0532369910072963	0.430002179716257	-0.589757845620209	0.426242497296318	0.227014464041597	-0.00133636356429235	-0.2507864476539	0.00166892909676453	0.47652151993628	-0.385850456665116
1.366	-0.0526602641199678	0.429853778430151	-0.590132111595569	0.426099946621272	0.227465928339942	-0.00159634314064381	-0.250870904029227	0.00206908780253559	0.476580238173614	-0.385808271681144
1.367	-0.052082793433282	0.429705255573292	-0.590507794606315	0.425958902068691	0.227916132165919	-0.00185534402271725	-0.250955091506491	0.00247011453034863	0.476637220361042	-0.38576544109371
1.368	-0.0515045988411887	0.429556622138126	-0.590884893488135	0.42581937953307	0.228365063189056	-0.00211336478412246	-0.251039007587782	0.00287200769030242	0.476692486220238	-0.385721963995608
1.369	-0.0509257007622205	0.429407889142765	-0.591263406944358	0.425681394191581	0.228812708504369	-0.00237040374768996	-0.251122649930489	0.00327476532474743	0.476746055372601	-0.385677839773332
1.37	-0.0503461200975825	0.429259067662078	-0.591643333710292	0.425544960426569	0.229259054699159	-0.00262645898545025	-0.251206016315516	0.00367838509047731	0.47679794749063	-0.385633068054642
1.371	-0.0497658781100172	0.429110168861382	-0.59202467265514	0.425410091908435	0.229704088015101	-0.00288152834790406	-0.251289104589985	0.00408286420429727	0.476848182338186	-0.385587648619643
1.372	-0.0491849963236938	0.428961203937963	-0.592407422740308	0.425276801855653	0.230147794484669	-0.00313560946049698	-0.251371912660619	0.00448819935881425	0.476896779613299	-0.385541581439199
1.373	-0.0486034965272163	0.428812184077479	-0.592791583024423	0.425145103182962	0.230590159908758	-0.00338869970146792	-0.251454438473078	0.00489438665870262	0.47694375878439	-0.385494866707944
1.374	-0.0480214008935493	0.428663120482805	-0.593177152784587	0.425015008414216	0.231031169639962	-0.0036407961541326	-0.251536679908209	0.00530142158880787	0.476989139147565	-0.385447504721455
1.375	-0.0474387320438657	0.428514024396763	-0.593564131572247	0.424886529566112	0.231470808387982	-0.00389189552485727	-0.251618634705786	0.00570929904560128	0.477032940006261	-0.385399495800615
1.376	-0.0468555129266477	0.428364907119948	-0.593952519147135	0.424759678099876	0.231909060276687	-0.00414199407360061	-0.251700300524156	0.00611801347664277	0.477075180761004	-0.385350840301964
1.377	-0.0462717666421358	0.428215780011295	-0.594342315363321	0.424634464810255	0.232345909035886	-0.00439108757376162	-0.251781675086953	0.00652755901798006	0.477115880874103	-0.385301538522622
1.378	-0.0456875163647151	0.428066654428639	-0.594733520087232	0.424510899627831	0.232781338061073	-0.00463917128536343	-0.251862756299014	0.00693792954710759	0.477155059786241	-0.385251590573954
1.379	-0.045102785313012	0.427917541629689	-0.595126133210186	0.424388991485669	0.233215330248621	-0.00488623996553742	-0.251943542276936	0.00734911872251303	0.477192736876193	-0.385200996361483
1.38	-0.0445175966907051	0.427768452617978	-0.595520154640574	0.424268748334214	0.233647867775971	-0.00513228793846628	-0.252024031310601	0.00776112003556396	0.477228931470818	-0.38514975562144
1.381	-0.0439319736794821	0.427619397977679	-0.595915584158005	0.424150177219306	0.234078932109795	-0.00537730921937112	-0.252104221778014	0.0081739268552959	0.477263662849233	-0.385097868023479
1.382	-0.0433459395261011	0.427470387822828	-0.596312421250219	0.424033284357378	0.234508504247604	-0.00562129763226677	-0.252184112071745	0.00858753247808984	0.477296950220967	-0.385045333345607
1.383	-0.0427595175883431	0.427321431884406	-0.596710665081077	0.423918075277343	0.234936564884855	-0.00586424681433496	-0.252263700579801	0.00900193018162407	0.477328812670983	-0.384992151574794
1.384	-0.0421727312680742	0.427172539678396	-0.597110314577817	0.423804554998028	0.235363094370614	-0.00610615009636748	-0.252342985641437	0.00941711323028558	0.47735926912673	-0.384938322888772
1.385	-0.0415856039316695	0.427023720727613	-0.597511368483519	0.423692728117677	0.235788072674165	-0.00634700037290746	-0.252421965433227	0.00983307478358003	0.477388338438507	-0.384883847608714
1.386	-0.0409981589034253	0.426874984813842	-0.597913825251246	0.423582598834655	0.236211479511518	-0.00658679008265776	-0.252500637908137	0.0102498078219784	0.477416039503243	-0.384828726181379
1.387	-0.0404104195595769	0.426726342100602	-0.598317682933889	0.42347417093892	0.236633294475951	-0.00682551131922514	-0.252579000858058	0.0106673052084535	0.477442391248765	-0.384772959235616
1.388	-0.0398224094974651	0.426577803002208	-0.598722939259966	0.423367447722706	0.237053496978651	-0.00706315600907324	-0.252657051971336	0.0110855597511303	0.477467412436412	-0.384716547611517
1.389	-0.0392341526497056	0.426429377965538	-0.599129591780554	0.423262431796044	0.237472066023879	-0.00729971608766366	-0.252734788789789	0.0115045641243084	0.47749112144426	-0.384659492205265
1.39	-0.0386456732540153	0.426281077362446	-0.59953763795094	0.423159124912612	0.237888980018726	-0.00753518361018439	-0.252812208676908	0.0119243107321954	0.477513536199976	-0.384601793771898
1.391	-0.0380569957259399	0.426132911480363	-0.599947075144221	0.423057527930586	0.238304216751505	-0.00776955077500551	-0.252889308924573	0.0123447916474528	0.477534674255616	-0.384543452861496
1.392	-0.0374681445223148	0.425984890569055	-0.600357900611238	0.422957640883335	0.238717753572432	-0.00800280988202398	-0.252966086916936	0.0127659985967822	0.477554552906107	-0.384484469791348
1.393	-0.0368791440797559	0.425837024946639	-0.60077011153355	0.422859463031671	0.239129567699861	-0.00823495327867375	-0.25304254019393	0.0131879229104702	0.477573189260916	-0.384424844644615
1.394	-0.0362900188638864	0.425689325118463	-0.601183705234864	0.422762992910836	0.239539636426347	-0.00846597334666334	-0.253118666439756	0.0136105554718487	0.477590600154547	-0.384364577393327
1.395	-0.0357007934376727	0.425541801870458	-0.601598679324155	0.42266822847773	0.239947937123812	-0.00869586249341362	-0.253194463504628	0.0140338867051141	0.477606801922005	-0.384303668001303
1.396	-0.0351114924549687	0.425394466289333	-0.602015031651573	0.422575167231283	0.240354447218011	-0.00892461311473554	-0.253269929434001	0.0144579065687601	0.477621810223326	-0.384242116414744
1.397	-0.0345221406402627	0.425247329694708	-0.60243276021096	0.422483806146547	0.240759144298731	-0.00915221758000297	-0.253345062434097	0.0148826045407842	0.47763563998984	-0.384179922580625
1.398	-0.0339327628149609	0.425100403585937	-0.602851863100525	0.422394141549554	0.241162006251718	-0.00937866824752885	-0.253419860800666	0.0153079695925702	0.477648305486841	-0.384117086445873
1.399	-0.0333433839098963	0.424953699616651	-0.603272338538637	0.4223061690397	0.241563011184736	-0.00960395748181836	-0.253494322871547	0.0157339901470181	0.477659820428452	-0.384053607869216
1.4	-0.0327540289524986	0.424807229535756	-0.603694184824505	0.422219883391288	0.241962137203109	-0.00982807769048635	-0.253568447026119	0.0161606540913348	0.477670198001369	-0.383989486640143
1.401	-0.0321647230838839	0.424661005149813	-0.604117400204572	0.422135278417486	0.242359362295202	-0.0100510213700069	-0.253642231718004	0.0165879489243914	0.477679450853736	-0.383924722557979
1.402	-0.0315754915795951	0.424515038358147	-0.604541982807487	0.422052346851805	0.242754664431784	-0.010272781094888	-0.25371567548276	0.017015861883304	0.477687591204971	-0.383859315369303
1.403	-0.0309863598069945	0.424369341201324	-0.604967930659151	0.421971080261507	0.243148021798935	-0.0104933494356385	-0.25378877688718	0.0174443798769363	0.477694631005688	-0.383793264754716
1.404	-0.0303973531105349	0.424223925864226	-0.605395241606086	0.421891468984545	0.243539412981917	-0.0107127189010877	-0.253861534442117	0.0178734894472051	0.477700581964411	-0.38372657048141
1.405	-0.0298084966954612	0.424078804613284	-0.605823913219898	0.42181350214762	0.243928816951931	-0.0109308819890201	-0.253933946511073	0.0183031769235919	0.477705455363248	-0.383659232556787
1.406	-0.0292198156066693	0.423933989686399	-0.606253942786242	0.421737167828905	0.244316212951711	-0.0111478312495784	-0.254006011285839	0.0187334285254138	0.477709261803378	-0.38359125141417
1.407	-0.02863133479395	0.423789493226493	-0.606685327267859	0.421662453291106	0.244701580450369	-0.0113635592365075	-0.25407772689554	0.0191642303017867	0.477712011142478	-0.383522628073277
1.408	-0.0280430791813971	0.423645327262408	-0.607118063254784	0.421589345136211	0.245084899187505	-0.011578058429441	-0.254149091570566	0.0195955680779649	0.47771371262417	-0.383453364048251
1.409	-0.0274550737191237	0.423501503672824	-0.607552146952463	0.421517829368726	0.245466149243694	-0.0117913212786982	-0.254220103702303	0.0200274274930256	0.477714374994569	-0.383383461155435
1.41	-0.026867343386747	0.423358034175842	-0.607987574139361	0.421447891466933	0.245845311068161	-0.0120033403486389	-0.254290761805818	0.0204597940848819	0.477714006557307	-0.383312921429548
1.411	-0.0262799130985541	0.423214930382551	-0.60842434014942	0.421379516407033	0.246222365477127	-0.0122141084037484	-0.254361064483179	0.0208926533162851	0.477712615194418	-0.383241747034029
1.412	-0.0256928075619327	0.42307220388243	-0.608862439957823	0.421312688508318	0.246597293718774	-0.0124236184073218	-0.254431010365489	0.0213259905159967	0.477710208422866	-0.383169940196555
1.413	-0.0251060511841784	0.422929866314141	-0.609301868278372	0.421247391239682	0.246970077614738	-0.012631863536292	-0.254500598026918	0.0217597908628944	0.477706793558188	-0.383097503266329
1.414	-0.0245196680749287	0.422787929401921	-0.609742619554836	0.421183607203263	0.24734069963382	-0.0128388372070787	-0.25456982593172	0.0221940394464017	0.477702377843847	-0.383024438668111
1.415	-0.0239336821529502	0.42264640499222	-0.610184687855221	0.421121318181321	0.247709142799086	-0.013044533026701	-0.254638692439618	0.02262872130383	0.477696968447592	-0.382950748721037
1.416	-0.0233481172786595	0.422505305081327	-0.610628066849206	0.421060505080928	0.248075390555402	-0.0132489446964503	-0.254707195863364	0.0230638214207982	0.477690572388864	-0.382876435634346
1.417	-0.0227629972481096	0.42236464180675	-0.611072750013977	0.421001147976714	0.248439426770587	-0.0134520659963866	-0.254775334566346	0.0234993247664747	0.477683196431611	-0.382801501636504
1.418	-0.0221783456514323	0.422224427455484	-0.611518730857592	0.420943226361975	0.248801235911835	-0.0136538909011535	-0.254843107065833	0.0239352163730675	0.477674847055347	-0.382725948970847
1.419	-0.0215941857759161	0.422084674447669	-0.611966002889543	0.420886719277272	0.24916080326595	-0.0138544136952429	-0.254910512059816	0.024371481368316	0.47766553059018	-0.382649779818533
1.42	-0.0210105406190529	0.421945395216458	-0.612414559439009	0.420831605261393	0.249518114979983	-0.014053628943483	-0.254977548403927	0.0248081048949468	0.477655253359346	-0.382572996243677
1.421	-0.0204274330188896	0.421806602118336	-0.612864393544518	0.420777862454425	0.249873157901474	-0.0142515313832159	-0.255044215141282	0.025245071985112	0.477644021622666	-0.382495600139075
1.422	-0.0198448858711484	0.421668307525553	-0.613315497981711	0.420725468785785	0.250225919395008	-0.0144481158718482	-0.255110511525677	0.0256823674898756	0.477631841371675	-0.382417593294993
1.423	-0.0192629222461989	0.421530524014012	-0.613767865340703	0.420674401933096	0.250576387308248	-0.0146433773781809	-0.255176437006465	0.0261199760523984	0.477618718254552	-0.382338977587154
1.424	-0.0186815652888093	0.421393264404647	-0.614221488009361	0.42062463905197	0.250924550137517	-0.0148373109598094	-0.255241991262783	0.0265578820958962	0.477604657736944	-0.382259755056224
1.425	-0.0181008379988839	0.421256541605693	-0.614676358081477	0.42057615651287	0.251270397175631	-0.0150299117124332	-0.255307174246148	0.026996069888087	0.477589665313324	-0.382179927881353
1.426	-0.0175207630466062	0.421120368473617	-0.61513246734513	0.420528929842942	0.251613918451605	-0.015221174700113	-0.255371986198071	0.0274345236601238	0.477573746555755	-0.382099498402603
1.427	-0.0169413627156339	0.420984757807184	-0.615589807385805	0.420482933788883	0.251955104620656	-0.0154110949471048	-0.255436427691514	0.0278732276390518	0.477556906979224	-0.382018469140545
1.428	-0.016362659003288	0.42084972238371	-0.6160483697129	0.420438142360593	0.25229394697322	-0.0155996675584979	-0.255500499616577	0.0283121659698331	0.477539151894049	-0.381936842747009
1.429	-0.0157846737825786	0.420715274960732	-0.616508145832976	0.420394528973143	0.252630437496326	-0.0157868878421592	-0.255564203108541	0.0287513225993097	0.477520486343959	-0.381854621949085
1.43	-0.015207428853855	0.420581428261619	-0.616969127234788	0.420352066663097	0.2529645688897	-0.0159727512975532	-0.255627539552459	0.0291906811656196	0.477500915051729	-0.381771809461809
1.431	-0.0146309458481919	0.42044819495999	-0.617431305359956	0.420310728158622	0.253296334558497	-0.01615725355644	-0.255690510622621	0.0296302249390705	0.477480442330545	-0.381688407846236
1.432	-0.0140552460871119	0.420315587675915	-0.6178946716479	0.420270485865755	0.253625728628324	-0.0163403903619742	-0.255753118262518	0.0300699368245187	0.477459072039506	-0.381604419416383
1.433	-0.0134803504975158	0.420183619036468	-0.618359217550424	0.420231311947106	0.253952745966551	-0.01652215756843	-0.255815364645814	0.0305097994082242	0.477436807632387	-0.381519846195484
1.434	-0.0129062796181963	0.420052301743103	-0.618824934437651	0.420193178370711	0.25427738223519	-0.0167025511306565	-0.255877252125947	0.0309497951014001	0.477413652262824	-0.381434689889168
1.435	-0.0123330537066676	0.419921648515938	-0.619291813542228	0.420156056738435	0.254599633988786	-0.0168815670647273	-0.255938783125057	0.0313899063596997	0.477389608903299	-0.381348951981233
1.436	-0.0117606928735721	0.419791671958827	-0.619759846067978	0.420119918011464	0.254919498685855	-0.0170592014923613	-0.255999959984605	0.0318301157748214	0.477364680423057	-0.381262633901161
1.437	-0.0111892170694326	0.41966238448624	-0.620229023397465	0.420084732400257	0.2552369745659	-0.0172354508330095	-0.256060784865606	0.0322704059949253	0.477338869562218	-0.381175737093858
1.438	-0.010618645917187	0.419533798318129	-0.620699337190854	0.420050469451368	0.255552060592499	-0.0174103119452832	-0.256121259746582	0.0327107596689265	0.47731217880773	-0.381088263046829
1.439	-0.0100489985772364	0.419405925480921	-0.621170779245479	0.420017098133353	0.255864756584477	-0.0175837820997345	-0.256181386405548	0.0331511594649292	0.477284610297543	-0.381000213308022
1.44	-0.00948029373071767	0.419278777824577	-0.621643341319404	0.419984586869007	0.256175063364976	-0.0177558588996488	-0.256241166312529	0.0335915880904641	0.477256165916941	-0.380911589416276
1.441	-0.00891254966437005	0.419152367097719	-0.622117015165898	0.419952903663844	0.256482982752124	-0.017926540228672	-0.256300600589165	0.0340320283032712	0.477226847530647	-0.380822392870695
1.442	-0.00834578441779279	0.419026705018308	-0.622591792674482	0.419922016314059	0.256788517481145	-0.0180958242227078	-0.256359690078918	0.034472462903857	0.477196657137659	-0.380732625231226
1.443	-0.00778001587086955	0.418901803203201	-0.623067665950188	0.41989189253698	0.257091671223873	-0.0182637092678937	-0.256418435386547	0.0349128747223592	0.477165596892847	-0.380642288199555
1.444	-0.00721526170516682	0.418777673006731	-0.62354462734098	0.419862500059969	0.257392448642573	-0.0184301940017447	-0.25647683689858	0.0353532466556643	0.477133669051995	-0.380551383609098
1.445	-0.00665153937090433	0.418654325500203	-0.62402266943189	0.419833806701378	0.257690855315439	-0.0185952772992153	-0.25653489488404	0.0357935617479626	0.477100875924259	-0.380459913396166
1.446	-0.00608886616197669	0.418531771659044	-0.62450178501886	0.419805780279331	0.257986897525136	-0.0187589582516671	-0.256592609644337	0.0362338032487953	0.477067219931469	-0.380367879547558
1.447	-0.00552725929070399	0.418410022541133	-0.624981967046542	0.419778388336421	0.258280582044394	-0.0189212361337948	-0.256649981623692	0.0366739546384884	0.477032703739623	-0.380275284001268
1.448	-0.00496673586421212	0.418289089288054	-0.625463208472552	0.41975159789373	0.258571916086526	-0.0190821103520445	-0.256707011423643	0.0371139995950611	0.476997330349094	-0.380182128573615
1.449	-0.00440731287874807	0.418168983039543	-0.625945502223983	0.419725375374473	0.258860907463569	-0.0192415803843186	-0.256763699746719	0.037553921859832	0.47696110309351	-0.3800884149132
1.45	-0.00384900732558159	0.418049714907807	-0.626428841378143	0.419699686649327	0.259147564738303	-0.0193996457581258	-0.256820047377241	0.0379937051163582	0.476924025603587	-0.379994144443363
1.451	-0.00329183626377004	0.417931296008609	-0.626913219331887	0.419674497077609	0.259431897139568	-0.019556306099413	-0.25687605523708	0.0384333329802961	0.476886101856265	-0.379899318383678
1.452	-0.00273581675808603	0.41781373740929	-0.627398629753396	0.419649771562303	0.259713914359303	-0.0197115611954128	-0.256931724431856	0.0388727890447982	0.476847336288232	-0.379803937840569
1.453	-0.00218096580708621	0.41769704999427	-0.627885066411083	0.419625474695734	0.259993626499745	-0.0198654110519197	-0.256987056183476	0.0393120569505656	0.476807733825604	-0.379708003832444
1.454	-0.00162730037174116	0.417581244429885	-0.628372523053809	0.41960157090121	0.260271044214121	-0.0200178559882555	-0.25704205167249	0.0397511204239271	0.476767299751919	-0.379611517277831
1.455	-0.00107483744734194	0.417466331250852	-0.628860993455608	0.419578024472325	0.26054617887903	-0.0201688967235215	-0.257096711973572	0.040189963211939	0.476726039477414	-0.379514478999158
1.456	-0.000523594065365542	0.417352320911836	-0.62935047154075	0.419554799578319	0.26081904256753	-0.020318534343663	-0.257151038167488	0.0406285689805755	0.47668395836467	-0.379416889695617
1.457	2.64128061249627e-05	0.417239223745334	-0.62984095141635	0.419531860291858	0.261089647771781	-0.0204667701401264	-0.25720503147917	0.0410669212394995	0.476641061681667	-0.379318749939866
1.458	0.000575166410631107	0.417127049948415	-0.630332427319816	0.419509170532607	0.26135800718765	-0.0206136054836369	-0.257258693306262	0.0415050032884613	0.47659735462669	-0.379220060239116
1.459	0.00112265033081461	0.417015809658321	-0.630824893515771	0.419486693881065	0.261624133790576	-0.0207590418690487	-0.257312025171092	0.0419427982244095	0.476552842326858	-0.379120821046709
1.46	0.00166884854385619	0.416905512998683	-0.631318344127917	0.419464393465295	0.261888040966213	-0.0209030810225981	-0.257365028656639	0.0423802890130552	0.476507529767331	-0.379021032687086
1.461	0.00221374539518446	0.416796170003541	-0.63181277302242	0.41944223206082	0.262149742442338	-0.0210457249160164	-0.257417705309456	0.0428174585386999	0.47646142175666	-0.378920695292922
1.462	0.00275732553566436	0.416687790439016	-0.632308173847449	0.419420172273074	0.262409252095859	-0.0211869757627053	-0.257470056508818	0.0432542896121874	0.476414522999132	-0.378819808797989
1.463	0.00329957389997698	0.416580383614187	-0.632804540147286	0.419398176689717	0.262666583817506	-0.0213268360868628	-0.257522083406665	0.0436907649759717	0.476366838189108	-0.378718372951691
1.464	0.00384047576113563	0.416473958298638	-0.63330186547982	0.419376208054439	0.262921751566534	-0.0214653087352061	-0.257573786980706	0.0441268672962853	0.476318372049133	-0.378616387349677
1.465	0.00438001678785285	0.416368522785012	-0.633800143575195	0.419354229464685	0.263174769567862	-0.0216023967792854	-0.257625168076097	0.0445625792053744	0.476269129269266	-0.378513851499047
1.466	0.0049181830241115	0.416264085009392	-0.634299368499319	0.419332204486634	0.263425652389312	-0.0217381034256184	-0.257676227382702	0.0449978834498412	0.476219114348038	-0.378410764922457
1.467	0.00545496082498796	0.416160652606993	-0.634799534671211	0.419310097165864	0.26367441481476	-0.0218724319220404	-0.257726965399777	0.0454327629846795	0.476168331483986	-0.378307127272264
1.468	0.00599033679152709	0.416058232865477	-0.635300636677256	0.419287872064434	0.263921071768604	-0.0220053854651135	-0.257777382378202	0.0458672009015951	0.476116784666626	-0.378202938327535
1.469	0.006524297671304	0.415956832649484	-0.635802669103269	0.419265494382022	0.26416563842406	-0.0221369672546242	-0.257827478238815	0.0463011802941697	0.476064477889246	-0.378098197799254
1.47	0.00705683027565005	0.415856458358843	-0.636305626595412	0.419242929987283	0.264408130313512	-0.0222671806568591	-0.257877252517272	0.0467346841360649	0.476011415292011	-0.377992905133465
1.471	0.0075879215153238	0.415757115910531	-0.636809504010549	0.419220145258712	0.264648563264392	-0.0223960293007699	-0.257926704360341	0.0471676951816921	0.475957601149681	-0.377887059513314
1.472	0.00811755848772244	0.415658810747408	-0.637314296507668	0.41919710692444	0.264886953149209	-0.0225235170745006	-0.257975832533832	0.0476001959277169	0.475903039781425	-0.377780660009507
1.473	0.00864572850078961	0.415561547903413	-0.63781999960645	0.419173782002939	0.265123315629594	-0.0226496480892045	-0.258024635413795	0.0480321686757267	0.475847735510479	-0.37767370573561
1.474	0.00917241903076819	0.415465332065245	-0.638326609150273	0.419150137778739	0.265357666150791	-0.0227744266707114	-0.258073111031878	0.0484635956469791	0.475791692717002	-0.377566195890492
1.475	0.00969761761961811	0.415370167520486	-0.638834121179472	0.419126141892329	0.265590020139249	-0.0228978573702972	-0.258121257205503	0.0488944590000882	0.475734915934811	-0.377458129647396
1.476	0.0102213117018856	0.415276058078166	-0.639342531896815	0.419101762501093	0.265820393112341	-0.0230199449502458	-0.258169071661485	0.0493247407322275	0.475677409828182	-0.37734950601079
1.477	0.0107434884192015	0.415183007126892	-0.639851837722357	0.419076968265567	0.26604880060385	-0.0231406943750964	-0.258216552104979	0.049754422662125	0.475619178948742	-0.37724032378155
1.478	0.0112641345249262	0.415091017780384	-0.64036203531242	0.419051728235373	0.266275258037522	-0.0232601108206436	-0.258263696277011	0.0501834865489367	0.475560227492656	-0.377130581611463
1.479	0.0117832364581459	0.415000092930426	-0.640873121621184	0.419026011849445	0.266499780681212	-0.0233781996450682	-0.258310501982829	0.0506119141499961	0.475500559300064	-0.377020278055661
1.48	0.012300780556518	0.414910235137949	-0.641385094005141	0.418999788967853	0.266722383680778	-0.0234949663616547	-0.25835696700844	0.0510396871608123	0.475440178026107	-0.376909411638156
1.481	0.0128167532423171	0.414821446501414	-0.641897950204834	0.418973029826204	0.266943082059456	-0.0236104166875357	-0.258403088970036	0.0514667871436997	0.475379087292155	-0.376797980926999
1.482	0.0133311411031583	0.41473372865031	-0.642411688273406	0.418945704957005	0.267161890620657	-0.0237245566151166	-0.258448865263414	0.0518931954929169	0.475317290745772	-0.376685984506479
1.483	0.0138439309487277	0.414647082820486	-0.642926306563711	0.418917785125899	0.267378823889225	-0.02383739241034	-0.258494293148644	0.0523188934911141	0.475254792078007	-0.376573420919294
1.484	0.0143551098617779	0.414561509908019	-0.643441803683986	0.418889241294778	0.267593896263867	-0.0239489305102085	-0.258539369835075	0.0527438624803708	0.475191595054794	-0.37646028871146
1.485	0.014864665209368	0.414477010466389	-0.643958178369959	0.418860044605871	0.267807122281008	-0.0240591774205315	-0.258584092506808	0.0531680840143901	0.475127703577342	-0.376346586483321
1.486	0.0153725846600917	0.414393584664331	-0.644475429306725	0.418830166453966	0.268018516746243	-0.0241681397388161	-0.258628458337498	0.0535915398754727	0.475063121729048	-0.376232312924695
1.487	0.0158788562253872	0.414311232236454	-0.644993555023735	0.418799578707952	0.268228094658259	-0.0242758242245297	-0.258672464456941	0.0540142120645164	0.474997853723853	-0.376117466916599
1.488	0.0163834682580994	0.414229952424071	-0.645512553976188	0.418768253917441	0.268435871011677	-0.0243822377920847	-0.258716107822929	0.0544360828131605	0.474931903770189	-0.37600204762836
1.489	0.016886409383602	0.41414974392915	-0.646032424654577	0.418736165340227	0.268641860640594	-0.0244873874628591	-0.258759385119219	0.0548571344985895	0.474865275999345	-0.375886054546721
1.49	0.0173876684419444	0.414070604914258	-0.64655316553671	0.418703286905696	0.268846078186731	-0.0245912803388012	-0.258802292775884	0.0552773495427839	0.474797974529631	-0.375769487473186
1.491	0.0178872344992037	0.41399253301757	-0.647074774967953	0.418669593254513	0.269048538082159	-0.0246939236016951	-0.258844827047298	0.0556967103786249	0.474730003524223	-0.375652346496487
1.492	0.0183850968677566	0.413915525365033	-0.647597251104443	0.418635059728754	0.269249254436765	-0.0247953245126035	-0.258886984062838	0.0561151993601692	0.474661367092812	-0.375534631968663
1.493	0.0188812451129043	0.413839578551821	-0.648120591962779	0.418599662171032	0.269448240874841	-0.0248954904110099	-0.258928759806638	0.0565327986680707	0.474592069115587	-0.375416344525266
1.494	0.0193756690836547	0.413764688606642	-0.648644795545861	0.41856337670164	0.269645510468668	-0.0249944287685102	-0.258970150056751	0.0569494903385583	0.474522113146491	-0.375297485062552
1.495	0.0198683588878271	0.413690850984049	-0.649169859899634	0.418526179649962	0.269841075838944	-0.0250921472658597	-0.259011150360345	0.0573652563203615	0.474451502402321	-0.375178054663024
1.496	0.0203593047278773	0.413618060517374	-0.649695783080391	0.418488047559894	0.2700349493061	-0.0251886538142641	-0.259051756047931	0.0577800785300406	0.47438023980895	-0.375058054594813
1.497	0.0208484966969324	0.413546311366333	-0.650222563217116	0.418448957202159	0.270227142969863	-0.0252839565685351	-0.259091962265027	0.0581939389881266	0.474308328098324	-0.374937486325858
1.498	0.0213359247030089	0.413475597088577	-0.650750198661507	0.41840888565708	0.270417668685072	-0.025378063923648	-0.259131764038279	0.0586068199038795	0.474235769835968	-0.374816351505441
1.499	0.0218215785301745	0.413405910743024	-0.651278688009324	0.418367810514575	0.270606537947401	-0.0254709844419304	-0.259171156351438	0.0590187036244273	0.474162567300277	-0.374694652013106
1.5	0.0223054479181206	0.413337244878328	-0.651808029940838	0.41832571008829	0.270793761766611	-0.0255627268321882	-0.259210134182327	0.0594295726208296	0.474088722390418	-0.374572389946023
1.501	0.0227875226412545	0.413269591502968	-0.652338223079249	0.41828256349525	0.270979350628504	-0.0256533000345718	-0.259248692507293	0.0598394095242149	0.474014236783572	-0.374449567439626
1.502	0.0232677925822505	0.413202942132304	-0.652869266067654	0.418238350671748	0.271163314540967	-0.025742713295748	-0.259286826304465	0.0602481970551962	0.473939112235192	-0.374326186592292
1.503	0.0237462476685132	0.413137287810528	-0.653401157729628	0.41819305245379	0.271345663065823	-0.0258309761715265	-0.25932453057935	0.0606559178995064	0.473863350701514	-0.374202249551393
1.504	0.024222877665103	0.413072619093919	-0.653933897027007	0.418146650583057	0.271526405335028	-0.0259180984670139	-0.259361800439387	0.061062554673453	0.473786954234681	-0.374077758463187
1.505	0.0246976720254736	0.413008926071478	-0.654467482900521	0.418099127502945	0.271705550139747	-0.0260040901055411	-0.259398631210298	0.0614680899521244	0.473709924857784	-0.373952715329266
1.506	0.0251706199416492	0.412946198360422	-0.655001914241858	0.418050466136509	0.271883106068333	-0.0260889609278714	-0.259435018559312	0.061872506320673	0.473632264490451	-0.373827121991596
1.507	0.0256417105240645	0.412884425014738	-0.655537189938955	0.418000649794947	0.272059081568015	-0.0261727205481272	-0.259470958575572	0.062275786470711	0.473553974888474	-0.373700980145697
1.508	0.0261109329265075	0.412823594493499	-0.656073308860876	0.4179496620524	0.27223348492336	-0.0262553783612134	-0.259506447704314	0.0626779132556207	0.473475057640857	-0.373574291332848
1.509	0.0265782763434434	0.412763694802127	-0.656610269780892	0.417897486515162	0.272406324252677	-0.0263369436123609	-0.259541482541721	0.0630788696538312	0.473395514253782	-0.373447057016933
1.51	0.0270437299167887	0.412704713606703	-0.657148071263754	0.41784410675388	0.272577607522367	-0.0264174254775367	-0.259576059701092	0.0634786387621659	0.473315346250174	-0.373319278641927
1.511	0.0275072826081929	0.41264663819577	-0.657686711624722	0.417789506557033	0.272747342547228	-0.0264968331565182	-0.259610175842007	0.0638772038626935	0.473234555205378	-0.373190957623037
1.512	0.0279689231800958	0.412589455463558	-0.658226188967801	0.417733670219174	0.272915536996693	-0.0265751759005673	-0.259643827712394	0.0642745484252994	0.473153142753926	-0.373062095407798
1.513	0.0284286403437439	0.41253315196158	-0.658766501131704	0.417676582621787	0.273082198344727	-0.026652462975451	-0.259677012119016	0.064670656023974	0.473071110639139	-0.372932693540755
1.514	0.0288864229098078	0.412477713894266	-0.659307645578438	0.417618229291332	0.273247333717512	-0.0267287036669511	-0.259709725850284	0.0650655103549797	0.472988460720798	-0.372802753654935
1.515	0.0293422598237103	0.412423127068599	-0.659849619397395	0.417558596569997	0.273410949742618	-0.026803907306988	-0.259741965540101	0.0654590953663205	0.472905194798577	-0.37267227752508
1.516	0.0297961401292843	0.412369376872001	-0.660392419417419	0.417497671648637	0.273573052551771	-0.0268780831833532	-0.259773727533727	0.0658513953053202	0.472821314379283	-0.372541267161935
1.517	0.0302480529015999	0.412316448326156	-0.660936042329496	0.41743544229045	0.273733647999688	-0.0269512403683127	-0.259805007881432	0.0662423947095472	0.472736820686844	-0.372409724839365
1.518	0.0306979871875923	0.412264326245818	-0.661480484699681	0.417371896445604	0.273892741901849	-0.0270233876659112	-0.259835802440581	0.0666320784971989	0.47265171490807	-0.372277653168109
1.519	0.0311459320351714	0.412212995356529	-0.662025742841785	0.417307022036153	0.274050340009708	-0.0270945337292119	-0.259866106947131	0.0670204320807737	0.472565998417998	-0.372145055179951
1.52	0.0315918766151582	0.412162440235176	-0.662571812724165	0.417240806995209	0.27420644783232	-0.0271646871970603	-0.259895917033738	0.0674074413593155	0.472479672870716	-0.372011934161874
1.521	0.0320358103306817	0.41211264520712	-0.663118689986057	0.41717323940933	0.274361070624775	-0.0272338567504402	-0.259925228258952	0.0677930926421745	0.472392740169808	-0.371878293368334
1.522	0.0324777227853497	0.412063594311269	-0.663666369948625	0.417104307633425	0.274514213495913	-0.0273020511175067	-0.259954036113399	0.0681773725571219	0.472305202382296	-0.371744135899198
1.523	0.0329176035897417	0.412015271255736	-0.66421484757602	0.417034000393772	0.27466588140408	-0.0273692790211068	-0.259982335965019	0.0685602679351869	0.472217061687919	-0.37160946466225
1.524	0.0333554421980947	0.411967659352968	-0.664764117417036	0.416962306869588	0.27481607906765	-0.0274355490821871	-0.260010123021406	0.0689417657439714	0.472128320349714	-0.371474282396117
1.525	0.0337912279919265	0.41192074153155	-0.66531417355595	0.416889216803547	0.274964810894239	-0.0275008697993455	-0.26003739238172	0.0693218530789651	0.472038980635867	-0.371338591810136
1.526	0.0342249505656983	0.411874500433948	-0.665865009621923	0.416814720709555	0.275112080984978	-0.0275652496045181	-0.260064139127477	0.0697005171896138	0.471949044685984	-0.371202395621645
1.527	0.0346565999469853	0.411828918546291	-0.666416618874804	0.416738809969202	0.27525789327613	-0.02762869687348	-0.26009035840066	0.0700777455395322	0.471858514392489	-0.371065696471748
1.528	0.0350861665569237	0.411783978349113	-0.666968994338323	0.416661476617891	0.275402251746081	-0.0276912198998961	-0.260116045492942	0.0704535257857106	0.471767391417838	-0.370928496950661
1.529	0.0355136409952116	0.411739662441457	-0.667522128934007	0.416582713041219	0.275545160552857	-0.0277528269181991	-0.260141195886446	0.0708278456690795	0.471675677347311	-0.370790799711088
1.53	0.0359390138678019	0.411695953546827	-0.668076015541602	0.416502511835753	0.275686624065132	-0.0278135261992462	-0.26016580517029	0.0712006929736848	0.471583373778428	-0.370652607577784
1.531	0.0363622757489313	0.411652834412786	-0.668630647009203	0.416420865740725	0.275826646803772	-0.0278733262300556	-0.260189868955792	0.0715720555331861	0.47149048221922	-0.370513923572685
1.532	0.0367834172280806	0.411610287718091	-0.669186016180158	0.41633776756035	0.275965233378456	-0.027932235903463	-0.260213382922236	0.071941921145128	0.471397003894615	-0.370374750762866
1.533	0.0372024289314218	0.411568296041083	-0.669742115846745	0.416253210215812	0.276102388555527	-0.0279902645556838	-0.260236342900693	0.0723102774376559	0.471302939595323	-0.370235092132215
1.534	0.0376193014945286	0.41152684184475	-0.670298938620247	0.416167186946122	0.276238117381925	-0.0280474218337047	-0.260258744888623	0.0726771118390023	0.471208289676139	-0.37009495062088
1.535	0.0380340255851921	0.411485907474865	-0.670856476898964	0.416079691456454	0.276372425187664	-0.0281037174996425	-0.260280585033959	0.0730424116516177	0.471113054226132	-0.369954329125521
1.536	0.0384465919311835	0.411445475206509	-0.671414722977909	0.415990717906102	0.276505317556665	-0.0281591612766416	-0.260301859646638	0.073406164115794	0.471017233197474	-0.369813230419844
1.537	0.038856991243082	0.411405527239927	-0.671973669149238	0.415900260876281	0.276636800361028	-0.028213762812263	-0.2603225652876	0.0737683564357062	0.470920826335651	-0.369671657182961
1.538	0.0392652141333112	0.411366045607401	-0.672533307675697	0.415808315420876	0.276766879770594	-0.028267531748044	-0.260342698936667	0.0741289757949713	0.470823833067182	-0.369529612069612
1.539	0.0396712511827662	0.411327012162587	-0.673093630661634	0.415714877009579	0.276895562234644	-0.0283204777839886	-0.26036225811888	0.0744880093536716	0.470726252501304	-0.369387097627367
1.54	0.0400750931571653	0.411288408659153	-0.673654629939175	0.415619941255503	0.277022854466018	-0.0283726106101966	-0.260381240923837	0.0748454442998412	0.47062808353862	-0.369244116192721
1.541	0.0404767312276563	0.411250216785077	-0.674216297013246	0.415523503683793	0.27714876341881	-0.0284239397779694	-0.260399645949116	0.0752012679792074	0.470529325051899	-0.369100669899287
1.542	0.0408761570285331	0.411212418190333	-0.674778623026283	0.4154255596635	0.277273296299399	-0.0284744747151732	-0.260417472181813	0.0755554679773845	0.470429976053897	-0.36895676064418
1.543	0.0412733625572279	0.411174994545103	-0.675341598776252	0.415326104385259	0.27739646058829	-0.028524224824057	-0.260434718896972	0.0759080321634232	0.470330035773304	-0.368812390102282
1.544	0.0416683400467658	0.411137927570367	-0.675905214768926	0.415225132913591	0.277518264009649	-0.0285731994737452	-0.26045138561257	0.0762589487934565	0.470229503673943	-0.368667559950952
1.545	0.0420610819087895	0.411101199079871	-0.676469461176171	0.415122640322228	0.277638714453788	-0.0286214079484316	-0.260467471999968	0.0766082066304139	0.470128379474344	-0.368522272055523
1.546	0.0424515807892086	0.411064791051414	-0.677034327713585	0.41501862178892	0.277757819907073	-0.0286688594279849	-0.260482977772283	0.0769557949666117	0.470026663189018	-0.368376528508661
1.547	0.0428398297008056	0.411028685630973	-0.677599803586102	0.414913072609	0.277875588470462	-0.0287155629378248	-0.260497902691192	0.0773017035334144	0.469924355162915	-0.368230331665447
1.548	0.0432258221354429	0.410992865098174	-0.678165877566821	0.414805988185262	0.277992028450032	-0.0287615272933547	-0.260512246664391	0.0776459224136591	0.469821456042602	-0.368083684093112
1.549	0.0436095520607249	0.410957311893982	-0.678732538153697	0.414697364111637	0.278107148423784	-0.028806761090768	-0.260526009809093	0.0779884419663656	0.469717966748423	-0.367936588469059
1.55	0.0439910137865561	0.410922008698898	-0.67929977371994	0.414587196308716	0.278220957254826	-0.0288512727083666	-0.260539192454385	0.078329252668216	0.469613888589424	-0.367789047613844
1.551	0.0443702018324295	0.410886938512136	-0.679867572553407	0.414475480941408	0.278333464086924	-0.0288950703508001	-0.26055179511721	0.0786683449876035	0.46950922348496	-0.367641064503032
1.552	0.0447471109343888	0.410852084734248	-0.680435922774707	0.414362214135527	0.278444678373087	-0.028938162194975	-0.26056381846676	0.0790057094548068	0.46940397410127	-0.36749264213805
1.553	0.0451217361654865	0.410817431258138	-0.681004812324305	0.414247391842146	0.278554609909625	-0.0289805565111852	-0.260575263267079	0.0793413368584161	0.469298143768727	-0.367343783484744
1.554	0.0454940730293307	0.410782962505398	-0.681574229082557	0.414131009910844	0.278663268827285	-0.0290222616149389	-0.260586130334275	0.0796752184245235	0.46919173620837	-0.367194491450713
1.555	0.0458641174314862	0.410748663393189	-0.682144160960127	0.414013064158446	0.278770665577543	-0.0290632857264847	-0.260596420550716	0.0800073459258595	0.46908475530872	-0.367044768712574
1.556	0.0462318655447731	0.410714519307754	-0.682714595849994	0.413893550463239	0.278876810927068	-0.0291036368832991	-0.260606134921464	0.0803377116674352	0.46897720513002	-0.366894617550105
1.557	0.0465973136150261	0.410680516104927	-0.683285521449825	0.413772464982999	0.278981715949215	-0.0291433229266337	-0.260615274689273	0.0806663082914238	0.468869089972495	-0.366744039815344
1.558	0.0469604577902027	0.410646640135219	-0.683856925121786	0.413649804284664	0.279085392059239	-0.0291823514851027	-0.260623841457015	0.0809931285334115	0.468760414338545	-0.366593036945615
1.559	0.0473212941029392	0.41061287830844	-0.684428793949523	0.413525565250153	0.279187851069646	-0.0292207299156639	-0.260631837180773	0.0813181651055685	0.468651182825067	-0.366441610069658
1.56	0.0476798185738278	0.410579218106286	-0.685001114868645	0.413399744952545	0.279289105160904	-0.0292584652619711	-0.260639264063823	0.0816414106973398	0.468541399988645	-0.366289760132767
1.561	0.0480360272806154	0.410545647492147	-0.685573874694986	0.413272340617675	0.279389166746041	-0.0292955642875133	-0.260646124467352	0.0819628580320487	0.468431070239678	-0.366137487850753
1.562	0.0483899164071585	0.410512154843667	-0.686147060010125	0.41314334954534	0.279488048284671	-0.0293320335503611	-0.260652420858831	0.0822824999038456	0.468320197828485	-0.365984793649222
1.563	0.0487414823077269	0.410478728976719	-0.686720656978141	0.413012768931397	0.279585762134578	-0.0293678794355678	-0.260658155828814	0.082600329150242	0.468208786852551	-0.365831677716654
1.564	0.049090721445596	0.410445359198335	-0.687294651347825	0.412880595736965	0.279682320567909	-0.0294031081111751	-0.260663332169724	0.082916338646459	0.46809684117972	-0.365678140038056
1.565	0.0494376302146895	0.410412035345965	-0.687869028669545	0.412746826697007	0.279777735903598	-0.0294377254685638	-0.260667952886584	0.0832305213462039	0.467984364337585	-0.365524180449733
1.566	0.0497822048951478	0.410378747815558	-0.68844377439116	0.412611458407158	0.279872020473017	-0.0294717371143584	-0.260672021130972	0.083542870282145	0.467871359524158	-0.365369798782868
1.567	0.0501244418212886	0.410345487530269	-0.689018873782161	0.412474487456515	0.279965186416337	-0.0295051484159767	-0.26067554018591	0.0838533785588652	0.467757829781637	-0.36521499491308
1.568	0.0504643375539661	0.410312245821322	-0.689594311911145	0.412335910619518	0.280057245657561	-0.0295379645357011	-0.260678513457752	0.0841620394483004	0.467643778234564	-0.365059768675437
1.569	0.0508018888683218	0.410279014273553	-0.690170073705586	0.412195725042185	0.280148210062195	-0.029570190372643	-0.260680944395416	0.0844688465516861	0.467529208279388	-0.364904119796727
1.57	0.0511370926448881	0.410245784601231	-0.690746144009963	0.412053928284842	0.280238091432955	-0.0296018304609844	-0.260682836440087	0.0847737938783242	0.467414123625372	-0.364748047838514
1.571	0.0514699458901238	0.410212548675443	-0.691322507593083	0.411910518204574	0.280326901326656	-0.0296328889244079	-0.260684193061514	0.0850768757575357	0.467298528207461	-0.36459155217207
1.572	0.0518004458799278	0.410179298721611	-0.691899149120184	0.411765492857227	0.280414650975469	-0.0296633694674169	-0.260685017812296	0.0853780866435627	0.467182426162991	-0.364434632056292
1.573	0.0521285902444933	0.41014602750214	-0.692476053181331	0.411618850516074	0.280501351365734	-0.0296932753850019	-0.260685314329282	0.085677420992178	0.467065822007678	-0.364277286687121
1.574	0.0524543769559685	0.410112728354324	-0.693053204321078	0.411470589647691	0.280587013302879	-0.0297226096088981	-0.260685086252846	0.0859748733449585	0.466948720911847	-0.364119515162895
1.575	0.0527778042944399	0.410079395116272	-0.693630586903593	0.411320708733585	0.280671647368372	-0.0297513747098086	-0.260684337155716	0.086270438531799	0.466831128806976	-0.363961316467397
1.576	0.0530988708459047	0.410046022018211	-0.69420818495259	0.411169206098206	0.280755263821733	-0.0297795727984592	-0.260683070593889	0.086564111813538	0.466713052222806	-0.363802689445547
1.577	0.0534175754972941	0.410012603601049	-0.694785982201683	0.411016079882407	0.280837872563518	-0.0298072054638154	-0.260681290232383	0.0868558889074246	0.466594498089554	-0.363643632762231
1.578	0.0537339173385518	0.409979134720412	-0.695363962214334	0.410861328071218	0.280919483183008	-0.0298342738324068	-0.260678999910915	0.0871457659394717	0.466475473704534	-0.363484144927065
1.579	0.0540478955715288	0.409945610600263	-0.695942108370056	0.410704948496804	0.281000105037607	-0.0298607786449345	-0.260676203599376	0.0874337394282256	0.466355986827067	-0.363324224312684
1.58	0.0543595095776395	0.409912026822166	-0.696520403780701	0.410546938922126	0.281079747333196	-0.0298867203050959	-0.260672905343208	0.087719806323323	0.466236045794355	-0.36316386912645
1.581	0.0546687590431418	0.40987837926259	-0.697098831290795	0.410387297250868	0.281158419113105	-0.0299120988486271	-0.260669109330999	0.088003963969193	0.466115659538054	-0.363003077463646
1.582	0.0549756440314016	0.409844664082218	-0.697677373601217	0.410226021681434	0.281236129133805	-0.0299369137864509	-0.260664820053071	0.08828620996992	0.465994837438196	-0.362841847353758
1.583	0.0552801650260269	0.409810877775978	-0.698256013372405	0.410063110727078	0.281312885789917	-0.0299611640068431	-0.26066004235889	0.0885665420647527	0.465873589156212	-0.362680176664887
1.584	0.0555823229158248	0.409777017243553	-0.698834733196755	0.409898563206418	0.281388697107712	-0.029984847844525	-0.260654781340664	0.0888449580470395	0.465751924602887	-0.362518063078024
1.585	0.0558821188832217	0.409743079855652	-0.699413515545095	0.409732378142032	0.281463570691138	-0.0300079631580018	-0.260649042222422	0.089121455734138	0.465629853956031	-0.362355504253663
1.586	0.0561795542558862	0.409709063458529	-0.699992342791647	0.409564554477224	0.281537513680141	-0.0300305073435621	-0.260642830365571	0.0893960330140419	0.46550738759378	-0.362192497969931
1.587	0.0564746304123777	0.409674966327232	-0.700571197279206	0.409395090801608	0.281610532813821	-0.0300524773748397	-0.260636151291232	0.089668687917758	0.465384535937061	-0.362029042109795
1.588	0.0567673487758434	0.409640787149224	-0.701150061385497	0.409223985300081	0.281682634534271	-0.0300738698589047	-0.26062901066438	0.0899394186344197	0.465261309264354	-0.361865134550832
1.589	0.0570577108252298	0.409606525035871	-0.701728917572261	0.409051235855632	0.281753825045225	-0.0300946810305394	-0.260621414259818	0.0902082234395683	0.465137717618272	-0.361700773011511
1.59	0.057345718039732	0.409572179503032	-0.702307748364781	0.408876840162143	0.281824110308278	-0.0301149067558231	-0.260613367939203	0.0904751005806492	0.465013770882258	-0.361535955004383
1.591	0.0576313718229508	0.409537750414008	-0.702886536289239	0.408700795889158	0.281893495973514	-0.0301345426153884	-0.260604877677776	0.0907400482216604	0.464889478907471	-0.361370677957887
1.592	0.057914673504861	0.409503237915199	-0.703465263881116	0.408523100915382	0.2819619872843	-0.0301535839715165	-0.260595949578646	0.0910030644771455	0.464764851519243	-0.361204939292031
1.593	0.0581956244231552	0.409468642380533	-0.704043913780775	0.408343753472649	0.282029589061425	-0.0301720259780963	-0.260586589796564	0.0912641474637806	0.464639898424451	-0.361038736385424
1.594	0.0584742259953502	0.409433964402371	-0.704622468821992	0.408162752171638	0.28209630577184	-0.0301898635777551	-0.260576804455683	0.0915232953116607	0.464514629148008	-0.360872066609579
1.595	0.0587504797459773	0.40939920482397	-0.705200912072662	0.407980096096329	0.282162141526736	-0.0302070914952013	-0.260566599676862	0.0917805061346677	0.464389053047898	-0.36070492737748
1.596	0.0590243873512754	0.409364364739234	-0.705779226847893	0.407795784948009	0.28222709996584	-0.0302237042517913	-0.260555981645198	0.0920357780386002	0.464263179351742	-0.360537316090826
1.597	0.0592959506832235	0.409329445462189	-0.706357396702931	0.407609818887585	0.282291184196213	-0.0302396961675731	-0.260544956604496	0.0922891092054217	0.464137017158391	-0.360369230110186
1.598	0.0595651717708463	0.40929444850641	-0.706935405413307	0.407422198030687	0.282354396841507	-0.0302550612742731	-0.260533530841542	0.0925404979837361	0.464010575397275	-0.360200666788578
1.599	0.0598320527151204	0.40925937556452	-0.707513236972529	0.407232922094228	0.282416740066833	-0.030269793229645	-0.26052171070902	0.0927899429742282	0.463883862752348	-0.360031623520126
1.6	0.0600965956649903	0.409224228493322	-0.708090875630473	0.407041990430583	0.282478215547237	-0.0302838853540342	-0.260509502573765	0.0930374430849497	0.463756887664641	-0.359862097844755
1.601	0.0603588029068633	0.40918900931075	-0.708668305907092	0.406849402150879	0.282538824470701	-0.0302973307056826	-0.260496912663873	0.0932829975142682	0.463629658512718	-0.359692087495171
1.602	0.0606186769731628	0.409153720208379	-0.709245512536511	0.406655156173158	0.282598567539451	-0.0303101221058841	-0.260483946974906	0.0935266057817244	0.463502183792679	-0.35952159025675
1.603	0.0608762206325533	0.409118363602418	-0.709822480388184	0.406459251338085	0.282657444868403	-0.0303222521938599	-0.260470611317384	0.0937682678502206	0.463374472106296	-0.359350603827464
1.604	0.0611314368060941	0.409082942154481	-0.710399194350605	0.406261686589829	0.282715455894127	-0.0303337135327548	-0.260456911407466	0.0940079841965456	0.463246532065126	-0.359179125830537
1.605	0.0613843284906453	0.409047458688429	-0.710975639231179	0.406062461023117	0.282772599486423	-0.0303444986730224	-0.260442852919754	0.0942457557527978	0.46311837226641	-0.359007153871138
1.606	0.0616348987040897	0.40901191604845	-0.711551799792931	0.40586157384557	0.282828874196642	-0.0303546001590403	-0.260428441514671	0.0944815837911868	0.46299000131799	-0.358834685599164
1.607	0.0618831505252089	0.4089763169838	-0.712127660801694	0.405659024486718	0.282884278422918	-0.0303640104884658	-0.260413682885103	0.0947154699014056	0.462861427862721	-0.358661718784122
1.608	0.0621290872079225	0.408940664160451	-0.712703206945652	0.405454812723036	0.282938810401194	-0.0303727220421201	-0.260398582801505	0.0949474160536444	0.462732660582372	-0.35848825133871
1.609	0.0623727122258663	0.408904960331803	-0.713278422760894	0.405248938483336	0.282992468116311	-0.0303807270722567	-0.260383147088476	0.0951774245729324	0.462603708131422	-0.35831428129974
1.61	0.0626140291963183	0.408869208553418	-0.713853292670564	0.405041401459176	0.283045249317868	-0.0303880177757475	-0.260367381621708	0.095405498021597	0.462474579027973	-0.358139806771259
1.611	0.0628530417233949	0.408833412282138	-0.714427801066514	0.40483220095543	0.283097151664448	-0.0303945863944816	-0.26035129243883	0.0956316391118286	0.462345281664888	-0.357964825841921
1.612	0.0630897532288374	0.408797575352088	-0.715001932311513	0.404621335990629	0.283148172770008	-0.0304004252605554	-0.260334885836548	0.0958558506395623	0.462215824498861	-0.357789336563152
1.613	0.0633241668861006	0.408761701966771	-0.715575670621255	0.404408805360558	0.283198310058007	-0.0304055267509928	-0.260318168364693	0.0960781353982217	0.462086216169326	-0.357613337020441
1.614	0.0635562857116783	0.408725796754342	-0.716148999991677	0.404194607671096	0.283247560665825	-0.0304098832166516	-0.26030114680583	0.0962984961226721	0.461956465390668	-0.357436825419354
1.615	0.0637861127096554	0.408689864794509	-0.716721904309768	0.403978741448187	0.283295921572636	-0.0304134869267725	-0.260283828194982	0.0965169355118729	0.461826580823049	-0.35725980007594
1.616	0.0640136509668627	0.408653911551402	-0.717294367514217	0.403761205224291	0.28334338978516	-0.0304163300309855	-0.260266219835492	0.0967334563051073	0.46169657102784	-0.35708225934473
1.617	0.0642389036956803	0.408617942799593	-0.717866373667885	0.403541997537767	0.283389962408146	-0.0304184045558024	-0.260248329292836	0.0969480613657727	0.46156644441529	-0.356904201600252
1.618	0.0644618742426513	0.408581964676307	-0.718437906974048	0.403321116987805	0.283435636658707	-0.0304197024286647	-0.260230164371678	0.0971607537053139	0.461436209227883	-0.356725625273764
1.619	0.0646825660694487	0.408545983814701	-0.719008951798816	0.403098562404866	0.283480409899841	-0.0304202155550315	-0.260211733036338	0.0973715363981827	0.46130587360296	-0.356546528924556
1.62	0.064900982686644	0.408510007327524	-0.719579492707084	0.402874332900496	0.283524279665982	-0.0304199359569692	-0.260193043287574	0.0975804125054776	0.461175445593517	-0.356366911323007
1.621	0.0651171275730974	0.408474042571801	-0.720149514432269	0.402648427634686	0.283567243666708	-0.0304188558936774	-0.260174103066109	0.0977873851747581	0.461044933060758	-0.356186771497469
1.622	0.0653310041936427	0.408438096975972	-0.720719001733156	0.402420845492545	0.283609299781017	-0.0304169679271733	-0.260154920219286	0.0979924578639342	0.460914343530028	-0.356006108792422
1.623	0.0655426161011407	0.408402178081056	-0.721287939312152	0.402191584881248	0.283650446053544	-0.0304142649516788	-0.26013550258396	0.0981956344481167	0.46078368417405	-0.355824922964673
1.624	0.0657519669882796	0.40836629356449	-0.721856311934562	0.40196064367246	0.283690680692501	-0.0304107402194228	-0.260115858116315	0.0983969190790399	0.460652961910223	-0.355643214220151
1.625	0.0659590606614569	0.408330451094443	-0.722424104574641	0.401728019301064	0.283730002038	-0.0304063874143973	-0.260095994876404	0.0985963159513189	0.46052218343465	-0.355460983167955
1.626	0.0661639010030343	0.408294658208204	-0.722991302417032	0.401493708998603	0.283768408518211	-0.0304012007508725	-0.260075920932144	0.0987938292021729	0.460391355150118	-0.355278230749501
1.627	0.0663664919497128	0.408258922366215	-0.723557890746864	0.401257709994789	0.283805898660275	-0.0303951750150076	-0.260055644336991	0.0989894629558773	0.460260483122847	-0.355094958136271
1.628	0.0665668374775305	0.408223251023979	-0.724123854850322	0.4010200195816	0.283842471127362	-0.0303883055513691	-0.260035173106679	0.0991832214171912	0.460129573145586	-0.354911166673775
1.629	0.066764941619571	0.408187651606109	-0.724689180081319	0.400780635164649	0.283878124718536	-0.0303805882633838	-0.260014515199164	0.0993751089911183	0.45999863081418	-0.35472685798037
1.63	0.0669608085055014	0.408152131465446	-0.725253852046744	0.400539554364151	0.283912858385085	-0.0303720196251651	-0.259993678595142	0.0995651303296422	0.459867661489867	-0.354542034034533
1.631	0.0671544423291588	0.408116697839742	-0.725817856654511	0.400296774949694	0.28394667131086	-0.0303625966367444	-0.259972671381053	0.0997532902128985	0.459736670169558	-0.354356697094901
1.632	0.067345847257923	0.408081357737188	-0.726381180011121	0.400052294528517	0.283979562981312	-0.0303523167554133	-0.259951501762928	0.0999395934000042	0.45960566140668	-0.354170849627291
1.633	0.0675350273900002	0.408046117816853	-0.726943808376344	0.399806110312186	0.284011533181673	-0.0303411779376114	-0.259930178089152	0.100124044612593	0.459474639367258	-0.353984494324463
1.634	0.067721986778607	0.408010984381593	-0.72750572817946	0.399558219201397	0.28404258196681	-0.0303291787895519	-0.259908708900297	0.100306648618388	0.459343607971302	-0.353797634070751
1.635	0.0679067295151215	0.407975963469217	-0.728066925972426	0.39930861801268	0.28407270963449	-0.0303163186398702	-0.259887102993142	0.100487410261153	0.459212570998847	-0.353610271862793
1.636	0.0680892598231578	0.407941060965844	-0.728627388347521	0.399057303610883	0.284101916684601	-0.0303025974416047	-0.25986536947954	0.100666334411794	0.45908153211091	-0.353422410785528
1.637	0.0682695820122485	0.407906282675883	-0.729187101961546	0.398804272965381	0.284130203838188	-0.0302880156062839	-0.25984351777567	0.100843425932636	0.458950494835402	-0.353234054011495
1.638	0.068447700283111	0.407871634326301	-0.729746053671091	0.398549523213928	0.284157572183191	-0.0302725738893367	-0.25982155752697	0.101018689632949	0.458819462595374	-0.353045204813546
1.639	0.0686236185764658	0.407837121562733	-0.730304230543704	0.398293051667023	0.284184023256295	-0.0302562734009769	-0.259799498524885	0.10119213017469	0.458688438828393	-0.352855866566422
1.64	0.0687973405745763	0.407802749978237	-0.730861619704219	0.398034855734882	0.284209558960083	-0.0302391157142297	-0.259777350637029	0.101363752010696	0.458557427119746	-0.352666042653499
1.641	0.0689688698191759	0.407768525086843	-0.731418208295113	0.397774932950789	0.284234181536211	-0.0302211028913665	-0.259755123756775	0.101533559423402	0.458426431272492	-0.352475736387386
1.642	0.0691382098613182	0.407734452167615	-0.731973983514553	0.397513281155573	0.284257893646761	-0.0302022373535436	-0.259732827758957	0.101701556620128	0.458295455328512	-0.352284951066384
1.643	0.0693053643355415	0.407700536116006	-0.732528932461907	0.397249898578285	0.284280698376127	-0.0301825217680066	-0.259710472472257	0.10186774778992	0.458164503511421	-0.352093690025401
1.644	0.0694703368980411	0.407666781462128	-0.733083041930513	0.396984783575722	0.284302599084198	-0.0301619590875746	-0.259688067664552	0.102032137068381	0.45803358014076	-0.351901956624402
1.645	0.0696331310876721	0.40763319249342	-0.733636298378709	0.396717934269332	0.284323599243183	-0.0301405526708181	-0.259665622978329	0.102194728455148	0.457902689659539	-0.35170975429342
1.646	0.0697937502239343	0.407599773345001	-0.734188687977048	0.396449348452332	0.284343702437095	-0.0301183063641768	-0.25964314785743	0.10235552577593	0.457771836746844	-0.351517086599516
1.647	0.0699521974168978	0.40756652803545	-0.734740196624212	0.39617902366273	0.284362912510858	-0.0300952244759472	-0.259620651557164	0.102514532734387	0.457641026309844	-0.351323957283556
1.648	0.0701084756534749	0.407533460476454	-0.73529080994056	0.395906957150129	0.284381233682206	-0.0300713116915695	-0.259598143221198	0.102671752995322	0.457510263291156	-0.351130370332816
1.649	0.0702625878756649	0.407500574467975	-0.735840513281502	0.395633145899376	0.284398670539587	-0.0300465730587496	-0.259575631980088	0.102827190214939	0.457379552511315	-0.350936330040665
1.65	0.0704145370514162	0.407467873630729	-0.736389291849255	0.395357586940035	0.284415228021997	-0.0300210140808287	-0.259553127028192	0.102980848043265	0.457248898716944	-0.350741840965366
1.651	0.0705643262475076	0.407435361239563	-0.736937130863613	0.395080277705527	0.284430911460901	-0.0299946408792189	-0.25953063761911	0.103132730132646	0.457118306777918	-0.350546907838462
1.652	0.0707119586877552	0.407403040075255	-0.737484015670911	0.394801216130242	0.284445726666127	-0.0299674603236452	-0.259508172974328	0.103282840098252	0.456987781870134	-0.350351535454647
1.653	0.0708574377704486	0.407370912381318	-0.738029931746344	0.394520400548138	0.28445967995897	-0.0299394800709576	-0.259485742166067	0.103431181442564	0.456857329409507	-0.35015572854608
1.654	0.0710007669854437	0.407338979871313	-0.738574864623236	0.394237829625398	0.284472778057187	-0.0299107086109092	-0.259463354024028	0.103577757502999	0.456726954723186	-0.349959491771402
1.655	0.0711419497803358	0.407307243725438	-0.739118799850964	0.39395350230919	0.284485027863838	-0.0298811553330576	-0.25944101710769	0.103722571378	0.456596662806177	-0.349762829821605
1.656	0.0712809895130959	0.407275704551003	-0.739661723006081	0.39366741759115	0.284496436329761	-0.0298508305181879	-0.259418739775519	0.103865625852981	0.456466458326493	-0.349565747438799
1.657	0.071417889478076	0.407244362353274	-0.740203619653306	0.39337957421267	0.284507010451937	-0.0298197452818204	-0.259396530270747	0.104006923460746	0.45633634567276	-0.349368249388825
1.658	0.0715526528839408	0.407213216556898	-0.740744475300238	0.393089970635611	0.284516757318544	-0.0297879115586909	-0.25937439669911	0.104146466644213	0.456206328917475	-0.349170340521806
1.659	0.0716852827980015	0.407182266012277	-0.741284275479677	0.392798605231674	0.284525684122843	-0.0297553421369392	-0.259352346921308	0.104284257858494	0.456076411745334	-0.348972025828757
1.66	0.0718157821616024	0.407151508960899	-0.741823005895416	0.392505476454301	0.284533798100025	-0.0297220506680182	-0.259330388518142	0.104420299567791	0.455946597387086	-0.348773310469244
1.661	0.0719441538824612	0.407120943034522	-0.742360652500643	0.392210583000302	0.284541106432051	-0.0296880515989733	-0.259308528908232	0.104554594201927	0.455816888587432	-0.348574199755491
1.662	0.0720704009524119	0.407090565284459	-0.742897201445287	0.391913924051117	0.284547616311687	-0.0296533600989547	-0.259286775521359	0.104687144121514	0.455687287630325	-0.348374699005831
1.663	0.0721945265570794	0.407060372195187	-0.743432638893817	0.391615499431885	0.284553335141351	-0.0296179920680899	-0.259265135898234	0.10481795158482	0.455557796379764	-0.348174813414082
1.664	0.0723165341331283	0.407030359756547	-0.743966950891994	0.391315309474969	0.284558270582098	-0.0295819641767009	-0.25924361768749	0.1049470187151	0.455428416257336	-0.347974548092625
1.665	0.0724364273360163	0.407000523599463	-0.744500123433673	0.391013354807269	0.284562430436537	-0.0295452938485167	-0.259222228589859	0.105074347449459	0.455299148176901	-0.347773908190833
1.666	0.0725542099385342	0.40697085902694	-0.745032142562038	0.390709636404163	0.28456582256892	-0.0295079991955623	-0.259200976321135	0.105199939442156	0.455169992563231	-0.347572898959963
1.667	0.0726698857255055	0.406941360947772	-0.745562994351388	0.390404155693124	0.284568454887192	-0.0294700989111757	-0.259179868607235	0.105323796058307	0.455040949490052	-0.347371525724055
1.668	0.0727834584377534	0.406912023922064	-0.7460926648509	0.390096914323456	0.284570335322223	-0.0294316120902384	-0.259158913162943	0.105445918542364	0.454912018818192	-0.347169793805054
1.669	0.072894931777779	0.406882842290155	-0.746621140038182	0.38978791377352	0.284571471795779	-0.0293925580198575	-0.259138117702002	0.105566308179497	0.454783200207015	-0.346967708504739
1.67	0.0730043094997391	0.406853810161614	-0.747148405814606	0.389477155231776	0.284571872172825	-0.0293529560723448	-0.259117490018974	0.105684966300067	0.454654493048465	-0.346765275154263
1.671	0.0731115955654614	0.406824921258056	-0.74767444804399	0.389164639772003	0.284571544168474	-0.0293128257509586	-0.259097038014789	0.105801894177523	0.454525896507606	-0.346562499077815
1.672	0.0732167942020878	0.406796168791053	-0.748199252487821	0.388850368491871	0.284570495227873	-0.0292721867495855	-0.259076769616885	0.10591709295323	0.454397409690373	-0.346359385386275
1.673	0.0733199097697769	0.406767545487093	-0.748722804731545	0.388534342534544	0.284568732478974	-0.0292310589271854	-0.259056692663931	0.106030563625336	0.454269031774921	-0.346155938824239
1.674	0.0734209466198231	0.406739043801725	-0.749245090391193	0.388216563155111	0.284566262767646	-0.0291894623205657	-0.259036814792967	0.106142307033628	0.454140761993715	-0.345952163800636
1.675	0.0735199091024302	0.406710656200396	-0.749766095438949	0.387897031813914	0.284563092639609	-0.0291474172760892	-0.259017143399096	0.106252323877505	0.454012599495583	-0.345748064425706
1.676	0.0736168016383831	0.406682375208397	-0.750285806305966	0.387575750215281	0.284559228225026	-0.0291049445563624	-0.258997685656422	0.106360614839431	0.453884543250608	-0.345543644559484
1.677	0.0737116287418409	0.406654193224998	-0.75080420981193	0.387252720385135	0.284554675152376	-0.0290620653129308	-0.258978448497115	0.106467180721958	0.453756592139138	-0.34533890798046
1.678	0.0738043949803257	0.406626102346785	-0.751321293065385	0.386927944783842	0.284549438618917	-0.0290188010009214	-0.258959438589839	0.106572022488189	0.453628745153645	-0.345133858528684
1.679	0.0738951048603742	0.406598094240985	-0.751837043391659	0.386601426169028	0.284543523562165	-0.0289751733322048	-0.258940662369085	0.106675141211511	0.453501001521859	-0.344928500138849
1.68	0.0739837626615323	0.406570160060741	-0.752351448313084	0.386273167174832	0.28453693470896	-0.0289312042670586	-0.258922126018469	0.106776537982454	0.453373360659533	-0.344722836828405
1.681	0.0740703723436305	0.406542290506944	-0.752864495515959	0.385943170025942	0.28452967644258	-0.0288869160131213	-0.258903835379177	0.106876213868834	0.453245822045503	-0.344516872629905
1.682	0.0741549376115229	0.406514475979747	-0.753376172866727	0.385611436548207	0.284521752648215	-0.0288423310581421	-0.258885795922621	0.106974170014023	0.453118385160106	-0.344310611543048
1.683	0.0742374620850044	0.406486706596983	-0.753886468497728	0.385277968234851	0.284513166642199	-0.0287974722404071	-0.258868012852037	0.107070407796667	0.452991049486536	-0.344104057601268
1.684	0.0743179494933113	0.406458972072068	-0.754395370779359	0.384942766297618	0.284503921187508	-0.0287523627870417	-0.258850491219305	0.107164928909679	0.45286381448422	-0.343897214944221
1.685	0.0743964038062335	0.406431261654384	-0.754902868241265	0.384605831827472	0.284494018500447	-0.0287070262920118	-0.258833235959321	0.107257735347858	0.452736679485117	-0.343690087816812
1.686	0.0744728292167273	0.40640356418285	-0.755408949570584	0.384267166032485	0.284483460176554	-0.0286614866662141	-0.258816251810105	0.107348829358219	0.452609643504729	-0.343482680514615
1.687	0.074547230009142	0.406375868130793	-0.755913603615885	0.383926770407913	0.284472247131657	-0.0286157680445322	-0.258799543176957	0.107438213369842	0.452482705023907	-0.343274997269196
1.688	0.0746196104504461	0.406348161544387	-0.756416819468021	0.383584646801312	0.284460379648976	-0.0285698946264571	-0.258783114097867	0.107525889952369	0.452355861890999	-0.343067042190665
1.689	0.0746899747852265	0.40632043193774	-0.756918586559866	0.383240797470928	0.284447857496912	-0.0285238905375172	-0.258766968312502	0.107611861808331	0.452229111401975	-0.342858819374367
1.69	0.0747583273083584	0.406292666361816	-0.757418894542165	0.382895225222476	0.284434679994051	-0.0284777797650122	-0.258751109314584	0.10769613171307	0.4521024504232	-0.342650332958231
1.691	0.0748246724556839	0.406264851661477	-0.757917733143405	0.382547933445728	0.284420845986857	-0.0284315861237215	-0.258735540417605	0.107778702409064	0.451975875421035	-0.342441586994926
1.692	0.0748890148362551	0.406236974680051	-0.758415092257921	0.382198925829152	0.284406353875782	-0.0283853332678293	-0.258720264862361	0.107859576578	0.451849382356558	-0.342232585378609
1.693	0.0749513591399295	0.406209022361257	-0.758910962065927	0.381848206007867	0.284391201744031	-0.0283390447668213	-0.25870528584171	0.107938756929688	0.451722966524331	-0.342023331853868
1.694	0.0750117099603343	0.406180981811604	-0.759405333090986	0.381495777518899	0.284375387543159	-0.0282927441531079	-0.258690606407611	0.108016246284455	0.451596622532857	-0.341813829882172
1.695	0.0750700716830328	0.406152840289227	-0.759898196234332	0.381141643922348	0.284358909231749	-0.028246454856355	-0.258676229373578	0.108092047591133	0.451470344461587	-0.341604082508566
1.696	0.0751264485385651	0.406124585125353	-0.760389542756943	0.380785808825922	0.284341764657659	-0.0282002001200471	-0.258662157277007	0.108166163972544	0.451344125968342	-0.341394092431713
1.697	0.0751808447454875	0.406096203625452	-0.760879364290546	0.380428275911119	0.284323951235559	-0.0281540030063579	-0.258648392393182	0.108238598785868	0.451217960205706	-0.341183862094879
1.698	0.0752332645797335	0.406067683047811	-0.761367652883298	0.38006904903538	0.284305465811107	-0.0281078863726545	-0.258634936791514	0.108309355627374	0.451091839680557	-0.340973393696959
1.699	0.0752837123026132	0.406039010704083	-0.761854400965605	0.379708132265213	0.284286304860928	-0.0280618727207457	-0.25862179240394	0.10837843834819	0.450965756312431	-0.340762689235626
1.7	0.0753321920267453	0.406010174060602	-0.762339601272734	0.379345529873839	0.284266464725427	-0.0280159840097315	-0.258608961051645	0.108445851091755	0.450839701747902	-0.34055175053473
1.701	0.0753787076195955	0.405981160732222	-0.762823246757321	0.378981246478317	0.284245941572137	-0.0279702415294992	-0.2585964444192	0.108511598254214	0.450713667646129	-0.340340579225371
1.702	0.075423262686019	0.405951958393452	-0.763305330474031	0.378615287147123	0.284224731157957	-0.027924665862706	-0.258584243984861	0.108575684381734	0.450587645729509	-0.340129176808695
1.703	0.0754658606188315	0.405922554718233	-0.763785845590723	0.378247657148562	0.284202828686315	-0.0278792769002512	-0.258572360905452	0.108638114107917	0.450461627763805	-0.339917544786624
1.704	0.075506504665121	0.405892937387352	-0.764264785524807	0.377878361545028	0.284180228920192	-0.0278340938460348	-0.258560795913824	0.108698892210493	0.450335605638189	-0.339705684787653
1.705	0.0755451979814658	0.405863094079941	-0.764742143946011	0.377507405089753	0.284156926415318	-0.0277891352387318	-0.258549549312676	0.108758023740641	0.450209571509163	-0.3394935987002
1.706	0.0755819436757493	0.40583301242615	-0.765217914678998	0.377134792345691	0.284132915619201	-0.0277444190289813	-0.258538621076471	0.108815514049379	0.450083517929711	-0.339281288733331
1.707	0.0756167447780318	0.405802679942683	-0.765692091683057	0.376760527734067	0.284108190750982	-0.027699962647904	-0.25852801099056	0.108871368711755	0.449957437878	-0.339068757333711
1.708	0.0756496041442562	0.405772083950009	-0.766164669052137	0.376384615562989	0.284082745596141	-0.0276557830331758	-0.258517718710376	0.108925593505588	0.449831324643509	-0.338856007038566
1.709	0.0756805244463098	0.405741211613612	-0.766635641022317	0.376007060154787	0.284056573430867	-0.0276118966770022	-0.258507743676684	0.108978194449088	0.449705171678436	-0.338643040318906
1.71	0.0757095082934401	0.405710050165546	-0.767105002001274	0.375627866007313	0.284029667168037	-0.027568319743603	-0.258498084979386	0.109029177857012	0.44957897252786	-0.338429859435824
1.711	0.0757365583584188	0.405678587077361	-0.767572746535311	0.375247037882564	0.284002019590584	-0.0275250681886851	-0.25848874131196	0.109078550386399	0.449452720830274	-0.338216466408228
1.712	0.0757616774473176	0.405646810107087	-0.768038869266268	0.374864580856141	0.283973623452199	-0.0274821577402784	-0.258479711019544	0.109126318977492	0.449326410331988	-0.338002863096775
1.713	0.0757848684765622	0.405614707349639	-0.768503364943787	0.374480500423428	0.283944471365625	-0.0274396037139286	-0.258470992171329	0.109172490746477	0.449200034838241	-0.337789051303144
1.714	0.0758061343305212	0.405582267281966	-0.768966228437773	0.374094802522216	0.283914555670854	-0.0273974208605513	-0.258462582612615	0.109217073001296	0.449073588079594	-0.337575032856556
1.715	0.0758254777443927	0.405549478747247	-0.769427454758328	0.373707493299224	0.283883868520553	-0.0273556234075993	-0.258454479943078	0.109260073348457	0.448947063628621	-0.337360809638413
1.716	0.0758429013199031	0.405516330927056	-0.769887039077181	0.373318578811091	0.283852402092666	-0.0273142251685984	-0.258446681460235	0.109301499727156	0.448820454951979	-0.337146383491986
1.717	0.0758584075842813	0.405482813327474	-0.770344976705531	0.372928064904312	0.283820148644523	-0.0272732395338516	-0.258439184173356	0.109341360354879	0.448693755461735	-0.33693175610906
1.718	0.0758719990204911	0.405448915780984	-0.770801263022627	0.372535957199811	0.283787100409272	-0.0272326793611258	-0.258431984827681	0.109379663675775	0.44856695847338	-0.336716928967695
1.719	0.075883678050554	0.405414628510557	-0.771255893299951	0.372142261061096	0.283753249635096	-0.0271925569280223	-0.258425079854584	0.109416418360904	0.448440057135958	-0.336501903284424
1.72	0.0758934469487235	0.405379942280106	-0.771708862509594	0.371746981663457	0.283718588842533	-0.0271528839635065	-0.258418465372274	0.109451633364071	0.448313044341574	-0.336286680012333
1.721	0.0759013077405699	0.40534484854226	-0.772160165346439	0.371350124225331	0.283683111011467	-0.0271136716169262	-0.25841213729335	0.109485317947747	0.448185912627111	-0.336071259950561
1.722	0.0759072622065541	0.405309339445503	-0.77260979640744	0.370951694196855	0.283646809529909	-0.0270749303706872	-0.258406091403142	0.109517481635754	0.44805865416084	-0.335855643872505
1.723	0.0759113119914719	0.405273407764386	-0.77305775034644	0.370551697291765	0.283609678097073	-0.0270366700215015	-0.258400323394959	0.109548134222261	0.447931260793814	-0.335639832594295
1.724	0.0759134586982365	0.405237046888294	-0.773504021972673	0.370150139502875	0.28357171079895	-0.0269988997170838	-0.258394828917654	0.109577285854504	0.447803724040978	-0.335423827035685
1.725	0.0759137039216457	0.405200250844658	-0.773948606218555	0.369747027208966	0.283532902289234	-0.0269616279632889	-0.25838960356807	0.109604947037554	0.447676034934786	-0.335207628205224
1.726	0.0759120492265584	0.40516301432696	-0.774391497962073	0.369342367230454	0.283493247911739	-0.026924862625351	-0.258384642803298	0.109631128504585	0.447548183900475	-0.334991237070477
1.727	0.0759084960472399	0.405125332728087	-0.774832691858007	0.36893616665646	0.283452743749986	-0.0268886109566778	-0.258379941841656	0.109655841043917	0.447420160815915	-0.334774654495702
1.728	0.0759030456009157	0.405087202200048	-0.775272182310412	0.368528432629044	0.283411386636396	-0.026852879620972	-0.258375495630001	0.109679095433292	0.447291955156279	-0.334557881262959
1.729	0.0758956989238755	0.405048619764827	-0.775709963637293	0.368119172329115	0.28336917412864	-0.0268176747159509	-0.258371298935389	0.109700902523553	0.447163556060872	-0.334340918030067
1.73	0.0758864569654888	0.405009583383024	-0.77614603025737	0.367708393042873	0.283326104439066	-0.0267830018081611	-0.258367346465276	0.109721273352066	0.447034952308298	-0.334123765296507
1.731	0.0758753206920892	0.404970091887463	-0.776580376631252	0.367296102197353	0.283282176336344	-0.0267488659513059	-0.258363632847692	0.109740219180118	0.446906132270486	-0.333906423447108
1.732	0.0758622911976872	0.404930144831872	-0.777012997096544	0.366882307408214	0.283237389067936	-0.0267152717192713	-0.258360152530552	0.109757751468107	0.446777083951797	-0.333688892779488
1.733	0.0758473696878048	0.404889742339378	-0.777443885841381	0.366467016483458	0.28319174223143	-0.026682223238628	-0.258356899761496	0.109773881883553	0.446647795127258	-0.333471173528275
1.734	0.0758305572573162	0.404848885017651	-0.777873036898696	0.366050237377133	0.283145235610323	-0.0266497241814314	-0.258353868605029	0.109788622398576	0.446518253495069	-0.333253265906789
1.735	0.0758118546766785	0.404807573981534	-0.778300444145105	0.36563197822963	0.28309786916737	-0.0266177778442923	-0.258351052926064	0.10980198537117	0.446388446752043	-0.3330351701118
1.736	0.0757912624518372	0.404765810899665	-0.778726101407596	0.365212247558065	0.283049643169429	-0.0265863873111503	-0.258348446421374	0.109813983457965	0.446258362556444	-0.332816886346549
1.737	0.0757687810626458	0.404723597966085	-0.779150002494828	0.364791054473254	0.283000558248971	-0.02655555551967	-0.258346042708406	0.109824629404352	0.446127988504609	-0.332598414862116
1.738	0.0757444111246552	0.404680937856813	-0.779572141051376	0.364368408647634	0.282950615402464	-0.02652528525854	-0.258343835404726	0.109833935895091	0.445997312191887	-0.33237975594681
1.739	0.0757181534538975	0.404637833740615	-0.779992510358426	0.363944319942985	0.28289981600181	-0.0264955791420743	-0.258341818213287	0.109841915561002	0.445866321259626	-0.332160909951054
1.74	0.0756900090891565	0.404594289250012	-0.780411103166605	0.36351879807789	0.282848161803871	-0.026466439490819	-0.258339984992328	0.109848581089532	0.445735003421632	-0.331941877382689
1.741	0.0756599792367795	0.404550308376626	-0.780827911681736	0.363091852620213	0.282795654971144	-0.0264378681871838	-0.258338329707651	0.10985394533599	0.445603346463064	-0.33172265892358
1.742	0.0756280651366444	0.404505895407192	-0.781242927664331	0.362663493057699	0.282742298127136	-0.0264098665969789	-0.258336846289337	0.109858021421594	0.445471338169323	-0.33150325534637
1.743	0.0755942679642641	0.404461054929877	-0.781656142430342	0.362233728842362	0.282688094385858	-0.0263824355264248	-0.258335528570915	0.109860822804451	0.445338966297405	-0.33128366744819
1.744	0.0755585889005167	0.404415791897291	-0.782067546818774	0.361802569593306	0.282633047329336	-0.0263555752306075	-0.258334370355256	0.109862363236605	0.445206218645686	-0.33106389600526
1.745	0.0755210293092532	0.404370111729513	-0.782477131255696	0.361370025282945	0.282577161018772	-0.0263292855136014	-0.258333365489034	0.109862656648095	0.445073083117208	-0.330843941753602
1.746	0.0754815908352266	0.404324020378558	-0.782884885847652	0.360936106176472	0.282520440045437	-0.0263035658226157	-0.2583325078882	0.109861717042392	0.444939547692188	-0.330623805426442
1.747	0.0754402753562285	0.404277524348656	-0.783290800472425	0.360500822679182	0.282462889491507	-0.0262784152171219	-0.25833179148826	0.10985955834269	0.444805600315631	-0.330403487722785
1.748	0.0753970848556364	0.404230630695265	-0.783694864769823	0.360064185285788	0.282404514778304	-0.0262538322596595	-0.258331210153034	0.109856194214159	0.44467122880582	-0.330182989186882
1.749	0.0753520212968807	0.404183346974445	-0.784097067933585	0.359626204660555	0.28234532156648	-0.026229814950219	-0.258330757673354	0.109851638017675	0.444536420876698	-0.329962310182757
1.75	0.0753050865529408	0.404135681153706	-0.784497398554544	0.359186891716422	0.282285315825931	-0.0262063607348068	-0.258330427866458	0.109845902933342	0.444401164217853	-0.329741450930569
1.751	0.0752562824212993	0.404087641548594	-0.784895844728888	0.358746257561203	0.282224503987106	-0.0261834665549082	-0.258330214668943	0.109839002175749	0.444265446489951	-0.329520411454325
1.752	0.0752056107402141	0.404039236869758	-0.785292394248259	0.358304313435443	0.282162893022821	-0.0261611289172131	-0.258330112169014	0.109830949202955	0.444129255192787	-0.329299191514206
1.753	0.0751530735554076	0.403990476381113	-0.785687034763996	0.357861070751013	0.282100490399161	-0.0261393439552747	-0.25833011454082	0.109821757824162	0.443992577576624	-0.329077790584774
1.754	0.0750986731853023	0.403941370005147	-0.78607975397487	0.357416541090193	0.282037303964887	-0.0261181074622948	-0.258330215904777	0.109811442149163	0.443855400752864	-0.328856207860082
1.755	0.0750424121027357	0.403891928262758	-0.786470539706182	0.356970736186849	0.281973341909991	-0.0260974149254702	-0.258330410274582	0.10980001643868	0.443717711825694	-0.328634442335307
1.756	0.0749842927865843	0.403842162125556	-0.786859379835336	0.356523668076683	0.281908612793385	-0.0260772615430732	-0.258330691679124	0.109787494975343	0.443579497824736	-0.328412492923511
1.757	0.0749243177315847	0.403792082911833	-0.787246262229515	0.356075349246326	0.281843125547998	-0.0260576421309975	-0.258331054345619	0.109773891965326	0.443440745546038	-0.328190358550555
1.758	0.0748624896126622	0.403741702282525	-0.787631174762093	0.355625792529518	0.281776889421606	-0.0260385510055771	-0.25833149277653	0.109759221453538	0.443301441472202	-0.327968038277809
1.759	0.0747988114575237	0.403691032256645	-0.788014105374437	0.355175010996138	0.281709913863073	-0.0260199820616426	-0.258332001685923	0.109743497310401	0.443161571814621	-0.327745531354791
1.76	0.0747332866501032	0.403640085163256	-0.788395042053966	0.354723018075032	0.281642208417321	-0.0260019290211042	-0.258332575923705	0.109726733299085	0.443021122691965	-0.327522837096911
1.761	0.0746659187475215	0.403588873599902	-0.788773972658756	0.354269827613329	0.281573782676341	-0.025984385612003	-0.258333210491883	0.109708943117429	0.442880080358744	-0.327299954774159
1.762	0.0745967113221718	0.403537410462448	-0.789150884835709	0.353815453615696	0.281504646231559	-0.0259673455603381	-0.258333900611888	0.109690140333234	0.442738431305974	-0.327076883606893
1.763	0.0745256680004383	0.403485708939889	-0.789525766155746	0.35335990990203	0.281434808529058	-0.0259508025523079	-0.25833464176147	0.109670338295935	0.442596162199036	-0.326853622719109
1.764	0.0744527926086001	0.403433782425909	-0.789898604253818	0.352903210009608	0.281364278629574	-0.0259347502828636	-0.258335429714138	0.109649550115939	0.442453259822888	-0.326630171097481
1.765	0.0743780892369835	0.403381644512973	-0.790269386863418	0.35244536732892	0.281293065036697	-0.0259191824841906	-0.258336260605465	0.10962778867081	0.442309711197422	-0.32640652770975
1.766	0.0743015622216195	0.403329309125236	-0.790638101751302	0.351986395258598	0.28122117570921	-0.0259040929853654	-0.258337130903957	0.109605066597922	0.442165503807127	-0.326182691623732
1.767	0.0742232161305422	0.403276790585451	-0.791004736595955	0.35152630730751	0.281148618140782	-0.0258894758688951	-0.258338037306131	0.109581396298713	0.442020625782997	-0.325958661933726
1.768	0.0741430557343455	0.403224103451302	-0.791369278934916	0.351065117161999	0.281075399393621	-0.0258753255206922	-0.258338976679242	0.109556789971584	0.441875065965558	-0.325734437620264
1.769	0.0740610859770377	0.403171262239307	-0.791731716128771	0.350602838663138	0.28100152613193	-0.0258616365193923	-0.258339945977049	0.109531259650795	0.441728813812226	-0.325510017479502
1.77	0.0739773120453896	0.403118281242945	-0.792092035257456	0.350139485762276	0.280927004644859	-0.0258484034827188	-0.258340942134359	0.109504817205939	0.441581859197485	-0.325285400120074
1.771	0.0738917394895588	0.403065174503758	-0.792450223097167	0.349675072628646	0.280851840801731	-0.0258356209293715	-0.258341962082407	0.109477474289365	0.441434192297381	-0.325060584030014
1.772	0.0738043742452407	0.403011955928545	-0.792806266203956	0.349209613795181	0.28077604003018	-0.025823283251991	-0.258343002806604	0.109449242306508	0.441285803644664	-0.324835567612857
1.773	0.0737152225834362	0.402958639480878	-0.793160150978894	0.348743124024948	0.280699607410852	-0.0258113847950242	-0.258344061322056	0.10942013246022	0.441136684256786	-0.324610349112633
1.774	0.0736242910778284	0.402905239297282	-0.793511863698944	0.348275617947264	0.28062254776683	-0.0257999199277854	-0.25834513463474	0.109390155828141	0.440986825737445	-0.324384926542047
1.775	0.0735315865635758	0.402851769673603	-0.793861390483244	0.347807109861411	0.280544865609143	-0.0257888830673609	-0.258346219743192	0.109359323423218	0.440836220322046	-0.324159297695403
1.776	0.0734371160993147	0.402798244981508	-0.794208717245638	0.347337613839769	0.280466565056794	-0.0257782685928949	-0.258347313625714	0.109327646215373	0.440684860894876	-0.32393346021869
1.777	0.0733408869709964	0.402744679546714	-0.794553829756835	0.346867143929045	0.280387649901936	-0.0257680707082157	-0.258348413234026	0.109295135166607	0.440532741006489	-0.323707411702233
1.778	0.0732429066902524	0.402691087507518	-0.794896713708543	0.346395714346471	0.28030812375012	-0.0257582834405801	-0.258349515550193	0.109261801312963	0.440379854884346	-0.323481149735999
1.779	0.0731431829690224	0.40263748270061	-0.795237354733256	0.345923339670933	0.280227990047746	-0.0257489007126987	-0.25835061758556	0.109227655795709	0.440226197401754	-0.323254671878436
1.78	0.0730417236987498	0.40258387861492	-0.795575738500426	0.345450034916365	0.280147251979467	-0.0257399163100707	-0.258351716261815	0.109192709810795	0.440071763999068	-0.323027975621242
1.781	0.0729385369094225	0.402530288469823	-0.795911850782784	0.344975815446649	0.280065912428664	-0.0257313237768018	-0.258352808367102	0.109156974617007	0.439916550656081	-0.322801058457855
1.782	0.0728336306830046	0.402476725407206	-0.796245677383775	0.344500696927399	0.279983974056958	-0.0257231163042707	-0.258353890692142	0.10912046165699	0.43976055394205	-0.32257391799226
1.783	0.0727270130809059	0.402423202668641	-0.796577204032389	0.34402469541648	0.279901439317192	-0.0257152866521172	-0.258354960198582	0.109083182602832	0.439603771050993	-0.322346552026874
1.784	0.0726186921510411	0.402369733651269	-0.796906416293372	0.343547827371487	0.279818310324982	-0.0257078271145031	-0.258356014072508	0.109045149175119	0.439446199817159	-0.322118958652386
1.785	0.0725086759890181	0.402316331867755	-0.797233299516057	0.34307010941479	0.279734588669006	-0.0257007295084493	-0.2583570496972	0.109006372880347	0.439287838711368	-0.321891136262342
1.786	0.0723969728111304	0.402263010860483	-0.79755783887414	0.342591558073076	0.279650275249011	-0.0256939852872071	-0.258358064642225	0.10896686489073	0.439128686816905	-0.321663083461816
1.787	0.0722835909954411	0.402209784082898	-0.797880019484714	0.342112189728648	0.279565370248418	-0.0256875857990144	-0.258359056709115	0.108926636069477	0.438968743904695	-0.321434798995703
1.788	0.0721685390371912	0.402156664851833	-0.798199826616815	0.341632020699789	0.279479873268229	-0.0256815225130969	-0.258360024011563	0.108885697025751	0.438808010586939	-0.321206281728153
1.789	0.0720518254811327	0.402103666429667	-0.798517245804909	0.341151067276372	0.279393783449307	-0.0256757871333491	-0.258360965004822	0.108844058213738	0.438646488365643	-0.320977530571389
1.79	0.071933458940595	0.402050802137342	-0.79883226263904	0.340669345746655	0.27930709938317	-0.0256703716372424	-0.258361878448381	0.108801730078939	0.438484179547726	-0.320748544349219
1.791	0.0718134482148945	0.401998085447466	-0.799144862561638	0.340186872533865	0.279219818939414	-0.0256652682981483	-0.258362763422096	0.108758723108142	0.438321087046296	-0.32051932166078
1.792	0.0716918024483726	0.40194553006305	-0.799455030971886	0.339703664332313	0.279131939292959	-0.0256604697274021	-0.258363619426836	0.108715047740379	0.438157214130818	-0.320289860827253
1.793	0.0715685311972603	0.401893149917531	-0.79976275340789	0.339219738050105	0.279043457085253	-0.0256559688441824	-0.258364446434027	0.108670714213227	0.437992564376295	-0.320060160023755
1.794	0.0714436443112342	0.401840959042232	-0.800068015708	0.338735110689041	0.278954368537465	-0.0256517587778793	-0.258365244811349	0.108625732399744	0.43782714182038	-0.319830217468428
1.795	0.0713171517045266	0.401788971345222	-0.800370804154329	0.338249799383452	0.278864669549535	-0.0256478328616395	-0.258366015212807	0.108580111710123	0.437660951016175	-0.319600031431957
1.796	0.071189063119204	0.401737200390668	-0.800671105431068	0.337763821416944	0.278774355765316	-0.0256441846542525	-0.2583667585211	0.108533861127229	0.437493996916239	-0.319369600151581
1.797	0.071059388018083	0.401685659276358	-0.800968906466044	0.337277193960579	0.278683422549106	-0.0256408078589836	-0.258367475817361	0.108486989360413	0.437326284799676	-0.319138921819074
1.798	0.0709281357002203	0.40163436060064	-0.801264194354879	0.336789933740975	0.27859186496783	-0.0256376962418441	-0.258368168333891	0.108439504975574	0.437157820355578	-0.318907994628901
1.799	0.070795315468019	0.401583316403716	-0.801556956366059	0.336302056960742	0.278499677811897	-0.0256348436284124	-0.258368837386003	0.108391416416456	0.436988609859664	-0.318676816854211
1.8	0.0706609366787713	0.4015325381415	-0.801847179980246	0.335813579410107	0.27840685558386	-0.0256322439235993	-0.258369484315642	0.108342732036564	0.436818660323152	-0.318445386906739
1.801	0.0705250087127131	0.401482036830585	-0.802134852917508	0.33532451660912	0.278313392459063	-0.0256298911427628	-0.258370110530544	0.108293460190686	0.4366479795497	-0.318213703321903
1.802	0.0703875409034083	0.401431823257979	-0.802419963158354	0.334834884048732	0.278219282308346	-0.0256277794160513	-0.25837071764079	0.10824360925077	0.436476576157997	-0.317981764710876
1.803	0.0702485425052342	0.401381908045856	-0.802702499031254	0.334344697487523	0.278124518871383	-0.0256259028657704	-0.258371307565465	0.108193187508564	0.436304459690878	-0.31774956975256
1.804	0.0701080227968075	0.401332301535969	-0.802982449260484	0.333853973024846	0.278029096012276	-0.025624255409071	-0.258371882505989	0.108142203066933	0.436131640767471	-0.317517117203553
1.805	0.0699659912571744	0.401283013617444	-0.803259802914626	0.333362726997123	0.277933007843248	-0.0256228306243007	-0.258372444797886	0.108090663769483	0.435958131100008	-0.317284405888078
1.806	0.069822457646114	0.401234053651395	-0.803534549402633	0.332870976001717	0.277836248648685	-0.0256216216727463	-0.258372996787492	0.108038577152736	0.435783943397237	-0.317051434713166
1.807	0.0696774319230766	0.401185430542422	-0.803806678444869	0.332378736952476	0.277738812784584	-0.0256206212347885	-0.258373540864636	0.107985950409629	0.43560909131924	-0.316818202692729
1.808	0.0695309240940992	0.401137152860521	-0.804076179898505	0.331886026905699	0.277640694746746	-0.0256198215025114	-0.258374079604461	0.107932790417746	0.435433589497291	-0.316584708886095
1.809	0.0693829441022251	0.401089228944099	-0.804343043666864	0.331392862777537	0.277541889393848	-0.0256192142653837	-0.258374615893057	0.107879103843553	0.435257453539294	-0.316350952337234
1.81	0.0692335017702647	0.401041667036076	-0.804607259792969	0.33089926119964	0.277442392068931	-0.0256187910970053	-0.258375152948564	0.10782489718479	0.435080700035538	-0.31611693215699
1.811	0.0690826067923811	0.40099447544812	-0.804868818551231	0.330405238481896	0.277342198446156	-0.0256185435924452	-0.258375694246745	0.107770176685577	0.43490334657246	-0.315882647645223
1.812	0.0689302688129436	0.400947662603299	-0.805127710554891	0.329910810549251	0.27724130430377	-0.0256184635265829	-0.258376243459461	0.107714948187807	0.4347254116121	-0.315648098338179
1.813	0.0687764975562185	0.400901236935479	-0.805383926900945	0.329415992971236	0.277139705464786	-0.0256185428499819	-0.258376804473893	0.107659217010145	0.434546914237457	-0.315413284015571
1.814	0.0686213028942135	0.400855206819894	-0.805637459207076	0.32892080123279	0.277037397871733	-0.0256187736312575	-0.258377381459891	0.107602987957793	0.434367874040788	-0.315178204658304
1.815	0.0684646947624897	0.400809580554051	-0.805888299575589	0.328425251006616	0.276934377633695	-0.0256191481035801	-0.258377978918252	0.107546265435316	0.434188311239503	-0.314942860379716
1.816	0.0683066829886574	0.400764366312268	-0.806136440555622	0.32792935811308	0.276830640945069	-0.0256196587411694	-0.25837860167817	0.10748905352283	0.43400824676349	-0.31470725142008
1.817	0.0681472771826444	0.400719572166021	-0.806381875103649	0.32743313828269	0.276726183962523	-0.0256202982375376	-0.258379254895789	0.107431355965207	0.43382770211516	-0.314471378218927
1.818	0.0679864867155575	0.400675206167592	-0.806624596636857	0.326936607036378	0.276621002814145	-0.0256210594756141	-0.258379944116046	0.107373176118329	0.43364669910238	-0.314235241505291
1.819	0.0678243207492371	0.4006312763337	-0.806864599142939	0.326439779634409	0.276515093740775	-0.0256219356085054	-0.258380675347788	0.107314516895812	0.433465259692916	-0.313998842305471
1.82	0.0676607882707571	0.400587790599033	-0.80710187724447	0.325942670818264	0.276408453220795	-0.0256229201978516	-0.258381455065814	0.107255380739464	0.433283406053746	-0.31376218186612
1.821	0.0674958980578194	0.400544756870239	-0.807336426277622	0.325445294520489	0.276301077994439	-0.0256240072899839	-0.258382290161745	0.10719576962485	0.433101160612111	-0.313525261580569
1.822	0.067329658598269	0.40050218305904	-0.807568242332905	0.324947663910459	0.2761929650299	-0.0256251914280842	-0.258383187907319	0.10713568512659	0.432918546018265	-0.31328808293437
1.823	0.0671620780865407	0.400460077009749	-0.807797322190999	0.324449791572227	0.276084111511827	-0.0256264676598718	-0.258384155917616	0.107075128527541	0.432735585037965	-0.313050647466632
1.824	0.0669931645392575	0.400418446412715	-0.808023663253972	0.323951689440473	0.275974514864415	-0.0256278314514566	-0.258385202082443	0.107014100855942	0.432552300466152	-0.312812956738948
1.825	0.0668229259528884	0.400377298766784	-0.808247263487755	0.323453368630008	0.275864172813292	-0.0256292784681875	-0.258386334468425	0.106952602810922	0.432368715103882	-0.312575012311918
1.826	0.0666513704248124	0.400336641365398	-0.808468121370054	0.322954839471621	0.275753083574572	-0.025630804407414	-0.25838756120657	0.106890634679684	0.432184851756301	-0.312336815767162
1.827	0.0664785062333554	0.400296481316889	-0.808686235852717	0.322456111725542	0.275641246150462	-0.0256324049524795	-0.258388890397934	0.106828196311202	0.432000733238486	-0.312098368725672
1.828	0.0663043418703365	0.400256825612573	-0.808901606283269	0.321957194774801	0.275528660502515	-0.0256340757992751	-0.258390330046115	0.106765287124387	0.43181638238976	-0.311859672789249
1.829	0.0661288859746591	0.40021768116219	-0.809114232346546	0.321458097817591	0.275415327535637	-0.025635812742705	-0.258391887977905	0.106701906086532	0.431631822017632	-0.311620729448631
1.83	0.0659521472360013	0.400179054768839	-0.80932411411656	0.32095883007173	0.275301249081982	-0.0256376117205863	-0.258393571738055	0.106638051648796	0.431447074799015	-0.311381540018596
1.831	0.0657741343761101	0.400140953127523	-0.809531252110968	0.32045940074914	0.275186427896927	-0.0256394687789616	-0.258395388511572	0.10657372170861	0.431262163309258	-0.311142105684964
1.832	0.0655948561350321	0.400103382889386	-0.809735647233277	0.319959818738111	0.275070867549124	-0.0256413800402081	-0.258397345126225	0.10650891363739	0.431077110193349	-0.310902427711802
1.833	0.0654143212215195	0.400066350728566	-0.809937300700409	0.319460092256993	0.274954572297373	-0.0256433417262413	-0.258399448107628	0.106443624364001	0.430891938337565	-0.310662507587628
1.834	0.0652325383117897	0.400029863329956	-0.810136214052945	0.318960228659009	0.274837547075732	-0.0256453502234049	-0.258401703736467	0.106377850489507	0.430706670935286	-0.310422347012325
1.835	0.0650495160777298	0.39999392731887	-0.810332389194205	0.31846023440497	0.274719797530466	-0.0256474020602161	-0.258404118086267	0.106311588414997	0.430521331417913	-0.310181947939058
1.836	0.0648652631799869	0.399958549250126	-0.810525828376903	0.317960115174007	0.274601330004054	-0.025649493824493	-0.258406697028345	0.106244834426463	0.430335943371125	-0.309941312635395
1.837	0.0646797882667797	0.399923735688155	-0.810716534102386	0.317459876064334	0.274482151449009	-0.0256516222159199	-0.258409446246796	0.106177584644191	0.430150530571444	-0.309700443645059
1.838	0.0644931000445338	0.399889493284131	-0.810904509020836	0.316959521830054	0.274362269352911	-0.0256537841926053	-0.258412371314318	0.106109834923496	0.429965117086807	-0.309459343782667
1.839	0.0643052074223665	0.399855828785155	-0.811089755908103	0.316459057019818	0.274241691720526	-0.0256559770867081	-0.258415477777753	0.106041580901332	0.429779727328064	-0.309218016195463
1.84	0.0641161196344273	0.399822749003351	-0.811272277625014	0.31595848595741	0.274120427083317	-0.0256581986430223	-0.258418771209793	0.10597281814161	0.429594385958717	-0.30897646442999
1.841	0.0639258462056522	0.399790260809811	-0.811452077073692	0.315457812783547	0.273998484517209	-0.0256604468962851	-0.258422257269679	0.105903542182905	0.429409117661941	-0.308734692478795
1.842	0.0637343967863688	0.399758371176193	-0.811629157251024	0.314957041683543	0.273875873615166	-0.0256627199943566	-0.258425941764426	0.105833748507354	0.429223946956553	-0.308492704740683
1.843	0.0635417810295472	0.399727087251526	-0.811803521297429	0.314456176997673	0.273752604381737	-0.0256650162022098	-0.258429830645	0.105763432549023	0.429038898183696	-0.308250505921175
1.844	0.0633480085754126	0.399696416455735	-0.811975172468325	0.313955222960123	0.273628687168017	-0.0256673340140934	-0.25843392994888	0.105692589681375	0.428853995600843	-0.308008100946546
1.845	0.0631530890800709	0.399666366576951	-0.812144114090923	0.313454183324133	0.273504132701508	-0.0256696722177531	-0.258438245715927	0.105621215154275	0.428669263483068	-0.307765494848788
1.846	0.0629570322655478	0.399636945805132	-0.812310349485814	0.312953061214909	0.27337895205159	-0.0256720299957062	-0.258442783865382	0.105549304084956	0.428484726117157	-0.30752269263269
1.847	0.0627598479846873	0.399608162625881	-0.812473881860544	0.312451859133576	0.273253156489168	-0.025674407059957	-0.258447550094995	0.105476851502324	0.428300407702686	-0.307279699212135
1.848	0.0625615462391224	0.399580025704965	-0.81263471424948	0.311950578976828	0.273126757379961	-0.0256768036741222	-0.258452549844377	0.105403852367918	0.428116332309796	-0.307036519379341
1.849	0.0623621370980272	0.399552543876759	-0.812792849460716	0.311449222201683	0.272999766167585	-0.0256792205766708	-0.258457788262715	0.105330301571042	0.427932523865661	-0.306793157749666
1.85	0.0621616305700104	0.399525726127757	-0.812948290044501	0.310947790146098	0.272872194415927	-0.0256816589317185	-0.258463270217932	0.105256193944595	0.427749006027254	-0.306549618752281
1.851	0.0619600365808296	0.399499581503989	-0.81310103836311	0.310446284251395	0.272744053834631	-0.025684120367069	-0.258469000426476	0.105181524307179	0.427565801975528	-0.306305906690915
1.852	0.0617573650976672	0.399474118944792	-0.81325109665452	0.309944706058283	0.27261535624561	-0.025686607050065	-0.258474983568135	0.105106287459093	0.42738293426601	-0.306062025719848
1.853	0.0615536262276331	0.399449347086193	-0.813398467023022	0.30944305715382	0.272486113539178	-0.0256891217387001	-0.258481224224017	0.105030478105894	0.427200424785481	-0.305817979700205
1.854	0.0613488301798445	0.399425274187352	-0.813543151413643	0.308941339181915	0.272356337647134	-0.0256916678170265	-0.25848772673052	0.104954090822211	0.427018294765019	-0.305573772156885
1.855	0.0611429871469542	0.399401908220894	-0.813685151569007	0.308439553707712	0.272226040535096	-0.0256942493035471	-0.258494495073574	0.104877120122532	0.426836564778446	-0.305329406388719
1.856	0.0609361071840222	0.399379256976804	-0.813824469036785	0.307937701890326	0.272095234193464	-0.0256968707941713	-0.25850153279438	0.104799560541946	0.426655254669268	-0.305084885559829
1.857	0.0607282002215457	0.399357328127911	-0.813961105220392	0.30743578429348	0.271963930564093	-0.0256995373667156	-0.25850884289903	0.104721406641247	0.426474383405975	-0.304840212713984
1.858	0.0605192762744122	0.399336129266812	-0.814095061347941	0.306933800903491	0.271832141424334	-0.0257022544603541	-0.258516427821299	0.104642652947155	0.426293969007884	-0.304595390754173
1.859	0.0603093456431837	0.399315667828255	-0.814226338424928	0.306431751102923	0.271699878308802	-0.0257050277496029	-0.258524289474948	0.104563293868016	0.426114028655557	-0.304350422444251
1.86	0.0600984189280941	0.39929595091493	-0.814354937208411	0.305929633596379	0.271567152448017	-0.0257078631138002	-0.258532429370938	0.104483323659808	0.425934578851219	-0.304105310496535
1.861	0.059886506922509	0.399276985229591	-0.814480858124131	0.305427446513749	0.271433974721404	-0.025710766708552	-0.258540848717317	0.104402736503475	0.425755635444224	-0.303860057700504
1.862	0.059673620530504	0.399258777240284	-0.814604101231363	0.304925187696908	0.271300355668798	-0.0257137450294233	-0.258549548516978	0.104321526613042	0.425577213563685	-0.303614666997311
1.863	0.0594597707574115	0.399241333442581	-0.814724666271865	0.304422854913419	0.27116630547821	-0.0257168049170927	-0.258558529695506	0.104239688242382	0.425399327635799	-0.303369141500518
1.864	0.0592449686985455	0.399224660504786	-0.814842552641422	0.303920445902546	0.271031833927301	-0.0257199535417942	-0.258567793187072	0.104157215610819	0.425221991528682	-0.303123484418244
1.865	0.0590292255209334	0.399208765200181	-0.814957759295659	0.303417958379326	0.27089695038925	-0.0257231984087813	-0.258577339968072	0.104074102892927	0.425045218739125	-0.302877698857754
1.866	0.0588125525745989	0.399193654222163	-0.815070284665824	0.302915389989492	0.270761663853535	-0.0257265473637047	-0.258587171066581	0.103990344311521	0.424869022578206	-0.30263178774489
1.867	0.0585949615628537	0.399179334089571	-0.815180126559767	0.302412738113535	0.270625982840668	-0.0257300085829728	-0.258597287530285	0.103905934189071	0.424693416285508	-0.302385753906137
1.868	0.0583764645215313	0.399165811111875	-0.815287282125205	0.301909999623024	0.270489915257789	-0.0257335905014629	-0.258607690410455	0.103820866899048	0.424518412987185	-0.30213960003994
1.869	0.0581570736486418	0.399153091256492	-0.815391747930442	0.301407170808408	0.270353468311022	-0.0257373016224241	-0.258618380823266	0.103735136848087	0.424344025624441	-0.301893328620082
1.87	0.0579368011844179	0.399141180025866	-0.815493520102808	0.300904247512999	0.270216648524663	-0.0257411503516851	-0.258629360002108	0.103648738552565	0.424170267079356	-0.301646941978623
1.871	0.0577156593722615	0.399130082510145	-0.815592594488592	0.300401225337719	0.270079461811649	-0.0257451449643577	-0.258640629248502	0.103561666708288	0.423997150428347	-0.301400442481213
1.872	0.0574936604772526	0.399119803517003	-0.815688966719729	0.299898099842284	0.269941913538292	-0.0257492936131455	-0.258652189860816	0.103473916154424	0.42382468899708	-0.301153832586936
1.873	0.0572708168403607	0.399110347583704	-0.815782632091103	0.29939486675839	0.269804008596516	-0.0257536043674077	-0.258664043132453	0.103385481773879	0.42365289615214	-0.300907114730997
1.874	0.0570471409320161	0.399101718862143	-0.815873585443348	0.298891522079583	0.269665751445324	-0.0257580852749811	-0.258676190337569	0.103296358414505	0.423481785148336	-0.300660291129847
1.875	0.0568226453701765	0.399093921043307	-0.815961821243235	0.298388061873251	0.269527146082118	-0.0257627443453232	-0.258688632624005	0.103206540860093	0.423311369209373	-0.300413363736515
1.876	0.0565973428366782	0.399086957373116	-0.816047333765602	0.297884482079554	0.269388196007228	-0.025767589537155	-0.258701370875287	0.103116023893957	0.423141661622109	-0.300166334361246
1.877	0.0563712459158323	0.399080830593815	-0.816130117263385	0.29738077862563	0.269248904221794	-0.0257726288389131	-0.258714405634908	0.103024802419862	0.422972675659569	-0.299919204718499
1.878	0.0561443670123608	0.399075542771956	-0.816210166002246	0.296876947571101	0.269109273189807	-0.0257778702923555	-0.258727737090905	0.102932871506803	0.422804424403935	-0.299671976358466
1.879	0.0559167184104367	0.399071095188077	-0.816287474057947	0.296372984851073	0.268969304722646	-0.0257833218972304	-0.25874136503696	0.102840226358873	0.422636920541067	-0.29942465064997
1.88	0.0556883123741484	0.39906748836602	-0.816362035111908	0.295868885875479	0.268828999876139	-0.02578899152449	-0.258755288827477	0.102746862293371	0.422470176154396	-0.299177228795787
1.881	0.0554591611789192	0.399064722151523	-0.816433842454262	0.295364645436479	0.268688358954415	-0.025794886911731	-0.258769507400969	0.102652774744231	0.422304202595495	-0.298929711762268
1.882	0.0552292770615135	0.399062795760888	-0.816502889079683	0.294860257800524	0.268547381582238	-0.0258010156867549	-0.258784019304017	0.1025579593285	0.422139010488483	-0.298682100223731
1.883	0.0549986721751048	0.399061707780557	-0.816569167756941	0.294355716790995	0.268406066721296	-0.0258073853579096	-0.258798822627857	0.102462411951259	0.421974609763113	-0.29843439461388
1.884	0.0547673585945659	0.399061456116966	-0.81663267105342	0.293851016008838	0.268264412628115	-0.0258140032846153	-0.258813914959007	0.102366128823787	0.42181100955342	-0.298186595176887
1.885	0.0545353483676339	0.399062037946835	-0.816693391362408	0.293346149174388	0.268122416920653	-0.025820876650515	-0.2588292934883	0.102269106402507	0.421648218094989	-0.2979387019664
1.886	0.0543026536452329	0.399063449686497	-0.816751320975111	0.292841110303973	0.267980076781965	-0.0258280124348695	-0.258844955182209	0.102171341339915	0.421486242875553	-0.297690714812754
1.887	0.0540692868472395	0.399065686971596	-0.816806452139273	0.292335893628994	0.26783738908111	-0.0258354174156508	-0.258860896859223	0.102072830442533	0.421325090934247	-0.297442633271313
1.888	0.0538352607191077	0.399068744684818	-0.816858777077035	0.29183049343363	0.26769435026928	-0.0258430982272357	-0.258877115219277	0.101973570652972	0.421164769005193	-0.297194456618781
1.889	0.0536005882372902	0.399072617014915	-0.816908287982381	0.291324904005337	0.267550956196542	-0.025851061381519	-0.25889360692131	0.101873559105719	0.421005283411493	-0.296946183859481
1.89	0.0533652824761135	0.399077297524809	-0.816954977006687	0.29081911961793	0.267407202084803	-0.0258593132019548	-0.258910368705669	0.101772793187359	0.420846639878988	-0.296697813660523
1.891	0.0531293565479393	0.399082779257242	-0.816998836348626	0.290313134278818	0.267263082685636	-0.0258678597457213	-0.258927397496191	0.101671270488045	0.42068884351187	-0.296449344351804
1.892	0.0528928236274799	0.399089054857566	-0.817039858460105	0.289806941420103	0.267118592432347	-0.0258767067848317	-0.258944690421686	0.101568988673151	0.420531898973808	-0.296200774080124
1.893	0.0526556969993039	0.399096116685887	-0.817078036109551	0.28930053392903	0.266973725428727	-0.025885859874517	-0.258962244750802	0.101465945439927	0.420375810655139	-0.295952100906881
1.894	0.052417990089332	0.399103956932233	-0.817113362264862	0.288793904328418	0.266828475317828	-0.0258953244177007	-0.258980057804712	0.101362138639056	0.420220582655531	-0.295703322724662
1.895	0.052179716462794	0.399112567671008	-0.81714583005629	0.288287044765513	0.266682835202232	-0.02590510560967	-0.258998126956338	0.101257566476263	0.420066218702066	-0.295454437186427
1.896	0.0519408897550806	0.399121940764917	-0.817175432846812	0.287779946992657	0.266536797733621	-0.0259152083515474	-0.25901644970622	0.101152227624722	0.419912722193778	-0.295205441778435
1.897	0.0517015235484806	0.399132067683334	-0.817202164261714	0.287272602598707	0.266390355278887	-0.0259256372680378	-0.259035023701287	0.101046121117372	0.419760096343877	-0.294956333969621
1.898	0.0514616312493706	0.399142939405926	-0.817226018235518	0.286765003307825	0.266243499958305	-0.0259363967727829	-0.259053846701823	0.100939246155115	0.41960834428513	-0.294707111335229
1.899	0.0512212260197721	0.399154546505596	-0.817246989158983	0.286257141092731	0.266096223571536	-0.025947491013135	-0.259072916578128	0.100831602036634	0.419457469111366	-0.294457771549847
1.9	0.0509803208090858	0.399166879314824	-0.817265072012881	0.285749008215071	0.265948517593469	-0.0259589236765669	-0.259092231267537	0.100723188153039	0.41930747385529	-0.294208312349457
1.901	0.0507389284532592	0.39917992800711	-0.817280262376829	0.28524059734633	0.265800373254408	-0.0259706978487511	-0.259111788643714	0.100614003946027	0.419158361429872	-0.293958731628578
1.902	0.0504970617388516	0.399193682517455	-0.817292556336298	0.284731901544006	0.265651781625729	-0.025982816061351	-0.259131586406169	0.100504048843532	0.419010134667593	-0.293709027499611
1.903	0.050254733373719	0.399208132387938	-0.817301950401039	0.284222913902128	0.265502733680928	-0.0259952804422547	-0.259151622078674	0.10039332225217	0.418862796471688	-0.293459198196608
1.904	0.0500119559079181	0.399223266703612	-0.817308441490152	0.283713627234456	0.26535322029925	-0.0260080927735441	-0.259171893084347	0.100281823688875	0.418716349930646	-0.29320924202573
1.905	0.0497687416841921	0.399239074127325	-0.817312026905453	0.28320403413547	0.265203232248099	-0.0260212544401708	-0.259192396805323	0.100169552927145	0.418570798318584	-0.292959157371483
1.906	0.0495251028391384	0.399255542964173	-0.817312704281655	0.282694127184222	0.265052760237635	-0.0260347664262142	-0.259213130572454	0.100056509954628	0.418426145002697	-0.292708942609936
1.907	0.0492810513862136	0.399272661248773	-0.817310471590397	0.282183899002244	0.264901795024222	-0.0260486293453095	-0.259234091606672	0.099942694857229	0.418282393335489	-0.29245859602294
1.908	0.0490365993551174	0.399290416826968	-0.817305327164429	0.281673342340487	0.264750327448501	-0.0260628433730868	-0.259255276958972	0.0998281078682671	0.418139546610097	-0.292208115819415
1.909	0.0487917588145771	0.399308797385554	-0.817297269730355	0.28116245037386	0.264598348396106	-0.0260774081396293	-0.259276683487272	0.0997127495127846	0.417997608057362	-0.291957500175283
1.91	0.0485465417602693	0.399327790417621	-0.817286298509616	0.280651216985315	0.264445848752131	-0.0260923227025091	-0.259298307889911	0.0995966206600642	0.417856580813644	-0.291706747222253
1.911	0.0483009600284792	0.399347383169308	-0.817272413256904	0.280139636821416	0.264292819356097	-0.0261075855645429	-0.259320146778018	0.0994797224484782	0.41771646784571	-0.291455854993217
1.912	0.0480550252755878	0.39936756265834	-0.817255614159117	0.279627705258361	0.264139250989199	-0.0261231946999488	-0.259342196757548	0.0993620561260939	0.417577271896474	-0.291204821353982
1.913	0.0478087490182997	0.399388315756992	-0.817235901770576	0.279115418425862	0.263985134487454	-0.0261391476324577	-0.259364454477749	0.09924362294931	0.417438995521685	-0.290953644000663
1.914	0.0475621427701066	0.3994096291873	-0.817213277038221	0.278602773065989	0.26383046090396	-0.0261554415218286	-0.259386916600513	0.0991244242396115	0.417301641160573	-0.29070232056328
1.915	0.0473152181976338	0.399431489408034	-0.817187741302177	0.278089766083193	0.263675221565467	-0.026172073210097	-0.259409579758079	0.0990044614480002	0.417165211098896	-0.290450848721118
1.916	0.0470679871711874	0.399453882568524	-0.817159296162572	0.277576394125834	0.2635194080855	-0.0261890392765278	-0.259432440606482	0.0988837361182273	0.417029707289325	-0.290199226216877
1.917	0.046820461712439	0.399476794591228	-0.817127943235575	0.277062653543113	0.263363012447265	-0.0262063360958559	-0.259455495941087	0.0987622498640099	0.416895131135979	-0.289947450811909
1.918	0.0465726539249831	0.399500211288446	-0.817093684029895	0.276548540625219	0.26320602710772	-0.0262239598588303	-0.259478742765681	0.0986400044130543	0.416761483392135	-0.289695520302845
1.919	0.0463245759760735	0.399524118456291	-0.817056520002096	0.276034051831873	0.263048445031113	-0.0262419065321575	-0.259502178276743	0.0985170016612231	0.416628764241754	-0.289443432604769
1.92	0.0460762401448312	0.399548501918078	-0.817016452530554	0.27551918393971	0.262890259626948	-0.0262601717472979	-0.259525799820613	0.0983932437148222	0.416496973486491	-0.289191185807814
1.921	0.04582765887661	0.399573347468874	-0.816973482777475	0.275003934225948	0.262731464665186	-0.0262787507401873	-0.25954960488125	0.0982687328763441	0.41636611064673	-0.288938778153703
1.922	0.0455788447889331	0.399598640798531	-0.816927611694669	0.274488300609307	0.262572054308997	-0.0262976384323069	-0.259573591098175	0.0981434715567173	0.416236174877513	-0.288686208018031
1.923	0.0453298106237407	0.399624367548493	-0.816878840156968	0.273972281594775	0.26241202327812	-0.0263168295106914	-0.259597756301994	0.098017462222931	0.416107164868913	-0.288433474004811
1.924	0.0450805691713852	0.399650513451659	-0.816827168989431	0.27345587618278	0.262251366980006	-0.0263363183917458	-0.25962209853227	0.0978907074558796	0.415979078914319	-0.288180575065283
1.925	0.0448311332690545	0.39967706439701	-0.816772598875336	0.272939083929699	0.262090081522905	-0.0263560991433215	-0.259646615980615	0.0977632100164845	0.415851915076738	-0.287927510481024
1.926	0.0445815158903886	0.399704006462904	-0.816715130301823	0.27242190496924	0.261928163673195	-0.0263761654606012	-0.259671306870014	0.0976349728018142	0.415725671334109	-0.287674279748934
1.927	0.0443317301996957	0.399731325960482	-0.816654763578084	0.271904339793419	0.261765610849495	-0.0263965107194642	-0.259696169356322	0.0975059987641961	0.415600345689064	-0.287420882498785
1.928	0.0440817895496433	0.399759009371502	-0.816591498830221	0.271386388926042	0.26160242120471	-0.0264171280481105	-0.259721201483303	0.097376290918516	0.415475936221014	-0.287167318413998
1.929	0.0438317074216765	0.399787043258596	-0.81652533598879	0.27086805272469	0.261438593741726	-0.0264380103417506	-0.259746401143944	0.09724585238797	0.41535244108065	-0.286913587137464
1.93	0.0435814972495006	0.399815414314305	-0.816456274872356	0.270349331386765	0.26127412839016	-0.026459150269799	-0.259771766067091	0.0971146864020324	0.415229858519023	-0.286659688256859
1.931	0.043331172249161	0.399844109462995	-0.816384315321923	0.269830225011078	0.261109026014528	-0.0264805403271148	-0.25979729388239	0.0969827963171582	0.415108187007471	-0.286405621296586
1.932	0.0430807454447111	0.399873115874059	-0.81630945731049	0.26931073368976	0.260943288363917	-0.02650217282938	-0.259822982168753	0.0968501857024033	0.414987425363111	-0.286151385647327
1.933	0.0428302298234331	0.399902420901861	-0.816231701010228	0.2687908578043	0.260776918060145	-0.0265240398098296	-0.259848828398409	0.096716858377252	0.414867572738041	-0.285896980555255
1.934	0.0425796384411752	0.399932012045734	-0.816151046764963	0.268270598345971	0.260609918680999	-0.0265461329597546	-0.259874829870916	0.0965828183569887	0.414748628493983	-0.285642405147235
1.935	0.0423289844747596	0.399961876986324	-0.816067495011704	0.267749957011349	0.260442294834832	-0.0265684437148066	-0.259900983697432	0.0964480698089128	0.41463059215476	-0.285387658438098
1.936	0.0420782812772387	0.399992003677305	-0.815981046255996	0.267228936271812	0.260274052068733	-0.0265909634085913	-0.259927286767793	0.0963126170930059	0.41451346344347	-0.285132739404489
1.937	0.0418275423706177	0.400022380432514	-0.815891701071926	0.266707539463712	0.260105196628989	-0.0266136833714894	-0.259953735681062	0.0961764648410224	0.414397242233197	-0.284877647057132
1.938	0.0415767813652341	0.400052995997404	-0.815799460043879	0.266185770581668	0.259935735277276	-0.0266365949460876	-0.259980326705151	0.0960396180318108	0.414281928447528	-0.284622380471411
1.939	0.0413260119569844	0.40008383961532	-0.815704323663312	0.265663633769081	0.259765675274693	-0.0266596894712234	-0.260007055820073	0.0959020820546978	0.414167522032654	-0.284366938895705
1.94	0.0410752480707011	0.400114901047135	-0.815606292277792	0.265141132910976	0.259595024469043	-0.0266829582807646	-0.260033918843256	0.0957638626867001	0.414054022949905	-0.284111321870208
1.941	0.040824504025386	0.400146170517036	-0.815505366112419	0.264618271605901	0.259423791374279	-0.0267063927189403	-0.260060911553158	0.0956249659823211	0.413941431158698	-0.283855529227783
1.942	0.0405737945788402	0.400177638613558	-0.815401545228607	0.2640950533443	0.259251985206985	-0.0267299841024543	-0.260088029738421	0.0954853982225319	0.413829746633337	-0.283599561063632
1.943	0.0403231348326928	0.400209296230086	-0.815294829385539	0.263571481610476	0.259079615872722	-0.0267537235737778	-0.260115269219985	0.0953451659745191	0.413718969350958	-0.28334341776856
1.944	0.0400725401096512	0.40024113460351	-0.815185217988806	0.263047559971688	0.258906693861006	-0.026777601964084	-0.260142625895846	0.0952042761634691	0.413609099172594	-0.283087100083037
1.945	0.0398220258866685	0.400273145373636	-0.81507271018998	0.26252329226706	0.258733230150715	-0.0268016097515831	-0.260170095788405	0.0950627361029374	0.413500135680923	-0.2828306091626
1.946	0.0395716077717417	0.400305320601512	-0.814957305016474	0.261998682750144	0.25855923628433	-0.0268257370462463	-0.260197675087986	0.0949205534887445	0.413392078094936	-0.282573946619767
1.947	0.0393213015554952	0.400337652814255	-0.814839001495479	0.261473736137156	0.258384724505822	-0.0268499735725966	-0.260225360195087	0.0947777363191503	0.413284925318808	-0.282317114403065
1.948	0.0390711233353237	0.400370135068376	-0.814717798750236	0.26094845769262	0.258209707754312	-0.0268743086462035	-0.260253147731752	0.094634292762703	0.413178676047401	-0.282060114612808
1.949	0.0388210895449259	0.400402760909665	-0.814593696004639	0.260422853280568	0.258034199550948	-0.0268987311961843	-0.260281034501998	0.0944902311110814	0.413073328735683	-0.281802949434809
1.95	0.0385712168012593	0.400435524262342	-0.814466692558706	0.259896929139307	0.257858213944338	-0.026923229898373	-0.260309017409752	0.0943455598213764	0.4129688814461	-0.281545621071287
1.951	0.0383215217397367	0.400468419408396	-0.814336787806186	0.259370691436096	0.257681765494537	-0.0269477933243765	-0.260337093379405	0.0942002875086231	0.412865331837768	-0.281288131644328
1.952	0.0380720210055377	0.400501441045343	-0.814203981260802	0.258844146015015	0.257504869198593	-0.0269724100408291	-0.260365259353184	0.0940544228973568	0.412762677339585	-0.281030483192197
1.953	0.0378227313443194	0.400534584285091	-0.81406827260126	0.258317298496211	0.257327540443269	-0.0269970686915585	-0.260393512338403	0.093907974803324	0.412660915271737	-0.280772677671412
1.954	0.0375736696615686	0.400567844614961	-0.813929661742293	0.257790154430577	0.257149795087151	-0.0270217580194217	-0.260421849378879	0.0937609521106967	0.412560042795561	-0.280514716950308
1.955	0.0373248530345418	0.400601217960013	-0.813788148867758	0.25726271938043	0.256971649575375	-0.0270464667827605	-0.260450267437607	0.0936133637366181	0.412460056799607	-0.28025660290927
1.956	0.0370762987224241	0.400634700842938	-0.813643734430256	0.25673499908794	0.25679312090854	-0.0270711836656474	-0.26047876329225	0.0934652186164743	0.412360953863448	-0.279998337529056
1.957	0.0368280241776369	0.400668290491261	-0.813496419174185	0.25620699967261	0.256614226471695	-0.0270958972792872	-0.260507333494266	0.0933165257161921	0.412262730354801	-0.279739922860269
1.958	0.0365800470525551	0.400701984807778	-0.813346204211222	0.255678727648096	0.256434983944061	-0.0271205962095228	-0.260535974397703	0.093167294086649	0.412165382624496	-0.279481361013688
1.959	0.0363323852277985	0.400735782263624	-0.813193091155286	0.255150189864978	0.256255411355324	-0.0271452690494225	-0.260564682221156	0.093017532919235	0.412068907151087	-0.27922265413693
1.96	0.0360850568628182	0.400769681778882	-0.813037082222319	0.254621393588005	0.25607552712586	-0.0271699043795903	-0.26059345303719	0.092867251517565	0.411973300457968	-0.27896380430844
1.961	0.0358380803997042	0.400803682595596	-0.81287818019614	0.254092346536479	0.255895350045	-0.0271944907183616	-0.26062228271173	0.0927164592419949	0.411878558873743	-0.278704813603641
1.962	0.0355914744656257	0.400837784179722	-0.812716388346357	0.253563056667326	0.255714899219318	-0.0272190165544672	-0.260651166966958	0.0925651655421106	0.411784678461692	-0.278445684316935
1.963	0.0353452577501329	0.400871986233161	-0.812551710407384	0.253033531909261	0.255534193951976	-0.0272434704389709	-0.260680101526793	0.0924133800620892	0.411691655210289	-0.278186419004453
1.964	0.0350994489845315	0.400906288820779	-0.812384150614045	0.252503780108031	0.255353253613728	-0.0272678410071945	-0.260709082112661	0.092261112766095	0.411599485272796	-0.277927020379031
1.965	0.0348540669891943	0.400940692488035	-0.812213713774747	0.251973809098895	0.255172097578109	-0.0272921169530864	-0.260738104290705	0.0921083740421335	0.411508165121765	-0.277667491233798
1.966	0.0346091306594413	0.400975198275149	-0.812040405300698	0.251443626821243	0.254990745120471	-0.0273162870366718	-0.260767163354182	0.0919551746798149	0.411417691568025	-0.277407834408177
1.967	0.0343646589074814	0.401009807641425	-0.811864231028595	0.250913241552049	0.254809215222136	-0.0273403401472054	-0.260796254287601	0.0918015256987564	0.411328061671928	-0.277148052827762
1.968	0.034120670652685	0.401044522337515	-0.811685196909771	0.250382662117956	0.254627526398932	-0.0273642653864758	-0.260825371770918	0.091647438181889	0.411239272660333	-0.276888149571927
1.969	0.0338771848520655	0.40107934430362	-0.811503308882521	0.249851897855977	0.2544456966839	-0.0273880520337715	-0.260854510257605	0.091492923199885	0.41115132188469	-0.276628127914382
1.97	0.0336342204989508	0.401114275670324	-0.811318572997103	0.249320958536037	0.254263743724594	-0.0274116893848265	-0.260883664178558	0.0913379917782002	0.411064206813466	-0.276367991422038
1.971	0.0333917965673281	0.401149318782182	-0.811130995581197	0.248789854540086	0.254081684815721	-0.0274351666962412	-0.260912828227899	0.0911826548777709	0.410977924989003	-0.276107744046212
1.972	0.0331499319861976	0.401184476130213	-0.81094058330352	0.24825859697791	0.253899536807999	-0.0274584732881386	-0.260941997554392	0.0910269233616412	0.41089247388526	-0.275847390038844
1.973	0.0329086457144436	0.40121975029171	-0.810747343166145	0.247727197332263	0.253717316017746	-0.0274815985866985	-0.260971167704956	0.0908708079436762	0.41080785081446	-0.275586933816229
1.974	0.0326679568566435	0.401255143986913	-0.810551282530151	0.247195666932764	0.253535038209143	-0.0275045320386112	-0.261000334440446	0.0907143191772479	0.410724052981761	-0.275326379945787
1.975	0.0324278847267709	0.401290660157246	-0.810352409168725	0.246664016755781	0.253352718584555	-0.0275272630184755	-0.261029493665128	0.0905574675607093	0.410641077524868	-0.275065733172159
1.976	0.0321884488437383	0.401326301956804	-0.810150731272074	0.246132257504854	0.253170371725046	-0.0275497808301221	-0.261058641485046	0.090400263745174	0.410558921395911	-0.274804998427405
1.977	0.0319496689001571	0.401362072664536	-0.809946257459424	0.245600399772751	0.252988011483392	-0.0275720748439077	-0.261087774221707	0.0902427186331617	0.410477581185439	-0.27454418085642
1.978	0.0317115646948031	0.401397975594429	-0.809738996866409	0.245068454374989	0.252805650883009	-0.0275941346337569	-0.261116888318951	0.0900848432913981	0.410397053088591	-0.274283285778641
1.979	0.0314741559967802	0.401434014061839	-0.809528959242463	0.244536432761325	0.252623302105048	-0.0276159499542274	-0.261145980274459	0.0899266488834939	0.410317333012959	-0.274022318618734
1.98	0.0312374623938095	0.401470191404161	-0.809316154988394	0.244004347157708	0.252440976534188	-0.0276375106793822	-0.261175046634156	0.0897681466633189	0.410238416692009	-0.27376128495933
1.981	0.0310015031850065	0.401506511055808	-0.809100595115255	0.2434722104722	0.252258684806935	-0.0276588068505584	-0.261204083924053	0.0896093479485203	0.410160299783159	-0.273500190603349
1.982	0.0307662973485611	0.401542976626137	-0.808882291149342	0.242940036270462	0.252076436899877	-0.0276798287261913	-0.261233088537727	0.089450264124528	0.410082977923157	-0.27323904147213
1.983	0.030531863598041	0.401579591902341	-0.80866125504437	0.242407838765687	0.251894242156472	-0.0277005667193273	-0.261262056731809	0.0892909066406832	0.410006446705288	-0.272977843476454
1.984	0.0302982204560398	0.401616360842337	-0.808437499051287	0.241875632557017	0.251712109142345	-0.0277210113405303	-0.261290984711001	0.0891312869595109	0.409930701684295	-0.272716602466508
1.985	0.0300653862521275	0.401653287564438	-0.808211035507865	0.241343432225418	0.25153004556469	-0.0277411532997475	-0.261319868627624	0.0889714165710849	0.409855738465311	-0.272455324187052
1.986	0.0298333790495902	0.401690376243455	-0.807981876718074	0.240811252103221	0.251348058454794	-0.027760983679585	-0.261348704458476	0.0888113070547822	0.409781552798573	-0.272194014261996
1.987	0.0296022166013308	0.401727630984963	-0.807750035006979	0.240279106254464	0.251166154389405	-0.0277804939999242	-0.261377487909661	0.0886509700638379	0.4097081406166	-0.271932678182496
1.988	0.0293719164024086	0.401765055740889	-0.807515522816027	0.239747008576295	0.250984339506078	-0.0277996761870009	-0.261406214442634	0.0884904172811838	0.409635498000181	-0.271671321200201
1.989	0.029142495747479	0.401802654294252	-0.807278352758847	0.239214973059796	0.250802619406731	-0.0278185225595252	-0.261434879373038	0.088329660455427	0.409563621122201	-0.271409948212753
1.99	0.0289139716658947	0.40184043034704	-0.807038537647779	0.238683014134622	0.250620999149262	-0.0278370258329024	-0.261463477970746	0.0881687114282564	0.40949250626769	-0.271148563736841
1.991	0.0286863607738084	0.401878387608487	-0.806796090463483	0.238151146783463	0.250439483326379	-0.0278551791150382	-0.261492005522444	0.0880075820368499	0.409422149959311	-0.270887171939912
1.992	0.0284596791894657	0.401916529804603	-0.806551024274803	0.23761938637959	0.250258076120988	-0.0278729759024777	-0.261520457365487	0.0878462839969224	0.40935254906889	-0.270625776744754
1.993	0.0282339425741796	0.401954860620142	-0.806303352174131	0.237087748589026	0.250076781293306	-0.0278904100609122	-0.261548828914671	0.0876848289111472	0.409283700737145	-0.270364381944487
1.994	0.0280091662349066	0.401993383627398	-0.806053087236965	0.236556249344522	0.249895602103081	-0.0279074758706827	-0.26157711566902	0.0875232283979904	0.409215602143331	-0.270102991139495
1.995	0.0277853651952996	0.402032102278517	-0.805800242465303	0.23602490459418	0.249714541229804	-0.0279241681656167	-0.261605313213352	0.0873614941823486	0.409148250394281	-0.269841607597988
1.996	0.0275625542061831	0.402071019918053	-0.805544830706086	0.23549372995772	0.249533600751515	-0.0279404823828593	-0.261633417236972	0.0871996379918508	0.409081642611169	-0.269580234347661
1.997	0.0273407477208776	0.402110139710573	-0.805286864617037	0.234962740635454	0.249352782149565	-0.0279564144786412	-0.261661423551309	0.0870376713872286	0.409015776037057	-0.269318874426458
1.998	0.0271199598905844	0.402149464514865	-0.805026356727861	0.234431951544704	0.249172086298759	-0.0279719608001101	-0.26168932813986	0.0868756057438593	0.408950648073206	-0.269057531026805
1.999	0.0269002046162261	0.402188996788235	-0.804763319476379	0.233901377450035	0.248991513398457	-0.0279871179394573	-0.26171712725334	0.0867134523441378	0.408886256286777	-0.268796207537709
2	0.0266814956190148	0.402228738514096	-0.804497765120861	0.233371033041764	0.248811062834157	-0.0280018826396597	-0.261744817451088	0.086551222471802	0.408822598432271	-0.268534907547162
[truncated: 43,000 more rows]
