# Supplementary material for: Virtual reality as a tool for balance research: Eyes open body sway is reproduced in photo-realistic, but not in abstract virtual scenes
Source: PLoS One. 2020 Oct 29;15(10):e0241479. doi: 10.1371/journal.pone.0241479 (PMC7595375; doi:10.1371/journal.pone.0241479)
Supplement: S1 Data — (ZIP) [file pone.0241479.s001.zip › data/quiet_stance/EO_qs.csv]

0.001	0.0125657493698287	0.311579187206312	-0.29548401915776	0.543042013238057	0.0351546457388943	-0.0403065674641909	0.160230108224625	-0.207211801377464	-0.0404461214439338	0.302568365223087
0.002	0.0126157985320417	0.31151957779581	-0.295585141328677	0.543176468915976	0.0351398106244985	-0.0403037066419085	0.160274348806318	-0.207219868651016	-0.0405061292863092	0.302531069528597
0.003	0.0126667019853824	0.311458270238393	-0.295688246019077	0.543313341931612	0.035124915147378	-0.040300887757286	0.160319510800863	-0.207227455768602	-0.040567419638511	0.302492996554685
0.004	0.012718450037016	0.311395247755813	-0.295793320061484	0.543452611308113	0.0351099700801446	-0.04029811519908	0.160365591523718	-0.20723453495812	-0.0406299922794355	0.302454146355887
0.005	0.0127710325285197	0.311330494334148	-0.295900348858942	0.543594254732613	0.0350949867064643	-0.0402953929804657	0.160412587946065	-0.207241078146642	-0.0406938461590843	0.302414519310833
0.006	0.0128244388631307	0.311263994689271	-0.296009316540055	0.543738248806148	0.0350799768503486	-0.0402927245960668	0.160460496700999	-0.207247057074147	-0.0407589794287327	0.302374116152051
0.007	0.0128786580800898	0.311195734215456	-0.29612020601451	0.543884569246743	0.035064952803393	-0.0402901130297388	0.160509314127471	-0.207252443447376	-0.0408253892505664	0.302332938024627
0.008	0.0129336789281813	0.311125698962302	-0.296232998911854	0.544033190953289	0.0350499272520403	-0.0402875608300036	0.160559036267128	-0.207257209037672	-0.040893071762882	0.302290986502817
0.009	0.0129894899152555	0.31105387564307	-0.296347675575368	0.544184087989043	0.0350349132393791	-0.0402850701296727	0.160609658817094	-0.207261325709634	-0.0409620222358356	0.302248263472094
0.01	0.013046079335202	0.310980251595154	-0.296464215250618	0.544337233580718	0.0350199241277866	-0.040282642614792	0.160661177154566	-0.207264765464862	-0.0410322350983395	0.302204770999726
0.011	0.0131034352658473	0.310904814651926	-0.29658259628096	0.544492600139264	0.0350049735312469	-0.0402802795299441	0.160713586430192	-0.207267500515882	-0.0411037038851052	0.302160511315329
0.012	0.013161545558833	0.310827553008343	-0.296702796133974	0.544650159247316	0.0349900752684854	-0.0402779817224733	0.160766881638254	-0.207269503356953	-0.0411764213733954	0.302115486880899
0.013	0.0132203978309126	0.310748455145964	-0.296824791351733	0.54480988169875	0.0349752433933171	-0.0402757496750101	0.160821057620121	-0.207270746814172	-0.0412503797689308	0.302069700455306
0.014	0.0132799794653984	0.310667509791941	-0.296948557520884	0.544971737788483	0.0349604921876856	-0.0402735835157191	0.1608761089881	-0.207271204031583	-0.0413255706712963	0.302023155038698
0.015	0.013340277596922	0.310584705905714	-0.297074069283238	0.545135697694953	0.0349458360479166	-0.040271483016846	0.160932030022692	-0.207270848417824	-0.0414019849806989	0.301975853719991
0.016	0.0134012790178175	0.310500032724451	-0.29720130042467	0.54530173157926	0.0349312894254104	-0.0402694476048369	0.160988814651135	-0.207269653672708	-0.0414796129594842	0.3019277995298
0.017	0.0134629701055937	0.310413479846867	-0.297330223956389	0.545469809402354	0.034916866925747	-0.0402674763830944	0.161046456507251	-0.207267593920756	-0.0415584442508468	0.3018789953485
0.018	0.0135253368992681	0.310325037247057	-0.297460812086802	0.545639900706596	0.0349025834577811	-0.040265568141218	0.161104948954852	-0.207264643829851	-0.0416384677400805	0.30182944387031
0.019	0.0135883652352596	0.31023469515512	-0.297593036193224	0.545811974511771	0.0348884543409385	-0.0402637214028569	0.161164285062973	-0.207260778577413	-0.0417196715340358	0.301779147600892
0.02	0.0136520408375904	0.310142443948877	-0.297726866895362	0.545985999408467	0.0348744953725941	-0.040261934534699	0.161224457619635	-0.207255973716303	-0.0418020431518544	0.301728108906076
0.021	0.0137163493152523	0.310048274231328	-0.297862274170943	0.546161943725316	0.0348607228157292	-0.0402602058032734	0.161285459149355	-0.207250205140267	-0.0418855697224659	0.301676330118625
0.022	0.0137812760449786	0.309952177051815	-0.297999227450884	0.546339775585198	0.0348471533007529	-0.0402585333599218	0.161347281911308	-0.20724344914769	-0.041970238146393	0.30162381370393
0.023	0.0138468060897136	0.309854144090673	-0.298137695717371	0.546519463065351	0.0348338037852368	-0.0402569152424839	0.161409917972796	-0.20723568242461	-0.0420560352631717	0.301570562478598
0.024	0.0139129242762003	0.309754167693426	-0.298277647619486	0.546700974618677	0.0348206915810224	-0.0402553493725475	0.161473359283793	-0.207226881953916	-0.0421429478896212	0.301516579744808
0.025	0.013979615363446	0.30965224079793	-0.298419051571272	0.546884279337016	0.0348078342232409	-0.0402538335307409	0.161537597584871	-0.207217025036746	-0.0422309627087542	0.301461869245639
0.026	0.0140468642309281	0.309548356873978	-0.298561875849721	0.547069346763307	0.0347952491951246	-0.0402523654029966	0.161602624268142	-0.207206089484545	-0.0423200662920604	0.301406435060435
0.027	0.0141146560277623	0.309442509923633	-0.298706088711708	0.547256146583119	0.0347829537653934	-0.0402509426468549	0.161668430386957	-0.207194053850446	-0.0424102453325127	0.301350281532333
0.028	0.0141829762182504	0.309334694493946	-0.298851658474596	0.547444648470631	0.0347709649737766	-0.0402495628138654	0.161735006748139	-0.207180897568082	-0.0425014867775676	0.301293413172649
0.029	0.0142518105288989	0.309224905658166	-0.298998553525559	0.547634821953279	0.0347592996674021	-0.0402482232118094	0.161802343949669	-0.20716660098402	-0.0425937777416196	0.301235834572873
0.03	0.014321144873864	0.309113138973468	-0.299146742272885	0.547826636280698	0.034747974559411	-0.0402469209071077	0.161870432340032	-0.207151145373092	-0.0426871054311143	0.301177550391168
0.031	0.0143909653532117	0.30899939044744	-0.299296193117868	0.548020060462537	0.0347370062733633	-0.0402456528201133	0.161939261978759	-0.207134512985621	-0.0427814571823432	0.30111856534336
0.032	0.014461258308046	0.308883656505851	-0.299446874511138	0.548215063435666	0.0347264113845763	-0.0402444157643048	0.162008822665494	-0.207116687032957	-0.0428768204562958	0.301058884189727
0.033	0.0145320103461306	0.308765933904175	-0.299598755033819	0.54841161430688	0.034716206512057	-0.0402432064377	0.162079103970985	-0.207097651587464	-0.042973182775394	0.300998511733627
0.034	0.0146032083467371	0.30864621960454	-0.299751803489224	0.548609682679495	0.0347064084142788	-0.0402420214331337	0.162150095259771	-0.207077391538306	-0.0430705317297339	0.30093745278512
0.035	0.0146748394788429	0.308524510725818	-0.29990598902849	0.548809238824586	0.0346970339866994	-0.0402408572725368	0.162221785790165	-0.207055892655226	-0.0431688549685543	0.30087571217852
0.036	0.0147468912137978	0.308400804589707	-0.300061281225531	0.549010253558689	0.0346881001862598	-0.0402397104393761	0.162294164804086	-0.207033141676757	-0.0432681400914777	0.300813294845019
0.037	0.0148193513346553	0.308275098754511	-0.300217650067863	0.549212698080321	0.0346796239937801	-0.0402385773728437	0.162367221471219	-0.207009126352545	-0.0433683746730475	0.300750205763356
0.038	0.0148922079320264	0.308147390967292	-0.300375065942178	0.549416543872339	0.0346716224081318	-0.0402374543928215	0.162440944802601	-0.206983835438507	-0.0434695464637855	0.300686449843802
0.039	0.014965449326216	0.308017679093851	-0.300533499637901	0.549621762593346	0.034664112397444	-0.0402363375956726	0.162515323668025	-0.20695725866809	-0.0435716433637669	0.300622031916722
0.04	0.0150390639164033	0.307885961070479	-0.300692922348239	0.549828326075827	0.0346571108201679	-0.0402352227977679	0.162590346809377	-0.206929386698359	-0.0436746530899999	0.300556956797165
0.041	0.015113040040349	0.30775223486752	-0.300853305695081	0.550036206444233	0.0346506343681855	-0.0402341054918409	0.162666002782926	-0.206900211056715	-0.0437785629844222	0.300491229337614
0.042	0.0151873659179238	0.307616498485829	-0.301014621786542	0.550245376204226	0.0346446995191052	-0.040232980757099	0.162742279954753	-0.206869724112118	-0.043883360097944	0.300424854464187
0.043	0.0152620296806344	0.307478749996074	-0.301176843222697	0.550455808404105	0.0346393224577343	-0.0402318432319065	0.162819166609517	-0.206837919079008	-0.0439890312244076	0.300357837213484
0.044	0.0153370193703012	0.307338987599804	-0.301339942992532	0.550667476904302	0.0346345190151274	-0.0402306872262587	0.162896651054392	-0.206804790074656	-0.044095562806072	0.300290182724792
0.045	0.0154123228249018	0.307197209705481	-0.301503894343428	0.550880356462989	0.0346303047266525	-0.0402295068495354	0.162974721591054	-0.206770332147635	-0.044202940887877	0.300221896188979
0.046	0.0154879275830079	0.307053415023244	-0.301668670706327	0.551094422610278	0.0346266949545413	-0.0402282960741979	0.163053366425426	-0.206734541191347	-0.0443111510782506	0.300152982823436
0.047	0.0155638209186082	0.306907602664756	-0.301834245719297	0.551309651592072	0.0346237049092492	-0.0402270487493323	0.163132573645042	-0.20669741385383	-0.0444201784381714	0.300083447858343
0.048	0.0156399899634617	0.306759772210963	-0.302000593332092	0.551526020372644	0.0346213496032893	-0.0402257585625391	0.163212331220802	-0.206658947577019	-0.0445300074679401	0.300013296510617
0.049	0.0157164218647187	0.306609923730973	-0.302167687844478	0.551743506483544	0.0346196439076053	-0.040224419028762	0.16329262697179	-0.206619140747874	-0.0446406223127584	0.299942533944639
0.05	0.0157931039030657	0.306458057739706	-0.302335503808264	0.551962087702088	0.0346186027028901	-0.040223023577834	0.16337344853144	-0.206577992884121	-0.0447520069400334	0.299871165213296
0.051	0.0158700235467437	0.306304175106752	-0.302504015969112	0.552181741707124	0.0346182409913302	-0.040221565671234	0.163454783319262	-0.206535504771067	-0.0448641450964201	0.299799195203167
0.052	0.0159471685046131	0.306148277016779	-0.302673199401051	0.552402445986048	0.0346185738896141	-0.0402200388576993	0.163536618492401	-0.206491678452699	-0.0449770203488315	0.299726628587666
0.053	0.0160245267826273	0.3059903650186	-0.302843029710385	0.552624178204574	0.0346196165396084	-0.0402184367465501	0.163618940923186	-0.206446517066357	-0.0450906163660325	0.299653469817337
0.054	0.0161020867095986	0.305830441076837	-0.303013483160662	0.552846916689533	0.0346213840591918	-0.04021675294723	0.163701737250762	-0.206400024692545	-0.0452049170934021	0.299579723190122
0.055	0.0161798369257147	0.305668507585915	-0.303184536705359	0.553070640514189	0.0346238915022901	-0.0402149810698091	0.163784993936813	-0.206352206360599	-0.0453199067134911	0.299505392949841
0.056	0.0162577663824518	0.305504567374267	-0.303356167899009	0.553295329382077	0.0346271537188496	-0.0402131147991535	0.163868697225784	-0.206303068113455	-0.0454355696833382	0.299430483317479
0.057	0.0163358643735207	0.305338623707446	-0.303528354698553	0.553520963631161	0.0346311852340863	-0.0402111479498433	0.163952833064909	-0.206252617019036	-0.0455518908501596	0.299354998458357
0.058	0.0164141205453226	0.305170680281444	-0.303701075302046	0.553747524132315	0.0346360002516141	-0.0402090744734364	0.164037387154019	-0.206200861146482	-0.0456688554181247	0.299278942469922
0.059	0.0164925249413717	0.3050007412099	-0.303874308152727	0.553974991982566	0.0346416126850832	-0.0402068884446789	0.164122345122155	-0.206147809529864	-0.0457864489342837	0.299202319383026
0.06	0.0165710681053546	0.30482881100886	-0.304048032077668	0.554203348320019	0.0346480361776888	-0.0402045839971976	0.164207692643944	-0.206093472125657	-0.0459046574856651	0.299125133141495
0.061	0.0166497411274005	0.304654894553728	-0.304222226454948	0.554432574556013	0.0346552841112203	-0.0402021551996092	0.16429341546017	-0.206037859788418	-0.0460234678189535	0.299047387616621
0.062	0.0167285356669898	0.304478996942208	-0.304396871307872	0.554662652917726	0.0346633695448577	-0.0401995959343125	0.164379499412715	-0.205980984279722	-0.0461428671835935	0.298969086735236
0.063	0.0168074439946303	0.304301123290504	-0.304571947285481	0.554893566819482	0.0346723051653737	-0.0401968998554311	0.16446593050073	-0.20592285829528	-0.046262843173453	0.298890234717142
0.064	0.0168864588925846	0.304121278635459	-0.304747435662876	0.555125300829507	0.0346821033943897	-0.0401940603931246	0.164552694897084	-0.205863495482632	-0.0463833837948952	0.298810836222986
0.065	0.0169655733986948	0.303939467980993	-0.304923318451386	0.555357840458044	0.0346927765234324	-0.0401910706880734	0.164639778934562	-0.205802910422366	-0.046504477598894	0.298730896252487
0.066	0.0170447805653558	0.303755696359477	-0.305099578457311	0.555591171963934	0.0347043367077477	-0.0401879235217228	0.164727169107643	-0.205741118541455	-0.0466261137484206	0.298650419923686
0.067	0.017124073338871	0.303569968841124	-0.305276199231355	0.555825282211908	0.0347167959116915	-0.0401846113461029	0.164814852088717	-0.205678135970607	-0.0467482820844367	0.298569412330316
0.068	0.0172034445896853	0.303382290476537	-0.305453165035246	0.556060158542157	0.0347301658654632	-0.0401811262649941	0.16490281473984	-0.205613979415354	-0.0468709730636415	0.298487878534822
0.069	0.0172828872064239	0.303192666210223	-0.30563046083539	0.556295788564713	0.0347444579862331	-0.0401774599209579	0.164991044106437	-0.205548666101784	-0.0469941775047635	0.29840582359131
0.07	0.0173623941042147	0.303001100856158	-0.305808072267037	0.556532159966387	0.0347596833520579	-0.0401736035191363	0.165079527377792	-0.205482213785605	-0.0471178864620598	0.298323252479162
0.071	0.0174419580993741	0.302807599181141	-0.305985985563583	0.556769260583775	0.0347758528152996	-0.0401695480351293	0.165168251881356	-0.205414640740376	-0.0472420913105386	0.298240169995261
0.072	0.0175215717143342	0.302612166075402	-0.306164187477055	0.557007078693094	0.0347929771462871	-0.0401652844150487	0.165257205165386	-0.205345965702888	-0.0473667836962321	0.298156580714927
0.073	0.017601227068902	0.302414806692908	-0.306342665225843	0.557245603183975	0.0348110670651286	-0.0401608036442998	0.165346375021543	-0.205276207846648	-0.047491955280823	0.298072489047451
0.074	0.0176809159333595	0.302215526453672	-0.30652140649884	0.5574848236123	0.0348301331763953	-0.0401560966887288	0.165435749353149	-0.205205386796006	-0.0476175975771477	0.297987899312407
0.075	0.0177606298352382	0.302014330946993	-0.306700399514654	0.557724730309997	0.034850185915707	-0.0401511544137686	0.165525316067471	-0.205133522625618	-0.0477437019610496	0.297902815768081
0.076	0.0178403601624198	0.301811225838987	-0.306879633064495	0.557965314381272	0.0348712355715645	-0.0401459675722584	0.16561506310143	-0.205060635817605	-0.0478702596626605	0.297817242617425
0.077	0.0179200982654851	0.301606216840801	-0.30705909646155	0.55820656746387	0.0348932923584242	-0.040140526816521	0.165704978464573	-0.204986747236688	-0.0479972616726201	0.297731184021408
0.078	0.0179998354838345	0.30139930971402	-0.307238779428834	0.558448481463185	0.0349163664612249	-0.0401348226706316	0.165795050214863	-0.204911878173567	-0.0481246987035866	0.297644644101683
0.079	0.01807956314641	0.301190510314491	-0.307418671988164	0.558691048385423	0.0349404680589362	-0.0401288455160778	0.165885266401766	-0.204836050372288	-0.0482525612080059	0.297557626950201
0.08	0.0181592726820306	0.300979824671454	-0.307598764341769	0.558934260368365	0.0349656074163702	-0.0401225856378121	0.165975615047819	-0.204759286018355	-0.0483808393401522	0.297470136712642
0.081	0.0182389557224561	0.300767258987368	-0.307779046780157	0.559178110028685	0.0349917949602557	-0.0401160332643756	0.166066084195516	-0.204681607762316	-0.0485095229609662	0.297382177695271
0.082	0.0183186040305089	0.300552819561574	-0.307959509642298	0.559422590848324	0.0350190411896948	-0.0401091785900206	0.166156661969566	-0.204603038773796	-0.0486386017907456	0.297293754352297
0.083	0.0183982093534659	0.300336512744299	-0.308140143253754	0.559667697221452	0.0350473564982404	-0.0401020118418539	0.166247336637895	-0.204523602826581	-0.0487680655325619	0.29720487119164
0.084	0.0184777634187891	0.300118344917234	-0.308320937911062	0.559913424295404	0.0350767510713522	-0.0400945233731158	0.166338096695615	-0.204443324422904	-0.0488979038891796	0.297115532729535
0.085	0.0185572581404255	0.299898322501302	-0.30850188406801	0.560159767831422	0.0351072348771134	-0.0400867037149028	0.166428930931871	-0.204362228857651	-0.0490281067359847	0.29702574353922
0.086	0.018636685826593	0.299676451961941	-0.30868297261489	0.560406723951846	0.0351388176807359	-0.0400785435605036	0.166519828464458	-0.204280342133855	-0.0491586644922911	0.296935508382818
0.087	0.0187160392010526	0.299452739762935	-0.308864195005088	0.560654288793008	0.0351715090457959	-0.0400700337224012	0.166610778787643	-0.204197690810498	-0.0492895683437137	0.296844832321132
0.088	0.0187953113409701	0.299227192364091	-0.309045543212805	0.560902458336454	0.0352053183343988	-0.0400611651278388	0.166701771797197	-0.204114301910755	-0.0494208102226674	0.296753720717752
0.089	0.0188744956068597	0.29899981629748	-0.309227009684572	0.561151228429288	0.0352402547435214	-0.0400519288299916	0.166792797736236	-0.204030202908237	-0.049552382772595	0.296662179131875
0.09	0.0189535855508179	0.298770618220072	-0.309408587319526	0.561400594896582	0.0352763273430016	-0.0400423159644855	0.166883847106961	-0.203945421718387	-0.0496842793113315	0.29657021312703
0.091	0.0190325748662351	0.298539604910606	-0.309590269427831	0.56165055378916	0.0353135450362291	-0.0400323176687954	0.166974910598256	-0.203859986596964	-0.0498164937173418	0.296477828114787
0.092	0.019111457392061	0.298306783236663	-0.309772049681988	0.561901101595897	0.0353519164875244	-0.0400219250045771	0.167065979032183	-0.20377392599459	-0.0499490204078466	0.296385029305449
0.093	0.019190227152735	0.298072160111767	-0.309953922072496	0.562152235186254	0.0353914501384948	-0.0400111288734274	0.167157043362702	-0.203687268526879	-0.0500818544789081	0.296291821713114
0.094	0.0192688784170766	0.29783574247218	-0.310135880906868	0.562403951687373	0.0354321543057794	-0.0399999200032956	0.167248094731183	-0.203600043015527	-0.0502149917749334	0.296198210166276
0.095	0.019347405733314	0.297597537304949	-0.310317920879561	0.562656248514246	0.0354740371980927	-0.0399882890933492	0.167339124494298	-0.203512278403728	-0.0503484287886539	0.29610419935451
0.096	0.0194258039090555	0.297357551732209	-0.31050003710537	0.562909123369152	0.0355171068211973	-0.0399762269610553	0.167430124200417	-0.203424003568479	-0.0504821625598496	0.296009793934651
0.097	0.0195040678955667	0.297115793093552	-0.310682225074461	0.563162574057985	0.0355613709276161	-0.0399637244977635	0.167521085579649	-0.203335247265999	-0.0506161906789313	0.295914998601212
0.098	0.019582192647491	0.296872268969434	-0.310864480629475	0.563416598260457	0.03560683703802	-0.0399507724823572	0.167612000581248	-0.2032460382548	-0.0507505112984677	0.295819818088286
0.099	0.0196601730850508	0.296626987158607	-0.311046799954163	0.563671193463162	0.0356535124397697	-0.0399373614379482	0.167702861460679	-0.203156405342565	-0.0508851230041875	0.295724257151528
0.1	0.0197380041151786	0.296379955631905	-0.311229179535508	0.563926357082047	0.0357014041365061	-0.039923481678352	0.167793660872022	-0.203066377260688	-0.0510200245789459	0.295628320487433
0.101	0.0198156806513499	0.296131182506301	-0.311411616179482	0.564182086618063	0.0357505187896149	-0.0399091234580686	0.167884391859714	-0.202975982585107	-0.0511552148075928	0.295532012627997
0.102	0.0198931976190753	0.295880676084414	-0.311594107066045	0.564438379714746	0.0358008627149193	-0.0398942769876255	0.167975047723872	-0.20288524976621	-0.051290692316004	0.295435337944555
0.103	0.0199705498816891	0.295628444899479	-0.311776649760335	0.564695234076919	0.0358524419015462	-0.0398789323427025	0.168065621881873	-0.202794207122029	-0.0514264554378572	0.295338300760128
0.104	0.0200477321350579	0.295374497715646	-0.311959242215181	0.564952647331131	0.0359052620043361	-0.0398630794582033	0.168156107838653	-0.202702882805383	-0.0515625021740804	0.295240905463277
0.105	0.0201247389222197	0.295118843523771	-0.312141882776804	0.56521061696122	0.0359593284051451	-0.0398467082003377	0.168246499265379	-0.202611304856165	-0.0516988301114754	0.295143156550276
0.106	0.0202015647672318	0.294861491571613	-0.312324570174684	0.565469140254255	0.0360146463266147	-0.0398298084231804	0.168336790083167	-0.202519501284691	-0.0518354362146297	0.295045058584019
0.107	0.0202782042903127	0.294602451424119	-0.312507303540399	0.565728214133232	0.0360712207895924	-0.0398123699809999	0.168426974422342	-0.202427500071093	-0.0519723167434572	0.29494661608168
0.108	0.0203546522026813	0.294341732977125	-0.31269008238983	0.565987835080605	0.0361290564480862	-0.0397943827356612	0.168517046523122	-0.202335329099561	-0.0521094674593884	0.294847833358791
0.109	0.0204309032159378	0.294079346417018	-0.312872906474266	0.566247999463588	0.036188157549712	-0.0397758366012776	0.168607000760206	-0.202243016077064	-0.0522468838182419	0.294748714387911
0.11	0.020506952030027	0.293815302272415	-0.31305577561242	0.566508704071453	0.0362485280172104	-0.0397567215674932	0.168696831734856	-0.20215058852954	-0.0523845608728442	0.294649262756409
0.111	0.0205827934048507	0.293549611536223	-0.313238689667774	0.566769946329148	0.0363101714878944	-0.0397370276752546	0.168786534253907	-0.2020580739377	-0.0525224931669445	0.294549481751004
0.112	0.0206584221478345	0.293282285662456	-0.313421648639534	0.567031724088755	0.0363730912798714	-0.039716745044512	0.168876103238075	-0.201965499856618	-0.0526606748632381	0.294449374487001
0.113	0.0207338330799277	0.293013336448184	-0.313604652716021	0.56729403531116	0.0364372903450267	-0.0396958639745652	0.168965533706108	-0.201872893933604	-0.052799099859261	0.294348943994167
0.114	0.0208090210867804	0.292742775924444	-0.313787702258238	0.567556877791653	0.0365027712121315	-0.0396743749827257	0.169054820845774	-0.201780283913591	-0.0529377618325515	0.294248193208834
0.115	0.0208839811367493	0.292470616256161	-0.313970797786224	0.567820248999001	0.0365695358965005	-0.0396522687045313	0.169143960130048	-0.201687697630089	-0.05307665441875	0.294147124881801
0.116	0.0209587082170841	0.292196869643654	-0.314153939988581	0.568084146097706	0.0366375858456582	-0.0396295357563214	0.169232947451615	-0.201595162941481	-0.0532157713746016	0.294045741512175
0.117	0.021033197278307	0.291921548279573	-0.31433712974059	0.56834856606959	0.0367069219115396	-0.0396061666788136	0.169321779217749	-0.201502707649047	-0.05335510651418	0.293944045351953
0.118	0.0211074433043974	0.291644664379911	-0.314520368107702	0.5686135059407	0.036777544243346	-0.0395821519755855	0.169410452369228	-0.201410359431295	-0.0534946536519513	0.293842038426767
0.119	0.0211814415392922	0.291366230226503	-0.314703656318486	0.568878963175852	0.0368494522025124	-0.039557482201737	0.169498964337303	-0.201318145770686	-0.0536344067583813	0.293739722551597
0.12	0.0212551876758912	0.291086258147211	-0.314886995757904	0.56914493598123	0.0369226444888129	-0.0395321480699538	0.169587312956162	-0.20122609384698	-0.0537743600949031	0.293637099333418
0.121	0.0213286778471361	0.290804760475843	-0.315070387973493	0.569411423302512	0.0369971193856173	-0.0395061405801741	0.169675496363061	-0.201134230456185	-0.0539145081579622	0.29353417020914
0.122	0.0214019084808534	0.290521749585936	-0.31525383462751	0.569678424751752	0.0370728748651798	-0.0394794511178674	0.169763512943285	-0.201042582018589	-0.0540548456436191	0.293430936542055
0.123	0.0214748761344956	0.290237237986089	-0.315437337447668	0.569945940551833	0.0371499085324903	-0.0394520714349541	0.16985136131425	-0.200951174614262	-0.0541953675811839	0.293327399736641
0.124	0.0215475773998126	0.289951238403224	-0.315620898253823	0.570213971283347	0.0372282176226055	-0.0394239935647496	0.169939040268844	-0.200860033971221	-0.0543360694666667	0.293223561404275
0.125	0.0216200088883612	0.289663763779451	-0.31580451901093	0.570482517521573	0.0373077991110354	-0.0393952097703699	0.170026548693602	-0.200769185473431	-0.0544769472967833	0.29311942346722
0.126	0.0216921672492197	0.28937482719856	-0.315988201838062	0.570751579565419	0.0373886497828936	-0.039365712545501	0.170113885565812	-0.200678654254621	-0.054617997594872	0.293014988049318
0.127	0.0217640491862558	0.289084441893209	-0.316171948996865	0.571021157262019	0.0374707661604065	-0.0393354946471382	0.170201050000419	-0.200588465276755	-0.0547592173655062	0.29291025728404
0.128	0.0218356513994485	0.288792621351976	-0.316355762939735	0.571291250072427	0.037554144331305	-0.0393045491450396	0.170288041232715	-0.20049864328758	-0.0549006038722309	0.292805233206444
0.129	0.0219069704531417	0.288499379372698	-0.316539646452699	0.571561857417974	0.0376387798323952	-0.0392728694478532	0.170374858538706	-0.200409212728803	-0.0550421544434787	0.292699917724368
0.13	0.0219780027236755	0.288204730023682	-0.316723602760295	0.571832978961165	0.0377246677026131	-0.0392404492330917	0.170461501179856	-0.200320197711129	-0.0551838665334384	0.292594312558453
0.131	0.022048744477969	0.287908687608821	-0.316907635483121	0.572104614672207	0.0378118026118968	-0.0392072823279527	0.170547968401391	-0.200231622033523	-0.0553257378257623	0.292488419132939
0.132	0.0221191919966882	0.287611266637214	-0.317091748563051	0.572376764779552	0.0379001789221107	-0.0391733626830354	0.170634259435324	-0.200143509171938	-0.0554677660890616	0.292382238548787
0.133	0.022189341651245	0.28731248172107	-0.317275946236293	0.572649429550455	0.0379897907086551	-0.0391386844400179	0.170720373483596	-0.20005588224375	-0.055609948946676	0.292275771642483
0.134	0.0222591898932384	0.287012347513338	-0.317460233007983	0.57292260894146	0.0380806318025475	-0.0391032419993154	0.170806309714267	-0.199968763977397	-0.0557522837880193	0.292169018990275
0.135	0.0223287332158812	0.286710878827491	-0.317644613586221	0.573196302374653	0.0381726957965679	-0.0390670300600693	0.170892067290064	-0.199882176714835	-0.0558947677511207	0.292061980877698
0.136	0.022397968126606	0.286408090778442	-0.317829092752029	0.573470508778803	0.0382659760188447	-0.0390300436583124	0.170977645402405	-0.199796142474448	-0.0560373977544359	0.29195465733404
0.137	0.0224668911141224	0.286103998746354	-0.318013675229222	0.573745226836717	0.0383604655494525	-0.0389922781981841	0.171063043287022	-0.199710683000886	-0.0561801706271374	0.291847048165312
0.138	0.0225354986593142	0.285798618251904	-0.318198365647324	0.574020455258714	0.038456157281923	-0.0389537294136302	0.171148260226885	-0.199625819729525	-0.0563230831902705	0.291739152959851
0.139	0.0226037872675204	0.285491964877457	-0.318383168558089	0.57429619290892	0.0385530439888395	-0.0389143932719246	0.17123329553639	-0.199541573752862	-0.056466132175715	0.291630971122742
0.14	0.0226717534060537	0.285184054217467	-0.318568088415615	0.574572438826323	0.0386511183342677	-0.038874265917999	0.171318148535118	-0.199457965881837	-0.0566093141235111	0.291522501913164
0.141	0.0227393933948507	0.28487490183137	-0.318753129526125	0.574849192194859	0.0387503728166092	-0.0388333436836129	0.171402818566448	-0.199375016760598	-0.0567526253569234	0.291413744537772
0.142	0.0228067034128569	0.284564523231061	-0.318938295999108	0.575126452178535	0.0388507996791453	-0.0387916231257023	0.171487305057584	-0.19929274693038	-0.0568960619649701	0.291304698287132
0.143	0.0228736796317628	0.28425293393763	-0.319123591712653	0.575404217657577	0.0389523908107988	-0.0387491010531137	0.171571607577498	-0.19921117679033	-0.0570396197701714	0.291195362498543
0.144	0.0229403183398869	0.283940149552299	-0.319309020380428	0.575682486980949	0.0390551377177448	-0.0387057745140688	0.171655725927619	-0.19913032652249	-0.0571832943446354	0.291085736368867
0.145	0.0230066159465928	0.283626185782095	-0.319494585708698	0.575961257894979	0.0391590316281838	-0.0386616408011828	0.171739660238814	-0.199050216082694	-0.0573270811112761	0.290975818905233
0.146	0.0230725688912185	0.283311058458616	-0.319680291454135	0.576240527896703	0.039264063617461	-0.0386166975337291	0.171823410976519	-0.198970865240409	-0.0574709754889851	0.290865609074011
0.147	0.0231381735632425	0.282994783544954	-0.319866141381077	0.576520294844992	0.0393702246565013	-0.0385709427381228	0.171906978909666	-0.1988922935726	-0.0576149730310613	0.290755105947859
0.148	0.0232034263070084	0.282677377140696	-0.320052139256582	0.576800557273303	0.0394775056452423	-0.0385243747915324	0.171990365095677	-0.198814520420418	-0.0577590695342281	0.290644308746478
0.149	0.0232683235080997	0.282358855525246	-0.320238288816453	0.577081314321014	0.0395858974449673	-0.0384769922836224	0.172073570804727	-0.198737564888478	-0.0579032610340605	0.290533216793135
0.15	0.0233328616727754	0.282039235176876	-0.320424593619231	0.577362565578915	0.039695390820296	-0.0384287940131227	0.172156597427155	-0.198661445867249	-0.0580475437229774	0.290421829367561
0.151	0.0233970374503757	0.281718532732176	-0.320611056892613	0.577644310876704	0.0398059763316778	-0.038379779129048	0.17223944645978	-0.198586182052768	-0.0581919140444225	0.290310145529471
0.152	0.0234608476306675	0.281396764900125	-0.320797681506195	0.577926549970422	0.0399176443630028	-0.0383299471991233	0.172322119501513	-0.19851179201708	-0.0583363689269787	0.290198164064092
0.153	0.0235242890885554	0.281073948362964	-0.320984470094003	0.578209282259383	0.0400303852599228	-0.0382792981609889	0.172404618166979	-0.198438294287864	-0.0584809058415809	0.290085883532351
0.154	0.0235873586413241	0.28075009974249	-0.321171425184176	0.578492506617856	0.0401441893378736	-0.0382278323263311	0.172486943956738	-0.198365707322913	-0.0586255227189451	0.28997330230441
0.155	0.0236500528917331	0.28042523567324	-0.3213585492105	0.578776221394394	0.040259046776434	-0.038175550469973	0.172569098154909	-0.198294049410224	-0.0587702179520625	0.289860418531752
0.156	0.0237123682021495	0.280099372955319	-0.321545844501929	0.579060424664259	0.0403749476229489	-0.0381224538464797	0.172651081790196	-0.198223338573481	-0.0589149904393719	0.289747230108837
0.157	0.023774300817141	0.279772528668585	-0.321733313350624	0.579345114553611	0.0404918818949013	-0.0380685440738323	0.17273289567548	-0.198153592428895	-0.0590598395570443	0.289633734644631
0.158	0.0238358469450456	0.279444720138621	-0.321920958074024	0.579630289350615	0.0406098396499047	-0.0380138229935608	0.172814540472184	-0.198084828024799	-0.0592047651324736	0.28951992943868
0.159	0.0238970027121321	0.279115964846108	-0.322108781021269	0.579915947482583	0.0407288110458486	-0.0379582926271637	0.172896016729055	-0.198017061811	-0.0593497674950289	0.289405811494064
0.16	0.0239577641353044	0.278786280455387	-0.322296784592549	0.580202087472025	0.0408487864061519	-0.0379019552374374	0.172977324929824	-0.197950309699513	-0.0594948474547473	0.289291377549606
0.161	0.0240181271953924	0.278455684897199	-0.322484971232226	0.580488707808027	0.0409697562000377	-0.0378448133883332	0.173058465559208	-0.19788458711052	-0.0596400061044556	0.289176624186192
0.162	0.0240780879434816	0.278124196327896	-0.322673343367927	0.58077580683042	0.041091710955945	-0.0377868699629882	0.173139439119852	-0.197819908973342	-0.0597852446720911	0.289061548042634
0.163	0.0241376426243022	0.277791833032513	-0.322861903430845	0.581063382612432	0.0412146412571181	-0.037728128192055	0.17322024608961	-0.197756289658554	-0.0599305645632368	0.288946145926154
0.164	0.0241967877622585	0.277458613391838	-0.323050653929719	0.581351432670079	0.0413385378574849	-0.0376685916391392	0.173300886933117	-0.197693742943625	-0.0600759673744874	0.288830414740594
0.165	0.0242555200649196	0.277124555888791	-0.323239597417051	0.581639953792518	0.0414633917757444	-0.0376082641036029	0.17338136218924	-0.197632282129585	-0.0602214548088592	0.288714351421848
0.166	0.0243138362231004	0.276789679094018	-0.323428736443399	0.581928942262306	0.041589194254215	-0.0375471495561784	0.173461672503425	-0.197571920184273	-0.0603670287128431	0.288597952938034
0.167	0.0243717328340299	0.276454001583556	-0.323618073632005	0.582218394075131	0.0417159366647561	-0.037485252132924	0.173541818589791	-0.197512669753222	-0.0605126912052605	0.288481216277499
0.168	0.0244292064977017	0.276117541858451	-0.323807611757695	0.582508304928405	0.0418436105074373	-0.0374225760800766	0.173621801191494	-0.197454543065186	-0.060658444706983	0.288364138407288
0.169	0.0244862539985868	0.275780318376607	-0.323997353782252	0.582798670217672	0.0419722074196569	-0.0373591256730739	0.1737016210481	-0.197397551856077	-0.0608042919420067	0.288246716225034
0.17	0.0245428724413057	0.275442349654777	-0.32418730293631	0.583089485036063	0.0421017190534246	-0.0372949052189927	0.173781278903615	-0.19734170743506	-0.0609502359365161	0.288128946538821
0.171	0.0245990592465914	0.275103654339126	-0.324377462776196	0.583380744012403	0.0422321369395339	-0.0372299190830164	0.17386077557296	-0.197287020853812	-0.0610962798540924	0.288010826133226
0.172	0.0246548120438435	0.274764251241179	-0.324567837122618	0.583672441108099	0.0423634524670408	-0.0371641716387419	0.173940112036236	-0.197233502980435	-0.061242426789645	0.287892351889659
0.173	0.0247101285895126	0.274424159407314	-0.324758429959859	0.583964569572121	0.042495656919113	-0.0370976672523298	0.174019289517258	-0.1971811644315	-0.0613886798476637	0.287773520834572
0.174	0.0247650068136903	0.274083398156735	-0.324949245336117	0.584257122117837	0.0426287414776939	-0.0370304103897939	0.174098309467941	-0.197130015519937	-0.0615350423832799	0.287654330105974
0.175	0.0248194449230242	0.273741986978309	-0.32514028724014	0.584550091228166	0.0427626971510982	-0.0369624057360519	0.174177173466147	-0.19708006626333	-0.0616815180235177	0.287534776929236
0.176	0.0248734414408974	0.273399945412532	-0.325331559518548	0.584843469368995	0.0428975146418107	-0.0368936582513898	0.174255883150414	-0.19703132632067	-0.0618281105612544	0.287414858663487
0.177	0.0249269952139248	0.273057293032662	-0.325523065938839	0.585137249005044	0.0430331842488018	-0.0368241731543109	0.174334440205219	-0.196983804846878	-0.0619748239481225	0.287294572883365
0.178	0.0249801054000049	0.272714049433986	-0.325714810349623	0.585431422527638	0.0431696958833049	-0.0367539558049253	0.17441284628843	-0.196937510375693	-0.0621216621942377	0.287173917380159
0.179	0.0250327714081448	0.272370234188993	-0.325906796741282	0.585725982178468	0.0433070391982751	-0.0366830115373742	0.174491102922579	-0.196892450754141	-0.0622686291541068	0.287052890082355
0.18	0.0250849928314553	0.272025866815406	-0.32609902915064	0.586020919911588	0.0434452038045953	-0.0366113455541673	0.174569211457081	-0.196848633138671	-0.0624157285892385	0.286931488937289
0.181	0.0251367693675087	0.271680966784947	-0.326291511532199	0.586316227246622	0.0435841795054182	-0.036538962959951	0.174647173072654	-0.196806064046013	-0.0625629645214682	0.286809711789615
0.182	0.0251881007289533	0.271335553589565	-0.32648424772091	0.58661189523341	0.0437239564187743	-0.0364658688706309	0.174724988785879	-0.196764749351938	-0.0627103414094451	0.286687556423138
0.183	0.0252389866257167	0.270989646800204	-0.326677241506603	0.586907914478776	0.0438645249391981	-0.0363920684573039	0.174802659490994	-0.196724694259876	-0.0628578639994907	0.286565020774264
0.184	0.025289426770179	0.270643266011037	-0.326870496670227	0.587204275291973	0.0440058756162679	-0.0363175669038445	0.174880186002571	-0.196685903385781	-0.0630055371902256	0.286442103112584
0.185	0.025339420825444	0.270296430740255	-0.327064016883126	0.587500968026891	0.0441479990357418	-0.0362423693600432	0.174957569045696	-0.196648380886391	-0.0631533660880941	0.286318802088956
0.186	0.0253889683540246	0.269949160416044	-0.327257805591472	0.587797983316908	0.0442908857641352	-0.036166480963883	0.175034809237967	-0.196612130490129	-0.0633013560486234	0.286195116663994
0.187	0.0254380688380783	0.269601474422351	-0.32745186595282	0.588095312002996	0.0444345263967408	-0.0360899069566701	0.175111907131856	-0.196577155501668	-0.0634495125964461	0.286071045993
0.188	0.0254867218227625	0.269253392170461	-0.327646200779815	0.588392945037461	0.0445789116577406	-0.0360126527915818	0.175188863331778	-0.196543458802087	-0.0635978414079568	0.285946589335996
0.189	0.0255349271202955	0.268904933201355	-0.3278408124939	0.588690873532791	0.0447240324334885	-0.0359347241266793	0.175265678609035	-0.196511042764851	-0.0637463484144612	0.285821745982397
0.19	0.0255826848917676	0.268556117276175	-0.328035703110606	0.588989088736977	0.0448698796888709	-0.0358561267770302	0.175342353911256	-0.1964799091806	-0.0638950398495358	0.285696515177644
0.191	0.0256299955515325	0.268206964396496	-0.328230874327695	0.58928758178503	0.0450164443648463	-0.0357768666958967	0.175418890297009	-0.196450059326461	-0.0640439222678661	0.285570896072973
0.192	0.0256768596023563	0.267857494737541	-0.328426327717755	0.589586343465661	0.0451637174312597	-0.0356969499271056	0.175495288922786	-0.196421494105106	-0.0641930026194226	0.285444887749809
0.193	0.0257232775697323	0.26750772854327	-0.328622064900292	0.589885364401016	0.0453116901027267	-0.0356163825162059	0.175571551106244	-0.19639421407575	-0.0643422881319827	0.285318489310085
0.194	0.0257692501013989	0.26715768602805	-0.328818087617577	0.590184635566374	0.0454603540148856	-0.0355351704481055	0.175647678390719	-0.196368219348196	-0.0644917859612357	0.285191699897845
0.195	0.0258147780708938	0.266807387325132	-0.329014397674833	0.590484148582643	0.0456097012543003	-0.0354533196574262	0.175723672573518	-0.196343509445458	-0.0646415030257373	0.285064518556884
0.196	0.0258598625428936	0.266456852512783	-0.329210996800116	0.590783895612088	0.0457597243173833	-0.0353708360172718	0.175799535718456	-0.196320083206605	-0.0647914461453323	0.28493694402677
0.197	0.0259045046722418	0.266106101667188	-0.329407886554931	0.591083869275416	0.0459104160210786	-0.0352877251811322	0.175875270155639	-0.196297938812116	-0.0649416221718771	0.284808974654511
0.198	0.0259487056520661	0.265755154866026	-0.329605068276686	0.591384062701942	0.0460617693766779	-0.035203992396995	0.175950878466225	-0.196277073960043	-0.0650920379924525	0.284680608471373
0.199	0.0259924667152929	0.265404032143385	-0.329802542993205	0.591684469392005	0.0462137775271887	-0.0351196424819464	0.176026363490779	-0.196257486020169	-0.06524270048903	0.284551843380921
0.2	0.0260357891140549	0.265052753516139	-0.33000031135422	0.59198508287367	0.0463664337168945	-0.0350346798684	0.176101728319584	-0.196239172014746	-0.065393616426666	0.284422677386229
0.201	0.0260786740864578	0.26470133909531	-0.330198373619269	0.5922858963737	0.0465197311821841	-0.0349491085930501	0.176176976214524	-0.196222128449722	-0.0655447922718203	0.284293108783833
0.202	0.0261211228876852	0.264349809094749	-0.330396729732777	0.592586902638568	0.0466736629819642	-0.0348629323093889	0.176252110573879	-0.19620635114538	-0.0656962341246642	0.284163136266191
0.203	0.0261631368128501	0.263998183732198	-0.330595379526924	0.592888094073675	0.0468282218543934	-0.0347761543240914	0.176327134984341	-0.196191835212145	-0.0658479478278443	0.284032758906368
0.204	0.0262047171367955	0.26364648321778	-0.330794322973505	0.593189463147841	0.0469834002047704	-0.0346887775312355	0.176402053198956	-0.196178575129431	-0.0659999390253534	0.283901976062401
0.205	0.0262458650419566	0.263294727845408	-0.330993560308755	0.593491002747093	0.0471391902349017	-0.0346008043063088	0.176476868962209	-0.196166564816354	-0.0661522130588715	0.283770787254423
0.206	0.0262865815792814	0.262942938049577	-0.331193091999432	0.593792706363679	0.047295584081338	-0.0345122365392175	0.176551585873777	-0.196155797642185	-0.0663047748702543	0.283639192111718
0.207	0.0263268676919865	0.262591134364939	-0.331392918656526	0.594094568137257	0.0474525739530158	-0.0344230757724447	0.176626207450773	-0.196146266415476	-0.0664576289871809	0.283507190515717
0.208	0.0263667242985477	0.262239337366101	-0.331593040950292	0.594396582706123	0.0476101523428285	-0.0343333232491184	0.176700737248415	-0.196137963441082	-0.0666107795015692	0.283374782758331
0.209	0.0264061523078874	0.261887567720755	-0.331793459552535	0.594698744969241	0.0477683121891482	-0.0342429798687269	0.176775178878188	-0.196130880586651	-0.0667642300915596	0.283241969415777
0.21	0.0264451525232007	0.261535846297304	-0.3319941751307	0.595001049862463	0.0479270468530065	-0.0341520462183674	0.176849535949575	-0.196125009258056	-0.0669179841710342	0.283108751085662
0.211	0.0264837255585408	0.261184194144353	-0.332195188344374	0.59530349210948	0.0480863499742999	-0.0340605226737789	0.176923812029313	-0.196120340319617	-0.0670720449672835	0.282975128248843
0.212	0.0265218718516176	0.260832632423086	-0.332396499784671	0.595606066124093	0.0482462153657456	-0.0339684094128503	0.176998010659067	-0.196116864069714	-0.0672264153926855	0.282841101199917
0.213	0.0265595917452361	0.260481182454692	-0.332598109891742	0.595908766308888	0.0484066370260589	-0.0338757063204463	0.177072135342131	-0.196114570276781	-0.0673810979375846	0.282706670004398
0.214	0.0265968855923954	0.260129865748509	-0.332800018910182	0.596211587452323	0.0485676091525826	-0.0337824129025722	0.177146189456374	-0.196113448155693	-0.067536094711551	0.282571834554192
0.215	0.026633753845132	0.25977870387596	-0.333002226890721	0.596514524794118	0.0487291260422293	-0.0336885282550588	0.177220176250545	-0.196113486363092	-0.0676914074562043	0.282436594641085
0.216	0.0266701970624875	0.259427718315932	-0.333204733729272	0.596817573900663	0.0488911819630505	-0.0335940510495951	0.177294098998526	-0.196114673142388	-0.0678470374665949	0.282300949968428
0.217	0.0267062158383073	0.259076930390998	-0.333407539201235	0.597120730564223	0.0490537710781104	-0.0334989795505597	0.1773679611226	-0.196116996450046	-0.0680029856115427	0.282164900169688
0.218	0.0267418107787992	0.258726361262201	-0.33361064292128	0.597423990647886	0.0492168874460896	-0.0334033116608404	0.177441766138453	-0.196120443930579	-0.0681592525009577	0.282028444843434
0.219	0.026776982583567	0.258376031960752	-0.333814044282589	0.597727349914765	0.0493805251125157	-0.0333070449627908	0.177515517537393	-0.196125002799942	-0.068315838588352	0.281891583584903
0.22	0.0268117320871188	0.25802596348272	-0.334017742494877	0.598030803887149	0.0495446782179523	-0.0332101767776005	0.177589218753457	-0.196130659692044	-0.0684727441393349	0.281754316052973
0.221	0.0268460601969993	0.257676176911996	-0.334221736713772	0.598334347721324	0.0497093410233723	-0.0331127041989588	0.177662873215006	-0.196137400562632	-0.0686299692429024	0.281616642076762
0.222	0.0268799678243813	0.257326693521934	-0.334426026200398	0.598637976314364	0.0498745078135692	-0.0330146240599085	0.177736484425883	-0.196145210697652	-0.0687875138790002	0.281478561740126
0.223	0.0269134558753184	0.256977534821588	-0.334630610393358	0.598941684703897	0.0500401727626036	-0.0329159329338345	0.17781005605077	-0.19615407475006	-0.0689453778440473	0.281340075365108
0.224	0.0269465253984548	0.256628722501336	-0.334835488823308	0.599245468397877	0.0502063299277968	-0.032816627223086	0.177883592007035	-0.196163976781246	-0.0691035605834104	0.281201183462566
0.225	0.0269791778478389	0.256280278340443	-0.335040661050614	0.599549323418316	0.0503729733933294	-0.0327167032838592	0.177957096529722	-0.196174900286346	-0.0692620611644403	0.281061886823876
0.226	0.0270114151733842	0.255932224196675	-0.335246126714588	0.599853246193724	0.0505400973996755	-0.0326161574886635	0.178030574192642	-0.196186828151939	-0.0694208783282442	0.28092218671961
0.227	0.027043239692505	0.255584582054989	-0.335451885541427	0.600157233390273	0.0507076963165801	-0.0325149861419021	0.178104029935202	-0.196199742636638	-0.0695800104654155	0.280782084964381
0.228	0.0270746539911899	0.255237374027529	-0.33565793729665	0.600461281714016	0.0508757645063162	-0.0324131853079567	0.178177469055585	-0.196213625427355	-0.0697394556478252	0.280641583762483
0.229	0.0271056609488903	0.254890622299961	-0.33586428179286	0.600765387767002	0.0510442962062676	-0.0323107506861232	0.178250897111933	-0.196228457695247	-0.069899211735627	0.280500685530255
0.23	0.0271362637848705	0.254544349110208	-0.336070918902898	0.601069547945341	0.0512132854333687	-0.0322076775858992	0.178324319815577	-0.196244220233008	-0.0700592763346343	0.280359392841459
0.231	0.0271664660374402	0.254198576778725	-0.336277848470389	0.601373758438214	0.0513827258733574	-0.0321039609888725	0.178397742971218	-0.196260893674783	-0.0702196466984132	0.280217708424779
0.232	0.0271962715079937	0.253853327743876	-0.336485070221499	0.601678015488822	0.0515526108339957	-0.0319995956651775	0.178471172402367	-0.19627845850849	-0.0703803197797184	0.280075635126257
0.233	0.0272256842439006	0.253508624563384	-0.336692583819469	0.6019823157285	0.0517229333089967	-0.0318945762464555	0.178544613859736	-0.196296894867345	-0.0705412922099651	0.279933175798326
0.234	0.027254708515247	0.253164489865774	-0.336900388967055	0.602286656264444	0.0518936860726733	-0.0317888972047005	0.178618073001191	-0.196316182415412	-0.0707025600793454	0.279790333171839
0.235	0.0272833487389734	0.252820946302553	-0.33710848544443	0.602591034658115	0.0520648617783719	-0.0316825528583387	0.178691555437956	-0.196336300388097	-0.0708641188513221	0.279647109851798
0.236	0.0273116093888839	0.252478016515251	-0.337316873101593	0.602895448948062	0.0522364530512245	-0.0315755374514822	0.178765066764891	-0.196357227654422	-0.071025963531945	0.279503508431815
0.237	0.0273394948762684	0.252135723054193	-0.337525551830246	0.60319989750928	0.0524084524842879	-0.0314678452095003	0.178838612555556	-0.196378942755232	-0.0711880887752411	0.279359531635445
0.238	0.027367009449044	0.251794088279372	-0.337734521534039	0.603504378739527	0.0525808525944925	-0.0313594703384242	0.178912198303447	-0.196401423887861	-0.0713504887616668	0.279215182459214
0.239	0.0273941572052457	0.251453134322023	-0.337943782111622	0.603808890809265	0.0527536459091275	-0.0312504069808883	0.17898582932646	-0.196424648856726	-0.0715131570688007	0.279070464247357
0.24	0.027420942125028	0.251112883106244	-0.338153333451022	0.604113431608552	0.0529268251359281	-0.0311406491781773	0.179059510734556	-0.196448595087901	-0.0716760866974021	0.278925380595934
0.241	0.0274473680195271	0.250773356377394	-0.338363175436827	0.604417998983474	0.0531003832443673	-0.0310301908853815	0.179133247484491	-0.196473239744111	-0.0718392700836237	0.278779935155416
0.242	0.0274734384684635	0.250434575702552	-0.338573307951284	0.604722591152863	0.0532743134375292	-0.0309190259730241	0.179207044446242	-0.196498559875476	-0.0720026989985495	0.278634131549785
0.243	0.027499156819073	0.250096562481398	-0.338783730870659	0.605027206992823	0.0534486090871952	-0.0308071481856971	0.179280906430337	-0.196524532491028	-0.0721663645254627	0.278487973503103
0.244	0.0275245262499853	0.24975933798728	-0.338994444078725	0.605331846085747	0.0536232637125647	-0.0306945511465687	0.179354838201131	-0.196551134491357	-0.0723302571635217	0.278341465058291
0.245	0.0275495498826249	0.249422923373484	-0.339205447435019	0.605636508568709	0.0537982710634511	-0.0305812284576379	0.179428844537346	-0.196578342554731	-0.072494366902432	0.278194610710871
0.246	0.0275742308842338	0.249087339610056	-0.339416740659821	0.60594119482202	0.0539736251763941	-0.0304671738575085	0.179502930357679	-0.196606133130686	-0.0726586833325171	0.278047415438228
0.247	0.0275985724746836	0.2487526074106	-0.339628323249205	0.606245905174496	0.0541493202571806	-0.0303523813638523	0.179577100828891	-0.196634482564961	-0.0728231958751257	0.277899884716741
0.248	0.0276225778232988	0.248418747207758	-0.33984019452843	0.606550639760064	0.0543253505299785	-0.0302368453367968	0.179651361361759	-0.196663367213196	-0.0729878938355983	0.27775202442397
0.249	0.0276462499351245	0.24808577917304	-0.34005235380289	0.606855398487234	0.0545017102029699	-0.0301205604996626	0.179725717550937	-0.196692763434729	-0.07315276616542	0.277603840590925
0.25	0.0276695916260778	0.247753723266819	-0.34026480047654	0.607160181097479	0.0546783935056509	-0.0300035219852069	0.179800175165489	-0.196722647518624	-0.073317801358861	0.277455339214193
0.251	0.0276926055775499	0.247422599288086	-0.34047753403155	0.607464987373908	0.0548553947474931	-0.0298857253319733	0.179874740169988	-0.196752995632444	-0.073482987618998	0.277306526183623
0.252	0.027715294408041	0.247092426879307	-0.340690553927515	0.607769817453244	0.0550327083596594	-0.0297671663928224	0.179949418723118	-0.19678378382645	-0.0736483129107288	0.277157407305752
0.253	0.0277376607306093	0.246763225467164	-0.340903859600666	0.608074672039173	0.0552103288949408	-0.0296478413046477	0.180024217161025	-0.196814988089509	-0.0738137648224949	0.277007988441893
0.254	0.0277597071402093	0.246435014162121	-0.341117450543106	0.608379552412735	0.0553882510303344	-0.02952774658562	0.18009914199422	-0.19684658443347	-0.0739793305761211	0.276858275612415
0.255	0.0277814361461524	0.24610781171093	-0.341331326291745	0.608684460298647	0.0555664695520619	-0.0294068792455686	0.180174199922951	-0.19687854897462	-0.0741449972345237	0.276708274946378
0.256	0.0278028501687519	0.24578163654417	-0.34154548635541	0.608989397680932	0.0557449792638794	-0.0292852368260881	0.180249397816832	-0.19691085798711	-0.0743107518244846	0.27655799255543
0.257	0.0278239516161313	0.245456506827201	-0.341759930192292	0.609294366618336	0.0559237748412087	-0.0291628173613045	0.180324742621648	-0.19694348792525	-0.0744765814311951	0.276407434447681
0.258	0.0278447429925775	0.245132440403619	-0.341974657187388	0.609599369041747	0.0561028506788806	-0.0290396192913414	0.180400241268305	-0.196976415408405	-0.0746424734343357	0.276256606506701
0.259	0.0278652269825356	0.244809454619986	-0.342189666564472	0.609904406634559	0.056282200794173	-0.028915641404197	0.180475900670965	-0.197009617149009	-0.0748084155169962	0.276105514501091
0.26	0.0278854064318048	0.244487566171137	-0.342404957287537	0.610209481001434	0.0564618188171489	-0.0287908827900167	0.180551727756829	-0.197043069857033	-0.0749743952776983	0.275954164138251
0.261	0.0279052842542374	0.244166791091176	-0.342620528066558	0.610514594012541	0.0566416980032499	-0.0286653427782925	0.180627729428764	-0.197076750168077	-0.0751404000275246	0.275802561165265
0.262	0.0279248633321992	0.243847144822121	-0.342836377494037	0.610819748003523	0.056821831238684	-0.0285390209220648	0.180703912491409	-0.197110634624626	-0.0753064170128205	0.275650711459578
0.263	0.0279441464608837	0.243528642255452	-0.34305250417277	0.611124945788983	0.0570022110722925	-0.0284119169803176	0.18078028359717	-0.197144699724312	-0.0754724335729463	0.275498621081556
0.264	0.0279631364068825	0.243211297760118	-0.343268906766273	0.611430190591788	0.0571828297627479	-0.0282840308298061	0.180856849204176	-0.19717892197553	-0.0756384370207653	0.275346296244118
0.265	0.0279818359561596	0.242895125192655	-0.343485584034232	0.611735485881147	0.0573636793524567	-0.0281553624323494	0.180933615551482	-0.197213277923963	-0.0758044144952145	0.27519374313855
0.266	0.0280002477924654	0.242580137815818	-0.343702534838394	0.612040835160224	0.057544751773227	-0.0280259119113889	0.181010588659439	-0.197247744187135	-0.0759703528214831	0.275040967708818
0.267	0.028018374349185	0.242266348174028	-0.343919758082729	0.612346241796946	0.0577260389136092	-0.0278956796033178	0.181087774336307	-0.197282297517729	-0.0761362383211562	0.274887975580158
0.268	0.028036217773977	0.241953768108224	-0.344137252621479	0.612651708884804	0.0579075326289723	-0.0277646660592519	0.181165178206257	-0.197316914850455	-0.076302056847986	0.274734772194123
0.269	0.0280537799902362	0.241642408892723	-0.344355017198926	0.612957239181797	0.058089224708848	-0.0276328720720422	0.181242805762521	-0.19735157331805	-0.076467794114228	0.274581363015855
0.27	0.0280710628154612	0.241332281287896	-0.344573050484717	0.613262835270458	0.0582711068032348	-0.0275002987295863	0.18132066240102	-0.19738625031621	-0.0766334358415152	0.274427753700991
0.271	0.0280880680414145	0.241023395527906	-0.344791351181677	0.613568499853483	0.0584531703903899	-0.0273669474699578	0.18139875344659	-0.197420923590473	-0.0767989675864256	0.274273950164
0.272	0.0281047974535774	0.240715761353783	-0.345009918110283	0.613874235951836	0.0586354068225354	-0.0272328201088858	0.181477084184282	-0.197455571238909	-0.0769643746145987	0.274119958529417
0.273	0.0281212528349117	0.240409388005658	-0.345228750190973	0.61418004694542	0.0588178073705461	-0.0270979188330817	0.181555659843093	-0.197490171641912	-0.0771296419589365	0.273965785017275
0.274	0.0281374359088917	0.240104284133817	-0.345447846350344	0.614485936451543	0.0590003632537328	-0.0269622462180485	0.181634485554849	-0.197524703405228	-0.0772947544999613	0.27381143581915
0.275	0.0281533482116293	0.239800457718395	-0.345667205534938	0.614791908053102	0.0591830656658874	-0.0268258052866897	0.181713566330278	-0.197559145370876	-0.0774596970463097	0.273656917045067
0.276	0.0281689910317771	0.239497916051654	-0.345886826890901	0.61509796507227	0.0593659057845462	-0.0266885995227297	0.181792907004937	-0.197593476687205	-0.077624454479234	0.273502234781408
0.277	0.0281843655184169	0.239196665793334	-0.346106709876448	0.61540411050256	0.0595488748087395	-0.0265506328032798	0.181872512202658	-0.197627676926786	-0.077789011862828	0.273347395166163
0.278	0.0281994728429455	0.23889671301292	-0.346326854170275	0.615710347062248	0.0597319640115546	-0.0264119093321479	0.181952386419534	-0.197661726209422	-0.0779533543983717	0.273192404418629
0.279	0.0282143142690265	0.238598063137779	-0.346547259543276	0.616016677395747	0.0599151647302621	-0.0262724336350927	0.182032534154993	-0.197695605218483	-0.078117467355767	0.273037268866346
0.28	0.0282288911886905	0.238300720905683	-0.346767925791008	0.616323104315876	0.0600984683241171	-0.0261322106108227	0.182112959968762	-0.19772929509112	-0.0782813361534347	0.27288199499513
0.281	0.0282432052044396	0.23800469035819	-0.346988852648354	0.61662963089694	0.0602818661371029	-0.0259912456173334	0.182193668455024	-0.197762777351981	-0.0784449464260273	0.272726589454414
0.282	0.0282572581760205	0.237709974819132	-0.347210039735928	0.616936260447452	0.060465349453628	-0.0258495445641104	0.182274664175777	-0.197796034029945	-0.0786082839378169	0.272571058976451
0.283	0.0282710521825022	0.237416576941111	-0.347431486538336	0.617242996441787	0.0606489094671833	-0.0257071139526175	0.182355951617802	-0.197829047780069	-0.0787713346093953	0.272415410300774
0.284	0.0282845894490394	0.237124498842255	-0.347653192293651	0.617549842409542	0.0608325372386014	-0.0255639608307588	0.182437535238342	-0.19786180176953	-0.0789340847419892	0.272259650163446
0.285	0.0282978723036696	0.236833742251544	-0.347875155910305	0.617856801821231	0.0610162236595038	-0.0254200927250817	0.182519419552889	-0.197894279477089	-0.0790965210778638	0.272103785312739
0.286	0.0283109032200414	0.236544308651058	-0.348097376005732	0.618163877990876	0.0611999594771522	-0.0252755176028493	0.182601609156759	-0.1979264646656	-0.0792586306343633	0.271947822511102
0.287	0.0283236848640117	0.236256199329084	-0.34831985094031	0.618471074015759	0.0613837353148206	-0.0251302438428182	0.182684108663076	-0.197958341508083	-0.0794204006601958	0.271791768521183
0.288	0.0283362200707714	0.235969415306263	-0.348542578851322	0.618778392819477	0.0615675416479132	-0.0249842802237816	0.182766922592772	-0.19798989471535	-0.0795818188052159	0.271635630097102
0.289	0.0283485118505167	0.235683957289473	-0.348765557724723	0.619085837292326	0.0617513687644644	-0.0248376358667941	0.182850055300634	-0.198021109542041	-0.0797428732399426	0.271479413938326
0.29	0.0283605633812923	0.235399825692484	-0.34898878538785	0.619393410454318	0.061935206716138	-0.0246903200323889	0.182933511016533	-0.198051971662919	-0.07990355264653	0.271323126556203
0.291	0.0283723778844638	0.235117020682559	-0.349212259386622	0.619701115518167	0.0621190453178339	-0.0245423419140747	0.183017293916262	-0.198082467026875	-0.0800638462950198	0.271166774125165
0.292	0.0283839585069788	0.234835542276592	-0.349435976895973	0.620008955755044	0.0623028742148596	-0.0243937106135294	0.183101408121224	-0.198112581797979	-0.0802237441848863	0.271010362412038
0.293	0.0283953082837333	0.234555390404399	-0.349659934772835	0.620316934262871	0.0624866829707296	-0.0242444352323487	0.183185857665628	-0.198142302426945	-0.080383236996242	0.270853896739785
0.294	0.0284064301320929	0.234276564888965	-0.349884129668806	0.620625053811392	0.0626704611600271	-0.0240945249251393	0.1832706464785	-0.198171615801501	-0.0805423159485819	0.270697381935275
0.295	0.0284173269025187	0.233999065437139	-0.350108558074291	0.620933316774871	0.0628541984326544	-0.0239439888672524	0.183355778355185	-0.198200509360075	-0.080700972800581	0.270540822384555
0.296	0.0284280014352429	0.23372289169654	-0.350333216263214	0.621241725076672	0.0630378845869568	-0.0237928362063612	0.183441256886117	-0.198228971075813	-0.0808591998356394	0.270384222254719
0.297	0.0284384565315207	0.233448043352048	-0.350558100196347	0.621550280215394	0.0632215097298295	-0.0236410760572639	0.183527085422354	-0.198256989341117	-0.0810169897415174	0.270227585735662
0.298	0.0284486948306989	0.233174520162818	-0.350783205462061	0.621858983520475	0.0634050643615114	-0.0234887174939625	0.183613267191811	-0.198284552919834	-0.0811743356256978	0.270070917171501
0.299	0.0284587186468136	0.232902321924332	-0.351008527314581	0.622167836479842	0.0635885392080317	-0.0233357694938229	0.183699805491617	-0.198311651074547	-0.081331231167125	0.269914221033277
0.3	0.0284685299549708	0.232631448413632	-0.351234060837393	0.622476840860617	0.0637719249947809	-0.0231822408520941	0.183786703769196	-0.198338273699955	-0.0814876706407691	0.269757501789814
0.301	0.0284781305514638	0.232361899276983	-0.351459801129797	0.622785998720195	0.0639552124119394	-0.0230281400985124	0.18387396556597	-0.198364411222982	-0.0816436488132021	0.269600763825203
0.302	0.0284875221211542	0.232093673938559	-0.351685743372591	0.62309531239799	0.0641383922273529	-0.0228734754924514	0.183961594475136	-0.198390054350036	-0.0817991608593685	0.269444011490963
0.303	0.0284967061569603	0.231826771658254	-0.35191188281217	0.623404784349651	0.0643214554053959	-0.0227182551180666	0.184049594170241	-0.198415193929084	-0.0819542022959577	0.269287249264786
0.304	0.0285056838977188	0.231561191627211	-0.352138214766028	0.62371441692582	0.06450439317647	-0.0225624869329908	0.184137968399678	-0.198439820991282	-0.082108768930313	0.26913048188724
0.305	0.0285144563453737	0.231296932940674	-0.352364734655324	0.624024212228794	0.0646871970424082	-0.0224061787330947	0.184226720912668	-0.198463926849619	-0.0822628569220023	0.268973714390583
0.306	0.0285230243368111	0.231033994469251	-0.352591438064937	0.624334171979962	0.0648698587620021	-0.022249338175358	0.184315855395883	-0.198487503159766	-0.0824164629224007	0.268816952068936
0.307	0.028531388615166	0.230772374792082	-0.352818320835723	0.624644297567445	0.0650523703366596	-0.0220919728529514	0.184405375466844	-0.198510541947513	-0.082569584116011	0.268660200429493
0.308	0.0285395498722748	0.230512072262468	-0.353045379121764	0.624954590380721	0.0652347239225207	-0.0219340903267077	0.184495284686996	-0.198533035642384	-0.0827222181699451	0.268503465110964
0.309	0.0285475087971345	0.230253085103772	-0.353272609342458	0.625265052026046	0.0654169117349309	-0.0217756981279385	0.184585586557039	-0.198554977115509	-0.0828743632331867	0.268346751789944
0.31	0.0285552661499893	0.229995411476154	-0.35350000810392	0.625575684255803	0.065598926063168	-0.0216168037377244	0.184676284527429	-0.19857635974379	-0.0830260179794354	0.268190066134322
0.311	0.0285628228613169	0.229739049525894	-0.353727572203494	0.625886488957782	0.0657807593270124	-0.0214574145354223	0.184767382022122	-0.198597177536175	-0.0831771815944858	0.268033413815296
0.312	0.0285701800976097	0.229483997405551	-0.353955298616687	0.626197468206606	0.0659624041067529	-0.0212975377946589	0.18485888242705	-0.198617425241644	-0.0833278537493216	0.267876800524071
0.313	0.028577339260545	0.229230253263809	-0.354183184349794	0.62650862406495	0.0661438531205302	-0.0211371807704817	0.184950789081977	-0.198637098308843	-0.083478034665036	0.267720231947053
0.314	0.0285843020480573	0.228977815217363	-0.354411226305184	0.626819958277753	0.0663250991065003	-0.0209763507931793	0.185043105326482	-0.198656192703021	-0.0836277251581211	0.267563713654727
0.315	0.0285910705627842	0.228726681311583	-0.354639421273161	0.627131472185022	0.0665061346748747	-0.0208150552336638	0.185135834561847	-0.198674704740487	-0.0837769265737111	0.267407250928038
0.316	0.0285976472566238	0.22847684948296	-0.354867765961868	0.627443166799068	0.0666869522294178	-0.0206533013243854	0.185228980287928	-0.198692631069377	-0.0839256407814482	0.267250848642225
0.317	0.0286040347411821	0.228228317553086	-0.355096257040124	0.627755042938116	0.0668675439834586	-0.0204910960054865	0.185322546140768	-0.198709968738946	-0.084073870291408	0.267094511248036
0.318	0.0286102356528518	0.227981083267798	-0.355324891206173	0.628067101434261	0.0670479020617925	-0.0203284459217681	0.185416535952931	-0.19872671522485	-0.0842216182799037	0.266938242840766
0.319	0.0286162526327695	0.227735144369753	-0.355553665167477	0.628379343321915	0.0672280186070141	-0.0201653574728378	0.185510953771046	-0.198742868392162	-0.0843688884744637	0.266782047313742
0.32	0.028622088404977	0.227490498703795	-0.355782575548852	0.628691769908334	0.0674078858115536	-0.0200018368138202	0.185605803782391	-0.198758426457715	-0.084515685087303	0.2666259285182
0.321	0.0286277458279138	0.227247144325366	-0.356011618934205	0.62900438273584	0.0675874959051127	-0.0198378898543805	0.185701090226655	-0.198773387967471	-0.0846620128126895	0.266469890371365
0.322	0.0286332278117682	0.227005079566784	-0.35624079200154	0.629317183446473	0.0677668411052939	-0.0196735222643647	0.185796817348574	-0.198787751725462	-0.0848078767763179	0.266313936947273
0.323	0.0286385371793728	0.226764303069447	-0.356470091540267	0.629630173569547	0.067945913604901	-0.0195087394401094	0.185892989355113	-0.198801516638503	-0.0849532825486755	0.26615807256795
0.324	0.0286436765280195	0.226524813803673	-0.356699514363668	0.629943354322217	0.0681247057474869	-0.0193435464456195	0.185989610360077	-0.1988146816174	-0.0850982362856113	0.266002301800439
0.325	0.0286486481328365	0.226286611086733	-0.35692905726752	0.63025672651915	0.0683032102604293	-0.0191779479719844	0.186086684338084	-0.198827245631397	-0.0852427447428138	0.265846629299675
0.326	0.0286534539824447	0.22604969462071	-0.357158717047992	0.630570290598715	0.0684814202794471	-0.0190119483325559	0.186184215106877	-0.198839207749392	-0.0853868150999084	0.265691059603358
0.327	0.0286580958829997	0.225814064503633	-0.357388490488926	0.630884046727316	0.0686593291955088	-0.0188455514344935	0.186282206311134	-0.198850567080596	-0.0855304548824288	0.265535597020796
0.328	0.0286625754992327	0.225579721130994	-0.357618374334685	0.631197994939536	0.068836930560759	-0.0186787607135231	0.186380661371759	-0.198861322742168	-0.0856736720534317	0.265380245724523
0.329	0.0286668943237867	0.225346665050824	-0.357848365313912	0.631512135216632	0.0690142181482063	-0.0185115791222793	0.186479583438083	-0.198871473927304	-0.0858164750291589	0.265225009969991
0.33	0.0286710536184073	0.22511489686028	-0.358078460212576	0.631826467473479	0.0691911860388706	-0.0183440091740414	0.18657897538657	-0.198881020033621	-0.0859588725047189	0.265069894154639
0.331	0.0286750543988491	0.224884417112175	-0.358308655935172	0.632140991571677	0.0693678286574514	-0.0181760529806538	0.1866788398721	-0.19888996074187	-0.0861008732719337	0.264914902670175
0.332	0.0286788975084921	0.224655226227701	-0.358538949500232	0.632455707354082	0.0695441407908339	-0.0180077122879547	0.186779179428781	-0.198898295960173	-0.0862424861573799	0.264760039822957
0.333	0.0286825837044349	0.224427324475298	-0.358769338031282	0.632770614520656	0.0697201175755416	-0.0178389884955621	0.186879996571763	-0.198906025711035	-0.0863837199614572	0.264605309934164
0.334	0.0286861136566233	0.224200712007624	-0.35899981880884	0.633085712410488	0.0698957545071958	-0.0176698826496805	0.186981293839175	-0.198913150120114	-0.0865245833905627	0.26445071740867
0.335	0.0286894878644035	0.223975388883634	-0.359230389331235	0.633401000067098	0.0700710475559802	-0.0175003954566816	0.187083073789723	-0.198919669510482	-0.0866650850881452	0.264296266632356
0.336	0.0286927066277106	0.22375135509254	-0.359461047339149	0.633716476631546	0.0702459933188565	-0.0173305273280404	0.187185339003239	-0.198925584436541	-0.0868052335961691	0.264141961861947
0.337	0.0286957701628633	0.223528610603147	-0.359691790818218	0.634032141657285	0.0704205891247532	-0.0171602784238289	0.187288092055349	-0.19893089561045	-0.0869450370914529	0.263987807210998
0.338	0.0286986787591178	0.223307155368624	-0.359922617982388	0.634347995212133	0.0705948330474656	-0.0169896486860008	0.187391335465112	-0.198935603829145	-0.0870845031429961	0.263833806633712
0.339	0.0287014328801811	0.223086989300981	-0.360153527214939	0.634664037898439	0.0707687238197383	-0.0168186378785459	0.187495071703144	-0.19893970990886	-0.0872236387167263	0.263679963928
0.34	0.0287040331867677	0.222868112298075	-0.360384516995123	0.63498027070256	0.0709422607110555	-0.0166472456130512	0.187599303244007	-0.198943214628402	-0.0873624502949182	0.26352628285994
0.341	0.028706480449711	0.222650524313192	-0.360615585941321	0.635296694636244	0.0711154433982014	-0.0164754713255201	0.187704032603746	-0.198946118838883	-0.0875009439476976	0.263372767301008
0.342	0.0287087754646806	0.22243422537883	-0.360846732985034	0.635613310413774	0.0712882718727978	-0.0163033142364872	0.187809262406472	-0.198948423716659	-0.0876391253830389	0.263219421260358
0.343	0.028710919094085	0.222219215563692	-0.361077957454376	0.635930118292301	0.0714607463967631	-0.0161307733285802	0.1879149954648	-0.198950130844065	-0.0877769999957882	0.263066248930319
0.344	0.0287129123120149	0.222005494955042	-0.361309258978405	0.636247118033309	0.0716328674292712	-0.0159578473477283	0.188021234771218	-0.198951242011792	-0.0879145728394438	0.262913254746427
0.345	0.0287147561498761	0.221793063704173	-0.361540637398791	0.63656430905733	0.071804635590262	-0.0157845348259023	0.18812798339317	-0.198951758978484	-0.0880518485706388	0.262760443310163
0.346	0.0287164516646851	0.221581922065688	-0.36177209274997	0.636881690747622	0.0719760517160812	-0.0156108340711353	0.188235244376378	-0.198951683410608	-0.0881888315634549	0.26260781924641
0.347	0.0287179999939205	0.221372070413831	-0.362003625195502	0.637199262616841	0.0721471169059915	-0.0154367430894598	0.188343020710507	-0.19895101702773	-0.0883255261657498	0.262455387145676
0.348	0.0287194023669596	0.221163509338593	-0.362235234950988	0.637517024284806	0.0723178326142913	-0.0152622595454577	0.188451315295067	-0.198949761779168	-0.0884619368785453	0.262303151604917
0.349	0.028720659977242	0.220956239834692	-0.36246692230274	0.637834975454734	0.0724882007941463	-0.0150873808546715	0.188560130860153	-0.198947919925076	-0.0885980684143981	0.262151117303157
0.35	0.0287217738603629	0.220750263448499	-0.362698687702222	0.63815311583035	0.0726582238762932	-0.0149121043252123	0.188669469891229	-0.198945494086685	-0.0887339256770013	0.261999289016507
0.351	0.0287227449617975	0.22054558236365	-0.362930531795351	0.63847144488979	0.0728279046066107	-0.0147364272527517	0.188779334599961	-0.198942487253764	-0.0888695136570931	0.261847671564329
0.352	0.0287235742788337	0.220342199477331	-0.363162455301927	0.638789961703724	0.0729972459930729	-0.0145603469495539	0.188889726912308	-0.198938902707208	-0.0890048373293824	0.261696269754317
0.353	0.0287242628763355	0.220140118419629	-0.363394458842345	0.639108664915517	0.0731662514465071	-0.0143838607207011	0.189000648431898	-0.198934744034537	-0.0891399016900702	0.26154508833339
0.354	0.0287248118496588	0.21993934348808	-0.363626542868968	0.639427552926785	0.0733349249418974	-0.0142069658742627	0.189112100396841	-0.198930015317492	-0.0892747119003063	0.261394131926779
0.355	0.0287252223523036	0.219739879572875	-0.363858707741678	0.639746624258362	0.0735032709945466	-0.0140296597930681	0.189224083685258	-0.198924721245421	-0.0894092733245421	0.261243404986462
0.356	0.0287254956447246	0.219541732150716	-0.364090953826709	0.64006587774893	0.0736712945470877	-0.0138519399474825	0.189336598867251	-0.198918867016244	-0.0895435913917869	0.261092911785979
0.357	0.0287256331389068	0.219344907287879	-0.364323281506317	0.640385312470976	0.0738390009641784	-0.0136738038135244	0.189449646263521	-0.198912458168847	-0.0896776714347493	0.260942656472777
0.358	0.0287256364438231	0.219149411556576	-0.364555691151684	0.640704927677667	0.0740063960205609	-0.0134952487743097	0.18956322597658	-0.198905500469412	-0.08981151859393	0.260792643150447
0.359	0.0287255073645901	0.21895525189991	-0.364788183145258	0.641024722798806	0.0741734857593283	-0.0133162720608933	0.189677337879801	-0.198897999840388	-0.0899451377449454	0.260642875956745
0.36	0.02872524780956	0.218762435550667	-0.365020757927986	0.641344697294864	0.0743402764077565	-0.0131368708242437	0.189791981579037	-0.198889962325801	-0.0900785334956022	0.26049335911462
0.361	0.0287248596292786	0.218570970087475	-0.365253415983972	0.641664850538449	0.0745067744401715	-0.0129570423277732	0.189907156367303	-0.198881394152603	-0.0902117102872654	0.260344096936583
0.362	0.0287243444896825	0.21838086357751	-0.365486157768242	0.641985181836156	0.0746729866038457	-0.0127767840346425	0.190022861242172	-0.198872301825219	-0.090344672433874	0.260195093775075
0.363	0.0287237038833612	0.21819212469367	-0.365718983682475	0.64230569042757	0.0748389199024393	-0.0125960935105021	0.19013909502072	-0.198862692086163	-0.0904774240002998	0.260046353978152
0.364	0.0287229393035665	0.218004762766707	-0.365951894074124	0.642626375503393	0.0750045816854003	-0.0124149682553209	0.190255856437651	-0.198852571804286	-0.0906099686731072	0.259897881913847
0.365	0.0287220524270623	0.21781878772961	-0.366184889161234	0.642947236345896	0.075169979760376	-0.0122334055134201	0.190373144147136	-0.198841948004882	-0.0907423096796489	0.259749682004546
0.366	0.0287210450778649	0.217634210040211	-0.366417968965681	0.643268272421041	0.0753351223924202	-0.0120514021960666	0.190490956706355	-0.198830828057359	-0.0908744496796618	0.259601758734348
0.367	0.0287199190306636	0.21745104070141	-0.366651133380212	0.643589483331099	0.0755000182045089	-0.0118689550258951	0.19060929257859	-0.198819219843937	-0.0910063907289407	0.259454116705422
0.368	0.0287186758775025	0.217269291240409	-0.366884382332962	0.643910868774325	0.0756646760599875	-0.011686060681002	0.190728150106623	-0.198807131772379	-0.0911381343777677	0.25930676071056
0.369	0.028717317007088	0.217088973579549	-0.367117715927071	0.644232428485208	0.0758291049903095	-0.0115027157573615	0.190847527498908	-0.198794572688051	-0.0912696817703917	0.259159695652747
0.37	0.0287158436902043	0.216910100006065	-0.367351134446335	0.644554162013557	0.0759933141360602	-0.0113189167109745	0.190967422886462	-0.19878155179398	-0.0914010336748562	0.259012926328027
0.371	0.0287142572218701	0.216732683332365	-0.367584638241604	0.644876068469806	0.0761573126962079	-0.0111346599119942	0.191087834387563	-0.198768078570753	-0.0915321904971852	0.258866457273633
0.372	0.0287125589830241	0.216556737048717	-0.367818227595368	0.645198146457522	0.0763211099653626	-0.010949941746297	0.191208760118894	-0.198754162737687	-0.0916631523218556	0.258720292684934
0.373	0.0287107504086873	0.216382275294338	-0.368051902573044	0.645520394251925	0.0764847153737637	-0.0107647587017781	0.191330198162257	-0.198739814350786	-0.0917939189388765	0.258574436324729
0.374	0.0287088329591474	0.21620931276081	-0.36828566292046	0.645842810097235	0.0766481383763026	-0.0105791074241148	0.191452146481955	-0.19872504397527	-0.0919244898658197	0.258428891527927
0.375	0.0287068081340614	0.216037864721611	-0.368519508125648	0.646165392404303	0.0768113883181485	-0.0103929847267363	0.191574602797002	-0.19870986278879	-0.0920548644479097	0.258283661329663
0.376	0.0287046774815675	0.215867947178403	-0.368753437559357	0.646488139782361	0.0769744744253937	-0.0102063875454815	0.191697564502811	-0.198694282539909	-0.0921850419359469	0.258138748615184
0.377	0.0287024425479779	0.215699576937108	-0.368987450531262	0.646811050994861	0.0771374058445001	-0.0100193128823783	0.191821028713914	-0.198678315380703	-0.0923150214017334	0.257994156260471
0.378	0.0287001047876585	0.215532771518445	-0.36922154624421	0.647134124883828	0.0773001917141186	-0.00983175777210063	0.191944992352406	-0.198661973704133	-0.0924448016970119	0.257849887239783
0.379	0.0286976654643099	0.215367549076909	-0.369455723706137	0.647457360208659	0.0774628412770618	-0.00964371925765797	0.192069452174189	-0.198645270113106	-0.0925743815895126	0.257705944639252
0.38	0.0286951255937416	0.215203928431526	-0.369689981713294	0.647780755398307	0.0776253639646284	-0.00945519442489198	0.192194404726187	-0.198628217489828	-0.0927037597785409	0.257562331599469
0.381	0.0286924860232298	0.215041929007764	-0.36992431895418	0.648104308351377	0.0777877694730565	-0.009266180495784	0.192319846316692	-0.198610829025286	-0.0928329347552375	0.257419051263341
0.382	0.0286897476118691	0.214881570610073	-0.370158734071025	0.648428016469134	0.0779500678114681	-0.00907667481659446	0.192445773011724	-0.198593118137239	-0.0929619048465812	0.257276106724327
0.383	0.0286869113500232	0.214722873272721	-0.370393225580035	0.648751876958715	0.0781122692486697	-0.00888667471272339	0.192572180596846	-0.198575098363393	-0.0930906683930773	0.257133500965674
0.384	0.0286839783779555	0.214565857304702	-0.370627791752408	0.649075887139802	0.078274384219429	-0.0086961774241481	0.192699064571092	-0.198556783347246	-0.0932192237359322	0.256991236834313
0.385	0.0286809499827858	0.214410543279785	-0.370862430544692	0.6494000445877	0.07843642327758	-0.00850518018416385	0.192826420227161	-0.198538186928525	-0.0933475690071937	0.2568493170356
0.386	0.0286778275991828	0.214256951823063	-0.371097139623519	0.649724347235484	0.0785983970559454	-0.00831368031719885	0.192954242700822	-0.198519323268459	-0.09347570195507	0.25670774415288
0.387	0.0286746128152268	0.214105103377282	-0.371331916460192	0.650048793353578	0.0787603161431765	-0.00812167529993626	0.193082526943739	-0.198500206890531	-0.0936036198676431	0.256566520706581
0.388	0.0286713074030282	0.21395501808268	-0.371566758388754	0.65037338130202	0.0789221909956109	-0.0079291627642867	0.193211267725758	-0.19848085257071	-0.0937313194758251	0.25642564918356
0.389	0.0286679133312675	0.213806715714556	-0.371801662615955	0.650698109304058	0.0790840320277073	-0.00773614047758048	0.193340459679528	-0.198461275199646	-0.0938587969427376	0.256285132056361
0.39	0.0286644326769276	0.213660215625938	-0.372036626229928	0.651022975348217	0.0792458496875708	-0.00754260636844396	0.193470097291297	-0.198441489773874	-0.0939860481088375	0.256144971873267
0.391	0.028660867439149	0.21351553667551	-0.372271646194372	0.651347977084344	0.0794076544051456	-0.007348558577202	0.193600174885963	-0.198421511497835	-0.0941130687084852	0.25600517136244
0.392	0.0286572193894849	0.213372697127793	-0.372506719307583	0.651673111827709	0.079569456609907	-0.00715399549000184	0.193730686723031	-0.198401355874775	-0.0942398543171892	0.255865733418437
0.393	0.0286534900615955	0.213231714552177	-0.37274184216859	0.651998376802105	0.0797312668395118	-0.00695891571661108	0.193861627117902	-0.198381038726855	-0.094366400327099	0.255726660929889
0.394	0.0286496808469794	0.213092605757272	-0.372977011215978	0.652323769374358	0.0798930957659195	-0.00676331803229444	0.19399299044381	-0.198360576191562	-0.0944927020993194	0.255587956564935
0.395	0.0286457931437698	0.212955386759935	-0.373212222788525	0.65264928709031	0.080054954101714	-0.00656720137006625	0.194124771066686	-0.198339984718899	-0.0946187549747349	0.255449622630527
0.396	0.0286418284627992	0.21282007275059	-0.373447473150976	0.652974927626457	0.08021685248388	-0.00637056482508322	0.194256963323534	-0.198319281033531	-0.0947445540587405	0.255311660984441
0.397	0.0286377883921967	0.212686678041823	-0.373682758547432	0.653300688659782	0.0803788013994534	-0.00617340759183731	0.194389561533	-0.198298482088253	-0.0948700941055831	0.255174072980147
0.398	0.0286336745039962	0.212555216035567	-0.373918075295336	0.653626567619763	0.0805408111338744	-0.00597572885636581	0.194522560004394	-0.198277605021973	-0.0949953696370913	0.255036859479085
0.399	0.028629488356655	0.212425699216914	-0.37415341981518	0.65395256148841	0.0807028917148687	-0.00577752769259465	0.194655953072417	-0.19825666705559	-0.0951203751121442	0.254900020932109
0.4	0.0286252316370216	0.212298139147301	-0.3743887885436	0.654278666749226	0.0808650528448978	-0.00557880302508221	0.194789735166707	-0.198235685313178	-0.0952451050188521	0.254763557533921
0.401	0.0286209063306585	0.212172546444687	-0.374624177861136	0.654604879582309	0.0810273038577507	-0.00537955366874474	0.194923900849606	-0.198214676652019	-0.0953695538882748	0.254627469432676
0.402	0.0286165147477588	0.212048930775446	-0.374859584148314	0.654931196352463	0.0811896537217908	-0.00517977837347542	0.195058444792249	-0.198193657614556	-0.0954937162369566	0.254491756871018
0.403	0.0286120593937892	0.211927300871508	-0.375095003857755	0.655257613938709	0.0813521110431164	-0.00497947585582524	0.195193361756715	-0.198172644520498	-0.0956175865173303	0.254356420183593
0.404	0.0286075428155144	0.211807664545485	-0.375330433496254	0.655584129606092	0.0815146840764139	-0.00477864479295938	0.195328646614494	-0.198151653607935	-0.0957411592033877	0.254221459743796
0.405	0.0286029675225697	0.211690028703236	-0.375565869605624	0.65591074081605	0.081677380751285	-0.00457728373913943	0.195464294378958	-0.198130701129835	-0.0958644289110734	0.254086875948947
0.406	0.0285983360622672	0.211574399332884	-0.375801308794145	0.656237445159055	0.0818402086750936	-0.00437539106160935	0.195600300237462	-0.19810980333178	-0.0959873903124239	0.253952669230089
0.407	0.0285936512127958	0.211460781447965	-0.376036747763158	0.656564240235406	0.0820031751573778	-0.00417296497463186	0.195736659549026	-0.198088976366841	-0.0961100379300987	0.25381884006318
0.408	0.0285889160929984	0.211349179097284	-0.376272183368486	0.656891123503477	0.082166287239398	-0.00397000361817795	0.195873367795854	-0.198068236282021	-0.096232366096079	0.253685388974788
0.409	0.0285841341357377	0.211239595497851	-0.376507612763487	0.657218092097887	0.0823295516526081	-0.00376650514409023	0.196010420533768	-0.198047599076881	-0.0963543690306826	0.253552316479207
0.41	0.0285793090322778	0.211132033157882	-0.376743033513228	0.657545142682548	0.082492974783931	-0.00356246779838407	0.196147813372221	-0.198027080818636	-0.0964760408431642	0.253419622920685
0.411	0.0285744446418524	0.211026493887664	-0.376978443547387	0.657872271590896	0.082656562712673	-0.00335788995087098	0.196285541963028	-0.198006697797972	-0.0965973755470741	0.253287308350271
0.412	0.0285695448983613	0.210922978751441	-0.377213840980913	0.658199475145096	0.0828203212367523	-0.00315277010928692	0.196423601978907	-0.197986466581084	-0.0967183672255794	0.253155372531366
0.413	0.0285646138231003	0.210821488084116	-0.377449223973826	0.658526749790047	0.082984255791403	-0.00294710702462763	0.196561989109128	-0.197966403890053	-0.0968390101549721	0.253023814984139
0.414	0.0285596555876187	0.210722021591401	-0.377684590696983	0.658854092057871	0.0831483712959272	-0.00274089983010728	0.196700699105218	-0.197946526452305	-0.096959298694586	0.252892634979001
0.415	0.0285546745163568	0.210624578437509	-0.377919939331323	0.659181498505824	0.0833126720764847	-0.0025341480837689	0.196839727855112	-0.197926850949167	-0.0970792271481725	0.252761831526606
0.416	0.0285496750305168	0.210529157260326	-0.378155268109491	0.659508965543568	0.0834771618927068	-0.00232685170024217	0.196979071438083	-0.197907393995652	-0.097198789802107	0.252631403420988
0.417	0.0285446615890421	0.210435756128324	-0.378390575345889	0.659836489224373	0.0836418439529759	-0.00211901082152189	0.197118726141522	-0.197888172049681	-0.0973179809502561	0.252501349284108
0.418	0.028539638692758	0.210344372468245	-0.378625859294934	0.660164065156412	0.0838067208834098	-0.00191062569190283	0.19725868843691	-0.197869201358791	-0.0974367948067873	0.252371667557853
0.419	0.028534610964032	0.210255002998181	-0.378861117942291	0.660491688403151	0.0839717947275993	-0.00170169656215653	0.197398954923616	-0.197850498037307	-0.0975552254969929	0.252242356463784
0.42	0.0285295832583879	0.210167643760779	-0.379096348970606	0.660819353383802	0.0841370669981566	-0.00149222363353071	0.197539522289781	-0.19783207813447	-0.0976732671186481	0.252113413923723
0.421	0.0285245607441799	0.210082290280154	-0.379331549886815	0.661147054011766	0.0843025387402844	-0.0012822070696871	0.197680387356608	-0.197813957589232	-0.0977909137546477	0.251984837458364
0.422	0.0285195488668429	0.209998937660557	-0.379566718159724	0.661474783971097	0.0844682106187377	-0.00107164702413337	0.197821547188285	-0.197796152144542	-0.0979081595723429	0.251856624194568
0.423	0.0285145532129703	0.209917580520299	-0.379801851270307	0.661802536883466	0.0846340830576492	-0.000860543619366645	0.197962999183447	-0.197778677323544	-0.0980249991221046	0.251728771050449
0.424	0.0285095793649527	0.209838212952151	-0.380036946705357	0.662130306418659	0.0848001563765781	-0.000648896899945535	0.198104741117857	-0.197761548465149	-0.0981414275858976	0.251601274997433
0.425	0.0285046328245519	0.209760828688496	-0.380272001989087	0.662458086405118	0.0849664307987784	-0.000436706784278123	0.198246771142867	-0.197744780730362	-0.0982574407776695	0.251474133225413
0.426	0.0284997190779945	0.20968542136736	-0.380507014676851	0.662785870791483	0.0851329063188491	-0.000223973007115873	0.198389087754824	-0.197728389034157	-0.0983730351156889	0.251347343101335
0.427	0.0284948437162123	0.209611984729726	-0.380741982232438	0.663113653447122	0.085299582590191	-1.06950457988941e-05	0.1985316897536	-0.197712387938677	-0.0984882076513334	0.25122090198251
0.428	0.0284900124839147	0.209540512748684	-0.380976901936049	0.663441427955356	0.0854664589190094	0.000203127959923899	0.198674576177355	-0.197696791605143	-0.0986029559420142	0.251094807056347
0.429	0.0284852313097675	0.209470999765261	-0.381211770911603	0.663769187509989	0.0856335342503321	0.0004174972787768	0.198817746220004	-0.19768161387731	-0.0987172778968101	0.250969055284086
0.43	0.0284805063089531	0.209403440601904	-0.381446586126302	0.664096925015027	0.0858008070929846	0.00063241461855557	0.198961199175286	-0.197666868443694	-0.0988311718777244	0.250843643390797
0.431	0.0284758436891146	0.209337830572586	-0.381681344324662	0.664424633291444	0.0859682754894248	0.000847882061127228	0.199104934427516	-0.197652568962955	-0.0989446369426533	0.250718567881789
0.432	0.0284712496947067	0.209274165471815	-0.381916042086343	0.664752305157744	0.0861359370990748	0.00106390191679445	0.199248951459837	-0.197638729105278	-0.0990576729688672	0.250593825075441
0.433	0.0284667306971975	0.209212441652115	-0.382150676019517	0.665079933474431	0.0863037893351463	0.00128047658432095	0.199393249848177	-0.197625362556886	-0.0991702805717587	0.250469411079531
0.434	0.0284622932612487	0.20915265605567	-0.382385242904902	0.665407511237766	0.0864718294404289	0.00149760844789849	0.199537829234874	-0.197612483012171	-0.0992824609309505	0.250345321763004
0.435	0.028457944046763	0.209094806067683	-0.382619739742421	0.665735031501769	0.0866400544866843	0.00171529984203855	0.199682689292573	-0.197600104142738	-0.0993942156516868	0.25022155280518
0.436	0.0284536896738279	0.209038889330644	-0.382854163764593	0.666062487130803	0.0868084613515479	0.00193355312489723	0.199827829709045	-0.197588239601164	-0.0995055466839756	0.250098099738632
0.437	0.0284495367160652	0.208984903764672	-0.383088512493574	0.666389870614597	0.0869770466813557	0.00215237073760548	0.199973250209959	-0.197576903069505	-0.0996164563846184	0.249974957964111
0.438	0.0284454918114965	0.208932847785953	-0.383322783854698	0.66671717400104	0.0871458068769427	0.0023717551194644	0.200118950566633	-0.197566108271489	-0.0997269476571997	0.24985212279882
0.439	0.028441561761696	0.208882720461439	-0.383556976199678	0.667044388938459	0.0873147381476898	0.00259170861820698	0.200264930542938	-0.197555868945874	-0.0998370238572749	0.249729589523065
0.44	0.0284377535415556	0.208834521506957	-0.383791088140808	0.667371506876764	0.0874838366054043	0.00281223353528571	0.200411189873721	-0.197546198803551	-0.0999466884921712	0.249607353416591
0.441	0.0284340742247328	0.208788251204202	-0.384025118282151	0.667698519322833	0.0876530983182466	0.00303333215458529	0.200557728367523	-0.197537111470932	-0.100055945099715	0.249485409846362
0.442	0.0284305308494372	0.208743910318263	-0.384259065042676	0.668025417945727	0.0878225192718655	0.00325500663137435	0.20070454602531	-0.197528620470472	-0.100164797383214	0.24936375441579
0.443	0.0284271303327298	0.20870150011475	-0.384492926697838	0.668352194500521	0.0879920952819558	0.00347725886830437	0.200851643036664	-0.19752073923644	-0.100273249303727	0.249242383082671
0.444	0.0284238795117445	0.208661022407217	-0.384726701505442	0.668678840623682	0.0881618219100264	0.00370009051070325	0.200999019708292	-0.197513481145186	-0.100381305016893	0.249121292136625
0.445	0.0284207852392151	0.208622479519787	-0.384960387763046	0.669005347582882	0.0883316944516445	0.0039235030017616	0.20114667642593	-0.197506859525347	-0.100488968888971	0.249000478093775
0.446	0.028417854489741	0.20858587420523	-0.385193983797162	0.669331706149423	0.0885017080441132	0.00414749755810775	0.201294613643615	-0.197500887552456	-0.100596245647726	0.24887993765025
0.447	0.0284150944049215	0.20855120954259	-0.38542748787116	0.669657906594573	0.0886718577740076	0.00437207507635143	0.201442831898436	-0.197495578129752	-0.100703140468979	0.24875966765791
0.448	0.0284125121764356	0.208518488834191	-0.385660898087332	0.66998393868733	0.0888421386986732	0.00459723607805658	0.201591331873108	-0.197490943900291	-0.100809659056578	0.248639665041606
0.449	0.0284101148832112	0.208487715585539	-0.385894212409689	0.670309791781276	0.089012545819798	0.00482298076160856	0.201740114455248	-0.197486997319989	-0.100915807836773	0.24851992675073
0.45	0.0284079094242392	0.208458893576734	-0.386127428730574	0.67063545503255	0.0891830740560149	0.00504930916278835	0.201889180726361	-0.197483750745696	-0.101021594032507	0.248400449765766
0.451	0.0284059025187214	0.208432026937554	-0.386360544893775	0.670960917501455	0.0893537182987585	0.00527622130238429	0.202038531892982	-0.197481216506902	-0.101127025504258	0.248281231048881
0.452	0.0284041007176639	0.208407120151957	-0.386593558704516	0.67128616809803	0.0895244735694805	0.00550371719584239	0.202188169234199	-0.197479406885652	-0.101232110690386	0.248162267484684
0.453	0.0284025104015	0.208384178023576	-0.386826467898787	0.671611195604676	0.0896953351420142	0.00573179676289603	0.202338094127625	-0.197478334049912	-0.101336858794898	0.248043555895415
0.454	0.0284011377833201	0.208363205712988	-0.387059270043137	0.671935988723033	0.0898662985113494	0.00596045976988678	0.202488308114881	-0.197478010019535	-0.101441279854369	0.24792509306837
0.455	0.0283999889322076	0.208344208849163	-0.387291962473968	0.672260535979321	0.0900373592540965	0.00618970587354014	0.202638812902795	-0.197478446609518	-0.101545384472857	0.247806875739415
0.456	0.0283990697709321	0.208327193583247	-0.387524542389694	0.672584825590235	0.090208512902965	0.00641953470527979	0.202789610288206	-0.197479655302781	-0.101649183607846	0.247688900581842
0.457	0.028398386035671	0.208312166530879	-0.38775700698363	0.672908845360235	0.0903797548539864	0.00664994589194674	0.202940702086631	-0.197481647163038	-0.101752688668709	0.247571164264069
0.458	0.0283979432435203	0.208299134661221	-0.387989353413851	0.673232582600744	0.0905510802447959	0.00688093903514151	0.203092090107604	-0.197484432863161	-0.101855911664573	0.247453663510654
0.459	0.0283977466953635	0.208288105217472	-0.388221578643606	0.673556024225205	0.0907224838364103	0.00711251377629973	0.203243776152063	-0.197488022761771	-0.101958865280154	0.247336395065636
0.46	0.0283978014937401	0.208279085730197	-0.388453679389544	0.67387915701393	0.0908939600286217	0.00734466990744993	0.203395762024611	-0.197492426927553	-0.10206156295122	0.247219355643145
0.461	0.028398112561911	0.20827208408687	-0.388685652247508	0.674201967799822	0.0910655030330003	0.00757740735610739	0.203548049567077	-0.197497655087379	-0.102164018806737	0.247102542029633
0.462	0.0283986846917117	0.208267108570957	-0.388917493795246	0.674524443562898	0.0912371070300303	0.00781072609131141	0.203700640631963	-0.197503716612607	-0.102266247463109	0.246985951275954
0.463	0.0283995226180241	0.208264167796934	-0.389149200555694	0.674846571503473	0.0914087661674352	0.00804462608849787	0.203853536964704	-0.197510620617038	-0.1023682639099	0.246869580794721
0.464	0.0284006310596104	0.20826327056535	-0.389380768961881	0.675168339024401	0.0915804744942285	0.00827910729456352	0.204006740132585	-0.19751837607918	-0.102470083480055	0.246753428346616
0.465	0.0284020147241221	0.208264425761624	-0.389612195418037	0.675489733682377	0.0917522259717627	0.00851416956032279	0.204160251544254	-0.197526991876368	-0.102571721650693	0.246637491941106
0.466	0.0284036783505966	0.208267642301701	-0.389843476347751	0.67581074311432	0.0919240145506274	0.00874981264706329	0.204314072459469	-0.197536476677309	-0.102673193766218	0.246521769696361
0.467	0.0284056267473368	0.208272929050973	-0.390074608166434	0.676131354847643	0.0920958342374118	0.00898603626276371	0.204468203973197	-0.197546838754643	-0.102774514980774	0.246406259805983
0.468	0.028407864735864	0.208280294746746	-0.390305587250821	0.676451556199942	0.0922676791026997	0.0092228399815132	0.204622647025165	-0.197558085883982	-0.102875700286326	0.246290960637499
0.469	0.0284103971061864	0.208289747980004	-0.390536410001738	0.676771334490359	0.092439543274078	0.00946022311384153	0.204777402433325	-0.197570225429326	-0.102976764328671	0.246175870815957
0.47	0.0284132286893723	0.208301297209289	-0.390767072993102	0.677090677313777	0.0926114209514293	0.00969818465296212	0.204932470936474	-0.197583264573998	-0.103077721187112	0.246060989174878
0.471	0.0284163643949979	0.208314950748437	-0.390997573052917	0.677409572555866	0.0927833063676812	0.00993672328318224	0.205087853289957	-0.197597210555736	-0.103178584437374	0.245946314666878
0.472	0.0284198090573952	0.208330716746625	-0.391227907233768	0.67772800828354	0.0929551937186025	0.0101758374275055	0.205243550362949	-0.197612070720587	-0.103279367329825	0.245831846354786
0.473	0.0284235672431437	0.208348603213971	-0.391458072758521	0.678045972724686	0.0931270772037633	0.0104155252840909	0.205399563132807	-0.197627852386172	-0.103380082756438	0.245717583379792
0.474	0.0284276432245057	0.208368618063631	-0.39168806694716	0.678363454224289	0.0932989511306481	0.0106557847867279	0.205555892679106	-0.197644562695282	-0.103480743117818	0.245603524884129
0.475	0.0284320410708722	0.208390769066401	-0.391917887136634	0.678680441072514	0.0934708098892825	0.0108966135337665	0.205712540236073	-0.197662208535167	-0.103581360331704	0.245489670008493
0.476	0.028436764763126	0.208415063702324	-0.392147530627306	0.67899692135246	0.0936426478418084	0.0111380087583556	0.205869507184866	-0.197680796502412	-0.103681945870717	0.24537601790292
0.477	0.0284418182917274	0.208441509046694	-0.392376994684899	0.679312882951855	0.0938144593438705	0.0113799673549581	0.206026794972842	-0.197700332930984	-0.103782510714801	0.245262567676151
0.478	0.0284472056586444	0.208470111788338	-0.392606276615094	0.679628313666744	0.0939862388864472	0.0116224859399284	0.206184405023058	-0.197720823947628	-0.103883065366051	0.245149318375109
0.479	0.0284529307823945	0.208500878291059	-0.392835373825076	0.67994320126723	0.0941579812004419	0.0118655609221229	0.206342338683628	-0.197742275464776	-0.103983619962923	0.245036269055313
0.48	0.0284589974165598	0.208533814550264	-0.393064283796735	0.680257533553979	0.0943296813034165	0.0121091885843056	0.206500597248745	-0.197764693120391	-0.104084184353285	0.244923418886095
0.481	0.0284654091826872	0.208568926083737	-0.3932930040267	0.680571298483783	0.0945013344909935	0.012353365108993	0.206659181988444	-0.197788082255823	-0.104184768096221	0.244810767193434
0.482	0.0284721696805475	0.208606217894615	-0.393521532015949	0.680884484249955	0.0946729362390341	0.0125980865144258	0.206818094096211	-0.197812447947374	-0.104285380512287	0.244698313392491
0.483	0.0284792825007618	0.208645694488532	-0.393749865278505	0.681197079120405	0.0948444821094444	0.0128433486726828	0.206977334570008	-0.197837795079651	-0.104386030840916	0.244586056865127
0.484	0.0284867511005841	0.20868735987431	-0.393978001306591	0.681509071127235	0.0950159677427757	0.0130891474413891	0.207136904142214	-0.197864128475765	-0.10448672837064	0.244473996938198
0.485	0.0284945786750112	0.208731217577933	-0.394205937563514	0.681820447898712	0.0951873888428698	0.0133354787075407	0.207296803303547	-0.197891453005839	-0.104587482440586	0.24436213304379
0.486	0.0285027681248613	0.208777270717585	-0.394433671539479	0.682131196739395	0.0953587411032365	0.0135823383404159	0.207457032303599	-0.197919773569528	-0.104688302383852	0.244250464886611
0.487	0.0285113221580751	0.208825522088377	-0.394661200768588	0.682441304909208	0.0955300201273858	0.0138297221752518	0.207617591053723	-0.197949095059967	-0.104789197478207	0.244138992456706
0.488	0.0285202434632341	0.208875974168838	-0.394888522781941	0.682750759939253	0.0957012213389149	0.0140776259927804	0.207778479065541	-0.1979794225008	-0.104890176989459	0.244027715955702
0.489	0.0285295348805399	0.208928629089937	-0.395115635016958	0.683059549723567	0.0958723399030395	0.0143260454414215	0.207939695514111	-0.198010761284008	-0.104991250328349	0.243916635745366
0.49	0.0285391995434023	0.208983488656931	-0.395342534701949	0.683367662343588	0.0960433707046281	0.0145749760026488	0.208101239260243	-0.198043117312517	-0.105092427087348	0.243805752377099
0.491	0.0285492408933387	0.20904055442096	-0.395569218818068	0.683675085828384	0.0962143083557916	0.0148244130731442	0.208263108744123	-0.198076497021818	-0.105193716850935	0.243695066633306
0.492	0.0285596625369637	0.209099827760953	-0.395795684166462	0.683981807989944	0.0963851472138725	0.0150743520544657	0.208425301929722	-0.198110907345305	-0.105295129033465	0.243584579467572
0.493	0.028570468092455	0.209161309926986	-0.396021927434268	0.684287816344407	0.096555881432364	0.0153247884014103	0.208587816357224	-0.198146355661653	-0.105396672857907	0.243474291949796
0.494	0.0285816611285738	0.209225002010314	-0.396247945186604	0.68459309809887	0.0967265050536153	0.0155757176305938	0.208750649149722	-0.198182849738671	-0.105498357292214	0.243364205322833
0.495	0.0285932451584843	0.209290904874059	-0.39647373384124	0.684897640186919	0.0968970121088068	0.0158271352083873	0.208913796947629	-0.19822039767866	-0.105600190893144	0.24325432105557
0.496	0.0286052236252233	0.209359019073679	-0.396699289707327	0.685201429372158	0.0970673966816094	0.0160790363993742	0.209077255873035	-0.19825900785773	-0.105702181641388	0.243144640785871
0.497	0.0286175998497867	0.209429344819196	-0.396924608992234	0.685504452416243	0.097237652920577	0.0163314162352502	0.209241021560025	-0.198298688840841	-0.105804336776984	0.243035166189106
0.498	0.0286303769824719	0.209501882057193	-0.397149687666104	0.685806696252492	0.0974077750082875	0.0165842695641174	0.209405089205555	-0.198339449252451	-0.105906662708057	0.242925898824857
0.499	0.0286435580249699	0.209576630594028	-0.397374521332585	0.686108148155394	0.097577757104716	0.0168375910701368	0.209569453590519	-0.198381297625397	-0.106009165104567	0.242816839986797
0.5	0.0286571458818054	0.20965359011981	-0.397599105243894	0.686408795898923	0.0977475932378966	0.0170913752821379	0.209734109094079	-0.198424242347981	-0.106111849089528	0.24270799065628
0.501	0.0286711433757961	0.209732760128754	-0.397823434403448	0.686708627824284	0.0979172771713517	0.0173456166331672	0.20989904974594	-0.198468291758915	-0.106214719322992	0.242599351623576
0.502	0.0286855532420537	0.209814139795248	-0.39804750372108	0.687007632777319	0.0980868024424089	0.0176003094831581	0.210064269295383	-0.198513454260027	-0.106317779966168	0.242490923677559
0.503	0.0287003781157796	0.209897727853878	-0.398271308155426	0.687305799913306	0.0982561625842473	0.0178554480045121	0.21022976126184	-0.198559738377645	-0.106421034694882	0.242382707749041
0.504	0.0287156205087942	0.20998352251126	-0.398494842709603	0.687603118434155	0.0984253512179833	0.018111026074196	0.210395518963598	-0.198607152786444	-0.106524486754245	0.242274704967613
0.505	0.0287312827551943	0.210071521418305	-0.398718102341324	0.687899577504303	0.0985943619482797	0.0183670373046223	0.2105615355504	-0.198655706215986	-0.106628138899853	0.242166916667886
0.506	0.0287473669732934	0.210161721751191	-0.398941081918346	0.68819516640186	0.0987631883511332	0.0186234750609462	0.210727804061541	-0.198705407238655	-0.106731993290355	0.242059344405518
0.507	0.0287638751353143	0.210254120302569	-0.399163776156651	0.688489874591442	0.0989318240502613	0.0188803324133938	0.210894317495452	-0.198756264108628	-0.106836051486036	0.241951989938944
0.508	0.0287808091758578	0.210348713469064	-0.399386179554577	0.688783691628338	0.0991002626827146	0.0191376022028423	0.211061068856707	-0.198808284785704	-0.106940314496285	0.24184485512709
0.509	0.0287981710208119	0.210445497291051	-0.399608286450963	0.689076607136538	0.0992684978568867	0.0193952771395509	0.211228051122889	-0.198861477094349	-0.107044782799399	0.241737941877283
0.51	0.0288159625403604	0.210544467618382	-0.399830091154835	0.689368610864504	0.0994365232233513	0.0196533497033322	0.211395257143831	-0.19891584883636	-0.107149456411906	0.241631252225375
0.511	0.0288341854725632	0.210645620217689	-0.400051588002519	0.689659692638573	0.0996043325553695	0.0199118119650333	0.211562679608762	-0.1989714078314	-0.10725433502005	0.241524788429915
0.512	0.0288528413806286	0.21074895074946	-0.400272771327601	0.689949842273948	0.0997719197255963	0.0201706555621115	0.211730311126479	-0.199028162002244	-0.107359418090116	0.241418553028626
0.513	0.0288719316699948	0.210854454700321	-0.40049363549381	0.690239049523821	0.0999392785989961	0.0204298717797819	0.211898144320459	-0.199086119444423	-0.107464704959409	0.241312548834696
0.514	0.0288914576521709	0.210962127328697	-0.400714175047745	0.690527303957447	0.100106402968506	0.0206894516390479	0.212066171857897	-0.199145288358986	-0.107570194948537	0.241206778855522
0.515	0.0289114206989153	0.21107196361885	-0.400934384818209	0.69081459482961	0.100273286556819	0.0209493860073459	0.212234386372903	-0.199205676915618	-0.107675887436162	0.241101246203871
0.516	0.0289318224337628	0.211183958255661	-0.401154259890624	0.691100911180499	0.100439922996717	0.0212096656804199	0.212402780342156	-0.199267293207551	-0.107781781819309	0.240995953980905
0.517	0.0289526647968186	0.211298105648671	-0.401373795600544	0.691386242089065	0.100606305780248	0.0214702813909955	0.212571346031537	-0.199330145345408	-0.107887877410277	0.240890905175458
0.518	0.02897394996392	0.211414399940389	-0.401592987608991	0.69167057682521	0.1007724281932	0.0217312238543046	0.212740075528186	-0.199394241519678	-0.107994173326072	0.240786102705331
0.519	0.0289956801803924	0.211532834986511	-0.401811831924537	0.691953904948829	0.100938283271503	0.0219924838293046	0.212908960817864	-0.199459589876021	-0.108100668356142	0.240681549546232
0.52	0.0290178575790985	0.211653404413917	-0.40203032477013	0.692236216441002	0.101103863860424	0.022254052007262	0.213077993849692	-0.199526198340352	-0.108207360895068	0.240577248881649
0.521	0.0290404841294814	0.21177610172363	-0.402248462397642	0.692517501760404	0.101269162800785	0.022515918839568	0.213247166523445	-0.199594074592864	-0.108314249053042	0.240473204184877
0.522	0.029063561711085	0.21190092031435	-0.402466240978332	0.69279775183583	0.101434173113537	0.0227780745448211	0.21341647065472	-0.199663226175281	-0.108421330835454	0.240369419124444
0.523	0.0290870921634109	0.212027853424037	-0.402683656584055	0.693076958057363	0.101598887950272	0.0230405092285314	0.213585898003947	-0.199733660618237	-0.108528604207739	0.240265897433853
0.524	0.0291110772837633	0.212156894077421	-0.402900705256128	0.693355112280697	0.101763300379377	0.0233032129464671	0.213755440345057	-0.199805385509605	-0.108636067090294	0.24016264290349
0.525	0.0291355187905012	0.212288035115615	-0.403117383123944	0.693632206959868	0.101927403333962	0.023566175670082	0.213925089524165	-0.199878408461682	-0.108743717446054	0.24005965945209
0.526	0.0291604182931096	0.21242126924106	-0.403333686451335	0.693908235357875	0.102091189691055	0.0238293872429112	0.214094837467767	-0.199952736995439	-0.10885155341644	0.239956951211758
0.527	0.0291857773025151	0.212556588929828	-0.403549611555238	0.694183191578118	0.102254652220968	0.0240928374147156	0.214264676134827	-0.200028378425395	-0.108959573301068	0.239854522564366
0.528	0.029211597195958	0.212693986260762	-0.403765154722988	0.694457070443087	0.10241778349277	0.0243565158779559	0.214434597491497	-0.200105339846879	-0.109067775375239	0.239752378071558
0.529	0.0292378791255176	0.212833452849068	-0.403980312240369	0.694729867437728	0.102580575913546	0.0246204122089576	0.214604593536474	-0.200183628241395	-0.109176157713764	0.239650522346289
0.53	0.0292646239653768	0.212974979918438	-0.404195080433126	0.69500157863336	0.102743021738296	0.0248845157589762	0.214774656328877	-0.200263250563103	-0.109284718048951	0.239548959944364
0.531	0.0292918323232152	0.213118558382272	-0.404409455602786	0.695272200461273	0.102905112994245	0.0251488155923563	0.214944778034242	-0.200344213721607	-0.109393453664674	0.239447695256148
0.532	0.0293195045896126	0.213264178815776	-0.404623433939768	0.695541729481363	0.103066841536683	0.0254133004844868	0.215114951001169	-0.200426524541444	-0.109502361461732	0.239346732405776
0.533	0.029347640999363	0.213411831327639	-0.404837011543207	0.695810162240778	0.103228199166002	0.0256779589337748	0.215285167797064	-0.200510189693253	-0.109611438122083	0.239246075242823
0.534	0.0293762416713168	0.213561505492838	-0.405050184502287	0.69607749523586	0.103389177580216	0.0259427792343649	0.215455421190029	-0.200595215537543	-0.109720680095244	0.23914572743244
0.535	0.0294053065904339	0.21371319046048	-0.405262948925488	0.696343725010963	0.103549768266161	0.0262077496703718	0.215625704151102	-0.200681608005468	-0.10983008347148	0.239045692605616
0.536	0.029434835563973	0.213866875069011	-0.40547530092785	0.696608848277433	0.103709962526222	0.0264728586986152	0.215796009875387	-0.200769372631583	-0.109939644024775	0.238945974489283
0.537	0.029464828288303	0.21402254778798	-0.405687236637543	0.696872861948287	0.1038697515886	0.0267380949658442	0.215966331771341	-0.200858514629248	-0.110049357346899	0.238846576924421
0.538	0.0294952845364907	0.21418019661268	-0.405898752214559	0.697135763139185	0.104029126640076	0.0270034471932662	0.2161366634622	-0.200949038891197	-0.110159218761398	0.238747503826546
0.539	0.0295262042386932	0.214339809080725	-0.406109843871307	0.697397549153671	0.104188078770107	0.0272689040558088	0.216306998829437	-0.201040949965516	-0.110269223082348	0.238648759170412
0.54	0.0295575873914802	0.214501372353568	-0.406320507954603	0.697658217447853	0.104346598929244	0.0275344541741814	0.216477332003955	-0.201134252083667	-0.110379364635558	0.238550347002759
0.541	0.0295894340139069	0.214664873230413	-0.406530741128348	0.697917765639416	0.10450467793804	0.0278000861713876	0.21664765728645	-0.201228949239952	-0.110489637534405	0.238452271465013
0.542	0.0296217442301933	0.214830298114961	-0.406740540513158	0.698176191574154	0.104662306486707	0.0280657886348266	0.216817969110158	-0.201325045290981	-0.110600035828373	0.238354536836391
0.543	0.0296545183490587	0.214997633046517	-0.406949903701709	0.698433493432061	0.104819475078763	0.0283315500108971	0.216988262065736	-0.201422544053779	-0.110710553538392	0.238257147592705
0.544	0.0296877568808963	0.215166863779407	-0.407158828829823	0.698689669874247	0.1049761739587	0.0285973585414	0.217158530894352	-0.201521449358552	-0.110821184712496	0.238160108424272
0.545	0.0297214605660891	0.215337975834547	-0.407367314711562	0.698944720138136	0.10513239307759	0.0288632022665457	0.217328770439881	-0.201621765043523	-0.110931923382095	0.238063424240105
0.546	0.0297556304333609	0.215510954511962	-0.407575360811488	0.699198643987154	0.105288122084411	0.029129069104105	0.217498975662836	-0.201723494962235	-0.111042763490874	0.237967100142972
0.547	0.0297902677967175	0.215685784868673	-0.407782967032619	0.699451441576197	0.105443350269215	0.0293949468902836	0.21766914171456	-0.20182664299826	-0.11115369902156	0.23787114130534
0.548	0.0298253741778835	0.21586245170596	-0.407990133522342	0.699703113358987	0.105598066466749	0.0296608232601844	0.217839263957327	-0.201931213064721	-0.111264724213186	0.237775552859951
0.549	0.0298609512406038	0.216040939594443	-0.408196860614104	0.699953660042122	0.10575225908711	0.0299266855577311	0.218009337927661	-0.202037209136982	-0.111375833601567	0.237680339873209
0.55	0.0298970007825536	0.216221232853364	-0.408403148811897	0.700203082477763	0.105905916309016	0.0301925208990279	0.21817935930573	-0.202144635277039	-0.111487021933903	0.237585507313964
0.551	0.0299335247972179	0.216403315487225	-0.408608998705519	0.700451381456575	0.10605902622937	0.0304583161938647	0.218349323899555	-0.202253495602498	-0.11159828415411	0.237491059959911
0.552	0.0299705255462161	0.21658717121604	-0.408814410878987	0.70069855754984	0.106211576865126	0.0307240581308188	0.218519227653876	-0.202363794233416	-0.111709615386683	0.237397002260131
0.553	0.0300080055055845	0.21677278357133	-0.409019385913838	0.700944611194231	0.10636355610895	0.0309897332858961	0.218689066658344	-0.202475535242148	-0.111821010842292	0.237303338284408
0.554	0.0300459671910926	0.216960135898167	-0.409223924464104	0.701189542936286	0.106514951735752	0.0312553282402882	0.218858837136857	-0.202588722638235	-0.111932465858405	0.237210071802392
0.555	0.0300844130288172	0.2171492113035	-0.409428027269103	0.701433353574584	0.106665751457348	0.0315208295437071	0.219028535486927	-0.202703360390834	-0.112043976137939	0.237117206338546
0.556	0.0301233453421046	0.217339992731522	-0.409631695012429	0.701676044162355	0.10681594296548	0.0317862236162801	0.219198158355812	-0.202819452427759	-0.112155537916831	0.237024745192171
0.557	0.0301627663598318	0.217532463139459	-0.409834928102945	0.701917615997949	0.106965513963419	0.0320514967853789	0.219367702671636	-0.202937002569641	-0.112267147926939	0.236932691564917
0.558	0.030202678196596	0.217726605562147	-0.410037726510179	0.702158070595907	0.107114452193113	0.0323166354631282	0.219537165637895	-0.203056014445719	-0.112378803309695	0.236841048730247
0.559	0.0302430828817942	0.217922403031999	-0.41024008975276	0.702397409578645	0.107262745354516	0.0325816263057335	0.219706544712539	-0.203176491449043	-0.112490501571104	0.236749820069632
0.56	0.0302839824151145	0.21811983855489	-0.410442017015086	0.702635634504494	0.107410380896241	0.0328464562654627	0.219875837573117	-0.203298436675168	-0.112602240429408	0.236659008993994
0.561	0.0303253787497042	0.21831889520822	-0.410643507229461	0.702872746639271	0.107557345864962	0.0331111125564624	0.220045042086165	-0.203421852746956	-0.112714017535535	0.236568618891483
0.562	0.0303672737661362	0.218519556207079	-0.410844559055429	0.70310874678298	0.107703626938422	0.0333755826065218	0.220214156294848	-0.203546741580775	-0.112825830349891	0.236478653189225
0.563	0.0304096692799799	0.218721804874797	-0.411045170844958	0.703343635328192	0.107849210531943	0.0336398540604039	0.220383178430179	-0.203673104316503	-0.112937676252923	0.236389115494445
0.564	0.0304525670459728	0.218925624604494	-0.411245340645846	0.703577412467226	0.107994082856114	0.0339039148169226	0.220552106915872	-0.203800941479208	-0.113049552641854	0.236300009663896
0.565	0.0304959687922152	0.219130998885244	-0.411445066220112	0.703810078346369	0.108138229940209	0.0341677530086157	0.22072094035512	-0.203930253149439	-0.113161456985461	0.236211339702346
0.566	0.0305398762219502	0.21933791137619	-0.411644345125443	0.704041633164792	0.108281637654391	0.0344313569444343	0.22088967755039	-0.204061039027791	-0.11327338695679	0.236123109564097
0.567	0.0305842909574947	0.219546345948848	-0.411843174875599	0.704272077254133	0.108424291748414	0.0346947151412376	0.221058317585028	-0.204193298581585	-0.113385340473551	0.236035322993487
0.568	0.0306292145540843	0.219756286705672	-0.412041553077914	0.704501411019673	0.10856617790686	0.0349578163890801	0.221226859922402	-0.204327031329594	-0.113497315540059	0.235947983469482
0.569	0.0306746485712893	0.21996771801946	-0.412239477562597	0.704729634756379	0.108707281769514	0.0352206497704828	0.221395304399887	-0.204462236997162	-0.113609310152483	0.235861094243464
0.57	0.0307205946264941	0.220180624531656	-0.412436946547544	0.704956748589747	0.108847588935011	0.0354832046923532	0.221563651088115	-0.204598915424846	-0.113721322366325	0.23577465845932
0.571	0.0307670544551426	0.220394991088537	-0.412633958738146	0.705182752590771	0.108987085026723	0.0357454708944259	0.221731900177553	-0.204737066400233	-0.113833350328803	0.235688679297636
0.572	0.0308140299610785	0.220610802683387	-0.412830513316895	0.705407646932958	0.109125755814166	0.0360074383854085	0.221900051967405	-0.204876689556808	-0.113945392269281	0.235603159991265
0.573	0.0308615232061555	0.220828044496303	-0.413026609862059	0.705631432097389	0.109263587329312	0.0362690973331543	0.222068106883388	-0.205017784375056	-0.114057446524671	0.235518103698035
0.574	0.030909536400073	0.221046702087943	-0.413222248301622	0.705854109044021	0.109400565895275	0.0365304379453013	0.222236065492589	-0.205160350217312	-0.114169511508227	0.235433513426937
0.575	0.0309580719702716	0.221266761635174	-0.41341742900288	0.706075679218164	0.109536678008435	0.0367914504124895	0.222403928517672	-0.20530438630589	-0.114281585658231	0.235349392118355
0.576	0.0310071326494467	0.22148821004649	-0.413612152846564	0.70629614454473	0.109671910180761	0.0370521249007168	0.222571696844005	-0.205449891697255	-0.114393667507103	0.235265742730296
0.577	0.0310567214928548	0.221711034960953	-0.413806421137295	0.706515507487291	0.109806248866979	0.0373124515199804	0.222739371539762	-0.205596865322001	-0.114505755805902	0.235182568186166
0.578	0.0311068418537324	0.221935224734043	-0.41400023545066	0.706733770962886	0.109939680429653	0.0375724202844771	0.222906953894293	-0.205745305989466	-0.114617849535228	0.235099871297543
0.579	0.031157497357494	0.222160768412845	-0.414193597490716	0.706950938099228	0.110072191111233	0.0378320211077609	0.223074445413055	-0.20589521230986	-0.11472994779686	0.235017654830517
0.58	0.0312086918188031	0.222387655637479	-0.414386508956336	0.707167012067395	0.110203767090376	0.0380912438744438	0.223241847759225	-0.206046582675292	-0.114842049790963	0.234935921641813
0.581	0.031260429101492	0.222615876505346	-0.414578971450089	0.707381996070707	0.110334394618961	0.0383500785665211	0.223409162698034	-0.206199415324171	-0.114954154948157	0.234854674682467
0.582	0.0313127130418283	0.222845421462577	-0.414770986413999	0.707595893409354	0.110464060146122	0.0386085152854535	0.223576392051365	-0.206353708343879	-0.115066263010996	0.234773916843172
0.583	0.0313655474583507	0.223076281275834	-0.414962555029568	0.7078087075605	0.110592750446561	0.03886654416428	0.223743537714571	-0.20650945958154	-0.115178374030723	0.234693650847963
0.584	0.0314189362003603	0.223308447122244	-0.415153678093405	0.708020442218433	0.110720452790438	0.0391241553960757	0.223910601761237	-0.206666666565933	-0.115290488428638	0.234613879341582
0.585	0.0314728832183958	0.223541910627303	-0.415344355980346	0.708231101256407	0.110847155047464	0.0393813393943222	0.22407758651926	-0.206825326509034	-0.11540260704355	0.234534605063804
0.586	0.0315273925797447	0.22377666364406	-0.415534588694182	0.708440688670383	0.110972845646475	0.0396380868734007	0.224244494598168	-0.206985436384051	-0.1155147310373	0.234455830908753
0.587	0.0315824684057406	0.224012697925802	-0.415724375881161	0.708649208556321	0.111097513436398	0.0398943887902687	0.224411328927515	-0.207146993022149	-0.115626861814172	0.234377559851317
0.588	0.0316381148215605	0.224250004991817	-0.415913716807756	0.708856665034421	0.111221147561044	0.0401502362906538	0.224578092749139	-0.207309993176966	-0.115739001117216	0.234299794922479
0.589	0.0316943359715064	0.22448857619315	-0.416102610343179	0.709063062092583	0.111343737436151	0.0404056207380748	0.224744789523484	-0.207474433577674	-0.115851151131193	0.234222539276633
0.59	0.0317511360714842	0.224728402804443	-0.416291054926285	0.709268403475278	0.111465272758826	0.0406605336864648	0.224911422842029	-0.207640310988799	-0.115963314436732	0.234145796262219
0.591	0.0318085193992357	0.224969476074917	-0.416479048521292	0.709472692694888	0.111585743447046	0.0409149667323144	0.225077996433702	-0.207807622210207	-0.116075493979661	0.234069569456873
0.592	0.0318664901707684	0.22521178727188	-0.416666588578275	0.709675933206423	0.111705139516816	0.0411689114055191	0.225244514214552	-0.207976363958208	-0.116187693111574	0.233993862564072
0.593	0.0319250524053331	0.22545532775143	-0.416853672034839	0.709878128696146	0.111823450974254	0.0414223592209249	0.225410980283746	-0.208146532713207	-0.116299915509395	0.233918679215202
0.594	0.0319842098841894	0.225700088994532	-0.417040295405539	0.71007928322579	0.111940667795477	0.0416753018673066	0.225577398873814	-0.208318124692878	-0.116412164953213	0.233844022968659
0.595	0.0320439661813675	0.225946062577521	-0.417226454928302	0.710279401144843	0.112056779918694	0.041927731407414	0.225743774338767	-0.208491135992338	-0.11652444517457	0.233769897518461
0.596	0.0321043246843999	0.226193240168672	-0.417412146679177	0.710478486971406	0.112171777230419	0.0421796403736019	0.225910111177081	-0.20866556275182	-0.116636759887734	0.233696306832812
0.597	0.0321652885513267	0.226441613522335	-0.417597366625195	0.71067654529428	0.112285649655928	0.0424310217820305	0.226076414002466	-0.208841401177837	-0.116749112884681	0.23362325516841
0.598	0.0322268605916506	0.226691174396334	-0.417782110653108	0.710873580623171	0.11239838723416	0.0426818691284845	0.226242687498769	-0.209018647409045	-0.116861508039247	0.233550747023097
0.599	0.032289043137275	0.226941914473142	-0.417966374592662	0.711069597249641	0.112509980106973	0.0429321763172806	0.22640893644878	-0.209197297342388	-0.116973949212306	0.233478786982317
0.6	0.032351838028252	0.227193825392561	-0.418150154221309	0.711264599208793	0.11262041859372	0.0431819375039155	0.226575165797533	-0.209377346501862	-0.117086440127911	0.233407379543869
0.601	0.0324152467119021	0.227446898851393	-0.418333445257789	0.71145859038137	0.112729693315592	0.0434311470067203	0.226741380673988	-0.209558789983185	-0.117198984277849	0.233336529074997
0.602	0.0324792703224621	0.227701126620282	-0.418516243379515	0.711651574748289	0.112837795248227	0.0436797993185162	0.226907586349457	-0.209741622488209	-0.117311584960916	0.233266239897831
0.603	0.0325439096846266	0.227956500476521	-0.418698544285635	0.711843556683294	0.112944715732081	0.0439278890397467	0.227073788161981	-0.209925838448448	-0.117424245456263	0.233196516421592
0.604	0.0326091652918305	0.228213012122719	-0.41888034379404	0.712034541073489	0.11305044646584	0.0441754107400476	0.227239991441847	-0.210111432189973	-0.117536969083206	0.233127363222963
0.605	0.0326750372955656	0.228470653069677	-0.419061637940083	0.712224533213871	0.113154979527098	0.0444223588815916	0.227406201462468	-0.210298398029735	-0.117649759056255	0.233058785067428
0.606	0.0327415255209446	0.228729414526761	-0.419242423049352	0.712413538623515	0.113258307402815	0.0446687278045072	0.227572423449964	-0.21048673027693	-0.117762618389931	0.232990786933607
0.607	0.0328086295208527	0.228989287366043	-0.419422695735372	0.712601562895024	0.113360422913364	0.0449145117441453	0.227738662622642	-0.210676423212291	-0.11787554994395	0.23292337390017
0.608	0.0328763486178868	0.229250262145394	-0.419602452772964	0.712788611574986	0.113461319073514	0.0451597048365117	0.227904924197142	-0.210867471056623	-0.117988556425119	0.232856550809064
0.609	0.0329446819297319	0.229512329115707	-0.419781690954694	0.712974690040663	0.113560989041359	0.0454043010929841	0.22807121335705	-0.211059867951843	-0.118101640333559	0.232790321963608
0.61	0.0330136284193496	0.229775478144115	-0.419960407043771	0.713159803396828	0.113659426151806	0.0456482944186999	0.22823753521506	-0.211253607979011	-0.118214803944996	0.232724691076759
0.611	0.0330831868617983	0.230039698634274	-0.420138597758075	0.713343956488977	0.113756623958216	0.0458916787113498	0.228403894803148	-0.211448685124169	-0.118328049292774	0.23265966137975
0.612	0.0331533556979237	0.23030497948458	-0.420316259738765	0.713527154020951	0.113852576271653	0.0461344479918456	0.228570297062375	-0.211645093162444	-0.118441378164334	0.232595235686045
0.613	0.0332241329985278	0.230571308994606	-0.420493389507669	0.713709400687855	0.113947277202189	0.0463765964619592	0.228736746787989	-0.21184282557917	-0.11855479217601	0.232531416335481
0.614	0.0332955166421012	0.230838674777318	-0.420669983442467	0.713890701285756	0.114040721230896	0.0466181184098712	0.228903248616462	-0.212041875606583	-0.118668292861127	0.232468205096374
0.615	0.0333675045340662	0.231107063785377	-0.42084603781056	0.714071060736985	0.114132903321165	0.0468590080853335	0.229069807090112	-0.212242236269276	-0.118781881665258	0.232405603077486
0.616	0.0334400946664436	0.231376462372914	-0.421021548803575	0.714250484035827	0.114223819009562	0.0470992597638024	0.229236426682684	-0.212443900351708	-0.118895559878528	0.232343610656304
0.617	0.0335132850077908	0.23164685626102	-0.421196512539076	0.714428976172253	0.114313464446753	0.0473388679383241	0.22940311178665	-0.212646860373248	-0.119009328696282	0.23228222748096
0.618	0.0335870734099944	0.231918230428025	-0.421370925042412	0.71460654197017	0.114401836393762	0.0475778274027433	0.229569866721244	-0.21285110860089	-0.119123189414009	0.232221452591927
0.619	0.033661457632089	0.232190569041471	-0.421544782177985	0.714783185865465	0.114488932172727	0.0478161332153618	0.229736695722246	-0.213056637041239	-0.119237143486763	0.232161284630734
0.62	0.0337364354106513	0.232463855478177	-0.421718079618704	0.714958911863938	0.114574749567735	0.0480537806293705	0.229903602921913	-0.213263437404842	-0.119351192446459	0.232101722068361
0.621	0.0338120045252206	0.232738072398406	-0.421890812967377	0.715133723710326	0.114659286679323	0.0482907650213448	0.230070592354597	-0.213471501074941	-0.119465337854357	0.232042763377785
0.622	0.0338881627883621	0.233013201811122	-0.422062977880254	0.715307625073798	0.114742541788228	0.0485270818906752	0.230237667966375	-0.213680819150367	-0.119579581225019	0.231984407116994
0.623	0.0339649079154021	0.233289225117356	-0.422234570015165	0.715480619719873	0.114824513268809	0.0487627269565462	0.23040483360789	-0.213891382618522	-0.119693923908023	0.231926651944988
0.624	0.0340422373573146	0.233566123173741	-0.42240558493513	0.715652711589502	0.114905199560551	0.0489976962883723	0.230572093037382	-0.21410318253279	-0.119808367147243	0.231869496562966
0.625	0.034120148173682	0.233843876354557	-0.42257601816097	0.715823904632784	0.114984599224821	0.0492319863596367	0.230739449964544	-0.214316210009677	-0.119922912303041	0.231812939632424
0.626	0.0341986370030705	0.234122464551607	-0.422745865311638	0.715994202567873	0.11506271101868	0.0494655939435005	0.230906908086713	-0.21453045609092	-0.120037560897023	0.231756979807918
0.627	0.0342777001344633	0.234401867151583	-0.422915122215737	0.716163608792093	0.115139533911833	0.0496985159653867	0.231074471067808	-0.214745911652773	-0.120152314444162	0.23170161583185
0.628	0.0343573335948453	0.234682063111659	-0.42308378497556	0.716332126399687	0.115215067118514	0.0499307494670487	0.231242142496379	-0.214962567468043	-0.120267174376812	0.23164684651345
0.629	0.034437533210838	0.234963031113541	-0.423251849953432	0.716499758276175	0.115289310135891	0.0501622916263359	0.231409925884068	-0.215180414383171	-0.120382142031608	0.231592670586788
0.63	0.0345182946276759	0.235244749634997	-0.423419313693314	0.716666507352217	0.115362262711936	0.0503931397393841	0.231577824714687	-0.215399443447031	-0.120497218479783	0.231539086551911
0.631	0.0345996133501517	0.235527196916024	-0.423586172873608	0.716832376871521	0.11543392485541	0.0506232911714327	0.231745842481765	-0.21561964587018	-0.120612404400272	0.23148609257758
0.632	0.0346814848933824	0.235810350970784	-0.42375242433328	0.716997370404866	0.115504296973854	0.050852743293348	0.231913982669179	-0.215841012869239	-0.120727700180215	0.231433686474553
0.633	0.0347639049199411	0.236094189700402	-0.423918065066345	0.717161491711142	0.115573379982524	0.0510814934697631	0.232082248702143	-0.216063535526474	-0.120843105952144	0.231381865732528
0.634	0.0348468692740497	0.236378690989556	-0.424083092125186	0.717324744644829	0.115641175238346	0.0513095391528151	0.232250643893183	-0.216287204714196	-0.120958621425806	0.231330627610448
0.635	0.0349303739753204	0.236663832750422	-0.424247502550774	0.717487133021134	0.115707684353626	0.0515368779390781	0.232419171390273	-0.216512011062661	-0.121074245768975	0.231279969186997
0.636	0.0350144151488231	0.236949592946778	-0.424411293398078	0.717648660498887	0.11577290903019	0.0517635075116846	0.232587834142623	-0.216737944953854	-0.121189977636186	0.231229887350562
0.637	0.0350989888718547	0.237235949540678	-0.424574461817269	0.71780933065887	0.115836850990147	0.0519894256286351	0.232756634902289	-0.216964996539304	-0.121305815176289	0.231180378781277
0.638	0.0351840910179998	0.237522880375339	-0.424737005129715	0.717969147175491	0.115899512011918	0.0522146302032614	0.232925576281339	-0.217193155801408	-0.121421755955833	0.231131439924716
0.639	0.0352697172153693	0.237810363116867	-0.424898920808654	0.71812811399302	0.115960894046476	0.0524391193923435	0.233094660808875	-0.217422412645702	-0.121537796910914	0.2310830669737
0.64	0.0353558629458671	0.238098375294493	-0.425060206373035	0.71828623548222	0.11602099932283	0.0526628916681375	0.233263890912929	-0.217652756954993	-0.121653934369074	0.231035255851765
0.641	0.0354425236286903	0.238386894366258	-0.425220859310869	0.718443516457115	0.116079830375186	0.0528859458102221	0.23343326889805	-0.217884178604719	-0.121770164085443	0.230988002213707
0.642	0.0355296945806571	0.23867589775756	-0.425380877089136	0.718599962077199	0.116137390012391	0.0531082807680376	0.233602796962537	-0.218116667428869	-0.12188648130799	0.23094130155595
0.643	0.0356173709237954	0.238965362909085	-0.425540257228646	0.718755577742109	0.116193681277024	0.0533298955259397	0.233772477162128	-0.218350213095018	-0.122002880934666	0.230895149433378
0.644	0.0357055474953492	0.239255267367561	-0.425698997407315	0.718910368987165	0.116248707481728	0.0535507891408306	0.233942311330744	-0.218584805035485	-0.122119357691536	0.230849541637707
0.645	0.0357942188117381	0.239545588894074	-0.425857095539234	0.71906434143137	0.116302472297939	0.0537709609130713	0.23411230103858	-0.218820432501241	-0.122235906211997	0.230804474182936
0.646	0.0358833791917439	0.239836305546034	-0.42601454976409	0.719217500785002	0.116354979739309	0.0539904105195561	0.234282447597416	-0.219057084618562	-0.122352521122449	0.230759943123292
0.647	0.0359730229481643	0.240127395712917	-0.426171358403762	0.719369852781079	0.116406234068469	0.054209138010991	0.234452752140777	-0.219294750504989	-0.122469197254634	0.230715944404316
0.648	0.0360631444286822	0.240418838147884	-0.426327519977566	0.719521403072931	0.116456239757235	0.0544271436703398	0.234623215741031	-0.219533419459686	-0.122585929822937	0.230672473846731
0.649	0.0361537378878265	0.240710612042323	-0.426483033162688	0.719672157276872	0.116505001461092	0.0546444278325013	0.234793839415716	-0.219773081073008	-0.122702714453389	0.230629527196224
0.65	0.0362447973091249	0.24100269711987	-0.42663789662448	0.719822121080451	0.116552523951524	0.0548609908080861	0.234964624009467	-0.220013725225158	-0.122819547183945	0.230587100145522
0.651	0.036336316339351	0.24129507370724	-0.426792108859253	0.719971300258814	0.116598812054817	0.0550768329259722	0.235135570117852	-0.220255341978941	-0.122936424471873	0.230545188293782
0.652	0.036428288407445	0.241587722806623	-0.426945668132157	0.7201197006654	0.116643870663025	0.0552919546145152	0.235306678118249	-0.220497921383606	-0.123053343166348	0.230503787078722
0.653	0.0365207068785324	0.241880626172117	-0.427098572508556	0.720267328269094	0.11668770483076	0.055506356514457	0.235477948211908	-0.22074145336319	-0.123170300537464	0.230462891711344
0.654	0.0366135651559479	0.242173766294271	-0.427250819967529	0.72041418914166	0.116730319852337	0.0557200396085614	0.235649380457134	-0.220985927815017	-0.123287294396771	0.23042249715808
0.655	0.0367068567697766	0.242467126349141	-0.42740240849898	0.720560289370223	0.116771721244114	0.0559330052229967	0.235820974812573	-0.221231334815337	-0.123404323133057	0.23038259821342
0.656	0.0368005754148936	0.24276069031673	-0.427553336166701	0.720705634964493	0.116811914675163	0.0561452548446762	0.235992731132649	-0.221477664745515	-0.123521385542623	0.230343189616873
0.657	0.0368947149210656	0.24305444323037	-0.427703601218367	0.720850231765903	0.116850905900823	0.0563567899344448	0.23616464912192	-0.221724908262117	-0.12363848062958	0.230304266182376
0.658	0.0369892692255058	0.243348371305171	-0.427853202143575	0.720994085442851	0.116888700812794	0.0565676118717305	0.236336728315768	-0.221973056207677	-0.123755607603111	0.2302658228918
0.659	0.0370842323979839	0.243642461871302	-0.42800213753458	0.721137201604557	0.116925305610853	0.0567777219874376	0.23650896807798	-0.22222209958905	-0.123872765960817	0.230227854874517
0.66	0.037179598681517	0.243936703308353	-0.428150405899654	0.7212795859132	0.116960726893175	0.0569871216540865	0.236681367592462	-0.222472029576877	-0.123989955425077	0.230190357350795
0.661	0.0372753624905814	0.244231085125656	-0.428298005661934	0.721421244183415	0.116994971605713	0.0571958123864719	0.236853925893041	-0.222722837438199	-0.124107175766106	0.230153325638669
0.662	0.0373715183603148	0.244525598077144	-0.428444935271049	0.721562182480124	0.117028046970405	0.0574037958675724	0.237026641911282	-0.222974514461941	-0.124224426645518	0.230116755181536
0.663	0.0374680608684851	0.244820234184455	-0.428591193216493	0.721702407157006	0.117059960453709	0.0576110739219326	0.23719951446432	-0.223227051919958	-0.124341707523712	0.230080641552788
0.664	0.0375649846049639	0.245114986759911	-0.428736777936805	0.721841924829496	0.117090719751848	0.0578176484926003	0.237372542222478	-0.223480441042337	-0.124459017637926	0.230044980468955
0.665	0.037662284247505	0.245409850553176	-0.428881687746701	0.721980742266777	0.117120332724127	0.0580235216471749	0.237545723717651	-0.223734673051524	-0.124576356000695	0.230009767827826
0.666	0.0377599546799845	0.24570482194236	-0.429025920852022	0.722118866223276	0.117148807285683	0.0582286955860595	0.237719057340945	-0.223989739282337	-0.124693721349178	0.229974999759949
0.667	0.0378579910623862	0.245999899028458	-0.429169475457096	0.722256303377816	0.117176151400306	0.0584331725570646	0.237892541285624	-0.224245631340731	-0.124811112053293	0.229940672652933
0.668	0.0379563887995279	0.246295081622014	-0.429312349881654	0.722393060484961	0.117202373222609	0.0586369547619207	0.23806617349293	-0.224502341227831	-0.124928526115911	0.229906783065846
0.669	0.0380551434186665	0.246590371203682	-0.429454542573565	0.722529144549941	0.11722748124023	0.0588400444219014	0.238239951656447	-0.224759861324933	-0.125045961356785	0.229873327589388
0.67	0.0381542504685193	0.246885770890245	-0.429596052005671	0.722664562837212	0.117251484319227	0.0590424438823715	0.238413873259677	-0.225018184236351	-0.125163415568326	0.229840302764294
0.671	0.0382537054992532	0.247181285349159	-0.429736876541425	0.722799322824247	0.117274391743828	0.0592441556360744	0.238587935605882	-0.22527730266917	-0.125280886472941	0.229807704997368
0.672	0.0383535040914977	0.247476920685117	-0.429877014346522	0.722933432179965	0.117296213324842	0.0594451823532917	0.238762135798147	-0.225537209463627	-0.125398371687104	0.229775530453285
0.673	0.0384536419365716	0.247772684402612	-0.430016463376761	0.723066898679012	0.117316959528928	0.0596455268682264	0.238936470707563	-0.225797897710677	-0.125515868841344	0.229743775003449
0.674	0.038554114870652	0.24806858545507	-0.430155221434866	0.723199730071021	0.117336641514373	0.0598451920363376	0.239110937054186	-0.226059360848056	-0.125633375721617	0.229712434191797
0.675	0.0386549187779289	0.248364634314917	-0.43029328628761	0.723331933948069	0.117355271011915	0.0600441806698905	0.239285531551532	-0.226321592660085	-0.12575089035366	0.22968150314714
0.676	0.0387560495754555	0.248660842997076	-0.430430655818435	0.723463517649926	0.117372860130371	0.060242495650904	0.239460250979362	-0.226584587224575	-0.125868411094491	0.229650976547268
0.677	0.0388575033748106	0.248957224983268	-0.430567328154573	0.723594488345312	0.117389421198047	0.0604401399555683	0.239635092185501	-0.226848338894791	-0.125985936689368	0.22962084875521
0.678	0.0389592765897257	0.249253795086719	-0.430703301719401	0.723724853260467	0.117404966701378	0.0606371165488444	0.239810052043586	-0.227112842288215	-0.126103466208301	0.229591114041815
0.679	0.0390613659069084	0.249550569410822	-0.430838575176563	0.723854619866397	0.117419509322467	0.0608334283999012	0.239985127409566	-0.227378092268283	-0.12622099894587	0.229561766734606
0.68	0.0391637682166138	0.249847565436421	-0.430973147309342	0.723983795994571	0.117433061991524	0.0610290786064562	0.240160315131072	-0.22764408397126	-0.126338534377397	0.229532801227794
0.681	0.0392664805596221	0.250144802089709	-0.431107016928107	0.724112389889434	0.117445637883213	0.0612240704378268	0.240335612096802	-0.227910812778346	-0.126456072116094	0.229504211915213
0.682	0.0393695001291078	0.250442299733725	-0.431240182839458	0.724240410108808	0.117457250362816	0.0614184072835338	0.240511015293362	-0.228178274163924	-0.126573611870304	0.229475993147409
0.683	0.0394728243113951	0.250740080157117	-0.431372643883213	0.724367865314287	0.117467912926169	0.0616120925974	0.240686521840086	-0.228446463617229	-0.126691153506634	0.229448139214961
0.684	0.0395764506900954	0.251038166565143	-0.431504399006526	0.724494764105422	0.117477639200336	0.0618051298451534	0.240862129014274	-0.228715376712823	-0.126808697149134	0.22942064436376
0.685	0.0396803770209133	0.251336583496795	-0.431635447294717	0.724621114886969	0.117486443036384	0.0619975224464665	0.2410378342964	-0.228985009175972	-0.126926243164879	0.229393502873445
0.686	0.0397846012649773	0.251635356718114	-0.431765787932774	0.724746925783644	0.117494338642855	0.0621892737868717	0.241213635361415	-0.229255356906467	-0.12704379216195	0.229366709089778
0.687	0.0398891216451032	0.251934513203063	-0.431895420140016	0.724872204841444	0.117501340668762	0.0623803873375041	0.241389529970322	-0.22952641600176	-0.127161345122075	0.229340257337185
0.688	0.0399939366030099	0.252234081109032	-0.432024343114331	0.724996960422918	0.117507464212926	0.062570866807986	0.241565515867374	-0.229798182783782	-0.127278903428878	0.229314141827146
0.689	0.0400990446785521	0.252534089641179	-0.432152556028107	0.725121201310916	0.117512724797988	0.0627607162164764	0.241741590752575	-0.230070653844564	-0.127396468612695	0.229288356629307
0.69	0.0402044444678174	0.252834568899678	-0.432280058100548	0.725244936494405	0.117517138313264	0.0629499398458866	0.241917752305626	-0.230343826098692	-0.127514042079426	0.229262895655649
0.691	0.040310134721071	0.253135549808286	-0.43240684866056	0.725368175038951	0.117520720936764	0.0631385421919369	0.242093998227964	-0.230617696790474	-0.127631625108388	0.229237752608017
0.692	0.040416114433152	0.253437064082701	-0.432532927093879	0.725490926068281	0.117523489084987	0.0633265279361544	0.242270326255526	-0.230892263420642	-0.127749218957876	0.229212920882554
0.693	0.04052238280074	0.253739144124747	-0.432658292755831	0.725613198640575	0.117525459424374	0.0635139018815196	0.242446734144128	-0.231167523697485	-0.127866824843751	0.229188393558781
0.694	0.0406289390973191	0.25404182282998	-0.432782944980722	0.725735001598699	0.117526648881042	0.0637006688530389	0.242623219704752	-0.231443475648787	-0.1279844438886	0.229164163567826
0.695	0.0407357825979556	0.254345133431238	-0.432906883148599	0.725856343536175	0.117527074542851	0.063886833630669	0.24279978091146	-0.23172011774752	-0.128102077112712	0.229140223828465
0.696	0.0408429126192231	0.254649109437536	-0.433030106708995	0.725977232925919	0.117526753527497	0.0640724009867008	0.242976415966851	-0.231997448861593	-0.128219725362243	0.229116567158158
0.697	0.0409503285958489	0.254953784574228	-0.433152615121034	0.726097678388944	0.117525702971766	0.0642573757718047	0.243153123220518	-0.232275468179044	-0.128337389252256	0.229093186123824
0.698	0.0410580301425556	0.2552591926507	-0.433274407789908	0.726217688803713	0.117523940101117	0.0644417629848739	0.243329901069251	-0.232554175263874	-0.128455069257869	0.229070073023892
0.699	0.0411660170902317	0.255565367440399	-0.433395484123335	0.726337273110571	0.117521482267735	0.064625567868242	0.243506748016972	-0.23283357006157	-0.128572765784213	0.229047219988679
0.7	0.0412742894245485	0.255872342662312	-0.433515843645519	0.726456440085284	0.117518346993721	0.0648087959776235	0.243683662788006	-0.233113652682821	-0.128690479038942	0.229024619133578
0.701	0.0413828471720138	0.25618015202859	-0.433635486002767	0.726575198194689	0.117514552074117	0.0649914531254754	0.243860644327438	-0.233394423125612	-0.12880820892578	0.229002262707282
0.702	0.0414916903699573	0.256488829287627	-0.433754410870909	0.726693555494845	0.117510115634708	0.0651735452243861	0.244037691762033	-0.233675881130474	-0.128925955178511	0.228980143169526
0.703	0.0416008191081017	0.256798408216764	-0.433872617925891	0.726811519619737	0.117505056009166	0.0653550781790946	0.244214804413343	-0.233958026134325	-0.129043717538154	0.228958253169376
0.704	0.0417102335771214	0.257108922541723	-0.433990106957432	0.72692909773074	0.117499391498079	0.0655360579160326	0.244391981789556	-0.234240857280185	-0.129161495788623	0.228936585509915
0.705	0.0418199341329062	0.257420405801975	-0.434106878022527	0.727046296339166	0.117493140208384	0.0657164904382082	0.244569223505699	-0.234524373536166	-0.129279289755788	0.228915133144153
0.706	0.0419299213133666	0.257732891240015	-0.434222931519753	0.727163121230257	0.117486320037187	0.0658963817917324	0.244746529224571	-0.23480857388668	-0.129397099341698	0.22889388913955
0.707	0.0420401957133911	0.258046411775056	-0.434338268188966	0.727279577603784	0.117478948686482	0.0660757379884296	0.244923898681672	-0.23509345744192	-0.129514924552714	0.22887284670052
0.708	0.0421507577883651	0.258361000020244	-0.434452889088608	0.727395670279718	0.117471043620521	0.0662545649785717	0.245101331713496	-0.235379023411605	-0.129632765520116	0.228851999318028
0.709	0.0422616077728363	0.258676688283425	-0.434566795580865	0.727511403919795	0.117462622034262	0.0664328686871794	0.245278828245645	-0.235665271061726	-0.129750622597724	0.228831340853873
0.71	0.0423727457804093	0.258993508559502	-0.43467998932605	0.727626783247039	0.117453700928866	0.0666106550208962	0.245456388315357	-0.235952199697633	-0.129868496517029	0.228810865429467
0.711	0.0424841719345776	0.259311492550787	-0.434792472297922	0.727741813031358	0.117444297186636	0.0667879298436154	0.245634012130682	-0.236239808605005	-0.129986388379536	0.228790567218315
0.712	0.0425958863911137	0.2596306716763	-0.434904246799702	0.727856497801621	0.117434427511062	0.0669646990174712	0.24581170008369	-0.236528096969414	-0.130104299505855	0.22877044026374
0.713	0.0427078892919549	0.259951076983388	-0.435015315396447	0.727970841611005	0.117424108391535	0.0671409684523408	0.245989452699621	-0.236817063797742	-0.130222231384248	0.228750478392989
0.714	0.0428201807253212	0.260272738999986	-0.435125680779828	0.728084848046537	0.117413356259286	0.0673167440625559	0.246167270555723	-0.237106707813814	-0.130340185648903	0.228730675301956
0.715	0.0429327607159975	0.26059568762101	-0.43523534567003	0.728198520404777	0.117402187649021	0.0674920316920512	0.246345154222759	-0.237397027376604	-0.130458163972616	0.228711024757908
0.716	0.0430456292509029	0.260919952017701	-0.435344312748831	0.728311861903956	0.117390619172962	0.0676668371438637	0.246523104286769	-0.23768802048072	-0.130576168000944	0.228691520720923
0.717	0.0431587863131231	0.261245560557473	-0.435452584574471	0.728424875803872	0.11737866739846	0.0678411663183642	0.246701121429868	-0.237979684809625	-0.130694199293612	0.228672157332306
0.718	0.0432722319410969	0.261572540807219	-0.435560163504488	0.728537565359022	0.117366348764312	0.0680150252808985	0.246879206462871	-0.238272017780663	-0.130812259195406	0.228652928871869
0.719	0.0433859663129349	0.261900919628735	-0.435667051668624	0.728649933672366	0.1173536795762	0.0681884202012262	0.247057360237777	-0.238565016565564	-0.130930348820319	0.228633829752253
0.72	0.0434999897476829	0.262230723222065	-0.435773251000685	0.728761983598659	0.117340676062063	0.0683613573280396	0.247235583529112	-0.238858678102746	-0.131048469184431	0.228614854516232
0.721	0.0436143026358731	0.262561977000995	-0.435878763277007	0.72887371776094	0.117327354423378	0.0685338430543549	0.247413877026578	-0.239152999103958	-0.131166621247763	0.228595997717756
0.722	0.0437289054155181	0.262894705369971	-0.435983590110396	0.728985138617759	0.117313730800028	0.0687058840063331	0.247592241399219	-0.239447976039527	-0.131284805808492	0.228577253756122
0.723	0.04384379860154	0.263228931575732	-0.436087732964989	0.729096248456292	0.117299821115042	0.0688774870971584	0.247770677303831	-0.239743605112299	-0.131403023467086	0.228558616874791
0.724	0.0439589828025978	0.263564677686247	-0.436191193261917	0.729207049275312	0.117285640860056	0.0690486594767181	0.247949185358086	-0.240039882271765	-0.131521274744632	0.228540081330143
0.725	0.0440744586577959	0.263901964585569	-0.436293972465137	0.729317542710642	0.117271204908849	0.0692194084194225	0.248127766134048	-0.240336803280335	-0.131639560158776	0.228521641609391
0.726	0.0441902267411613	0.264240811938151	-0.436396072019381	0.729427730089492	0.117256527427139	0.0693897412442016	0.248306420133432	-0.240634363773943	-0.13175788016594	0.228503292580621
0.727	0.0443062875355163	0.264581238160281	-0.436497493239379	0.729537612535418	0.117241621935069	0.0695596652855636	0.248485147769981	-0.240932559284971	-0.131876235124681	0.228485029487828
0.728	0.0444226414365345	0.264923260354693	-0.436598237314955	0.729647191109556	0.117226501470565	0.0697291879203863	0.248663949415763	-0.241231385226211	-0.13199462534394	0.228466847869151
0.729	0.0445392887274553	0.265266894187322	-0.436698305360621	0.729756466934113	0.117211178675866	0.0698983165633505	0.248842825426203	-0.241530836825846	-0.132113051132118	0.22844874351956
0.73	0.044656229556428	0.265612153827505	-0.436797698316055	0.729865441120285	0.117195665787198	0.07006705858445	0.24902177610218	-0.241830909058038	-0.132231512860563	0.22843071247111
0.731	0.0447734639230197	0.265959051995552	-0.436896416748329	0.7299741145439	0.117179974691392	0.0702354212550188	0.249200801680834	-0.242131596632593	-0.132350011061125	0.228412750912532
0.732	0.0448909916673522	0.266307600022347	-0.436994460810382	0.730082487687478	0.11716411705027	0.070403411723611	0.249379902366415	-0.24243289402675	-0.132468546437686	0.228394855018949
0.733	0.0450088124996228	0.266657807876425	-0.437091830380419	0.730190560600307	0.117148104317613	0.0705710370023694	0.249559078386419	-0.242734795517623	-0.132587119750691	0.22837702077859
0.734	0.0451269260641793	0.267009684162196	-0.43718852515974	0.730298332993404	0.117131947570575	0.0707383039909546	0.249738330080999	-0.24303729520588	-0.132705731723687	0.228359243958499
0.735	0.0452453319982079	0.2673632361456	-0.437284544659239	0.730405804471851	0.117115657288406	0.0709052194597125	0.24991765797036	-0.243340386982917	-0.132824383063299	0.228341520185418
0.736	0.0453640299509252	0.267718469842529	-0.437379888148762	0.730512974741033	0.117099243296401	0.071071789984357	0.250097062790689	-0.243644064416407	-0.132943074464953	0.228323845017054
0.737	0.0454830195356954	0.268075390074036	-0.437474554628994	0.730619843690553	0.117082714909584	0.0712380218908195	0.250276545488349	-0.243948320679244	-0.13306180652668	0.228306213969633
0.738	0.0456023002804302	0.26843400044749	-0.437568542841905	0.730726411376258	0.117066081066827	0.0714039212216082	0.250456107123419	-0.244253148581587	-0.133180579719456	0.2282886225501
0.739	0.045721871649592	0.26879430332801	-0.437661851276058	0.730832677882328	0.117049350324423	0.0715694937546661	0.250635748754579	-0.2445585405973	-0.133299394455912	0.228271066328847
0.74	0.0458417330702642	0.269156299873263	-0.43775447817677	0.73093864314755	0.117032530813333	0.0717347450243672	0.250815471403486	-0.244864488859057	-0.13341825109503	0.228253541035783
0.741	0.0459618838831335	0.269519990185481	-0.437846421564094	0.731044306883219	0.117015630223488	0.0718996802979136	0.250995276059995	-0.245170985115844	-0.133537149869479	0.228236042652995
0.742	0.04608232328374	0.269885373501451	-0.437937679197637	0.731149668545482	0.116998655767326	0.0720643045647378	0.251175163632357	-0.245478020614512	-0.133656090820288	0.228218567440059
0.743	0.0462030503469709	0.270252448289241	-0.438028248489548	0.731254727407777	0.1169816141971	0.0722286224941622	0.251355134858691	-0.245785586004058	-0.133775073703348	0.228201111801316
0.744	0.0463240640302548	0.270621212274582	-0.438118126435604	0.731359482815064	0.116964511947108	0.0723926383576853	0.251535190295666	-0.246093671354326	-0.133894097931497	0.228183672078015
0.745	0.0464453630239995	0.270991662450179	-0.438207309609803	0.731463934356692	0.1169473552621	0.0725563560474261	0.251715330417328	-0.246402266272846	-0.134013162678702	0.228166244491537
0.746	0.0465669455857408	0.271363795023306	-0.438295794178918	0.731568081791989	0.116930150185301	0.0727197791374999	0.251895555738469	-0.246711360061358	-0.134132267047092	0.228148825270045
0.747	0.0466888095155617	0.271737605351201	-0.438383575865229	0.731671925010881	0.116912902453016	0.0728829109030482	0.252075866843987	-0.247020941834794	-0.134251410142612	0.228131410786283
0.748	0.0468109522604618	0.272113088012881	-0.438470649905259	0.73177546412213	0.116895617429282	0.0730457543847667	0.252256264270841	-0.247331000559963	-0.134370591059406	0.228113997598211
0.749	0.0469333710555028	0.272490236941259	-0.438557011105115	0.731878699421681	0.116878300161005	0.0732083124457042	0.252436748340661	-0.247641525005828	-0.134489808820737	0.228096582388649
0.75	0.047056062952168	0.272869045408758	-0.438642653940251	0.731981631220763	0.116860955456275	0.073370587683646	0.252617319086958	-0.247952503683883	-0.134609062283707	0.228079161853641
0.751	0.0471790247549815	0.273249505909749	-0.438727572581696	0.732084259662312	0.116843587848171	0.0735325822931266	0.252797976289041	-0.248263924897393	-0.134728350052406	0.228061732586998
0.752	0.0473022530231925	0.273631610085301	-0.438811760847308	0.732186584495662	0.116826201455648	0.0736942980148045	0.252978719525583	-0.248575776873122	-0.134847670534352	0.228044290959271
0.753	0.0474257440903215	0.274015348706386	-0.438895212145075	0.732288604927284	0.116808799868869	0.0738557361419606	0.253159548201601	-0.248888047871889	-0.134967022131245	0.228026833055812
0.754	0.0475494940377007	0.274400711664173	-0.438977919462337	0.732390319786638	0.116791386179199	0.0740168975065644	0.253340461584815	-0.249200726210756	-0.135086403307846	0.228009354739478
0.755	0.0476734987018917	0.274787687905481	-0.439059875412263	0.732491727860487	0.116773963105224	0.0741777824433849	0.253521458886603	-0.249513800167954	-0.135205812468947	0.227991851763312
0.756	0.0477977536753394	0.275176265320211	-0.439141072269207	0.732592828095314	0.116756533055389	0.0743383907991158	0.253702539324284	-0.249827257863542	-0.135325247907328	0.227974319861202
0.757	0.0479222542327471	0.27556643063652	-0.439221501939596	0.732693619663053	0.116739098089389	0.0744987220094971	0.253883702107918	-0.250141087260926	-0.135444707928921	0.227956754786817
0.758	0.0480469952804362	0.275958169372003	-0.439301155932583	0.732794101899714	0.116721659840831	0.0746587751999859	0.254064946402391	-0.250455276234604	-0.135564190956987	0.227939152276755
0.759	0.0481719713954577	0.276351465882943	-0.439380025373674	0.732894274055674	0.116704219438222	0.0748185492600853	0.254246271289095	-0.250769812537652	-0.135683695494648	0.227921507984036
0.76	0.048297176896396	0.276746303455349	-0.439458101013066	0.732994135049933	0.11668677744132	0.0749780427941267	0.254427675716594	-0.251084683739965	-0.135803220043871	0.227903817457789
0.761	0.0484226058965234	0.27714266430841	-0.439535373240413	0.733093683420541	0.116669333813692	0.0751372539459337	0.254609158506894	-0.251399877285518	-0.135922763059075	0.227886076199237
0.762	0.0485482523248058	0.277540529507953	-0.439611832136676	0.73319291737386	0.116651887966444	0.0752961803330711	0.254790718474818	-0.251715380531711	-0.136042322901684	0.227868279775501
0.763	0.0486741098864604	0.277939878961418	-0.439687467497743	0.733291834844969	0.116634438859444	0.0754548192167834	0.254972354553676	-0.252031180618774	-0.136161897831252	0.227850423980913
0.764	0.048800171999346	0.278340691574805	-0.439762268857598	0.733390433577592	0.116616985068023	0.0756131676765959	0.255154065751989	-0.252347264325684	-0.136281486081498	0.227832505032495
0.765	0.0489264317845722	0.278742945414357	-0.439836225643194	0.733488711228274	0.116599524812192	0.0757712225621844	0.25533585099965	-0.252663618113635	-0.136401085900487	0.227814519652906
0.766	0.0490528820990121	0.279146617806769	-0.439909327380745	0.733586665563377	0.116582056004593	0.0759289803398404	0.255517709112567	-0.252980228345765	-0.13652069546331	0.227796464882582
0.767	0.0491795155828816	0.279551685479417	-0.439981563760234	0.733684294710498	0.116564576277602	0.0760864370521623	0.255699638888987	-0.253297081535514	-0.136640312777581	0.227778337765539
0.768	0.0493063247172876	0.279958124689908	-0.44005292458456	0.733781597225118	0.116547082979513	0.0762435883829635	0.255881639204617	-0.253614164441454	-0.136759935687757	0.2277601351659
0.769	0.0494333018329588	0.28036591124595	-0.44012339970792	0.733878571905207	0.11652957322042	0.0764004297199012	0.256063709055008	-0.25393146394638	-0.136879561886826	0.227741853730732
0.77	0.0495604390680022	0.2807750204707	-0.440192979011224	0.733975217601311	0.116512043944237	0.0765569562261756	0.256245847496687	-0.254248966894101	-0.136999188879337	0.227723489928072
0.771	0.0496877283683292	0.281185427179802	-0.44026165246271	0.734071533207184	0.116494491881757	0.0767131629778638	0.256428053529522	-0.254566660077408	-0.137118814008058	0.227705040124703
0.772	0.0498151615576067	0.281597105684954	-0.440329410211649	0.734167517795065	0.116476913404553	0.0768690450713219	0.256610326056712	-0.254884530326375	-0.137238434543312	0.227686500597589
0.773	0.0499427304542425	0.28201002979495	-0.440396242649618	0.734263170801857	0.116459304487113	0.0770245975795308	0.256792663893224	-0.255202564521085	-0.137358047715404	0.227667867421196
0.774	0.0500704270136434	0.282424172767249	-0.44046214045659	0.734358492160302	0.116441660834713	0.077179815470801	0.256975065710157	-0.255520749458427	-0.137477650712198	0.22764913633285
0.775	0.0501982433774113	0.282839507281254	-0.4405270945883	0.734453482316273	0.116423977999317	0.0773346936288066	0.257157529958578	-0.255839071649006	-0.137597240719473	0.227630302686956
0.776	0.0503261717612368	0.283256005504478	-0.440591096172774	0.734548142180266	0.116406251359511	0.0774892268861061	0.257340054882667	-0.256157517199973	-0.13771681495424	0.227611361523208
0.777	0.0504542043332493	0.283673639138921	-0.440654136429251	0.7346424730515	0.116388476052882	0.0776434099895045	0.257522638587339	-0.25647607181268	-0.137836370613361	0.227592307730307
0.778	0.0505823332302078	0.284092379330754	-0.440716206669284	0.73473647651234	0.116370646982986	0.0777972375745252	0.25770527905583	-0.256794720812895	-0.137955904858119	0.227573136234751
0.779	0.0507105506447288	0.284512196517013	-0.440777298301866	0.734830154315946	0.116352758902569	0.0779507041864869	0.257887974133877	-0.257113449225503	-0.138075414940206	0.227553842093915
0.78	0.0508388488347235	0.284933060382671	-0.440837402858641	0.734923508303084	0.116334806482108	0.0781038043303532	0.258070721538068	-0.257432241911316	-0.138194898248688	0.227534420483557
0.781	0.0509672200136762	0.28535493993489	-0.440896512143796	0.735016540408091	0.116316784289137	0.078256532553746	0.25825351889707	-0.257751083686842	-0.138314352158364	0.227514866716622
0.782	0.051095656191475	0.285777803511277	-0.44095461841863	0.735109252773367	0.116298686708681	0.0784088834977963	0.25843636380798	-0.258069959311445	-0.138433773921369	0.227495176292459
0.783	0.0512241490747199	0.286201618707882	-0.44101171440546	0.735201647851026	0.116280507853224	0.0785608518447738	0.2586192538525	-0.258388853357594	-0.138553160743309	0.227475344885309
0.784	0.0513526901071032	0.28662635236506	-0.441067793135061	0.735293728394264	0.116262241475279	0.0787124322329805	0.258802186575976	-0.25870775012632	-0.138672509944678	0.227455368342327
0.785	0.0514812706215446	0.287051970550536	-0.441122847817807	0.735385497422552	0.11624388094615	0.0788636192435477	0.258985159485703	-0.259026633661903	-0.138791819158138	0.227435242731705
0.786	0.0516098820046205	0.28747843843813	-0.441176871800011	0.735476958241184	0.116225419345129	0.0790144074364507	0.259168170061678	-0.25934548781494	-0.138911086567763	0.227414964378883
0.787	0.0517385158246579	0.287905720176317	-0.441229858616216	0.735568114421448	0.116206849568557	0.0791647913605857	0.259351215741136	-0.259664296323004	-0.139030311076438	0.2273945298944
0.788	0.0518671639184225	0.288333778864334	-0.441281802103999	0.735658969628516	0.116188164379604	0.0793147655324767	0.259534293887159	-0.259983042878151	-0.139149492282055	0.227373936183371
0.789	0.0519958184044593	0.288762576606804	-0.441332696461494	0.735749527382392	0.116169356478768	0.0794643244383621	0.259717401795887	-0.260301711175622	-0.139268630348193	0.22735318035238
0.79	0.0521244716252588	0.289192074526168	-0.441382536214068	0.73583979095247	0.11615041867284	0.0796134625808406	0.259900536716181	-0.260620284951921	-0.139387725910671	0.227332259554783
0.791	0.0522531161242566	0.289622232737834	-0.441431316160158	0.735929763450603	0.11613134407474	0.0797621744964425	0.260083695835175	-0.260938747992816	-0.139506779984138	0.227311170909523
0.792	0.0523817446976166	0.2900530104224	-0.441479031361723	0.736019448008655	0.116112126201988	0.0799104546901484	0.26026687629111	-0.261257084091804	-0.139625793832985	0.22728991147227
0.793	0.0525103504264163	0.290484365999369	-0.441525677204136	0.736108847903572	0.116092758941612	0.0800582975553491	0.260450075202043	-0.261575276988588	-0.139744768926787	0.227268478246409
0.794	0.052638926651485	0.290916257243315	-0.441571249477739	0.736197966604576	0.116073236477918	0.0802056973893302	0.260633289652064	-0.261893310334684	-0.139863706973115	0.227246868295617
0.795	0.0527674668880115	0.291348641284368	-0.441615744428584	0.736286807801335	0.116053553222097	0.0803526485148728	0.260816516729763	-0.262211167675497	-0.139982609815183	0.22722507885616
0.796	0.0528959646944533	0.29178147459454	-0.441659158786884	0.736375375435981	0.116033703710596	0.0804991453844462	0.26099975363793	-0.26252883245517	-0.140101479194764	0.227203107315177
0.797	0.0530244136097296	0.29221471298471	-0.441701489793544	0.736463673726933	0.116013682488073	0.0806451826039481	0.261182997728648	-0.262846288083791	-0.140220316636437	0.227180951096395
0.798	0.0531528072392673	0.292648311588168	-0.441742735181199	0.736551707153311	0.115993483993253	0.0807907549444879	0.26136624645161	-0.263163517967738	-0.140339123446425	0.227158607607311
0.799	0.0532811394463454	0.293082224864203	-0.441782893079132	0.736639480342356	0.115973102496114	0.0809358573528047	0.261549497287684	-0.263480505400749	-0.140457900626757	0.22713607432252
0.8	0.0534094044774326	0.293516406640343	-0.44182196196419	0.736726997977689	0.115952532177373	0.0810804849647114	0.261732747704069	-0.263797233472814	-0.14057664883106	0.227113348908231
0.801	0.0535375968865112	0.29395081017348	-0.441859940736361	0.736814264912141	0.11593176728267	0.0812246331707022	0.261915995207945	-0.264113685139495	-0.140695368475249	0.227090429276558
0.802	0.0536657114159265	0.294385388172355	-0.44189682875763	0.736901286355277	0.115910802195466	0.0813682976637145	0.262099237447095	-0.264429843310344	-0.140814059742466	0.227067313576048
0.803	0.0537937430348423	0.29482009279508	-0.441932625782741	0.73698806796615	0.115889631405271	0.081511474405707	0.262282472213901	-0.264745690828281	-0.140932722426123	0.227044000170802
0.804	0.0539216870648731	0.295254875661988	-0.441967331930285	0.73707461587538	0.115868249431014	0.0816541596122562	0.262465697398971	-0.265061210412191	-0.141051355879067	0.227020487605682
0.805	0.0540495392622356	0.295689687826289	-0.442000947695732	0.737160936586127	0.115846650769669	0.0817963498306264	0.262648910961802	-0.265376384609875	-0.141169959089952	0.226996774528219
0.806	0.0541772958252021	0.296124479729788	-0.442033473908838	0.737247036744314	0.115824829933508	0.0819380420431187	0.262832110860537	-0.265691195714253	-0.141288530738886	0.226972859546325
0.807	0.0543049533297523	0.296559201233388	-0.442064911694964	0.737332922933066	0.115802781553695	0.082079233710716	0.263015294988157	-0.266005625688705	-0.141407069296114	0.226948741086482
0.808	0.0544325086355558	0.296993801674194	-0.442095262501416	0.737418601551425	0.115780500444302	0.0822199227614145	0.263198461210624	-0.266319656256734	-0.141525573226828	0.226924417420416
0.809	0.0545599588385283	0.297428229831103	-0.442124528126317	0.737504078800247	0.115757981562321	0.0823601075568157	0.263381607424347	-0.266633269149054	-0.141644041139106	0.22689988685822
0.81	0.0546873013142328	0.29786243379339	-0.442152710722502	0.737589360871515	0.115735219888939	0.0824997867943436	0.263564731525779	-0.266946446256821	-0.141762471762046	0.226875147922714
0.811	0.0548145337708106	0.298296360927893	-0.442179812779245	0.737674454207578	0.115712210379692	0.0826389593414614	0.263747831353392	-0.267259169632618	-0.141880863930872	0.226850199413919
0.812	0.0549416542294206	0.298729958060626	-0.442205837024911	0.737759365591103	0.115688948103937	0.0827776241137797	0.263930904668722	-0.267571421555326	-0.14199921676963	0.226825040317484
0.813	0.0550686609735886	0.299163171649975	-0.442230786279654	0.737844102164292	0.115665428437403	0.082915780008698	0.264113949146897	-0.267883184633125	-0.142117529880879	0.226799669587806
0.814	0.0551955524529405	0.29959594775714	-0.44225466335573	0.737928671478294	0.115641647120447	0.0830534258777929	0.26429696237927	-0.268194441763722	-0.142235803288662	0.226774086002651
0.815	0.0553223271485612	0.300028231953829	-0.442277470995267	0.738013081366057	0.115617600244327	0.0831905606162735	0.264479941876072	-0.268505176025958	-0.142354037332544	0.226748288116743
0.816	0.0554489835219476	0.300459969333755	-0.442299211793294	0.738097339641122	0.115593284365114	0.0833271832948119	0.264662885007779	-0.268815370627797	-0.142472232737944	0.226722274180416
0.817	0.055575520070783	0.300891104593934	-0.442319888113033	0.738181453923984	0.115568696665657	0.0834632931815013	0.264845788932899	-0.269125008866148	-0.142590390692921	0.226696042116671
0.818	0.0557019354443534	0.301321582111585	-0.442339502041125	0.738265431641595	0.115543834910632	0.0835988896929562	0.265028650603408	-0.269434074062072	-0.14270851281868	0.226669589678061
0.819	0.0558282285445746	0.301751345997477	-0.442358055451443	0.738349280064307	0.115518697291742	0.0837339724231761	0.26521146682854	-0.269742549512875	-0.142826601132624	0.226642914637455
0.82	0.0559543984899373	0.302180340135055	-0.442375550147355	0.73843300640911	0.11549328240414	0.083868541268016	0.265394234357526	-0.270050418488737	-0.142944657989619	0.226616014876266
0.821	0.0560804444764831	0.302608508217135	-0.442391987936879	0.738516617981413	0.115467589338513	0.0840025964951179	0.265576949950242	-0.27035766427765	-0.143062685988317	0.226588888410891
0.822	0.0562063657311043	0.303035793768483	-0.442407370628718	0.738600122259181	0.1154416177848	0.0841361387311696	0.265759610407369	-0.270664270253568	-0.143180687999134	0.226561533390561
0.823	0.0563321616297638	0.303462140163627	-0.44242170008008	0.738683526997603	0.115415368081663	0.0842691689827693	0.265942212627187	-0.270970219948927	-0.14329866730573	0.226533948060444
0.824	0.0564578318252643	0.303887490662908	-0.442434978334304	0.738766840366377	0.115388841155263	0.0844016886717112	0.266124753693157	-0.27127549713283	-0.143416627539875	0.226506130708048
0.825	0.056583376205238	0.304311788464947	-0.442447207784329	0.73885007092248	0.115362038384615	0.0845336996118111	0.266307230879363	-0.271580085818864	-0.143534572353416	0.226478079687892
0.826	0.0567087947333704	0.30473497679471	-0.442458391271751	0.738933227351097	0.115334961475005	0.0846652039807893	0.266489641606365	-0.271883970166791	-0.143652505203759	0.226449793615133
0.827	0.0568340873633667	0.305156999024118	-0.442468532058975	0.739016318170555	0.115307612290828	0.0847962043433036	0.26667198343267	-0.272187134434528	-0.143770429344824	0.226421271534005
0.828	0.0569592540307395	0.305577798793113	-0.442477633728307	0.739099351607988	0.115279992624462	0.0849267037155927	0.266854254021239	-0.272489563057719	-0.143888347754374	0.226392512837053
0.829	0.0570842946628673	0.305997320119543	-0.442485700108109	0.739182335701008	0.115252104087754	0.085056705645118	0.267036451080696	-0.272791240721213	-0.144006262948521	0.226363517049967
0.83	0.0572092092726589	0.306415507431029	-0.442492735292943	0.739265278521983	0.115223948231785	0.0851862142116127	0.267218572370697	-0.273092152362787	-0.14412417684607	0.22633428359592
0.831	0.0573339980784585	0.306832305495326	-0.44249874373326	0.739348188301409	0.115195526732582	0.0853152339306444	0.267400615701732	-0.273392283196428	-0.144242090696735	0.226304811566604
0.832	0.0574586615028126	0.307247659397177	-0.442503730237436	0.739431073316982	0.115166841492869	0.0854437696930451	0.267582578843689	-0.273691618813655	-0.144360004967096	0.226275099657533
0.833	0.0575832000552004	0.307661514637837	-0.442507699836508	0.7395139416722	0.115137894695649	0.0855718267813225	0.267764459445413	-0.273990145310709	-0.144477919241012	0.22624514628569
0.834	0.0577076142069159	0.308073817219275	-0.442510657690662	0.739596801192774	0.11510868888943	0.0856994109185972	0.267946255015351	-0.274287849346804	-0.144595832247838	0.226214949718567
0.835	0.0578319043437705	0.308484513629507	-0.442512609115981	0.739679659494837	0.11507922711623	0.0858265283570183	0.268127962907964	-0.274584718112686	-0.144713741919098	0.226184508184046
0.836	0.0579560707624793	0.30889355083751	-0.44251355962219	0.739762524032729	0.115049513030371	0.0859531859622537	0.268309580321575	-0.274880739289954	-0.144831645409763	0.226153819981401
0.837	0.0580801136569892	0.30930087636277	-0.442513514942598	0.739845402023045	0.115019550917086	0.0860793911705151	0.268491104304206	-0.275175901087835	-0.14494953926135	0.226122883508305
0.838	0.0582040331092765	0.309706438278943	-0.442512481030337	0.739928300452788	0.114989345579578	0.0862051518188715	0.268672531753064	-0.27547019231847	-0.145067419713274	0.226091697185344
0.839	0.0583278290606819	0.310110185050165	-0.442510463898496	0.740011226229323	0.11495890222609	0.0863304760196957	0.268853859419823	-0.275763602400175	-0.145185282893235	0.226060259396347
0.84	0.0584515012819317	0.31051206534808	-0.442507469402823	0.740094186288296	0.114928226454282	0.0864553721619436	0.269035083892929	-0.276056121279879	-0.145303124831355	0.226028568556694
0.841	0.0585750494202253	0.31091202798395	-0.442503503153291	0.740177187697845	0.114897324260267	0.0865798489740977	0.26921620155879	-0.276347739336316	-0.145420941482039	0.225996623261226
0.842	0.0586984730703771	0.311310021923035	-0.442498570465898	0.740260237767534	0.114866202017548	0.0867039155482235	0.26939720860246	-0.27663844727843	-0.145538728766284	0.225964422366862
0.843	0.0588217717894435	0.311705996322484	-0.442492676267366	0.740343343985355	0.114834866395335	0.0868275812114198	0.269578101055392	-0.276928236092407	-0.145656482556667	0.225931964977134
0.844	0.0589449450838965	0.312099900535252	-0.442485825069327	0.740426513872922	0.114803324261264	0.0869508552723231	0.269758874870202	-0.277217097103294	-0.145774198719065	0.225899250386847
0.845	0.0590679923794973	0.312491684089424	-0.442478021055558	0.74050975490073	0.114771582732552	0.0870737468215223	0.269939525997833	-0.277505022091546	-0.145891873275045	0.225866277999801
0.846	0.0591909129854863	0.312881296695541	-0.442469268142362	0.740593074342153	0.11473964936191	0.0871962647068333	0.270120050432625	-0.277792003378424	-0.14600950248697	0.225833047228242
0.847	0.0593137061024578	0.313268688296213	-0.442459569917643	0.740676479098602	0.11470753226658	0.0873184176485069	0.270300444242339	-0.278078033811173	-0.146127082759179	0.225799557406832
0.848	0.0594363708586653	0.313653809205726	-0.442448929599914	0.740759975714456	0.114675240117145	0.0874402143242683	0.270480703577106	-0.278363106658656	-0.1462446105883	0.225765807718026
0.849	0.0595589063304625	0.314036610291452	-0.442437350108872	0.740843570551733	0.114642782057011	0.087561663373527	0.270660824640255	-0.278647215551255	-0.146362082683028	0.225731797149156
0.85	0.0596813115498005	0.314417043062757	-0.442424834107863	0.74092726995621	0.114610167654915	0.0876827734117592	0.270840803668736	-0.278930354477623	-0.146479495991434	0.225697524557206
0.851	0.0598035855292931	0.31479505973374	-0.44241138393664	0.741011080359719	0.114577406921809	0.0878035530524835	0.271020636936025	-0.279212517752212	-0.146596847572705	0.225662988826589
0.852	0.059925727282356	0.3151706133904	-0.442397001477845	0.741095008275412	0.11454451033927	0.0879240109605666	0.271200320775616	-0.279493699991922	-0.146714134526061	0.225628188964547
0.853	0.060047735782489	0.315543658188001	-0.442381688053426	0.7411790601812	0.11451148879878	0.0880441559174919	0.271379851639906	-0.279773896173481	-0.146831353890846	0.225593124064842
0.854	0.0601696099313869	0.315914149428876	-0.442365444503968	0.741263242422328	0.114478353428499	0.0881639967487249	0.271559226121692	-0.28005310172319	-0.146948502375656	0.225557793256716
0.855	0.0602913486222754	0.316282043508338	-0.442348271443649	0.74134756117033	0.114445115423745	0.0882835422087444	0.271738440880027	-0.280331312541036	-0.147065576151274	0.225522195723195
0.856	0.060412950785934	0.31664729784884	-0.442330169456474	0.741432022361424	0.114411785980751	0.088402801021372	0.271917492564336	-0.280608524951649	-0.147182570885407	0.225486330744192
0.857	0.0605344153453756	0.31700987091218	-0.442311139136221	0.741516631740537	0.114378376330108	0.0885217819441369	0.272096377809481	-0.280884735627328	-0.147299481806273	0.225450197722077
0.858	0.0606557411786759	0.317369722279275	-0.442291181108394	0.741601395104628	0.114344897787558	0.088640493676865	0.272275093233181	-0.281159941535906	-0.147416303617374	0.225413796238512
0.859	0.0607769270826657	0.317726812783373	-0.442270296079399	0.741686318539766	0.114311361738965	0.0887589447157901	0.27245363539348	-0.281434139988222	-0.147533030419632	0.22537712614653
0.86	0.0608979717062429	0.318081104614957	-0.442248484826967	0.74177140852102	0.114277779574187	0.0888771433056098	0.272632000761625	-0.281707328754412	-0.14764965575436	0.225340187590867
0.861	0.0610188735680322	0.318432561262153	-0.442225748109872	0.741856671916105	0.114244162667744	0.0889950974858483	0.272810185750794	-0.281979506105794	-0.147766172603768	0.225302980955644
0.862	0.0611396311417018	0.318781147383283	-0.442202086536191	0.741942115901203	0.114210522445217	0.0891128151917477	0.272988186760097	-0.282250670731485	-0.147882573292518	0.225265506814095
0.863	0.0612602428586427	0.319126828765811	-0.44217750047753	0.742027747803294	0.114176870435783	0.0892303043794365	0.273166000155475	-0.28252082162206	-0.147998849439446	0.225227765911315
0.864	0.0613807070294681	0.319469572338843	-0.442151990102209	0.742113574903857	0.114143218266886	0.0893475730854085	0.273343622191329	-0.282789958014519	-0.148114991958811	0.225189759243833
0.865	0.0615010217664088	0.319809346221223	-0.442125555480966	0.742199604266435	0.114109577688604	0.089464629341224	0.273521048979305	-0.283058079422412	-0.148230991075249	0.225151488178684
0.866	0.061621184957431	0.320146119798499	-0.442098196658737	0.742285842729868	0.114075960633614	0.0895814810093441	0.273698276555358	-0.283325185712195	-0.148346836473404	0.225112954448546
0.867	0.0617411943167185	0.320479863784888	-0.442069913610782	0.742372297115305	0.11404237920765	0.089698135653039	0.273875300953856	-0.283591277156694	-0.148462517518723	0.225074160028092
0.868	0.0618610474744699	0.320810550215762	-0.442040706112278	0.742458974464225	0.114008845588765	0.0898146004545764	0.274052118208813	-0.28385635446444	-0.14857802330845	0.225035106989874
0.869	0.0619807420828079	0.321138152327901	-0.442010573636354	0.74254588213678	0.11397537191351	0.089930882227657	0.274228724337137	-0.284120418828196	-0.148693342581267	0.224995797428653
0.87	0.0621002759087941	0.321462644455671	-0.441979515332903	0.742633027806552	0.113941970203067	0.0900469875321036	0.274405115348178	-0.284383471972596	-0.148808463733538	0.224956233481825
0.871	0.0622196468303383	0.321784002066423	-0.441947530038933	0.742720419389012	0.113908652399664	0.0901629227419929	0.274581287231462	-0.284645516162566	-0.148923374998843	0.224916417329805
0.872	0.0623388527291756	0.322102201858361	-0.441914616224495	0.742808064844781	0.113875430543358	0.0902786939852787	0.274757235921159	-0.284906554177546	-0.14903806461391	0.224876351133606
0.873	0.0624578913817918	0.322417221796459	-0.44188077189432	0.7428959719202	0.113842316890399	0.09039430703158	0.274932957295657	-0.285166589261577	-0.14915252086432	0.224836037036439
0.874	0.0625767604521187	0.322729041042494	-0.441845994584821	0.742984147983771	0.113809323828533	0.090509767251958	0.275108447197819	-0.285425625066813	-0.149266732115875	0.224795477272119
0.875	0.0626954575468333	0.323037639897491	-0.441810281442144	0.743072600036583	0.113776463760193	0.0906250796618479	0.275283701396348	-0.285683665603677	-0.149380686924603	0.224754674195666
0.876	0.0628139801866347	0.323342999839539	-0.441773629244574	0.743161334895524	0.113743749058426	0.0907402489375255	0.275458715499674	-0.28594071513482	-0.149494374140793	0.224713630111042
0.877	0.0629323256905856	0.323645103556069	-0.441736034367825	0.743250359401439	0.113711192008799	0.0908552793693711	0.275633484935628	-0.286196778004718	-0.149607782991146	0.224672347115144
0.878	0.0630504910700508	0.323943934925405	-0.441697492796183	0.743339680487592	0.113678804745885	0.0909701748108868	0.275808005033201	-0.286451858532427	-0.14972090322288	0.224630827152942
0.879	0.0631684729670782	0.324239478987866	-0.441658000208413	0.74342930520698	0.113646599232761	0.0910849386565684	0.275982271118893	-0.286705960990107	-0.149833725170026	0.224589072162051
0.88	0.0632862676553956	0.324531721964626	-0.441617552108282	0.743519240835062	0.113614587255073	0.0911995738465234	0.276156278547416	-0.286959089600723	-0.149946239580324	0.224547084195041
0.881	0.0634038710800728	0.324820651373911	-0.441576143950479	0.743609494969754	0.113582780417047	0.0913140828957258	0.276330022675083	-0.287211248581287	-0.150058437413736	0.224504865512576
0.882	0.0635212788763013	0.325106256149829	-0.441533771158291	0.743700075566213	0.113551190112479	0.0914284679259697	0.276503498817131	-0.287462442190192	-0.150170309824375	0.224462418611229
0.883	0.0636384863694826	0.325388526616471	-0.441490429032947	0.743790990816342	0.113519827415733	0.0915427307106399	0.276676702211018	-0.287712674645461	-0.150281848171285	0.224419746220241
0.884	0.0637554885907644	0.325667454353175	-0.441446112685626	0.74388224883816	0.113488702951449	0.0916568727312421	0.276849628012587	-0.287961949974205	-0.150393043924313	0.224376851312918
0.885	0.063872280362479	0.325943032139796	-0.441400817059197	0.743973857507885	0.113457826846987	0.0917708951593594	0.277022271351218	-0.288210272011902	-0.150503888570623	0.224333737081941
0.886	0.0639888564651015	0.326215254032774	-0.441354536985969	0.744065824636632	0.113427208700209	0.0918847987960844	0.277194627437508	-0.288457644586035	-0.15061437355684	0.224290406873281
0.887	0.0641052117862634	0.326484115436393	-0.441307267214423	0.744158158153986	0.113396857466605	0.0919985841066772	0.277366691655337	-0.288704071690615	-0.150724490196239	0.224246864131489
0.888	0.0642213413871996	0.326749613107984	-0.441259002429491	0.744250866135002	0.11336678138533	0.0921122513274614	0.277538459549262	-0.288949557461232	-0.150834229632546	0.224203112373715
0.889	0.0643372404713743	0.327011745157149	-0.441209737316027	0.744343956884449	0.113336988045425	0.0922258005196065	0.277709926703088	-0.289194105997757	-0.150943582966453	0.224159155183778
0.89	0.064452904251672	0.327270511065615	-0.441159466649677	0.744437439026666	0.113307484456807	0.0923392315392647	0.277881088592646	-0.289437721302906	-0.151052541375764	0.22411499617278
0.891	0.0645683278171073	0.327525911660241	-0.441108185337854	0.744531321381129	0.113278277028134	0.092452543976529	0.278051940502122	-0.289680407412069	-0.151161096044891	0.224070638881275
0.892	0.0646835061050631	0.327777948993294	-0.441055888382906	0.744625612727033	0.113249371572185	0.0925657371079595	0.278222477542554	-0.289922168524671	-0.151269238016555	0.224026086690764
0.893	0.0647984339775831	0.328026626206775	-0.441002570859108	0.74472032169965	0.113220773408004	0.0926788098867206	0.278392694748243	-0.29016300903405	-0.151376958129116	0.223981342789316
0.894	0.064913106317486	0.328271947465652	-0.440948227938553	0.744815456824527	0.113192487451382	0.0927917610119154	0.278562587183348	-0.290402933491644	-0.15148424701154	0.223936410202043
0.895	0.0650275180535607	0.328513917924113	-0.440892854903716	0.744911026535796	0.113164518242725	0.0929045891001089	0.278732150024165	-0.290641946559505	-0.151591095107116	0.223891291866592
0.896	0.0651416641598906	0.328752543655458	-0.440836447167193	0.745007039141238	0.113136869953141	0.0930172928231018	0.278901378643597	-0.290880052968106	-0.151697492782201	0.223845990674273
0.897	0.0652555396830561	0.328987831589577	-0.440779000321596	0.745103502824059	0.113109546366861	0.0931298708716326	0.279070268666021	-0.291117257473158	-0.151803430456776	0.223800509458753
0.898	0.0653691397434521	0.329219789494561	-0.440720510153895	0.745200425694631	0.113082550828594	0.0932423218517584	0.27923881591908	-0.291353564815185	-0.151908898622396	0.223754850994049
0.899	0.065482459533932	0.329448425906482	-0.440660972599525	0.745297815811781	0.113055886207836	0.0933546442188534	0.279407016334677	-0.291588979630987	-0.15201388783171	0.223709018053103
0.9	0.0655954943274173	0.329673749952223	-0.440600383703317	0.745395681167566	0.113029554952124	0.0934668362784116	0.279574865935522	-0.291823506278023	-0.15211838880886	0.22366301353031
0.901	0.0657082394245266	0.329895771211418	-0.440538739661714	0.745494029691975	0.113003559172195	0.0935788963200485	0.279742360890178	-0.292057148688565	-0.152222392526033	0.22361684056112
0.902	0.0658206900847888	0.330114499819366	-0.440476036864648	0.745592869228379	0.112977900579429	0.09369082269992	0.279909497491972	-0.292289910391189	-0.152325890075125	0.223570502562006
0.903	0.0659328414886318	0.330329946693293	-0.440412271792624	0.745692207423229	0.112952580256201	0.0938026136852629	0.280076272087523	-0.292521794668816	-0.152428872560527	0.223524003193436
0.904	0.0660446887054647	0.330542123585404	-0.440347440841842	0.745792051664544	0.112927598467382	0.0939142673045052	0.280242681083657	-0.292752804652903	-0.152531331191033	0.223477346267015
0.905	0.0661562267012656	0.330751042993616	-0.440281540253717	0.745892409161777	0.112902954656368	0.0940257813724611	0.28040872100467	-0.292982943218105	-0.152633257343571	0.223430535576082
0.906	0.0662674504139865	0.330956718121254	-0.440214566148909	0.745993287060093	0.112878647540601	0.0941371535298739	0.280574388525311	-0.2932122128715	-0.152734642519851	0.223383574758777
0.907	0.0663783548902434	0.33115916292412	-0.440146514575738	0.746094692580482	0.112854675140618	0.0942483812006789	0.280739680509431	-0.293440615831116	-0.152835478438283	0.223336467330726
0.908	0.0664889354208786	0.331358392209042	-0.44007738155668	0.746196633213326	0.112831034738467	0.0943594615158286	0.280904594072075	-0.293668154140492	-0.152935757269665	0.223289216769591
0.909	0.0665991875563229	0.33155442170773	-0.440007163148753	0.746299116728765	0.112807722893268	0.0944703913010768	0.281069126575226	-0.293894829650907	-0.153035471767076	0.223241826547157
0.91	0.0667091070148098	0.331747268041743	-0.439935855516679	0.746402150925864	0.11278473553122	0.0945811671393075	0.28123327552999	-0.294120643906452	-0.153134615260044	0.223194300153765
0.911	0.0668186895713032	0.331936948591488	-0.439863455019105	0.746505743455818	0.112762068053381	0.0946917854180383	0.281397038520017	-0.294345598065131	-0.153233181684342	0.223146641108615
0.912	0.0669279309953901	0.332123481376344	-0.439789958309078	0.746609901824868	0.112739715478501	0.0948022423558982	0.281560413185569	-0.294569692957736	-0.153331165620689	0.223098852920687
0.913	0.0670368271448559	0.332306885028258	-0.439715362361142	0.746714633427901	0.112717672594169	0.0949125340015923	0.281723397209826	-0.294792929219166	-0.153428562199573	0.223050938946772
0.914	0.0671453741488811	0.332487178834672	-0.439639664357977	0.746819945634379	0.112695934006394	0.0950226561867557	0.281885988318062	-0.295015307380387	-0.153525366970261	0.223002902207728
0.915	0.0672535684725217	0.332664382783245	-0.439562861588114	0.746925845847269	0.11267449403561	0.0951326045376372	0.282048184312827	-0.295236827910977	-0.153621575855855	0.222954745352711
0.916	0.0673614068530473	0.332838517603422	-0.439484951497587	0.747032341388397	0.112653346551748	0.0952423745828193	0.282209983097037	-0.29545749122042	-0.153717185088812	0.222906470773135
0.917	0.0674688862090458	0.333009604808559	-0.4394059317749	0.747139439367645	0.11263248491303	0.0953519618468937	0.282371382659537	-0.295677297593637	-0.153812191110901	0.222858080732771
0.918	0.0675760035585739	0.333177666652515	-0.439325800339765	0.747247146683711	0.112611901967635	0.0954613619009089	0.282532381048892	-0.295896247078989	-0.153906590550195	0.2228095774946
0.919	0.0676827559986188	0.333342725976522	-0.439244555346148	0.74735547001344	0.112591589986438	0.0955705703907677	0.282692976363881	-0.296114339440554	-0.154000380227651	0.222760963439085
0.92	0.0677891408061523	0.333504806073815	-0.439162195301222	0.747464415715223	0.112571540635275	0.0956795830053257	0.282853166788334	-0.296331574259501	-0.154093557144607	0.222712241068665
0.921	0.0678951556252345	0.333663930653169	-0.43907871919244	0.747573989755801	0.112551745096845	0.0957883954162477	0.283012950658577	-0.29654795106268	-0.154186118548307	0.222663412929602
0.922	0.0680007985804423	0.333820123840002	-0.438994126521116	0.747684197695301	0.112532194255734	0.0958970032730978	0.283172326498318	-0.29676346928935	-0.154278062010636	0.222614481617733
0.923	0.0681060682040607	0.333973410114745	-0.438908417274602	0.747795044765394	0.112512878840044	0.0960054022500409	0.283331292978513	-0.296978128162618	-0.154369385337606	0.222565449824436
0.924	0.0682109632968209	0.334123814200794	-0.438821591866105	0.747906536071859	0.112493789504666	0.0961135880800497	0.283489848862034	-0.297191926697417	-0.154460086409601	0.22251632033728
0.925	0.0683154828746727	0.334271360984433	-0.438733651078546	0.748018676749692	0.112474916909899	0.0962215565448603	0.283647993015462	-0.297404863849392	-0.15455016318492	0.22246709608896
0.926	0.0684196261652925	0.334416075458609	-0.438644596041616	0.748131471966244	0.112456251792064	0.0963293034577071	0.283805724483808	-0.297616938590522	-0.154639613824028	0.222417780243087
0.927	0.0685233926034994	0.334557982673204	-0.438554428166331	0.748244926874446	0.112437784988842	0.0964368246768043	0.283963042576254	-0.297828149904524	-0.154728436723079	0.222368376192184
0.928	0.0686267818531803	0.33469710773325	-0.438463149023873	0.748359046512436	0.112419507447158	0.0965441161089221	0.284119946863233	-0.298038496861642	-0.154816630455856	0.22231888749581
0.929	0.0687297938441123	0.334833475836447	-0.438370760258851	0.748473835615932	0.112401410223073	0.0966511736508883	0.284276437041325	-0.298247978654679	-0.154904193743582	0.22226931781921
0.93	0.0688324287779304	0.334967112296685	-0.438277263595391	0.748589298506887	0.112383484471805	0.0967579931465799	0.284432512822443	-0.298456594429842	-0.154991125383215	0.222219670777986
0.931	0.0689346870640274	0.335098042531246	-0.438182660953588	0.748705439131724	0.112365721468735	0.0968645704568023	0.284588173977638	-0.298664343092036	-0.155077424099454	0.222169949743437
0.932	0.0690365692282212	0.335226291989982	-0.438086954584451	0.748822261085767	0.112348112623508	0.0969709015443749	0.284743420433571	-0.298871223236651	-0.155163088546246	0.222120157838601
0.933	0.0691380759016519	0.335351886062324	-0.437990147082063	0.748939767637106	0.112330649404935	0.0970769824504201	0.284898252309537	-0.299077233102918	-0.155248117535777	0.222070298016383
0.934	0.0692392078674092	0.335474850072939	-0.437892241280264	0.749057961867537	0.112313323237103	0.0971828092132754	0.285052669929535	-0.299282370514276	-0.155332510175872	0.22202037299151
0.935	0.0693399660886706	0.335595209353044	-0.43779324012718	0.749176846795924	0.112296125458286	0.0972883778442133	0.285206673828296	-0.299486632876139	-0.155416265730566	0.22197038512083
0.936	0.0694403516835075	0.335712989296375	-0.437693146600349	0.749296425413161	0.112279047333184	0.097393684367226	0.28536026472624	-0.29969001724172	-0.155499383473151	0.221920336374356
0.937	0.0695403657983984	0.33582821537562	-0.437591963691319	0.749416700693645	0.112262080085042	0.0974987247981101	0.285513443518451	-0.299892520406359	-0.155581862738472	0.221870228420288
0.938	0.0696400094951308	0.335940913116744	-0.437489694417482	0.749537675538727	0.112245214891455	0.0976034950742052	0.285666211306864	-0.300094138961236	-0.155663703055323	0.221820062778564
0.939	0.0697392837767265	0.336051108080128	-0.437386341811771	0.749659352666593	0.112228442817736	0.0977079911182252	0.285818569405221	-0.300294869269425	-0.155744904259257	0.221769840929048
0.94	0.069838189624637	0.336158825880097	-0.437281908929201	0.749781734537597	0.112211754781353	0.097812209033614	0.28597051927624	-0.300494707426475	-0.155825466576707	0.221719564319687
0.941	0.0699367280109064	0.336264092174706	-0.437176398899292	0.749904823345019	0.112195141615855	0.0979161452797547	0.286122062457858	-0.30069364928594	-0.155905390623293	0.221669234326075
0.942	0.0700348999651668	0.336366932626352	-0.437069815023256	0.750028621116915	0.112178594177247	0.0980197967471898	0.286273200502026	-0.300891690515917	-0.155984677317727	0.221618852189192
0.943	0.0701327066020476	0.336467372901342	-0.436962160892859	0.750153129938674	0.112162103427152	0.0981231607248436	0.286423934896439	-0.301088826606212	-0.156063327839333	0.221568418934671
0.944	0.0702301490835621	0.336565438665012	-0.436853440430437	0.750278352143662	0.112145660451053	0.0982262347953977	0.28657426701578	-0.3012850528701	-0.156141343671333	0.22151793540338
0.945	0.0703272286224991	0.336661155521557	-0.436743657860074	0.75040429030366	0.112129256433965	0.0983290166774233	0.286724198150251	-0.301480364526114	-0.156218726581325	0.221467402433424
0.946	0.0704239465406401	0.336754548970398	-0.436632817729075	0.750530947069567	0.112112882671409	0.0984315041034787	0.286873729547792	-0.30167475680523	-0.15629547851735	0.221416820932994
0.947	0.0705203043440478	0.336845644405703	-0.43652092494924	0.750658325038995	0.112096530586246	0.0985336949057953	0.287022862412737	-0.301868224964078	-0.156371601631426	0.221366191721474
0.948	0.0706163037464416	0.336934467140522	-0.436407984759284	0.750786426678464	0.112080191747996	0.0986355872214058	0.287171597892708	-0.302060764194779	-0.156447098438236	0.221315515376177
0.949	0.0707119465978273	0.337021042497596	-0.436294002662356	0.750915254231625	0.112063858030898	0.0987371795587514	0.287319937074621	-0.30225236953002	-0.156521971854768	0.221264792247138
0.95	0.0708072347807968	0.337105395833	-0.436178984411124	0.751044809620789	0.112047521867324	0.098838470734548	0.287467880949278	-0.302443035812486	-0.156596225092199	0.221214022522238
0.951	0.0709021701586863	0.337187552345846	-0.436062935948564	0.751175094423487	0.112031176377185	0.0989394598029286	0.287615430374063	-0.302632757692211	-0.156669861582944	0.221163206200078
0.952	0.0709967546046497	0.337267536907465	-0.435945863268257	0.751306110003397	0.112014815362161	0.0990401459833598	0.287762586104195	-0.302821529600982	-0.156742884957061	0.221112342982045
0.953	0.0710909900412544	0.337345374083455	-0.435827772352858	0.751437857656154	0.111998433330488	0.0991405286183342	0.287909348833825	-0.303009345727023	-0.156815299020558	0.221061432185433
0.954	0.0711848784346928	0.337421088151026	-0.435708669276447	0.751570338581289	0.111982025592916	0.0992406071721863	0.288055719200413	-0.303196200008211	-0.156887107799448	0.221010472801955
0.955	0.0712784217900625	0.337494703006987	-0.435588560371818	0.751703553780149	0.111965588290896	0.0993403812283921	0.288201697802054	-0.303382086106724	-0.156958315618927	0.220959463690062
0.956	0.0713716221527907	0.33756624211186	-0.435467452343567	0.751837503953199	0.111949118291076	0.0994398505334332	0.288347285206866	-0.303566997375228	-0.157028927061318	0.220908403668091
0.957	0.0714644815777176	0.337635728548126	-0.435345352242633	0.751972189353354	0.111932613070352	0.0995390150748278	0.288492481921822	-0.30375092685917	-0.157098946811112	0.22085729143448
0.958	0.0715570021173915	0.337703185113926	-0.4352222673008	0.752107609713028	0.111916070661817	0.0996378750839984	0.288637288373706	-0.303933867323897	-0.157168379550541	0.220806125475546
0.959	0.071649185907275	0.337768634420015	-0.43509820476332	0.752243764288208	0.111899489598211	0.0997364310073824	0.288781704970371	-0.304115811291525	-0.157237229912096	0.220754904013869
0.96	0.0717410352941397	0.337832099002314	-0.434973171833023	0.752380651929471	0.111882868776454	0.0998346835292563	0.288925732239595	-0.304296751080653	-0.157305502388718	0.220703625021845
0.961	0.0718325528704196	0.337893601364598	-0.434847175651539	0.752518271243672	0.111866207230199	0.0999326336418852	0.289069370948994	-0.304476678834479	-0.157373201302116	0.220652286326699
0.962	0.0719237413876254	0.337953163918472	-0.434720223221711	0.75265662081988	0.111849503944116	0.100030282714156	0.289212622149085	-0.304655586561844	-0.157440330935717	0.22060088570263
0.963	0.0720146036620666	0.338010808924638	-0.434592321328103	0.752795699271903	0.111832757847823	0.10012763248399	0.289355487142122	-0.30483346618239	-0.157506895611283	0.220549420912156
0.964	0.0721051425527637	0.338066558479379	-0.434463476524006	0.752935505066146	0.111815967924176	0.100224684999346	0.289497967372845	-0.305010309514934	-0.157572899567239	0.220497889743714
0.965	0.072195360974521	0.338120434533864	-0.434333695164448	0.75307603630672	0.111799133296533	0.100321442548918	0.289640064333637	-0.305186108210299	-0.157638346894668	0.220446289998024
0.966	0.0722852619018638	0.338172458978477	-0.434202983441472	0.753217290566763	0.111782253258796	0.100417907590847	0.289781779607226	-0.305360853720337	-0.15770324167227	0.220394619415004
0.967	0.0723748483159464	0.338222653742021	-0.43407134740872	0.753359264804343	0.111765327270121	0.100514082755662	0.289923114982506	-0.305534537397372	-0.157767588022908	0.220342875679664
0.968	0.0724641230407069	0.338271040794266	-0.433938792982359	0.753501955330479	0.111748354931587	0.100609970878683	0.290064072483225	-0.305707150589642	-0.157831389936458	0.220291056553149
0.969	0.0725530886090938	0.338317642064798	-0.43380532591105	0.753645357784926	0.111731335950672	0.10070557493837	0.290204654278056	-0.305878684517289	-0.157894651171708	0.220239159969308
0.97	0.072641747323435	0.33836247938651	-0.433670951777437	0.753789467205039	0.111714270167276	0.100800897985867	0.29034486257318	-0.306049130085305	-0.157957375413983	0.22018718398377
0.971	0.0727301013720172	0.33840557450465	-0.433535676061524	0.753934278210515	0.111697157702098	0.100895943156496	0.290484699584412	-0.306218477867154	-0.158019566468701	0.220135126623458
0.972	0.0728181528312563	0.33844694906531	-0.433399504195911	0.754079785118919	0.111679999068871	0.100990713639929	0.290624167552921	-0.306386718221369	-0.158081228364121	0.220082985744843
0.973	0.0729059036079107	0.338486624550498	-0.433262441559185	0.754225981897054	0.111662795129777	0.101085212548552	0.290763268717355	-0.306553841488996	-0.158142365391073	0.220030759005751
0.974	0.0729933554215309	0.338524622257583	-0.433124493426585	0.754372862098354	0.11164554701701	0.101179442810152	0.290902005282898	-0.306719838146257	-0.158202982078817	0.219978443948504
0.975	0.0730805098082681	0.338560963347906	-0.432985664894015	0.754520418875316	0.111628256056061	0.101273407177434	0.291040379447529	-0.306884698757288	-0.158263083128835	0.219926038089165
0.976	0.0731673680951871	0.338595668888381	-0.432845960768089	0.754668644952896	0.111610923608412	0.101367108311458	0.291178393421456	-0.307048413875206	-0.158322673363152	0.219873538946909
0.977	0.0732539314227595	0.338628759871202	-0.432705385477416	0.754817532493138	0.111593550915104	0.101460548820576	0.291316049399943	-0.307210974020923	-0.15838175770052	0.219820944032915
0.978	0.0733402008765457	0.338660257246267	-0.432563943069072	0.754967072997515	0.111576139111106	0.101553731224937	0.291453349564119	-0.30737236966245	-0.158440341132789	0.219768250859632
0.979	0.0734261775908568	0.338690181929765	-0.432421637239504	0.755117257404473	0.111558689381832	0.10164665796388	0.291590296133272	-0.307532591177105	-0.15849842871674	0.219715456998052
0.98	0.0735118627118772	0.338718554745559	-0.43227847133592	0.755268076287392	0.111541203061595	0.101739331477229	0.291726891403473	-0.307691628787848	-0.158556025609628	0.219662560143757
0.981	0.0735972573175308	0.338745396356349	-0.432134448362705	0.755419519955842	0.111523681665339	0.101831754251447	0.291863137740692	-0.307849472535296	-0.158613137098154	0.219609558158085
0.982	0.0736823624385377	0.338770727244655	-0.431989571036331	0.755571578425146	0.111506126995795	0.101923928819298	0.291999037543617	-0.308006112409215	-0.158669768578272	0.219556449102476
0.983	0.0737671791719373	0.338794567713867	-0.431843841868768	0.755724241344424	0.111488541230662	0.102015857769584	0.29213459320036	-0.308161538502509	-0.158725925535269	0.219503231276752
0.984	0.0738517087317223	0.338816937833766	-0.431697263219996	0.75587749793127	0.111470926852955	0.102107543724012	0.292269807053816	-0.308315740992396	-0.158781613544726	0.21944990324528
0.985	0.0739359523966618	0.338837857386261	-0.431549837299114	0.756031336893873	0.111453286537405	0.102198989241414	0.29240468140186	-0.308468710044867	-0.158836838223994	0.219396463841634
0.986	0.0740199114627758	0.338857345959941	-0.431401566182339	0.756185746386177	0.111435623053519	0.102290196718874	0.29253921856345	-0.308620435788172	-0.158891605114177	0.21934291213208
0.987	0.0741035871612476	0.338875423077648	-0.43125245183763	0.756340714021271	0.111417939119182	0.102381168343743	0.292673420957532	-0.308770908367919	-0.158945919634245	0.219289247322734
0.988	0.0741869805003684	0.338892108186166	-0.431102496055418	0.756496226862585	0.111400237273229	0.102471906023364	0.292807291125019	-0.308920118023485	-0.158999787183821	0.219235468633177
0.989	0.0742700922050452	0.338907420619398	-0.430951700362629	0.756652271457872	0.111382519847622	0.102562411258937	0.292940831743513	-0.309068055099693	-0.15905321319625	0.219181575175315
0.99	0.0743529228417246	0.338921379631622	-0.43080006607286	0.756808833996568	0.111364789016691	0.10265268508371	0.293074045682149	-0.30921471005343	-0.159106203051025	0.219127565895253
0.991	0.0744354729697347	0.338934004461194	-0.430647594443436	0.756965900431777	0.111347046908102	0.102742728147943	0.293206936018515	-0.309360073531248	-0.159158762072001	0.219073439661075
0.992	0.0745177431520521	0.338945314353498	-0.430494286764758	0.757123456479087	0.111329295705414	0.102832540863517	0.293339505965373	-0.309504136421191	-0.15921089562443	0.21901919547508
0.993	0.0745997338719487	0.338955328512111	-0.430340144283264	0.757281487602817	0.111311537646645	0.10292212342553	0.293471758795816	-0.309646889813552	-0.159262609048978	0.218964832615007
0.994	0.0746814455101683	0.338964066061153	-0.430185168100648	0.757439978999356	0.111293774968098	0.103011475696638	0.293603697853964	-0.309788324881848	-0.15931390749049	0.218910350608854
0.995	0.0747628783652108	0.338971546058405	-0.430029359191811	0.7575989155031	0.11127600991135	0.103100597250568	0.293735326611382	-0.309928432714195	-0.159364795883539	0.218855749157196
0.996	0.0748440326121748	0.338977787520813	-0.429872718499323	0.757758281475185	0.111258244791727	0.103189487703475	0.293866648672268	-0.310067204237683	-0.159415279030143	0.218801028038709
0.997	0.0749249082742144	0.338982809426453	-0.429715247070796	0.757918060747106	0.111240482036452	0.103278146962802	0.293997667730822	-0.310204630316783	-0.159465361585585	0.218746186998018
0.998	0.0750055052995457	0.338986630674379	-0.429556946182506	0.758078236652868	0.111222724156063	0.103366575145057	0.294128387541064	-0.310340701865007	-0.159515048058951	0.218691225719939
0.999	0.0750858236561696	0.338989270058035	-0.429397817347495	0.758238792171338	0.111204973686346	0.103454772397931	0.294258811840812	-0.310475409869301	-0.159564342948293	0.218636143883638
1	0.0751658633513732	0.338990746240462	-0.4292378622546	0.75839971002495	0.111187233140795	0.103542738809749	0.294388944227823	-0.310608745416385	-0.15961325084751	0.218580941225141
1.001	0.0752456243992174	0.338991077615502	-0.429077082731621	0.758560972654206	0.111169504996972	0.103630474395652	0.294518788116462	-0.310740699702202	-0.159661776419485	0.218525617611292
1.002	0.0753251068209523	0.338990282130506	-0.428915480774993	0.758722562250612	0.111151791692324	0.103717979204979	0.294648346753378	-0.310871263954133	-0.159709924362659	0.218470173082816
1.003	0.0754043107161168	0.338988377303326	-0.428753058636942	0.758884460877014	0.111134095547141	0.103805253459115	0.294777623176294	-0.311000429382815	-0.159757699412828	0.218414607836216
1.004	0.0754832363157375	0.338985380438519	-0.428589818852059	0.759046650525198	0.111116418649395	0.103892297540168	0.29490662013442	-0.311128187229553	-0.15980510630307	0.218358922197994
1.005	0.0755618839690068	0.338981308834701	-0.428425764140948	0.759209113084286	0.111098762873036	0.103979111883692	0.295035340069726	-0.311254528812589	-0.159852149767901	0.21830311663308
1.006	0.075640254136084	0.338976179853059	-0.428260897317631	0.759371830241506	0.111081130046192	0.104065696865447	0.295163785176544	-0.311379445585403	-0.15989883468276	0.218247191773238
1.007	0.0757183473862683	0.338970010845783	-0.428095221303821	0.759534783425897	0.111063522086275	0.104152052646786	0.295291957457273	-0.311502929241638	-0.15994516614599	0.218191148404118
1.008	0.0757961643310619	0.338962819034146	-0.427928739146691	0.759697953984897	0.111045941000521	0.104238179046879	0.295419858706024	-0.311624971784341	-0.159991149404781	0.218134987392476
1.009	0.0758737055189939	0.338954621429642	-0.427761453970636	0.759861323474924	0.111028388857027	0.104324075543854	0.295547490420196	-0.311745565536926	-0.160036789866823	0.21807870960792
1.01	0.0759509713946141	0.338945434790762	-0.42759336894612	0.760024873761909	0.111010867835787	0.104409741308982	0.295674853710028	-0.311864703159949	-0.160082093225333	0.218022315865051
1.011	0.0760279623550631	0.338935275613618	-0.427424487279819	0.760188586973795	0.110993380273805	0.104495175147778	0.295801949287197	-0.311982377728332	-0.160127065392984	0.217965806870864
1.012	0.0761046788120129	0.338924160221387	-0.427254812204046	0.760352445506918	0.110975928659867	0.104580375404128	0.295928777499503	-0.312098582781735	-0.160171712266831	0.217909183183427
1.013	0.0761811211907252	0.338912104914777	-0.427084347004751	0.760516432062332	0.110958515676006	0.10466533995537	0.296055338345348	-0.312213312229987	-0.160216039649848	0.217852445196531
1.014	0.0762572899475283	0.338899126003918	-0.426913095016817	0.760680529656769	0.11094114419472	0.104750066300899	0.296181631496791	-0.312326560264339	-0.160260053313944	0.217795593152098
1.015	0.0763331856615944	0.338885239688196	-0.426741059560369	0.7608447215829	0.11092381710541	0.104834551648439	0.296307656335748	-0.312438321422819	-0.160303758971	0.217738627181645
1.016	0.0764088090913904	0.338870461975395	-0.426568243995389	0.76100899131533	0.110906537126862	0.104918792988895	0.296433411980267	-0.312548590687806	-0.160347162187728	0.217681547328026
1.017	0.0764841611007012	0.338854808724915	-0.426394651913791	0.761173322558387	0.110889306780986	0.105002787170394	0.296558897345567	-0.312657363497114	-0.160390268406615	0.217624353503783
1.018	0.0765592425050538	0.338838295703005	-0.426220287223475	0.761337699523438	0.110872128487146	0.10508653091313	0.29668411121251	-0.312764635672982	-0.160433083002125	0.217567045447403
1.019	0.0766340539663426	0.338820938555882	-0.426045153997668	0.761502107176096	0.110855004701501	0.105170020804793	0.296809052204259	-0.312870403290327	-0.160475611210032	0.217509622760812
1.02	0.0767085960285916	0.338802752768246	-0.425869256272524	0.761666531274291	0.110837938064711	0.10525325334585	0.29693371870033	-0.31297466253264	-0.160517858064518	0.217452085062656
1.021	0.0767828692396508	0.338783753699367	-0.42569259805491	0.761830958265796	0.110820931467036	0.10533622499975	0.29705810882667	-0.31307740964923	-0.160559828512783	0.21739443217065
1.022	0.0768568742440973	0.338763956628017	-0.425515183486512	0.761995375110029	0.110803987990215	0.105418932204366	0.297182220603964	-0.313178641055899	-0.160601527480194	0.217336664124426
1.023	0.0769306118161185	0.338743376746797	-0.425337016889148	0.762159769100933	0.110787110828431	0.105501371339234	0.29730605215079	-0.313278353451552	-0.160642959715901	0.217278781048006
1.024	0.077004082818599	0.33872202912447	-0.425158102682768	0.762324127837567	0.110770303276185	0.105583538697724	0.297429601755561	-0.313376543874703	-0.160684129659899	0.217220783066756
1.025	0.0770772880993193	0.338699928633153	-0.424978445339386	0.762488439362944	0.110753568744122	0.105665430524359	0.297552867835472	-0.31347320977843	-0.160725041487039	0.217162670351744
1.026	0.0771502284193643	0.338677089889273	-0.424798049425165	0.762652692312627	0.110736910775628	0.105747043060098	0.297675848914317	-0.31356834911875	-0.160765699136848	0.217104443129661
1.027	0.0772229044964978	0.338653527259015	-0.424616919756588	0.762816875999832	0.11072033309283	0.105828372570072	0.297798543606298	-0.313661960367838	-0.16080610620949	0.217046101584537
1.028	0.0772953171359245	0.338629254890455	-0.4244350615703	0.762980980515006	0.110703839608847	0.105909415436439	0.297920950577355	-0.31375404244269	-0.160846265940477	0.216987645810853
1.029	0.0773674673206597	0.338604286735853	-0.424252480516232	0.763144996801324	0.110687434331521	0.105990168294942	0.298043068506356	-0.31384459461641	-0.160886181346013	0.216929075898307
1.03	0.077439356191798	0.338578636586433	-0.424069182510541	0.763308916610094	0.110671121240117	0.106070628074799	0.298164895993159	-0.313933616501983	-0.160925855304837	0.216870392012872
1.031	0.0775109849680525	0.338552318113443	-0.42388517361556	0.76347273240579	0.110654904219203	0.106150791902183	0.29828643144117	-0.314021108071454	-0.160965290533439	0.216811594344379
1.032	0.0775823548147188	0.33852534484487	-0.423700460011949	0.763636437273545	0.110638787018338	0.106230656980223	0.298407673042461	-0.314107069611905	-0.161004489638851	0.216752682928702
1.033	0.077653466720864	0.338497730080244	-0.423515048023756	0.763800024837483	0.110622773219229	0.106310220584845	0.298528618808269	-0.314191501648363	-0.161043455242677	0.216693657465191
1.034	0.0777243215277732	0.338469486848792	-0.423328944084533	0.763963489239287	0.110606866210582	0.106389480177934	0.298649266559666	-0.314274404870713	-0.161082190042478	0.216634517243706
1.035	0.0777949200244422	0.338440627948095	-0.4231421546067	0.764126825098931	0.1105910691656	0.10646843348436	0.298769613997714	-0.314355780068388	-0.161120696845362	0.216575261226232
1.036	0.077865262909734	0.338411165978412	-0.422954685858874	0.764290027473192	0.110575385052436	0.106547078466461	0.298889658839062	-0.314435628146951	-0.161158978679127	0.216515888231342
1.037	0.0779353506524207	0.338381113292785	-0.422766543896215	0.764453091983685	0.110559816664539	0.10662541325799	0.299009398836284	-0.314513950260503	-0.161197038875057	0.216456397077327
1.038	0.0780051834161052	0.338350481857325	-0.422577734508977	0.764616015014678	0.110544366626471	0.106703436105325	0.299128831698837	-0.314590747952474	-0.161234881023782	0.216396786603299
1.039	0.0780747611209143	0.338319283097218	-0.422388263218394	0.76477879376808	0.110529037401063	0.106781145356016	0.299247954997268	-0.314666023179179	-0.161272508974127	0.216337055617076
1.04	0.0781440835744203	0.338287527874511	-0.422198135319764	0.764941426162407	0.110513831301719	0.106858539520514	0.299366766063576	-0.314739778259476	-0.161309926917102	0.216277202829361
1.041	0.0782131505947945	0.338255226641063	-0.422007355879502	0.765103910628522	0.11049875043473	0.106935617354633	0.299485261982384	-0.314812015873661	-0.161347139355973	0.21621722678848
1.042	0.0782819620870012	0.338222389557383	-0.421815929658498	0.765266245897012	0.110483796563559	0.107012377916455	0.299603439773761	-0.314882739058804	-0.161384151026364	0.216157125862278
1.043	0.0783505180038052	0.338189026401509	-0.421623861053506	0.765428430890208	0.110468970959958	0.107088820615531	0.299721296662807	-0.314951951098154	-0.161420966973155	0.216096898293469
1.044	0.0784188182351563	0.338155146422085	-0.421431154142532	0.765590464697286	0.110454274266331	0.107164945176343	0.299838830158632	-0.315019655399465	-0.161457592592818	0.216036542257753
1.045	0.0784868625718808	0.338120758339913	-0.421237812819631	0.765752346600061	0.110439706452512	0.107240751483207	0.299956037903977	-0.315085855544391	-0.161494033405653	0.215976055898409
1.046	0.0785546507690708	0.338085870464543	-0.421043840883768	0.765914076225155	0.110425266945469	0.107316239465563	0.300072917567125	-0.315150555466875	-0.161530294834198	0.215915437334259
1.047	0.0786221826598022	0.338050490804548	-0.420849241968395	0.766075653763627	0.110410954768131	0.10739140909986	0.300189466862597	-0.315213759487883	-0.161566382252308	0.215854684578395
1.048	0.078689458245872	0.338014627136787	-0.42065401944991	0.766237080042901	0.110396768563775	0.107466260464987	0.30030568357372	-0.315275472135514	-0.161602301100547	0.215793795468647
1.049	0.0787564776457726	0.337978287036509	-0.420458176500582	0.766398356392146	0.110382706657769	0.107540793769584	0.300421565578947	-0.315335697982903	-0.161638056874456	0.215732767772484
1.05	0.0788232409049794	0.337941477842349	-0.420261716182704	0.7665594844297	0.110368767243211	0.107615009321752	0.300537110930779	-0.315394441648394	-0.161673655075756	0.215671599306755
1.051	0.0788897478181021	0.337904206585877	-0.420064641477906	0.766720465886667	0.110354948575922	0.107688907493631	0.300652317939171	-0.315451707847416	-0.161709101240609	0.215610287844454
1.052	0.0789559978834152	0.337866479956883	-0.419866955279156	0.766881302490723	0.11034124910425	0.107762488687334	0.300767185207146	-0.315507501353461	-0.161744400960854	0.215548830880527
1.053	0.0790219904333537	0.337828304285198	-0.419668660326816	0.767041995901723	0.11032766756402	0.107835753274592	0.300881711623918	-0.315561826918411	-0.161779559769989	0.215487225456016
1.054	0.0790877248146546	0.337789685548945	-0.419469759145666	0.767202547669061	0.110314203009144	0.107908701557863	0.300995896356067	-0.315614689284128	-0.161814583028749	0.21542546814019
1.055	0.0791532004148256	0.3377506294817	-0.419270254162812	0.76736295923364	0.110300854727795	0.107981333786049	0.301109738802661	-0.315666093270221	-0.161849475967844	0.215363555163758
1.056	0.0792184165639801	0.337711141693698	-0.419070147929027	0.76752323208863	0.110287622138681	0.108053650195612	0.301223238465493	-0.315716043855071	-0.161884243739295	0.2153014826454
1.057	0.0792833724906438	0.337671227716697	-0.418869443144094	0.767683368028097	0.110274504746166	0.108125651026142	0.301336394868919	-0.315764546235047	-0.16191889135441	0.21523924676806
1.058	0.0793480673976019	0.337630893018947	-0.418668142502448	0.767843369262431	0.11026150211085	0.108197336439014	0.301449207644022	-0.315811605841777	-0.161953423607333	0.215176843771229
1.059	0.0794125005670347	0.337590143001986	-0.418466248650176	0.768003238378919	0.110248613802782	0.108268706425461	0.301561676661966	-0.315857228287354	-0.161987845006418	0.215114269837281
1.06	0.0794766713903918	0.337548982956367	-0.418263764282383	0.768162978230272	0.11023583928781	0.108339760892034	0.301673802087033	-0.315901419293354	-0.162022159691921	0.215051521019424
1.061	0.0795405793280852	0.337507418007853	-0.418060692228043	0.768322591796732	0.110223177752133	0.108410499846465	0.301785584341753	-0.315944184679671	-0.162056371402887	0.214988593230656
1.062	0.0796042238345951	0.337465453129021	-0.417857035542718	0.768482082131206	0.110210628023791	0.108480923526208	0.301897024056476	-0.315985530395575	-0.162090483457831	0.214925482302703
1.063	0.0796676042715111	0.33742309321196	-0.417652797563934	0.768641452413904	0.110198188683131	0.108551032469846	0.302008122086723	-0.316025462561583	-0.162124498714232	0.214862184095981
1.064	0.079730719827367	0.337380343120912	-0.417447981801031	0.768800706014379	0.110185858271061	0.108620827497022	0.302118879579719	-0.316063987525903	-0.162158419655619	0.214798694532134
1.065	0.0797935694326311	0.337337207690806	-0.417242591800887	0.768959846562184	0.11017363545466	0.108690309625909	0.302229298026815	-0.316101111870111	-0.162192248634479	0.214735009522855
1.066	0.0798561517192487	0.337293691661153	-0.417036631148317	0.769118878002099	0.110161519084472	0.108759480060245	0.30233937927228	-0.316136842327648	-0.162225987987979	0.214671124874349
1.067	0.0799184650930103	0.337249799578748	-0.416830103459742	0.76927780453412	0.110149508167696	0.108828340204811	0.302449125438338	-0.316171185751408	-0.162259639913021	0.214607036192875
1.068	0.0799805078519322	0.337205535748426	-0.416623012259358	0.769436630518614	0.110137601778722	0.108896891572934	0.30255853879109	-0.316204149181945	-0.162293206426195	0.214542738861168
1.069	0.080042278270762	0.337160904216394	-0.416415360892161	0.769595360400684	0.110125798945986	0.108965135625324	0.302667621663198	-0.316235739858613	-0.162326689543837	0.214478228152176
1.07	0.0801037746269248	0.337115908748921	-0.416207152584595	0.769753998550521	0.110114098615765	0.109033073683155	0.302776376484453	-0.316265965145984	-0.162360091348901	0.214413499376224
1.071	0.0801649951562985	0.337070552857848	-0.415998390537852	0.769912549103896	0.110102499714007	0.109100706920531	0.302884805834296	-0.316294832503067	-0.162393413837033	0.214348547922708
1.072	0.0802259380528204	0.337024839884682	-0.415789077911071	0.770071015904844	0.110091001213539	0.1091680363252	0.302992912413583	-0.31632234948902	-0.162426658847111	0.214283369215289
1.073	0.0802866015925217	0.336978773078224	-0.415579217675544	0.770229402417152	0.110079602176982	0.109235062609655	0.303100698962832	-0.316348523761398	-0.162459828156053	0.214217958678918
1.074	0.0803469842295021	0.336932355608757	-0.4153688124739	0.770387711672052	0.110068301817652	0.109301786196956	0.303208168239508	-0.316373363090796	-0.16249292348996	0.214152311659162
1.075	0.0804070845614832	0.336885590535491	-0.415157864631222	0.77054594646359	0.110057099528996	0.109368207336575	0.30331532308469	-0.316396875330948	-0.162525946407845	0.214086423216687
1.076	0.0804669012390202	0.336838480762613	-0.414946376251032	0.770704109618564	0.110045994861702	0.109434326239451	0.303422166478302	-0.316419068313486	-0.162558898241465	0.214020288010897
1.077	0.0805264328757184	0.336791028970903	-0.414734349259321	0.77086220408867	0.110034987544081	0.109500143120022	0.303528701496119	-0.316439949775406	-0.1625917800701	0.213953900437032
1.078	0.080585677984847	0.336743237575113	-0.414521785405515	0.771020232905722	0.110024077532064	0.109565658151456	0.303634931224264	-0.316459527344341	-0.162624592638597	0.213887254848903
1.079	0.0806446349285729	0.336695108785736	-0.414308686258296	0.771178199080389	0.110013265007928	0.10963087144703	0.303740858705078	-0.316477808493721	-0.1626573363464	0.213820345740856
1.08	0.0807033018587749	0.336646644739815	-0.414095053209098	0.771336105511755	0.110002550372607	0.109695783085968	0.303846486900743	-0.316494800484121	-0.162690011357076	0.2137531679106
1.081	0.0807616767285761	0.336597847611607	-0.413880887523909	0.771493955005093	0.109991934298538	0.109760393084232	0.303951818657627	-0.316510510393811	-0.162722617672943	0.213685716552034
1.082	0.0808197574000105	0.33654871966288	-0.413666190404363	0.771651750340198	0.109981417765373	0.109824701353505	0.304056856681513	-0.316524945202707	-0.16275515516078	0.213617987201664
1.083	0.080877541741818	0.336499263243395	-0.413450962992799	0.771809494276127	0.109971001946751	0.109888707727438	0.30416160358504	-0.316538111770146	-0.162787623662314	0.213549975560503
1.084	0.0809350276687027	0.336449480758274	-0.413235206382283	0.771967189526085	0.109960688031922	0.10995241196855	0.304266062023254	-0.316550016720941	-0.162820023118346	0.213481677314471
1.085	0.0809922131677857	0.336399374620181	-0.413018921669264	0.772124838767249	0.10995047723695	0.110015813677423	0.304370234779032	-0.316560666441337	-0.162852353565681	0.213413088110863
1.086	0.0810490963580049	0.336348947196897	-0.41280211001537	0.772282444701043	0.109940370986585	0.110078912160318	0.304474124759823	-0.316570067206861	-0.162884615127264	0.213344203710291
1.087	0.0811056755512651	0.336298200728865	-0.41258477273604	0.772440010142237	0.109930370985066	0.11014170633095	0.304577734980745	-0.316578225269303	-0.162916808079834	0.213275020146698
1.088	0.0811619492311254	0.336247137258818	-0.412366911379533	0.772597538032387	0.109920479130815	0.110204194668659	0.304681068529038	-0.316585146855086	-0.162948932815422	0.213205533768177
1.089	0.0812179159649887	0.336195758685545	-0.412148527628757	0.772755031310296	0.10991069748493	0.110266375256729	0.304784128558311	-0.316590838138482	-0.162980989654907	0.213135741163291
1.09	0.0812735743296615	0.336144066884848	-0.411929623041954	0.772912492729636	0.109901028371381	0.110328245896469	0.304886918345515	-0.316595305178953	-0.163012978767617	0.213065639000534
1.091	0.0813289228844207	0.336092063717488	-0.411710198894288	0.77306992472586	0.10989147446298	0.110389804204801	0.304989441323143	-0.316598553787471	-0.163044900253149	0.212995223829296
1.092	0.081383960226433	0.336039750943294	-0.41149025617134	0.773227329336041	0.109882038763845	0.110451047649091	0.305091701080605	-0.316600589395274	-0.163076754124099	0.212924491946232
1.093	0.0814386850914757	0.335987130224154	-0.411269795566203	0.773384708189648	0.109872724577014	0.110511973582285	0.305193701389781	-0.316601417048816	-0.163108540118689	0.212853439433156
1.094	0.0814930964099381	0.335934203236297	-0.411048817453861	0.773542062584696	0.109863535505849	0.110572579327203	0.305295446214193	-0.316601041566078	-0.163140257555491	0.212782062322955
1.095	0.0815471933173988	0.335880971748195	-0.410827321935855	0.773699393572325	0.109854475445851	0.110632862292133	0.305396939661999	-0.316599467763151	-0.163171905330695	0.212710356727031
1.096	0.0816009751001725	0.335827437604009	-0.410605308977062	0.773856701993308	0.109845548579935	0.11069282007511	0.305498185941105	-0.316596700562637	-0.163203481958971	0.212638318890587
1.097	0.0816544410910624	0.335773602649133	-0.410382778505079	0.774013988453289	0.109836759383278	0.11075245052328	0.305599189370544	-0.31659274491854	-0.163234985599867	0.212565945236642
1.098	0.0817075906343765	0.335719468648596	-0.410159730441689	0.774171253229526	0.109828112569919	0.110811751687178	0.305699954425032	-0.316587605707781	-0.163266414083829	0.212493232416823
1.099	0.0817604231020574	0.335665037211324	-0.409936164756826	0.774328496179998	0.10981961295753	0.110870721673235	0.305800485735503	-0.31658128767249	-0.163297764931571	0.21242017740643
1.1	0.0818129378876227	0.335610309691806	-0.409712081517358	0.774485716755906	0.109811265298129	0.110929358571022	0.305900788000477	-0.316573795409312	-0.16332903540174	0.212346777604975
1.101	0.0818651343902551	0.335555287130431	-0.40948748089267	0.774642914097189	0.109803074171205	0.110987660544145	0.306000865893821	-0.316565133406964	-0.16336022259471	0.212273030818444
1.102	0.0819170119549103	0.335499970295019	-0.409262363182344	0.774800087087245	0.109795043975653	0.111045625969248	0.306100724059823	-0.316555306087453	-0.163391323556987	0.212198935163865
1.103	0.081968569771355	0.335444359771576	-0.409036728877682	0.774957234358416	0.109787178974398	0.111103253564469	0.306200367121789	-0.316544317877947	-0.163422335316504	0.212124489041963
1.104	0.0820198068366894	0.335388456092506	-0.408810578709295	0.775114354327447	0.109779483424554	0.111160542476629	0.306299799632551	-0.316532173303267	-0.163453254861215	0.21204969117012
1.105	0.0820707220466894	0.335332259876878	-0.408583913667651	0.775271445161238	0.109771961743848	0.111217492217064	0.306399026060418	-0.316518876959531	-0.163484079179897	0.211974540587167
1.106	0.0821213143375632	0.335275771821709	-0.408356734992023	0.775428504598472	0.10976461856255	0.111274102479683	0.306498050853386	-0.316504433385907	-0.163514805331387	0.211899036582958
1.107	0.0821715827111264	0.335218992507155	-0.408129044164257	0.775585529830176	0.109757458709339	0.111330373027092	0.306596878490661	-0.316488847004699	-0.163545430386851	0.211823178548946
1.108	0.0822215261419398	0.335161922252153	-0.407900842957135	0.775742517546052	0.10975048725152	0.111386303698786	0.306695513499875	-0.316472122188188	-0.163575951378454	0.211746965873623
1.109	0.0822711435217916	0.335104561165431	-0.407672133497939	0.7758994639784	0.109743709581795	0.111441894415	0.306793960463884	-0.316454263347303	-0.163606365403963	0.211670397973824
1.11	0.0823204336734769	0.335046909248177	-0.407442918230379	0.776056364895637	0.109737131505697	0.111497145078794	0.306892224020598	-0.31643527493222	-0.163636669689745	0.211593474355174
1.111	0.0823693953590873	0.334988966435068	-0.407213199726965	0.77621321573408	0.109730759258725	0.111552055442044	0.306990308883037	-0.316415161399504	-0.163666861504987	0.21151619460292
1.112	0.082418027279897	0.334930732621946	-0.406982980524002	0.776370011910077	0.109724599363071	0.111606625042532	0.30708821985386	-0.316393927247571	-0.163696938138898	0.211438558288159
1.113	0.0824663281128704	0.334872207708653	-0.406752263120187	0.776526749063717	0.109718658395711	0.111660853221516	0.307185961779467	-0.316371577022461	-0.163726896983809	0.211360564855905
1.114	0.0825142965714703	0.334813391624208	-0.4065210499988	0.776683423066998	0.109712942850606	0.111714739164162	0.307283539483495	-0.316348115207869	-0.163756735512816	0.211282213607995
1.115	0.0825619314348618	0.334754284339877	-0.406289343565895	0.776840029939486	0.109707459115014	0.111768281874366	0.30738095776678	-0.316323546147046	-0.163786451194654	0.211203503721339
1.116	0.0826092315324168	0.334694885933924	-0.40605714608615	0.776996565815696	0.109702213457794	0.111821480071594	0.307478221503315	-0.316297874031731	-0.163816041550198	0.211124434224175
1.117	0.0826561957437562	0.334635196698722	-0.405824459626471	0.777153026916161	0.109697211983803	0.111874332158362	0.307575335759425	-0.31627110283375	-0.163845504258705	0.211045004053213
1.118	0.0827028230578946	0.334575217172589	-0.405591285947728	0.777309409450086	0.109692460613346	0.111926836317808	0.307672305816443	-0.316243236243969	-0.163874837087491	0.210965212263381
1.119	0.0827491126428929	0.334514948028881	-0.405357626388189	0.777465709433958	0.109687965154227	0.111978990598143	0.307769137091974	-0.316214277704663	-0.163904037693159	0.210885058229412
1.12	0.0827950638476332	0.334454389890467	-0.405123481823006	0.777621922590788	0.109683731398626	0.112030792947542	0.307865835038235	-0.316184230434155	-0.163933103485414	0.210804541654954
1.121	0.0828406761262444	0.334393543203312	-0.404888852726052	0.777778044524697	0.109679765130215	0.112082241308049	0.30796240509094	-0.316153097430539	-0.163962031526833	0.210723662472839
1.122	0.0828859489933263	0.334332408234169	-0.404653739303479	0.777934070958113	0.109676072039017	0.112133333737497	0.308058852746778	-0.316120881551208	-0.163990818447744	0.210642420815654
1.123	0.0829308820804135	0.334270985097676	-0.404418141665409	0.77808999772021	0.109672657629881	0.112184068421681	0.308155183688418	-0.316087585633015	-0.164019460524473	0.210560817039892
1.124	0.0829754751673535	0.334209273697661	-0.404182059974884	0.778245820582765	0.109669527226924	0.11223444356619	0.308251403804644	-0.316053212562607	-0.164047953850231	0.21047885175868
1.125	0.0830197281036578	0.334147273683557	-0.403945494470964	0.778401535219857	0.109666686086131	0.112284457283154	0.308347519152625	-0.316017765294416	-0.164076294350644	0.210396525935992
1.126	0.0830636407389059	0.334084984542693	-0.403708445393392	0.778557137307072	0.109664139481788	0.112334107549876	0.308443535952494	-0.315981246854005	-0.164104477678771	0.210313841015158
1.127	0.0831072129486053	0.334022405681108	-0.403470912952666	0.778712622549943	0.109661892673889	0.112383392230123	0.308539460563438	-0.315943660327378	-0.164132499230819	0.210230798914863
1.128	0.0831504446821768	0.333959536396304	-0.403232897408267	0.778867986619971	0.109659950837146	0.112432309129932	0.308635299363215	-0.315905008815532	-0.164160354247896	0.210147401870744
1.129	0.0831933359575494	0.333896375858968	-0.402994399173669	0.779023225096721	0.109658319063623	0.112480856014467	0.308731058592212	-0.315865295401351	-0.164188037804338	0.210063652314967
1.13	0.0832358868836663	0.333832923107348	-0.402755418851917	0.779178333444942	0.109657002346975	0.11252903055643	0.308826744325344	-0.315824523201081	-0.164215544758963	0.209979552848883
1.131	0.0832780977893073	0.333769177001672	-0.402515957255495	0.779333307097667	0.109656005412669	0.112576830373754	0.308922362581099	-0.31578269543003	-0.16424286979098	0.209895106210291
1.132	0.0833199693072213	0.333705136173271	-0.402276015490631	0.779488141544233	0.109655332585772	0.112624253189695	0.309017919386285	-0.315739815398325	-0.16427000748026	0.209810315222369
1.133	0.0833615022828936	0.333640798967191	-0.402035595023168	0.779642832290966	0.109654987908153	0.112671296892249	0.309113420724535	-0.31569588654539	-0.164296952452605	0.209725182763224
1.134	0.0834026976263018	0.333576163411082	-0.401794697635879	0.779797374838805	0.109654975348216	0.112717959475845	0.309208872471252	-0.315650912562145	-0.164323699545305	0.209639711799716
1.135	0.0834435562438667	0.333511227253134	-0.40155332535883	0.779951764722372	0.109655298878515	0.112764239026798	0.309304280352525	-0.315604897460189	-0.164350243858638	0.209553905483783
1.136	0.0834840790723693	0.333445987987923	-0.401311480448256	0.780105997522691	0.109655962459343	0.112810133739089	0.309399649894633	-0.315557845508204	-0.164376580744899	0.209467767189577
1.137	0.0835242671792611	0.333380442826798	-0.40106916538601	0.780260068894423	0.109656970075683	0.112855641956085	0.309494986415991	-0.315509761072009	-0.164402705833352	0.209381300451723
1.138	0.0835641218691087	0.333314588685272	-0.400826382877996	0.780413974611296	0.10965832581888	0.112900762231525	0.309590295103225	-0.315460648457498	-0.164428615025639	0.209294508922859
1.139	0.0836036447417205	0.333248422228284	-0.400583135827005	0.780567710644193	0.109660033905665	0.11294549326611	0.309685581070952	-0.315410511854466	-0.164454304413529	0.209207396416438
1.14	0.0836428376337033	0.333181939969017	-0.400339427284148	0.780721273401673	0.109662098581675	0.11298983378942	0.309780849346965	-0.315359355388862	-0.164479770255292	0.209119967015399
1.141	0.0836817024739405	0.33311513837421	-0.400095260456065	0.780874660063184	0.109664523941469	0.11303378256079	0.309876104882911	-0.315307183245756	-0.164505009101279	0.209032225199666
1.142	0.083720241196757	0.333048013881838	-0.399850638791384	0.781027868709356	0.1096673137482	0.113077338348038	0.309971352617683	-0.315253999788914	-0.164530017939387	0.208944175895025
1.143	0.08375845569897	0.332980562886912	-0.399605566057369	0.781180898158077	0.109670471321353	0.113120499774255	0.3100665975006	-0.315199809586513	-0.164554794233675	0.208855824384764
1.144	0.0837963477761914	0.332912781832266	-0.399360046355496	0.78133374770337	0.10967399952814	0.113163265233479	0.310161844445571	-0.315144617346122	-0.164579335850151	0.208767176150021
1.145	0.0838339191131685	0.332844667312707	-0.399114084109682	0.781486416937308	0.109677900861295	0.113205632944514	0.310257098252317	-0.315088427839983	-0.164603640925776	0.208678236713533
1.146	0.0838711713622987	0.332776216033345	-0.398867684018771	0.781638905701859	0.109682177539857	0.113247600990928	0.310352363577279	-0.315031245885288	-0.164627707730208	0.208589011530253
1.147	0.0839081062725803	0.332707424720528	-0.398620850993526	0.781791214110672	0.109686831590449	0.113289167300187	0.310447644981432	-0.314973076387619	-0.164651534521901	0.20849950599935
1.148	0.0839447257608044	0.332638290179196	-0.398373590200247	0.781943342539835	0.10969186489785	0.113330329617266	0.310542946934843	-0.31491392442242	-0.164675119448193	0.208409725599347
1.149	0.0839810318392624	0.332568809439141	-0.398125907205464	0.782095291600831	0.10969727920932	0.113371085542776	0.310638273779541	-0.31485379533942	-0.164698460551294	0.208319676017511
1.15	0.0840170265618896	0.332498979782118	-0.39787780801659	0.782247062150915	0.109703076113272	0.113411432617461	0.310733629723856	-0.314792694837854	-0.164721555830771	0.208229363161783
1.151	0.0840527121260958	0.332428798649165	-0.397629298910452	0.782398655324041	0.109709257082417	0.113451368350983	0.310829018772715	-0.314730628958461	-0.16474440327868	0.20813879306261
1.152	0.084088090974899	0.332358263590341	-0.397380386177371	0.78255007260161	0.109715823602437	0.113490890222687	0.310924444599908	-0.314667604046273	-0.164767000857487	0.208047971750046
1.153	0.0841231657403575	0.33228737228356	-0.397131075907357	0.782701315908663	0.109722777277991	0.113529995715578	0.311019910521871	-0.314603626729425	-0.164789346419402	0.20795690514404
1.154	0.0841579390987359	0.332216122498682	-0.396881373850924	0.782852387623675	0.109730119834322	0.113568682347067	0.311115419574123	-0.314538703898268	-0.164811437611823	0.207865598944963
1.155	0.0841924136978397	0.332144511963493	-0.396631285368106	0.78300329048388	0.109737853057645	0.113606947710728	0.311210974523219	-0.314472842700496	-0.16483327187055	0.207774058631376
1.156	0.0842265922037014	0.332072538261623	-0.396380815462718	0.783154027417492	0.109745978766296	0.113644789559277	0.311306577780129	-0.314406050560442	-0.16485484652812	0.207682289656867
1.157	0.0842604773962257	0.332000198847194	-0.396129968899982	0.78330460132452	0.109754498824045	0.113682205865746	0.311402231399218	-0.314338335186716	-0.164876158893195	0.20759029769107
1.158	0.0842940722687903	0.331927491116164	-0.395878750306726	0.783455014957504	0.109763415092394	0.113719194830011	0.311497937201075	-0.314269704520456	-0.164897206187292	0.207498088738318
1.159	0.0843273800780303	0.331854412489784	-0.395627164142147	0.783605270956229	0.109772729261208	0.11375575484854	0.31159369684487	-0.314200166637973	-0.164917985531404	0.207405669177604
1.16	0.0843604042523015	0.331780960481085	-0.395375214639926	0.783755371860945	0.109782442671188	0.113791884470331	0.311689511790821	-0.314129729673766	-0.1649384941316	0.20731304578041
1.161	0.0843931482525078	0.33170713273697	-0.395122905841092	0.783905320057163	0.109792556271107	0.113827582440386	0.31178538324367	-0.314058401789017	-0.164958729394303	0.20722022565027
1.162	0.0844256155123416	0.33163292711162	-0.394870241675296	0.784055117759075	0.109803070715948	0.113862847857607	0.311881312163582	-0.313986191164209	-0.164978688858295	0.207127216085659
1.163	0.0844578093998174	0.331558341732204	-0.394617226032167	0.784204766982366	0.109813986495801	0.113897680269303	0.311977299330405	-0.31391310600204	-0.164998370190847	0.207034024446005
1.164	0.0844897331935801	0.331483374972079	-0.394363862806716	0.784354269431781	0.109825304012363	0.113932079573003	0.312073345378663	-0.313839154609723	-0.165017771260681	0.206940658057134
1.165	0.0845213900841898	0.331408025399598	-0.394110155904193	0.784503626438017	0.109837023652538	0.113966045837492	0.312169450785095	-0.313764345582638	-0.165036890153662	0.206847124197129
1.166	0.0845527831255921	0.33133229179171	-0.39385610921034	0.784652838977704	0.109849145884156	0.113999579252215	0.312265615843671	-0.313688687910313	-0.165055725197215	0.206753430205377
1.167	0.0845839151933841	0.331256173123187	-0.393601726569391	0.784801907652757	0.109861671264566	0.114032680228313	0.312361840637954	-0.313612190884731	-0.165074275043215	0.206659583571661
1.168	0.0846147890711187	0.331179668439774	-0.393347011825141	0.784950832705987	0.109874600346499	0.114065349420237	0.312458125025145	-0.313534863962352	-0.165092538707948	0.206565591826986
1.169	0.0846454075956639	0.331102776740996	-0.393091968900267	0.785099614118577	0.109887933598279	0.114097587556783	0.31255446866248	-0.313456716773309	-0.165110515518625	0.20647146236329
1.17	0.0846757737076889	0.331025497001413	-0.392836601816315	0.785248251629544	0.109901671394813	0.11412939526997	0.312650871058929	-0.313377759260193	-0.165128205073767	0.206377202356295
1.171	0.0847058903927685	0.330947828254184	-0.392580914663011	0.785396744678408	0.109915814040407	0.114160773023854	0.312747331611653	-0.313298001791252	-0.165145607289111	0.206282818781687
1.172	0.0847357605849985	0.330869769606307	-0.392324911604055	0.785545092402107	0.109930361721926	0.114191721104701	0.312843849620063	-0.313217455142475	-0.165162722423371	0.206188318493143
1.173	0.0847653870737697	0.330791320176844	-0.392068596877171	0.785693293677754	0.109945314375653	0.114222239695835	0.312940424272175	-0.31313613037617	-0.16517955102739	0.206093708293573
1.174	0.0847947724252875	0.330712479048524	-0.391811974723073	0.785841347110209	0.109960671573528	0.114252328954996	0.31303705463091	-0.313054038759252	-0.165196093942661	0.205998994959446
1.175	0.0848239189696667	0.330633245263686	-0.391555049304754	0.78598925092473	0.109976432484368	0.114281988989288	0.313133739664307	-0.31297119178846	-0.165212352347916	0.205904185268308
1.176	0.0848528289226011	0.330553617822426	-0.391297824688448	0.78613700281764	0.109992595928399	0.11431121983674	0.313230478286276	-0.31288760122071	-0.165228327699469	0.205809286034646
1.177	0.0848815045508312	0.330473595659453	-0.391040304909366	0.786284599893748	0.110009160517293	0.114340021559436	0.313327269368101	-0.312803279021283	-0.165244021638152	0.205714304116874
1.178	0.0849099481947798	0.330393177577992	-0.390782494057975	0.786432038822789	0.110026124793822	0.114368394393924	0.313424111745718	-0.31271823725242	-0.165259436017941	0.205619246415301
1.179	0.0849381621367623	0.330312362154376	-0.390524396264547	0.786579316099386	0.110043487297422	0.114396338854718	0.313521004257313	-0.312632488010384	-0.165274572933657	0.205524119949098
1.18	0.084966148459289	0.330231147685758	-0.390266015595195	0.786726428143252	0.110061246576529	0.114423855686995	0.313617945786158	-0.312546043498886	-0.165289434648617	0.205428932032544
1.181	0.0849939089871023	0.330149532193342	-0.390007355997852	0.786873371230072	0.110079401211672	0.114450945649122	0.313714935246129	-0.312458916137756	-0.165304023600946	0.205333690443098
1.182	0.0850214453158144	0.33006751342969	-0.38974842131706	0.787020141370948	0.110097949847428	0.114477609286832	0.313811971535669	-0.312371118554204	-0.165318342545366	0.205238403463149
1.183	0.0850487589162575	0.329985088893834	-0.389489215255066	0.787166734155921	0.110116891219567	0.114503846954912	0.313909053518641	-0.312282663439679	-0.165332394660058	0.205143079751922
1.184	0.0850758512470474	0.329902255870901	-0.389229741286493	0.787313144625242	0.110136224195083	0.114529659070382	0.314006180011982	-0.312193563386031	-0.165346183562348	0.2050477281269
1.185	0.0851027237816903	0.329819011458522	-0.388970002654917	0.787459367209292	0.110155947788719	0.114555046213346	0.314103349770315	-0.312103830893169	-0.165359713289135	0.20495235735954
1.186	0.0851293779945256	0.32973535256638	-0.388710002452825	0.787605395645903	0.110176061100971	0.114580008958929	0.314200561478098	-0.312013478564554	-0.165372988255549	0.204856975990857
1.187	0.0851558153832084	0.329651275897596	-0.388449743687377	0.787751222944827	0.110196563202655	0.114604547750164	0.314297813735293	-0.311922519275027	-0.165386013178658	0.204761592225503
1.188	0.085182037489945	0.329566777941064	-0.388189229259127	0.78789684151467	0.110217453037412	0.114628662917828	0.314395105020217	-0.311830966167763	-0.165398792966574	0.204666214003542
1.189	0.0852080458851602	0.329481855034189	-0.387928461897138	0.788042243250282	0.110238729317952	0.11465235472399	0.314492433652368	-0.31173883255946	-0.165411332621369	0.204570849177008
1.19	0.0852338421223131	0.329396503471846	-0.387667444159665	0.788187419467669	0.110260390394969	0.114675623405191	0.314589797809045	-0.311646131888829	-0.165423637190579	0.204475505633403
1.191	0.0852594276667793	0.329310719581079	-0.387406178468559	0.788332360869123	0.110282434219988	0.11469846921711	0.314687195558987	-0.311552877724074	-0.165435711761062	0.204380191287214
1.192	0.0852848038365757	0.329224499717576	-0.387144667091548	0.788477057508531	0.110304858457748	0.114720892475245	0.314784624861462	-0.311459083801062	-0.165447561517493	0.204284913952357
1.193	0.0853099717956032	0.32913784018576	-0.386882912076722	0.788621498675184	0.110327660647693	0.114742893562134	0.314882083566466	-0.311364764067072	-0.165459191780006	0.204189681170219
1.194	0.0853349325848507	0.329050737146271	-0.386620915198865	0.788765672872797	0.110350838317518	0.114764472847887	0.314979569389536	-0.311269932708106	-0.165470607900557	0.204094500098946
1.195	0.085359687169015	0.328963186611813	-0.386358677975792	0.788909567884119	0.110374389013177	0.114785630617327	0.315077079858886	-0.31117460415724	-0.165481815139074	0.203999377526876
1.196	0.0853842364919973	0.328875184562978	-0.386096201705168	0.789053170819036	0.110398310279895	0.114806367091608	0.315174612339015	-0.311078793055096	-0.165492818667423	0.203904319964396
1.197	0.0854085815122878	0.328786727092378	-0.385833487434635	0.789196468254339	0.110422599658997	0.114826682455391	0.315272164120904	-0.310982514163697	-0.165503623636992	0.203809333755586
1.198	0.0854327231609176	0.328697810505233	-0.385570535929456	0.789339446410988	0.110447254693009	0.114846576850561	0.315369732503886	-0.310885782270114	-0.165514235154822	0.203714425185829
1.199	0.0854566622596866	0.328608431360334	-0.385307347751175	0.789482091223402	0.110472272942012	0.114866050408904	0.315467314857129	-0.310788612099359	-0.165524658132438	0.203619600546572
1.2	0.0854803995230553	0.328518586410549	-0.38504392337579	0.789624388376663	0.110497652052696	0.11488510332662	0.315564908623529	-0.310691018294308	-0.165534897204587	0.203524866176808
1.201	0.0855039356175757	0.328428272460198	-0.38478026319123	0.789766323381377	0.110523389834638	0.114903735883135	0.31566251124052	-0.310593015513515	-0.165544956803579	0.20343022850153
1.202	0.0855272711815974	0.328337486264973	-0.384516367388748	0.789907881609182	0.110549484284828	0.114921948374455	0.3157601200586	-0.3104946185822	-0.165554841206529	0.203335694012786
1.203	0.0855504068175926	0.328246224580271	-0.384252235928618	0.790049048215618	0.110575933515854	0.114939741069911	0.315857732353072	-0.310395842588993	-0.165564554576693	0.203241269219636
1.204	0.085573343053453	0.328154484270063	-0.383987868654383	0.790189807998439	0.110602735607752	0.114957114242494	0.315955345375181	-0.310296702898892	-0.165574101104123	0.20314696064929
1.205	0.0855960802771091	0.328062262336344	-0.383723265408813	0.790330145329587	0.110629888546036	0.114974068170423	0.316052956326329	-0.310197215113815	-0.165583485032571	0.203052774878713
1.206	0.0856186187178018	0.327969555888978	-0.383458426057239	0.790470044252237	0.110657390237276	0.114990603083763	0.316150562309214	-0.310097395017801	-0.165592710501625	0.202958718519523
1.207	0.0856409584805409	0.327876362094373	-0.383193350512856	0.790609488655222	0.110685238490655	0.115006719193891	0.31624816035174	-0.309997258548298	-0.165601781487716	0.202864798155303
1.208	0.0856630996403104	0.327782678122792	-0.382928038781154	0.790748462338552	0.110713431056237	0.115022416796541	0.316345747424058	-0.309896821835637	-0.165610701908507	0.202771020271433
1.209	0.0856850423989354	0.327688501141959	-0.382662490911203	0.790886948956781	0.110741965728572	0.115037696259271	0.316443320391176	-0.309796101299966	-0.165619475706461	0.202677391186559
1.21	0.0857067871520964	0.327593828360662	-0.382396706885776	0.791024931966411	0.110770840399867	0.115052557905134	0.316540875974304	-0.309695113739062	-0.165628106889884	0.202583917025806
1.211	0.0857283343909728	0.327498657083969	-0.382130686585796	0.791162394591756	0.11080005303409	0.11506700195953	0.316638410757335	-0.309593876342925	-0.165636599581277	0.202490603733975
1.212	0.0857496845859536	0.3274029847553	-0.381864429774032	0.791299319734841	0.110829601613785	0.115081028545557	0.316735921235738	-0.309492406604978	-0.165644958016633	0.202397457033322
1.213	0.0857708381838146	0.327306808999617	-0.381597935991973	0.791435689878622	0.110859484205308	0.115094637623955	0.316833403869219	-0.30939072220963	-0.165653186481436	0.202304482331947
1.214	0.085791795714696	0.327210127616948	-0.38133120449957	0.791571487154135	0.110889699175552	0.115107828941474	0.316930855057898	-0.309288841001102	-0.165661289317719	0.202211684732984
1.215	0.0858125578912773	0.32711293849653	-0.381064234360802	0.791706693589674	0.110920245320747	0.115120602110921	0.317028271044732	-0.309186780973191	-0.16566927101551	0.202119069181782
1.216	0.0858331255999702	0.327015239566716	-0.380797024531799	0.791841291328154	0.110951121777228	0.115132956741979	0.317125647829715	-0.309084560211491	-0.165677136140543	0.202026640601744
1.217	0.0858534998233208	0.326917028850012	-0.380529573870259	0.791975262671987	0.110982327892088	0.115144892447361	0.31722298115717	-0.308982196825108	-0.165684889077692	0.201934403941512
1.218	0.0858736815676796	0.32681830456692	-0.38026188114253	0.792108590065928	0.111013863196903	0.115156408758181	0.317320266563679	-0.308879708900528	-0.165692533958906	0.201842364173614
1.219	0.0858936718193908	0.32671906518395	-0.379993945013637	0.792241256140622	0.111045727480952	0.115167505071484	0.317417499441234	-0.30877711452848	-0.165700074832778	0.201750526270004
1.22	0.0859134715265836	0.326619309390937	-0.379725763987899	0.792373243738821	0.111077920847465	0.11517818061575	0.317514675071337	-0.308674431889975	-0.165707515657631	0.201658895205313
1.221	0.0859330815629777	0.32651903609804	-0.379457336406585	0.792504535847331	0.111110443587191	0.115188434451713	0.31761178861675	-0.308571679280251	-0.165714860067852	0.201567476024583
1.222	0.0859525026548435	0.326418244451827	-0.379188660545	0.792635115542762	0.111143295957108	0.115198265563586	0.317708835141246	-0.308468875085062	-0.165722111310273	0.201476273888895
1.223	0.0859717353902246	0.326316933802301	-0.37891973471992	0.792764965969204	0.111176478079469	0.115207672921194	0.31780580968087	-0.308366037795977	-0.165729272350282	0.201385294046726
1.224	0.0859907803466974	0.326215103629561	-0.378650557353434	0.79289407029141	0.111209989957595	0.115216655448166	0.317902707302367	-0.30826318598427	-0.165736345871493	0.201294541820684
1.225	0.0860096381953326	0.326112753500705	-0.378381126984649	0.793022411747276	0.111243831551134	0.115225212043018	0.317999523160963	-0.30816033819883	-0.165743334248124	0.201204022612973
1.226	0.0860283097620045	0.326009883097239	-0.378111442203249	0.793149973787573	0.111278002922185	0.115233341692131	0.318096252554063	-0.308057512906197	-0.165750239588491	0.201113741794536
1.227	0.086046796084531	0.325906492276414	-0.377841501516476	0.793276740129848	0.1113125043455	0.11524104355186	0.318192890868174	-0.307954728522294	-0.165757063700069	0.201023704445534
1.228	0.0860650984068235	0.325802581103353	-0.377571303255645	0.793402694766219	0.111347336286341	0.115248316912937	0.318289433448274	-0.307852003500681	-0.165763808020202	0.200933915129247
1.229	0.0860832180751987	0.32569814982422	-0.37730084555686	0.79352782202004	0.111382499307682	0.115255161063509	0.318385875568094	-0.307749356401908	-0.165770473717709	0.20084437787149
1.23	0.0861011563854981	0.325593198804643	-0.377030126319862	0.793652106602132	0.111417993952031	0.115261575174069	0.318482212510363	-0.307646805859172	-0.16577706185713	0.20075509626353
1.231	0.0861189145254862	0.325487728469254	-0.376759143148237	0.793775533592062	0.111453820650743	0.115267558326466	0.318578439592162	-0.307544370477308	-0.165783573341739	0.200666073552705
1.232	0.0861364936648155	0.325381739255954	-0.376487893342631	0.79389808831692	0.111489979745857	0.115273109648004	0.318674552129352	-0.307442068768128	-0.165790008735766	0.200577312705766
1.233	0.0861538950480818	0.325275231605332	-0.376216373913377	0.79401975622617	0.111526471576076	0.115278228345677	0.318770545440939	-0.30733991913086	-0.165796368279341	0.200488816374963
1.234	0.0861711199776944	0.325168205984643	-0.375944581604987	0.794140522938046	0.111563296525147	0.115282913581138	0.31886641484294	-0.307237939870789	-0.165802652017955	0.200400586768497
1.235	0.0861881696923668	0.325060662896226	-0.375672513013895	0.794260374384168	0.111600455017686	0.115287164404754	0.318962155586647	-0.307136149237215	-0.165808859803973	0.200312625637553
1.236	0.0862050452421583	0.324952602867845	-0.375400164755602	0.794379296830061	0.111637947501622	0.115290979829375	0.319057762859186	-0.307034565412882	-0.165814991283886	0.200224934414439
1.237	0.0862217474747753	0.324844026501737	-0.375127533534383	0.794497276843628	0.111675774436428	0.115294358867785	0.31915323188501	-0.306933206545948	-0.16582104604917	0.200137514351353
1.238	0.0862382771352944	0.324734934546471	-0.374854616132029	0.794614301367819	0.111713936254061	0.115297300525059	0.319248557985861	-0.30683209092371	-0.16582702370883	0.20005036662567
1.239	0.0862546350197767	0.324625327861588	-0.374581409376739	0.794730357794173	0.111752433329897	0.115299803915958	0.319343736545325	-0.306731237092703	-0.165832923698885	0.199963492403074
1.24	0.0862708220586352	0.324515207326383	-0.374307910068709	0.794845433948337	0.111791266045352	0.115301868426738	0.319438762966664	-0.306630663790124	-0.165838745205524	0.199876892868543
1.241	0.0862868392368156	0.324404573861224	-0.374034114937977	0.794959518054918	0.111830434887674	0.115303493694407	0.319533632673621	-0.306530389858032	-0.16584448738686	0.199790569252799
1.242	0.0863026875083374	0.324293428588692	-0.373760020694061	0.795072598697367	0.111869940533828	0.115304679492802	0.319628341151185	-0.30643043423077	-0.165850149531558	0.199704522849825
1.243	0.0863183678467747	0.32418177297296	-0.373485624084398	0.795184664795733	0.111909783931306	0.115305425762011	0.319722883989514	-0.306330815938434	-0.165855731033033	0.199618755012058
1.244	0.0863338813184019	0.32406960881477	-0.373210921920947	0.795295705681542	0.111949966295214	0.115305732677237	0.31981725689279	-0.306231554122586	-0.165861231405433	0.199533267055236
1.245	0.0863492291024864	0.323956938200472	-0.372935911114388	0.795405711155624	0.111990488981021	0.115305600564304	0.319911455672748	-0.30613266804663	-0.165866650355958	0.199448060100507
1.246	0.0863644125037491	0.323843763479435	-0.372660588716021	0.795514671387154	0.11203135335529	0.1153050298068	0.320005476265135	-0.306034177100815	-0.165871987793724	0.19936313496844
1.247	0.0863794329831381	0.32373008721469	-0.372384951900596	0.795622576826896	0.112072560739769	0.115304020842587	0.320099314751649	-0.305936100788025	-0.165877243896153	0.199278492128757
1.248	0.0863942922032911	0.323615912106207	-0.372108997881137	0.795729418251156	0.112114112392425	0.115302574110065	0.320192967315302	-0.305838458631907	-0.165882419281972	0.199194131654486
1.249	0.0864089920051996	0.32350124090289	-0.371832723877805	0.795835186761063	0.112156009558465	0.115300689947073	0.320286430120499	-0.305741270094636	-0.165887514956569	0.199110053149095
1.25	0.0864235342877418	0.323386076278555	-0.371556127165602	0.795939873660343	0.112198253581895	0.115298368496715	0.32037969923082	-0.305644554569028	-0.165892531909277	0.199026255694955
1.251	0.0864379209497924	0.323270420702813	-0.371279205097693	0.796043470332919	0.112240845905768	0.11529560958881	0.320472770678233	-0.305548331367061	-0.165897470788702	0.198942737904258
1.252	0.0864521539900327	0.323154276415217	-0.371001955137683	0.796145968218884	0.112283787946187	0.115292412712202	0.320565640624587	-0.305452619729929	-0.165902331869064	0.198859498022282
1.253	0.0864662356352417	0.323037645522455	-0.370724374956046	0.796247358850524	0.112327081022994	0.11528877719242	0.320658305446387	-0.305357438882213	-0.165907115016605	0.198776534025956
1.254	0.0864801683394989	0.322920530087984	-0.370446462493409	0.796347633885885	0.112370726340464	0.115284702405157	0.320750761715918	-0.305262808013942	-0.165911819606666	0.19869384377346
1.255	0.0864939546629932	0.322802932166996	-0.370168215925494	0.796446785158927	0.112414724883637	0.115280187869493	0.320843006142758	-0.305168746173561	-0.165916444611983	0.198611425167803
1.256	0.0865075971582421	0.322684853881501	-0.369889633612589	0.79654480472466	0.112459077329055	0.115275233299948	0.320935035480254	-0.305075272166027	-0.165920988733942	0.19852927621535
1.257	0.086521098363193	0.322566297508286	-0.369610714123443	0.796641684883819	0.112503784083372	0.115269838607556	0.321026846464013	-0.304982404504988	-0.165925450355618	0.198447395014724
1.258	0.0865344608866741	0.322447265435495	-0.369331456289844	0.796737418233904	0.11254884531551	0.115264003846308	0.321118435860047	-0.304890161476208	-0.165929827494343	0.198365779734716
1.259	0.0865476874765621	0.322327760041656	-0.369051859172743	0.796831997690052	0.112594260940891	0.115257729280713	0.321209800532462	-0.304798561283319	-0.165934117896942	0.198284428523742
1.26	0.0865607810060304	0.322207783677953	-0.368771921967562	0.796925416430095	0.11264003068429	0.11525101550082	0.321300937462935	-0.304707622138324	-0.165938319036223	0.198203339377154
1.261	0.0865737444199871	0.322087338733286	-0.368491643997154	0.797017667880382	0.112686154128444	0.115243863407914	0.321391843808361	-0.304617362302471	-0.165942427936844	0.198122510109961
1.262	0.0865865806794768	0.321966427676861	-0.36821102478093	0.797108745786943	0.112732630591552	0.115236274189761	0.321482516985641	-0.30452780015098	-0.165946441107473	0.198041938516087
1.263	0.08659929270332	0.321845053093186	-0.367930064065176	0.797198644262698	0.112779458993297	0.115228249381565	0.321572954667608	-0.304438954233966	-0.165950354679802	0.19796162261541
1.264	0.0866118833737536	0.32172321769646	-0.367648761767744	0.797287357804529	0.112826637845363	0.115219790899985	0.321663154716603	-0.304350843273879	-0.165954164562626	0.197881560791353
1.265	0.0866243556561741	0.321600924233958	-0.367367117861807	0.797374881349794	0.112874165219714	0.115210900957642	0.321753115136469	-0.304263486128316	-0.165957866531317	0.197801751723643
1.266	0.0866367127277215	0.321478175327981	-0.367085132313793	0.797461210308731	0.112922038640911	0.115201581940849	0.32184283404526	-0.304176901830001	-0.16596145637342	0.197722194176803
1.267	0.0866489580116056	0.321354973432177	-0.366802805123411	0.797546340534411	0.112970255051188	0.115191836334037	0.321932309665216	-0.304091109649909	-0.165964930013413	0.197642886756218
1.268	0.0866610951404006	0.321231320946206	-0.366520136328927	0.797630268279488	0.113018810887206	0.115181666599081	0.322021540339918	-0.304006129065394	-0.165968283474016	0.19756382770158
1.269	0.0866731279158278	0.321107220375416	-0.366237125899403	0.797712990101224	0.113067702157931	0.115171074994554	0.322110524582741	-0.303921979735098	-0.165971512907896	0.197485014771944
1.27	0.086685060280258	0.320982674380719	-0.365953773631856	0.797794502688312	0.113116924520276	0.115160063477352	0.322199261096347	-0.303838681537134	-0.165974614800504	0.197406445299107
1.271	0.0866968962679555	0.32085768567039	-0.36567007918559	0.797874802709219	0.113166473414434	0.115148633746131	0.322287748715069	-0.303756254508474	-0.165977585990053	0.197328116349791
1.272	0.0867086399549375	0.320732256855198	-0.365386042211463	0.797953886811965	0.113216344187742	0.115136787371954	0.322375986357003	-0.303674718659756	-0.165980423467496	0.19725002483365
1.273	0.0867202954539518	0.320606390381393	-0.365101662391206	0.79803175177424	0.113266532134832	0.115124525898818	0.322463973027167	-0.303594093899798	-0.165983124323997	0.197172167580924
1.274	0.086731866942248	0.320480088574913	-0.364816939331457	0.798108394619897	0.113317032452404	0.115111850803475	0.322551707811155	-0.30351440013828	-0.165985685875235	0.19709454144146
1.275	0.0867433586756565	0.320353353744799	-0.364531872484322	0.798183812615186	0.113367840143584	0.115098763350253	0.322639189805722	-0.303435657328486	-0.165988105715135	0.197017143273869
1.276	0.0867547749686127	0.320226188242471	-0.364246461213737	0.7982580032541	0.113418949982846	0.115085264467456	0.322726417987761	-0.303357885325083	-0.165990381706097	0.196939969799839
1.277	0.0867661201684269	0.32009859446446	-0.363960704927631	0.798330964270145	0.113470356527368	0.115071354724427	0.322813391163453	-0.303281103716461	-0.165992512033439	0.196863017515247
1.278	0.0867773986528574	0.319970574837626	-0.363674603104341	0.798402693631269	0.113522054073347	0.115057034446023	0.322900108041994	-0.303205331817569	-0.165994495210448	0.196786282770217
1.279	0.0867886148168666	0.319842131814709	-0.363388155124485	0.798473189468726	0.113574036620642	0.115042303912783	0.322986567253119	-0.3031305887623	-0.165996329927641	0.196709761926109
1.28	0.0867997730122564	0.319713267903738	-0.363101360137859	0.79854244995068	0.113626297924739	0.11502716347076	0.323072767300439	-0.303056893481817	-0.165998014958851	0.19663345150789
1.281	0.086810877491737	0.319583985721367	-0.362814217215576	0.798610473292756	0.113678831584857	0.115011613505046	0.32315870659381	-0.302984264590807	-0.165999549230562	0.196557348294125
1.282	0.0868219323995332	0.319454288045368	-0.362526725566507	0.798677257966885	0.113731631032815	0.114995654402338	0.323244383502849	-0.302912720373216	-0.166000931799639	0.196481449241577
1.283	0.0868329417794654	0.319324177841541	-0.362238884522745	0.798742802816506	0.113784689379286	0.114979286492745	0.323329796330482	-0.302842278835416	-0.166002161703697	0.196405751346707
1.284	0.0868439096041206	0.319193658262523	-0.361950693403279	0.79880710690384	0.11383799932318	0.114962509948275	0.323414943257946	-0.302772957712453	-0.166003237967247	0.196330251601032
1.285	0.0868548398345374	0.319062732618515	-0.361662151464096	0.798870169310281	0.11389155323007	0.114945324729234	0.323499822327461	-0.302704774522212	-0.166004159756549	0.19625494695834
1.286	0.0868657364624875	0.318931404318695	-0.361373257928918	0.798931989056915	0.113945343178386	0.114927730566397	0.323584431466	-0.30263774672719	-0.166004926406586	0.196179834295683
1.287	0.0868766034831066	0.318799676798826	-0.361084012007194	0.798992565033405	0.113999360926398	0.114909726976706	0.323668768510463	-0.30257189186374	-0.166005537277474	0.1961049104678
1.288	0.0868874448073231	0.318667553456682	-0.360794412864122	0.799051895907606	0.114053597940452	0.114891313366462	0.323752831215352	-0.302507227522574	-0.166005991618519	0.196030172401914
1.289	0.0868982642106177	0.318535037656575	-0.360504459583466	0.799109980083272	0.11410804542802	0.11487248914188	0.323836617274007	-0.302443771223829	-0.16600628846206	0.195955617135031
1.29	0.0869090653754504	0.318402132776975	-0.360214151177276	0.799166815634966	0.11416269430968	0.114853253773011	0.323920124337115	-0.302381540317363	-0.166006426482278	0.195881241806675
1.291	0.086919851978005	0.318268842197197	-0.359923486657348	0.799222400229812	0.11421753523258	0.114833606884974	0.324003349988227	-0.302320551935277	-0.166006403995448	0.195807043617795
1.292	0.0869306277611729	0.318135169264665	-0.359632465123361	0.799276731177892	0.114272558663741	0.114813548328416	0.324086291709675	-0.302260822952663	-0.166006219194476	0.195733019719091
1.293	0.086941396508077	0.31800111729971	-0.35934108575243	0.799329805599212	0.114327754985919	0.11479307810459	0.324168946887857	-0.302202370051413	-0.166005870305623	0.195659167108132
1.294	0.0869521618827225	0.317866689592107	-0.359049347662286	0.799381620571425	0.114383114534334	0.114772196205541	0.324251312826802	-0.302145209938598	-0.166005355510387	0.195585482678119
1.295	0.0869629272851837	0.317731889424605	-0.358757249781963	0.799432173163412	0.114438627598489	0.114750902516999	0.324333386732085	-0.302089359459952	-0.166004672895248	0.195511963420938
1.296	0.0869736958266065	0.317596720185964	-0.358464790834711	0.799481460323542	0.114494284419392	0.114729196844166	0.324415165735552	-0.302034835427529	-0.166003820530465	0.195438606652538
1.297	0.0869844704000412	0.317461185460188	-0.358171969395494	0.799529478735533	0.114550075135472	0.114707079022148	0.324496646973349	-0.301981654408379	-0.166002796458132	0.195365410112646
1.298	0.0869952538340308	0.317325288999101	-0.357878783911174	0.799576224786069	0.114605989691923	0.114684549006362	0.324577827581167	-0.301929832687194	-0.166001598587022	0.195292371917641
1.299	0.087006049025856	0.317189034675501	-0.357585232649798	0.799621694516786	0.114662017840032	0.114661606846006	0.324658704590095	-0.301879386311825	-0.166000224770907	0.195219490442599
1.3	0.087016858925925	0.317052426428604	-0.357291313671962	0.799665883474135	0.114718149252617	0.114638252524543	0.324739274874326	-0.301830331118012	-0.16599867302322	0.195146764197588
1.301	0.0870276864437417	0.316915468185676	-0.356997024850449	0.799708786711858	0.114774373615144	0.114614485834462	0.324819535220468	-0.301782682721363	-0.165996941555638	0.195074191811094
1.302	0.0870385343887268	0.316778163884935	-0.356702363882937	0.799750398985803	0.11483068066474	0.11459030646491	0.324899482419922	-0.301736456487248	-0.165995028709534	0.195001772214634
1.303	0.0870494054582324	0.316640517529752	-0.356407328284817	0.799790714886325	0.114887060307236	0.114565714144776	0.324979113302411	-0.301691667531987	-0.165992933014578	0.194929504910105
1.304	0.0870603022574874	0.316502533105072	-0.356111915375221	0.799829728914328	0.114943502754979	0.114540708634951	0.325058424747055	-0.301648330806815	-0.165990653254774	0.194857390055494
1.305	0.087071227283925	0.316364214444036	-0.355816122338999	0.799867435584999	0.114999998499697	0.114515289655063	0.325137413687717	-0.301606461201806	-0.165988188392639	0.194785428258413
1.306	0.0870821828279747	0.316225565172351	-0.355519946395129	0.799903829415022	0.115056538140433	0.114489456824066	0.325216077102041	-0.30156607360128	-0.165985537535594	0.194713620229729
1.307	0.0870931708462478	0.316086588737188	-0.355223384889938	0.799938904758413	0.115113112212275	0.114463209595338	0.325294411965573	-0.30152718292207	-0.165982700044567	0.194641966505236
1.308	0.0871041928855248	0.315947288476647	-0.35492643522346	0.799972655662845	0.115169711094605	0.114436547230423	0.325372415139867	-0.301489804107004	-0.165979675543753	0.194570467373364
1.309	0.0871152501156133	0.315807667672848	-0.354629094793598	0.80000507585347	0.115226325022501	0.114409468822802	0.325450083260921	-0.301453952029613	-0.16597646380935	0.194499123033919
1.31	0.0871263434463889	0.315667729609653	-0.354331361036609	0.800036158838257	0.115282944146137	0.114381973316613	0.325527412722627	-0.301419641448245	-0.16597306480031	0.194427933796345
1.311	0.0871374736411825	0.315527477646781	-0.354033231440309	0.800065898056724	0.115339558531446	0.114354059486766	0.325604399723007	-0.301386887105688	-0.16596947876138	0.194356900117793
1.312	0.0871486413568242	0.315386915218091	-0.353734703513931	0.800094286974637	0.11539615813993	0.114325725881497	0.325681040277833	-0.301355703822878	-0.165965706185021	0.194286022507744
1.313	0.0871598470333467	0.315246045743516	-0.353435774762563	0.800121319130704	0.115452732908056	0.114296970791948	0.325757330226689	-0.301326106452278	-0.165961747737588	0.194215301427778
1.314	0.0871710907030334	0.315104872540675	-0.353136442648874	0.800146988166556	0.115509272855076	0.114267792341787	0.325833265310988	-0.301298109758742	-0.165957604242032	0.194144737304206
1.315	0.0871823719751493	0.314963398767737	-0.352836704564274	0.800171287800364	0.115565768094427	0.114238188654506	0.325908841273114	-0.301271728352865	-0.165953276618239	0.194074330649154
1.316	0.0871936902188572	0.314821627419826	-0.352536557818135	0.800194211778961	0.115622208830411	0.114208157938722	0.325984053916098	-0.301246976674914	-0.165948765794858	0.194004082151212
1.317	0.087205044690163	0.314679561369676	-0.35223599957789	0.800215753855341	0.11567858544444	0.114177698450331	0.326058899124244	-0.301223868972776	-0.165944072684748	0.193933992705533
1.318	0.0872164345295866	0.314537203380075	-0.35193502675405	0.800235907713439	0.115734888623012	0.114146808466427	0.326133372797739	-0.301202419279584	-0.165939198161031	0.193864063451565
1.319	0.087227858754743	0.314394556090601	-0.351633635934899	0.800254666871429	0.115791109461322	0.114115486376997	0.326207470728164	-0.301182641369622	-0.165934142941762	0.193794295774475
1.32	0.0872393162928333	0.314251622036208	-0.351331823464099	0.800272024714973	0.11584723952525	0.114083730780943	0.326281188551706	-0.301164548722045	-0.165928907474362	0.193724691252637
1.321	0.0872508060203447	0.314108403703232	-0.351029585584307	0.800287974656826	0.115903270856375	0.114051540449457	0.326354521831946	-0.301148154591642	-0.165923491918711	0.193655251688733
1.322	0.0872623267772779	0.313964903599301	-0.350726918517214	0.800302510359039	0.115959195936452	0.114018914245051	0.32642746618656	-0.301133472064131	-0.165917896116421	0.19358597921785
1.323	0.0872738773261636	0.313821124299389	-0.350423818463977	0.800315625969759	0.11601500764756	0.113985851084129	0.326500017305258	-0.301120513947731	-0.165912119440383	0.193516876362648
1.324	0.0872854562791205	0.313677068435186	-0.350120281580018	0.800327316212394	0.116070699195084	0.113952349934608	0.326572170840761	-0.301109292713936	-0.165906160708235	0.193447946078815
1.325	0.0872970620706378	0.313532738661237	-0.34981630400274	0.800337576258657	0.116126263980702	0.113918409873705	0.326643922341842	-0.30109982062446	-0.165900018365115	0.193379191820632
1.326	0.0873086929768103	0.313388137679539	-0.349511881932036	0.80034640152606	0.116181695498033	0.113884030160645	0.326715267290605	-0.301092109850835	-0.165893690745319	0.193310617547299
1.327	0.0873203471069698	0.313243268299675	-0.349207011682074	0.800353787521279	0.11623698726375	0.11384921026489	0.32678620114244	-0.301086172505001	-0.165887176122036	0.193242227657508
1.328	0.0873320224286775	0.313098133426773	-0.348901689664959	0.800359729773881	0.116292132793896	0.113813949873312	0.326856719346312	-0.301082020604717	-0.1658804726286	0.193174026893285
1.329	0.0873437169349819	0.312952735998966	-0.348595912381989	0.800364223880837	0.116347125666233	0.113778248836724	0.326926817402987	-0.301079665977566	-0.165873578228997	0.193106020211754
1.33	0.087355428804391	0.312807078926976	-0.348289676527495	0.800367265649811	0.116401959606116	0.113742107074952	0.326996490905043	-0.30107912017074	-0.165866490703767	0.19303821258897
1.331	0.0873671563466412	0.312661165004869	-0.347982979101902	0.800368851235412	0.116456628563649	0.113705524577747	0.327065735481758	-0.301080394409334	-0.165859207636079	0.192970608822238
1.332	0.0873788978083233	0.312514996808697	-0.34767581737529	0.800368977163804	0.116511126787411	0.113668501460422	0.327134546742553	-0.301083499636441	-0.165851726446771	0.192903213430994
1.333	0.0873906512155234	0.312368576624455	-0.347368188864639	0.800367640302241	0.116565448820445	0.113631037956852	0.327202920279992	-0.301088446589174	-0.165844044422732	0.192836030682562
1.334	0.0874024143326186	0.312221906426437	-0.347060091477646	0.800364837800042	0.116619589454108	0.113593134375695	0.327270851628094	-0.301095245771758	-0.165836158696169	0.192769064757014
1.335	0.0874141847299628	0.312074987935708	-0.346751523613416	0.800360566942132	0.116673543733256	0.113554791057053	0.327338336168369	-0.301103907348285	-0.165828066294563	0.192702319945494
1.336	0.0874259598537265	0.311927822743831	-0.346442484088828	0.800354825005168	0.116727306939919	0.113516008356925	0.327405369083683	-0.301114441096488	-0.165819764318301	0.192635800702974
1.337	0.0874377370674227	0.311780412434965	-0.346132971993969	0.800347609252044	0.116780874501782	0.113476786688668	0.327471945362255	-0.301126856474674	-0.165811250076277	0.192569511555008
1.338	0.0874495137595413	0.311632758678503	-0.345822986511721	0.80033891704556	0.116834241913907	0.113437126558672	0.327538059815709	-0.301141162733327	-0.165802521065853	0.192503457003831
1.339	0.0874612874686271	0.311484863313305	-0.345512526714461	0.800328745997308	0.116887404713504	0.113397028532745	0.327603707119494	-0.301157368955138	-0.16579357489591	0.1924376415468
1.34	0.0874730559233895	0.311336728378915	-0.345201591442468	0.800317094079605	0.116940358443502	0.113356493191578	0.327668881867792	-0.301175483997078	-0.165784409266469	0.192372069813209
1.341	0.0874848170065445	0.311188356062782	-0.344890179332604	0.800303959681102	0.116993098580746	0.113315521179639	0.327733578609964	-0.301195516424961	-0.165775021977739	0.19230674670734
1.342	0.0874965686576504	0.311039748656357	-0.344578288942071	0.800289341650551	0.117045620475768	0.113274113357343	0.32779779185409	-0.301217474503942	-0.165765410897551	0.192241677465444
1.343	0.0875083087541798	0.310890908558484	-0.344265918850758	0.800273239298758	0.117097919331106	0.113232270931411	0.327861516057662	-0.301241366210377	-0.165755573963668	0.192176867693082
1.344	0.08752003501804	0.310741838270997	-0.343953067694419	0.800255652321431	0.117149990237109	0.113189995409633	0.327924745641096	-0.3012671992569	-0.165745509221386	0.192112323432063
1.345	0.0875317449598639	0.310592540396413	-0.343639734153509	0.800236580705434	0.117201828293648	0.113147288395297	0.327987474986963	-0.301294981150151	-0.165735214748301	0.192048051163776
1.346	0.0875434359053433	0.310443017682872	-0.343325916926417	0.800216024635357	0.117253428798558	0.113104151434049	0.328049698376815	-0.301324719228414	-0.165724688571602	0.191984057713074
1.347	0.0875551051384756	0.310293273079194	-0.343011614710337	0.800193984383548	0.117304787422189	0.113060586001815	0.328111409961869	-0.301356420665319	-0.165713928684185	0.191920350151008
1.348	0.0875667500847741	0.310143309753635	-0.342696826134555	0.800170460236424	0.117355900300699	0.113016593484816	0.328172603838027	-0.301390092465353	-0.16570293300464	0.191856935766206
1.349	0.0875783684001026	0.309993131081911	-0.342381549664924	0.800145452478797	0.117406764046649	0.11297217510725	0.328233274141461	-0.301425741409717	-0.165691699274033	0.191793822051852
1.35	0.0875899579687572	0.309842740585305	-0.342065783638248	0.800118961416917	0.117457375756473	0.112927331957073	0.328293415115476	-0.301463373936182	-0.165680225051969	0.191731016606987
1.351	0.0876015169153752	0.309692141818209	-0.341749526388908	0.800090987464182	0.117507733078829	0.112882065113515	0.328353021143805	-0.301502996031463	-0.165668507861659	0.191668527008274
1.352	0.0876130436154378	0.309541338260835	-0.341432776332244	0.800061531239007	0.117557834207821	0.112836375661293	0.328412086709053	-0.301544613216522	-0.165656545329022	0.191606360818296
1.353	0.0876245366702309	0.309390333289494	-0.34111553198282	0.80003059359439	0.11760767770571	0.112790264566708	0.32847060633504	-0.301588230594005	-0.165644335116677	0.191544525693179
1.354	0.0876359949130595	0.309239130238106	-0.340797791906229	0.799998175650144	0.117657262353671	0.112743732632194	0.328528574614179	-0.30163385289186	-0.165631874693433	0.19148302943714
1.355	0.0876474174220312	0.309087732428945	-0.340479554713622	0.79996427888312	0.117706587159888	0.112696780554116	0.328585986267195	-0.301681484486142	-0.165619161146275	0.191421879983665
1.356	0.0876588034384764	0.308936143116305	-0.340160819166037	0.799928905169638	0.117755651376534	0.112649408899602	0.328642836192352	-0.301731129377269	-0.16560619112213	0.191361085377239
1.357	0.0876701522273074	0.308784365456983	-0.339841584273546	0.799892056769336	0.117804454418643	0.112601618001671	0.328699119559505	-0.301782791137291	-0.165592960819623	0.191300653807944
1.358	0.0876814629599124	0.308632402543465	-0.339521849345351	0.799853736423452	0.117852995796902	0.112553407950635	0.32875483188265	-0.301836472886623	-0.165579465987056	0.191240593662174
1.359	0.0876927346290385	0.308480257424297	-0.339201614021345	0.79981394748932	0.117901275165482	0.112504778719757	0.328809968966111	-0.301892177312795	-0.165565701935628	0.191180913557418
1.36	0.0877039660610234	0.308327933100492	-0.338880878280801	0.799772693889922	0.11794929236256	0.112455730329281	0.328864526805139	-0.301949906715506	-0.165551663532379	0.191121622388284
1.361	0.087715156063842	0.308175432506635	-0.33855964245601	0.799729980051676	0.117997047297374	0.112406262917571	0.328918501564412	-0.302009663025824	-0.165537345242273	0.191062729407137
1.362	0.0877263036020409	0.308022758415359	-0.338237907268535	0.799685810962667	0.118044539786967	0.112356376648559	0.328971889609389	-0.3020714477807	-0.165522741305312	0.191004244299214
1.363	0.0877374078736963	0.307869913315989	-0.337915673802111	0.799640192107317	0.118091769496374	0.112306071626868	0.329024687507143	-0.302135262085452	-0.165507845921961	0.190946177120964
1.364	0.0877484682240586	0.307716899427104	-0.337592943416243	0.79959312922821	0.118138735905171	0.112255347978479	0.329076891969044	-0.302201106546641	-0.165492653253903	0.190888538088677
1.365	0.0877594840055165	0.307563718812659	-0.33726971774883	0.799544628126624	0.118185438218921	0.112204205948594	0.329128499770515	-0.30226898124065	-0.165477157260146	0.190831337343041
1.366	0.0877704545726518	0.307410373456148	-0.336945998793231	0.799494694613505	0.118231875338146	0.112152645837339	0.329179507737279	-0.302338885817235	-0.165461351611277	0.190774584775014
1.367	0.087781379352101	0.307256865260039	-0.336621788892684	0.799443334628865	0.118278045937681	0.112100667868431	0.32922991279807	-0.302410819608002	-0.165445229804683	0.190718290009101
1.368	0.0877922578231434	0.30710319602621	-0.336297090659746	0.799390554419078	0.118323948583557	0.112048272193143	0.329279711995537	-0.30248478156645	-0.16542878533046	0.190662462499217
1.369	0.0878030894250263	0.30694936746193	-0.335971906936036	0.799336360564188	0.118369581864877	0.111995458968035	0.329328902457605	-0.302560770135659	-0.165412011722097	0.190607111578388
1.37	0.0878138735209985	0.306795381206392	-0.335646240764182	0.799280759917627	0.118414944470593	0.111942228323756	0.329377481412984	-0.302638783244051	-0.165394902521364	0.190552246522265
1.371	0.087824609475641	0.306641238871025	-0.335320095314769	0.799223759661422	0.118460035111359	0.111888580308984	0.329425446261001	-0.302718818387754	-0.165377451294659	0.190497876641997
1.372	0.0878352967409193	0.306486942057699	-0.334993473791754	0.7991653673483	0.118504852418896	0.111834514897373	0.329472794639743	-0.302800872643786	-0.165359651727871	0.190444011224392
1.373	0.0878459348464266	0.306332492357878	-0.334666379287464	0.799105590760096	0.118549394974682	0.111780031963603	0.329519524441061	-0.302884942598334	-0.165341497691832	0.190390659359734
1.374	0.0878565233482958	0.306177891415704	-0.334338814617547	0.799044437718294	0.118593661350286	0.111725131296751	0.329565633784913	-0.302971024246061	-0.165322983188314	0.190337829865681
1.375	0.0878670618427917	0.306023141002344	-0.334010782294449	0.79898191601493	0.118637650070077	0.111669812705561	0.329611120981003	-0.303059112935811	-0.165304102255645	0.190285531346588
1.376	0.0878775500431498	0.305868242997622	-0.333682284646987	0.798918033487859	0.118681359627886	0.111614076024902	0.32965598449933	-0.303149203387233	-0.165284848973175	0.19023377230583
1.377	0.0878879878121937	0.30571319929067	-0.333353323926191	0.798852798138221	0.118724788605204	0.111557921008165	0.329700223001649	-0.303241289689098	-0.165265217485437	0.190182561207039
1.378	0.0878983751034949	0.30555801165099	-0.333023902321723	0.798786218150684	0.118767935750705	0.111501347306104	0.329743835405752	-0.303335365217777	-0.165245201927744	0.190131906414458
1.379	0.0879087119098234	0.305402681654147	-0.332694021953773	0.798718301853721	0.118810799965725	0.111444354528522	0.329786820861282	-0.303431422578269	-0.165224796396016	0.190081816090586
1.38	0.0879189983111221	0.30524721068565	-0.332363684934641	0.798649057771319	0.118853380262221	0.111386942240421	0.329829178648083	-0.303529453707267	-0.165203995087045	0.19003229817058
1.381	0.0879292345842475	0.305091599939404	-0.332032893493264	0.79857849471325	0.118895675701836	0.111329109891127	0.32987090810667	-0.303629450005685	-0.16518279243892	0.189983360409013
1.382	0.0879394212575788	0.304935850426191	-0.331701650065628	0.79850662170557	0.118937685280711	0.111270856754693	0.329912008623875	-0.303731402304681	-0.16516118313045	0.189935010449718
1.383	0.0879495590219295	0.304779963087534	-0.331369957275089	0.798433447784175	0.118979407820691	0.111212181922141	0.329952479697487	-0.30383530081281	-0.16513916207337	0.189887255872592
1.384	0.0879596485580201	0.304623938919632	-0.331037817821353	0.798358981844879	0.119020841937859	0.111153084340086	0.329992321054496	-0.303941135188791	-0.165116724439274	0.18984010417898
1.385	0.087969690461287	0.304467778972351	-0.330705234358283	0.798283232580052	0.119061986043348	0.111093562826025	0.330031532704071	-0.304048894607358	-0.165093865559459	0.189793562737236
1.386	0.0879796853489725	0.304311484293861	-0.330372209447869	0.798206208476639	0.119102838359178	0.1110336160373	0.330070114936984	-0.304158567740285	-0.165070580733935	0.189747638720792
1.387	0.0879896340325983	0.304155055883456	-0.330038745645669	0.798127917945296	0.119143396976068	0.110973242433978	0.330108068327939	-0.304270142729264	-0.16504686516151	0.189702339018892
1.388	0.0879995375641355	0.303998494657513	-0.329704845640544	0.798048369462827	0.119183659930702	0.110912440265601	0.330145393686656	-0.304383607178266	-0.165022713976596	0.189657670097186
1.389	0.0880093971137616	0.303841801465714	-0.329370512343799	0.797967571548793	0.119223625284121	0.110851207590409	0.330182091932636	-0.304498948121441	-0.164998122222908	0.189613637894474
1.39	0.0880192138208135	0.30368497712721	-0.329035748954043	0.797885532713248	0.119263291152598	0.110789542302531	0.33021816394694	-0.304616152008032	-0.164973084805869	0.189570247870638
1.391	0.0880289887232163	0.303528022426673	-0.328700558994951	0.797802261513808	0.119302655625091	0.110727442187262	0.330253610498781	-0.304735204782832	-0.164947596530156	0.18952750517079
1.392	0.0880387227326826	0.303370938089407	-0.328364946270561	0.797717766575515	0.119341716665409	0.110664905005197	0.330288432306217	-0.304856091978024	-0.16492165211009	0.189485414774099
1.393	0.0880484165925067	0.303213724817277	-0.328028914807897	0.797632056455718	0.119380472147549	0.110601928493307	0.330322630149422	-0.304978798704586	-0.16489524606784	0.189443981541905
1.394	0.0880580708230551	0.303056383373068	-0.327692468893007	0.797545139440409	0.11941891994166	0.110538510259688	0.330356204939044	-0.305103309556478	-0.164868372667266	0.18940321020523
1.395	0.0880676857021643	0.30289891459502	-0.327355613172718	0.797457023416183	0.119457057864901	0.110474647727575	0.330389157703238	-0.30522960849169	-0.164841026003185	0.189363105378408
1.396	0.0880772612448723	0.30274131935205	-0.327018352675289	0.79736771592374	0.119494883542483	0.110410338226624	0.33042148949237	-0.305357678828379	-0.164813200168841	0.189323671578967
1.397	0.088086797159232	0.302583598547359	-0.326680692726712	0.797277224361667	0.119532394371352	0.110345579176119	0.330453201322692	-0.305487503395684	-0.164784889389093	0.189284913232609
1.398	0.0880962929168724	0.302425753153749	-0.326342638915467	0.797185556136057	0.119569587578482	0.110280368256675	0.330484294241512	-0.305619064653289	-0.164756088076087	0.189246834687383
1.399	0.0881057479513816	0.302267784208209	-0.326004197108544	0.797092718648967	0.11960646026475	0.110214703453388	0.330514769389118	-0.30575234469934	-0.164726790821553	0.189209440199566
1.4	0.0881151617993609	0.302109692809122	-0.325665373403741	0.796998719229071	0.119643009474382	0.110148582968165	0.330544627990827	-0.30588732525593	-0.164696992376319	0.189172733916829
1.401	0.0881245341514961	0.301951480162485	-0.325326174046025	0.796903565056234	0.119679232293359	0.110082005164545	0.330573871344759	-0.306023987648527	-0.164666687665931	0.18913671992423
1.402	0.0881338648245294	0.301793147576239	-0.324986605388143	0.796807263047605	0.119715125871922	0.110014968655876	0.330602500795749	-0.306162312762378	-0.164635871847929	0.18910140231804
1.403	0.0881431536178087	0.301634696345769	-0.324646673902602	0.796709819753297	0.119750687431813	0.10994747244536	0.330630517670779	-0.306302281029944	-0.164604540318904	0.189066785259951
1.404	0.0881524002090933	0.301476127629588	-0.324306386172024	0.796611241363704	0.119785914337833	0.109879515918192	0.330657923228308	-0.306443872496485	-0.164572688609114	0.189032872953725
1.405	0.0881616042014379	0.3013174423821	-0.323965748812622	0.796511533863342	0.119820804069917	0.109811098673687	0.330684718650308	-0.306587066916088	-0.164540312342321	0.188999669505954
1.406	0.0881707652136581	0.301158641322389	-0.323624768434346	0.796410703225537	0.119855354089836	0.109742220382194	0.33071090508905	-0.306731843785823	-0.164507407401485	0.188967178734834
1.407	0.0881798829374281	0.300999724925436	-0.323283451671405	0.796308755483258	0.119889561872263	0.109672880706282	0.330736483754597	-0.306878182273416	-0.164473970058712	0.188935404036009
1.408	0.0881889571479629	0.300840693464202	-0.322941805191538	0.79620569665085	0.119923425059363	0.109603079295724	0.3307614559108	-0.307026061073645	-0.164439996879177	0.188904348436564
1.409	0.0881979877031282	0.300681547106907	-0.32259983572464	0.796101532627589	0.119956941472509	0.10953281596229	0.330785822729055	-0.30717545830531	-0.164405484534448	0.188874014816155
1.41	0.0882069745977731	0.300522285987175	-0.322257550147044	0.795996269135872	0.11999010901591	0.109462090837439	0.330809585172292	-0.307326351516003	-0.164370429580711	0.188844406051162
1.411	0.0882159179984971	0.30036291018328	-0.321914955477316	0.795889911659219	0.120022925583312	0.10939090425523	0.330832744039118	-0.307478717728111	-0.164334828272284	0.18881552501236
1.412	0.0882248181746342	0.300203419684504	-0.321572058742771	0.795782465452261	0.120055388947784	0.10931925652711	0.330855300063836	-0.307632533457626	-0.164298676623789	0.188787374550264
1.413	0.088233675383551	0.300043814424487	-0.32122886690893	0.795673935638326	0.120087496706375	0.109247147824375	0.330877253917377	-0.307787774711406	-0.164261970614481	0.188759957456557
1.414	0.088242489742915	0.299884094304785	-0.320885386947477	0.795564327279277	0.120119246353338	0.10917457821926	0.330898606132613	-0.307944416966677	-0.164224706244331	0.188733276365722
1.415	0.0882512611393051	0.299724259121361	-0.32054162586495	0.79545364542973	0.120150635386533	0.109101547841255	0.330919357056766	-0.308102435125289	-0.164186879506798	0.188707333686971
1.416	0.0882599892334494	0.299564308429245	-0.320197590607816	0.795341895225988	0.120181661314374	0.109028056970807	0.330939506848369	-0.308261803460335	-0.164148486496921	0.188682131616424
1.417	0.0882686734785772	0.299404241443205	-0.319853287950405	0.795229081932645	0.120212321584384	0.108954106016118	0.330959055505903	-0.308422495641832	-0.164109523539193	0.188657672189866
1.418	0.0882773131482408	0.299244057047483	-0.319508724426976	0.795115210928836	0.120242613613837	0.108879695456827	0.330978002918636	-0.308584484910584	-0.164069987074358	0.188633957354624
1.419	0.0882859074491249	0.299083753886758	-0.319163906301971	0.795000287695533	0.120272534979278	0.108804825795679	0.330996348918474	-0.308747744272746	-0.164029873420897	0.188610989097293
1.42	0.0882944556062972	0.298923330444265	-0.318818839573863	0.794884317755813	0.120302083565337	0.10872949757991	0.331014093334259	-0.308912246568742	-0.163989178714724	0.188588769581192
1.421	0.0883029568403041	0.298762785048209	-0.318473530034453	0.794767306505638	0.120331257545652	0.108653711489169	0.331031236008714	-0.309077964426612	-0.163947898968808	0.188567301165355
1.422	0.088311410302932	0.298602115834936	-0.318127983380915	0.794649259031318	0.120360055308793	0.108577468421031	0.331047776710979	-0.309244870162018	-0.163906030041158	0.188546586321846
1.423	0.0883198150115811	0.298441320745039	-0.317782205248173	0.794530180061426	0.120388475409827	0.108500769586017	0.331063715035702	-0.309412935766274	-0.16386356760457	0.188526627569082
1.424	0.0883281698345176	0.298280397554263	-0.31743620109884	0.794410074127562	0.120416516479939	0.108423616581884	0.33107905043234	-0.309582133074764	-0.163820507245189	0.188507427482905
1.425	0.0883364735182821	0.298119343896481	-0.317089976158337	0.794288945830636	0.120444177113901	0.108346011383075	0.331093782326426	-0.309752433975048	-0.163776844532879	0.188488988769083
1.426	0.0883447246890011	0.297958157263238	-0.316743535516103	0.794166799931497	0.120471455820211	0.108267956341949	0.33110791022323	-0.30992381048571	-0.163732574928848	0.188471314284661
1.427	0.0883529218493748	0.297796834983621	-0.31639688424754	0.794043641223829	0.120498351011408	0.108189454256857	0.331121433725209	-0.3100962347173	-0.163687693715358	0.188454406946446
1.428	0.088361063343764	0.297635374239554	-0.316050027447493	0.793919474442886	0.120524861036217	0.108110508371387	0.331134352450781	-0.310269678835368	-0.163642196138339	0.188438269570108
1.429	0.0883691472747102	0.297473772108473	-0.315702970230462	0.793794304246138	0.12055098422154	0.108031122277408	0.331146665960124	-0.310444115004274	-0.163596077542672	0.188422904706329
1.43	0.0883771714914087	0.297312025559084	-0.315355717746938	0.793668135136	0.120576718823873	0.107951299848033	0.331158373755062	-0.31061951521442	-0.163549333295341	0.188408314604356
1.431	0.0883851336929477	0.297150131445381	-0.315008275195476	0.793540971395566	0.120602063029736	0.107871045259927	0.331169475291281	-0.310795851138662	-0.163501958759562	0.188394501328817
1.432	0.0883930315838709	0.296988086548492	-0.314660647781114	0.793412817126289	0.120627015151689	0.107790363031011	0.331179969976381	-0.310973094148593	-0.163453949468478	0.18838146683478
1.433	0.0884008629767814	0.296825887575971	-0.31431284064481	0.793283676380388	0.120651573779661	0.107709257967862	0.331189857142734	-0.311151215297871	-0.163405301235069	0.188369212876432
1.434	0.0884086257592312	0.296663531018217	-0.31396485887162	0.793153553413187	0.120675737710515	0.107627735086151	0.331199135983408	-0.311330185170847	-0.163356010098922	0.188357740902941
1.435	0.0884163178047907	0.296501012919614	-0.313616707553041	0.793022452900344	0.120699505872719	0.107545799642638	0.331207805543683	-0.311509973825193	-0.163306072274055	0.188347052107141
1.436	0.0884239369480896	0.296338328763711	-0.313268391775421	0.792890379915658	0.120722877405143	0.107463457227767	0.331215864812837	-0.311690550934098	-0.163255484126578	0.188337147510487
1.437	0.088431481023076	0.296175473557284	-0.312919916621632	0.792757339801655	0.120745851738129	0.107380713747519	0.331223312834308	-0.311871885957831	-0.163204242131797	0.188328027954357
1.438	0.0884389479027796	0.296012441968418	-0.312571287296532	0.792623338101198	0.120768428515362	0.107297575288609	0.331230148753136	-0.312053948223465	-0.163152342867045	0.188319694088833
1.439	0.0884463355326121	0.295849228397307	-0.312222509182671	0.792488380476796	0.120790607398195	0.107214048038357	0.331236371772325	-0.312236706885745	-0.163099783011442	0.188312146438898
1.44	0.0884536419318157	0.29568582702309	-0.311873587742004	0.79235247256237	0.120812387887022	0.10713013832744	0.331241981093174	-0.312420130844522	-0.163046559224895	0.188305385495884
1.441	0.0884608650890019	0.295522231874371	-0.31152452847619	0.792215619872447	0.120833769267894	0.107045852742283	0.331246975883127	-0.312604188807232	-0.162992668006999	0.188299411757315
1.442	0.0884680028439674	0.295358436875138	-0.311175336945217	0.79207782783967	0.120854750679732	0.106961198196987	0.331251355198688	-0.312788849461936	-0.162938105756175	0.188294225695577
1.443	0.0884750529147969	0.295194435812236	-0.310826018698545	0.791939101909717	0.120875331174751	0.106876181802237	0.331255117913395	-0.312974081513435	-0.162882868942831	0.1882898276929
1.444	0.088482013009993	0.295030222288825	-0.310476579180066	0.791799447674435	0.120895509719473	0.106790810592413	0.331258262780902	-0.313159853542289	-0.162826954190983	0.18828621800834
1.445	0.0884888808702528	0.294865789750485	-0.310127023659367	0.791658870975866	0.120915285231723	0.106705091413812	0.331260788547208	-0.313346133868923	-0.162770358347279	0.18828339680882
1.446	0.0884956542123131	0.294701131535653	-0.309777357136926	0.791517377864585	0.120934656670865	0.106619031080714	0.33126269393585	-0.313532890540304	-0.162713078622022	0.188281364195569
1.447	0.0885023306525736	0.29453624089039	-0.309427584213253	0.791374974498826	0.120953623093677	0.106532636556891	0.331263977556047	-0.313720091371414	-0.162655112566347	0.188280120156907
1.448	0.0885089076707584	0.294371110979043	-0.309077708985941	0.791231667092455	0.120972183725363	0.106445914976695	0.331264637875486	-0.313907703961157	-0.162596457821482	0.18827966448705
1.449	0.0885153825722145	0.294205734920518	-0.308727735064518	0.791087461860177	0.120990338090989	0.106358873596918	0.331264673225519	-0.314095695760613	-0.162537112003657	0.188279996709724
1.45	0.0885217524125214	0.294040105836534	-0.308377665660853	0.790942364944455	0.121008086094683	0.106271519744292	0.331264081780033	-0.314284034213737	-0.162477072774518	0.18828111600704
1.451	0.0885280139802732	0.293874216877198	-0.308027503647663	0.790796382373407	0.121025427999653	0.10618386076511	0.331262861580789	-0.314472686805331	-0.162416337734653	0.188283021227405
1.452	0.088534163878006	0.293708061200386	-0.307677251631829	0.790649520095323	0.121042364343539	0.106095904021428	0.33126101062021	-0.314661620954142	-0.162354904169779	0.188285711011257
1.453	0.0885401986141415	0.293541631882058	-0.30732691207437	0.790501784129453	0.121058895822769	0.106007656857316	0.331258526892996	-0.314850803920763	-0.162292769011526	0.188289183921182
1.454	0.088546114716107	0.293374921769875	-0.306976487384183	0.790353180757242	0.121075023190977	0.105919126521708	0.331255408380875	-0.315040202876051	-0.162229928997206	0.188293438491911
1.455	0.0885519088951282	0.293207923403343	-0.306625979979878	0.790203716591792	0.121090747203724	0.105830320199804	0.331251652953474	-0.315229785039655	-0.162166380702017	0.188298473222668
1.456	0.0885575781363218	0.293040629062988	-0.306275392315387	0.790053398525622	0.121106068612252	0.105741245161343	0.331247258236842	-0.315419517727885	-0.16210212045139	0.188304286522625
1.457	0.088563119650189	0.292873030834644	-0.305924726864754	0.789902233691296	0.121120988175955	0.105651908910187	0.331242221600074	-0.31560936832855	-0.162037144375852	0.188310876646036
1.458	0.0885685308053495	0.292705120626353	-0.305573986157754	0.789750229431238	0.121135506679683	0.105562319208819	0.331236540301683	-0.315799304300772	-0.161971448508942	0.188318241711552
1.459	0.0885738091194976	0.292536890175041	-0.305223172908853	0.789597393196287	0.121149624944474	0.105472483924497	0.331230211684012	-0.315989293162093	-0.161905028736823	0.188326379799263
1.46	0.0885789522352514	0.292368331054128	-0.30487229015084	0.789443732427067	0.121163343792564	0.10538241092994	0.331223233278464	-0.316179302407667	-0.161837880790853	0.188335289012002
1.461	0.0885839578133725	0.292199434727267	-0.304521341255009	0.789289254528703	0.121176663994451	0.10529210821491	0.331215602758962	-0.316369299470253	-0.1617700003539	0.188344967450515
1.462	0.0885888234384609	0.292030192651942	-0.304170329827631	0.789133966953331	0.121189586264157	0.105201583971395	0.331207317825146	-0.316559251789497	-0.1617013830401	0.188355413132766
1.463	0.0885935466278806	0.291860596312836	-0.303819259628227	0.788977877331535	0.121202111274885	0.1051108465136	0.331198376157834	-0.316749126868626	-0.16163202429126	0.188366623910449
1.464	0.0885981248771216	0.291690637149653	-0.303468134602756	0.788820993602145	0.12121423965231	0.105019904152633	0.331188775482392	-0.316938892242609	-0.161561919466085	0.188378597458511
1.465	0.0886025556936881	0.291520306472291	-0.303116958966543	0.788663324085036	0.121225971990784	0.104928765095451	0.331178513650211	-0.31712851544073	-0.161491064050243	0.188391331368293
1.466	0.0886068366376624	0.291349595407934	-0.302765737275926	0.788504877429736	0.121237308931021	0.104837437422322	0.331167588684446	-0.317317963983823	-0.161419453688942	0.188404823255336
1.467	0.0886109653631431	0.291178494885017	-0.302414474457695	0.788345662451824	0.121248251240074	0.1047459291286	0.331155998841578	-0.317507205403655	-0.161347084092335	0.188419070796503
1.468	0.0886149396184487	0.291006995694947	-0.302063175752602	0.78818568797607	0.121258799782187	0.10465424807262	0.331143742683499	-0.317696207328439	-0.161273951069781	0.188434071736674
1.469	0.0886187571861863	0.290835088601882	-0.30171184660667	0.788024962784861	0.121268955362424	0.104562401849824	0.33113081910097	-0.317884937589301	-0.161200050551169	0.188449823858991
1.47	0.0886224158277936	0.290662764382329	-0.301360492598986	0.787863495653933	0.12127871857511	0.104470397760834	0.331117227300205	-0.318073364233989	-0.161125378381807	0.188466324812407
1.471	0.0886259132565655	0.290490013800137	-0.301009119444968	0.787701295433313	0.1212880897672	0.104378242848936	0.331102966748	-0.318261455449768	-0.161049930231097	0.188483571908227
1.472	0.0886292470847429	0.290316827648768	-0.300657733018422	0.787538371172281	0.121297069104373	0.104285943886597	0.331088037107217	-0.318449179469629	-0.160973701856872	0.188501562136797
1.473	0.0886324147547936	0.290143196845364	-0.300306339270349	0.787374732239084	0.121305656682335	0.104193507277136	0.331072438272187	-0.318636504557979	-0.160896689342452	0.188520292347051
1.474	0.0886354135005938	0.289969112443494	-0.299954944069356	0.787210388347559	0.121313852599095	0.104100938946711	0.331056170442712	-0.318823399143067	-0.160818889100228	0.188539759377413
1.475	0.0886382403711909	0.289794565586284	-0.299603553097405	0.787045349501469	0.121321656937514	0.104008244357109	0.33103923409457	-0.319009831955456	-0.160740297847124	0.188559960134101
1.476	0.0886408923447809	0.289619547468034	-0.299252171822509	0.78687962595878	0.121329069714779	0.103915428592316	0.331021629880194	-0.319195771967776	-0.16066091257334	0.188580891660481
1.477	0.0886433664464986	0.289444049272164	-0.298900805504749	0.786713228254332	0.12133609088702	0.103822496427374	0.331003358565963	-0.319381188243829	-0.160580730412923	0.188602551148833
1.478	0.0886456597589073	0.289268062123857	-0.298549459171788	0.78654616724	0.121342720468629	0.103729452466604	0.330984421034178	-0.319566049913185	-0.160499748537164	0.188624935882043
1.479	0.0886477693520655	0.289091577135424	-0.298198137559404	0.786378454109867	0.121348958715116	0.103636301287395	0.330964818281952	-0.319750326225427	-0.16041796423326	0.188648043168115
1.48	0.0886496921912694	0.288914585509712	-0.297846845086824	0.786210100371981	0.121354806185917	0.10354304741457	0.330944551373035	-0.319933986586112	-0.160335375011363	0.188671870343785
1.481	0.0886514250703659	0.288737078634695	-0.297495585848103	0.786041117805201	0.12136026363094	0.103449695204135	0.330923621349334	-0.320117000606491	-0.160251978477612	0.18869641486326
1.482	0.0886529646170946	0.288559048159373	-0.2971443636167	0.785871518503224	0.121365331829915	0.103356248767667	0.330902029096818	-0.320299338170788	-0.160167772165934	0.188721674463993
1.483	0.0886543073392913	0.288380486053469	-0.296793181911172	0.78570131490716	0.121370011470232	0.103262711948208	0.330879775257909	-0.32048096948715	-0.160082753584331	0.188747647322365
1.484	0.0886554497061727	0.288201384621825	-0.296442044017093	0.785530519730532	0.12137430309442	0.103169088339196	0.330856860304389	-0.320661865143036	-0.159996920269025	0.188774331980873
1.485	0.0886563882937189	0.28802173646482	-0.29609095289825	0.785359145896949	0.121378207125071	0.103075381270957	0.330833284726118	-0.320841996165683	-0.159910269704292	0.188801727085623
1.486	0.0886571198772303	0.287841534421999	-0.295739911176231	0.785187206459087	0.121381723899603	0.102981593711994	0.33080904920034	-0.321021334038036	-0.159822799320968	0.188829831209401
1.487	0.088657641394114	0.287660771527396	-0.295388921303666	0.785014714414779	0.121384853632548	0.102887728194112	0.330784154665799	-0.321199850654513	-0.159734506609005	0.188858642798673
1.488	0.0886579499090583	0.28747944097097	-0.295037985776706	0.784841682535631	0.12138759637211	0.102793786884904	0.330758602325149	-0.321377518255562	-0.159645389095854	0.188888160201751
1.489	0.0886580426382127	0.287297536035787	-0.294687107241074	0.784668123219099	0.121389952098382	0.102699771763454	0.330732393589695	-0.321554309412032	-0.159555444219001	0.188918381801489
1.49	0.0886579169619358	0.287115050058032	-0.294336288566081	0.784494048397627	0.121391920852254	0.102605684680863	0.330705529983514	-0.321730197073163	-0.159464669341138	0.188949306112913
1.491	0.0886575704188731	0.286931976524386	-0.29398553291723	0.78431946967422	0.121393502735639	0.102511527194486	0.330678013053099	-0.321905154582142	-0.159373061809141	0.188980931699548
1.492	0.0886570006864726	0.286748309243655	-0.293634843770598	0.784144398545035	0.121394697911466	0.102417300396022	0.330649844273362	-0.322079155612125	-0.159280618865724	0.189013256996329
1.493	0.0886562055435893	0.286564042443468	-0.293284224906757	0.783968846483053	0.121395506662997	0.102323004946409	0.330621025005422	-0.32225217410129	-0.159187337590787	0.189046280229256
1.494	0.0886551828514583	0.286379170811836	-0.292933680372654	0.783792824966925	0.121395929399619	0.102228641247188	0.33059155659567	-0.322424184235946	-0.159093215041665	0.189079999456357
1.495	0.0886539305638978	0.286193689492873	-0.2925832143662	0.783616345541453	0.121395966587623	0.102134209615571	0.33056144052589	-0.322595160491759	-0.158998248421776	0.189114412589729
1.496	0.0886524467420828	0.286007594001363	-0.292232831152643	0.783439419823274	0.121395618671897	0.102039710375623	0.330530678464317	-0.322765077743801	-0.158902435100998	0.189149517418235
1.497	0.0886507295630315	0.285820880157729	-0.291882535069826	0.783262059403636	0.121394886124541	0.101945143796031	0.330499272201739	-0.322933911312898	-0.158805772537597	0.18918531174827
1.498	0.0886487773443058	0.285633544072531	-0.291532330558327	0.783084275737212	0.121393769603966	0.101850509936149	0.330467223572326	-0.323101636841522	-0.158708258172975	0.189221793571931
1.499	0.0886465885776386	0.285445582104323	-0.29118222215778	0.782906080121453	0.121392269946147	0.101755808569092	0.330434534442547	-0.323268230183278	-0.158609889292582	0.189258961146029
1.5	0.0886441619068524	0.285256990845316	-0.290832214390778	0.782727483825428	0.121390387981883	0.101661039248856	0.330401206735953	-0.323433667452403	-0.158510662944359	0.189296813004018
1.501	0.0886414960588239	0.285067767191232	-0.290482311623615	0.782548498304496	0.121388124463729	0.10156620142921	0.330367242430936	-0.323597925105167	-0.15841057605576	0.189335347901262
1.502	0.088638589786319	0.284877908434682	-0.290132518066773	0.782369135297615	0.121385480095626	0.101471294556039	0.330332643548506	-0.323760979997899	-0.158309625644042	0.189374564696583
1.503	0.0886354418328316	0.284687412317721	-0.289782837837796	0.782189406786765	0.121382455507303	0.101376318152505	0.330297412171349	-0.323922809504585	-0.158207808879029	0.189414462283555
1.504	0.088632050920157	0.284496277074503	-0.289433275006657	0.782009324948288	0.121379051240215	0.101281271862385	0.330261550480558	-0.324083391636271	-0.158105123025213	0.189455039616514
1.505	0.0886284157441938	0.284304501526558	-0.289083833638172	0.781828902068519	0.121375267843117	0.101186155362981	0.330225060775196	-0.324242705082495	-0.15800156546887	0.189496295712683
1.506	0.0886245349869472	0.284112085146504	-0.288734517777469	0.781648150414052	0.121371106001088	0.101090968262358	0.330187945432612	-0.324400729225679	-0.157897133832127	0.189538229561344
1.507	0.0886204073882995	0.283919028022083	-0.288385331399039	0.781467082123963	0.121366566571215	0.100995710149677	0.330150206800754	-0.324557444142924	-0.157791826060507	0.18958084001898
1.508	0.0886160318398161	0.283725330834392	-0.288036278347154	0.7812857090711	0.121361650526624	0.100900380666011	0.330111847156687	-0.324712830573893	-0.157685640496567	0.189624125803829
1.509	0.088611407432334	0.283530994875135	-0.287687362210704	0.781104042757421	0.121356358898354	0.100804979502054	0.330072868800646	-0.324866869940838	-0.157578575889872	0.189668085574732
1.51	0.0886065334544191	0.283336021996403	-0.287338586207876	0.780922094469237	0.121350692742046	0.100709506466674	0.330033274113895	-0.325019544497452	-0.157470631258957	0.189712717974342
1.511	0.0886014093721856	0.283140414509088	-0.286989953182466	0.78073987560818	0.121344653103303	0.100613961532553	0.329993065474667	-0.32517083743947	-0.157361805803329	0.189758021600981
1.512	0.0885960348217024	0.282944175104178	-0.286641465655119	0.780557397909396	0.121338240963419	0.100518344710558	0.32995224514893	-0.325320732771604	-0.157252099007249	0.189803994909166
1.513	0.0885904095769554	0.2827473067951	-0.286293125887526	0.780374673494113	0.121331457185463	0.100422655981046	0.329910815290475	-0.325469215084747	-0.157141510660421	0.189850636041281
1.514	0.0885845334810253	0.282549812933162	-0.28594493599318	0.780191714841964	0.121324302507702	0.100326895406688	0.329868778048458	-0.325616269514806	-0.157030040632681	0.189897942728845
1.515	0.0885784064457606	0.282351697318962	-0.285596898027753	0.780008534685448	0.121316777564331	0.100231063232962	0.329826135684691	-0.325761881831075	-0.156917688698536	0.189945912391087
1.516	0.0885720284959926	0.282152964253108	-0.285249013955674	0.779825145795269	0.121308882880457	0.100135159888922	0.329782890618453	-0.325906038452502	-0.156804454602887	0.189994542339866
1.517	0.0885653997479278	0.281953618472988	-0.284901285535171	0.779641560763551	0.121300618863853	0.100039185921356	0.329739045380215	-0.326048726378046	-0.156690338142698	0.190043829898554
1.518	0.0885585204073933	0.28175366512358	-0.284553714213419	0.779457791962717	0.121291985841285	0.0999431419202379	0.329694602504927	-0.326189933133535	-0.156575339094019	0.19009377236112
1.519	0.0885513908329354	0.281553109816161	-0.284206301073773	0.779273851682427	0.121282984161952	0.099847028520755	0.32964956444554	-0.326329646799089	-0.156459457131505	0.190144366897959
1.52	0.0885440115258045	0.281351958654178	-0.283859046868561	0.779089752275135	0.121273614332437	0.0997508464767759	0.329603933598422	-0.326467856132229	-0.156342691875758	0.19019561056763
1.521	0.088536383033051	0.28115021816496	-0.283511952131767	0.778905506157596	0.121263877099177	0.0996545967522224	0.329557712393806	-0.326604550696806	-0.156225042942176	0.190247500427603
1.522	0.0885285058733903	0.280947895269148	-0.283165017313428	0.778721125731927	0.121253773455909	0.0995582805703341	0.329510903356993	-0.326739720864008	-0.156106509884337	0.190300033603366
1.523	0.0885203805177867	0.28074499737206	-0.282818242867305	0.77853662339934	0.121243304595044	0.0994618993774188	0.329463509148931	-0.32687335770681	-0.155987092123924	0.190353207328394
1.524	0.0885120073652027	0.280541532478549	-0.28247162924958	0.778352011613686	0.121232471878332	0.0993654547676533	0.329415532559539	-0.327005452928579	-0.155866788867921	0.190407019037424
1.525	0.0885033866829915	0.280337509252057	-0.282125176865015	0.778167302828184	0.121221276911065	0.0992689483875313	0.329366976436005	-0.327135998889912	-0.155745598977262	0.190461466408259
1.526	0.0884945186433632	0.280132937057496	-0.281778886024704	0.777982509362922	0.121209721597685	0.0991723818181468	0.329317843640872	-0.327264988718625	-0.15562352094223	0.190516547251141
1.527	0.0884854034965975	0.279927826005279	-0.281432756953212	0.777797643279646	0.1211978080331	0.0990757565376747	0.329268137064526	-0.327392416445112	-0.155500552979046	0.190572259325926
1.528	0.0884760416639016	0.279722186937707	-0.281086789847925	0.777612716322754	0.121185538313703	0.0989790739498354	0.329217859629525	-0.327518277063214	-0.15537669298571	0.1906286002001
1.529	0.0884664336947308	0.279516031377505	-0.280740984938248	0.777427739967401	0.121172914405182	0.0988823353297039	0.329167014326863	-0.32764256653418	-0.155251938342334	0.190685567182878
1.53	0.0884565802563014	0.279309371492348	-0.280395342515621	0.777242725531338	0.121159938102693	0.0987855417400939	0.329115604335016	-0.327765281809133	-0.155126285888933	0.190743157319392
1.531	0.088446482197405	0.279102220075403	-0.280049862980932	0.777057684295129	0.121146611075383	0.0986886940405349	0.329063633106287	-0.327886420837368	-0.154999732181425	0.190801367423948
1.532	0.0884361406124604	0.278894590579588	-0.279704546942654	0.776872627640388	0.121132934996955	0.0985917929151984	0.329011104324914	-0.328005982578687	-0.154872273771428	0.190860194105031
1.533	0.0884255568564311	0.278686497210516	-0.27935939529282	0.776687567120786	0.121118911728566	0.0984948388447788	0.328958021830792	-0.328123967054324	-0.154743907344978	0.19091963372079
1.534	0.0884147325272985	0.278477954968517	-0.279014409183751	0.776502514364839	0.121104543474273	0.0983978321021766	0.328904389602775	-0.328240375355447	-0.154614629733142	0.19097968229983
1.535	0.0884036694349696	0.278268979570415	-0.278669589939156	0.776317480925822	0.1210898328587	0.0983007728211156	0.328850211757693	-0.328355209601051	-0.154484437774622	0.191040335584253
1.536	0.0883923695421119	0.278059587342627	-0.27832493896358	0.776132478196575	0.121074782945231	0.0982036610658667	0.328795492508643	-0.328468472938862	-0.154353328116252	0.191101589282129
1.537	0.0883808349161317	0.27784979519078	-0.277980457674914	0.775947517390373	0.121059397236451	0.0981064968806071	0.328740236096885	-0.328580169598017	-0.154221297191083	0.191163439364629
1.538	0.0883690677133357	0.277639620628542	-0.277636147422286	0.775762609634729	0.121043679635955	0.0980092803465519	0.328684446733005	-0.328690304928837	-0.154088341373622	0.191225882184908
1.539	0.0883570701785542	0.277429081801324	-0.277292009370462	0.775577766151698	0.121027634329851	0.097912011617669	0.328628128557622	-0.328798885400774	-0.153954457086554	0.191288914441643
1.54	0.0883448447088715	0.277218197459587	-0.276948044451029	0.775392998349237	0.121011265646052	0.0978146909319363	0.328571285592026	-0.328905918566076	-0.153819640824088	0.191352533131282
1.541	0.0883323939582294	0.277006986862536	-0.276604253415323	0.775208317800713	0.120994578004229	0.0977173186229431	0.328513921705521	-0.329011413059522	-0.153683889211826	0.191416735469432
1.542	0.0883197208268136	0.276795469659831	-0.276260636871273	0.775023736260367	0.120977575959786	0.0976198951100735	0.32845604069088	-0.329115378685096	-0.153547199074171	0.191481518725254
1.543	0.0883068282822268	0.276583665877632	-0.275917195247306	0.774839265649853	0.12096026421928	0.0975224208866353	0.328397646412332	-0.329217826455781	-0.153409567382203	0.191546880094532
1.544	0.0882937191315045	0.276371596061557	-0.275573928742853	0.774654917874058	0.120942647513791	0.0974248965726145	0.328338742894188	-0.329318768479058	-0.153270991160452	0.191612816710769
1.545	0.0882803959080552	0.276159281416855	-0.275230837295962	0.774470704594726	0.120924730429456	0.0973273229827473	0.328279334313286	-0.32941821785204	-0.153131467585597	0.191679325719207
1.546	0.0882668609635715	0.275946743775501	-0.274887920565302	0.77428663715055	0.120906517452653	0.0972297011107022	0.328219424947245	-0.329516188734599	-0.152990994177333	0.191746404371008
1.547	0.0882531166487404	0.27573400544343	-0.274545177987892	0.774102726653818	0.120888013189606	0.0971320320990961	0.328159019132353	-0.329612696490549	-0.152849568741243	0.191814050122915
1.548	0.0882391653946835	0.275521089092542	-0.274202608899272	0.773918984159093	0.120869222493186	0.0970343173007488	0.328098121237856	-0.32970775769458	-0.152707189156131	0.191882260625816
1.549	0.0882250096442942	0.275308017774271	-0.273860212588055	0.773735420726025	0.120850150467647	0.0969365583560113	0.328036735649763	-0.329801389981049	-0.152563853304627	0.191951033560812
1.55	0.0882106516959146	0.275094815007629	-0.273517988248515	0.77355204732814	0.120830802426075	0.0968387571760805	0.327974866799826	-0.329893611889771	-0.152419559056097	0.192020366487206
1.551	0.088196093635802	0.274881504838906	-0.273175934890765	0.773368874748213	0.120811183807473	0.0967409158702595	0.327912519223067	-0.329984442840103	-0.152274304123726	0.192090256821641
1.552	0.0881813374537821	0.274668111800576	-0.272834051332157	0.773185913563577	0.120791300136655	0.0966430367016885	0.327849697571495	-0.330073903188075	-0.152128085900288	0.192160701840059
1.553	0.0881663851714397	0.274454660792931	-0.27249233634146	0.773003174187702	0.120771157101476	0.0965451220529412	0.327786406588901	-0.330162014233992	-0.151980901400419	0.19223169862474
1.554	0.0881512388448821	0.274241176975715	-0.272150788748057	0.772820666909112	0.120750760640022	0.0964471743887919	0.327722651094001	-0.330248798135259	-0.151832747183077	0.1923032440712
1.555	0.0881359004987115	0.274027685732876	-0.27180940735563	0.772638401928881	0.120730116855604	0.0963491963068749	0.327658435967058	-0.330334277786579	-0.151683619111828	0.192375335008016
1.556	0.0881203721037521	0.273814212719053	-0.271468190801397	0.772456389372673	0.120709231819975	0.0962511906356981	0.327593766115022	-0.33041847674167	-0.151533512143569	0.192447968332417
1.557	0.0881046556174114	0.27360078396238	-0.271127137495102	0.772274639295406	0.120688111498059	0.0961531603915991	0.32752864643941	-0.330501419193406	-0.15138242038078	0.192521141116398
1.558	0.0880887529792014	0.27338742595677	-0.27078624560023	0.772093161853947	0.120666761780515	0.0960551086504441	0.327463081829985	-0.330583129965251	-0.151230337217898	0.192594850732575
1.559	0.0880726660802986	0.273174165626648	-0.270445513019808	0.771911967590064	0.120645188485378	0.0959570385144615	0.327397077157734	-0.330663634487594	-0.151077255382234	0.192669094992465
1.56	0.0880563968015384	0.272961030180177	-0.270104937407029	0.771731067512423	0.120623397352965	0.0958589531173517	0.327330637242917	-0.330742958843758	-0.150923166982472	0.192743872172529
1.561	0.0880399470450524	0.272748047043463	-0.269764516226608	0.771550472976462	0.120601394051318	0.0957608556462034	0.327263766814087	-0.330821129935902	-0.150768063580086	0.192819180884963
1.562	0.088023318712362	0.272535243901096	-0.26942424685216	0.771370195542267	0.120579184132367	0.095662749469882	0.327196470526989	-0.330898175632588	-0.150611936206116	0.192895019910929
1.563	0.0880065136594176	0.272322648688852	-0.269084126657475	0.771190246786467	0.120556772957147	0.0955646382710572	0.327128753043332	-0.330974124788097	-0.150454775442689	0.192971388084999
1.564	0.0879895336234816	0.272110289531781	-0.268744153074316	0.771010638086245	0.120534165652369	0.0954665260699668	0.327060619062267	-0.33104900717867	-0.150296571589809	0.193048284283864
1.565	0.0879723801857545	0.2718981947038	-0.268404323616727	0.770831380550825	0.120511367143406	0.0953684171946634	0.326992073309867	-0.331122853422226	-0.150137314748019	0.193125707473175
1.566	0.0879550548118771	0.271686392568503	-0.268064635894938	0.770652485111194	0.120488382259484	0.0952703162261663	0.326923120560405	-0.331195694927991	-0.149976994838439	0.193203656593369
1.567	0.0879375589136694	0.271474911460228	-0.267725087646541	0.770473962615533	0.120465215823485	0.0951722278885698	0.326853765643573	-0.331267563872254	-0.149815601708431	0.193282130306551
1.568	0.0879198939190297	0.271263779579052	-0.267385676777788	0.770295823873898	0.12044187270824	0.0950741569063274	0.326784013383187	-0.331338493207149	-0.149653125245143	0.193361126896002
1.569	0.0879020613245804	0.271053024961604	-0.267046401353869	0.770118079719308	0.120418357871554	0.0949761079227679	0.326713868523097	-0.331408516736361	-0.149489555355652	0.193440644314777
1.57	0.0878840626969159	0.270842675480022	-0.2667072594959	0.769940741117639	0.120394676289902	0.09487808556512	0.326643335713344	-0.331477669175408	-0.149324881904951	0.193520680170745
1.571	0.0878658996631049	0.270632758783651	-0.266368249251599	0.769763819205033	0.120370832815845	0.0947800945790658	0.326572419543694	-0.331545986156286	-0.14915909478163	0.193601231678794
1.572	0.0878475738628404	0.270423302187136	-0.266029368551682	0.76958732516397	0.120346832101524	0.094682139850902	0.326501124605612	-0.331613504243615	-0.148992184050742	0.193682295702763
1.573	0.0878290868615327	0.270214332611921	-0.265690615235923	0.769411270092956	0.120322678602948	0.0945842263381875	0.326429455579974	-0.331680260890037	-0.148824140017063	0.193763868845677
1.574	0.0878104401347556	0.270005876597828	-0.26535198704992	0.769235665053617	0.120298376579171	0.0944863590408901	0.326357417287922	-0.331746294283101	-0.148654953246343	0.193845947512723
1.575	0.0877916351037061	0.269797960299911	-0.265013481633109	0.769060521215801	0.120273930101926	0.0943885429448267	0.326285014661736	-0.331811643204193	-0.148484614707334	0.193928527928038
1.576	0.0877726731388677	0.269590609507121	-0.264675096524203	0.768885849913335	0.120249343158039	0.0942907828903615	0.326212252647154	-0.331876346945969	-0.148313115879856	0.194011606119542
1.577	0.0877535555471108	0.269383849753925	-0.264336829124115	0.76871166264063	0.120224619784824	0.0941930835387389	0.326139136091709	-0.331940445276299	-0.148140448615952	0.194095177941653
1.578	0.0877342835603789	0.269177706425197	-0.263998676654309	0.768537971090935	0.120199764099918	0.0940954494637132	0.326065669709608	-0.332003978461265	-0.147966604909209	0.194179239171565
1.579	0.0877148583005687	0.268972204756527	-0.263660636145823	0.768364787176012	0.120174780249997	0.0939978851666094	0.325991858129902	-0.332066987288107	-0.147791576785446	0.194263785594185
1.58	0.0876952806828696	0.268767369815365	-0.263322704385916	0.768192123028412	0.120149672384894	0.0939003950060373	0.32591770596651	-0.332129513024036	-0.147615356301618	0.194348813002952
1.581	0.0876755513098245	0.268563226511864	-0.262984877836665	0.768019991045289	0.120124444679418	0.0938029831766734	0.325843217877555	-0.33219159735293	-0.147437935595718	0.194434317166259
1.582	0.0876556704875154	0.268359799547142	-0.262647152623369	0.767848403849998	0.120099101382873	0.0937056537127706	0.325768398572438	-0.332253282369053	-0.147259306880182	0.194520293782224
1.583	0.0876356383820225	0.268157113316935	-0.262309524587127	0.76767737412702	0.120073646826145	0.0936084104807122	0.325693252764375	-0.332314610631486	-0.147079462258912	0.194606738379514
1.584	0.08761545519926	0.267955191877092	-0.261971989334346	0.767506914505667	0.120048085324056	0.0935112572195674	0.325617785176248	-0.332375625208274	-0.146898393546118	0.194693646250032
1.585	0.0875951212574886	0.267754058967167	-0.261634542277369	0.767337037557416	0.120022421051932	0.0934141976172434	0.325542000625581	-0.332436369638621	-0.146716092320163	0.194781012523404
1.586	0.0875746369270902	0.267553738057394	-0.261297178659096	0.767167755846753	0.119996657926712	0.0933172353519221	0.325465904040902	-0.332496887828219	-0.146532550028005	0.194868832297016
1.587	0.0875540025523381	0.267354252380649	-0.260959893564278	0.766999082064374	0.119970799423923	0.0932203741305399	0.325389500370842	-0.332557224013936	-0.146347757865287	0.194957100687112
1.588	0.0875332184444833	0.267155624871373	-0.260622681987282	0.766831029197108	0.119944848441495	0.0931236177214388	0.325312794527212	-0.332617422846168	-0.146161706573876	0.19504581276351
1.589	0.0875122849076678	0.266957878007123	-0.260285538953789	0.766663610518167	0.119918807352752	0.0930269698768362	0.325235791407891	-0.332677529436795	-0.145974386389093	0.195134963413185
1.59	0.0874912022366775	0.266761033690153	-0.259948459584517	0.766496839413302	0.119892678131513	0.0929304341989222	0.325158495924162	-0.332737589289192	-0.145785787015323	0.195224547243548
1.591	0.087469970686533	0.266565113289073	-0.259611439087605	0.766330729269991	0.119866462406944	0.0928340140940013	0.32508091302304	-0.332797648190647	-0.1455958975743	0.195314558549515
1.592	0.0874485904850638	0.266370137730394	-0.259274472813431	0.766165293452494	0.1198401615288	0.0927377128443283	0.325003047748553	-0.33285775212998	-0.145404706788999	0.195404991284855
1.593	0.0874270619182295	0.266176127474027	-0.258937556431539	0.76600054529313	0.119813776702031	0.092641533746982	0.324924905314328	-0.332917947212621	-0.1452122033889	0.195495839101761
1.594	0.0874053853436876	0.265983102396256	-0.258600686110206	0.765836498091306	0.119787309087555	0.092545480180501	0.324846491098381	-0.332978279545487	-0.145018376347107	0.195587095520368
1.595	0.0873835610716197	0.265791081681647	-0.258263858567843	0.765673165119056	0.119760759867749	0.0924495555328894	0.324767810533198	-0.333038795129306	-0.144823214849314	0.195678754089635
1.596	0.0873615892979923	0.265600083791998	-0.257927070974653	0.765510559674038	0.119734130353962	0.0923537631494468	0.324688868993062	-0.333099539784102	-0.144626708290894	0.195770808422617
1.597	0.0873394701447015	0.265410126528427	-0.257590320782968	0.765348695152355	0.119707422027341	0.0922581063875144	0.32460967178778	-0.333160559103402	-0.144428846402249	0.195863252189883
1.598	0.0873172036795247	0.265221227101762	-0.257253605631795	0.765187585076196	0.119680636431296	0.0921625886718534	0.324530224221404	-0.333221898438366	-0.144229619298681	0.19595607917253
1.599	0.0872947898941074	0.265033402076863	-0.256916923372291	0.765027243156727	0.119653775104654	0.0920672134960765	0.324450531607968	-0.333283602850249	-0.144029017425689	0.196049283334639
1.6	0.0872722286537867	0.264846667219318	-0.256580272149899	0.764867683368222	0.119626839636399	0.0919719843875041	0.324370599230298	-0.333345716987178	-0.143827031596732	0.196142858790585
1.601	0.0872495196127164	0.264661037476015	-0.256243650474559	0.764708919858017	0.119599831597534	0.0918769048393591	0.324290432327549	-0.333408285012087	-0.143623653152541	0.196236799640002
1.602	0.0872266621538215	0.264476527153405	-0.255907057218129	0.764550966773977	0.119572752298656	0.0917819782720076	0.324210036154595	-0.333471350656489	-0.143418874086706	0.196331099802386
1.603	0.0872036553840529	0.264293150083541	-0.255570491598816	0.764393838176521	0.119545602705316	0.0916872080666431	0.324129416025322	-0.333534957268168	-0.143212687171967	0.1964257529648
1.604	0.0871804981943944	0.264110919669546	-0.255233953220797	0.764237548002743	0.119518383606523	0.091592597581274	0.324048577287542	-0.333599147786133	-0.143005086193334	0.196520752619468
1.605	0.0871571894253232	0.263929848893429	-0.254897442077355	0.764082110133051	0.119491095759723	0.0914981500965434	0.323967525278795	-0.333663964675466	-0.142796066083744	0.196616092105887
1.606	0.0871337280418691	0.263749950350021	-0.254560958468413	0.763927538580788	0.119463739908463	0.0914038687683536	0.3238862653206	-0.333729449820142	-0.142585622807293	0.19671176463613
1.607	0.0871101131824723	0.263571236272404	-0.254224502903747	0.763773847554917	0.119436316837619	0.0913097566317473	0.323804802758773	-0.333795644422791	-0.14237375320192	0.196807763332156
1.608	0.0870863441339292	0.263393718491804	-0.253888076059892	0.763621051335607	0.119408827540492	0.0912158165929865	0.323723142978566	-0.333862588976689	-0.142160454914931	0.196904081247666
1.609	0.0870624203195605	0.263217408387043	-0.253551678774534	0.763469164238989	0.11938127335901	0.0911220513770131	0.323641291410561	-0.333930323302395	-0.141945726324927	0.197000711338776
1.61	0.0870383412838844	0.263042316923813	-0.253215311976604	0.763318200714377	0.119353655982719	0.0910284635104216	0.323559253578434	-0.333998886574211	-0.141729566421911	0.197097646396479
1.611	0.0870141066178855	0.26286845472808	-0.252878976590151	0.763168175309659	0.119325977373295	0.0909350553595961	0.323477035104493	-0.334068317243478	-0.14151197473114	0.197194878960281
1.612	0.0869897158372492	0.262695832102608	-0.252542673570764	0.763019102459212	0.11929823974724	0.0908418291307123	0.323394641670713	-0.334138652904518	-0.141292951282238	0.197292401238447
1.613	0.0869651683123333	0.262524459015035	-0.252206404030931	0.762870996279298	0.119270445638435	0.0907487868294982	0.323312079011747	-0.334209930265906	-0.141072496552433	0.197390205113787
1.614	0.086940463271647	0.262354345073573	-0.251870169288432	0.762723870491082	0.11924259790875	0.0906559302667922	0.323229352906959	-0.334282185242713	-0.140850611353207	0.197488282321254
1.615	0.0869155998374102	0.262185499486623	-0.251533970828839	0.762577738524176	0.119214699619106	0.090563261138616	0.323146469141553	-0.334355452989427	-0.140627296645491	0.197586624696397
1.616	0.0868905770888189	0.262017931029837	-0.25119781028971	0.76243261368418	0.119186753885847	0.0904707811735091	0.323063433463999	-0.334429767771736	-0.140402553306841	0.197685224276438
1.617	0.0868653941174702	0.261851648020633	-0.25086168946053	0.762288509206301	0.119158763852557	0.0903784922768146	0.322980251565547	-0.334505162809062	-0.140176381958632	0.197784073271757
1.618	0.0868400500394026	0.261686658304462	-0.25052561020957	0.7621454382731	0.119130732708891	0.0902863965843501	0.322896929087954	-0.334581670227243	-0.139948782958719	0.197883164093721
1.619	0.0868145439622917	0.26152296924227	-0.250189574409357	0.762003414061258	0.119102663654912	0.0901944964626661	0.322813471636352	-0.33465932108179	-0.139719756501717	0.197982489440016
1.62	0.0867888749150453	0.261360587653971	-0.24985358398902	0.761862449663581	0.119074559803774	0.0901027944749555	0.322729884787365	-0.33473814538382	-0.139489302685248	0.198082042329192
1.621	0.0867630417993263	0.261199519713005	-0.249517641044778	0.761722557891071	0.11904642408757	0.0900112932914399	0.322646174091642	-0.334818172110442	-0.139257421613109	0.198181816107779
1.622	0.086737043419643	0.261039770878053	-0.249181747899206	0.761583751138822	0.119018259256689	0.0899199956406821	0.322562345025685	-0.334899429157453	-0.139024113612764	0.198281804452934
1.623	0.0867108785695103	0.260881345919397	-0.248845907129799	0.761446041334897	0.118990067936482	0.0898289043455165	0.322478402890785	-0.334981943241245	-0.138789379376046	0.198382001281244
1.624	0.0866845460945418	0.260724248965649	-0.248510121594807	0.761309439960278	0.118961852645004	0.0897380223846356	0.322394352758751	-0.335065739830906	-0.138553219924443	0.1984824005615
1.625	0.0866580448257356	0.260568483516987	-0.248174394460645	0.761173958155616	0.118933615821328	0.0896473530087226	0.322310199495398	-0.335150843160135	-0.138315636533204	0.198582996163571
1.626	0.0866313734134476	0.260414052441662	-0.247838729211545	0.76103960674162	0.118905359921685	0.0895568998757423	0.322225947816658	-0.335237276310131	-0.138076630712875	0.198683781865075
1.627	0.0866045302878788	0.260260957997197	-0.247503129584767	0.760906396114461	0.118877087536483	0.0894666670387403	0.322141602370584	-0.335325061320752	-0.137836204248697	0.198784751495419
1.628	0.0865775138324802	0.260109201909677	-0.247167599465254	0.760774336204837	0.118848801498481	0.0893766587949232	0.322057167805826	-0.335414219271459	-0.137594359277553	0.198885899034671
1.629	0.0865503226112489	0.259958785441819	-0.246832142837208	0.76064343648637	0.118820504938748	0.0892868795531237	0.321972648763283	-0.335504770257952	-0.137351098402333	0.198987218546631
1.63	0.0865229554988778	0.259809709382979	-0.246496763796616	0.760513705902431	0.118792201240299	0.0891973337863285	0.321888049762861	-0.335596733236176	-0.137106424800103	0.199088703995321
1.631	0.0864954116360835	0.2596619739871	-0.246161466575161	0.76038515276065	0.118763893953638	0.0891080260470384	0.321803375050497	-0.335690125806554	-0.136860342288847	0.199190349086752
1.632	0.0864676902464365	0.259515578877176	-0.245826255555288	0.760257784701991	0.118735586739259	0.0890189609371856	0.321718628573736	-0.335784964023237	-0.136612855417217	0.199292147261436
1.633	0.0864397904867742	0.259370522957085	-0.245491135273719	0.760131608732373	0.118707283333754	0.0889301429855777	0.32163381410104	-0.335881262315036	-0.136363969562043	0.199394091760989
1.634	0.0864117114248403	0.259226804441606	-0.245156110410587	0.7600066312844	0.118678987527293	0.08884157657652	0.321548935304781	-0.335979033558207	-0.13611369092027	0.19949617563548
1.635	0.0863834521260004	0.259084420981687	-0.244821185761077	0.759882858293626	0.118650703096891	0.0887532659766385	0.321463995749918	-0.33607828916791	-0.135862026374966	0.199598391722145
1.636	0.0863550117771626	0.25894336971412	-0.244486366202357	0.759760295206398	0.118622433750806	0.0886652153428575	0.321378998890331	-0.336179039099013	-0.135608983326633	0.199700732667446
1.637	0.0863263897121267	0.258803647236227	-0.244151656655679	0.759638946883158	0.118594183221783	0.088577428705328	0.321293948103876	-0.336281291852991	-0.135354569602887	0.199803191042634
1.638	0.0862975853187557	0.258665249631253	-0.24381706200894	0.759518817483656	0.118565955428694	0.0884899099767161	0.321208846710032	-0.336385054546821	-0.135098793469591	0.199905759515768
1.639	0.0862685979514011	0.258528172542012	-0.243482587062637	0.759399910425379	0.118537754535227	0.0884026629477817	0.321123697968272	-0.336490332942724	-0.134841663694786	0.200008430971891
1.64	0.0862394269212123	0.258392411240162	-0.243148236621535	0.759282228393616	0.118509584879485	0.0883156912826968	0.321038505086771	-0.336597131445035	-0.134583189628386	0.200111198594301
1.641	0.0862100715287561	0.258257960686146	-0.242814015632931	0.759165773320377	0.118481450867131	0.0882289985676171	0.320953271246343	-0.336705453152763	-0.134323381175158	0.200214055901788
1.642	0.0861805310968159	0.258124815552543	-0.242479929212749	0.759050546394616	0.118453356891461	0.0881425883856005	0.320867999632312	-0.3368152999138	-0.134062248562139	0.200316996633947
1.643	0.0861508050193338	0.257992970173091	-0.242145982627759	0.758936548210647	0.11842530725619	0.0880564644088011	0.320782693421315	-0.336926672350633	-0.133799802107678	0.200420014553528
1.644	0.0861208927901953	0.25786241849662	-0.241812181335709	0.758823778937011	0.118397306142419	0.0879706305038401	0.320697355708683	-0.337039569955554	-0.133536052212106	0.20052310335083
1.645	0.0860907939566776	0.257733154119592	-0.241478531060145	0.758712238361581	0.118369357641234	0.0878850907748975	0.320611989481699	-0.337153991262279	-0.133271009406919	0.200626256681322
1.646	0.0860605080912286	0.257605170306245	-0.241145037796782	0.758601925846503	0.118341465728751	0.0877998495077864	0.320526597691733	-0.337269933977774	-0.133004684306719	0.200729468251546
1.647	0.0860300348520189	0.25747845996043	-0.240811707677165	0.758492840217101	0.118313634181092	0.0877149110984758	0.32044118331236	-0.337387394966856	-0.132737087619214	0.200832731842798
1.648	0.0859993740407845	0.257353015614144	-0.24047854680139	0.758384979609939	0.118285866566587	0.087630279998109	0.320355749305847	-0.337506370093361	-0.132468230170155	0.200936041219512
1.649	0.0859685256136657	0.257228829416682	-0.240145561226167	0.758278341388112	0.118258166321536	0.0875459605946742	0.320270298590062	-0.337626854062319	-0.132198122702969	0.2010393900066
1.65	0.0859374896791569	0.257105893123817	-0.239812757082479	0.758172922124999	0.118230536838131	0.0874619570768269	0.320184834068716	-0.337748840347359	-0.131926775666258	0.201142771650073
1.651	0.0859062664853284	0.2569841981433	-0.239480140664326	0.758068717558026	0.118202981515648	0.0873782734031035	0.320099358665776	-0.337872321159972	-0.131654199306921	0.201246179472128
1.652	0.0858748563970495	0.256863735569233	-0.239147718508667	0.757965722544918	0.11817550375263	0.0872949133408416	0.320013875338688	-0.337997287475103	-0.131380403848017	0.201349606744282
1.653	0.0858432598900874	0.256744496126045	-0.238815497523091	0.75786393116176	0.118148106960897	0.0872118805032672	0.319928387095038	-0.338123729140732	-0.131105399433357	0.201453046749151
1.654	0.085811477599109	0.256626470130474	-0.2384834850273	0.757763336912836	0.118120794608131	0.0871291784041061	0.319842896991767	-0.33825163499102	-0.130829195932645	0.201556492859846
1.655	0.0857795103811247	0.256509647521698	-0.238151688660317	0.757663932875563	0.118093570172554	0.087046810523986	0.319757408081674	-0.338380992870094	-0.13055180289765	0.20165993861775
1.656	0.0857473592927349	0.256394017869907	-0.237820116264141	0.757565711774513	0.118066437053081	0.0869647803925416	0.319671923330003	-0.338511789605401	-0.130273229654101	0.201763377762525
1.657	0.0857150255036776	0.256279570397938	-0.237488775799317	0.757468666035076	0.118039398508023	0.0868830916774476	0.319586445552214	-0.33864401104182	-0.129993485259437	0.201866804187023
1.658	0.0856825102374291	0.256166294069205	-0.237157675309704	0.757372787749453	0.118012457554148	0.086801748149588	0.319500977380558	-0.338777642100749	-0.129712578454428	0.201970211869269
1.659	0.0856498147410183	0.256054177665157	-0.236826822909941	0.757278068606621	0.117985616863347	0.0867207535075738	0.319415521250386	-0.338912666764933	-0.129430517886021	0.202073594891607
1.66	0.085616940293481	0.255943209795373	-0.236496226774164	0.757184499855997	0.117958878762384	0.0866401112551502	0.319330079453186	-0.339049068034301	-0.129147312310245	0.202176947552607
1.661	0.085583888290711	0.255833378886075	-0.236165895203633	0.757092072248424	0.117932245280127	0.0865598247397597	0.319244654263103	-0.339186827949547	-0.128862970483166	0.202280264477665
1.662	0.0855506603696781	0.255724673226963	-0.235835836732189	0.757000775982096	0.117905718174664	0.0864798972352147	0.319159247983804	-0.339325927688493	-0.128577501052516	0.202383540645131
1.663	0.0855172585059453	0.255617081089995	-0.235506060103049	0.756910600667792	0.117879298973159	0.0864003319292092	0.319073862848679	-0.339466347656088	-0.128290912671324	0.20248677132841
1.664	0.0854836850402131	0.255510590847693	-0.235176574172415	0.756821535258126	0.117852988995785	0.0863211318663182	0.318988500976726	-0.339608067553632	-0.128003214099159	0.202589952010472
1.665	0.0854499426186554	0.255405190978935	-0.234847387874264	0.756733567967242	0.117826789350927	0.0862422999617112	0.318903164453887	-0.339751066485018	-0.127714414219008	0.20269307827812
1.666	0.0854160340985799	0.255300869974618	-0.234518510171899	0.756646686197884	0.117800700994491	0.086163839056859	0.318817855345023	-0.339895323082446	-0.127424522125607	0.202796145716755
1.667	0.0853819624883664	0.255197616314696	-0.234189949941949	0.756560876485433	0.117774724811644	0.0860857519516023	0.318732575617934	-0.3400408156265	-0.127133547221805	0.202899149887928
1.668	0.0853477309550905	0.255095418571702	-0.233861715898568	0.756476124534528	0.117748861612529	0.0860080414252721	0.318647327124932	-0.340187522151826	-0.126841499195544	0.203002086369402
1.669	0.085313342851915	0.254994265495297	-0.233533816623701	0.7563924153195	0.11772311207418	0.0859307102300719	0.318562111606735	-0.340335420484401	-0.126548387990847	0.203104950762067
1.67	0.085278801712956	0.25489414595524	-0.233206260633647	0.756309733081677	0.117697476680883	0.085853761066544	0.318476930597791	-0.340484488209766	-0.126254223850536	0.203207738692215
1.671	0.0852441112911383	0.254795048829478	-0.232879056429216	0.756228061212775	0.117671955694963	0.0857771966173328	0.318391785313799	-0.340634702608679	-0.125959017288766	0.203310445829915
1.672	0.0852092756477599	0.25469696300083	-0.232552212526515	0.75614738226954	0.117646549172525	0.0857010195660717	0.318306676685132	-0.340786040608577	-0.125662779007775	0.203413067844115
1.673	0.0851742991688715	0.254599877454842	-0.232225737400031	0.756067678224146	0.117621256953799	0.0856252325313763	0.318221605475463	-0.340938478822491	-0.12536551993652	0.203515600325502
1.674	0.0851391864939366	0.254503781372922	-0.2318996393468	0.755988930695501	0.117596078571668	0.0855498380663779	0.318136572337768	-0.341091993606343	-0.125067251291824	0.203618038787913
1.675	0.0851039424736633	0.25440866415264	-0.231573926447824	0.75591112098122	0.117571013120068	0.0854748387245579	0.318051577825607	-0.341246561037917	-0.124767984427336	0.203720378767718
1.676	0.0850685722034881	0.254314515332964	-0.231248606642811	0.755834230011797	0.11754605913533	0.085400237058518	0.317966622421829	-0.341402156878465	-0.124467730583676	0.203822615953418
1.677	0.0850330810426804	0.254221324465918	-0.230923687672098	0.755758238321936	0.117521214534699	0.085326035643168	0.317881706539903	-0.341558756570959	-0.124166500845783	0.203924746274772
1.678	0.0849974745595112	0.25412908102135	-0.230599176817153	0.755683126001783	0.117496476670962	0.0852522371364863	0.31779683048196	-0.341716335298902	-0.123864306230007	0.204026765935597
1.679	0.0849617584554736	0.254037774405935	-0.230275080685623	0.755608872626858	0.11747184248931	0.0851788442251335	0.317711994471545	-0.341874868097536	-0.123561157566571	0.204128671380238
1.68	0.0849259384808911	0.25394739409518	-0.229951405183654	0.755535457245965	0.117447308658821	0.0851058594960327	0.317627198768657	-0.342034329876165	-0.1232570652543	0.204230459190191
1.681	0.0848900203012366	0.253857929770696	-0.229628155583924	0.75546285851607	0.117422871588444	0.0850332853869248	0.317542443700967	-0.342194695300725	-0.122952039186231	0.204332125987735
1.682	0.084854009380244	0.253769371322221	-0.229305336578978	0.755391054957754	0.117398527400582	0.0849611242727501	0.317457729581592	-0.342355938723206	-0.122646088762369	0.20443366842861
1.683	0.0848179109219663	0.25368170870758	-0.228982952287713	0.755320025123368	0.117374271928178	0.0848893786056171	0.317373056637016	-0.342518034262841	-0.122339222832968	0.204535083275489
1.684	0.0847817298085983	0.253594931865632	-0.228661006268594	0.755249747575767	0.117350100639692	0.0848180509527729	0.317288425025184	-0.342680955900266	-0.122031449691698	0.204636367513464
1.685	0.0847454705666932	0.253509030770125	-0.228339501565778	0.755180200880698	0.117326008457237	0.0847471439481279	0.317203834961981	-0.342844677484771	-0.121722777147471	0.204737518414372
1.686	0.0847091374321799	0.253423995497571	-0.228018440722821	0.755111363660919	0.117301989669171	0.0846766602550119	0.317119286887058	-0.343009172731309	-0.121413212505478	0.204838533433837
1.687	0.0846727345076669	0.253339816228006	-0.227697825742083	0.755043214512618	0.117278038073393	0.0846066024742426	0.317034781540952	-0.343174415255682	-0.121102762435515	0.20493941005496
1.688	0.0846362659430713	0.253256483179308	-0.227377658096079	0.754975731814199	0.11725414715364	0.0845369730091419	0.316950319925144	-0.343340378583234	-0.120791432953483	0.205040145758966
1.689	0.084599736000149	0.253173986528283	-0.227057938870994	0.754908893577653	0.117230310060515	0.0844677740030153	0.316865903215079	-0.343507036139836	-0.120479229651363	0.205140738038162
1.69	0.0845631489660529	0.253092316409567	-0.226738668898143	0.754842677381001	0.117206519496016	0.0843990073064554	0.316781532695081	-0.343674361318176	-0.12016615797116	0.205241184336863
1.691	0.0845265090589582	0.253011462984876	-0.22641984874512	0.754777060451558	0.117182767685596	0.0843306744778	0.316697209735632	-0.343842327567865	-0.119852223323958	0.205341482013182
1.692	0.0844898204063435	0.252931416469978	-0.226101478640884	0.754712019909639	0.11715904644641	0.0842627769126099	0.316612935789927	-0.344010908335425	-0.119537431117731	0.205441628406788
1.693	0.0844530870777755	0.25285216707481	-0.225783558380018	0.754647532975558	0.117135347330662	0.0841953159960035	0.316528712417318	-0.344180076853508	-0.119221786737008	0.205541620912105
1.694	0.0844163131627646	0.252773704950235	-0.225466087283399	0.754583576977741	0.117111661763662	0.0841282931670022	0.316444541313149	-0.344349806007398	-0.118905295445828	0.20564145696495
1.695	0.0843795028573872	0.252696020218844	-0.225149064315712	0.754520129255755	0.117087981062495	0.0840617099587033	0.316360424310892	-0.344520068432724	-0.118587962362763	0.205741134011528
1.696	0.0843426605400623	0.252619103048296	-0.224832488222927	0.754457167108521	0.117064296411521	0.0839955680212375	0.316276363418749	-0.34469083674392	-0.11826979262801	0.205840649508591
1.697	0.084305790817599	0.252542943695414	-0.224516357517986	0.754394667805756	0.117040598889892	0.0839298690845806	0.316192360848605	-0.344862083692461	-0.117950791548523	0.205940000931098
1.698	0.0842688984819557	0.252467532513027	-0.224200670332271	0.754332608627787	0.117016879472939	0.0838646148495804	0.316108418924357	-0.345033782210904	-0.1176309645942	0.206039185798987
1.699	0.0842319884263525	0.252392859921437	-0.223885424227344	0.754270966866389	0.116993128946831	0.0837998068811244	0.316024539966997	-0.345205905469636	-0.117310317417249	0.206138201736008
1.7	0.0841950656383799	0.252318916308599	-0.223570616097937	0.754209719808396	0.116969337821566	0.0837354466393817	0.31594072627101	-0.345378427013583	-0.116988855845187	0.206237046583967
1.701	0.0841581352497634	0.252245691863956	-0.223256242246233	0.754148844875191	0.116945496322968	0.0836715355816751	0.31585698013309	-0.345551320893491	-0.116666585732593	0.206335718552567
1.702	0.0841212025490853	0.252173176437567	-0.222942298510937	0.754088319855555	0.116921594365767	0.0836080751957155	0.31577330386304	-0.345724561693186	-0.116343512947035	0.206434216249047
1.703	0.0840842729189975	0.252101359516774	-0.222628780313037	0.754028122990313	0.116897621413262	0.0835450670156118	0.315689699738875	-0.345898124478571	-0.116019643575159	0.206532538487529
1.704	0.0840473517313526	0.252030230272737	-0.222315682616906	0.753968232925653	0.116873566378499	0.0834825126932426	0.315606169988378	-0.346071984735603	-0.115694983953613	0.206630683999337
1.705	0.0840104443214945	0.251959777575304	-0.22200299985602	0.753908628610855	0.116849417708278	0.0834204140761484	0.315522716865255	-0.34624611830292	-0.115369540389171	0.206728651272086
1.706	0.0839735560402205	0.251889989956425	-0.221690725877022	0.753849289124798	0.11682516358155	0.083358773156303	0.315439342707766	-0.346420501301043	-0.115043318885603	0.206826438590002
1.707	0.0839366921888088	0.251820855527709	-0.221378853873114	0.75379019352502	0.116800792121587	0.0832975918977725	0.315356049910903	-0.346595110080171	-0.114716325098187	0.206924044126139
1.708	0.0838998578334874	0.251752361904202	-0.22106737628803	0.753731320813032	0.116776291531806	0.0832368721944218	0.315272840873132	-0.34676992117589	-0.114388564424284	0.207021465972606
1.709	0.0838630576946661	0.251684496200568	-0.22075628479402	0.753672650013513	0.11675165011571	0.0831766160403702	0.315189717960102	-0.346944911257758	-0.114060042094125	0.207118702123057
1.71	0.083826296138532	0.251617245079233	-0.220445570343568	0.753614160398784	0.116726856269606	0.083116825702861	0.315106683492909	-0.347120057099042	-0.113730763226522	0.207215750402301
1.711	0.0837895771802494	0.25155059478429	-0.220135223204362	0.753555831810492	0.116701898520746	0.0830575037277485	0.315023739780239	-0.34729533557706	-0.113400732758665	0.207312608324088
1.712	0.0837529045009247	0.251484531140795	-0.21982523297947	0.753497644871688	0.116676765568987	0.082998652787134	0.314940889196264	-0.347470723687818	-0.113069955221369	0.207409272996539
1.713	0.083716281528407	0.251419039594343	-0.21951558862327	0.753439580996853	0.116651446298274	0.0829402755236825	0.314858134230384	-0.347646198555506	-0.112738434577922	0.207505741216337
1.714	0.0836797115405442	0.251354105318762	-0.21920627843382	0.753381622251641	0.116625929753793	0.0828823745366105	0.31477547748418	-0.347821737424932	-0.112406174261455	0.207602009656279
1.715	0.0836431976776387	0.251289713310258	-0.218897290028527	0.753323751156007	0.116600205071493	0.082824952469569	0.314692921692903	-0.347997317629364	-0.112073177227993	0.207698074987754
1.716	0.0836067428510277	0.251225848401187	-0.218588610317712	0.753265950567683	0.116574261423144	0.0827680120874748	0.31461046973139	-0.348172916459686	-0.111739445861997	0.207793933967121
1.717	0.0835703496675728	0.251162495175497	-0.218280225549143	0.753208203649672	0.116548088017822	0.0827115563037462	0.314528124536518	-0.34834851095123	-0.111404981874795	0.207889583551228
1.718	0.0835340204753368	0.251099637879299	-0.21797212149945	0.753150493879758	0.116521674068003	0.0826555881171132	0.314445889039743	-0.348524077787422	-0.111069786337879	0.207985020950246
1.719	0.0834977575014103	0.251037260426864	-0.217664283691586	0.753092805198177	0.116495008702207	0.0826001104797551	0.314363766168132	-0.348699593389355	-0.110733859717538	0.208080243516831
1.72	0.0834615629744172	0.250975346476714	-0.217356697494294	0.753035122202169	0.116468080978525	0.0825451262407044	0.314281758870344	-0.34887503404684	-0.110397201861557	0.20817524864241
1.721	0.083425439178703	0.250913879557979	-0.217049348189472	0.752977430138665	0.116440880056307	0.0824906381383747	0.314199870106846	-0.349050375976669	-0.110059812114334	0.208270033866333
1.722	0.0833893884220791	0.250852843178377	-0.2167422210945	0.752919714806791	0.116413395312759	0.0824366487099037	0.314118102743352	-0.349225595315007	-0.109721689531217	0.208364597037852
1.723	0.0833534129142045	0.250792220793119	-0.216435301697137	0.752861962594935	0.116385616277648	0.0823831602090769	0.314036459422217	-0.349400668137489	-0.10938283301516	0.208458936291076
1.724	0.0833175146434384	0.250731995702836	-0.216128575747806	0.752804160555072	0.116357532585561	0.0823301746144824	0.313954942539112	-0.34957557055293	-0.109043241454188	0.208553049874793
1.725	0.0832816953574429	0.250672151045794	-0.215822029220697	0.752746296384567	0.11632913407751	0.0822776936470033	0.31387355428017	-0.349750278735635	-0.108702913944409	0.208646935990736
1.726	0.0832459566642274	0.250612669868339	-0.215515648215169	0.752688358350344	0.116300410922617	0.0822257187868203	0.313792296649865	-0.349924768841038	-0.108361849879069	0.208740592698066
1.727	0.0832103001737653	0.250553535144845	-0.215209419024526	0.752630335205941	0.116271353618606	0.0821742513377112	0.313711171492732	-0.350099016996904	-0.10802004879798	0.208834017901691
1.728	0.0831747275371664	0.250494729762627	-0.214903328312536	0.752572216156672	0.116241952870501	0.0821232925280579	0.313630180507068	-0.350272999429145	-0.107677510308161	0.208927209411059
1.729	0.0831392403471035	0.250436236555399	-0.214597363148565	0.752513990973946	0.11621219950378	0.0820728436043969	0.313549325271701	-0.350446692580343	-0.107334234259434	0.209020164964633
1.73	0.0831038400200061	0.250378038355601	-0.214291510917274	0.752455650195096	0.11618208452105	0.0820229058526478	0.313468607284264	-0.35062007315191	-0.10699022090738	0.209112882207128
1.731	0.0830685277573091	0.25032011802723	-0.213985759299627	0.752397185159894	0.116151599171066	0.0819734805164897	0.313388028009202	-0.350793118036603	-0.106645470908114	0.209205358701511
1.732	0.0830333046031749	0.250262458467443	-0.213680096319264	0.752338587944922	0.116120734917438	0.0819245687532014	0.313307588949262	-0.350965804194186	-0.106299985320738	0.209297591946537
1.733	0.0829981715311655	0.25020504255283	-0.213374510314234	0.752279851419376	0.116089483392965	0.081876171746398	0.313227291674431	-0.351138108619137	-0.105953765674042	0.209389579377763
1.734	0.0829631294248181	0.250147853071171	-0.213068989923063	0.75222096927455	0.116057836424451	0.0818282908247551	0.31314713776052	-0.35131000837089	-0.105606813977125	0.209481318379537
1.735	0.082928178954308	0.250090872720415	-0.212763524232377	0.752161935965732	0.116025786124631	0.0817809274523144	0.313067128709423	-0.351481480592516	-0.10525913267318	0.209572806267374
1.736	0.0828933204850003	0.250034084183559	-0.212458102915675	0.752102746697498	0.115993325051461	0.0817340831844228	0.312987265953006	-0.351652502591962	-0.104910724607369	0.209664040216198
1.737	0.0828585540890306	0.249977470210134	-0.212152716168312	0.75204339731423	0.115960446381703	0.0816877596639921	0.312907550922761	-0.351823051965803	-0.104561592953148	0.209755017208671
1.738	0.0828238796547881	0.249921013643058	-0.211847354550918	0.751983884148816	0.115927143945077	0.0816419585906407	0.312827985060887	-0.351993106625451	-0.104211741047639	0.209845734070924
1.739	0.0827892970006345	0.249864697401379	-0.211542008923104	0.751924204098712	0.115893412120903	0.0815966816182624	0.312748569770643	-0.352162644686266	-0.10386117226964	0.209936187561147
1.74	0.0827548059079376	0.249808504459129	-0.211236670470169	0.751864354805485	0.115859245776011	0.0815519302350098	0.312669306420397	-0.352331644317557	-0.103509890066573	0.21002637448519
1.741	0.0827204061286249	0.249752417815981	-0.210931330687375	0.751804334780313	0.115824640254237	0.0815077057430196	0.312590196424013	-0.352500083689199	-0.103157898004184	0.210116291802567
1.742	0.0826860973665281	0.249696420480786	-0.210625981287122	0.751744143534396	0.115789591290968	0.0814640094376599	0.312511241360499	-0.352667941059476	-0.102805199711349	0.210205936605901
1.743	0.082651879177315	0.249640495546003	-0.210320614202411	0.75168378160264	0.115754094901381	0.0814208428449285	0.31243244307801	-0.352835194887985	-0.102451798832324	0.210295306021977
1.744	0.0826177508697663	0.249584626338826	-0.210015221744646	0.751623250375342	0.11571814735671	0.0813782077229156	0.312353803683683	-0.353001823856138	-0.10209769905776	0.210384397219624
1.745	0.0825837114715705	0.249528796519674	-0.209709796673938	0.751562551896366	0.115681745197377	0.081336105878269	0.312275325423042	-0.353167806841137	-0.101742904065055	0.210473207477545
1.746	0.0825497597509417	0.249472990092692	-0.209404332074339	0.751501688709474	0.115644885206771	0.0812945391136844	0.312197010570578	-0.353333122906246	-0.101387417373822	0.210561734122201
1.747	0.082515894315124	0.249417191409375	-0.209098821265714	0.751440663782975	0.115607564402734	0.0812535093112788	0.312118861390635	-0.353497751318723	-0.101031242349636	0.210649974350749
1.748	0.0824821137378713	0.249361385189473	-0.208793257851072	0.751379480629293	0.115569780124639	0.0812130184353151	0.312040880155415	-0.353661671604819	-0.100674382308039	0.210737925120681
1.749	0.0824484166592653	0.249305556575952	-0.208487635741773	0.751318143538859	0.115531530123452	0.0811730684352001	0.311963069192026	-0.353824863574035	-0.100316840478352	0.210825583179956
1.75	0.082414801884722	0.24924969123951	-0.208181949125944	0.751256657655466	0.115492812555168	0.0811336611704722	0.31188543089902	-0.353987307294441	-0.0999586198893129	0.2109129451534
1.751	0.0823812685122224	0.249193775418112	-0.207876192451821	0.75119502884866	0.115453625980817	0.0810947984179655	0.311807967701749	-0.354148983099498	-0.0995997233891946	0.21100000763409
1.752	0.0823478160805063	0.249137795803648	-0.207570360457884	0.75113326362233	0.115413969427562	0.0810564819068714	0.311730681990504	-0.354309871554168	-0.0992401537671295	0.211086767258729
1.753	0.0823144446082591	0.249081739410701	-0.207264448285958	0.751071369171248	0.115373842396336	0.0810187133256051	0.311653576089878	-0.354469953297402	-0.0988799138404393	0.211173220684535
1.754	0.0822811544139584	0.249025593610665	-0.206958451613137	0.751009353398042	0.115333244778147	0.0809814943606649	0.311576652266922	-0.35462920892371	-0.0985190064917033	0.211259364469726
1.755	0.0822479458870233	0.248969346283555	-0.206652366703574	0.750947224754845	0.115292176773811	0.0809448267871336	0.311499912756593	-0.354787619004954	-0.0981574346639077	0.211345194979722
1.756	0.0822148193757788	0.248912985911099	-0.206346190396358	0.750884992065854	0.115250638887006	0.0809087125134306	0.311423359748465	-0.354945164143723	-0.0977952013227693	0.211430708395502
1.757	0.0821817751326833	0.248856501582624	-0.206039920083359	0.750822664537528	0.115208631991243	0.0808731535617121	0.311346995296772	-0.355101825002388	-0.0974323094838846	0.21151590078914
1.758	0.0821488132747115	0.248799882972569	-0.205733553738049	0.750760251916731	0.115166157428455	0.0808381520309453	0.311270821224129	-0.355257582333636	-0.0970687623733706	0.211600768212138
1.759	0.0821159337407404	0.248743120319359	-0.205427089967797	0.750697764604437	0.115123217037938	0.0808037100044021	0.311194839114031	-0.355412417053319	-0.0967045635882897	0.211685306797454
1.76	0.0820831362096642	0.248686204451468	-0.205120527951343	0.750635213709364	0.115079813034161	0.0807698294191195	0.311119050358886	-0.35556631036319	-0.0963397170884966	0.211769512854927
1.761	0.0820504200271757	0.248629126825373	-0.204813867268486	0.750572611116085	0.115035947814691	0.0807365120066434	0.311043456184785	-0.355719243862608	-0.0959742270903947	0.21185338286827
1.762	0.0820177841832982	0.24857187944542	-0.204507107830171	0.750509969446324	0.114991623898473	0.0807037593311901	0.310968057654882	-0.355871199630394	-0.0956080980245362	0.211936913374662
1.763	0.0819852273341091	0.248514454692226	-0.204200250011216	0.750447301849732	0.114946844040586	0.0806715729110142	0.31089285563163	-0.356022160262376	-0.0952413345501136	0.212020100871419
1.764	0.0819527478553117	0.248456845268872	-0.203893294834186	0.750384621792309	0.114901611328279	0.0806399543417999	0.310817850670955	-0.356172108828217	-0.0948739416128578	0.212102941855416
1.765	0.0819203438877361	0.248399044306982	-0.203586244064505	0.75032194293487	0.114855929139528	0.0806089053029343	0.310743042948463	-0.356321028834247	-0.0945059245814252	0.212185432949988
1.766	0.0818880133675313	0.248341045447621	-0.203279100184975	0.750259279095587	0.114809801052783	0.0805784274983627	0.31066843231132	-0.356468904258281	-0.0941372892915519	0.212267571006762
1.767	0.0818557540722703	0.248282842834446	-0.202971866261148	0.750196644329242	0.114763230821373	0.0805485226325652	0.310594018400103	-0.356615719545871	-0.09376804191379	0.212349353040411
1.768	0.081823563704743	0.248224431100246	-0.202664545807978	0.750134053047425	0.114716222431509	0.0805191924056277	0.310519800707584	-0.356761459556683	-0.0933981889146923	0.212430776028256
1.769	0.081791440026052	0.248165805349361	-0.202357142722051	0.75007152003162	0.11466878016767	0.0804904384961166	0.310445778523604	-0.3569061095835	-0.0930277371462012	0.212511836796033
1.77	0.0817593809624967	0.248106961114299	-0.202049661253324	0.750009060368043	0.114620908632516	0.0804622625681943	0.310371950878928	-0.357049655371011	-0.0926566937372092	0.212592532044228
1.771	0.081727384625991	0.248047894355893	-0.201742106029635	0.749946689400514	0.114572612700484	0.0804346663459008	0.310298316557811	-0.357192083037687	-0.0922850658086764	0.212672858415326
1.772	0.0816954493373332	0.247988601536082	-0.20143448205539	0.74988442268804	0.114523897381677	0.0804076516868723	0.310224874112671	-0.357333379018844	-0.0919128603731957	0.212752812554068
1.773	0.0816635737038656	0.247929079669283	-0.201126794552855	0.749822275943011	0.114474767700083	0.0803812205520898	0.310151621901324	-0.357473530054751	-0.0915400844258451	0.212832391166303
1.774	0.0816317566752797	0.247869326291667	-0.200819048781213	0.749760264981312	0.114425228693458	0.0803553748835845	0.310078558161568	-0.357612523108868	-0.0911667449648982	0.212911591114061
1.775	0.081599997518768	0.247809339390414	-0.200511250012977	0.749698405744511	0.114375285443099	0.080330116429397	0.310005681012088	-0.357750345229411	-0.0907928489641022	0.212990409482201
1.776	0.0815682957549025	0.247749117374639	-0.200203403567608	0.749636714413356	0.114324943078123	0.0803054465953433	0.309932988403194	-0.357886983454123	-0.0904184033663627	0.21306884351682
1.777	0.0815366511028841	0.247688659113995	-0.199895514826288	0.749575207545178	0.114274206767925	0.0802813665003392	0.309860478138983	-0.358022424816706	-0.0900434149430873	0.213146890585928
1.778	0.0815050634279225	0.247627963983066	-0.199587589278581	0.749513902105256	0.114223081653317	0.0802578772063814	0.309788147926972	-0.358156656427875	-0.0896678900417546	0.213224548313037
1.779	0.0814735327161628	0.247567031888051	-0.199279632551581	0.749452815348948	0.114171572778897	0.0802349798611528	0.309715995337333	-0.358289665545652	-0.0892918345045118	0.213301814684379
1.78	0.0814420590865858	0.24750586330236	-0.198971650361853	0.74939196469521	0.114119685101163	0.0802126756942961	0.309644017681608	-0.358421439587792	-0.0889152538204792	0.213378687984403
1.781	0.0814106427614742	0.247444459283871	-0.198663648435259	0.749331367691197	0.114067423533435	0.0801909660200744	0.309572211891672	-0.358551966088884	-0.0885381532571784	0.213455166730926
1.782	0.0813792839852874	0.247382821436732	-0.198355632453149	0.749271041993453	0.114014793000002	0.0801698522802794	0.309500574460676	-0.358681232664938	-0.088160537865184	0.213531249666381
1.783	0.0813479829797824	0.24732095183875	-0.198047608029522	0.749211005292452	0.113961798443054	0.0801493360599471	0.309429101476643	-0.358809227037587	-0.0877824124828544	0.213606935704454
1.784	0.0813167399368107	0.247258852994384	-0.197739580679573	0.749151275210532	0.113908444729324	0.0801294190456409	0.30935778869456	-0.358935937064523	-0.0874037817410292	0.213682223880493
1.785	0.0812855549536948	0.247196527830658	-0.197431555811315	0.749091869219987	0.113854736559605	0.0801101029777149	0.309286631619327	-0.359061350766794	-0.087024650004579	0.213757113356239
1.786	0.0812544278777953	0.247133979685865	-0.197123538832094	0.749032804632887	0.113800678489582	0.0800913896792579	0.309215625599159	-0.359185456386884	-0.0866450213644015	0.213831603365422
1.787	0.0812233581887813	0.247071212295995	-0.196815535297376	0.748974098673475	0.113746274977957	0.0800732810862642	0.30914476582331	-0.359308242411006	-0.0862648997294888	0.213905693067891
1.788	0.0811923450572916	0.2470082298247	-0.19650755093287	0.74891576853342	0.11369153036482	0.0800557791803027	0.309074047252198	-0.359429697503455	-0.0858842888207517	0.213979381474096
1.789	0.081161387495774	0.246945036862532	-0.196199591548887	0.748857831369051	0.113636448786127	0.0800388859118199	0.309003464641764	-0.359549810451047	-0.0855031920592147	0.214052667490778
1.79	0.0811304844395598	0.246881638316205	-0.195891663020164	0.74880030424417	0.113581034072703	0.0800226031427915	0.308933012620385	-0.359668570219409	-0.0851216126310727	0.214125549991139
1.791	0.0810996347392712	0.246818039288767	-0.195583771392318	0.748743203989591	0.113525289704104	0.0800069325515789	0.308862685718684	-0.359785966043248	-0.0847395537007259	0.214198027897904
1.792	0.0810688371117733	0.24675424503053	-0.195275923004485	0.748686547097086	0.11346921879671	0.0799918755795426	0.308792478385901	-0.359901987455133	-0.0843570184971038	0.214270100286612
1.793	0.0810380901048748	0.2466902609323	-0.194968124536327	0.748630349803844	0.113412824074872	0.0799774334718743	0.308722385011753	-0.360016624283542	-0.0839740103102845	0.214341766473281
1.794	0.0810073921309584	0.246626092583221	-0.194660383003644	0.74857462826541	0.113356107868276	0.079963607355032	0.308652399970521	-0.360129866654768	-0.0835905325313653	0.21441302606057
1.795	0.0809767415310559	0.246561745864726	-0.194352705737421	0.748519398621338	0.113299072161626	0.0799503982895383	0.308582517699956	-0.360241704974812	-0.0832065886204838	0.214483878938641
1.796	0.0809461366229112	0.246497226990794	-0.194045100314609	0.748464676964347	0.113241718644861	0.0799378072601764	0.308512732711172	-0.360352129874948	-0.0828221819686535	0.214554325269216
1.797	0.0809155757896718	0.246432542500093	-0.193737574438222	0.748410479296984	0.113184048702223	0.0799258352103246	0.308443039491586	-0.360461132170605	-0.0824373158600653	0.214624365478714
1.798	0.0808850576055648	0.246367699213603	-0.193430135848633	0.748356821510551	0.1131260633755	0.0799144831511395	0.308373432433132	-0.360568702849884	-0.0820519935627706	0.214694000251335
1.799	0.0808545808743991	0.246302704165782	-0.193122792357413	0.748303719407957	0.113067763387387	0.0799037521408829	0.308303905891438	-0.360674833057184	-0.0816662183273932	0.214763230480654
1.8	0.0808241445554805	0.246237564594698	-0.192815551979909	0.748251188704388	0.113009149171256	0.0798936431693043	0.308234454338887	-0.360779514075715	-0.0812799932868093	0.214832057205585
1.801	0.0807937477156052	0.246172287994804	-0.192508423020857	0.748199244939706	0.112950220812806	0.0798841572016729	0.308165072458136	-0.360882737286923	-0.0808933214767101	0.214900481654172
1.802	0.080763389567417	0.246106882130244	-0.192201414081157	0.748147903375875	0.112890977919995	0.0798752953532695	0.308095755076869	-0.360984494128806	-0.0805062059130821	0.214968505378912
1.803	0.0807330694961348	0.246041355020455	-0.191894534041321	0.748097178964682	0.11283141945771	0.0798670589852443	0.308026497029717	-0.361084776110908	-0.080118649485606	0.215036130285905
1.804	0.0807027870470511	0.245975714981016	-0.191587791996886	0.748047086334126	0.112771543669479	0.0798594496476243	0.307957293071562	-0.361183574827619	-0.0797306548304162	0.215103358521544
1.805	0.0806725419238786	0.245909970694927	-0.191281197174794	0.747997639720256	0.112711348255323	0.0798524689234582	0.30788813788547	-0.361280881949036	-0.0793422244446046	0.215170192366934
1.806	0.080642333959458	0.245844131235076	-0.190974758869881	0.747948852885205	0.112650830690364	0.0798461183015393	0.307819026164158	-0.361376689230856	-0.0789533608223298	0.215236634161217
1.807	0.0806121630842428	0.245778205999514	-0.190668486340296	0.747900739056133	0.112589988414441	0.0798403991482938	0.307749952662312	-0.361470988528234	-0.0785640663713226	0.21530268621235
1.808	0.0805820294167212	0.245712204625132	-0.190362388644569	0.747853310852685	0.112528818860539	0.0798353127067174	0.307680912148054	-0.361563771824907	-0.0781743433513148	0.215368350755296
1.809	0.0805519333966373	0.245646136989361	-0.190056474474353	0.747806580233	0.112467319439087	0.0798308601125361	0.307611899354667	-0.361655031305265	-0.0777841939764365	0.215433629950713
1.81	0.0805218757417528	0.245580013257152	-0.189750752029267	0.747760558491871	0.11240548751058	0.0798270424694638	0.307542909064504	-0.361744759433547	-0.0773936203618621	0.215498525855516
1.811	0.0804918572216127	0.245513843845098	-0.189445228987397	0.747715256243823	0.11234332032676	0.0798238608855907	0.307473936249716	-0.361832948961034	-0.0770026242789746	0.215563040417015
1.812	0.0804618784545006	0.24544763930018	-0.18913991257593	0.747670683407932	0.112280814958214	0.0798213163809508	0.307404976069015	-0.361919592832985	-0.0766112070880798	0.215627175558413
1.813	0.0804319398553656	0.24538141022743	-0.18883480964323	0.747626849306129	0.11221796824209	0.0798194097649931	0.307336023727633	-0.362004684083245	-0.0762193697845944	0.215690933285831
1.814	0.0804020416918825	0.245315167304277	-0.188529926684273	0.747583762810038	0.112154776740668	0.0798181416635744	0.307267074383114	-0.362088215825208	-0.0758271128610216	0.215754315732366
1.815	0.0803721841412018	0.245248921229905	-0.188225269884779	0.747541432400606	0.11209123669271	0.0798175126947102	0.307198123147333	-0.362170181288887	-0.0754344361697649	0.215817325158582
1.816	0.0803423672631739	0.245182682599757	-0.187920845217518	0.747499866205343	0.112027343957357	0.0798175235791252	0.307129165165432	-0.362250573794803	-0.0750413389921519	0.215879963941753
1.817	0.0803125909263493	0.245116461866084	-0.187616658520832	0.747459072136923	0.111963093940032	0.0798181751010897	0.30706019575233	-0.362329386754532	-0.0746478200933214	0.215942234556356
1.818	0.0802828547978406	0.245050269355437	-0.187312715501029	0.747419058098342	0.111898481542905	0.0798194680675818	0.30699121048154	-0.362406613780208	-0.0742538776570759	0.216004139549183
1.819	0.0802531584188178	0.244984115211208	-0.18700902171564	0.747379832097192	0.111833501211916	0.079821403334266	0.306922205169853	-0.36248224874528	-0.0738595093212653	0.216065681553605
1.82	0.0802235013002773	0.244918009326847	-0.186705582588738	0.747341402177719	0.111768147036171	0.0798239818256956	0.306853175811634	-0.362556285699207	-0.0734647123418341	0.216126863420316
1.821	0.0801938830267423	0.244851961371285	-0.186402403414405	0.747303776270437	0.111702412784299	0.0798272044926003	0.30678411854867	-0.362628718764869	-0.0730694836365206	0.21618768839119
1.822	0.0801643033541169	0.244785980837222	-0.186099489345067	0.747266962086678	0.111636291906438	0.0798310722095961	0.306715029693056	-0.362699542127988	-0.072673819715161	0.216248160163573
1.823	0.0801347621949814	0.24472007703057	-0.185796845431661	0.747230967066393	0.1115697776086	0.079835585730931	0.306645905726618	-0.362768750107263	-0.0722777167594186	0.216308282849688
1.824	0.0801052595196354	0.244654259020811	-0.18549447669853	0.747195798378066	0.111502862930772	0.0798407457647436	0.306576743259827	-0.362836337248056	-0.0718811707880824	0.216368060893606
1.825	0.0800757953151977	0.244588535599984	-0.185192388182028	0.747161462950262	0.111435540742852	0.0798465529924159	0.306507538995323	-0.362902298365514	-0.0714841776168834	0.216427498952257
1.826	0.0800463695918788	0.244522915227325	-0.184890584910963	0.747127967435086	0.111367803748996	0.0798530079717806	0.306438289734721	-0.362966628543434	-0.0710867327263239	0.216486601770747
1.827	0.0800169823804936	0.244457405954635	-0.184589071844653	0.747095318093946	0.111299644575132	0.0798601111125747	0.306368992418816	-0.363029323160447	-0.0706888313070792	0.216545374166332
1.828	0.0799876337103037	0.244392015427096	-0.184287853835401	0.747063520690904	0.111231055856044	0.0798678627383521	0.306299644103391	-0.363090377900201	-0.0702904683204937	0.216603821119705
1.829	0.0799583235926053	0.244326750947097	-0.183986935642934	0.7470325804332	0.111162030208091	0.0798762631193386	0.306230241885392	-0.363149788699076	-0.0698916384399311	0.216661947801957
1.83	0.0799290520834165	0.244261619537283	-0.183686321923547	0.747002501973337	0.111092560156221	0.0798853125181058	0.306160782897331	-0.363207551763977	-0.0694923361269253	0.216719759536734
1.831	0.0798998193773728	0.244196628022671	-0.183386017182342	0.746973289447589	0.11102263819344	0.0798950112348983	0.306091264344564	-0.363263663697869	-0.0690925558197828	0.21677726178593
1.832	0.0798706258217439	0.244131783074923	-0.183086025728145	0.746944946548609	0.110952256965808	0.0799053595786896	0.306021683514252	-0.363318121554681	-0.0686922919522471	0.21683446009717
1.833	0.0798414718505474	0.244067091182852	-0.18278635160223	0.746917476650183	0.110881409389219	0.0799163578161421	0.305952037754862	-0.363370922770827	-0.0682915389452449	0.216891360035561
1.834	0.0798123578968287	0.244002558625232	-0.182486998530098	0.746890882872243	0.110810088602597	0.0799280061721116	0.305882324461757	-0.36342206506127	-0.0678902913554869	0.216947967243914
1.835	0.0797832843535469	0.243938191442803	-0.182187969948558	0.746865168035597	0.110738287860069	0.0799403048798829	0.305812541104113	-0.3634715462707	-0.0674885439249609	0.217004287600847
1.836	0.0797542515467642	0.243873995340753	-0.181889269022376	0.7468403346398	0.110666000473926	0.079953254212172	0.305742685228406	-0.363519364193059	-0.0670862913754688	0.217060327294226
1.837	0.0797252596172921	0.243809975572489	-0.181590898634408	0.746816384889433	0.110593219835946	0.0799668544629414	0.305672754373315	-0.363565516484385	-0.0666835282321053	0.217116092761586
1.838	0.0796963084131834	0.243746136932206	-0.181292861389856	0.746793320638978	0.110519939524031	0.0799811059595834	0.305602745978673	-0.363610000679041	-0.0662802489167833	0.217171590626562
1.839	0.0796673974874896	0.24368248383708	-0.180995159593999	0.746771143262298	0.110446153487454	0.0799960091320835	0.305532657399874	-0.363652814199394	-0.0658764478845102	0.217226827729216
1.84	0.0796385260800144	0.243619020353581	-0.180697795231097	0.746749853611427	0.11037185621891	0.0800115645205958	0.305462486002289	-0.36369395431688	-0.0654721195470886	0.217281811197468
1.841	0.0796096930924928	0.243555750112819	-0.180400770014255	0.74672945213559	0.110297042767471	0.0800277726803175	0.305392229191621	-0.363733418128507	-0.0650672582189335	0.217336548486725
1.842	0.0795808971399766	0.243492676195958	-0.180104085420518	0.74670993904623	0.110221708656412	0.0800446340854413	0.305321884367018	-0.363771202617915	-0.064661858290706	0.217391047395673
1.843	0.07955213659346	0.243429801091211	-0.179807742636939	0.746691314409072	0.110145849932526	0.0800621490794986	0.305251448944427	-0.363807304767067	-0.0642559142967145	0.217445316069521
1.844	0.0795234095614589	0.243367126737898	-0.179511742519254	0.746673578190914	0.110069463268999	0.0800803178658931	0.305180920407365	-0.363841721700973	-0.0638494206632236	0.217499362985853
1.845	0.0794947138403334	0.243304654579612	-0.179216085628814	0.74665673029708	0.109992545877216	0.0800991404941718	0.3051102962551	-0.36387445086671	-0.0634423715284268	0.21755319689102
1.846	0.0794660469241313	0.243242385562749	-0.178920772275139	0.746640770569445	0.10991509530978	0.0801186167766938	0.30503957398386	-0.36390549012928	-0.0630347608471642	0.217606826642685
1.847	0.0794374061262164	0.243180320108213	-0.178625802491152	0.746625698742685	0.109837109335239	0.080138746183486	0.304968751207205	-0.363934837729676	-0.0626265824392752	0.2176602610004
1.848	0.0794087886384016	0.243118458102738	-0.178331175981895	0.74661151437444	0.109758585899229	0.0801595277919778	0.304897825750718	-0.363962492199378	-0.0622178298886405	0.2177135084543
1.849	0.0793801914629808	0.243056798907991	-0.17803689215744	0.746598216781851	0.109679523182372	0.0801809602962889	0.304826795631215	-0.363988452329872	-0.0618084965987346	0.217766577191987
1.85	0.0793516114057493	0.242995341402913	-0.177742950211908	0.746585804971268	0.109599919733219	0.0802030420453579	0.304755659018288	-0.364012717224851	-0.0613985759704642	0.217819475240354
1.851	0.0793230451837359	0.24293408407719	-0.177449349128919	0.746574277535925	0.109519774623415	0.0802257710982749	0.30468441420468	-0.36403528639427	-0.0609880614392674	0.217872210629628
1.852	0.0792944895213044	0.24287302506568	-0.177156087695194	0.746563632693351	0.109439087575591	0.0802491453350697	0.304613059533523	-0.364056159884603	-0.0605769464837982	0.217924791424283
1.853	0.0792659411627559	0.242812162008101	-0.176863164602831	0.746553868538195	0.109357858955546	0.0802731625919572	0.304541593316541	-0.364075338404471	-0.0601652247410895	0.217977225644895
1.854	0.079237396864584	0.242751491883806	-0.176570578526839	0.746544983250873	0.109276089633995	0.0802978207081016	0.304470013821673	-0.364092823328179	-0.0597528900232466	0.218029521193974
1.855	0.0792088534370711	0.242691011041397	-0.176278328148616	0.746536975158746	0.109193780909468	0.0803231174712129	0.304398319336997	-0.364108616598533	-0.0593399362289419	0.218081685828521
1.856	0.0791803077916877	0.242630715317276	-0.175986412190706	0.746529842765203	0.109110934606936	0.0803490505640457	0.30432650823819	-0.364122720655158	-0.0589263574334969	0.218133727088787
1.857	0.0791517569689066	0.242570600049974	-0.175694829423395	0.746523584697406	0.109027553197179	0.0803756175645522	0.304254579013701	-0.364135138411577	-0.0585121481003343	0.218185652155583
1.858	0.0791231981769296	0.242510660063323	-0.175403578647464	0.746518199551026	0.108943639745098	0.0804028159402639	0.304182530259372	-0.364145873190587	-0.0580973031432852	0.218237467793539
1.859	0.0790946287563594	0.242450889718148	-0.175112658734962	0.74651368575813	0.108859197780186	0.0804306429939798	0.304110360635241	-0.36415492860727	-0.0576818179742181	0.218289180493782
1.86	0.079066046035227	0.242391282965647	-0.17482206867293	0.746510041493844	0.108774231252373	0.0804590958186642	0.304038068793258	-0.364162308518966	-0.0572656887072448	0.2183407967043
1.861	0.079037447242099	0.242331833348036	-0.174531807535515	0.746507264636335	0.108688744515562	0.080488171299046	0.303965653307087	-0.364168017039063	-0.0568489122582916	0.218392322982385
1.862	0.0790088295680444	0.242272533983583	-0.1742418744687	0.746505352838983	0.1086027422599	0.0805178661596345	0.303893112625218	-0.36417205849965	-0.0564314862616314	0.218443765987103
1.863	0.0789801902765541	0.242213377565731	-0.1739522687548	0.746504303640132	0.108516229479072	0.0805481770865318	0.303820445068464	-0.364174437408292	-0.0560134091281393	0.218495132309601
1.864	0.0789515267234587	0.242154356393644	-0.173662989869337	0.746504114564704	0.108429211554106	0.0805791008680061	0.303747648859696	-0.364175158500638	-0.0555946802517987	0.21854642831686
1.865	0.0789228362788266	0.242095462451486	-0.173374037467642	0.746504783181723	0.10834169438188	0.0806106344011097	0.30367472217376	-0.364174226808452	-0.0551753000249436	0.21859766013618
1.866	0.0788941162735486	0.24203668747209	-0.173085411353577	0.746506306975909	0.108253684421578	0.0806427745271454	0.303601663240216	-0.364171647660165	-0.0547552696699349	0.21864883365914
1.867	0.0788653640054769	0.241978022921873	-0.172797111437668	0.74650868311141	0.108165188645183	0.0806755178967752	0.303528470511781	-0.36416742667299	-0.0543345911846456	0.218699954506807
1.868	0.0788365767499429	0.241919459946652	-0.172509137687774	0.746511908343703	0.108076214497307	0.0807088609963197	0.303455142784061	-0.364161569715239	-0.0539132673881632	0.218751028028234
1.869	0.0788077517674137	0.241860989317965	-0.172221490131981	0.746515979037711	0.107986769880996	0.0807428001993197	0.303381679117623	-0.364154082787326	-0.0534913018835786	0.218802059330006
1.87	0.0787788863010517	0.241802601388605	-0.171934168852246	0.746520891121463	0.107896863089478	0.080777331765049	0.303308078629451	-0.364144971947071	-0.0530686989792547	0.218853053247195
1.871	0.0787499775641535	0.241744286083975	-0.171647173861176	0.746526640095426	0.107806502733936	0.0808124518426479	0.303234340347419	-0.364134243343397	-0.0526454636305151	0.218904014224712
1.872	0.0787210227602842	0.241686032970123	-0.171360504964364	0.746533221200837	0.107715697767957	0.0808481565555687	0.303160463201665	-0.364121903278625	-0.0522216013031195	0.218954946232351
1.873	0.0786920191557181	0.241627831368088	-0.171074161734771	0.746540629589614	0.107624457548849	0.0808844422126027	0.303086446098313	-0.364107958299334	-0.051797117738622	0.219005852816987
1.874	0.0786629641904107	0.241569670393271	-0.170788143541717	0.746548860408117	0.107532791788425	0.0809213054537584	0.303012287983873	-0.364092415293812	-0.051372018855653	0.219056737231955
1.875	0.0786338555752411	0.241511538906248	-0.170502449605292	0.746557908797119	0.107440710356834	0.0809587430810752	0.302937987862077	-0.364075281503117	-0.0509463108646722	0.219107602537499
1.876	0.0786046912985541	0.241453425520534	-0.170217079081267	0.746567769798343	0.107348223077107	0.080996751737395	0.302863544774467	-0.364056564455178	-0.0505200002551748	0.219158451648185
1.877	0.0785754695267458	0.241395318727293	-0.169932031096723	0.746578438253032	0.107255339642216	0.0810353278171338	0.302788957775411	-0.364036271913031	-0.0500930935700916	0.219209287397679
1.878	0.0785461884613373	0.241337206976066	-0.169647304705296	0.746589908711845	0.107162069609812	0.0810744676610428	0.302714225924306	-0.364014411894963	-0.0496655973228294	0.219260112657934
1.879	0.0785168462367553	0.241279078610004	-0.169362898859208	0.746602175316362	0.10706842242262	0.0811141677186539	0.302639348233219	-0.363990992740792	-0.0492375180788712	0.219310930416484
1.88	0.0784874409444915	0.241220921816596	-0.169078812458094	0.746615231801154	0.106974407498479	0.0811544244514779	0.302564323545362	-0.363966023187818	-0.0488088624248841	0.219361743742508
1.881	0.0784579707945527	0.24116272469915	-0.168795044377122	0.746629071698206	0.10688003432663	0.0811952341705073	0.30248915048645	-0.36393951246712	-0.048379636895395	0.219412555682647
1.882	0.0784284342363223	0.241104475382965	-0.168511593450885	0.746643688488899	0.106785312484562	0.0812365930349557	0.302413827561295	-0.363911470362438	-0.0479498480557755	0.219463369142562
1.883	0.0783988298885338	0.241046162089367	-0.168228458532755	0.746659075547335	0.106690251643213	0.0812784970569458	0.302338353246701	-0.363881907136768	-0.047519502572088	0.219514186831405
1.884	0.0783691563894422	0.240987773149118	-0.167945638643074	0.746675226076881	0.106594861588319	0.0813209419999704	0.302262725980671	-0.363850833373768	-0.0470886070617659	0.219565011303272
1.885	0.0783394123131273	0.240929296947774	-0.16766313310544	0.746692133125238	0.10649915220926	0.081363923374502	0.302186944122666	-0.363818259849547	-0.0466571679370317	0.219615845025402
1.886	0.0783095961795058	0.240870721908878	-0.167380941608252	0.746709789531416	0.106403133448202	0.0814074365956178	0.302111005933034	-0.363784197469358	-0.0462251914683502	0.219666690416257
1.887	0.078279706534826	0.240812036625157	-0.167099064184541	0.746728187772215	0.106306815248494	0.0814514770716144	0.30203490956506	-0.363748657264179	-0.0457926839198658	0.219717549815543
1.888	0.0782497420169986	0.240753230020143	-0.166817501134938	0.746747319799577	0.106210207579798	0.081496040156172	0.301958653082836	-0.363711650406312	-0.0453596516219286	0.219768425335622
1.889	0.0782197013113924	0.240694291331021	-0.166536252990967	0.74676717700824	0.106113320514907	0.0815411211506582	0.301882234496336	-0.363673188180568	-0.0449261010726979	0.219819318661901
1.89	0.0781895829978039	0.240635209968468	-0.166255320560626	0.74678775037942	0.106016164259041	0.0815867154098017	0.301805651801629	-0.363633281915419	-0.044492039055229	0.219870230917424
1.891	0.0781593854076567	0.240575975496713	-0.165974704877371	0.746809030585315	0.10591874911855	0.0816328184584985	0.301728903023541	-0.36359194290301	-0.0440574726915248	0.219921162628426
1.892	0.0781291065959845	0.240516577736297	-0.165694406979995	0.746831007923412	0.105821085434302	0.0816794260665289	0.30165198625089	-0.36354918233819	-0.0436224095597735	0.219972113836101
1.893	0.0780987443955195	0.240457006805688	-0.165414427772581	0.746853672253736	0.105723183527305	0.081726534260488	0.301574899653695	-0.363505011299113	-0.043186857917446	0.220023084291532
1.894	0.0780682965195025	0.240397253093069	-0.165134768075116	0.74687701305074	0.105625053682681	0.0817741392747482	0.301497641470614	-0.36345944071164	-0.042750826775976	0.220074073554331
1.895	0.0780377606921768	0.240337307230134	-0.164855428705637	0.7469010194953	0.105526706134105	0.0818222375066076	0.301420209964744	-0.363412481261722	-0.0423143256995079	0.220125081014105
1.896	0.0780071346748129	0.24027716008092	-0.164576410552832	0.746925680497511	0.105428151072047	0.0818708255438316	0.301342603354966	-0.363364143347485	-0.0418773645823974	0.220176105985398
1.897	0.0779764161422475	0.240216802732741	-0.164297714690455	0.74695098457951	0.10532939869394	0.081919900211842	0.301264819794005	-0.363314437147604	-0.0414399536115862	0.220227147839823
1.898	0.0779456025653164	0.240156226453923	-0.164019342470145	0.746976919772131	0.105230459211995	0.0819694585643387	0.301186857459955	-0.363263372750694	-0.0410021032875006	0.220278206009109
1.899	0.0779146912131868	0.24009542268019	-0.163741295513915	0.747003473768155	0.105131342828774	0.0820194978132568	0.301108714664294	-0.363210960263425	-0.0405638243958631	0.220329279849545
1.9	0.0778836792182266	0.240034383123167	-0.163463575634736	0.747030634221625	0.105032059729966	0.0820700151838472	0.301030389862686	-0.363157209854004	-0.0401251279922403	0.220380368510644
1.901	0.0778525636569321	0.239973099910027	-0.16318618477822	0.747058388907169	0.104932620022203	0.0821210077452513	0.300951881589776	-0.36310213169961	-0.0396860253790971	0.220431470864663
1.902	0.0778213416948549	0.239911565589702	-0.162909124991678	0.747086725673214	0.104833033603068	0.0821724723478276	0.300873188366524	-0.363045735932607	-0.0392465279777808	0.220482585476211
1.903	0.0777900107163957	0.239849773021703	-0.162632398361002	0.747115632233536	0.104733310025985	0.0822244056726714	0.300794308613426	-0.362988032738798	-0.038806647159074	0.220533710611986
1.904	0.0777585683181993	0.239787715289324	-0.162356006961664	0.747145095916046	0.104633458387557	0.0822768042700855	0.30071524062264	-0.362929032524192	-0.0383663941877309	0.220584844273863
1.905	0.0777270122532843	0.239725385671896	-0.162079952876214	0.747175103546744	0.104533487228932	0.0823296645159414	0.300635982609077	-0.36286874593794	-0.0379257802176617	0.220635984227725
1.906	0.077695340452231	0.239662777638363	-0.161804238229168	0.747205641390909	0.104433404381705	0.0823829825526105	0.300556532796898	-0.362807183732598	-0.0374848162241498	0.220687128030071
1.907	0.0776635511061711	0.23959988485104	-0.161528865210114	0.747236695059006	0.104333216835396	0.0824367543113853	0.300476889483864	-0.36274435661685	-0.037043512999217	0.220738273067106
1.908	0.0776316427027048	0.23953670114863	-0.161253836092017	0.747268249603138	0.104232930867805	0.0824909755690816	0.300397051035395	-0.36268027518674	-0.0366018812174001	0.220789416549458
1.909	0.077599613939984	0.239473220478768	-0.16097915324338	0.747300289834082	0.104132552377609	0.0825456419481091	0.300317015813663	-0.362614949907128	-0.0361599313607597	0.220840555406788
1.91	0.0775674636075264	0.239409436781303	-0.160704819131301	0.747332800586195	0.10403208711113	0.0826007488913028	0.300236782121629	-0.362548391135838	-0.035717673566336	0.220891686132733
1.911	0.0775351905571676	0.239345343895377	-0.160430836309287	0.747365766842345	0.103931540697379	0.0826562917234119	0.300156348212436	-0.362480609179777	-0.0352751176147981	0.220942804660849
1.912	0.0775027936980665	0.239280935611658	-0.160157207382859	0.747399173766984	0.103830918601696	0.0827122658273915	0.300075712377462	-0.36241161432086	-0.034832272955332	0.220993906363153
1.913	0.0774702719279283	0.239216205853613	-0.159883934938798	0.74743300661988	0.10373022608581	0.0827686667631306	0.299994873090282	-0.362341416752647	-0.0343891486049082	0.221044986180811
1.914	0.0774376240825219	0.239151148840487	-0.159611021461089	0.747467250564919	0.103629468198513	0.0828254902534535	0.29991382906705	-0.362270026434008	-0.0339457530551021	0.221096038780273
1.915	0.0774048489390636	0.239085759147847	-0.15933846930607	0.747501890509738	0.103528649783664	0.0828827322224558	0.299832579189894	-0.362197452986031	-0.0335020942914063	0.221147058695889
1.916	0.0773719451369433	0.239020031670068	-0.159066280767412	0.74753691107592	0.103427775484666	0.0829403889357832	0.29975112246117	-0.36212370574338	-0.0330581797981538	0.22119804047725
1.917	0.0773389109743947	0.238953961535452	-0.158794458166958	0.747572296695067	0.1033268497248	0.0829984570880361	0.2996694580712	-0.362048793868986	-0.0326140165212309	0.221248978846566
1.918	0.0773057443069256	0.238887544071818	-0.158523003878217	0.74760803176104	0.103225876705093	0.083056933790279	0.299587585431813	-0.361972726385085	-0.0321696109585482	0.22129986881214
1.919	0.0772724426673423	0.238820774882011	-0.158251920281035	0.747644100708539	0.103124860445612	0.0831158165181338	0.299505504096487	-0.361895512130639	-0.0317249693714162	0.221350705603756
1.92	0.0772390033677774	0.238753649979806	-0.157981209690898	0.747680487983133	0.103023804759001	0.0831751030150223	0.299423213704505	-0.361817159709186	-0.0312800979115402	0.221401484469662
1.921	0.0772054234435764	0.238686165861122	-0.157710874284744	0.747717178030169	0.10292271317793	0.0832347911637255	0.29934071401728	-0.361737677434055	-0.0308350026205245	0.221452200551657
1.922	0.0771716995900547	0.238618319421419	-0.157440916078946	0.747754155306189	0.102821588984912	0.0832948789727814	0.299258004926515	-0.361657073311765	-0.0303896894355964	0.221502848902039
1.923	0.0771378281726973	0.238550107786198	-0.157171336949525	0.74779140416504	0.102720435269119	0.0833553646904099	0.299175086358436	-0.361575355106286	-0.0299441642522424	0.221553424551473
1.924	0.077103805287576	0.238481528232879	-0.156902138669844	0.747828908694376	0.102619254889743	0.0834162468010041	0.299091958158886	-0.361492530415702	-0.0294984329317458	0.221603922558843
1.925	0.0770696268647698	0.238412578263454	-0.156633323033979	0.747866652663629	0.102518050391827	0.0834775238222482	0.299008620082461	-0.36140860671728	-0.0290525012093429	0.221654338025479
1.926	0.0770352887792206	0.238343255679337	-0.156364891986713	0.747904619561897	0.10241682395388	0.0835391940971763	0.298925071883382	-0.36132359144943	-0.0286063746080444	0.221704666079328
1.927	0.0770007869319758	0.238273558562456	-0.156096847618877	0.747942792760735	0.102315577426249	0.0836012557021261	0.298841313386827	-0.361237492095367	-0.0281600584032444	0.221754901799245
1.928	0.0769661172923726	0.238203485240024	-0.155829192112765	0.747981155783707	0.102214312452049	0.0836637064450281	0.298757344481275	-0.361150316103923	-0.0277135576606733	0.221805040070728
1.929	0.0769312759338214	0.238133034292399	-0.155561927746846	0.748019692457858	0.102113030550246	0.0837265439150132	0.298673165093283	-0.361062070683884	-0.0272668773872864	0.221855075498611
1.93	0.0768962590907962	0.238062204568127	-0.155295056892815	0.748058386878675	0.102011733096421	0.0837897655683674	0.29858877516776	-0.360972762741335	-0.0268200226661918	0.221905002455655
1.931	0.0768610631956776	0.237990995132486	-0.155028581908952	0.748097223295615	0.101910421306914	0.0838533687681312	0.2985041746257	-0.360882399015268	-0.0263729986007011	0.221954815169139
1.932	0.0768256849041535	0.237919405137786	-0.15476250497491	0.748136186005837	0.101809096266364	0.08391735072097	0.298419363356617	-0.36079098615769	-0.0259258101248303	0.222004507771874
1.933	0.0767901211164213	0.23784743371572	-0.154496827968229	0.748175259316208	0.101707758913783	0.0839817084728164	0.29833434129079	-0.36069853062883	-0.0254784619054307	0.222054074340976
1.934	0.0767543689259677	0.237775079987688	-0.154231552376785	0.748214427525666	0.101606410024457	0.0840464390149873	0.298249108471725	-0.360605038555693	-0.0250309583574431	0.22210350894501
1.935	0.0767184255453242	0.237702343164627	-0.153966679247468	0.748253674918386	0.101505050216892	0.084111539336707	0.298163665072691	-0.36051051571097	-0.0245833035827086	0.222152805706668
1.936	0.0766822882414565	0.237629222631095	-0.153702209184338	0.748292985897516	0.101403679863342	0.0841770064465503	0.298078011367948	-0.360414967601632	-0.024135501302933	0.222201958896143
1.937	0.0766459542212172	0.237555717954189	-0.153438142334787	0.748332345209006	0.101302298956118	0.0842428374418887	0.29799214765262	-0.360318399572968	-0.0236875549334729	0.222250963076811
1.938	0.0766094205786793	0.237481828860651	-0.153174478369193	0.74837173802834	0.101200907128252	0.0843090295503161	0.297906074161644	-0.36022081684705	-0.0232394676137343	0.222299813255749
1.939	0.0765726843994977	0.237407555291139	-0.152911216487562	0.748411149882497	0.101099503775421	0.0843755801551708	0.297819791046903	-0.360122224469223	-0.0227912421180055	0.222348504942106
1.94	0.0765357428749161	0.237332897512461	-0.152648355463591	0.748450566545446	0.100998088143144	0.0844424868535209	0.297733298403527	-0.360022627219787	-0.022342880829758	0.222397034136694
1.941	0.0764985932831151	0.237257856128073	-0.15238589371319	0.748489973951606	0.100896659417574	0.0845097474864231	0.29764659638015	-0.359922029546757	-0.0218943857779241	0.222445397290294
1.942	0.0764612328553241	0.237182431953347	-0.152123829288498	0.748529358176541	0.100795216804315	0.0845773601677843	0.297559685349978	-0.35982043551531	-0.0214457586170364	0.222493591181422
1.943	0.0764236586116206	0.237106625877568	-0.151862159835342	0.748568705541524	0.100693759482393	0.0846453233580954	0.29747256600701	-0.359717848796513	-0.0209970005812769	0.222541612735181
1.944	0.0763858672368556	0.237030438838958	-0.151600882647949	0.748608002677365	0.10059228646875	0.0847136358856409	0.297385239348049	-0.359614272741827	-0.0205481125032596	0.222589458875045
1.945	0.0763478549981893	0.236953871904732	-0.151339994746355	0.748647236466924	0.100490796570338	0.0847822968820884	0.297297706595041	-0.359509710491874	-0.0200990948750896	0.222637126496797
1.946	0.0763096177180161	0.236876926286533	-0.151079492884792	0.748686394066943	0.100389288457944	0.0848513057345258	0.297209969125211	-0.359404165008899	-0.0196499478804588	0.222684612559468
1.947	0.0762711508487413	0.236799603215692	-0.150819373561193	0.748725463028416	0.100287760765318	0.0849206620844725	0.297122028462404	-0.359297638998386	-0.0192006714896655	0.22273191414501
1.948	0.0762324495739193	0.236721903856622	-0.150559633061301	0.748764431330477	0.100186212218392	0.0849903658061384	0.297033886301988	-0.359190134815304	-0.0187512656318933	0.222779028415116
1.949	0.0761935088871171	0.236643829414928	-0.150300267509547	0.748803287308657	0.100084641762625	0.0850604169308289	0.296945544534806	-0.359081654483741	-0.0183017301977435	0.222825952538544
1.95	0.0761543237073055	0.236565381332562	-0.150041272931161	0.748842019540045	0.0999830485813141	0.0851308155480229	0.296857005290972	-0.35897219978471	-0.0178520648519018	0.222872683614372
1.951	0.0761148890046411	0.23648656140476	-0.149782645282232	0.748880616710518	0.0998814320551974	0.0852015617275746	0.296768270973989	-0.358861772282703	-0.0174022689103247	0.222919218592777
1.952	0.0760751999097931	0.236407371756851	-0.14952438042135	0.748919067579349	0.0997797917593509	0.0852726554565534	0.296679344234465	-0.358750373307983	-0.0169523413369407	0.222965554243761
1.953	0.0760352517966645	0.236327814687081	-0.149266474147575	0.748957361034014	0.0996781274746144	0.0853440965746959	0.296590227933422	-0.358638003909041	-0.0165022808109754	0.223011687203224
1.954	0.0759950402891182	0.236247892497387	-0.149008922310679	0.748995486046666	0.0995764391943908	0.0854158847361342	0.296500925107662	-0.358524664721209	-0.0160520858951616	0.223057614112852
1.955	0.0759545612824605	0.236167607447074	-0.148751720804801	0.74903343163688	0.0994747271270387	0.0854880193682093	0.296411438837932	-0.358410355893994	-0.0156017551764758	0.223103331815472
1.956	0.0759138110552033	0.236086961833147	-0.148494865496259	0.749071187047262	0.099372991683777	0.0855604995909322	0.296321772090784	-0.358295077241106	-0.0151512871718886	0.223148837479922
1.957	0.0758727863295279	0.236005958086483	-0.148238352276047	0.749108741969614	0.099271233476309	0.0856333241485072	0.296231927748912	-0.358178828444173	-0.0147006801127353	0.223194128615303
1.958	0.0758314841890007	0.235924598753227	-0.147982177136861	0.749146086649931	0.0991694533308867	0.085706491405386	0.296141908781879	-0.358061609117953	-0.0142499319352443	0.223239203119991
1.959	0.0757899019123638	0.235842886401048	-0.147726336139191	0.749183211930019	0.0990676523101877	0.0857799994024642	0.296051718344676	-0.357943418768457	-0.013799040477758	0.22328405945548
1.96	0.0757480368155903	0.235760823630341	-0.147470825372473	0.749220109223188	0.0989658317179533	0.0858538459155197	0.295961359732092	-0.357824256716852	-0.0133480035719715	0.22332869676296
1.961	0.0757058861638967	0.235678413191603	-0.147215640976923	0.749256770368642	0.0988639930863882	0.0859280285184704	0.295870836234325	-0.357704122077707	-0.0128968189847703	0.223373114764342
1.962	0.0756634471152302	0.235595658012732	-0.146960779136047	0.749293187457262	0.0987621382355882	0.0860025447359713	0.295780151049174	-0.357583013822981	-0.0124454844303885	0.223417313606183
1.963	0.0756207166691126	0.23551256108739	-0.14670623601806	0.749329352721405	0.0986602693355072	0.086077392213522	0.295689307326287	-0.357460930875198	-0.0119939976323448	0.223461293809656
1.964	0.0755776916607872	0.235429125415066	-0.146452007762259	0.749365258428554	0.0985583887874952	0.0861525687399641	0.295598308236609	-0.357337872184003	-0.0115423562798321	0.223505056241469
1.965	0.0755343687796066	0.235345354099946	-0.146198090568224	0.749400896800441	0.0984564990407905	0.0862280721712108	0.29550715700145	-0.357213836703798	-0.0110905579631805	0.223548602027505
1.966	0.0754907445622927	0.235261250436535	-0.14594448084708	0.749436260065841	0.0983546025441862	0.086303900368633	0.29541585684969	-0.357088823264293	-0.0106386002223297	0.22359193245199
1.967	0.0754468153632602	0.235176817822301	-0.145691175353546	0.749471340558106	0.0982527017783448	0.0863800511324526	0.295324410933035	-0.356962830451433	-0.0101864806096827	0.223635048884048
1.968	0.0754025773535613	0.235092059629151	-0.145438171201291	0.749506130760042	0.0981507992761282	0.0864565221526577	0.295232822348258	-0.356835856523191	-0.00973419666164676	0.223677952770023
1.969	0.0753580265789509	0.235006979215146	-0.145185465726609	0.749540623359792	0.0980488976568295	0.0865333110229438	0.295141094311526	-0.356707899358991	-0.00928174590563466	0.223720645692884
1.97	0.0753131590102585	0.234921580006503	-0.144933056319797	0.749574811267327	0.0979469997071411	0.086610415272944	0.295049230308651	-0.356578956513099	-0.00882912597302607	0.223763129402596
1.971	0.0752679705606583	0.234835865537181	-0.144680940329027	0.749608687513486	0.0978451084654849	0.0866878324166536	0.294957234040522	-0.356449025294708	-0.00837633464158052	0.223805405722508
1.972	0.0752224571047048	0.234749839489983	-0.144429115041196	0.749642245131332	0.097743227269913	0.0867655600511997	0.294865109259562	-0.356318102728385	-0.00792336973638249	0.223847476385541
1.973	0.0751766144555746	0.234663505715043	-0.144177577764594	0.749675477097873	0.0976413597767513	0.0868435959227779	0.29477285972145	-0.356186185431308	-0.00747022904464964	0.223889342919202
1.974	0.0751304383418959	0.234576868135952	-0.143926325985424	0.749708376349411	0.0975395099586121	0.0869219378749532	0.294680489247975	-0.35605326954862	-0.0070169103018448	0.223931006636484
1.975	0.0750839245003342	0.234489930625863	-0.143675357504677	0.749740935895783	0.0974376821274421	0.087000583748583	0.294588001743028	-0.355919350809745	-0.0065634111718537	0.223972468808628
1.976	0.0750370688142305	0.234402696997804	-0.143424670507735	0.749773148981755	0.0973358809687031	0.0870795313305693	0.294495401155299	-0.355784424600739	-0.00610972926232001	0.224013730967127
1.977	0.0749898673814045	0.234315171109202	-0.143174263546796	0.749805009188617	0.0972341114723666	0.0871587783511549	0.294402691493359	-0.355648485942154	-0.0056558622096994	0.224054795080428
1.978	0.0749423165263828	0.234227356987121	-0.142924135437274	0.749836510406418	0.0971323787668241	0.0872383224219738	0.294309876852601	-0.355511529428313	-0.00520180765109988	0.224095663530184
1.979	0.0748944127737731	0.234139258891868	-0.142674285142023	0.749867646703222	0.0970306879780403	0.087318160899118	0.294216961361218	-0.355373549198981	-0.00474756306942673	0.224136339027306
1.98	0.0748461527893211	0.234050881296705	-0.142424711739522	0.749898412246325	0.0969290441667881	0.0873982908435968	0.294123949096357	-0.355234538964777	-0.00429312580879772	0.22417682458347
1.981	0.0747975333503477	0.233962228851758	-0.142175414461763	0.749928801325913	0.0968274523089906	0.0874787090391256	0.294030844018146	-0.355094492117138	-0.00383849326707906	0.224217123536748
1.982	0.0747485513564534	0.233873306391513	-0.141926392734842	0.749958808373082	0.0967259172349412	0.0875594118889611	0.293937649907963	-0.354953401903352	-0.00338366290440044	0.224257239513928
1.983	0.074699203855102	0.233784118950606	-0.141677646209157	0.749988428013114	0.0966244435284611	0.087640395322565	0.29384437036064	-0.354811261596956	-0.00292863201812227	0.224297176338627
1.984	0.0746494880777365	0.233694671747681	-0.141429174758987	0.75001765515408	0.0965230355510797	0.0877216548550009	0.293751008858226	-0.354668064546021	-0.00247339766005374	0.224336938001762
1.985	0.0745994014239876	0.233604970142933	-0.141180978439675	0.750046484959315	0.0964216976165047	0.0878031857029112	0.293657568843832	-0.354523804036547	-0.00201795675262008	0.224376528638661
1.986	0.0745489413671052	0.23351501955939	-0.140933057447363	0.750074912744504	0.0963204341060765	0.0878849828937402	0.293564053740998	-0.354378473147441	-0.00156230608456341	0.224415952405368
1.987	0.0744981053669947	0.233424825379038	-0.140685412120594	0.750102933867881	0.0962192494651861	0.0879670413663931	0.293470466918574	-0.354232064757923	-0.00110644225710344	0.224455213293822
1.988	0.0744468908591074	0.23333439290725	-0.140438042953087	0.750130543589526	0.0961181481918309	0.0880493559925556	0.293376811586356	-0.354084571561635	-0.000650361821677971	0.224494315038174
1.989	0.0743952952821844	0.233243727400625	-0.140190950597318	0.750157736979159	0.0960171348259351	0.0881319214752749	0.293283090691932	-0.353935986017757	-0.000194061382164298	0.224533261209835
1.99	0.074343316033769	0.233152834044919	-0.139944135936451	0.750184508916906	0.0959162139133143	0.0882147322279255	0.293189306939197	-0.353786300431924	0.000262462522200153	0.224572055378838
1.991	0.0742909503280773	0.233061717923295	-0.139697600186975	0.750210854138886	0.0958153900095665	0.0882977823330608	0.293095462907313	-0.353635507097866	0.000719213419760387	0.224610701158069
1.992	0.0742381950629646	0.232970384049151	-0.139451344854007	0.750236767348078	0.0957146677266307	0.0883810655622681	0.293001561152696	-0.353483598254184	0.00117619464012721	0.224649202125945
1.993	0.0741850467794745	0.232878837370728	-0.139205371556504	0.750262243413367	0.0956140516986123	0.0884645754748708	0.292907604225422	-0.353330565947365	0.00163340915439558	0.224687561741449
1.994	0.0741315017400958	0.232787082695477	-0.138959681897314	0.750287277545034	0.0955135464224331	0.0885483056275375	0.292813594638717	-0.353176401985713	0.00209085969851347	0.224725783351155
1.995	0.0740775560647433	0.232695124667254	-0.138714277399777	0.750311865314404	0.0954131560731058	0.0886322497968343	0.29271953486313	-0.353021097987982	0.0025485489104387	0.224763870311906
1.996	0.0740232057887203	0.232602967852651	-0.138469159452527	0.750336002536945	0.0953128844220641	0.0887164021090309	0.29262542732679	-0.352864645440023	0.00300647930403793	0.224801826143312
1.997	0.0739684468354215	0.232510616810789	-0.13822432934586	0.750359685158178	0.0952127349002397	0.0888007570745925	0.292531274443345	-0.352707035663337	0.00346465315064834	0.224839654602325
1.998	0.0739132750003389	0.232418076113762	-0.1379797884174	0.750382909246926	0.0951127107105038	0.0888853095459629	0.292437078726743	-0.352548259728214	0.00392307232510187	0.224877359663615
1.999	0.0738576860153289	0.23232535037595	-0.137735538129159	0.750405671052678	0.095012814874931	0.0889700546467221	0.292342842895439	-0.3523883084352	0.00438173813686146	0.224914945456118
2	0.0738016756597387	0.232232444235261	-0.137491580008695	0.750427967010571	0.0949130502516249	0.0890549877548315	0.292248569888422	-0.35222717238124	0.00484065129443303	0.224952416216901
[truncated: 43,000 more rows]
