# Supplementary material for: Virtual reality as a tool for balance research: Eyes open body sway is reproduced in photo-realistic, but not in abstract virtual scenes
Source: PLoS One. 2020 Oct 29;15(10):e0241479. doi: 10.1371/journal.pone.0241479 (PMC7595375; doi:10.1371/journal.pone.0241479)
Supplement: S1 Data — (ZIP) [file pone.0241479.s001.zip › data/quiet_stance/LAB_qs.csv]

0.001	-0.28821462818257	0.0934812790931876	0.0332908098343401	0.562342990987715	-0.414258430357083	0.157163803352134	0.263565639657526	0.262759455359433	-0.170043369623843	-0.230985329641017
0.002	-0.288214605493105	0.0934447610723884	0.0334050326644336	0.562461108398514	-0.414265328900657	0.157325877404782	0.26348496594451	0.262826968180353	-0.169981539041855	-0.230973937741481
0.003	-0.288214462622965	0.0934074544163138	0.0335210097146781	0.562581367985633	-0.414272281373222	0.157491064884468	0.263402555426419	0.262896096568415	-0.169918065217777	-0.230962353118226
0.004	-0.288214194069319	0.0933693594109201	0.0336387090475835	0.562703749837094	-0.414279282240692	0.157659346799777	0.263318410476632	0.262966846162641	-0.169852934707031	-0.230950577664709
0.005	-0.288213794639568	0.0933304771309837	0.0337580971886631	0.562828232404666	-0.414286325802087	0.157830701817923	0.263232535020938	0.263039222191041	-0.16978613441211	-0.230938612917463
0.006	-0.288213259357675	0.0932908093788037	0.033879139260276	0.562954792474863	-0.414293406084584	0.158005106427469	0.263144934502164	0.263113229390312	-0.169717651711784	-0.230926460141347
0.007	-0.288212583383192	0.0932503586267904	0.0340017990862903	0.563083405112676	-0.414300516777468	0.158182535067915	0.263055615768831	0.263188871854157	-0.169647474585373	-0.230914120374426
0.008	-0.288211762004654	0.0932091279830707	0.0341260392630444	0.563214043746318	-0.414307651245017	0.158362960213012	0.262964587004214	0.263266152934161	-0.169575591595664	-0.230901594391891
0.009	-0.28821079077785	0.0931671211076867	0.0342518211704698	0.56334668040618	-0.41431480247452	0.158546352425611	0.26287185766952	0.263345075251053	-0.169501991758775	-0.23088888266238
0.01	-0.288209665696107	0.0931243421103686	0.0343791049541396	0.56348128601469	-0.414321962978374	0.158732680420151	0.262777438411142	0.263425640822023	-0.1694266644943	-0.230875985345044
0.011	-0.288208383131439	0.0930807955159241	0.0345078495393862	0.563617830603321	-0.414329124754892	0.158921911155568	0.262681340928334	0.263507851225497	-0.169349599670197	-0.230862902358078
0.012	-0.288206939620974	0.0930364862681235	0.034638012713824	0.563756283352225	-0.41433627929309	0.159114009965038	0.262583577819506	0.263591707669923	-0.169270787513654	-0.230849633476393
0.013	-0.288205331798469	0.0929914196996567	0.0347695512317784	0.563896612481331	-0.414343417561051	0.159308940663765	0.262484162525343	0.263677210958334	-0.169190218395209	-0.230836178331431
0.014	-0.288203556504257	0.0929456014589004	0.0349024208868378	0.5640387852225	-0.41435053003958	0.159506665568389	0.262383109435821	0.263764361430521	-0.169107882793124	-0.230822536286377
0.015	-0.288201610882245	0.0928990374294172	0.0350365765786263	0.564182767998965	-0.414357606873799	0.159707145518021	0.262280434007111	0.26385315895084	-0.169023771480797	-0.230808706323161
0.016	-0.288199492391206	0.0928517337294189	0.0351719724419978	0.564328526627018	-0.414364638031467	0.159910339990737	0.262176152713871	0.263943602972451	-0.16893787566585	-0.230794687080134
0.017	-0.288197198773296	0.0928036968171334	0.0353085620155977	0.564476026411383	-0.414371613366808	0.160116207256292	0.262070282905604	0.26403569259809	-0.168850186973515	-0.230780477017205
0.018	-0.288194727981882	0.0927549336061456	0.0354462983658688	0.564625232172795	-0.414378522646503	0.160324704560726	0.261962842743207	0.264129426609666	-0.168760697410214	-0.230766074520917
0.019	-0.288192078090601	0.0927054515449562	0.0355851342027273	0.564776108204178	-0.414385355605438	0.160535788391574	0.261853851220998	0.264224803520764	-0.168669399365193	-0.230751477851864
0.02	-0.288189247256579	0.0926552586434378	0.0357250220374703	0.564928618213099	-0.41439210197389	0.160749414694412	0.261743328165591	0.264321821590433	-0.168576285607254	-0.230736685083616
0.021	-0.288186233744201	0.0926043634176906	0.0358659143394961	0.565082725340672	-0.414398751424971	0.160965538900099	0.261631294174055	0.264420478785723	-0.168481349311423	-0.230721694183382
0.022	-0.288183035983921	0.0925527748213458	0.0360077636296455	0.565238392259352	-0.414405293546378	0.161184115909828	0.261517770538329	0.264520772743874	-0.168384584093739	-0.230706503153695
0.023	-0.288179652652445	0.092500502233858	0.03615052247812	0.565395581349796	-0.414411717877901	0.161405100196287	0.261402779177092	0.264622700657897	-0.168285983983442	-0.230691110057749
0.024	-0.288176082658405	0.0924475555113418	0.0362941434519673	0.565554254858218	-0.414418013911771	0.16162844589681	0.261286342532657	0.264726259138472	-0.168185543397463	-0.23067551291809
0.025	-0.288172324977492	0.0923939450417658	0.0364385790616807	0.565714374873184	-0.414424171076939	0.161854106802415	0.261168483416305	0.264831444234772	-0.168083257181175	-0.230659709647111
0.026	-0.28816837852282	0.0923396817104455	0.0365837817622612	0.565875903226415	-0.414430178866664	0.162082036331591	0.261049224849724	0.264938251553217	-0.16797912064377	-0.230643698067111
0.027	-0.288164242209141	0.0922847768284369	0.036729704059654	0.566038801520808	-0.414436027059711	0.162312187541752	0.260928589956688	0.265046676307334	-0.167873129488728	-0.230627475946856
0.028	-0.288159915075366	0.0922292421284261	0.0368762986192795	0.566203031249595	-0.414441705809653	0.162544513161205	0.260806601914879	0.265156713282312	-0.167765279646669	-0.230611040986465
0.029	-0.288155396279035	0.0921730897649853	0.0370235183199246	0.566368553941818	-0.414447205610307	0.162778965624927	0.260683283918484	0.265268356799853	-0.167655567109907	-0.23059439070152
0.03	-0.288150685061167	0.0921163322300245	0.0371713163490793	0.566535331300488	-0.414452517293569	0.163015497095059	0.260558659096936	0.265381600775211	-0.167543987825494	-0.230577522288872
0.031	-0.288145780816275	0.0920589821994899	0.0373196463267958	0.566703325198824	-0.414457632040474	0.163254059475151	0.260432750408443	0.265496438831183	-0.167430537661106	-0.230560432606566
0.032	-0.288140683198199	0.0920010524264558	0.0374684623359025	0.56687249755507	-0.414462541304853	0.163494604433977	0.260305580575838	0.265612864311723	-0.16731521247904	-0.230543118247587
0.033	-0.288135392186566	0.091942555792634	0.0376177188468956	0.567042810291524	-0.414467236697387	0.163737083387438	0.260177172114059	0.265730870185138	-0.167198008282739	-0.230525575626765
0.034	-0.288129908071145	0.0918835053808806	0.0377673706933379	0.567214225406599	-0.414471710007793	0.163981447426252	0.260047547439793	0.265850449041452	-0.167078921329799	-0.23050780106701
0.035	-0.288124231325202	0.091823914384278	0.0379173731489041	0.567386705027677	-0.41447595340743	0.164227647354102	0.25991672897471	0.265971593229836	-0.166957948154344	-0.230489790893565
0.036	-0.288118362462546	0.091763795987318	0.0380676819561364	0.567560211459256	-0.41447995963212	0.16447563384608	0.259784739186688	0.266094294939116	-0.166835085520206	-0.230471541484098
0.037	-0.288112301977805	0.0917031634054006	0.0382182532790706	0.567734707273393	-0.414483722002226	0.164725357480632	0.259651600610032	0.266218546169752	-0.166710330362951	-0.230453049266857
0.038	-0.288106050346341	0.091642029996594	0.0383690436991439	0.567910155284979	-0.414487234345894	0.164976768677751	0.259517335829747	0.266344338748356	-0.166583679712832	-0.230434310746242
0.039	-0.288099608048898	0.091580409276103	0.0385200102545438	0.568086518351745	-0.414490490913911	0.165229817736476	0.259381967402175	0.266471664422467	-0.166455130603994	-0.230415322534203
0.04	-0.288092975634506	0.0915183148538638	0.0386711103978688	0.568263759233404	-0.414493486338175	0.165484454928432	0.259245517809008	0.266600514860078	-0.166324680098983	-0.230396081318378
0.041	-0.288086153803429	0.0914557604246041	0.0388223018547323	0.568441840663837	-0.414496215656324	0.165740630600343	0.259108009499287	0.266730881501674	-0.166192325479839	-0.230376583808863
0.042	-0.288079143413806	0.0913927598202836	0.03897354252013	0.568620725549857	-0.414498674346086	0.165998295279173	0.258969464921852	0.266862755477485	-0.166058064441139	-0.23035682671934
0.043	-0.28807194537619	0.0913293270648542	0.0391247904855789	0.568800377143948	-0.414500858311242	0.166257399758	0.258829906490129	0.266996127671098	-0.165921895120906	-0.230336806768717
0.044	-0.288064560561954	0.091265476417654	0.0392760041621323	0.568980759045584	-0.414502763845328	0.166517895226542	0.258689356514493	0.267130988796701	-0.165783816034039	-0.230316520684809
0.045	-0.288056989828311	0.0912012223781789	0.039427142396105	0.569161835055142	-0.414504387586966	0.166779733412662	0.258547837082142	0.267267329444054	-0.165643826014269	-0.230295965217374
0.046	-0.288049234113437	0.0911365796572091	0.039578164545574	0.569343569126873	-0.414505726419039	0.167042866626119	0.258405369944879	0.267405140162927	-0.165501924149555	-0.230275137123785
0.047	-0.28804129448753	0.0910715632108703	0.0397290305526293	0.569525925508674	-0.414506777368981	0.167307247758735	0.258261976551201	0.267544411579493	-0.165358109754479	-0.230254033079419
0.048	-0.288033172083316	0.0910061883289862	0.0398797009866058	0.569708868901642	-0.414507537613579	0.167572830324791	0.258117678113623	0.267685134407473	-0.165212382488036	-0.230232649583162
0.049	-0.288024867969165	0.0909404706179957	0.0400301370538956	0.569892364587768	-0.414508004569974	0.167839568475033	0.257972495554255	0.267827299284184	-0.16506474256719	-0.230210982978421
0.05	-0.288016383132264	0.0908744258566875	0.0401803005773399	0.570076378518666	-0.414508176021464	0.168107416941032	0.257826449405393	0.267970896542846	-0.16491519084678	-0.230189029544205
0.051	-0.288007718590758	0.0908080699209495	0.04033015393511	0.570260877245127	-0.414508050214948	0.168376331062647	0.257679559754327	0.268115916138877	-0.164763728672502	-0.230166785503593
0.052	-0.287998875401085	0.0907414188753576	0.0404796600640373	0.570445827764379	-0.414507625882451	0.168646266958336	0.257531846227052	0.26826234783656	-0.164610357657442	-0.230144246983396
0.053	-0.287989854443326	0.0906744890539426	0.0406287825886512	0.570631197509817	-0.414506902183971	0.168917181645154	0.257383327992166	0.268410181471113	-0.164455079546469	-0.230121410017758
0.054	-0.28798065623466	0.090607297018653	0.0407774859432723	0.570816954549487	-0.414505878587228	0.169189033042608	0.25723402378975	0.268559407046456	-0.164297896203964	-0.230098270563656
0.055	-0.287971280967575	0.0905398595267209	0.0409257353967242	0.571003067886452	-0.414504554775515	0.169461779966555	0.257083952032244	0.268710014623295	-0.164138809638974	-0.230074824562391
0.056	-0.287961728624572	0.0904721935292684	0.0410734970380794	0.571189507602499	-0.414502930669537	0.16973538209364	0.256933130889041	0.268861994117073	-0.163977821995716	-0.230051068053553
0.057	-0.28795199902067	0.0904043161237764	0.0412207377367915	0.57137624467442	-0.414501006536304	0.170009799877737	0.256781578175449	0.269015335153092	-0.16381493552389	-0.230026997238717
0.058	-0.287942091844771	0.0903362445024112	0.0413674250961361	0.571563250680584	-0.414498783115576	0.170284994511678	0.256629311173029	0.269170026925974	-0.163650152572996	-0.230002608456961
0.059	-0.287932006766251	0.0902679958936943	0.0415135274697449	0.571750497697152	-0.414496261725745	0.170560927939672	0.25647634661221	0.269326058024417	-0.163483475596404	-0.229977898102053
0.06	-0.287921743514723	0.0901995874783676	0.0416590139669571	0.571937958358674	-0.414493444241798	0.170837562845244	0.256322700723149	0.269483416434614	-0.163314907113799	-0.22995286258272
0.061	-0.287911301840369	0.0901310364205866	0.0418038543989966	0.572125605948529	-0.414490332879434	0.171114862586369	0.256168389214429	0.269642089774641	-0.163144449646355	-0.229927498392877
0.062	-0.287900681414644	0.0900623600416683	0.0419480192840119	0.572313414483251	-0.414486930002014	0.17139279111475	0.256013427243656	0.269802065562174	-0.162972105675901	-0.229901802183052
0.063	-0.287889881812707	0.0899935758770012	0.0420914799181765	0.57250135868849	-0.414483238094107	0.171671312943716	0.25585782946453	0.269963331352535	-0.162797877649605	-0.229875770763941
0.064	-0.287878902601574	0.0899247015293834	0.0422342083803035	0.572689413829296	-0.414479259727309	0.171950393164995	0.255701610099219	0.270125874652072	-0.162621767965285	-0.229849401103371
0.065	-0.287867743383267	0.0898557545255343	0.0423761774280182	0.572877555613609	-0.414474997437071	0.172229997478292	0.255544782944291	0.270289682701259	-0.162443778879507	-0.229822690305962
0.066	-0.287856403711587	0.0897867522234867	0.042517360375988	0.57306576028564	-0.414470453640886	0.172510092242469	0.255387361380713	0.270454742394371	-0.162263912416283	-0.229795635531385
0.067	-0.287844882985246	0.0897177117342953	0.0426577309969735	0.573254004743185	-0.414465630626261	0.172790644549171	0.255229358454979	0.270621040416259	-0.16208217037691	-0.229768233880024
0.068	-0.287833180434349	0.0896486499898377	0.0427972633756251	0.573442266542955	-0.414460530454717	0.173071622297759	0.255070786939138	0.270788563393634	-0.161898554423816	-0.229740482318648
0.069	-0.28782129520287	0.0895795839214431	0.0429359317599941	0.573630523756763	-0.414455154778473	0.173352994189397	0.254911659339741	0.270957297890993	-0.161713066109972	-0.229712377699766
0.07	-0.28780922640843	0.0895105305067467	0.0430737105215084	0.573818754724319	-0.414449504803951	0.173634729588785	0.254751987930866	0.271127230360057	-0.161525706874346	-0.229683916805136
0.071	-0.287796973136083	0.089441506700196	0.0432105741682513	0.574006937907118	-0.414443581377657	0.17391679842782	0.254591784853374	0.271298347211373	-0.161336478166899	-0.229655096339936
0.072	-0.287784534471252	0.0893725294092964	0.0433464973707125	0.57419505192393	-0.414437384961976	0.174199171259369	0.254431062263364	0.271470634957735	-0.161145381653409	-0.229625912929773
0.073	-0.287771909554974	0.0893036154813313	0.0434814550376996	0.574383075612726	-0.41443091557481	0.174481819289791	0.254269832470057	0.271644080312402	-0.160952419315605	-0.229596363145238
0.074	-0.287759097516149	0.0892347816238524	0.0436154223799621	0.574570988066152	-0.414424172841508	0.174764714288449	0.254108107971587	0.271818670203779	-0.160757593446541	-0.229566443522548
0.075	-0.287746097307608	0.0891660442898593	0.0437483748890748	0.574758768686379	-0.414417156096557	0.175047828526079	0.253945901363819	0.271994391714731	-0.160560906575907	-0.229536150590579
0.076	-0.287732907634801	0.0890974196322031	0.0438802882985121	0.574946397198085	-0.414409864469114	0.175331134877148	0.25378322523606	0.272171231988021	-0.160362361332897	-0.229505480916327
0.077	-0.287719527028086	0.0890289235859989	0.0440111386634867	0.575133853624355	-0.414402296922073	0.175614606976655	0.253620092123706	0.272349178123024	-0.160161960454402	-0.229474431157201
0.078	-0.28770595393039	0.0889605719466132	0.0441409025203166	0.575321118343228	-0.414394452213273	0.175898219267199	0.253456514456043	0.272528217079522	-0.159959706995	-0.229442998088702
0.079	-0.287692186729748	0.0888923802798068	0.0442695569015173	0.575508172197224	-0.414386328825591	0.176181946978054	0.253292504466721	0.272708335616991	-0.159755604388175	-0.229411178601022
0.08	-0.287678223740473	0.088824363712268	0.0443970791702283	0.575694996600606	-0.414377925006578	0.176465766144027	0.253128074131641	0.272889520292662	-0.159549656245171	-0.229378969729676
0.081	-0.287664063126392	0.0887565367968538	0.0445234469079481	0.57588157368536	-0.414369238943779	0.17674965363018	0.252963235216035	0.273071757510119	-0.159341866220651	-0.229346368692088
0.082	-0.287649702862892	0.0886889135583775	0.0446486379355957	0.576067886346411	-0.414360268867459	0.177033587126096	0.252797999384879	0.273255033536594	-0.159132238059038	-0.229313372822268
0.083	-0.287635140823463	0.0886215076196898	0.0447726303168082	0.576253918040609	-0.414351013001799	0.177317545136502	0.252632378223812	0.273439334424144	-0.158920775628074	-0.229279979450158
0.084	-0.287620374842253	0.088554332253944	0.0448954023610217	0.576439652578776	-0.414341469495506	0.177601506953264	0.252466383123526	0.273624645943051	-0.158707482874943	-0.229246185828397
0.085	-0.287605402651769	0.0884874003531026	0.0450169327091964	0.576625074210197	-0.414331636365774	0.17788545261501	0.252300025151633	0.273810953660896	-0.15849236374101	-0.22921198913723
0.086	-0.287590221858083	0.0884207243801035	0.0451372003682692	0.576810167890143	-0.414321511423578	0.178169362916436	0.252133315050043	0.273998243065316	-0.158275422071794	-0.229177386581818
0.087	-0.287574830020282	0.0883543163300439	0.0452561846317686	0.576994919421432	-0.414311092212314	0.178453219446981	0.251966263314303	0.274186499595139	-0.158056661558148	-0.229142375502876
0.088	-0.287559224694329	0.0882881876960551	0.0453738650525243	0.577179315419564	-0.414300375969251	0.178737004504596	0.25179888021036	0.274375708662393	-0.157836085693465	-0.229106953409066
0.089	-0.287543403387503	0.0882223494231661	0.0454902215389578	0.577363343213346	-0.414289359556109	0.179020700858071	0.251631175734723	0.274565855766511	-0.157613697752832	-0.229071117981274
0.09	-0.287527363489812	0.0881568118767642	0.0456052344295482	0.577546990707419	-0.414278039389096	0.179304291581298	0.251463159589688	0.274756926648544	-0.157389500766057	-0.229034867079492
0.091	-0.287511102257347	0.0880915848936956	0.0457188844784651	0.577730246329249	-0.414266411433219	0.179587760043485	0.251294841180556	0.274948907358939	-0.157163497479036	-0.228998198718658
0.092	-0.287494616846849	0.0880266778887554	0.045831152829424	0.577913099218083	-0.414254471188882	0.179871089911857	0.251126229648886	0.275141784214303	-0.156935690453748	-0.228961110997867
0.093	-0.287477904290875	0.0879620999373746	0.0459420209849501	0.578095539468373	-0.414242213587595	0.180154265127926	0.250957333897293	0.27533554376271	-0.156706082277125	-0.228923601999708
0.094	-0.287460961361806	0.0878978598425537	0.0460514707753921	0.578277558091091	-0.41422963287325	0.180437269881093	0.250788162565863	0.275530172792783	-0.15647467559967	-0.228885669754229
0.095	-0.287443784446969	0.087833966161861	0.0461594843496687	0.578459146686933	-0.414216722629646	0.18072008860175	0.250618724060501	0.275725658296569	-0.156241472989567	-0.22884731231987
0.096	-0.287426369564392	0.0877704271344378	0.0462660441501045	0.578640297127164	-0.41420347595679	0.181002706006058	0.250449026653697	0.275921987378014	-0.156006476844911	-0.228808527916255
0.097	-0.287408712491476	0.0877072506064196	0.0463711328844592	0.578821001502985	-0.414189885614448	0.181285107102983	0.250279078525147	0.276119147199057	-0.155769689465041	-0.228769315011692
0.098	-0.287390808907586	0.0876444440717405	0.0464747335167821	0.579001252297736	-0.414175944078437	0.181567277163422	0.250108887724021	0.276317125006131	-0.155531113196523	-0.228729672315702
0.099	-0.287372654464882	0.087582014751576	0.0465768292653865	0.579181042509001	-0.414161643579985	0.181849201809868	0.249938462167211	0.276515908162785	-0.155290750517012	-0.228689598722721
0.1	-0.28735424478327	0.0875199696301184	0.0466774036312892	0.579360365631682	-0.414146976099314	0.182130867197518	0.249767809695906	0.276715484132405	-0.155048604005221	-0.22864909328547
0.101	-0.28733557546396	0.0874583155159789	0.0467764404570157	0.579539215622294	-0.414131933330699	0.182412260130953	0.249596938098975	0.276915840448793	-0.154804676247527	-0.228608155287054
0.102	-0.287316642120534	0.0873970590839821	0.0468739239677646	0.579717586831288	-0.414116506677367	0.182693368098635	0.249425855063727	0.277116964696631	-0.154558969804239	-0.228566784372288
0.103	-0.287297440388891	0.0873362067785483	0.0469698388054237	0.579895473884163	-0.414100687254775	0.182974179220847	0.249254568112826	0.277318844498736	-0.15431148734244	-0.22852498055658
0.104	-0.287277965957147	0.0872757647341009	0.0470641701093945	0.5800728716544	-0.414084465949027	0.183254682110303	0.24908308459026	0.277521467479297	-0.154062231777327	-0.228482744105751
0.105	-0.28725821462221	0.0872157388442872	0.0471569035815361	0.580249775322217	-0.41406783356578	0.18353486578274	0.248911411704448	0.277724821169109	-0.153811206193547	-0.22844007548138
0.106	-0.287238182350382	0.0871561348171293	0.047248025481417	0.580426180418133	-0.414050780991766	0.183814719676798	0.248739556584925	0.277928892954118	-0.153558413682883	-0.228396975374165
0.107	-0.287217865257232	0.0870969581393618	0.0473375226144788	0.580602082868245	-0.414033299284084	0.184094233713125	0.248567526320999	0.278133670163641	-0.153303857312715	-0.228353444696707
0.108	-0.287197259452209	0.0870382140935961	0.0474253823159657	0.580777478961854	-0.414015379666208	0.184373398345812	0.248395327955407	0.278339140203871	-0.153047540153108	-0.228309484496011
0.109	-0.287176360930388	0.0869799078487349	0.047511592436554	0.580952365195749	-0.413997013516385	0.184652204559286	0.248222968387102	0.278545290613271	-0.152789465304668	-0.22826509582895
0.11	-0.287155165636595	0.0869220444534227	0.0475961413704325	0.581126738224792	-0.413978192409307	0.184930643815035	0.248050454283637	0.27875210904173	-0.152529635977951	-0.228220279672673
0.111	-0.287133669540522	0.0868646286978482	0.0476790181241308	0.581300595022187	-0.413958908132337	0.185208707980133	0.247877792132932	0.278959583256763	-0.152268055554588	-0.228175036892755
0.112	-0.287111868623635	0.0868076649781846	0.0477602124246288	0.581473933078728	-0.413939152594795	0.185486389273883	0.24770498832447	0.279167701220181	-0.152004727587106	-0.228129368203084
0.113	-0.287089758843887	0.086751157224957	0.0478397147476177	0.581646750534023	-0.413918917691813	0.1857636803228	0.247532049158961	0.27937645116156	-0.151739655799619	-0.228083274134397
0.114	-0.287067336095273	0.0866951088724557	0.0479175161698811	0.581819046139913	-0.413898195268218	0.186040574287615	0.247358980856987	0.279585821661111	-0.151472844074522	-0.22803675511332
0.115	-0.28704459615682	0.0866395228277054	0.0479936082072771	0.58199081899955	-0.413876977221419	0.186317064913614	0.247185789559489	0.27979580178486	-0.151204296398252	-0.227989811622516
0.116	-0.287021534653132	0.0865844013999961	0.0480679827752309	0.582162068338214	-0.413855255632565	0.186593146469802	0.247012481244955	0.280006381156961	-0.150934016802899	-0.227942444283924
0.117	-0.286998147047125	0.0865297462473254	0.0481406322076769	0.582332793525952	-0.413833022822809	0.186868813645941	0.246839061656842	0.280217549881005	-0.150662009295893	-0.227894653792203
0.118	-0.286974428700373	0.0864755584282378	0.0482115492658337	0.582502994235415	-0.41381027135088	0.187144061492504	0.246665536360407	0.280429298419807	-0.150388277741141	-0.22784644082273
0.119	-0.286950374997317	0.0864218385020812	0.0482807271223721	0.582672670547308	-0.413786994020621	0.187418885433682	0.246491910819495	0.28064161758473	-0.150112825762544	-0.227797806002171
0.12	-0.286925981446368	0.0863685865823822	0.0483481593328207	0.582841822877169	-0.413763183929047	0.187693281284399	0.246318190386998	0.280854498598684	-0.149835656798138	-0.227748749866982
0.121	-0.286901243693045	0.0863158024015156	0.0484138398770573	0.583010451734349	-0.413738834502701	0.187967245206666	0.246144380266133	0.281067933063551	-0.149556774262304	-0.227699272849069
0.122	-0.286876157456189	0.0862634854293535	0.0484777632200265	0.583178557526012	-0.413713939439982	0.188240773655775	0.245970485478947	0.281281912828317	-0.149276181666696	-0.227649375381782
0.123	-0.286850718468275	0.0862116349153447	0.0485399242405763	0.583346140559978	-0.413688492608333	0.188513863367635	0.245796510851963	0.281496429897593	-0.148993882678885	-0.227599058027493
0.124	-0.286824922548601	0.0861602498305264	0.0486003181447142	0.58351320119348	-0.41366248801589	0.188786511319769	0.245622461022429	0.28171147639937	-0.148709881183485	-0.227548321513283
0.125	-0.286798765784441	0.0861093288715739	0.0486589405142847	0.583679740011288	-0.413635919888516	0.189058714634261	0.245448340426907	0.281927044603841	-0.148424181417123	-0.22749716665225
0.126	-0.286772244661552	0.0860588705590698	0.0487157873949141	0.583845757940703	-0.413608782805266	0.189330470517669	0.245274153276354	0.282143127043652	-0.148136788119107	-0.227445594172044
0.127	-0.286745356083098	0.0860088733241952	0.0487708552924811	0.58401125623128	-0.413581071803007	0.189601776310357	0.245099903557762	0.282359716622895	-0.147847706468876	-0.227393604560281
0.128	-0.286718097290129	0.085959335533101	0.0488241411161296	0.584176236323235	-0.413552782391489	0.189872629611286	0.244925595088867	0.28257680654376	-0.147556941853407	-0.227341198031172
0.129	-0.286690465714735	0.0859102554730861	0.0488756422089313	0.58434069980529	-0.413523910533609	0.190143028373899	0.244751231612316	0.282794390147773	-0.147264499800789	-0.22728837459
0.13	-0.286662458802062	0.0858616313228355	0.0489253564428731	0.584504648554558	-0.413494452684359	0.190412970879517	0.244576816839893	0.28301246087547	-0.146970386144964	-0.227235134076392
0.131	-0.28663407388351	0.0858134611073456	0.0489732822471908	0.584668084874504	-0.413464405848441	0.19068245562894	0.244402354402084	0.283231012341292	-0.146674607156633	-0.22718147612261
0.132	-0.286605308227274	0.085765742665402	0.049019418559812	0.584831011507175	-0.413433767565592	0.190951481291191	0.244227847791242	0.283450038415556	-0.146377169481943	-0.227127400099321
0.133	-0.286576159208674	0.0857184736221785	0.0490637647775799	0.584993431538937	-0.41340253588786	0.191220046751897	0.244053300355481	0.283669533258805	-0.146078080046497	-0.227072905125985
0.134	-0.286546624396309	0.0856716513354013	0.049106320754763	0.585155348232163	-0.413370709430307	0.191488151149749	0.243878715310821	0.283889491286509	-0.145777346082667	-0.227017990133834
0.135	-0.286516701466103	0.0856252728553208	0.0491470867784995	0.585316764888668	-0.413338287448409	0.191755793801829	0.243704095778514	0.284109907108806	-0.14547497523037	-0.226962653924111
0.136	-0.286486388041658	0.0855793348805543	0.0491860634500596	0.585477684883136	-0.413305269865939	0.192022974100055	0.243529444843598	0.284330775521998	-0.145170975618547	-0.226906895207328
0.137	-0.286455681644294	0.0855338336441948	0.0492232515521561	0.585638111870166	-0.413271657215001	0.192289691506039	0.243354765629391	0.284552091523496	-0.144865355826548	-0.226850712681719
0.138	-0.286424579801328	0.0854887648285547	0.0492586520170011	0.585798050011033	-0.413237450592825	0.192555945610072	0.243180061424799	0.284773850309359	-0.144558124710559	-0.226794105145776
0.139	-0.286393080189423	0.0854441236317088	0.0492922659963549	0.58595750402537	-0.413202651758516	0.192821736183787	0.243005335775238	0.284996047292177	-0.14424929124606	-0.226737071579301
0.14	-0.286361180679151	0.0853999049277167	0.0493240949419634	0.586116479022177	-0.413167263193949	0.193087063221112	0.242830592446124	0.285218678124117	-0.143938864515165	-0.226679611196356
0.141	-0.286328879251143	0.0853561034376017	0.0493541406673668	0.586274980324171	-0.413131287971123	0.193351926923791	0.242655835344669	0.285441738701266	-0.143626853823865	-0.226621723489509
0.142	-0.286296173885248	0.085312713853494	0.0493824053955176	0.586433013498161	-0.413094729627261	0.193616327611893	0.242481068449982	0.285665225169485	-0.143313268813231	-0.226563408229239
0.143	-0.286263062488892	0.085269730782227	0.0494088917848075	0.586590584530069	-0.413057592176729	0.193880265631177	0.242306295720834	0.285889133873284	-0.142998119443311	-0.226504665373216
0.144	-0.286229542838013	0.0852271485430695	0.0494336029435099	0.586747699925813	-0.413019880102439	0.194143741318601	0.242131521049767	0.28611346126334	-0.142681415879011	-0.226445494978218
0.145	-0.286195612590962	0.0851849610770963	0.0494565423978155	0.586904366639521	-0.412981598273894	0.194406755000433	0.241956748301315	0.286338203940718	-0.142363168364303	-0.22638589725178
0.146	-0.286161269423717	0.0851431620523752	0.0494777140398669	0.58706059191932	-0.412942751905807	0.194669306947502	0.241781981310356	0.286563358832209	-0.142043387141188	-0.226325872639983
0.147	-0.286126511159872	0.0851017450523159	0.0494971220951608	0.587216383141553	-0.412903346569512	0.194931397295161	0.241607223831605	0.28678892333007	-0.14172208245495	-0.226265421781012
0.148	-0.286091335791911	0.0850607037438331	0.0495147710656174	0.587371747652611	-0.412863388175451	0.195193025982037	0.241432479572533	0.287014895368507	-0.141399264588668	-0.226204545375961
0.149	-0.286055741436527	0.0850200319287858	0.0495306656627621	0.587526692713316	-0.412822882885867	0.195454192718584	0.241257752268676	0.287241273421071	-0.141074943878517	-0.226143244102825
0.15	-0.286019726304024	0.0849797234793218	0.0495448107629902	0.587681225571162	-0.412781837041936	0.195714897050108	0.241083045698327	0.287468056412681	-0.140749130738643	-0.226081518550304
0.151	-0.285983288726445	0.084939772233247	0.0495572113645411	0.587835353561822	-0.412740257184294	0.195975138500871	0.240908363665886	0.287695243654528	-0.140421835615846	-0.226019369123068
0.152	-0.2859464272131	0.0849001718463082	0.0495678725097617	0.587989084217108	-0.412698150067142	0.196234916609674	0.24073371000639	0.287922834825725	-0.140093068880309	-0.225956796014299
0.153	-0.285909140439388	0.0848609156571255	0.0495767992294393	0.588142425330085	-0.412655522600015	0.19649423082137	0.240559088648316	0.28815082993505	-0.13976284083176	-0.225893799267582
0.154	-0.285871427144177	0.0848219966923063	0.0495839966168475	0.588295384866698	-0.412612381783123	0.19675308039919	0.240384503693401	0.288379229240799	-0.139431161800873	-0.22583037880554
0.155	-0.285833286041463	0.0847834077690152	0.0495894699499071	0.588447970841646	-0.412568734674341	0.19701146447225	0.240209959407238	0.288608033155869	-0.139098042152348	-0.225766534470055
0.156	-0.285794715821497	0.0847451415427333	0.0495932247451616	0.588600191366512	-0.412524588408722	0.197269382156172	0.240035460135372	0.288837242175077	-0.138763492174586	-0.225702266196203
0.157	-0.285755715202757	0.0847071904767121	0.0495952667087424	0.588752054820905	-0.412479950293864	0.197526832549201	0.23986101025278	0.289066856807698	-0.138427522020806	-0.225637574181017
0.158	-0.285716283003089	0.08466954681917	0.0495956015740771	0.588903569912177	-0.412434827914401	0.197783814586066	0.239686614181792	0.289296877513335	-0.138090141772803	-0.22557245884382
0.159	-0.285676418238649	0.084632202586993	0.0495942350154599	0.58905474554075	-0.41238922912349	0.198040326909052	0.239512276399836	0.289527304695918	-0.137751361562184	-0.22550692064365
0.16	-0.28563612024444	0.0845951495287045	0.0495911727698208	0.589205590639363	-0.412343161989709	0.19829636784592	0.239338001397333	0.289758138740105	-0.137411191678088	-0.225440960005431
0.161	-0.285595388730036	0.0845583791570699	0.0495864208227414	0.589356114087148	-0.412296634885703	0.198551935563955	0.239163793649805	0.289989380012659	-0.137069642577053	-0.225374577477458
0.162	-0.285554223682914	0.0845218828253499	0.0495799855425305	0.589506324653986	-0.412249656664881	0.198807028307911	0.238989657613435	0.290221028804911	-0.136726724773897	-0.225307773956164
0.163	-0.285512625240723	0.0844856517061099	0.0495718737024946	0.58965623100405	-0.412202236760663	0.199061644492101	0.238815597734617	0.290453085289995	-0.13638244877012	-0.225240550769317
0.164	-0.285470593686785	0.0844496767264553	0.049562092383879	0.589805841740607	-0.412154385217132	0.199315782691743	0.238641618504615	0.290685549562188	-0.136036825083909	-0.225172909627212
0.165	-0.285428129502812	0.0844139485500566	0.049550648881922	0.589955165359806	-0.412106112679495	0.199569441683475	0.23846772449296	0.290918421716698	-0.135689864252962	-0.225104852522091
0.166	-0.285385233355308	0.0843784575781098	0.0495375506980901	0.590104210103767	-0.412057430275218	0.199822620477548	0.238293920273344	0.291151701934032	-0.135341576766449	-0.225036381592993
0.167	-0.285341905956583	0.0843431939692403	0.0495228055572613	0.59025298383918	-0.412008349437832	0.200075318277844	0.238120210317181	0.291385390547011	-0.13499197293329	-0.22496749905567
0.168	-0.285298147844638	0.0843081476994147	0.0495064213202355	0.590401494088881	-0.411958881824001	0.200327534422782	0.237946598963827	0.291619488006064	-0.134641062744844	-0.224898207259744
0.169	-0.285253959255895	0.0842733086457551	0.0494884057942888	0.590549748220014	-0.41190903933798	0.20057926838958	0.237773090440522	0.291853994762872	-0.134288855853711	-0.224828508722614
0.17	-0.285209340170082	0.0842386666329735	0.0494687666063171	0.590697753638472	-0.411858834121918	0.200830519868038	0.237599688899959	0.29208891124802	-0.133935361603611	-0.224758406025748
0.171	-0.285164290434669	0.084204211415865	0.0494475112087804	0.590845517903003	-0.411808278362723	0.201081288823211	0.237426398478479	0.292324238008786	-0.133580588952905	-0.22468790166214
0.172	-0.285118809848086	0.0841699326715361	0.0494246469106754	0.590993048697692	-0.411757384057577	0.201331575486904	0.23725322333181	0.292559975893148	-0.133224546349323	-0.224616997988059
0.173	-0.285072898127141	0.0841358200285733	0.0494001808750314	0.591140353572624	-0.411706162999805	0.201581380282588	0.237080167668188	0.292796126206312	-0.132867241784736	-0.224545697335689
0.174	-0.285026554860579	0.0841018630768549	0.0493741201469887	0.591287439688344	-0.411654626864659	0.201830703732219	0.236907235811312	0.293032690820222	-0.132508683044401	-0.224474002167161
0.175	-0.284979779574445	0.0840680514013726	0.0493464716980046	0.591434313859888	-0.411602787169109	0.202079546419002	0.236734432209937	0.293269672181971	-0.132148877857684	-0.224401915088322
0.176	-0.284932571750992	0.0840343746808876	0.0493172424133486	0.591580982746497	-0.41155065515596	0.202327909002714	0.236561761312285	0.293507073242506	-0.131787833792294	-0.224329438748099
0.177	-0.284884930668783	0.0840008227053451	0.0492864390228801	0.591727452939332	-0.411498241731947	0.202575792160448	0.236389227414986	0.293744897357227	-0.131425558091803	-0.224256575838325
0.178	-0.284836855255022	0.0839673852415068	0.0492540680028716	0.591873730865482	-0.411445557508219	0.202823196479345	0.236216834695801	0.293983148109445	-0.131062057643436	-0.224183329209191
0.179	-0.284788344119038	0.0839340518872885	0.0492201354910886	0.592019822578004	-0.411392612924264	0.2030701224941	0.236044587391864	0.294221829091953	-0.130697338998534	-0.224109701866013
0.18	-0.284739395656685	0.0839008120287179	0.0491846472863534	0.59216573372048	-0.411339418390187	0.203316570869237	0.23587248994001	0.294460943789498	-0.130331408365712	-0.224035696832633
0.181	-0.284690008077749	0.0838676548760676	0.049147608964564	0.592311469745405	-0.411285984381448	0.203562542580266	0.235700547022936	0.294700495533842	-0.129964271646298	-0.223961317136007
0.182	-0.284640179417082	0.0838345694844524	0.049109026042769	0.592457036072627	-0.411232321495954	0.203808038954602	0.235528763505505	0.294940487402976	-0.129595934547941	-0.223886565919321
0.183	-0.284589907609161	0.0838015447414957	0.0490689041054962	0.592602438019489	-0.411178440519643	0.204053061542661	0.235357144330543	0.295180922109799	-0.129226402664025	-0.223811446427309
0.184	-0.284539190564006	0.0837685693951186	0.0490272488380217	0.592747680632532	-0.411124352452277	0.204297612056484	0.235185694479239	0.295421802006165	-0.128855681491727	-0.223735961842159
0.185	-0.284488026229475	0.0837356321103803	0.0489840659330046	0.592892768525406	-0.411070068417578	0.204541692526576	0.235014418938299	0.295663129187817	-0.128483776537561	-0.223660115186655
0.186	-0.284436412679867	0.0837027214903963	0.0489393609505938	0.593037705781925	-0.411015599501573	0.20478530540791	0.234843322662592	0.295904905573675	-0.128110693452258	-0.223583909309686
0.187	-0.284384348179471	0.0836698260972189	0.0488931392412478	0.593182496007146	-0.410960956638306	0.205028453378423	0.234672410635106	0.296147132882743	-0.127736437967432	-0.22350734682552
0.188	-0.284331831137611	0.0836369345222339	0.0488454059689243	0.593327142520409	-0.410906150624201	0.20527113904595	0.234501687955066	0.296389812611281	-0.127361015662378	-0.223430430053427
0.189	-0.284278859973962	0.0836040354677158	0.048796166214147	0.593471648537647	-0.410851192213832	0.205513364899921	0.234331159823086	0.296632946122851	-0.126984431787892	-0.223353161025407
0.19	-0.284225433025543	0.0835711177788374	0.0487454250494144	0.593616017204773	-0.410796092107185	0.205755133441339	0.234160831463699	0.296876534749196	-0.126606691233516	-0.223275541526595
0.191	-0.284171548572657	0.0835381703976574	0.048693187559408	0.593760251531468	-0.410740860782735	0.205996447260915	0.233990708036414	0.297120579820801	-0.126227798575971	-0.223197573160114
0.192	-0.284117204906889	0.0835051822898854	0.0486394588816694	0.593904354274649	-0.410685508419316	0.206237309068148	0.233820794544957	0.297365082725333	-0.125847758164922	-0.223119257425188
0.193	-0.284062400340111	0.0834721423921066	0.0485842442707017	0.594048327807631	-0.410630045002171	0.206477721773942	0.233651095798831	0.297610045031712	-0.125466574137164	-0.223040595822802
0.194	-0.284007133126003	0.0834390395460492	0.0485275491403113	0.594192174140901	-0.410574480426603	0.206717688601001	0.233481616388262	0.297855468570924	-0.125084250260018	-0.222961589994464
0.195	-0.283951401338909	0.0834058624830218	0.0484693790504957	0.594335895131781	-0.410518824533075	0.206957213153368	0.233312360611926	0.298101355411963	-0.124700789804949	-0.222882241756524
0.196	-0.283895202817639	0.0833725999439483	0.0484097396868957	0.594479492761581	-0.410463087110181	0.207196299435517	0.233143332448484	0.29834770783545	-0.124316195708317	-0.222802553034003
0.197	-0.28383853521528	0.0833392407710336	0.048348636862169	0.594622969321504	-0.410407277836234	0.207434951785051	0.232974535607648	0.298594528346413	-0.123930470847435	-0.222722525869884
0.198	-0.283781396061267	0.0833057738287234	0.0482860764201441	0.594766327299205	-0.410351406187249	0.207673174742528	0.232805973542778	0.29884181963058	-0.123543618095885	-0.222642162487608
0.199	-0.283723782769355	0.0832721879241358	0.0482220640527563	0.594909569058641	-0.410295481339733	0.207910972990571	0.232637649395729	0.299089584556834	-0.123155640193362	-0.222561465300698
0.2	-0.283665692625618	0.0832384718686973	0.0481566052286632	0.59505269670405	-0.410239512064673	0.208148351366036	0.23246956598664	0.299337826349174	-0.122766539701905	-0.222480436890806
0.201	-0.283607122805964	0.0832046146005638	0.0480897052348977	0.595195712180913	-0.410183506629366	0.208385314849664	0.232301725901662	0.299586548730505	-0.122376319121194	-0.2223990800108
0.202	-0.283548070463305	0.0831706052817975	0.0480213691675855	0.595338617362577	-0.410127472746258	0.20862186854375	0.232134131629986	0.299835755894764	-0.121984980963441	-0.222317397603748
0.203	-0.283488532834871	0.0831364333250863	0.0479516018588698	0.595481414010692	-0.410071417680594	0.208858017666201	0.231966785691179	0.300085452406816	-0.121592527658057	-0.22223539277652
0.204	-0.283428507223263	0.0831020883333245	0.0478804077805437	0.595624103580645	-0.41001534843873	0.209093767536996	0.231799690706311	0.300335643118224	-0.121198961391999	-0.222153068728442
0.205	-0.283367990879731	0.0830675600115329	0.0478077909663694	0.595766686967005	-0.409959271774338	0.209329123548076	0.231632849407071	0.300586333120283	-0.120804284050549	-0.222070428705246
0.206	-0.283306980981299	0.0830328381123758	0.0477337550549267	0.595909164437855	-0.409903194037532	0.209564091122039	0.231466264578275	0.300837527716108	-0.120408497323601	-0.22198747600843
0.207	-0.28324547471691	0.0829979124288601	0.0476583033847127	0.596051535837398	-0.40984712110189	0.209798675698768	0.231299938956792	0.301089232390372	-0.120011602870453	-0.221904213982885
0.208	-0.283183469344812	0.0829627728138407	0.0475814389888952	0.596193800876435	-0.409791058464997	0.210032882744597	0.231133875229059	0.301341452770995	-0.119613602407448	-0.221820645881953
0.209	-0.283120962143194	0.0829274091910896	0.0475031645451376	0.596335959275032	-0.409735011422057	0.210266717706958	0.230968076130462	0.301594194562641	-0.119214497718793	-0.221736774704883
0.21	-0.283057950302246	0.0828918115659507	0.047423482377898	0.596478010669637	-0.409678985127704	0.210500185964216	0.230802544455507	0.301847463470206	-0.118814290661888	-0.221652603208455
0.211	-0.28299443091364	0.0828559700349658	0.0473423944490169	0.596619954392893	-0.409622984539646	0.210733292850318	0.230637283007367	0.302101265180953	-0.118412983181115	-0.221568134048223
0.212	-0.282930401082927	0.0828198747709813	0.0472599022491943	0.596761789341329	-0.4095670144185	0.210966043671817	0.23047229462501	0.302355605412273	-0.118010577286717	-0.221483369823783
0.213	-0.282865858010364	0.082783516001059	0.0471760066848007	0.596903514053527	-0.409511079415195	0.211198443664967	0.230307582163076	0.302610489906101	-0.117607075019366	-0.221398312991022
0.214	-0.282800798997822	0.0827468839313986	0.0470907081623486	0.597045126879728	-0.409455184141927	0.211430497965536	0.230143148315482	0.302865924311349	-0.117202478465115	-0.22131296580361
0.215	-0.282735221462739	0.082709968601968	0.0470040068433197	0.597186626097467	-0.409399333218031	0.211662211630465	0.229978995446849	0.303121914060139	-0.116796789800528	-0.221227330344593
0.216	-0.282669123032266	0.0826727598298869	0.0469159027957875	0.597328009947976	-0.40934353132719	0.211893589633322	0.22981512554186	0.303378464298905	-0.116390011282193	-0.221141408564729
0.217	-0.282602501654033	0.082635247306563	0.0468263959697715	0.597469276547688	-0.409287783265983	0.212124636762468	0.229651540196747	0.303635579853587	-0.11598214516542	-0.221055202330509
0.218	-0.282535355547687	0.0825974207267147	0.0467354862102571	0.597610423710836	-0.409232093979311	0.212355357540705	0.229488240664425	0.303893265245874	-0.115573193630574	-0.220968713535347
0.219	-0.28246768303884	0.0825592698824385	0.04664317338515	0.597751448886377	-0.409176468567986	0.212585756305527	0.229325227992701	0.304151524768668	-0.115163158810723	-0.220881944197234
0.22	-0.282399482477321	0.0825207847092868	0.0465494575144817	0.59789234927299	-0.409120912213927	0.21281583735257	0.229162503130611	0.304410362554065	-0.114752042935675	-0.220794896473486
0.221	-0.282330752319806	0.0824819552559256	0.0464543388790161	0.59803312193661	-0.409065430068872	0.213045604959016	0.229000066940672	0.304669782571586	-0.11433984843484	-0.220707572643876
0.222	-0.282261491282894	0.0824427716151255	0.0463578180998448	0.598173763788587	-0.409010027190601	0.213275063273565	0.228837920175129	0.30492978856423	-0.113926577847684	-0.220619975111669
0.223	-0.282191698389825	0.0824032238866031	0.0462598961002104	0.598314271426919	-0.408954708510236	0.213504216207513	0.22867606337427	0.305190383956858	-0.11351223363457	-0.220532106412716
0.224	-0.282121372891166	0.0823633021773308	0.0461605740104325	0.598454640933166	-0.408899478777788	0.213733067382024	0.228514496715391	0.305451571818101	-0.113096818110121	-0.220443969167944
0.225	-0.282050514214327	0.082322996635049	0.0460598531643219	0.598594867770479	-0.408844342456441	0.213961620070515	0.228353220001835	0.305713354948774	-0.112680333613222	-0.220355565956305
0.226	-0.281979121990462	0.0822822975242504	0.0459577351246097	0.598734946901773	-0.408789303623712	0.214189877170477	0.228192232803584	0.305975736045201	-0.112262782763462	-0.220266899195774
0.227	-0.281907196045163	0.082241195252998	0.0458542216254217	0.598874873113645	-0.408734365981791	0.214417841279971	0.228031534604708	0.306238717853164	-0.111844168518497	-0.220177971072528
0.228	-0.281834736323474	0.0821996803054077	0.0457493144914204	0.599014641289954	-0.408679532974561	0.21464551479658	0.22787112486989	0.306502303275984	-0.111424494039522	-0.220088783500945
0.229	-0.281761742833427	0.0821577432543762	0.0456430155786767	0.599154246316417	-0.408624807922842	0.214872899917427	0.227711002990834	0.306766495415313	-0.111003762658128	-0.219999338127794
0.23	-0.281688215639957	0.0821153749139864	0.045535326724182	0.599293682726904	-0.408570194103098	0.215099998536687	0.227551168190216	0.307031297535243	-0.110581978023718	-0.219909636350499
0.231	-0.281614154875273	0.0820725664000967	0.045426249724369	0.599432944530213	-0.408515694751273	0.215326812162942	0.227391619521677	0.307296712960363	-0.11015914421637	-0.219819679343887
0.232	-0.281539560725389	0.0820293090081438	0.0453157863294364	0.599572025325561	-0.408461313010079	0.215553341961771	0.227232355982236	0.30756274497758	-0.109735265687979	-0.21972946812775
0.233	-0.281464433448109	0.0819855941179911	0.0452039382387929	0.599710918489137	-0.408407051871145	0.215779588830352	0.22707337660139	0.307829396832372	-0.109310347146507	-0.219639003614377
0.234	-0.281388773483214	0.0819414132087575	0.0450907071137824	0.599849617293467	-0.4083529141779	0.216005553353571	0.226914680394197	0.308096671799372	-0.108884393528171	-0.219548286623117
0.235	-0.281312581528483	0.0818967578598483	0.0449760945933548	0.599988114900705	-0.408298902669821	0.216231235661408	0.226756266282517	0.308364573212135	-0.108457410050834	-0.219457317960289
0.236	-0.28123585846493	0.0818516197796813	0.0448601023067603	0.600126404204669	-0.408245020019372	0.216456635335506	0.22659813310122	0.308633104391582	-0.108029402303647	-0.219366098529469
0.237	-0.281158605211121	0.0818059909388532	0.0447427319021567	0.600264477649099	-0.408191268919151	0.216681751449767	0.2264402796152	0.308902268526592	-0.10760037629312	-0.219274629295778
0.238	-0.281080822664637	0.081759863649295	0.044623985060748	0.60040232721206	-0.408137652219463	0.21690658270143	0.226282704528968	0.309172068607452	-0.107170338346953	-0.219182911106823
0.239	-0.281002511827593	0.0817132305139342	0.0445038634643601	0.60053994449872	-0.408084172964514	0.217131127530851	0.226125406565341	0.309442507439846	-0.106739294948645	-0.219090944587229
0.24	-0.280923674026608	0.0816660843589032	0.0443823687380716	0.600677320781364	-0.408030834345062	0.2173553841194	0.225968384524498	0.309713587638085	-0.106307252709741	-0.218998730171856
0.241	-0.280844311017422	0.0816184181786157	0.0442595023620906	0.600814447058859	-0.407977639734726	0.217579350255701	0.22581163723746	0.309985311518232	-0.105874218513853	-0.218906268133679
0.242	-0.280764424902167	0.0815702250689686	0.0441352655849713	0.600951314156083	-0.407924592787616	0.21780302318877	0.225655163536363	0.310257680962297	-0.1054401996389	-0.218813558560176
0.243	-0.280684017984714	0.0815214981765398	0.0440096594429709	0.601087912701048	-0.407871697522166	0.218026399570858	0.225498962291251	0.310530697351674	-0.105005203751243	-0.218720601362732
0.244	-0.280603092701709	0.0814722306928554	0.0438826848578945	0.601224232997683	-0.407818958401461	0.218249475464473	0.225343032388062	0.310804361597555	-0.104569238815578	-0.218627396305685
0.245	-0.280521651623296	0.0814224158603057	0.0437543427231883	0.601360264995015	-0.407766380383093	0.218472246290393	0.225187372630793	0.311078674242467	-0.104132312992562	-0.218533942969179
0.246	-0.280439697446106	0.0813720469519708	0.0436246340074118	0.601495998454999	-0.407713968858981	0.218694706751026	0.225031981681897	0.311353635525299	-0.103694434587913	-0.218440240704907
0.247	-0.280357232988616	0.081321117236491	0.0434935598792959	0.601631423213233	-0.407661729486812	0.218916850930113	0.224876858047808	0.311629245342505	-0.103255612045003	-0.218346288671465
0.248	-0.280274261206707	0.0812696199112961	0.0433611217858782	0.601766529363012	-0.407609668106171	0.219138672531867	0.224722000041381	0.311905503202372	-0.10281585393089	-0.218252085871716
0.249	-0.280190785126274	0.0812175480475504	0.0432273214811053	0.601901307287015	-0.407557790815561	0.219360165009043	0.224567405725187	0.312182408269858	-0.102375168901943	-0.218157631132196
0.25	-0.28010680767734	0.0811648946916195	0.0430921610617995	0.602035747543831	-0.407506104022284	0.219581321500105	0.224413072890485	0.312459959477504	-0.101933565684632	-0.218062923087909
0.251	-0.280022331598974	0.0811116530543398	0.0429556429948261	0.602169840739108	-0.407454614402039	0.219802134671095	0.224258999090776	0.31273815561874	-0.10149105307803	-0.217967960171618
0.252	-0.279937359461125	0.0810578165529432	0.0428177700859589	0.602303577578542	-0.407403328817701	0.220022596580787	0.224105181675563	0.31301699539528	-0.101047639956905	-0.21787274057576
0.253	-0.279851893697444	0.0810033787322622	0.0426785454616756	0.602436949118394	-0.40735225412946	0.22024269866992	0.2239516178013	0.313296477478357	-0.10060333529025	-0.21777726226765
0.254	-0.279765936624886	0.080948333248386	0.0425379725696811	0.602569946961029	-0.407301396948947	0.220462431848984	0.223798304439094	0.313576600624751	-0.100158148182127	-0.217681523065363
0.255	-0.279679490460813	0.080892673923454	0.0423960550980258	0.602702563146597	-0.407250763536098	0.220681786559012	0.22364523836165	0.313857363790318	-0.0997120879131585	-0.217585520668145
0.256	-0.279592557345624	0.0808363947843479	0.0422527968840476	0.602834789841906	-0.407200359856504	0.220900752801003	0.223492416108306	0.314138766173636	-0.0992651639546005	-0.217489252649172
0.257	-0.279505139416866	0.0807794900376186	0.0421082018840182	0.602966619149939	-0.407150191634331	0.22111932019765	0.223339833977476	0.314420807231316	-0.0988173859761752	-0.217392716483106
0.258	-0.279417238900498	0.0807219540277017	0.0419622741278178	0.603098043160216	-0.407100264306049	0.221337478011132	0.223187488065871	0.31470348669082	-0.098368763839992	-0.217295909578166
0.259	-0.279328858136272	0.0806637812978921	0.0418150176355393	0.603229054086084	-0.407050582962549	0.221555215083455	0.223035374305169	0.31498680445441	-0.0979193075027181	-0.217198829247169
0.26	-0.279239999557072	0.0806049667076192	0.0416664363688451	0.60335964437359	-0.407001152320504	0.221772519836679	0.222883488500767	0.315270760387284	-0.0974690268762297	-0.217101472653848
0.261	-0.279150665690097	0.0805455054246487	0.0415165343089079	0.603489806787926	-0.406951976675395	0.221989380339024	0.222731826420095	0.315555354185647	-0.0970179317885216	-0.217003836845279
0.262	-0.279060859191324	0.080485392766261	0.041365315599824	0.60361953438727	-0.406903059920423	0.222205784364213	0.222580383884846	0.31584058537816	-0.0965660320880303	-0.216905918895377
0.263	-0.278970582836555	0.0804246240262356	0.041212784524561	0.603748820333522	-0.406854405664995	0.222421719465412	0.222429156824493	0.316126453313555	-0.0961133377997005	-0.216807716009437
0.264	-0.278879839387503	0.0803631943891318	0.0410589452465247	0.603877657707004	-0.406806017344092	0.222637172993734	0.22227814127382	0.316412957120611	-0.0956598591607558	-0.216709225443901
0.265	-0.278788631449527	0.08030109890214	0.0409038015800567	0.604006039488719	-0.40675789825873	0.222852132057693	0.222127333284781	0.316700095722311	-0.0952056064562997	-0.216610444306032
0.266	-0.278696961519179	0.0802383324810041	0.0407473569847846	0.604133958693326	-0.406710051591947	0.223066583548608	0.221976728863261	0.316987867903468	-0.0947505898477871	-0.216511369407807
0.267	-0.278604832116011	0.080174889984693	0.0405896146355506	0.604261408436455	-0.406662480516559	0.223280514180661	0.221826324044368	0.317276272349397	-0.0942948194383604	-0.216411997262522
0.268	-0.278512245747411	0.0801107662715417	0.0404305774384214	0.604388381746392	-0.406615188390241	0.223493910458995	0.22167611498987	0.317565307582644	-0.0938383054968129	-0.216312324169728
0.269	-0.27841920476907	0.080045956118023	0.0402702480216745	0.604514871325765	-0.406568178865264	0.223706758646727	0.221526097966761	0.317854971903452	-0.0933810585965766	-0.216212346265473
0.27	-0.278325711352954	0.0799804541028887	0.0401086287031233	0.604640869585454	-0.406521455810557	0.223919044805947	0.221376269246374	0.318145263450481	-0.0929230895338803	-0.216112059482573
0.271	-0.278231767564848	0.0799142546175927	0.0399457214847556	0.604766368855691	-0.40647502312	0.224130754892335	0.221226625028642	0.318436180276096	-0.0924644090963229	-0.216011459488703
0.272	-0.278137375417387	0.0798473519696148	0.0397815281431919	0.604891361527817	-0.406428884576049	0.224341874823787	0.221077161435541	0.318727720330373	-0.0920050279026875	-0.215910541658874
0.273	-0.278042536836175	0.0797797404543221	0.0396160503331198	0.605015840106339	-0.406383043816004	0.224552390481332	0.220927874555966	0.319019881400986	-0.0915449564077949	-0.215809301044855
0.274	-0.277947253591644	0.0797114143643983	0.039449289566926	0.605139797221884	-0.406337504282197	0.224762287661911	0.220778760490908	0.319312661064473	-0.091084205009021	-0.215707732354015
0.275	-0.27785152723378	0.0796423679721005	0.0392812471271917	0.605263225594226	-0.406292269159892	0.224971551996419	0.220629815372643	0.319606056682274	-0.0906227840824374	-0.215605830015204
0.276	-0.277755359030287	0.0795725954800314	0.0391119240880838	0.605386117932053	-0.406247341358499	0.225180168892313	0.220481035376367	0.319900065471659	-0.0901607038264577	-0.21550358832299
0.277	-0.277658749933493	0.0795020909571253	0.0389413214136678	0.60550846684275	-0.40620272345019	0.2253881235928	0.220332416767605	0.320194684588581	-0.0896979741341271	-0.215401001579568
0.278	-0.277561700568496	0.0794308483297823	0.0387694400064886	0.605630264840064	-0.406158417563998	0.22559540128876	0.220183955970443	0.320489911135061	-0.0892346047369254	-0.215298064176595
0.279	-0.277464211269562	0.0793588614486248	0.038596280715181	0.605751504402833	-0.406114425278533	0.225801987166632	0.220035649551965	0.32078574211447	-0.0887706054638246	-0.215194770612688
0.28	-0.277366282215375	0.0792861241881957	0.0384218442925786	0.605872177998209	-0.406070747518612	0.226007866419043	0.219887494124738	0.321082174410812	-0.0883059863378482	-0.215091115518623
0.281	-0.277267913554775	0.0792126305275725	0.0382461312970376	0.605992278042998	-0.406027384548627	0.226213024251718	0.219739486254452	0.321379204828436	-0.0878407574379474	-0.214987093735051
0.282	-0.277169105432438	0.0791383745759905	0.0380691420749996	0.606111796806649	-0.405984336020995	0.226417445884888	0.2195916224022	0.321676830129834	-0.0873749286040023	-0.214882700378076
0.283	-0.277069857982731	0.0790633505434763	0.0378908768741779	0.606230726341199	-0.405941600914997	0.226621116573182	0.219443898943104	0.321975047031909	-0.0869085092206448	-0.214777930859923
0.284	-0.27697017131369	0.0789875527016801	0.0377113359172497	0.606349058529548	-0.405899177413011	0.226824021614638	0.219296312229046	0.322273852255849	-0.0864415083153949	-0.214672780888359
0.285	-0.276870045506047	0.0789109753844479	0.0375305193983926	0.606466785225684	-0.405857062895413	0.227026146304562	0.219148858596167	0.322573242602876	-0.0859739348212096	-0.214567246406076
0.286	-0.276769480662363	0.0788336130591145	0.0373484275669779	0.606583898403949	-0.405815254082803	0.227227475898912	0.219001534363274	0.322873214924905	-0.0855057976823238	-0.214461323440344
0.287	-0.276668476899229	0.0787554604487161	0.0371650608893107	0.606700390181489	-0.40577374717266	0.227427995714775	0.218854335905002	0.323173766017802	-0.0850371057537512	-0.214355007980246
0.288	-0.276567034274258	0.0786765125782303	0.036980420086093	0.606816252629667	-0.405732537867863	0.227627691335226	0.218707259729011	0.323474892478211	-0.0845678676447367	-0.214248295984491
0.289	-0.276465152829764	0.0785967646637505	0.0367945059950953	0.606931477539131	-0.405691621392699	0.227826548742312	0.218560302459262	0.323776590581209	-0.084098091684447	-0.214141183422839
0.29	-0.276362832772227	0.0785162119609545	0.0366073194571485	0.607046056423524	-0.405650992571963	0.228024554358813	0.218413460756261	0.324078856347546	-0.0836277860664865	-0.214033666305853
0.291	-0.276260074581697	0.078434849718952	0.036418861376569	0.607159980781194	-0.405610645882827	0.228221695070676	0.218266731228224	0.324381685748863	-0.0831569589648213	-0.213925740766339
0.292	-0.276156878924377	0.0783526732680025	0.0362291328802262	0.60727324231427	-0.405570575491676	0.228417958184796	0.218120110366773	0.324685074817965	-0.0826856184427069	-0.213817403079439
0.293	-0.276053246467395	0.0782696781798171	0.0360381354052545	0.60738583297522	-0.405530775388811	0.228613331321171	0.217973594587142	0.324989019676025	-0.0822137722834849	-0.213708649545117
0.294	-0.275949177767674	0.0781858603797401	0.0358458706194813	0.607497744945567	-0.405491239590466	0.228807802336053	0.217827180355836	0.325293516578089	-0.0817414279439872	-0.213599476406475
0.295	-0.27584467327711	0.0781012161074585	0.0356523402440934	0.607608970568394	-0.405451962286652	0.22900135934877	0.217680864268877	0.325598561893818	-0.0812685926313552	-0.213489879874146
0.296	-0.27573973339316	0.0780157417819679	0.0354575459078017	0.607719502311532	-0.405412937810178	0.229193990875633	0.217534643029946	0.325904152000847	-0.080795273331026	-0.213379856143309
0.297	-0.275634358488489	0.0779294339341977	0.0352614890807537	0.607829332885272	-0.405374160480806	0.229385685946741	0.21738851339365	0.326210283201488	-0.0803214767339046	-0.213269401425806
0.298	-0.275528548893614	0.0778422891794367	0.0350641710652123	0.607938455447325	-0.405335624595697	0.229576434117305	0.217242472113055	0.326516951689888	-0.0798472091908763	-0.213158512077646
0.299	-0.275422304858208	0.077754304088461	0.0348655930137519	0.60804686373147	-0.405297324631013	0.229766225432167	0.21709651590026	0.326824153559604	-0.0793724767177147	-0.213047184732934
0.3	-0.275315626510777	0.0776654750551576	0.0346657559921486	0.608154551988124	-0.405259255442437	0.229955050404622	0.21695064144657	0.327131884816949	-0.0788972849587148	-0.212935416350637
0.301	-0.275208513806375	0.077575798324631	0.0344646610506655	0.608261514715238	-0.405221412333886	0.230142900070635	0.216804845467717	0.327440141327129	-0.0784216391012546	-0.212823204202685
0.302	-0.275100966505314	0.0774852700970027	0.0342623092137266	0.608367746334576	-0.405183790993345	0.230329766136229	0.216659124663964	0.327748918792635	-0.0779455438546818	-0.212710545855595
0.303	-0.274992984240409	0.0773938865608641	0.0340587014214328	0.608473241079102	-0.405146387339816	0.230515641101067	0.216513475643253	0.328058212899149	-0.0774690034937224	-0.212597439164577
0.304	-0.274884566621024	0.0773016439145612	0.0338538385274897	0.6085779931264	-0.405109197352554	0.230700518283784	0.216367894955356	0.328368019488573	-0.0769920218450141	-0.212483882269843
0.305	-0.274775713243611	0.0772085384483577	0.0336477214247778	0.608681996738783	-0.405072216905372	0.230884391804762	0.216222379193458	0.328678334594336	-0.0765146022809448	-0.212369873574391
0.306	-0.274666423575359	0.077114566578558	0.0334403512434932	0.608785246292266	-0.405035441667706	0.231067256528951	0.216076925026331	0.328989154442276	-0.0760367478071162	-0.212255411703999
0.307	-0.274556696845586	0.0770197247747586	0.0332317294095259	0.608887736254627	-0.404998867146991	0.231249107984908	0.215931529188725	0.329300475500761	-0.0755584611149628	-0.212140495443823
0.308	-0.274446532109298	0.0769240094693454	0.0330218575106175	0.608989461165446	-0.40496248875421	0.231429942331947	0.215786188505127	0.329612294490001	-0.0750797444775148	-0.212025123598734
0.309	-0.274335928485911	0.0768274170495559	0.0328107371813779	0.609090415690252	-0.404926301764157	0.231609756312295	0.215640899909772	0.329924608362536	-0.0746005996024187	-0.211909294810151
0.31	-0.274224885366344	0.0767299439865897	0.032598370151104	0.609190594735472	-0.404890301240763	0.231788547165113	0.215495660372592	0.330237414316637	-0.0741210276353764	-0.211793007492377
0.311	-0.274113402417301	0.0766315869655732	0.0323847583550536	0.609289993517171	-0.40485448206289	0.231966312591017	0.215350466757139	0.33055070981428	-0.0736410292995455	-0.211676259910473
0.312	-0.274001479495042	0.0765323428263672	0.0321699039549857	0.609388607612515	-0.404818839053958	0.232143050743338	0.215205315766698	0.330864492623784	-0.0731606050493012	-0.21155905022714
0.313	-0.273889116651451	0.0764322084062016	0.03195380928684	0.609486433039743	-0.404783367067787	0.232318760194849	0.215060204002572	0.331178760854333	-0.0726797551962164	-0.211441376516384
0.314	-0.273776314198668	0.0763311804889819	0.0317364768593562	0.609583466260793	-0.40474806098056	0.232493439887714	0.214915128008742	0.331493512889303	-0.0721984800145368	-0.211323236917417
0.315	-0.273663072717135	0.0762292558656287	0.0315179094398149	0.609679704093288	-0.404712915705385	0.232667089077252	0.214770084267636	0.33180874732739	-0.0717167797969357	-0.211204629850289
0.316	-0.273549393028465	0.0761264313185862	0.0312981101408692	0.609775143682171	-0.404677926239754	0.232839707288289	0.214625069198169	0.332124463054246	-0.0712346547885712	-0.211085554105591
0.317	-0.273435276240343	0.0760227034679702	0.0310770824400755	0.609869782550257	-0.404643087655576	0.233011294271709	0.214480079165509	0.332440659317473	-0.070752105070911	-0.210966008850806
0.318	-0.273320723845861	0.0759180686606597	0.0308548301772975	0.609963618635092	-0.404608395107159	0.233181849989572	0.214335110485044	0.332757335711093	-0.0702691305606994	-0.210845993599933
0.319	-0.27320573771828	0.0758125229766217	0.0306313576376239	0.610056650277285	-0.404573843926626	0.233351374698643	0.214190159438079	0.333074492095866	-0.0697857310675696	-0.210725508131829
0.32	-0.273090319952474	0.0757060622893527	0.0304066697255996	0.610148876096647	-0.404539429714171	0.233519869067463	0.214045222296738	0.333392128426609	-0.0693019063023396	-0.210604552419015
0.321	-0.272974472703231	0.0755986823767078	0.0301807720563286	0.61024029480544	-0.404505148376988	0.233687334223555	0.213900295329489	0.333710244574684	-0.0688176558993631	-0.210483126597061
0.322	-0.272858198156539	0.0754903790295089	0.0299536708864091	0.610330905207584	-0.404470996071626	0.233853771708021	0.213755374816788	0.334028840265839	-0.0683329794600079	-0.210361230906808
0.323	-0.272741498576087	0.0753811480682022	0.0297253730301174	0.610420706453515	-0.404436969044715	0.234019183372647	0.213610457075478	0.334347915082407	-0.0678478765391322	-0.210238865577503
0.324	-0.272624376263392	0.0752709852681907	0.0294958858583542	0.610509698352293	-0.404403063556119	0.234183571304357	0.213465538427873	0.334667468538761	-0.0673623465681995	-0.210116030771261
0.325	-0.272506833406386	0.0751598862941255	0.029265217313436	0.61059788155105	-0.404369276002441	0.23434693780117	0.213320615153799	0.334987500312427	-0.0668763888009511	-0.209992726621604
0.326	-0.272388871964432	0.0750478467174442	0.0290333758056811	0.610685257489191	-0.404335603102958	0.234509285363535	0.213175683498392	0.335308010520656	-0.0663900023521823	-0.209868953199111
0.327	-0.272270493697162	0.074934862029879	0.0288003700032695	0.610771828193482	-0.404302041975311	0.2346706166655	0.213030739676452	0.335628999812684	-0.0659031863008157	-0.20974471040375
0.328	-0.272151700290303	0.0748209275699783	0.0285662087191701	0.610857596134025	-0.404268590054837	0.234830934511702	0.212885779844062	0.335950469285234	-0.0654159397934923	-0.209619997957306
0.329	-0.272032493488268	0.0747060384164991	0.0283309009491771	0.610942564251723	-0.404235244893125	0.234990241887376	0.212740800096048	0.336272420449144	-0.064928262084294	-0.209494815476534
0.33	-0.271912875191543	0.0745901893384491	0.0280944559389557	0.611026736070683	-0.404202004024047	0.235148542102367	0.212595796450312	0.336594855315798	-0.0644401524891677	-0.209369162459591
0.331	-0.271792847485461	0.0744733748661441	0.0278568832536826	0.611110115760898	-0.404168865036886	0.235305838883833	0.212450764806385	0.336917776460418	-0.0639516103128771	-0.209243038204296
0.332	-0.271672412586523	0.0743555894393178	0.0276181928063493	0.611192708075481	-0.404135825669358	0.235462136376899	0.212305700986483	0.337241186984191	-0.0634626348408657	-0.209116441845445
0.333	-0.271551572711851	0.074236827487452	0.0273783947560761	0.611274518206968	-0.40410288376285	0.235617439038296	0.212160600843636	0.337565090453259	-0.0629732253876317	-0.208989372480641
0.334	-0.271430329895054	0.0741170833804602	0.0271374993682595	0.611355551680489	-0.404070037207251	0.235771751480461	0.212015460305112	0.337889490894521	-0.0624833812807268	-0.208861829191782
0.335	-0.271308685897917	0.0739963513314455	0.026895516983557	0.611435814342613	-0.404037283947166	0.235925078473321	0.211870275327621	0.338214392855797	-0.0619931018315366	-0.208733811047182
0.336	-0.271186642330789	0.0738746253282769	0.0266524580769287	0.611515312432645	-0.404004621920214	0.236077425040858	0.211725041853724	0.338539801469937	-0.0615023864423391	-0.208605317225399
0.337	-0.271064200796612	0.0737518990772588	0.0264083333221757	0.611594052693233	-0.403972048915434	0.236228796455027	0.211579755833483	0.338865722400146	-0.0610112347485503	-0.20847634711589
0.338	-0.270941362864161	0.0736281659855164	0.0261631536223643	0.611672042378336	-0.403939562504456	0.236379198214865	0.211434413274277	0.339192161662697	-0.0605196466467646	-0.208346900320021
0.339	-0.270818130003791	0.0735034192563868	0.0259169300641389	0.611749289069493	-0.403907160084393	0.236528636062096	0.211289010273619	0.339519125515834	-0.0600276223238308	-0.208216976654591
0.34	-0.270694503643006	0.073377652026027	0.0256696738005833	0.611825800492791	-0.403874838989304	0.236677115940968	0.211143543033359	0.339846620521908	-0.0595351623937053	-0.208086576132881
0.341	-0.270570485258794	0.0732508574415902	0.0254213959162105	0.611901584539721	-0.403842596646858	0.2368246439297	0.210998007832238	0.340174653669384	-0.0590422680062233	-0.207955698881499
0.342	-0.270446076396836	0.0731230286952169	0.0251721073072938	0.611976649398141	-0.403810430665432	0.236971226237325	0.210852400995518	0.340503232427554	-0.0585489407994175	-0.207824345079308
0.343	-0.270321278617045	0.0729941589959089	0.0249218186475101	0.612051003628687	-0.403778338764035	0.237116869274129	0.210706718942315	0.340832364721401	-0.0580551827598722	-0.207692514948098
0.344	-0.270196093444728	0.0728642414885557	0.0246705404535643	0.612124656175886	-0.403746318692681	0.237261579661131	0.210560958220108	0.341162058821037	-0.0575609961624482	-0.207560208742847
0.345	-0.270070522421883	0.0727332692247193	0.0244182831648747	0.6121976162814	-0.403714368279249	0.237405364111119	0.210415115421117	0.341492323162643	-0.0570663836597195	-0.207427426745538
0.346	-0.269944567241736	0.072601235179032	0.0241650571760881	0.612269893289702	-0.403682485510774	0.23754822934952	0.21026918712756	0.341823166212923	-0.0565713484278164	-0.207294169301334
0.347	-0.269818229840538	0.0724681322177439	0.0239108728283342	0.612341496528894	-0.403650668554045	0.237690182153951	0.210123170023344	0.342154596450682	-0.0560758942052295	-0.207160436853896
0.348	-0.269691512325866	0.0723339530497086	0.0236557404597987	0.612412435398961	-0.403618915717406	0.237831229362729	0.209977061034647	0.342486622443495	-0.0555800251753495	-0.207026229893552
0.349	-0.269564416773478	0.0721986902322315	0.0233996705096876	0.612482719578521	-0.403587225393553	0.237971377836554	0.209830857318969	0.342819252935798	-0.0550837458789385	-0.206891548845082
0.35	-0.269436945106107	0.0720623361983947	0.0231426735123987	0.612552359157682	-0.403555596071541	0.238110634457616	0.209684556132618	0.343152496852722	-0.0545870612565003	-0.206756394028422
0.351	-0.269309099139492	0.071924883266254	0.0228847600139771	0.612621364615261	-0.403524026433566	0.238249006115408	0.209538154721103	0.343486363298914	-0.0540899767331957	-0.206620765735067
0.352	-0.269180880668149	0.071786323628049	0.0226259405463709	0.612689746753401	-0.403492515404957	0.238386499668445	0.209391650327595	0.34382086169264	-0.0535924982243858	-0.206484664334348
0.353	-0.269052291525258	0.0716466493151111	0.0223662256434307	0.612757516701371	-0.403461062076727	0.238523121915629	0.209245040311397	0.344156001917578	-0.053094631985195	-0.206348090346501
0.354	-0.268923333643667	0.0715058521793367	0.0221056258693987	0.612824686022152	-0.403429665602782	0.23865887961818	0.209098322229634	0.344491794336245	-0.0525963845181804	-0.206211044440651
0.355	-0.268794009125309	0.0713639239296012	0.0218441518176597	0.61289126688812	-0.403398325166342	0.238793779626226	0.208951493796938	0.344828249731033	-0.0520977627304416	-0.206073527346086
0.356	-0.268664320268801	0.0712208561971281	0.0215818140011184	0.612957272185105	-0.403367039929891	0.238927828969907	0.208804552846377	0.345165379279779	-0.0515987741052522	-0.205935539770903
0.357	-0.268534269509275	0.0710766406025825	0.0213186227404682	0.613022715433045	-0.403335808917484	0.23906103477044	0.208657497360322	0.34550319458478	-0.0510994266462155	-0.205797082419002
0.358	-0.268403859359872	0.0709312688650987	0.0210545881888265	0.613087610561748	-0.403304631020179	0.239193404108497	0.20851032551547	0.345841707684813	-0.0505997287358547	-0.205658156066607
0.359	-0.268273092480153	0.0707847329470617	0.0207897203341045	0.613151971724531	-0.403273505199146	0.23932494399262	0.20836303570333	0.346180930968962	-0.0500996891152402	-0.205518761582834
0.36	-0.268141971813296	0.0706370251028832	0.0205240288843147	0.613215813349245	-0.403242430602803	0.239455661367579	0.208215626471557	0.346520877025547	-0.0495993169213755	-0.205378899866634
0.361	-0.268010500637765	0.0704881378231369	0.0202575232510912	0.613279150343665	-0.40321140646029	0.239585563128932	0.208068096429688	0.346861558500405	-0.0490986217112749	-0.205238571801836
0.362	-0.267878682485454	0.0703380638120171	0.0199902126706714	0.613341998157012	-0.40318043197681	0.239714656212647	0.207920444258437	0.347202987980305	-0.0485976135076916	-0.205097778363575
0.363	-0.267746521005043	0.0701867960166566	0.0197221062469276	0.613404372654457	-0.403149506315441	0.239842947743003	0.207772668744239	0.34754517795186	-0.0480963028520321	-0.204956520854247
0.364	-0.267614019904446	0.0700343276402486	0.0194532128626193	0.613466289976579	-0.403118628516125	0.239970445093655	0.207624768712762	0.347888140865394	-0.0475947008501929	-0.204814801021733
0.365	-0.267481183019396	0.0698806521092868	0.0191835411161135	0.613527766428154	-0.403087797399863	0.240097155781178	0.207476742970824	0.348231889221351	-0.0470928191895742	-0.204672620967893
0.366	-0.267348014389499	0.0697257629844218	0.0189130993666282	0.613588818409387	-0.403057011649979	0.240223087280548	0.207328590335998	0.34857643565665	-0.0465906701202857	-0.204529983028983
0.367	-0.267214518247979	0.0695696538601195	0.0186418957818301	0.613649462450921	-0.403026270017346	0.240348246888284	0.20718030968454	0.348921793049824	-0.0460882664507749	-0.204386889686369
0.368	-0.267080699007437	0.0694123183651229	0.0183699382917404	0.61370971527689	-0.402995571431876	0.240472641695365	0.207031899964181	0.349267974593848	-0.0455856215583752	-0.204243343487252
0.369	-0.266946561277247	0.0692537503194454	0.0180972345042424	0.613769593797504	-0.402964914966567	0.240596278622175	0.20688336018286	0.349614993813373	-0.045082749380302	-0.204099347033153
0.37	-0.266812109823697	0.069093943940259	0.0178237916782177	0.613829115106908	-0.402934299764242	0.240719164395708	0.206734689440441	0.349962864530805	-0.0445796644272303	-0.203954902953258
0.371	-0.26667734947138	0.0689328938911882	0.0175496167803625	0.613888296516279	-0.402903725047411	0.240841305488384	0.206585887000641	0.350311600796303	-0.0440763818527798	-0.203810013787936
0.372	-0.266542285033208	0.0687705950945077	0.0172747166050754	0.613947155516296	-0.402873190262427	0.2409627081045	0.206436952304328	0.350661216847137	-0.0435729174859939	-0.203664681911492
0.373	-0.266406921341971	0.0686070424900761	0.0169990978890278	0.614005709671383	-0.402842695210777	0.24108337813727	0.206287884947479	0.351011727101485	-0.0430692877501906	-0.203518909528708
0.374	-0.266271263373315	0.0684422309972518	0.016722767305712	0.614063976561121	-0.402812239989787	0.241203321087658	0.20613868470212	0.351363146133141	-0.042565509554604	-0.203372698673568
0.375	-0.266135316360956	0.0682761556469904	0.0164457313372342	0.614121973806112	-0.402781824852647	0.241322542088521	0.205989351552358	0.351715488642263	-0.0420616002859576	-0.203226051224459
0.376	-0.265999085791238	0.0681088116396761	0.016167996154198	0.614179719104953	-0.402751450189671	0.241441046025105	0.205839885719026	0.352068769426466	-0.0415575778561734	-0.20307896897108
0.377	-0.265862577286037	0.067940194289078	0.015889567561588	0.614237230164471	-0.402721116599633	0.241558837626073	0.205690287651505	0.352423003323936	-0.0410534606787392	-0.202931453772313
0.378	-0.265725796575003	0.0677702989780511	0.0156104509989261	0.614294524489511	-0.402690824870943	0.241675921451647	0.205540557978901	0.352778205134839	-0.0405492675604818	-0.202783507682622
0.379	-0.265588749652949	0.0675991211389834	0.01533065162098	0.614351619211425	-0.402660575845715	0.241792301819552	0.205390697464118	0.353134389508403	-0.0400450175726118	-0.202635132847239
0.38	-0.265451442954001	0.067426656223114	0.0150501744051998	0.614408531122399	-0.40263037030441	0.241907982814889	0.205240706980411	0.353491570849852	-0.0395407299928014	-0.202486331351618
0.381	-0.265313883362889	0.06725289967791	0.0147690241158795	0.614465276854261	-0.402600208889385	0.242022968398126	0.205090587523315	0.353849763381277	-0.0390364243247415	-0.202337105284431
0.382	-0.26517607805342	0.0670778469374511	0.0144872051297095	0.614521873071901	-0.402570091965244	0.242137262480227	0.20494034022386	0.354208981340626	-0.0385321202809277	-0.202187456894607
0.383	-0.265038034327957	0.066901493422748	0.0142047213668976	0.614578336553844	-0.402540019466314	0.242250868920605	0.204789966312135	0.354569239190374	-0.0380278377368561	-0.202037388671632
0.384	-0.264899759585005	0.0667238346200954	0.013921576388612	0.614634684128701	-0.402509990873376	0.242363791484823	0.204639467092948	0.354930551757246	-0.0375235967864158	-0.201886903320581
0.385	-0.264761261326216	0.0665448662720993	0.0136377734993967	0.614690932644259	-0.40248000527268	0.242476033834703	0.204488843949269	0.3552929342432	-0.0370194178843083	-0.201736003654653
0.386	-0.264622547135317	0.0663645845470594	0.0133533158241751	0.614747099050878	-0.402450061412162	0.242587599563419	0.20433809832505	0.355656402098162	-0.0365153219034156	-0.201584692472957
0.387	-0.26448362468574	0.0661829860759252	0.0130682063757686	0.614803200433207	-0.402420157761822	0.242698492212691	0.204187231735599	0.35602097087528	-0.0360113300129728	-0.201432972438276
0.388	-0.264344501763848	0.0660000679088177	0.0127824480401025	0.614859253943313	-0.402390292523732	0.242808715316386	0.204036245793966	0.356386656234875	-0.0355074635195468	-0.201280845934041
0.389	-0.264205186198427	0.0658158274524057	0.012496043480463	0.614915276739935	-0.402360463617801	0.242918272466144	0.203885142178227	0.356753474056209	-0.0350037438220424	-0.201128314968757
0.39	-0.264065685694925	0.0656302624110562	0.0122089950858503	0.614971285898977	-0.402330668724772	0.243027167305989	0.203733922594057	0.357121440457579	-0.0345001924107706	-0.200975381183127
0.391	-0.263926007752201	0.0654433707385709	0.0119213050594622	0.615027298286779	-0.402300905291921	0.243135403549743	0.20358258878073	0.357490571724697	-0.0339968308812395	-0.200822045898136
0.392	-0.263786159777456	0.0652551506147525	0.011632975586317	0.615083330492293	-0.402271170471139	0.243242985097312	0.203431142472764	0.357860884265676	-0.0334936809823425	-0.200668310122526
0.393	-0.263646149268825	0.0650656004789839	0.0113440089159365	0.615139398836167	-0.402241461132351	0.243349916101894	0.203279585290244	0.35823239460138	-0.0329907645915658	-0.200514174522293
0.394	-0.263505983845901	0.0648747190892286	0.0110544073121856	0.615195519441138	-0.402211773920061	0.243456200893498	0.203127918681558	0.358605119375411	-0.032488103611543	-0.200359639452323
0.395	-0.263365671106587	0.0646825055526016	0.0107641730239842	0.615251708293979	-0.40218210518585	0.243561843835817	0.202976143940203	0.358979075352269	-0.0319857198962136	-0.200204705126425
0.396	-0.263225218517115	0.0644889593058716	0.0104733083348074	0.615307981199151	-0.402152450855165	0.243666849253606	0.2028242622164	0.359354279357046	-0.031483635284092	-0.200049371819646
0.397	-0.263084633435505	0.0642940800341429	0.0101818155939127	0.615364353614603	-0.402122806393083	0.243771221462491	0.202672274610373	0.359730748213195	-0.0309818717514518	-0.199893639929862
0.398	-0.262943923168552	0.0640978676013446	0.0098896972179171	0.615420840477862	-0.402093166850692	0.243874964804791	0.202520182378412	0.360108498738254	-0.0304804515216414	-0.199737509930541
0.399	-0.262803095051995	0.0639003220661543	0.0095969556378018	0.615477456213588	-0.402063526890624	0.243978083691355	0.202367987041572	0.36048754774783	-0.0299793969316735	-0.199580982364911
0.4	-0.262662156585371	0.0637014437029201	0.00930359316789966	0.615534214882883	-0.402033880779506	0.24408058266177	0.202215690343557	0.360867912028768	-0.0294787301846553	-0.199424057877264
0.401	-0.262521115493673	0.0635012330171051	0.00900961188117903	0.615591130226677	-0.402004222411579	0.244182466368132	0.202063294219767	0.36124960827134	-0.028978473259262	-0.199266737198952
0.402	-0.26237997962318	0.0632996908542854	0.0087150135287121	0.615648215600761	-0.401974545415481	0.244283739500912	0.201910800776355	0.361632652957973	-0.0284786479407524	-0.199109021100213
0.403	-0.262238756776065	0.0630968184807545	0.00841979951220189	0.615705483923961	-0.401944843234928	0.244384406744585	0.20175821222998	0.362017062234328	-0.0279792758734231	-0.198950910328569
0.404	-0.262097454653477	0.0628926174686052	0.00812397089500184	0.615762947650213	-0.401915109021389	0.244484472761188	0.201605530915851	0.362402851792923	-0.0274803786983681	-0.198792405495434
0.405	-0.261956080964647	0.0626870895202008	0.00782752839769154	0.615820618777725	-0.4018853355106	0.244583942220585	0.201452759354849	0.362790036829068	-0.0269819781903887	-0.198633506936355
0.406	-0.261814643592883	0.0624802364034815	0.00753047242178688	0.615878508886734	-0.401855515152426	0.244682819866864	0.201299900246776	0.36317863211882	-0.0264840962369342	-0.198474214678199
0.407	-0.261673150672946	0.0622720599554133	0.00723280312058647	0.615936629192689	-0.401825640345622	0.244781110543579	0.201146956387656	0.363568652211415	-0.0259867547593409	-0.198314528547835
0.408	-0.261531610509862	0.0620625620935388	0.00693452043727797	0.615994990588422	-0.401795703479948	0.244878819222969	0.2009939305876	0.363960111628486	-0.0254899756689431	-0.198154448280313
0.409	-0.261390031392973	0.0618517448585096	0.00663562412179535	0.616053603565806	-0.401765696744806	0.244975951069481	0.200840825643573	0.364353024898202	-0.0249937807649277	-0.19799397354629
0.41	-0.261248421466846	0.0616396104752243	0.00633611375100385	0.616112478053001	-0.401735611846747	0.245072511446576	0.20068764439818	0.364747406429984	-0.0244981915887771	-0.197833103954409
0.411	-0.261106788717914	0.0614261613570779	0.00603598869862169	0.616171623375366	-0.401705439859088	0.245168505870195	0.200534389867662	0.365143270401752	-0.0240032292865426	-0.197671839049378
0.412	-0.260965140985702	0.0612114000607516	0.00573524807695469	0.61623104844222	-0.401675171325162	0.24526393997596	0.200381065384938	0.365540630747803	-0.0235089144860047	-0.197510178255148
0.413	-0.260823485978395	0.0609953292893272	0.00543389071279711	0.616290762055968	-0.401644796403347	0.245358819562183	0.200227674686963	0.365939501211245	-0.0230152672727959	-0.197348120806263
0.414	-0.260681831351979	0.0607779519356704	0.00513191516739721	0.616350773083828	-0.40161430483509	0.245453150704296	0.200074221869671	0.366339895374082	-0.0225223072223958	-0.19718566578704
0.415	-0.260540184810019	0.0605592710794253	0.00482931976851531	0.616411090350292	-0.401583685838263	0.245546939798737	0.199920711229157	0.366741826599685	-0.0220300533386731	-0.197022812245547
0.416	-0.260398554090558	0.0603392898955474	0.00452610261395561	0.616471722404307	-0.401552928067385	0.245640193548894	0.199767147121125	0.367145307926702	-0.0215385239124929	-0.196859559284746
0.417	-0.260256946826815	0.0601180115158534	0.00422226159038091	0.616532677331851	-0.401522019646817	0.245732919015647	0.199613533910244	0.367550351996734	-0.0210477363931757	-0.196695906123301
0.418	-0.260115370445563	0.0598954390081861	0.0039177944612322	0.616593962683609	-0.401490948262223	0.245825123664057	0.19945987595067	0.367956971024472	-0.0205577073314376	-0.196531852118238
0.419	-0.259973832235161	0.0596715755282566	0.00361269897391556	0.616655585580274	-0.401459701300812	0.245916815381004	0.199306177554857	0.36836517679392	-0.0200684524218951	-0.196367396767268
0.42	-0.259832339497391	0.0594464244182716	0.00330697292219772	0.616717552911332	-0.401428265991749	0.24600800250911	0.19915244298592	0.368774980668823	-0.0195799865581663	-0.196202539760754
0.421	-0.259690899579793	0.0592199891267323	0.00300061416859367	0.616779871393999	-0.401396629464176	0.246098693779344	0.198998676480443	0.369186393577639	-0.0190923238156421	-0.196037281062144
0.422	-0.259549519799603	0.0589922731059807	0.0026936206865999	0.616842547387736	-0.401364778675283	0.24618889809899	0.198844882305897	0.369599425980003	-0.0186054774053867	-0.195871620922361
0.423	-0.259408207436998	0.0587632798032197	0.00238599060957577	0.616905586681992	-0.401332700255407	0.246278624373834	0.198691064871069	0.370014087835348	-0.0181194596848855	-0.195705559827703
0.424	-0.259266969800293	0.0585330127208751	0.00207772218136539	0.616968994534937	-0.401300380408939	0.246367881528267	0.198537228813708	0.370430388544721	-0.0176342822616165	-0.195539098425199
0.425	-0.259125814282821	0.0583014754980078	0.00176881367101451	0.617032775889787	-0.401267804963083	0.246456678646229	0.198383379004104	0.370848336921922	-0.0171499560386958	-0.195372237432755
0.426	-0.258984748379609	0.0580686719830477	0.00145926341440821	0.617096935566696	-0.401234959500236	0.246545024968272	0.198229520519189	0.371267941277113	-0.0166664910727686	-0.195204977545007
0.427	-0.258843779646604	0.0578346062811499	0.00114906988270271	0.617161478368908	-0.40120182945145	0.246632929760713	0.198075658627261	0.371689209510189	-0.016183896394566	-0.195037319353814
0.428	-0.25870291569431	0.0575992827576077	0.000838231620645946	0.617226409005805	-0.401168400113473	0.246720402357113	0.197921798783987	0.372112149086613	-0.0157021799866442	-0.194869263327786
0.429	-0.258562164260078	0.057362706028876	0.000526747210215863	0.617291731822011	-0.401134656684163	0.246807452327743	0.197767946624966	0.372536766969347	-0.0152213489329579	-0.194700809834099
0.43	-0.258421533221804	0.0571248809752493	0.000214615365737868	0.617357450601844	-0.40110058436518	0.246894089495367	0.197614107909446	0.372963069613377	-0.0147414095673732	-0.194531959077073
0.431	-0.258281030512127	0.056885812715148	-9.81650487641171e-05	0.617423568652341	-0.401066168402662	0.246980323795511	0.197460288453887	0.373391062997688	-0.0142623674696589	-0.194362710954669
0.432	-0.258140664040384	0.0566455064995321	-0.000411595154282912	0.617490089026581	-0.401031394016413	0.24706616512197	0.197306494150085	0.373820752668834	-0.0137842273954945	-0.194193065059852
0.433	-0.258000441672018	0.0564039676081474	-0.000725676162011033	0.617557014678095	-0.400996246343337	0.247151623203636	0.19715273103095	0.37425214384016	-0.0133069933068129	-0.194023020892987
0.434	-0.257860371244397	0.0561612013373661	-0.00104040933679916	0.617624348494667	-0.400960710436574	0.247236707564177	0.196999005280056	0.37468524153094	-0.012830668452531	-0.193852578037155
0.435	-0.257720460555133	0.0559172130635098	-0.00135579587532448	0.617692093221131	-0.40092477128143	0.247321427605248	0.196845323192531	0.37512005063715	-0.0123552553269811	-0.193681736186273
0.436	-0.257580717301687	0.0556720083153876	-0.00167183682868149	0.617760251352867	-0.400888413843071	0.247405792678702	0.19669169118108	0.375556575887862	-0.0118807555485971	-0.193510495139951
0.437	-0.257441149094312	0.0554255928059263	-0.00198853310023051	0.617828825091393	-0.400851623089555	0.247489812023798	0.196538115836337	0.375994821755806	-0.0114071698520538	-0.193338854831501
0.438	-0.257301763578536	0.0551779723709317	-0.00230588547045778	0.617897816294691	-0.400814383933569	0.247573494709952	0.196384603957681	0.376434792388308	-0.010934498215187	-0.1931668153947
0.439	-0.257162568477771	0.0549291528261078	-0.0026238946661406	0.617967226428287	-0.400776681229938	0.247656849705382	0.196231162533539	0.376876491573754	-0.010462739927699	-0.192994377215797
0.44	-0.257023571476183	0.0546791398698047	-0.00294256151034154	0.618037056651864	-0.400738499907311	0.24773988592752	0.196077798707571	0.377319922696981	-0.00999189350874084	-0.192821540925486
0.441	-0.256884780102313	0.0544279390859653	-0.00326188711841366	0.618107307947678	-0.400699825076919	0.247822612177762	0.195924519769446	0.377765088643846	-0.00952195660894128	-0.192648307385253
0.442	-0.256746201727819	0.0541755560070301	-0.00358187301633376	0.618177981081441	-0.400660641987232	0.247905037055156	0.195771333187229	0.378211991774648	-0.0090529259900992	-0.192474677661172
0.443	-0.256607843644777	0.0539219962510028	-0.00390252107793376	0.618249076491798	-0.400620935876757	0.247987168935878	0.195618246610442	0.378660634016753	-0.00858479754008537	-0.192300652903574
0.444	-0.256469713104897	0.0536672656237552	-0.0042238333434952	0.618320594350097	-0.400580691858721	0.24806901602307	0.195465267796759	0.379111016849734	-0.00811756627291234	-0.19212623419813
0.445	-0.256331817226697	0.0534113700436378	-0.00454581189299704	0.618392534752027	-0.40053989490165	0.248150586378407	0.195312404543219	0.379563141114351	-0.00765122630659433	-0.191951422532132
0.446	-0.256194162867407	0.0531543154053578	-0.00486845883090618	0.618464897867964	-0.400498529806045	0.248231887923582	0.195159664651891	0.38001700686886	-0.00718577088248792	-0.191776218858763
0.447	-0.256056756656075	0.0528961074728531	-0.0051917762399393	0.61853768398228	-0.400456581087884	0.248312928534102	0.19500705586617	0.380472613402283	-0.00672119250426429	-0.191600624103115
0.448	-0.255919605188822	0.0526367517565995	-0.00551576605270501	0.618610893379575	-0.400414032911333	0.248393716114972	0.194854585803031	0.380929959347421	-0.00625748308329974	-0.191424639049089
0.449	-0.255782715185419	0.0523762534557816	-0.00584042999505732	0.618684526179984	-0.400370869177435	0.248474258474817	0.194702261967404	0.381389042787211	-0.0057946339702981	-0.191248264253868
0.45	-0.255646093515299	0.0521146175210043	-0.00616576962152568	0.618758582319563	-0.400327073635916	0.248554563149729	0.194550091835539	0.381849861275617	-0.00533263601518845	-0.191071500105928
0.451	-0.255509747199307	0.0518518487422463	-0.00649178631094733	0.618833061657681	-0.400282629951462	0.248634637348748	0.19439808285759	0.382312411823423	-0.00487147968976808	-0.190894346905745
0.452	-0.255373683475325	0.0515879518168715	-0.00681848118759744	0.618907964079141	-0.400237521791458	0.248714488019136	0.194246242312601	0.382776690937775	-0.00441115510850792	-0.190716804859277
0.453	-0.255237909878808	0.0513229314063702	-0.00714585508102834	0.618983289539385	-0.400191732930176	0.248794121971188	0.194094577200419	0.383242694697787	-0.00395165193398966	-0.190538874085645
0.454	-0.255102434231922	0.051056792141625	-0.00747390864226741	0.619059038022751	-0.400145247323279	0.248873545939359	0.19394309427745	0.383710418711284	-0.00349295931136893	-0.190360554713244
0.455	-0.254967264569768	0.0507895386063898	-0.00780264252466381	0.619135209441429	-0.400098049129083	0.248952766577132	0.193791800121036	0.38417985788733	-0.00303506594601436	-0.190181846965949
0.456	-0.254832409117316	0.0505211753694888	-0.00813205748101147	0.619211803639832	-0.400050122660993	0.249031790453884	0.193640701172456	0.384651006292808	-0.00257796027973082	-0.190002751172113
0.457	-0.254697876287233	0.0502517070224243	-0.00846215435828795	0.619288820541617	-0.400001452343152	0.249110624005041	0.193489803774918	0.385123857322144	-0.00212163059298949	-0.189823267753649
0.458	-0.254563674609712	0.0499811381623804	-0.00879293401492728	0.619366260244586	-0.399952022787237	0.249189273438299	0.193339114190152	0.385598403969211	-0.00166606493400539	-0.189643397214158
0.459	-0.254429812629925	0.049709473335448	-0.00912439719976673	0.619444122992538	-0.399901818957576	0.249267744633057	0.193188638604448	0.386074638940782	-0.00121125104838648	-0.189463140100697
0.46	-0.254296298845276	0.0494367170068829	-0.00945654443032826	0.619522409085407	-0.399850826273844	0.249346043043409	0.193038383154064	0.386552554656235	-0.000757176488111907	-0.189282496958113
0.461	-0.254163141695579	0.0491628735961689	-0.0097893759517877	0.619601118763729	-0.399799030667784	0.249424173729682	0.192888353997892	0.387032143227916	-0.000303828747878193	-0.189101468320791
0.462	-0.254030349643089	0.0488879475447366	-0.0101228918012079	0.619680252196068	-0.399746418674595	0.249502141559435	0.192738557394985	0.387513396385168	0.000148804721411735	-0.188920054779009
0.463	-0.253897931300746	0.0486119433903395	-0.0104570918476661	0.619759809664427	-0.399692977414147	0.249579951397039	0.192588999684394	0.387996305339512	0.000600736520280056	-0.188738257069054
0.464	-0.253765895472684	0.048334865780614	-0.0107919757620797	0.619839791805788	-0.399638694440095	0.249657608139893	0.192439687191526	0.388480860691666	0.00105197925055286	-0.188556076109321
0.465	-0.253634251124066	0.0480567193843411	-0.0111275429589448	0.619920199698143	-0.399583557690235	0.249735116606863	0.192290626169512	0.388967052413054	0.00150254548068888	-0.188373512959901
0.466	-0.253503007318665	0.04777750882477	-0.011463792527168	0.620001034729646	-0.39952755557392	0.24981248138735	0.192141822780194	0.389454869853971	0.00195244775597457	-0.188190568708742
0.467	-0.253372173082186	0.0474972386665585	-0.0118007232372618	0.620082298356712	-0.399470677046642	0.249889706778336	0.191993283065429	0.389944301774659	0.00240169862394047	-0.188007244383799
0.468	-0.253241757283758	0.0472159133449552	-0.0121383337093321	0.620163991937461	-0.399412911628408	0.249966796840966	0.19184501294048	0.390435336417095	0.00285031065283796	-0.187823540972719
0.469	-0.253111768657659	0.0469335371158202	-0.0124766225976949	0.620246116715056	-0.399354249412663	0.250043755505755	0.191697018262956	0.390927961604264	0.00329829637240004	-0.187639459421747
0.47	-0.252982215917454	0.0466501141496337	-0.0128155885798109	0.620328673872748	-0.399294681050795	0.250120586572533	0.19154930490909	0.391422164828369	0.00374566813000175	-0.187455000513979
0.471	-0.252853107827714	0.0463656486432577	-0.0131552302574008	0.620411664654637	-0.399234197672216	0.250197293582152	0.191401878752755	0.391917933321036	0.00419243791851281	-0.187270164790162
0.472	-0.252724453149307	0.0460801447928686	-0.0134955461224403	0.620495090526879	-0.399172790786156	0.250273879784932	0.191254745573706	0.392415254119515	0.00463861721828901	-0.187084952636832
0.473	-0.252596260487869	0.0457936066763098	-0.0138365345079315	0.620578953232736	-0.399110452206035	0.250350348250185	0.191107911007934	0.392914114066497	0.00508421694691877	-0.186899364369694
0.474	-0.252468538203524	0.0455060381797663	-0.0141781935511032	0.620663254731819	-0.399047173991995	0.250426701906778	0.190961380597035	0.393414499704484	0.00552924756778121	-0.186713400197411
0.475	-0.252341294530546	0.0452174429996921	-0.0145205212082943	0.620747997102785	-0.398982948482777	0.250502943502356	0.190815159857787	0.393916397145389	0.00597371927146667	-0.186527060225457
0.476	-0.25221453778543	0.0449278246698693	-0.0148635151891965	0.620833182462313	-0.398917768467512	0.250579075584047	0.190669254262735	0.394419791990351	0.00641764209232817	-0.186340344562201
0.477	-0.252088276347439	0.0446371866142495	-0.0152071728381054	0.620918812970221	-0.398851627337808	0.250655100464894	0.190523669186382	0.39492466934004	0.00686102586662738	-0.186153253428019
0.478	-0.251962518440648	0.0443455321995807	-0.0155514911032721	0.621004890877512	-0.398784519076735	0.250731020189194	0.190378409936763	0.395431013878365	0.00730388005635425	-0.185965787238016
0.479	-0.251837272111467	0.0440528647221826	-0.0158964665465697	0.621091418507931	-0.39871643818451	0.250806836531678	0.190233481836721	0.395938809928905	0.00774621359017691	-0.185777946606897
0.48	-0.251712545434436	0.0437591873486683	-0.0162420952858403	0.621178398175375	-0.398647379658204	0.250882550937714	0.19008889024103	0.39644804143181	0.00818803480500031	-0.185589732243202
0.481	-0.251588346608194	0.0434645030657085	-0.0165883729146417	0.621265832151304	-0.398577338982704	0.250958164427262	0.189944640473484	0.396958691875856	0.00862935144311284	-0.185401144888473
0.482	-0.251464683887628	0.0431688147260738	-0.0169352944923578	0.621353722763911	-0.398506312079864	0.251033677616527	0.189800737772418	0.397470744236033	0.00907017066245378	-0.18521218539027
0.483	-0.251341565521316	0.0428721252101355	-0.0172828546019438	0.62144207253174	-0.398434295315042	0.251109090872659	0.18965718732321	0.397984180946255	0.00951049900491395	-0.185022854767322
0.484	-0.251218999701009	0.0425744375159668	-0.0176310474404968	0.621530884235548	-0.398361285576856	0.251184404476946	0.189513994331459	0.398498983956347	0.00995034234542485	-0.184833154224896
0.485	-0.25109699447721	0.0422757546740723	-0.0179798669092036	0.621620160958485	-0.398287280253038	0.251259618690684	0.189371164051806	0.399015134884704	0.0103897058855184	-0.184643085198165
0.486	-0.250975557701779	0.0419760796494372	-0.0183293066765021	0.621709906050049	-0.398212277121351	0.251334733759642	0.189228701795919	0.399532615166506	0.0108285941397725	-0.184452649376988
0.487	-0.250854697071056	0.0416754153633117	-0.0186793602055884	0.621800123004186	-0.398136274321273	0.251409749911448	0.189086612943561	0.400051406166601	0.0112670108929895	-0.184261848678858
0.488	-0.250734420232559	0.0413737647623811	-0.0190300207534429	0.621890815417482	-0.398059270368353	0.251484667299158	0.188944902932118	0.400571489323776	0.0117049591857348	-0.184070685209733
0.489	-0.250614734802436	0.0410711308784273	-0.0193812814217108	0.621981987144142	-0.397981264113111	0.251559485901614	0.188803577230092	0.401092846301929	0.0121424413930482	-0.183879161241507
0.49	-0.250495648226516	0.0407675169056785	-0.0197331352263344	0.62207364260088	-0.397902254727629	0.251634205452237	0.188662641259308	0.401615459037995	0.0125794593971404	-0.183687279205701
0.491	-0.250377167618846	0.0404629261937106	-0.0200855750301768	0.622165787010041	-0.397822241783243	0.251708825426214	0.188522100290712	0.402139309643212	0.0130160147039311	-0.183495041628417
0.492	-0.250259299748916	0.0401573620853499	-0.0204385933833617	0.622258426353616	-0.397741225283317	0.251783345057722	0.188381959455218	0.402664380238936	0.0134521083735977	-0.183302451002294
0.493	-0.250142051192158	0.0398508277864624	-0.0207921824035475	0.622351567095894	-0.397659205597394	0.251857763317528	0.188242223820521	0.403190652858577	0.013887740901221	-0.183109509722341
0.494	-0.250025428452867	0.039543326364788	-0.0211463337442731	0.622445215968137	-0.397576183359077	0.251932078878503	0.188102898401859	0.40371810950826	0.0143229122700718	-0.182916220138238
0.495	-0.249909437917368	0.0392348607565278	-0.0215010387008756	0.622539380024502	-0.397492159266731	0.252006290169883	0.187963988183669	0.404246732319505	0.014757622134462	-0.182722584611234
0.496	-0.249794085759136	0.0389254337720094	-0.0218562883885674	0.622634066868187	-0.397407133850423	0.252080395516674	0.187825498180234	0.404776503610764	0.0151918699169018	-0.182528605513003
0.497	-0.24967937795637	0.0386150481845882	-0.0222120738167731	0.622729284725572	-0.397321107483684	0.252154393255199	0.187687433442949	0.405307405820707	0.015625654740798	-0.182334285264532
0.498	-0.249565320400266	0.0383037068421569	-0.0225683858538225	0.622825042224083	-0.397234080648743	0.252228281728168	0.187549799028924	0.405839421446699	0.0160589753134548	-0.182139626355932
0.499	-0.249451918982231	0.0379914126651136	-0.0229252152143311	0.622921348109465	-0.39714605418691	0.252302059221359	0.187412599967558	0.40637253306968	0.0164918299023394	-0.181944631190924
0.5	-0.24933917962119	0.037678168540671	-0.0232825525275349	0.623018211175353	-0.397057029409269	0.252375723989041	0.187275841197446	0.40690672336534	0.0169242163979476	-0.181749301918278
0.501	-0.249227108267021	0.0373639772570823	-0.0236403884559798	0.62311564031492	-0.396967008114861	0.252449274339806	0.187139527488105	0.407441974989493	0.0173561323211225	-0.18155364046041
0.502	-0.249115710888335	0.0370488415644323	-0.0239987137410107	0.623213644515429	-0.396875992538898	0.252522708645438	0.187003663405284	0.407978270451024	0.0177875747812941	-0.181357648611857
0.503	-0.249004993428292	0.0367327643211372	-0.0243575191330848	0.623312232923187	-0.396783985196013	0.252596025284223	0.186868253353935	0.408515592125503	0.0182185405343542	-0.181161328025027
0.504	-0.248894961739134	0.0364157486073193	-0.0247167953638195	0.623411415052233	-0.396690988697528	0.252669222593945	0.186733301706453	0.409053922361595	0.0186490260405845	-0.180964680142776
0.505	-0.248785621526929	0.0360977977338868	-0.0250765331943745	0.623511200847002	-0.396597005686757	0.25274229886932	0.186598812930469	0.409593243560001	0.0190790273948515	-0.180767706237422
0.506	-0.248676978373654	0.0357789152314793	-0.025436723434247	0.623611600488309	-0.396502038842865	0.252815252459765	0.186464791598711	0.410133538175279	0.0195085402499894	-0.180570407560909
0.507	-0.248569037888175	0.035459104882423	-0.0257973569308308	0.623712624309319	-0.396406090803358	0.252888081887649	0.186331242361306	0.410674788676471	0.0199375597546036	-0.180372785481012
0.508	-0.248461805867426	0.0351383707233154	-0.0261584245775348	0.6238142829995	-0.396309164033847	0.252960785849676	0.186198169983533	0.411216977552703	0.0203660804484823	-0.180174841545406
0.509	-0.248355288247257	0.0348167170559457	-0.026519917351849	0.623916587768315	-0.396211260756884	0.253033363146716	0.186065579356377	0.411760087393992	0.0207940962014612	-0.179976577472256
0.51	-0.248249490872023	0.0344941485463193	-0.0268818263586766	0.624019550219774	-0.396112382908711	0.253105812610369	0.18593347541862	0.412304100971746	0.0212216002812806	-0.179777995062187
0.511	-0.248144419388732	0.0341706702583214	-0.0272441428702937	0.624123182097702	-0.396012532126443	0.253178133067779	0.185801863057727	0.412849001263666	0.0216485855499304	-0.179579096059282
0.512	-0.248040079354634	0.033846287507572	-0.0276068583804657	0.624227495162613	-0.395911709836624	0.253250323396814	0.185670747061171	0.413394771465862	0.022075044702957	-0.179379882037365
0.513	-0.24793647631841	0.0335210057087719	-0.0279699646451969	0.624332501242258	-0.395809917369784	0.253322382556413	0.185540132118886	0.41394139500659	0.0225009703883565	-0.179180354404323
0.514	-0.247833615779517	0.0331948303526792	-0.0283334536329763	0.624438212322366	-0.395707155984138	0.253394309481505	0.185410022828235	0.414488855521293	0.0229263551478357	-0.178980514521987
0.515	-0.247731503152806	0.0328677670297584	-0.0286973174061495	0.624544640584955	-0.395603426768122	0.253466102969271	0.185280423677517	0.415037136802289	0.0233511913296731	-0.178780363814718
0.516	-0.247630143770685	0.0325398214429154	-0.0290615481152405	0.624651798390604	-0.395498730539441	0.253537761633811	0.18515133897969	0.415586222783024	0.0237754711017965	-0.178579903802278
0.517	-0.247529542852674	0.0322109994377906	-0.0294261381180647	0.624759698228776	-0.395393067883591	0.253609283868135	0.185022772790153	0.416136097564965	0.0241991865153418	-0.178379136164022
0.518	-0.247429705420212	0.0318813070234061	-0.0297910800273724	0.624868352653069	-0.395286439252288	0.25368066782325	0.184894728904433	0.416686745444228	0.0246223295478315	-0.178178062863799
0.519	-0.24733063619086	0.0315507503379845	-0.0301563666200141	0.624977774194131	-0.395178844979665	0.253751911450268	0.184767210886012	0.417238150912211	0.025044892154899	-0.177976686181959
0.52	-0.247232339536443	0.031219335564877	-0.0305219907005933	0.625087975298306	-0.395070285176231	0.253823012615119	0.184640222036733	0.417790298631561	0.0254668663078055	-0.177775008628606
0.521	-0.247134819591205	0.0308870688685178	-0.030887945046248	0.625198968371314	-0.39496075954143	0.25389396920082	0.184513765339057	0.41834317345425	0.0258882439444545	-0.177573032867148
0.522	-0.247038080448099	0.0305539564407441	-0.0312542224500908	0.625310765858406	-0.394850267228559	0.253964779078718	0.184387843413002	0.41889676048866	0.0263090169135973	-0.17737076167447
0.523	-0.246942126223244	0.0302200046116832	-0.0316208158195096	0.625423380261187	-0.394738806863277	0.254035440033961	0.184262458524865	0.419451045096779	0.0267291769848447	-0.177168197908302
0.524	-0.246846960885981	0.0298852198741902	-0.0319877182886033	0.625536824112829	-0.394626376649596	0.254105949797518	0.184137612640116	0.420006012796252	0.0271487158672643	-0.176965344506326
0.525	-0.246752588067158	0.0295496088014051	-0.0323549232198307	0.625651109957376	-0.39451297442984	0.254176306121667	0.184013307441672	0.420561649158556	0.0275676252355509	-0.176762204463503
0.526	-0.246659011091479	0.0292131780028651	-0.0327224241268505	0.625766250393174	-0.394398597702168	0.254246506765193	0.183889544263555	0.42111793982608	0.027985896706038	-0.176558780735897
0.527	-0.246566233165283	0.0288759341705599	-0.0330902146885451	0.625882258203207	-0.394283243687697	0.254316549394485	0.183766323991088	0.421674870652576	0.0284035216562005	-0.17635507615815
0.528	-0.246474257455712	0.0285378841134483	-0.0334582888251066	0.625999146511024	-0.394166909396897	0.254386431517526	0.18364364707044	0.422232427788263	0.0288204910955433	-0.176151093359902
0.529	-0.246383086957601	0.0281990347686413	-0.0338266407405034	0.626116928848064	-0.394049591569313	0.254456150515666	0.183521513679843	0.42279059765103	0.02923679583701	-0.175946834663537
0.53	-0.246292724346829	0.0278593932529463	-0.0341952649474878	0.626235618970028	-0.393931286571709	0.25452570371288	0.183399923921468	0.423349366889492	0.0296524267681084	-0.175742302119496
0.531	-0.246203172006906	0.0275189669089677	-0.0345641563054173	0.626355230461921	-0.393811990422264	0.254595088431809	0.18327887790357	0.423908722361786	0.0300673749226902	-0.175537497635069
0.532	-0.246114432127338	0.0271777632703083	-0.0349333100401757	0.626475776428745	-0.393691698865229	0.254664302034798	0.183158375734565	0.42446865110365	0.0304816313969789	-0.175332423046831
0.533	-0.246026506762382	0.0268357899823959	-0.0353027217318613	0.626597269473906	-0.393570407402091	0.254733341924355	0.183038417509432	0.425029140317232	0.0308951873233903	-0.175127080192022
0.534	-0.245939397915074	0.0264930547438728	-0.0356723872617144	0.626719721910045	-0.393448111406874	0.254802205539604	0.182919003336131	0.42559017738832	0.0313080340161025	-0.17492147101252
0.535	-0.245853107676527	0.0261495652573755	-0.036042302662877	0.62684314597259	-0.393324806311922	0.254870890410592	0.18280013337278	0.426151749901251	0.0317201631677672	-0.174715597646587
0.536	-0.24576763829694	0.0258053291507116	-0.0364124639810319	0.626967553880829	-0.393200487609146	0.254939394200989	0.182681807815005	0.426713845661577	0.0321315668261957	-0.17450946244974
0.537	-0.245682992074656	0.0254603539160872	-0.0367828673558682	0.627092957776594	-0.393075150696233	0.255007714679896	0.182564026860411	0.427276452740239	0.0325422371358527	-0.174303067959271
0.538	-0.245599171181803	0.025114646919396	-0.0371535092549962	0.627219369581428	-0.392948790876509	0.255075849661078	0.182446790684268	0.427839559527264	0.032952166158314	-0.174096416988351
0.539	-0.245516177626008	0.0247682154108855	-0.037524386597034	0.627346800867184	-0.392821403496649	0.255143796959353	0.182330099410985	0.428403154754039	0.0333613459369184	-0.173889512809782
0.54	-0.245434013334331	0.024421066537782	-0.0378954967449841	0.627475262886723	-0.392692983956091	0.255211554405857	0.182213953085972	0.428967227440101	0.0337697686765005	-0.17368235914333
0.541	-0.245352680219498	0.0240732074188658	-0.0382668375327163	0.627604766682964	-0.39256352760395	0.255279119898027	0.182098351638218	0.429531766831279	0.0341774268580151	-0.173474960003517
0.542	-0.245272180153649	0.0237246452042621	-0.0386384072867878	0.627735323095944	-0.392433029715927	0.255346491436194	0.181983294858461	0.430096762411129	0.0345843132025229	-0.17326731963438
0.543	-0.245192514846751	0.0233753870430882	-0.039010204743475	0.62786694270282	-0.392301485514748	0.255413667124825	0.181868782455624	0.430662203900641	0.0349904205794078	-0.173059442478139
0.544	-0.245113685711088	0.0230254399787551	-0.0393822289104001	0.627999635789326	-0.392168890093725	0.255480645114659	0.181754814146119	0.431228081180645	0.0353957419602589	-0.172851333111314
0.545	-0.245035693839877	0.0226748108431168	-0.0397544789409068	0.628133412357464	-0.39203523833522	0.255547423522882	0.18164138965393	0.431794384267881	0.0358002703886888	-0.172642996213856
0.546	-0.244958540093454	0.0223235062602327	-0.0401269540838762	0.628268282173005	-0.391900525023428	0.255614000417369	0.181528508621464	0.432361103406503	0.0362039989355365	-0.172434436577744
0.547	-0.244882225145262	0.021971532777017	-0.0404996536930549	0.628404254822701	-0.391764745083903	0.255680373902345	0.181416170572638	0.43292822917551	0.036606920667774	-0.172225659136535
0.548	-0.244806749434027	0.0216188969963787	-0.0408725771953188	0.628541339694605	-0.391627893700925	0.255746542268932	0.181304374944769	0.43349575261088	0.0370090286961431	-0.17201666900718
0.549	-0.244732113103663	0.0212656056479013	-0.0412457240120699	0.628679545865927	-0.39148996627545	0.255812504123524	0.181193121088386	0.434063665350065	0.0374103162807073	-0.171807471471627
0.55	-0.244658315961129	0.0209116656362888	-0.0416190934442326	0.628818881953791	-0.391350958321553	0.255878258410755	0.181082408271108	0.434631959669767	0.0378107769159658	-0.171598071842686
0.551	-0.244585357454261	0.0205570840304155	-0.0419926845441744	0.628959355985391	-0.391210865325574	0.255943804315287	0.180972235682618	0.435200628396089	0.0382104043602519	-0.171388475285703
0.552	-0.244513236736181	0.0202018679261286	-0.0423664961051681	0.629100975341579	-0.391069682642986	0.256009141101906	0.18086260235939	0.435769664840083	0.0386091925951655	-0.171178686697308
0.553	-0.244441952831085	0.0198460243003793	-0.0427405267813689	0.629243746822024	-0.390927405549446	0.256074267983382	0.18075350713148	0.436339062847543	0.0390071357784336	-0.17096871064592
0.554	-0.244371504775406	0.0194895600188063	-0.0431147751638872	0.629387676822307	-0.390784029403886	0.256139184073567	0.180644948633979	0.436908816856616	0.0394042282474365	-0.170758551345211
0.555	-0.2443018915877	0.0191324818897268	-0.0434892397474226	0.629532771503886	-0.390639549752398	0.256203888423961	0.18053692525321	0.437478921801959	0.0398004644882735	-0.170548212691721
0.556	-0.244233112098398	0.0187747966067512	-0.0438639189125026	0.629679036812615	-0.390493962310005	0.256268380133145	0.180429435055352	0.438049372917171	0.0401958390483248	-0.170337698388935
0.557	-0.244165164830305	0.0184165106957295	-0.0442388110050163	0.629826478326555	-0.390347262907308	0.256332658450236	0.180322475841945	0.438620165644065	0.040590346563396	-0.170127012086056
0.558	-0.244098048098992	0.0180576305526356	-0.044613914463665	0.629975101102619	-0.390199447548341	0.256396722727815	0.180216045245182	0.439191295666974	0.0409839818932901	-0.169916157423313
0.559	-0.244031760252277	0.0176981624554237	-0.0449892278948682	0.630124909683187	-0.390050512647231	0.256460572300601	0.180110140698052	0.439762758916417	0.041376740151555	-0.169705137984872
0.56	-0.243966299739183	0.0173381125133549	-0.0453647500399435	0.630275908195336	-0.389900455249518	0.25652420644598	0.180004759339469	0.440334551571085	0.0417686166354684	-0.169493957295579
0.561	-0.24390166498664	0.0169774866484512	-0.0457404797131813	0.630428100377978	-0.389749272999571	0.256587624335972	0.179899897998363	0.440906670193684	0.0421596067993413	-0.16928261887988
0.562	-0.24383785440364	0.0166162906690714	-0.0461164158052506	0.630581489417878	-0.389596963895537	0.256650824969828	0.179795553275409	0.441479111872759	0.0425497062932955	-0.169071126203867
0.563	-0.243774866566478	0.0162545304238513	-0.0464925573329355	0.630736077639015	-0.389443526086031	0.256713807248594	0.179691721647042	0.442051874158244	0.0429389110459826	-0.168859482477684
0.564	-0.24371270033306	0.0158922119729287	-0.0468689034565876	0.630891866315828	-0.389288957890087	0.256776570117364	0.179588399504943	0.442624954914248	0.0433272173338114	-0.168647690552165
0.565	-0.243651354807136	0.0155293416397197	-0.0472454534391245	0.631048855741434	-0.389133257971947	0.256839112620099	0.179485583138108	0.443198352326503	0.043714621729508	-0.168435753017608
0.566	-0.243590829260491	0.0151659258844169	-0.047622206625308	0.631207045386075	-0.388976425466632	0.2569014339377	0.179383268713277	0.443772064991317	0.0441011209872437	-0.168223672371782
0.567	-0.243531123053209	0.0148019711841748	-0.0479991624485826	0.631366434041175	-0.388818459927815	0.256963533459819	0.179281452253716	0.444346091936163	0.0444867120290509	-0.168011451154866
0.568	-0.243472235529892	0.0144374840579858	-0.0483763203924358	0.631527019922568	-0.388659361180572	0.257025410773653	0.179180129612907	0.444920432635496	0.044871392025557	-0.167799092021891
0.569	-0.243414165898006	0.0140724711069422	-0.0487536799454197	0.631688800596934	-0.388499129241983	0.257087065528162	0.179079296472399	0.445495087088658	0.0452551584556566	-0.167586597719461
0.57	-0.243356913140869	0.0137069389814027	-0.0491312406184391	0.631851772769943	-0.388337764299049	0.257148497316282	0.178978948382488	0.446070055896343	0.0456380090875876	-0.167373971009987
0.571	-0.243300476001292	0.0133408943226797	-0.0495090019910814	0.632015932215153	-0.388175266670454	0.257209705639601	0.178879080798271	0.446645340298376	0.0460199419110501	-0.16716121465134
0.572	-0.243244853009048	0.0129743437083092	-0.0498869636968789	0.632181273903823	-0.388011636819147	0.25727068986607	0.178779689068235	0.447220942233119	0.0464009550851882	-0.166948331457331
0.573	-0.243190042483554	0.0126072936683606	-0.0502651253430669	0.632347792135984	-0.387846875448601	0.257331449216277	0.178680768433432	0.447796864438045	0.0467810469664421	-0.166735324350522
0.574	-0.243136042453992	0.0122397507876415	-0.0506434864518776	0.632515480528454	-0.387680983555949	0.257391982817222	0.178582314034484	0.448373110526111	0.0471602162085804	-0.166522196365017
0.575	-0.243082850550134	0.0118717217632188	-0.0510220464567099	0.632684331877885	-0.387513962367228	0.257452289693423	0.178484320836124	0.448949684979993	0.0475384617843508	-0.166308950660979
0.576	-0.243030463985019	0.011503213344217	-0.0514008047214263	0.632854338034686	-0.387345813195367	0.257512368676985	0.17838678352847	0.449526593009966	0.04791578287172	-0.166095590550158
0.577	-0.242978879642601	0.0111342322516661	-0.0517797605146269	0.633025489914055	-0.387176537361584	0.257572218324285	0.17828969651471	0.450103840301917	0.0482921787774234	-0.165882119460421
0.578	-0.242928094138363	0.0107647852065107	-0.0521589128993095	0.63319777762849	-0.387006136281104	0.257631836901747	0.178193053935646	0.450681432805997	0.0486676490125934	-0.165668540873636
0.579	-0.242878103761756	0.0103948790001775	-0.052538260627802	0.633371190567464	-0.386834611571895	0.257691222522182	0.178096849660174	0.451259376641429	0.0490421934119584	-0.16545485830113
0.58	-0.242828904413554	0.0100245204851364	-0.0529178021092063	0.633545717354579	-0.386661965102176	0.257750373353215	0.178001077263811	0.451837678107432	0.0494158121100473	-0.165241075251908
0.581	-0.242780491680259	0.00965371656466541	-0.0532975354030444	0.633721345819324	-0.38648819899649	0.257809287722531	0.177905730036976	0.452416343761261	0.0497885053323424	-0.165027195219034
0.582	-0.242732860962303	0.00928247419110937	-0.0536774582577719	0.633898062977407	-0.38631331553609	0.257867964091383	0.177810801019808	0.45299538042472	0.050160273202408	-0.164813221771358
0.583	-0.242686007492722	0.00891080024080882	-0.0540575682304539	0.634075854945006	-0.386137317039563	0.257926400913935	0.177716283031722	0.453574795030899	0.05053111575721	-0.164599158620796
0.584	-0.242639926280614	0.00853870138078081	-0.0544378627786086	0.634254706922883	-0.385960205876374	0.257984596455907	0.177622168695266	0.454154594423891	0.0509010330765775	-0.164385009511554
0.585	-0.242594612104104	0.00816618411032106	-0.0548183392122682	0.634434603324978	-0.385781984564653	0.258042548738236	0.177528450457273	0.454734785308046	0.0512700252987964	-0.164170778055485
0.586	-0.242550059558053	0.00779325487542709	-0.0551989945673535	0.634615527967307	-0.385602655813634	0.258100255616526	0.177435120597868	0.455315374354303	0.0516380924737082	-0.163956467645133
0.587	-0.242506263077969	0.00741992015145254	-0.0555798255544197	0.634797464245014	-0.385422222456205	0.258157714845761	0.177342171260288	0.455896368292897	0.05200523443927	-0.163742081390951
0.588	-0.242463216873728	0.00704618651379051	-0.0559608286352235	0.634980395176162	-0.385240687370304	0.258214924053229	0.177249594535609	0.456477773985516	0.0523714508633313	-0.163527622079322
0.589	-0.242420914820176	0.00667206061860916	-0.0563420000862594	0.63516430330148	-0.385058053519329	0.258271880639207	0.177157382568763	0.457059598584573	0.0527367413713446	-0.163313092233871
0.59	-0.242379350450127	0.00629754907690457	-0.0567233359807795	0.635349170652875	-0.384874324038903	0.258328581646951	0.177065527634693	0.457641849696534	0.0531011056032855	-0.163098494244172
0.591	-0.242338517063844	0.00592265835924591	-0.0571048322286743	0.635534978853179	-0.384689502228482	0.258385023683243	0.176974022153114	0.458224535381805	0.0534645431353682	-0.162883830466881
0.592	-0.242298407787733	0.00554739477209466	-0.0574864846698973	0.635721709234173	-0.384503591486747	0.258441202951582	0.17688285863427	0.458807664062227	0.0538270533947702	-0.162669103294609
0.593	-0.242259015511558	0.00517176445371155	-0.0578682891037904	0.635909342947693	-0.384316595265563	0.258497115308788	0.17679202964256	0.459391244503052	0.0541886357114702	-0.162454315184276
0.594	-0.242220332844651	0.00479577337101307	-0.0582502412311055	0.636097860984522	-0.384128517042238	0.2585527562476	0.176701527848507	0.459975285819106	0.0545492894507813	-0.162239468669053
0.595	-0.242182352168173	0.00441942731674953	-0.0586323365406958	0.63628724402287	-0.383939360325466	0.258608120907878	0.176611346092169	0.460559797405627	0.0549090140679151	-0.162024566458413
0.596	-0.242145065674874	0.00404273193181676	-0.0590145702919757	0.636477472337336	-0.383749128697062	0.258663204231411	0.176521477413269	0.461144788816287	0.0552678090338093	-0.161809611590614
0.597	-0.242108465337469	0.00366569276320165	-0.0593969376497018	0.636668525947525	-0.383557825828257	0.258718001144358	0.176431915089778	0.46173026967532	0.0556256737476033	-0.161594607545981
0.598	-0.242072542852336	0.00328831528943355	-0.059779433777775	0.636860384825927	-0.383365455486733	0.258772506586822	0.176342652661448	0.462316249697487	0.055982607507866	-0.161379558329058
0.599	-0.242037289581984	0.0029106048665345	-0.0601620537657778	0.637053029025562	-0.383172021607862	0.258826715401964	0.176253683900741	0.462902738783201	0.0563386095348862	-0.161164468462742
0.6	-0.24200269649706	0.00253256664772399	-0.0605447925308081	0.637246438690181	-0.382977528354755	0.2588806222218	0.176165002771274	0.463489747078624	0.0566936789726369	-0.160949342857379
0.601	-0.241968754131377	0.00215420556410358	-0.0609276448937218	0.637440593871323	-0.382781980054487	0.258934221484461	0.176076603431354	0.464077284953428	0.0570478147711237	-0.160734186645788
0.602	-0.241935452587684	0.00177552638732798	-0.0613106057293266	0.637635474291738	-0.382585381069434	0.258987507586501	0.175988480278931	0.464665362954674	0.0574010155910789	-0.160519005076076
0.603	-0.241902781591557	0.00139653381920326	-0.0616936699841472	0.637831059265643	-0.382387735766712	0.259040474953852	0.175900627991435	0.465253991744335	0.0577532798723528	-0.160303803510617
0.604	-0.241870730516534	0.00101723262369111	-0.062076832620015	0.638027327793862	-0.3821890485935	0.259093117927619	0.175813041521808	0.465843181978359	0.0581046059092755	-0.160088587459602
0.605	-0.241839288334576	0.000637627777155334	-0.0624600885561918	0.638224258759287	-0.381989324147274	0.259145430671338	0.175725716024464	0.466432944183958	0.0584549918559489	-0.159873362495107
0.606	-0.241808443532357	0.000257724453673238	-0.0628434325534823	0.638421831072364	-0.381788567275691	0.259197407234685	0.175638646765796	0.467023288708149	0.0588044358188162	-0.159658134038748
0.607	-0.241778184083586	-0.000122472084640391	-0.0632268591157756	0.638620023663217	-0.381586783233093	0.259249041617695	0.175551829098922	0.467614225735058	0.0591529360144585	-0.159442907164508
0.608	-0.241748497548821	-0.000502956424973869	-0.0636103625380463	0.638818815368556	-0.381383977763475	0.259300327682985	0.175465258469289	0.468205765307111	0.0595004907858372	-0.159227686502104
0.609	-0.241719371255541	-0.000883722882707419	-0.0639939370121891	0.639018184832361	-0.381180156994502	0.259351259024991	0.175378930413109	0.468797917290192	0.0598470984841626	-0.159012476230899
0.61	-0.241690792396828	-0.00126476553720384	-0.0643775766425574	0.639218110553891	-0.380975327197349	0.259401828977887	0.175292840577922	0.469390691319281	0.0601927573301447	-0.158797280125093
0.611	-0.241662748015125	-0.00164607832673422	-0.0647612754279832	0.639418571063774	-0.380769494650705	0.259452030739858	0.175206984771002	0.4699840967914	0.0605374653193481	-0.158582101601571
0.612	-0.241635224984705	-0.00202765514562309	-0.0651450272874213	0.639619545081556	-0.380562665680732	0.25950185748234	0.175121358996951	0.470578142891373	0.0608812202931988	-0.1583669437579
0.613	-0.241608209982181	-0.00240948998384799	-0.0655288260856479	0.639821011542905	-0.38035484669865	0.259551302370785	0.175035959490912	0.471172838598658	0.0612240201529837	-0.158151809410316
0.614	-0.241581689416014	-0.00279157701440236	-0.0659126656648217	0.640022949477182	-0.380146044275945	0.259600358496348	0.174950782801999	0.471768192654442	0.061565862980422	-0.157936701110957
0.615	-0.241555649405034	-0.00317391057578907	-0.0662965399253776	0.640225337925362	-0.379936265326252	0.259649018795767	0.174865825863621	0.472364213497278	0.061906746973105	-0.157721621137436
0.616	-0.24153007583335	-0.00355648512886381	-0.0666804429314581	0.640428156039082	-0.379725517161412	0.259697276029317	0.174781085956228	0.47296090922519	0.0622466703822967	-0.157506571505138
0.617	-0.24150495444023	-0.00393929520479942	-0.0670643689872966	0.640631383186441	-0.379513807404423	0.259745122814861	0.174696560627698	0.473558287626952	0.0625856316312668	-0.157291554036379
0.618	-0.241480270929974	-0.00432233532810736	-0.0674483126934318	0.64083499894433	-0.379301144015158	0.259792551713585	0.174612247656353	0.474156356258657	0.0629236294834923	-0.157076570464515
0.619	-0.241456011070656	-0.00470560000626968	-0.0678322689767304	0.641038983067524	-0.379087535415163	0.259839555320746	0.174528145027824	0.474755122543618	0.0632606630250198	-0.156861622554509
0.62	-0.241432160711056	-0.00508908380762019	-0.0682162329995693	0.641243315440618	-0.37887299051379	0.259886126266568	0.174444250868859	0.47535459388237	0.063596731533705	-0.156646712164821
0.621	-0.24140870570099	-0.00547278142352243	-0.0686001999687692	0.641447976003166	-0.378657518601516	0.259932257204188	0.174360563400731	0.475954777749372	0.0639318344143167	-0.156431841169466
0.622	-0.241385631831478	-0.00585668769010486	-0.0689841649926435	0.641652944781511	-0.378441129197198	0.259977940885666	0.174277081022595	0.476555681705826	0.0642659712068898	-0.156217011373118
0.623	-0.241362924893989	-0.00624079756523965	-0.0693681230702512	0.641858202050145	-0.378223831885085	0.260023170218056	0.174193802418838	0.477157313277003	0.0645991416173551	-0.156002224566426
0.624	-0.241340570787309	-0.0066251060558285	-0.0697520691284384	0.64206372846509	-0.378005636171055	0.260067938277392	0.174110726523173	0.477759679806822	0.0649313454763943	-0.155787482608484
0.625	-0.241318555568554	-0.00700960819686822	-0.0701359979860749	0.642269505068342	-0.37778655146209	0.260112238337291	0.17402785245144	0.478362788440846	0.0652625826062039	-0.155572787415612
0.626	-0.241296865425254	-0.00739429910517853	-0.070519904341624	0.642475513144156	-0.377566587162877	0.26015606387145	0.173945179529348	0.478966646224441	0.0655928527960026	-0.155358140956126
0.627	-0.241275486606621	-0.00777917399022306	-0.070903782820458	0.642681733983692	-0.377345752761885	0.260199408564589	0.173862707301824	0.479571260183865	0.0659221559997312	-0.155143545345163
0.628	-0.241254405434756	-0.00816422807748047	-0.0712876279625784	0.64288814876364	-0.37712405786438	0.260242266349404	0.173780435475124	0.480176637281344	0.0662504924920245	-0.154929002900219
0.629	-0.241233608407811	-0.00854945648708868	-0.0716714342452912	0.643094738672335	-0.376901512190695	0.260284631384507	0.173698363875802	0.48078278422518	0.0665778627974067	-0.154714516041682
0.63	-0.241213082244154	-0.00893485411667047	-0.0720551962063723	0.643301485122336	-0.376678125558077	0.260326497978919	0.173616492427678	0.481389707228737	0.0669042676204297	-0.154500087184192
0.631	-0.241192813867941	-0.00932041561187677	-0.0724389085033303	0.64350836980291	-0.376453907839153	0.260367860553592	0.17353482110672	0.481997411868205	0.067229707897996	-0.154285718697047
0.632	-0.241172790432685	-0.009706135452471	-0.0728225658853377	0.643715374545931	-0.376228868910907	0.260408713658312	0.173453349905184	0.482605903076906	0.0675541848241067	-0.154071412794305
0.633	-0.241152999316448	-0.0100920080202802	-0.0732061632058283	0.643922481195261	-0.376003018688719	0.260449051973924	0.173372078856835	0.48321518519295	0.0678776997891869	-0.15385717135705
0.634	-0.241133428006725	-0.0104780275296157	-0.0735896954482321	0.64412967158183	-0.375776367214042	0.260488870294684	0.173291008098374	0.483825261995971	0.0682002543338937	-0.153642995874671
0.635	-0.24111406395358	-0.0108641879049812	-0.073973157667351	0.644336927539496	-0.375548924616931	0.260528163517307	0.173210137893575	0.484436136649884	0.068521850210848	-0.153428887537467
0.636	-0.241094894558724	-0.0112504827991254	-0.0743565449147575	0.644544230974929	-0.375320700978686	0.26056692658081	0.173129468615536	0.485047811511398	0.0688424894975624	-0.15321484736578
0.637	-0.241075907382088	-0.0116369057637796	-0.0747398522574377	0.644751563991562	-0.375091706280342	0.260605154400674	0.173049000742783	0.485660287993834	0.069162174561358	-0.153000876314961
0.638	-0.241057090372973	-0.0120234503756785	-0.0751230748825142	0.644958908914901	-0.374861950482921	0.260642841913526	0.17296873485863	0.486273566668859	0.0694809078408802	-0.152786975304452
0.639	-0.241038431887049	-0.0124101102492021	-0.0755062081789481	0.645166248181907	-0.374631443667387	0.260679984184441	0.1728886716075	0.486887647466972	0.0697986917356321	-0.152573145143577
0.64	-0.241019920573067	-0.0127968790334528	-0.0758892477188655	0.645373564250809	-0.374400196080789	0.260716576444685	0.172808811654042	0.487502529733607	0.0701155287308253	-0.152359386432989
0.641	-0.241001545303287	-0.0131837504241188	-0.0762721892329445	0.645580839649235	-0.37416821804077	0.260752614027977	0.172729155718997	0.488118212143933	0.0704314215221379	-0.152145699535148
0.642	-0.240983295182344	-0.013570718164103	-0.076655028658482	0.645788057143853	-0.373935519875314	0.260788092311674	0.172649704664152	0.488734692632613	0.0707463730196409	-0.151932084616946
0.643	-0.240965159629844	-0.0139577760458824	-0.0770377622062196	0.645995199942553	-0.373702111936063	0.260823006777289	0.172570459555912	0.489351968401517	0.0710603863816715	-0.151718541668169
0.644	-0.240947128471284	-0.0143449179366489	-0.0774203863704976	0.6462022517812	-0.37346800454499	0.260857353122069	0.17249142169227	0.489970035954385	0.0713734651434727	-0.151505070424027
0.645	-0.240929191975031	-0.0147321377878787	-0.0778028978366548	0.646409196793953	-0.373233207889973	0.260891127278071	0.172412592562773	0.490588891114383	0.0716856132541217	-0.151291670256417
0.646	-0.240911340887337	-0.015119429584166	-0.0781852933540544	0.64661601936443	-0.37299773198338	0.260924325398274	0.172333973714999	0.491208529078022	0.0719968349275856	-0.151078340144947
0.647	-0.240893566489951	-0.0155067872678589	-0.0785675696848749	0.646822704180268	-0.372761586710367	0.260956943941652	0.172255566614839	0.491828944551393	0.072307134486792	-0.150865078757563
0.648	-0.24087586062464	-0.0158942046859178	-0.0789497236414216	0.647029236361128	-0.372524781957664	0.260988979787972	0.172177372564612	0.492450131958075	0.0726165163735382	-0.150651884571251
0.649	-0.240858215689882	-0.0162816755490804	-0.0793317521436946	0.647235601518273	-0.372287327728492	0.261020430251128	0.172099392666829	0.493072085645036	0.0729249852033989	-0.150438755944284
0.65	-0.240840624638429	-0.0166691933965323	-0.0797136522189393	0.647441785726515	-0.372049234123791	0.261051293003409	0.172021627868829	0.493694799944177	0.0732325456647896	-0.150225691122419
0.651	-0.240823080971254	-0.0170567515939451	-0.0800954209707156	0.647647775339982	-0.371810511238146	0.261081565994942	0.171944079053049	0.494318269109077	0.0735392023251719	-0.150012688159171
0.652	-0.240805578716066	-0.0174443433951943	-0.0804770555944014	0.647853556749104	-0.371571169058857	0.261111247454565	0.171866747087703	0.494942487263619	0.0738449594588695	-0.149799744760465
0.653	-0.240788112355518	-0.0178319620269143	-0.0808585534336649	0.648059116326607	-0.371331217425424	0.261140335966941	0.171789632912238	0.49556744841476	0.0741498209396714	-0.14958685826343
0.654	-0.240770676751069	-0.0182196006888697	-0.0812399119938268	0.648264440616659	-0.371090666126737	0.261168830444033	0.171712737678799	0.49619314656411	0.0744537902697151	-0.149374025826281
0.655	-0.240753267146876	-0.0186072524806894	-0.0816211288724175	0.648469516604832	-0.370849525050027	0.261196729929461	0.171636062786824	0.496819575840829	0.0747568707317107	-0.149161244569306
0.656	-0.240735879193911	-0.018994910398533	-0.0820022017158149	0.648674331881297	-0.370607804168022	0.261224033458929	0.171559609805021	0.497446730440418	0.0750590655007891	-0.148948511584066
0.657	-0.240718508908411	-0.0193825673979595	-0.0823831282415493	0.648878874614238	-0.370365513353986	0.261250740123287	0.171483380424232	0.49807460435121	0.0753603775501151	-0.148735823990919
0.658	-0.240701152615128	-0.0197702163818984	-0.0827639062608604	0.649083133403237	-0.370122662215652	0.261276849163306	0.171407376419291	0.498703191092784	0.0756608094554172	-0.148523179085888
0.659	-0.240683806944751	-0.0201578501465266	-0.0831445337115228	0.649287097148512	-0.369879260088504	0.261302359929286	0.171331599554213	0.499332483628122	0.075960363406154	-0.148310574505556
0.66	-0.240666468847457	-0.0205454613983097	-0.0835250086544107	0.649490755010623	-0.369635316131112	0.261327271818077	0.171256051504226	0.499962474437514	0.0762590414474043	-0.148098008351784
0.661	-0.240649135563116	-0.0209330428100406	-0.0839053291771458	0.649694096464271	-0.369390839382892	0.261351584260605	0.171180733852209	0.500593155601818	0.0765568456027917	-0.147885479171463
0.662	-0.240631804588298	-0.0213205870818403	-0.0842854933008498	0.649897111413749	-0.369145838801543	0.261375296695197	0.171105648110708	0.501224518786842	0.0768537777193611	-0.147672985792421
0.663	-0.240614473723537	-0.0217080869916449	-0.084665499010714	0.650099790243716	-0.368900323338272	0.261398408604386	0.171030795710787	0.501856555223351	0.0771498393263421	-0.147460527155311
0.664	-0.240597141136166	-0.022095535333099	-0.0850453444015172	0.650302123676665	-0.368654301991843	0.261420919659307	0.170956177940901	0.502489255705217	0.077445031772649	-0.147248102190474
0.665	-0.24057980529582	-0.0224829247619494	-0.0854250277722191	0.650504102577868	-0.368407783808356	0.261442829813173	0.170881795849838	0.503122610496185	0.0777393565366337	-0.147035709729513
0.666	-0.240562464831942	-0.0228702477532885	-0.0858045475244555	0.650705717972419	-0.368160777906569	0.261464139269557	0.170807650187439	0.503756609179276	0.0780328154372869	-0.146823348469896
0.667	-0.240545118485031	-0.0232574967537668	-0.0861839019857574	0.650906961236982	-0.367913293581844	0.261484848400749	0.170733741434232	0.504391240531941	0.0783254106188619	-0.146611016979924
0.668	-0.240527765210741	-0.0236446643963503	-0.0865630894437454	0.651107824230465	-0.367665340360464	0.261504957667496	0.17066006983913	0.505026492524641	0.0786171444296605	-0.146398713669105
0.669	-0.240510404317539	-0.0240317435765332	-0.0869421083955145	0.651308299328841	-0.367416927897546	0.261524467561491	0.170586635404605	0.505662352551334	0.078908019379826	-0.146186436708097
0.67	-0.240493035478558	-0.0244187273454668	-0.0873209577112879	0.651508379454375	-0.367168065864855	0.261543378606141	0.170513437875086	0.506298807705398	0.0791980381498298	-0.145974184028007
0.671	-0.240475658621184	-0.0248056088118498	-0.087699636587529	0.651708058048734	-0.366918763975101	0.261561691437778	0.170440476789864	0.506935844875446	0.0794872035280959	-0.14576195338433
0.672	-0.240458273792465	-0.025192381191826	-0.0880781444204615	0.651907328968299	-0.366669032069228	0.261579406903429	0.170367751622839	0.507573450761821	0.0797755183625967	-0.145549742354858
0.673	-0.240440881083956	-0.0255790379326263	-0.0884564807380028	0.652106186439956	-0.366418880157389	0.261596526091679	0.170295261948996	0.508211611895733	0.0800629856196604	-0.145337548404468
0.674	-0.240423480686159	-0.0259655727923556	-0.0888346451754387	0.652304625114658	-0.366168318394191	0.261613050295848	0.170223007518261	0.508850314597423	0.0803496084088253	-0.145125369108194
0.675	-0.240406072985346	-0.0263519798425108	-0.0892126373987092	0.65250264011895	-0.365917356986517	0.261628980917649	0.170150988219256	0.509489544909776	0.0806353898884958	-0.144913202274177
0.676	-0.240388658509819	-0.026738253432258	-0.0895904570277505	0.65270022703236	-0.365666006028281	0.261644319348466	0.170079204006419	0.510129288573506	0.0809203331941641	-0.14470104582066
0.677	-0.240371237732911	-0.0271243881355203	-0.0899681036052796	0.652897381767884	-0.365414275342753	0.261659066930872	0.170007654837499	0.510769531001838	0.0812044414458242	-0.144488897619313
0.678	-0.240353810941627	-0.0275103786852027	-0.0903455765470835	0.653094100433692	-0.365162174482151	0.261673225026934	0.169936340654362	0.511410257242171	0.0814877177200971	-0.144276755493492
0.679	-0.240336378276314	-0.0278962199682023	-0.0907228751201221	0.653290379286651	-0.364909712826351	0.26168679513661	0.169865261431058	0.512051452010424	0.0817701649651188	-0.144064617292961
0.68	-0.240318939827715	-0.0282819071449355	-0.0910999984437881	0.653486214767942	-0.364656899616044	0.261699778996349	0.16979441724031	0.512693099755129	0.0820517859377782	-0.143852480903493
0.681	-0.24030149568808	-0.0286674358178732	-0.0914769453717749	0.653681603582396	-0.364403743972347	0.261712178577453	0.169723808244692	0.513335184606297	0.0823325832714163	-0.143640344189128
0.682	-0.240284045988407	-0.0290528021086456	-0.0918537143479471	0.653876542761487	-0.364150254910639	0.261723996007135	0.169653434610168	0.51397769026207	0.0826125596012608	-0.143428204937795
0.683	-0.240266590885435	-0.0294380025929904	-0.0922303034632939	0.654071029580061	-0.36389644127324	0.261735233509525	0.16958329643416	0.5146205999449	0.0828917174682821	-0.143216060843074
0.684	-0.240249130424118	-0.0298230341634573	-0.0926067106193122	0.654265061365216	-0.363642311679062	0.261745893353219	0.16951339370472	0.515263896426031	0.0831700591020897	-0.14300390950491
0.685	-0.240231664446621	-0.0302078939213749	-0.0929829336202353	0.654458635389804	-0.363387874521405	0.261755977784235	0.169443726266613	0.515907562147897	0.0834475864119379	-0.142791748412709
0.686	-0.240214192736459	-0.0305925790987045	-0.0933589702682832	0.654651748897459	-0.363133137960779	0.261765488980884	0.169374293852129	0.516551579434305	0.0837243011788612	-0.142579574898331
0.687	-0.240196715245172	-0.0309770869324033	-0.0937348184780899	0.654844399178547	-0.362878109979515	0.261774428974863	0.169305096140213	0.517195930592541	0.0840002052629639	-0.142367386068797
0.688	-0.240179232126976	-0.0313614145488395	-0.0941104762708249	0.655036583664611	-0.362622798450326	0.261782799559736	0.169236132725536	0.517840597887344	0.0842753006541473	-0.142155178756637
0.689	-0.240161743558524	-0.0317455589708877	-0.0944859416856732	0.655228300031741	-0.362367211066139	0.261790602305376	0.169167403049785	0.518485563513325	0.0845495893449354	-0.141942949564782
0.69	-0.240144249597855	-0.0321295171839841	-0.0948612127727372	0.655419546229887	-0.362111355229571	0.261797838600321	0.169098906379027	0.519130809502079	0.0848230732042927	-0.141730694974569
0.691	-0.240126750257506	-0.0325132862097892	-0.095236287619351	0.655610320439262	-0.361855238100029	0.261804509632589	0.169030641781992	0.519776317570326	0.0850957540027078	-0.141518411401573
0.692	-0.240109245678141	-0.0328968632561278	-0.0956111642747633	0.655800621122193	-0.361598866727834	0.261810616341902	0.168962608090629	0.520422069068573	0.085367633595825	-0.141306095238103
0.693	-0.240091736244421	-0.033280245909167	-0.0959858406461089	0.655990447204087	-0.361342248087705	0.261816159358277	0.168894803889232	0.521068045040449	0.085638714094904	-0.141093742940537
0.694	-0.240074222593609	-0.03366343222183	-0.0963603144718168	0.656179798207945	-0.361085389006533	0.261821139012849	0.168827227553786	0.521714226282552	0.0859089978020285	-0.140881351093299
0.695	-0.240056705499111	-0.0340464206625795	-0.0967345833576749	0.656368674238952	-0.360828296105545	0.261825555424708	0.16875987732103	0.522360593364433	0.0861784870026905	-0.140668916458603
0.696	-0.240039185717268	-0.0344292100495701	-0.0971086448070674	0.656557075875787	-0.36057097584528	0.261829408491049	0.168692751345105	0.523007126629461	0.0864471839375394	-0.140456436040059
0.697	-0.240021663979867	-0.0348117995413251	-0.0974824961800813	0.65674500404802	-0.360313434698202	0.261832697767878	0.168625847738314	0.523653806185348	0.0867150909965785	-0.140243907084563
0.698	-0.240004141114536	-0.035194188646164	-0.0978561346558825	0.656932459977714	-0.360055679376059	0.261835422396978	0.168559164613979	0.524300611924111	0.0869822108996715	-0.140031327025587
0.699	-0.239986618105874	-0.0355763772249775	-0.0982295572623029	0.657119445224833	-0.359797716975962	0.261837581145827	0.168492700088282	0.5249475236282	0.0872485467625267	-0.139818693473309
0.7	-0.239969096035626	-0.0359583654502345	-0.0986027608851593	0.657305961776362	-0.359539554970395	0.261839172503173	0.168426452227767	0.525594521070807	0.0875141020987239	-0.13960600431315
0.701	-0.239951575981615	-0.0363401536990115	-0.0989757422748272	0.65749201215035	-0.359281201078414	0.261840194761182	0.168360419033716	0.526241583964888	0.0877788807451505	-0.139393257824454
0.702	-0.239934058959998	-0.0367217424821633	-0.0993484981433528	0.657677599459598	-0.359022663165929	0.261840646083958	0.168294598493342	0.526888691861092	0.0880428867109439	-0.139180452641164
0.703	-0.239916545913464	-0.0371031324900095	-0.0997210252547237	0.657862727336311	-0.358763949284343	0.261840524571244	0.168228988596693	0.527535824138239	0.0883061240552006	-0.138967587580098
0.704	-0.239899037715925	-0.037484324620202	-0.10009332033936	0.658047399805451	-0.358505067730836	0.261839828302292	0.168163587262808	0.528182960005771	0.0885685968714123	-0.138754661558244
0.705	-0.239881535191453	-0.0378653198615704	-0.100465379916915	0.658231621228253	-0.358246027000954	0.261838555396287	0.16809839225507	0.528830078485988	0.08883030934415	-0.138541673626708
0.706	-0.239864039186262	-0.0382461191274303	-0.100837200255934	0.658415396303894	-0.357986835731894	0.261836704112243	0.168033401180443	0.529477158493253	0.0890912657713033	-0.138328622941386
0.707	-0.239846550727533	-0.0386267231373625	-0.101208777461849	0.658598730087238	-0.357727502674824	0.261834272879397	0.167968611552091	0.530124179035421	0.0893514704729896	-0.138115508658116
0.708	-0.239829071115468	-0.0390071323357136	-0.10158010753016	0.658781627942055	-0.357468036584172	0.261831260183816	0.167904020867691	0.530771119377539	0.0896109276370858	-0.137902329895477
0.709	-0.239811601770812	-0.0393873468499293	-0.101951186335702	0.658964095423758	-0.357208446100944	0.261827664427419	0.167839626681563	0.531417959022966	0.0898696412510461	-0.137689085784386
0.71	-0.239794144006607	-0.0397673665220998	-0.102322009601895	0.659146138216708	-0.35694873974631	0.261823483876214	0.167775426579616	0.532064677571738	0.0901276151909925	-0.137475775529551
0.711	-0.239776698987643	-0.0401471910019271	-0.102692572874785	0.659327762170596	-0.356688925930054	0.261818716687752	0.167711418074867	0.532711254532974	0.0903848533467188	-0.137262398433076
0.712	-0.239759267801091	-0.0405268198132714	-0.103062871539538	0.659508973399738	-0.356429012913232	0.26181336096732	0.167647598596757	0.533357669123534	0.0906413596400162	-0.137048953889153
0.713	-0.239741851477622	-0.0409062523478681	-0.103432900885204	0.659689778420021	-0.356169008784001	0.26180741480532	0.16758396555422	0.534003900207354	0.0908971379584674	-0.136835441363218
0.714	-0.239724451029582	-0.0412854878604381	-0.103802656178485	0.659870184248959	-0.355908921429948	0.261800876271314	0.167520516305728	0.534649926431453	0.0911521921551871	-0.136621860357801
0.715	-0.239707067530787	-0.0416645255351446	-0.104172132692617	0.660050198399134	-0.355648758456577	0.261793743358123	0.167457248073424	0.535295726320514	0.0914065261494934	-0.136408210418126
0.716	-0.239689702142858	-0.0420433646302408	-0.104541325650727	0.660229828820353	-0.355388527137033	0.261786013862228	0.16739415794115	0.535941278186542	0.0916601439704337	-0.136194491156289
0.717	-0.239672356125951	-0.0424220046266464	-0.104910230156602	0.660409083848195	-0.355128234485958	0.2617776852308	0.167331242892386	0.536586560014231	0.0919130496998782	-0.135980702261692
0.718	-0.239655030906305	-0.0428004452900795	-0.105278841262485	0.660587972138472	-0.354867887390685	0.26176875448758	0.167268499795277	0.537231549470013	0.0921652473878938	-0.135766843578418
0.719	-0.239637728155582	-0.0431786866919114	-0.105647154121223	0.660766502676619	-0.354607492653218	0.261759218326245	0.167205925394846	0.537876224018498	0.0924167409712539	-0.135552915223267
0.72	-0.23962044980043	-0.0435567292215389	-0.106015164057148	0.660944684926946	-0.354347056918753	0.261749073266252	0.167143516341644	0.538520561037952	0.0926675342514038	-0.135338917618891
0.721	-0.239603197898144	-0.0439345735265532	-0.106382866577733	0.661122528940128	-0.354086586630379	0.261738315728413	0.167081269185683	0.539164537902654	0.0929176309359052	-0.135124851468801
0.722	-0.239585974441592	-0.0443122204314723	-0.106750257369508	0.661300045267407	-0.353826088052253	0.261726942065945	0.167019180361715	0.539808132112771	0.0931670346711446	-0.134910717793302
0.723	-0.239568781257882	-0.0446896709371175	-0.107117332278125	0.661477244833066	-0.353565567281422	0.261714948570563	0.166957246237224	0.540451321439695	0.0934157490320282	-0.13469651798401
0.724	-0.239551620035824	-0.0450669262529369	-0.107484087307614	0.661654138994858	-0.353305030221562	0.261702331435847	0.166895463183074	0.541094083984817	0.0936637774987042	-0.134482253769039
0.725	-0.239534492424813	-0.045443987754009	-0.107850518595255	0.661830739687699	-0.353044482562846	0.261689086740781	0.166833827614513	0.541736398174447	0.0939111234639998	-0.134267927152375
0.726	-0.239517400141747	-0.0458208569110445	-0.108216622337388	0.662007059400419	-0.352783929835543	0.261675210436495	0.16677233601498	0.54237824279922	0.0941577902278787	-0.13405354038274
0.727	-0.239500345014527	-0.0461975353418749	-0.108582394773781	0.662183111071008	-0.352523377500896	0.261660698292689	0.166710984941123	0.54301959712132	0.0944037809060932	-0.133839095869003
0.728	-0.23948332899721	-0.0465740249064269	-0.108947832295983	0.662358908097668	-0.35226283096554	0.26164554588001	0.166649771037813	0.543660440946858	0.0946490983458654	-0.133624596060646
0.729	-0.239466354219448	-0.0469503276700797	-0.109312931550191	0.662534464415132	-0.352002295476075	0.26162974860177	0.166588691115916	0.544300754607479	0.0948937451776386	-0.133410043433541
0.73	-0.239449423053873	-0.0473264458214185	-0.109677689408031	0.662709794515872	-0.351741775986897	0.261613301719287	0.166527742227379	0.544940518914826	0.0951377239601197	-0.133195440568086
0.731	-0.239432538141078	-0.0477023816792548	-0.110042102859052	0.662884913445025	-0.35148127714032	0.261596200402025	0.166466921648272	0.545579715127549	0.0953810373185917	-0.132980790196401
0.732	-0.239415702340463	-0.0480781377214959	-0.110406168924025	0.663059836901355	-0.351220803376848	0.26157843975899	0.166406226826447	0.54621832486398	0.0956236880124792	-0.132766095200935
0.733	-0.239398918712571	-0.048453716560391	-0.110769884651741	0.663234581358875	-0.350960359072743	0.261560014772345	0.166345655386912	0.546856329990739	0.0958656789328773	-0.132551358593285
0.734	-0.239382190539991	-0.0488291209420699	-0.111133247146738	0.663409163972202	-0.350699948528003	0.26154092025722	0.166285205177164	0.547493712606389	0.0961070130805057	-0.132336583495517
0.735	-0.239365521235324	-0.0492043537957389	-0.111496253486575	0.66358360236545	-0.350439575778251	0.261521150887654	0.166224874288915	0.548130455062216	0.0963476935301488	-0.13212177314005
0.736	-0.239348914250407	-0.0495794182638659	-0.111858900589746	0.663757914488629	-0.35017924448412	0.26150070109302	0.166164661027398	0.548766539918725	0.0965877233517376	-0.131906930868679
0.737	-0.239332373197934	-0.049954317749221	-0.112221185255608	0.663932118521026	-0.349918958054211	0.261479564914381	0.166104563855224	0.54940194981967	0.0968271055100189	-0.13169206011515
0.738	-0.239315902050282	-0.0503290559367174	-0.112583104367786	0.66410623282041	-0.349658719865075	0.261457736112062	0.166044581370666	0.550036667357931	0.0970658428507204	-0.131477164375721
0.739	-0.239299505177571	-0.0507036366793338	-0.112944655034003	0.664280275906031	-0.349398533420276	0.261435208361539	0.165984712281684	0.550670675095721	0.0973039381881777	-0.131262247170812
0.74	-0.239283187230574	-0.0510780638786317	-0.113305834608289	0.664454266451373	-0.349138402438214	0.261411975230392	0.165924955318795	0.551303955695077	0.0975413943373669	-0.13104731200021
0.741	-0.239266953028418	-0.0514523414748934	-0.113666640700356	0.664628223227712	-0.348878330880925	0.261388030036347	0.165865309184929	0.551936491977831	0.0977782140243917	-0.130832362323284
0.742	-0.239250807548035	-0.0518264734324301	-0.114027071154851	0.664802164958701	-0.348618322904927	0.261363365795452	0.165805772582102	0.552568266913851	0.0980143998322771	-0.130617401586249
0.743	-0.239234755959476	-0.0522004636489421	-0.114387123987498	0.664976110274764	-0.348358382756631	0.261337975297717	0.165746344199753	0.553199263630196	0.0982499542975643	-0.130402433257255
0.744	-0.23921880357881	-0.0525743158291555	-0.114746797356649	0.665150077863541	-0.348098514644081	0.261311851249149	0.165687022641925	0.55382946547834	0.0984848800287599	-0.130187460821795
0.745	-0.239202955744428	-0.0529480333783962	-0.115106089570013	0.665324086657628	-0.34783872260671	0.261284986388722	0.165627806382683	0.554458856109721	0.0987191796962532	-0.129972487731956
0.746	-0.239187217743689	-0.0533216193804451	-0.115464999059573	0.665498155921264	-0.347579010446751	0.261257373555372	0.165568693786165	0.555087419472683	0.0989528559448772	-0.1297575173423
0.747	-0.239171594808116	-0.0536950766683431	-0.115823524284057	0.665672305144555	-0.347319381754297	0.261229005709582	0.165509683182274	0.555715139728969	0.0991859114009346	-0.129542552882773
0.748	-0.239156092117101	-0.0540684079046233	-0.116181663627466	0.665846553801718	-0.34705983996596	0.261199875842499	0.165450772965512	0.556342001212629	0.0994183487869294	-0.12932759746952
0.749	-0.23914071478818	-0.054441615618371	-0.116539415412988	0.666020921219893	-0.346800388460732	0.261169976781377	0.165391961630142	0.556967988549137	0.0996501709507372	-0.129112654104539
0.75	-0.239125467854059	-0.054814702234353	-0.116896778014776	0.666195426695628	-0.34654103070609	0.261139301063038	0.165333247729002	0.557593086842086	0.099881380795257	-0.128897725671081
0.751	-0.239110356256406	-0.0551876700898555	-0.117253749935074	0.666370089771228	-0.346281770322518	0.261107840978977	0.165274629839379	0.558217281777527	0.100111981315761	-0.128682814989017
0.752	-0.2390953848607	-0.0555605214101702	-0.117610329772515	0.666544930458056	-0.34602261101106	0.261075588723856	0.165216106599723	0.558840559739214	0.10034197575263	-0.128467924928399
0.753	-0.239080558445457	-0.0559332582990566	-0.117966516135613	0.666719969213096	-0.345763556513861	0.261042536561511	0.165157676814904	0.559462907968188	0.100571367638394	-0.128253058481082
0.754	-0.239065881672363	-0.0563058827806672	-0.118322307574267	0.666895226727735	-0.345504610725383	0.261008676915689	0.165099339522687	0.560084314563268	0.100800160658976	-0.128038218739576
0.755	-0.239051359137855	-0.0566783968403387	-0.118677702559666	0.667070723794539	-0.345245777796331	0.260974002318998	0.16504109397443	0.560704768313642	0.101028358442903	-0.127823408878532
0.756	-0.239036995530123	-0.0570508024172568	-0.119032699521218	0.667246481315718	-0.34498706211342	0.260938505305955	0.16498293960164	0.561324258512939	0.101255964401469	-0.127608632231189
0.757	-0.239022795732706	-0.0574231013434268	-0.119387296881033	0.667422520298079	-0.344728468266208	0.260902178343159	0.164924875990041	0.561942774783131	0.1014829816699	-0.127393892411057
0.758	-0.239008764791594	-0.0577952952808843	-0.119741492982758	0.667598861821271	-0.34447000102772	0.260865013814374	0.164866902906294	0.562560306992632	0.101709413163277	-0.127179193397685
0.759	-0.238994907821037	-0.0581673857326075	-0.120095285891329	0.667775527039474	-0.34421166530103	0.260827004074695	0.164809020401572	0.563176845303148	0.101935261761675	-0.126964539568868
0.76	-0.238981229882577	-0.0585393741451075	-0.120448673207471	0.667952537170814	-0.343953466085741	0.260788141501935	0.164751228893385	0.563792380141216	0.102160530460066	-0.12674993565433
0.761	-0.238967735907037	-0.058911262071766	-0.120801652036622	0.668129913449179	-0.34369540849131	0.260748418486757	0.164693529192739	0.564406902062959	0.102385222282954	-0.126535386615999
0.762	-0.238954430751548	-0.0592830512836774	-0.121154219052899	0.668307677082815	-0.343437497756363	0.26070782744658	0.164635922480757	0.565020401687201	0.102609340092477	-0.126320897546747
0.763	-0.238941319265559	-0.0596547436856924	-0.121506370575402	0.668485849283503	-0.343179739253122	0.260666360841137	0.164578410182482	0.565632869702638	0.102832886533191	-0.126106473635967
0.764	-0.238928406236475	-0.0600263410995559	-0.121858102637748	0.668664451360388	-0.342922138455257	0.260624011084453	0.164520993826293	0.566244296874754	0.103055864099184	-0.125892120156269
0.765	-0.238915696357031	-0.0603978451263416	-0.122209411032984	0.668843504747293	-0.342664700877779	0.260580770468462	0.164463675065155	0.566854674010913	0.103278275150977	-0.125677842444094
0.766	-0.23890319431645	-0.0607692571524844	-0.122560291331057	0.669023030866004	-0.342407432068802	0.260536631224644	0.164406455808353	0.567463991889299	0.10350012189656	-0.125463645903213
0.767	-0.238890904887084	-0.061140578409702	-0.122910738864721	0.669203050891656	-0.342150337703496	0.260491585616471	0.16434933825639	0.568072241242507	0.103721406502546	-0.125249536030662
0.768	-0.238878832873205	-0.0615118100251263	-0.123260748769783	0.669383585572994	-0.341893423687347	0.260445625955666	0.164292324783071	0.568679412819067	0.103942131285162	-0.125035518379952
0.769	-0.238866982958526	-0.0618829530288491	-0.123610316129176	0.669564655245817	-0.341636696117698	0.260398744584016	0.164235417783394	0.569285497454809	0.10416229873643	-0.12482159839288
0.77	-0.238855359643141	-0.0622540083330787	-0.123959436094246	0.669746280032361	-0.341380161170562	0.260350933850074	0.164178619591828	0.569890486119396	0.104381911364399	-0.124607781195351
0.771	-0.238843967329333	-0.0626249768122119	-0.124308103948121	0.669928480037781	-0.341123825075106	0.260302186098349	0.164121932476268	0.570494369935564	0.104600971570237	-0.12439407149925
0.772	-0.238832810369081	-0.0629958594826184	-0.124656315178052	0.670111275472751	-0.340867694153034	0.260252493725676	0.164065358665981	0.571097140186172	0.104819481648029	-0.124180473570664
0.773	-0.23882189298382	-0.0633666575594293	-0.12500406550473	0.670294686757488	-0.340611774835837	0.260201849228725	0.164008900348349	0.571698788368909	0.105037443827791	-0.123966991159188
0.774	-0.238811219184726	-0.0637373723909091	-0.125351350787238	0.670478734527742	-0.340356073636541	0.260150245154991	0.163952559633708	0.572299306322669	0.105254860296572	-0.123753627431131
0.775	-0.238800792758404	-0.0641080054782567	-0.125698166886252	0.670663439565549	-0.340100597166548	0.260097674067904	0.163896338589164	0.572898686321089	0.105471733155453	-0.123540385033036
0.776	-0.238790617217461	-0.0644785585004273	-0.126044509617684	0.670848822807499	-0.339845352268774	0.260044128598708	0.163840239311689	0.573496921050644	0.105688064306807	-0.123327266289314
0.777	-0.238780695659889	-0.0648490331954884	-0.126390374770718	0.671034905372812	-0.339590346163386	0.25998960148172	0.163784263915661	0.574094003540697	0.10590385534279	-0.123114273390628
0.778	-0.238771030699658	-0.0652194312630579	-0.126735758098781	0.671221708510203	-0.33933558648988	0.25993408554562	0.163728414480889	0.574689927138121	0.106119107526289	-0.122901408497886
0.779	-0.238761624646098	-0.0655897543955018	-0.127080655274564	0.671409253517663	-0.339081081241531	0.259877573734038	0.163672693048874	0.575284685534088	0.106333821871509	-0.122688673790815
0.78	-0.238752479784847	-0.065960004330294	-0.127425061888989	0.671597561681975	-0.338826838687619	0.259820059180023	0.163617101679278	0.575878272761753	0.10654799925401	-0.12247607146334
0.781	-0.238743598473461	-0.0663301828987964	-0.127768973501713	0.671786654249942	-0.338572867359409	0.259761535341566	0.163561642537619	0.576470683111977	0.106761640515195	-0.122263603685176
0.782	-0.2387349830423	-0.0667002920812947	-0.128112385679253	0.671976552486642	-0.338319176063443	0.259701996099171	0.163506317883345	0.577061911051439	0.106974746603546	-0.122051272550341
0.783	-0.238726635709781	-0.0670703340224603	-0.128455294071247	0.67216727780151	-0.338065773833917	0.259641435703083	0.163451129946995	0.577651951205416	0.107187318694216	-0.121839080001017
0.784	-0.238718558619839	-0.067440311010973	-0.128797694471059	0.672358851788225	-0.337812669763488	0.259579848684365	0.163396080912721	0.57824079833728	0.107399358158457	-0.121627027806566
0.785	-0.238710753906881	-0.0678102254159128	-0.129139582706798	0.672551296115857	-0.337559872801803	0.259517229804906	0.163341173057744	0.578828447305854	0.107610866440934	-0.12141511763561
0.786	-0.238703223695589	-0.0681800795656819	-0.129480954489248	0.672744632367512	-0.337307391714221	0.259453573987066	0.163286408865882	0.579414893021463	0.107821844930979	-0.121203351099006
0.787	-0.238695970063134	-0.0685498756968904	-0.129821805420155	0.672938881929856	-0.337055235207682	0.259388876293239	0.163231791038211	0.58000013033577	0.108032294827693	-0.120991729726227
0.788	-0.238688994987991	-0.0689196160660218	-0.130162131095428	0.673134066004438	-0.336803412032051	0.259323131998666	0.16317732246234	0.580584153851546	0.108242217055827	-0.120780254952512
0.789	-0.238682300299437	-0.0692893030673402	-0.130501927146509	0.673330205738416	-0.336551930971005	0.259256336640303	0.163123006200901	0.581166957773247	0.108451612260356	-0.12056892813353
0.79	-0.238675887620403	-0.0696589391479057	-0.130841189215579	0.673527322344718	-0.33630080076918	0.259188485974472	0.163068845543924	0.581748535917435	0.108660480786498	-0.120357750556784
0.791	-0.238669758251733	-0.0700285265754059	-0.131179912904997	0.673725437039629	-0.336050030048445	0.25911957589741	0.163014844064058	0.582328881849108	0.108868822588837	-0.120146723444622
0.792	-0.238663913069095	-0.0703980673328919	-0.131518093690649	0.673924570797803	-0.335799627282795	0.259049602371234	0.162961005568464	0.582907988992836	0.109076637191439	-0.119935847949755
0.793	-0.238658352583527	-0.0707675632003997	-0.131855726882346	0.67412474414965	-0.335549600820724	0.258978561301426	0.162907334042955	0.583485850636855	0.109283923804827	-0.119725125130774
0.794	-0.238653077118346	-0.0711370158650511	-0.132192807736053	0.674325977167753	-0.335299958919466	0.258906448397787	0.162853833700301	0.584062459891176	0.109490681477444	-0.119514555943572
0.795	-0.238648086927263	-0.0715064270435677	-0.132529331650838	0.674528289511162	-0.335050709829208	0.258833259164006	0.16280050902423	0.584637809664503	0.109696909125977	-0.119304141280992
0.796	-0.238643382215072	-0.0718757986333023	-0.132865294271943	0.674731700377212	-0.334801861881117	0.258758988979508	0.162747364738873	0.585211892619582	0.109902605510765	-0.119093882025267
0.797	-0.238638963097868	-0.0722451327872228	-0.133200691439088	0.674936228430677	-0.334553423493254	0.258683633155	0.162694405763985	0.585784701108979	0.11010776925654	-0.118883779099858
0.798	-0.23863482955176	-0.0726144318756943	-0.13353551914545	0.675141891805284	-0.334305403099849	0.258607186987277	0.16264163716285	0.586356227189619	0.110312398853156	-0.118673833498188
0.799	-0.238630981444378	-0.0729836984173297	-0.133869773626445	0.675348708071682	-0.334057809023137	0.258529645816679	0.162589064072954	0.586926462727369	0.110516492598781	-0.118464046248233
0.8	-0.238627418621225	-0.0733529350234893	-0.134203451511618	0.675556694064774	-0.333810649325604	0.258451005036896	0.162536691662269	0.587495399487774	0.11072004856333	-0.11825441837139
0.801	-0.238624140901917	-0.0737221443020089	-0.134536549935004	0.675765865747184	-0.333563931805647	0.258371260062525	0.162484525135793	0.588063029135513	0.110923064623415	-0.118044950883991
0.802	-0.238621147993069	-0.0740913287312775	-0.134869066488948	0.675976238289305	-0.333317664202806	0.258290406292298	0.162432569752028	0.588629343213088	0.111125538519969	-0.117835644785276
0.803	-0.238618439455667	-0.0744604906191042	-0.135200999069386	0.676187826222726	-0.333071854368051	0.258208439123903	0.16238083077778	0.589194333247988	0.111327467923782	-0.117626501011996
0.804	-0.238616014734788	-0.0748296321110897	-0.13553234579018	0.676400643505849	-0.33282651025755	0.258125353994841	0.162329313405653	0.589757990946837	0.111528850551323	-0.11741752040021
0.805	-0.238613873144615	-0.0751987551822894	-0.135863104959218	0.676614703487315	-0.332581639897348	0.258041146362271	0.162278022742275	0.590320308314663	0.111729684238714	-0.117208703680144
0.806	-0.238612013797284	-0.0755678617142825	-0.136193275056444	0.676830018750414	-0.332337251366767	0.257955811655407	0.162226963863793	0.590881277748349	0.111929966909752	-0.11700005151059
0.807	-0.238610435578166	-0.0759369535921013	-0.136522854758898	0.677046600961078	-0.332093352748268	0.257869345271521	0.162176141870449	0.591440892193067	0.112129696572466	-0.116791564547257
0.808	-0.238609137210306	-0.0763060326428181	-0.136851842992481	0.677264460939541	-0.331849952085225	0.257781742620968	0.162125561903385	0.591999145214325	0.112328871365173	-0.116583243500693
0.809	-0.238608117350478	-0.076675100505446	-0.137180238905694	0.677483608928059	-0.331607057401789	0.257692999209643	0.162075229068642	0.592556030855205	0.112527489474822	-0.116375089076306
0.81	-0.238607374657946	-0.0770441585695089	-0.137508041787188	0.677704054800909	-0.33136467680594	0.257603110716359	0.162025148321521	0.593111543363893	0.112725548964055	-0.11616710183128
0.811	-0.238606907806333	-0.0774132079804535	-0.137835251030533	0.677925808031369	-0.331122818618168	0.257512073028814	0.161975324446291	0.593665676948421	0.112923047712892	-0.115959282199036
0.812	-0.238606715468415	-0.0777822496957951	-0.138161866098186	0.678148877470949	-0.330881491417071	0.257419882230156	0.161925762135627	0.594218425675185	0.113119983438929	-0.115751630711531
0.813	-0.23860679630269	-0.0781512845517726	-0.138487886452711	0.678373271151373	-0.330640703987958	0.25732653458229	0.16187646611404	0.594769783512477	0.113316353718092	-0.115544148115715
0.814	-0.238607148915494	-0.0785203132879628	-0.138813311500284	0.678598996257274	-0.330400465217823	0.257232026590947	0.161827441232249	0.59531974438478	0.113512156077333	-0.115336835237385
0.815	-0.238607771866539	-0.0788893365347917	-0.139138140518632	0.678826059267211	-0.330160784006228	0.257136355109028	0.16177869246018	0.595868302101722	0.113707388080602	-0.115129692821686
0.816	-0.23860866378352	-0.0792583548406083	-0.139462372621742	0.679054466100619	-0.329921669243479	0.257039517353229	0.161730224877138	0.596415450150409	0.113902047194085	-0.114922721564304
0.817	-0.238609823448145	-0.0796273687674203	-0.139786006829802	0.679284222045713	-0.329683129760706	0.256941510789835	0.161682043750159	0.596961181450736	0.114096130502312	-0.114715922248195
0.818	-0.238611249761145	-0.0799963789786234	-0.140109042167377	0.679515331477986	-0.329445174185649	0.256842332962556	0.161634154571543	0.597505488200253	0.114289634596156	-0.114509295842022
0.819	-0.238612941671385	-0.0803653862704484	-0.140431477714263	0.679747797631593	-0.329207810861048	0.256741981379206	0.161586562997067	0.598048361853318	0.114482555689648	-0.114302843515934
0.82	-0.2386148981621	-0.0807343915427661	-0.140753312646802	0.679981622571517	-0.328971047917698	0.256640453482565	0.16153927480812	0.598589793165297	0.114674889751932	-0.114096566572658
0.821	-0.238617118334937	-0.0811033957457778	-0.141074546314592	0.680216807302709	-0.32873489335997	0.256537746646944	0.161492295934574	0.599129772286099	0.114866632511644	-0.113890466367263
0.822	-0.23861960151474	-0.0814723998947835	-0.141395178320636	0.680453351869406	-0.328499355104024	0.256433858167116	0.161445632489813	0.599668288897965	0.115057779375787	-0.113684544265112
0.823	-0.238622347272694	-0.081841405133807	-0.141715208580331	0.680691255317224	-0.328264440966992	0.256328785293911	0.161399290785657	0.600205332246929	0.115248325434256	-0.113478801571995
0.824	-0.23862535540085	-0.0822104127156605	-0.142034637317231	0.680930515566188	-0.328030158585446	0.256222525328657	0.161353277257603	0.600740891033875	0.115438265615116	-0.113273239446912
0.825	-0.238628625901218	-0.0825794239145551	-0.14235346498237	0.681171129355866	-0.327796515372217	0.256115075696424	0.161307598298521	0.601274953365627	0.115627594855442	-0.113067858856588
0.826	-0.238632158961284	-0.0829484399770632	-0.142671692176904	0.681413092308226	-0.327563518493203	0.256006433979485	0.161262260139025	0.601807506870728	0.115816308158263	-0.112862660522917
0.827	-0.238635954877116	-0.083317462073699	-0.142989319614492	0.681656399028809	-0.327331174807126	0.255896597915614	0.161217268823341	0.602338538851979	0.116004400542083	-0.112657644876234
0.828	-0.238640013976026	-0.0836864912282474	-0.143306348123712	0.681901043175267	-0.327099490864463	0.255785565388747	0.161172630187844	0.602868036362916	0.116191866955406	-0.11245281207778
0.829	-0.238644336594477	-0.084055528289177	-0.143622778642534	0.682147017482505	-0.326868472910775	0.255673334465146	0.161128349845711	0.603395986264337	0.116378702214317	-0.11224816209105
0.83	-0.238648923126648	-0.0844245739066088	-0.14393861214204	0.682394313739667	-0.326638126841814	0.255559903441288	0.161084433216362	0.603922375327792	0.116564900955436	-0.112043694768132
0.831	-0.23865377408961	-0.0847936284956613	-0.144253849552103	0.682642922680437	-0.326408458218024	0.255445270880563	0.161040885520464	0.6044471903646	0.116750457560471	-0.111839409920009
0.832	-0.238658890073106	-0.0851626922721791	-0.144568491744306	0.682892833855195	-0.326179472350191	0.255329435615795	0.160997711748094	0.604970418324191	0.116935366152176	-0.111635307369075
0.833	-0.238664271623992	-0.0855317653354827	-0.144882539471748	0.683144035659415	-0.325951174405886	0.255212396636942	0.160954916700918	0.605492046342829	0.117119620833874	-0.111431386962219
0.834	-0.238669919239548	-0.0859008477016318	-0.145195993233794	0.683396515505142	-0.325723569543287	0.255094152940044	0.160912505082153	0.60601206175982	0.117303216015676	-0.111227648527989
0.835	-0.238675833482253	-0.086269939284086	-0.14550885322285	0.683650259932301	-0.325496663020369	0.254974703533059	0.160870481604601	0.606530452063448	0.117486146484048	-0.111024091875737
0.836	-0.238682015135729	-0.0866390398396972	-0.145821119391047	0.683905254525123	-0.325270460179953	0.254854047574842	0.160828851106155	0.607047204780505	0.117668407278738	-0.11082071681868
0.837	-0.238688465278109	-0.0870081488837683	-0.146132791508746	0.684161483681795	-0.325044966336742	0.254732184460589	0.160787618527653	0.607562307394537	0.117849993648746	-0.110617523118723
0.838	-0.238695185199493	-0.0873772656131565	-0.146443869214757	0.68441893045509	-0.324820186674467	0.254609113816433	0.160746788740632	0.608075747284634	0.118030901080638	-0.110414510442031
0.839	-0.2387021762946	-0.0877463888918387	-0.146754352058488	0.684677576628737	-0.324596126224927	0.254484835487219	0.160706366419135	0.60858751170621	0.118211125306288	-0.110211678422783
0.84	-0.238709440027342	-0.0881155172970696	-0.147064239484751	0.684937402952556	-0.324372789926758	0.254359349535246	0.16066635598552	0.609097587853418	0.118390662289639	-0.11000902677983
0.841	-0.238716977903016	-0.0884846491444887	-0.147373530806071	0.685198389399287	-0.32415018266852	0.254232656194071	0.160626761569908	0.609605962906104	0.118569508185804	-0.109806555373183
0.842	-0.238724791459531	-0.0888537824260134	-0.147682225144867	0.685460515319257	-0.323928309221755	0.254104755775562	0.160587587029125	0.610112623995797	0.118747659237326	-0.109604264133454
0.843	-0.238732882342742	-0.0892229147056815	-0.147990321321032	0.685723759359362	-0.323707174107658	0.253975648615279	0.160548836008779	0.610617558109072	0.118925111614072	-0.109402152910843
0.844	-0.238741252440049	-0.0895920430717774	-0.148297817778089	0.685988099253397	-0.323486781539506	0.253845335145586	0.160510512008618	0.6111207519517	0.119101861288898	-0.109200221336435
0.845	-0.238749903996467	-0.0899611641835975	-0.148604712597176	0.68625351173643	-0.323267135489022	0.253713816067375	0.160472618486172	0.611622191868745	0.11927790403505	-0.108998468756249
0.846	-0.238758839643052	-0.0903302743974182	-0.148911003555087	0.686519972608451	-0.323048239795165	0.253581092439711	0.160435158960888	0.61212186386457	0.119453235524286	-0.108796894247153
0.847	-0.238768062384903	-0.0906993698881547	-0.149216688184046	0.686787456857117	-0.322830098225446	0.253447165634295	0.160398137017403	0.612619753597438	0.119627851440044	-0.108595496674538
0.848	-0.238777575658095	-0.0910684466491615	-0.149521763859498	0.687055938778284	-0.32261271443523	0.253312037299293	0.160361556200631	0.613115846355147	0.119801747569455	-0.108394274776118
0.849	-0.238787383368697	-0.0914375004289553	-0.149826227897252	0.687325391913895	-0.322396091805842	0.253175709335112	0.160325419925156	0.613610127165426	0.119974919852468	-0.108193227243783
0.85	-0.238797489776027	-0.0918065267718929	-0.150130077578733	0.687595788785589	-0.322180233256638	0.253038183803074	0.160289731516174	0.614102580947115	0.120147364402952	-0.107992352667492
0.851	-0.238807899326113	-0.0921755211213399	-0.150433310181488	0.687867100807814	-0.321965141167089	0.252899462860811	0.160254494295845	0.614593192558435	0.120319077566708	-0.107791649328693
0.852	-0.238818616569091	-0.0925444788560377	-0.150735923077067	0.688139298569344	-0.321750817370998	0.252759548781078	0.160219711564174	0.615081946845805	0.1204900559454	-0.107591115084782
0.853	-0.238829646113817	-0.0929133953153767	-0.151037913763769	0.688412352176463	-0.321537263111255	0.252618444020244	0.160185386547663	0.615568828749329	0.120660296357382	-0.107390747445591
0.854	-0.238840992592314	-0.0932822658290663	-0.151339279786683	0.688686231414788	-0.32132447899133	0.252476151333855	0.160151522396808	0.616053823374172	0.120829795841719	-0.107190543680713
0.855	-0.238852660659139	-0.0936510856503372	-0.151640018681868	0.688960905727416	-0.321112465034251	0.252332673805925	0.16011812213617	0.616536916000708	0.120998551705399	-0.10699050091062
0.856	-0.23886465499382	-0.0940198498186231	-0.151940128012826	0.689236344011825	-0.320901220804003	0.252188014710689	0.16008518856514	0.617018092111631	0.121166561606779	-0.106790616265403
0.857	-0.238876980304664	-0.0943885530531707	-0.152239605377101	0.689512514365488	-0.32069074544022	0.252042177380101	0.160052724198117	0.617497337450517	0.121333823632966	-0.106590887037335
0.858	-0.238889641352892	-0.094757189776001	-0.15253844832191	0.689789384009986	-0.320481037650673	0.251895165196258	0.160020731244056	0.617974638019206	0.121500336221473	-0.106391310706397
0.859	-0.238902642939878	-0.0951257542723245	-0.152836654261757	0.690066919391241	-0.320272095782231	0.251746981645865	0.159989211621958	0.618449980069514	0.121666097989349	-0.106191884899652
0.86	-0.238915989792593	-0.0954942408343365	-0.153134220451848	0.690345086291143	-0.320063917876336	0.251597630356277	0.159958167059531	0.618923350144775	0.121831107648297	-0.105992607385465
0.861	-0.238929686418155	-0.0958626437726698	-0.153431143991135	0.69062384991687	-0.319856501636703	0.251447115145062	0.159927599278016	0.619394735021842	0.121995363964222	-0.105793476114635
0.862	-0.23894373710826	-0.0962309573369798	-0.153727421814161	0.690903174992011	-0.31964984443859	0.251295440099044	0.159897510139003	0.619864121592587	0.12215886571073	-0.105594489279446
0.863	-0.238958146097049	-0.0965991756378561	-0.154023050671827	0.69118302576409	-0.319443943408522	0.251142609577427	0.159867901605132	0.620331496851872	0.122321611650773	-0.105395645324632
0.864	-0.238972917648684	-0.0969672925750056	-0.154318027092628	0.691463365915264	-0.319238795482664	0.250988628173525	0.15983877552941	0.620796847903212	0.122483600524997	-0.105196942878822
0.865	-0.238988055967544	-0.097335301756853	-0.154612347335992	0.691744158531467	-0.319034397468895	0.250833500693585	0.15981013347216	0.621260161897141	0.122644831098375	-0.104998380698775
0.866	-0.239003565057053	-0.0977031964666452	-0.154906007426114	0.692025366185346	-0.31883074615405	0.250677232047297	0.159781976708203	0.621721426001291	0.12280530230224	-0.104799957719618
0.867	-0.239019448695363	-0.0980709696788051	-0.155199003254581	0.692306951000697	-0.318627838383469	0.250519827119056	0.159754306369245	0.622180627429802	0.122965013334987	-0.104601673133943
0.868	-0.239035710543811	-0.0984386140939493	-0.155491330651674	0.6925888746335	-0.318425671053863	0.250361290750138	0.159727123609978	0.622637753486624	0.12312396363385	-0.104403526331826
0.869	-0.239052354252758	-0.0988061222098867	-0.155782985362522	0.692871098240613	-0.318224241069029	0.250201627718392	0.159700429682731	0.623092791625323	0.12328215279635	-0.104205516706487
0.87	-0.239069383471799	-0.0991734864026628	-0.156073962958606	0.693153582474624	-0.318023545298427	0.250040842665128	0.159674225830136	0.623545729499636	0.123439580545365	-0.104007643534507
0.871	-0.239086801779731	-0.0995406989601304	-0.156364258783355	0.693436287514472	-0.317823580534211	0.249878940058641	0.159648513158421	0.623996554967509	0.12359624676685	-0.103809906003081
0.872	-0.239104612569884	-0.099907752094614	-0.156653867927317	0.693719173152315	-0.317624343502075	0.249715924140867	0.159623292670543	0.624445256075623	0.123752151562264	-0.103612303221102
0.873	-0.239122818894952	-0.100274637982285	-0.156942785248821	0.694002198952376	-0.317425830984065	0.24955179884836	0.159598565368875	0.624891821042143	0.123907295236899	-0.103414834147148
0.874	-0.239141423323414	-0.100641348812567	-0.157231005486885	0.694285324463781	-0.317228039987422	0.249386567835588	0.159574332279324	0.625336238258635	0.12406167826792	-0.103217497557492
0.875	-0.239160427919901	-0.101007876834018	-0.157518523364787	0.694568509346674	-0.31703096780173	0.249220234543819	0.159550594364405	0.625778496379899	0.124215301309454	-0.103020292110744
0.876	-0.239179834355145	-0.101374214371939	-0.157805333595452	0.694851713312916	-0.316834611879515	0.249052802184252	0.159527352404037	0.626218584400169	0.124368165163426	-0.10282321643132
0.877	-0.239199644021742	-0.101740353770092	-0.15809143084236	0.695134896007738	-0.316638969630443	0.248884273670705	0.159504606951636	0.626656491558003	0.124520270680228	-0.102626269160691
0.878	-0.239219858059131	-0.102106287317735	-0.158376809743827	0.695418017018902	-0.316444038261566	0.248714651614475	0.15948235837726	0.627092207226177	0.124671618666715	-0.102429448969694
0.879	-0.239240477313849	-0.102472007237446	-0.158661464984719	0.695701036067593	-0.316249814777134	0.24854393843105	0.159460606907969	0.62752572093862	0.124822209808784	-0.102232754522544
0.88	-0.239261502305204	-0.102837505683661	-0.158945391325183	0.695983913225855	-0.316056296157984	0.248372136476251	0.159439352618407	0.627957022379832	0.124972044594502	-0.102036184428678
0.881	-0.239282933211747	-0.103202774722225	-0.15922858356446	0.696266608950041	-0.315863479584482	0.248199248116946	0.159418595441406	0.628386101230908	0.125121123343956	-0.101839737274756
0.882	-0.23930476986241	-0.103567806347326	-0.159511036450119	0.696549083982053	-0.315671362474051	0.24802527573196	0.159398335222084	0.628812947069361	0.125269446353738	-0.101643411750188
0.883	-0.239327011689367	-0.103932592537664	-0.159792744611436	0.696831299374706	-0.315479942248203	0.247850221659938	0.159378571749369	0.629237549488523	0.125417014008064	-0.101447206690942
0.884	-0.239349657664567	-0.104297125271384	-0.16007370255025	0.697113216655684	-0.315289216128368	0.247674088158851	0.159359304759643	0.629659898360951	0.125563826799313	-0.101251120941039
0.885	-0.239372706330569	-0.104661396520785	-0.160353904613559	0.697394797864126	-0.315099181243674	0.24749687745878	0.159340533930901	0.630079984066238	0.125709885298721	-0.101055153213051
0.886	-0.239396155913875	-0.105025398325847	-0.16063334490723	0.697676005432247	-0.314909834850358	0.247318591847702	0.159322258856836	0.630497797552065	0.125855190054896	-0.100859302082714
0.887	-0.239420004442726	-0.105389122858135	-0.160912017193044	0.697956802143127	-0.314721174421181	0.247139233674074	0.15930447902874	0.630913330219684	0.125999741414184	-0.100663566011084
0.888	-0.239444249837508	-0.105752562353803	-0.161189914905702	0.698237151194831	-0.314533197644374	0.246958805269016	0.159287193850558	0.631326573757496	0.12614353945645	-0.100467943280269
0.889	-0.239468889894632	-0.106115709033253	-0.161467031307202	0.698517016213213	-0.314345902406092	0.246777308892695	0.159270402667512	0.631737520134412	0.126286584160184	-0.100272431875989
0.89	-0.239493922147211	-0.10647855511201	-0.16174335960262	0.698796361155622	-0.314159286822547	0.246594746767602	0.159254104773493	0.632146161786341	0.126428875582593	-0.100077029416173
0.891	-0.239519343778612	-0.106841092837875	-0.162018892934479	0.699075150251129	-0.313973349328777	0.246411121136614	0.159238299378588	0.632552491746943	0.126570413861919	-0.0998817332072303
0.892	-0.239545151714516	-0.107203314512298	-0.162293624322703	0.699353348153038	-0.31378808872779	0.24622643427958	0.159222985559078	0.632956503633216	0.126711199106097	-0.0996865404357893
0.893	-0.239571342741219	-0.107565212527539	-0.162567546634578	0.699630920190599	-0.313603504213164	0.246040688511577	0.15920816221755	0.633358191627018	0.126851231360837	-0.0994914483783992
0.894	-0.239597913559609	-0.107926779435064	-0.162840652593369	0.699907832468485	-0.313419595435215	0.245853886183201	0.159193828114415	0.633757550438036	0.126990510778803	-0.0992964545582933
0.895	-0.239624860867478	-0.108288007980832	-0.163112934819589	0.70018405183458	-0.313236362534261	0.245666029694266	0.159179981990629	0.634154575156292	0.12712903786102	-0.0991015568570171
0.896	-0.239652181354078	-0.108648891061715	-0.16338438590344	0.700459545879705	-0.313053806056951	0.245477121560637	0.159166622619197	0.634549261112	0.127266813484611	-0.0989067535086613
0.897	-0.239679871518028	-0.109009421653151	-0.163654998418558	0.700734282987279	-0.312871926846891	0.245287164454536	0.15915374870165	0.634941603857362	0.127403838666976	-0.0987120429958658
0.898	-0.239707927565681	-0.109369592730322	-0.163924764893211	0.701008232352391	-0.312690726069218	0.245096161133485	0.159141358768882	0.635331599125986	0.127540114309667	-0.098517423976053
0.899	-0.239736345574109	-0.109729397192165	-0.164193677846247	0.701281363946255	-0.312510205370807	0.244904114381048	0.159129451224345	0.635719242694382	0.127675641100676	-0.0983228952390157
0.9	-0.239765121757802	-0.110088827838956	-0.164461729811939	0.701553648500726	-0.312330367016208	0.24471102702925	0.159118024486033	0.636104530280418	0.127810419595555	-0.0981284556441245
0.901	-0.239794252550864	-0.110447877389834	-0.164728913240425	0.701825057511703	-0.31215121387774	0.244516901982808	0.159107077089772	0.636487457515932	0.127944450355006	-0.0979341040639125
0.902	-0.239823734450906	-0.110806538474721	-0.164995220355312	0.702095563174764	-0.311972749326161	0.244321742215826	0.159096607675006	0.636868019943673	0.128077733939482	-0.0977398393909119
0.903	-0.23985356386989	-0.111164803604932	-0.16526064316056	0.702365138338462	-0.311794977138416	0.244125550742747	0.159086614902641	0.637246213050626	0.128210270769484	-0.0975456605689366
0.904	-0.239883737173856	-0.111522665188089	-0.165525173638887	0.702633756579987	-0.311617901436955	0.243928330632837	0.159077097423101	0.637622032344638	0.128342061045656	-0.0973515665194685
0.905	-0.239914250831443	-0.111880115577443	-0.165788803975705	0.702901392319039	-0.311441526625621	0.243730085154242	0.159068053885619	0.637995473468654	0.128473104778018	-0.0971575559834408
0.906	-0.239945101464557	-0.112237147105543	-0.166051526642877	0.703168020929057	-0.311265857340199	0.243530817943995	0.159059482875422	0.638366532361381	0.128603401772247	-0.0969636274289469
0.907	-0.239976285734263	-0.112593752138093	-0.166313334340921	0.703433618806139	-0.311090898424165	0.243330533059655	0.159051382840567	0.638735205414559	0.128732951486507	-0.0967697790705918
0.908	-0.240007800206646	-0.112949923150466	-0.16657421991308	0.703698163280127	-0.310916654857843	0.243129234952278	0.159043752109734	0.639101489559473	0.128861752888723	-0.0965760089630197
0.909	-0.240039641296172	-0.113305652772464	-0.166834176263355	0.703961632470047	-0.310743131655708	0.242926928521639	0.159036588965759	0.639465382261267	0.128989804464961	-0.0963823151099702
0.91	-0.240071805288045	-0.113660933818692	-0.167093196294527	0.704224005281297	-0.310570333883694	0.242723619283023	0.159029891737603	0.639826881395176	0.129117104335659	-0.0961886955469433
0.911	-0.240104288420635	-0.114015759331097	-0.167351272895096	0.704485261508587	-0.310398266753125	0.242519313469733	0.159023658837272	0.640185985067728	0.129243650350838	-0.0959951484095202
0.912	-0.240137086930454	-0.114370122602731	-0.167608398891989	0.704745381946054	-0.310226935623548	0.24231401797287	0.159017888664069	0.640542691551907	0.129369440063973	-0.0958016719389531
0.913	-0.240170197020507	-0.114724017156796	-0.167864566958824	0.705004348462368	-0.31005634594145	0.242107740212817	0.159012579462104	0.640896999359535	0.129494470620631	-0.0956082643697271
0.914	-0.240203614821963	-0.11507743669833	-0.168119769556949	0.705262143943407	-0.309886503225239	0.241900488066377	0.159007729319016	0.641248907327908	0.129618738784784	-0.095414923842921
0.915	-0.24023733635122	-0.115430375038503	-0.168373998929863	0.705518752156647	-0.309717413138814	0.241692269882509	0.159003336308667	0.641598414656344	0.129742241102907	-0.0952216485121619
0.916	-0.240271357465717	-0.115782826040993	-0.168627247142357	0.705774157738194	-0.30954908160947	0.241483094474262	0.158999398571647	0.641945520906684	0.129864973932679	-0.0950284367351365
0.917	-0.240305673929144	-0.116134783720415	-0.168879506142442	0.70602834629283	-0.30938151485853	0.241272971024003	0.15899591427557	0.642290225987294	0.129986933278655	-0.0948352871484155
0.918	-0.240340281576873	-0.116486242443955	-0.16913076786929	0.706281304490378	-0.309214719294107	0.24106190908442	0.158992881533227	0.642632530090848	0.130108114657302	-0.0946421986211405
0.919	-0.240375176374978	-0.116837197051222	-0.169381024379645	0.706533020092261	-0.309048701382015	0.240849918707994	0.158990298327905	0.64297243355938	0.13022851317034	-0.0944491702017378
0.92	-0.24041035429556	-0.117187642863218	-0.169630267843019	0.706783481821671	-0.308883467633047	0.240637010467607	0.158988162543978	0.643309936737178	0.1303481237006	-0.0942562010915436
0.921	-0.240445811199118	-0.117537575663956	-0.169878490383825	0.707032679147176	-0.308719024724104	0.240423195381618	0.158986472091056	0.643645039923144	0.130466941015716	-0.0940632906159119
0.922	-0.240481542894978	-0.11788699166708	-0.170125683966607	0.707280602217956	-0.308555379615212	0.240208484916908	0.158985224963648	0.643977743422614	0.130584959729046	-0.0938704382068614
0.923	-0.240517545325767	-0.11823588743472	-0.170371840465292	0.707527242026403	-0.308392539575623	0.239992891046692	0.158984419206418	0.644308047558658	0.130702174232762	-0.093677643396375
0.924	-0.240553814723114	-0.118584259785102	-0.170616951782832	0.707772590617681	-0.308230512153521	0.239776426269282	0.158984052879012	0.644635952633934	0.13081857864667	-0.0934849057819906
0.925	-0.240590347656205	-0.118932105718011	-0.170861009852635	0.708016641164587	-0.308069305099623	0.239559103570019	0.158984124059843	0.644961458985557	0.130934166753363	-0.0932922249789563
0.926	-0.240627141015576	-0.119279422340776	-0.171104006581401	0.708259387893298	-0.307908926252716	0.239340936400817	0.158984630844147	0.645284567140057	0.131048932011533	-0.0930996005930678
0.927	-0.240664192014293	-0.119626206835551	-0.171345933830757	0.708500825934615	-0.307749383404615	0.239121938683702	0.158985571328019	0.645605277922853	0.131162867741218	-0.0929070322128518
0.928	-0.240701498222988	-0.119972456487098	-0.171586783434747	0.70874095126673	-0.307590684205188	0.238902124778046	0.158986943647313	0.645923592423265	0.131275967396422	-0.0927145194128471
0.929	-0.240739057619097	-0.120318168704894	-0.171826547228476	0.708979760891461	-0.307432836175898	0.238681509474364	0.158988746081996	0.646239511889387	0.131388224767841	-0.0925220617896131
0.93	-0.240776868617446	-0.120663341032199	-0.172065217121607	0.709217253061045	-0.307275846746721	0.238460108044004	0.158990977159394	0.646553037666182	0.131499634007997	-0.0923296590137363
0.931	-0.240814930056716	-0.121007971203285	-0.172302785251614	0.709453427273978	-0.307119723201029	0.238237936263071	0.158993635683525	0.646864171162293	0.131610189470876	-0.0921373107972624
0.932	-0.240853241189404	-0.121352057264916	-0.172539244116153	0.709688284091659	-0.306964472574304	0.238015010369639	0.158996720673037	0.647172913885342	0.131719885509122	-0.0919450167845899
0.933	-0.240891801665186	-0.121695597706395	-0.172774586604597	0.709921824997261	-0.306810101606557	0.237791346941061	0.159000231288143	0.647479267601831	0.131828716394426	-0.0917527765122248
0.934	-0.240930611414258	-0.122038591465803	-0.173008805975467	0.71015405232928	-0.306656616759235	0.237566962694959	0.159004166823456	0.647783234466055	0.131936676368023	-0.091560589469944
0.935	-0.240969670488253	-0.122381037731338	-0.173241895845189	0.710384969221182	-0.306504024243727	0.237341874308498	0.159008526753416	0.648084817015933	0.132043759740675	-0.0913684551750557
0.936	-0.241008979049432	-0.12272293572465	-0.173473850221621	0.710614579577179	-0.306352330016778	0.237116098365723	0.159013310783282	0.648384018126446	0.132149960913916	-0.0911763732026717
0.937	-0.241048537527641	-0.123064284695051	-0.17370466352708	0.710842888074568	-0.306201539746126	0.236889651410982	0.159018518888431	0.648680840981132	0.132255274267628	-0.0909843432054532
0.938	-0.241088346731839	-0.123405084049116	-0.173934330555583	0.711069900113235	-0.306051658795288	0.236662550023584	0.159024151349535	0.648975289048996	0.132359694085278	-0.090792364983708
0.939	-0.241128407809296	-0.123745333469071	-0.174162846396387	0.711295621694283	-0.305902692234443	0.236434810860587	0.159030208780877	0.649267366037848	0.132463214551135	-0.0906004385360337
0.94	-0.241168722185053	-0.124085033002665	-0.174390206348515	0.711520059295099	-0.305754644815654	0.236206450640917	0.159036692086625	0.649557075864445	0.132565829654898	-0.0904085640318584
0.941	-0.241209291576344	-0.124424183070642	-0.174616405807287	0.711743219861122	-0.305607520933304	0.235977486109563	0.159043602313961	0.649844422712678	0.132667533111165	-0.0902167418258524
0.942	-0.241250118049708	-0.124762784357169	-0.174841440135942	0.711965110917924	-0.305461324632301	0.235747934059852	0.159050940542885	0.650129411159599	0.132768318494099	-0.0900249725374067
0.943	-0.241291204081226	-0.125100837684724	-0.175065304597995	0.71218574069898	-0.305316059603395	0.235517811414021	0.159058707888928	0.650412046311305	0.13286817945168	-0.0898332570393047
0.944	-0.241332552548607	-0.125438343963836	-0.175287994364793	0.712405118227774	-0.305171729121144	0.235287135253841	0.1590669055142	0.650692333882527	0.132967109791783	-0.0896415963065198
0.945	-0.241374166614639	-0.125775304197797	-0.175509504526954	0.712623253306123	-0.305028335991016	0.235055922755194	0.159075534645613	0.650970280191541	0.133065103475519	-0.0894499912417633
0.946	-0.241416049591643	-0.126111719474889	-0.175729830125832	0.712840156415927	-0.30488588257879	0.234824191134752	0.159084596653722	0.651245892106946	0.133162154618851	-0.0892584426066828
0.947	-0.241458204877667	-0.126447590937589	-0.175948966269054	0.713055838637749	-0.304744370928574	0.234591957674247	0.159094093116404	0.651519176945688	0.133258257518082	-0.0890669510685273
0.948	-0.24150063597155	-0.126782919814207	-0.176166908245851	0.713270311604251	-0.304603802847078	0.234359239758415	0.159104025846868	0.651790142350674	0.13335340672015	-0.0888755172532235
0.949	-0.241543346544538	-0.12711770753148	-0.176383651521578	0.713483587417503	-0.304464179851751	0.234126054868108	0.159114396962483	0.652058796294182	0.133447597114987	-0.0886841417368423
0.95	-0.241586340539589	-0.12745195578686	-0.176599191684028	0.713695678592728	-0.304325503069322	0.233892420487844	0.15912520895158	0.652325147215837	0.133540823899648	-0.0884928249921829
0.951	-0.241629622215273	-0.127785666501292	-0.176813524444616	0.713906598075445	-0.304187773206913	0.233658353920985	0.1591364646325	0.652589204068308	0.133633082421308	-0.0883015673373125
0.952	-0.241673196052513	-0.128118841698883	-0.177026645650753	0.714116359181575	-0.304050990583953	0.233423872142891	0.159148167069373	0.652850976203339	0.133724368141953	-0.0881103689547434
0.953	-0.241717066606273	-0.128451483415568	-0.17723855130509	0.714324975443631	-0.303915155147835	0.233188991794435	0.159160319578891	0.653110473222225	0.133814676761398	-0.087919229986594
0.954	-0.241761238452222	-0.128783593718466	-0.177449237601985	0.71453246060479	-0.303780266490329	0.232953729222629	0.159172925808036	0.653367704829133	0.133904004284917	-0.0877281506129618
0.955	-0.24180571624375	-0.129115174791318	-0.177658700926115	0.714738828842674	-0.303646323897592	0.232718100456958	0.159185989776576	0.653622680725667	0.133992346985006	-0.0875371310245352
0.956	-0.241850504798501	-0.129446228934413	-0.177866937851014	0.714944094947335	-0.303513326351419	0.232482121175712	0.159199515829987	0.653875410590767	0.134079701406791	-0.0873461713329304
0.957	-0.24189560914748	-0.129776758472167	-0.178073945195463	0.715148274235649	-0.303381272470605	0.232245806772895	0.159213508552792	0.654125904115082	0.134166064445803	-0.0871552715982734
0.958	-0.241941034532294	-0.130106765741037	-0.17827972012896	0.715351382393394	-0.303250160520067	0.232009172449014	0.159227972763669	0.654374171055257	0.134251433391313	-0.0869644320302202
0.959	-0.241986786356328	-0.130436253219062	-0.178484260285568	0.715553435457962	-0.303119988497211	0.23177223320438	0.159242913591202	0.654620221245793	0.134335805906003	-0.0867736531570265
0.96	-0.242032870081052	-0.130765223633682	-0.178687563775462	0.715754449818937	-0.302990754204307	0.231535003848888	0.159258336508614	0.654864064539371	0.13441917999124	-0.0865829357822588
0.961	-0.242079291101554	-0.131093679886881	-0.178889629052302	0.715954442143879	-0.30286245529826	0.231297499087761	0.159274247304916	0.655105710722073	0.1345015539603	-0.086392280836632
0.962	-0.24212605469432	-0.131421624939377	-0.179090454801111	0.71615342931715	-0.302735089316927	0.231059733487008	0.159290652031385	0.65534516944451	0.134582926385247	-0.0862016893464145
0.963	-0.242173166083192	-0.131749061862376	-0.179290039968536	0.716351428400188	-0.302608653691451	0.230821721281238	0.15930755693607	0.655582450246513	0.134663296017072	-0.0860111624958795
0.964	-0.242220630522629	-0.132075993902804	-0.179488383780905	0.716548456616845	-0.302483145753262	0.230583476240217	0.159324968400363	0.655817562657802	0.134742661713684	-0.085820701610979
0.965	-0.242268453270177	-0.132402424396223	-0.179685485610618	0.716744531413118	-0.302358562683694	0.230345011671422	0.159342892872786	0.656050516256671	0.134821022404279	-0.085630308096576
0.966	-0.242316639492411	-0.132728356662926	-0.179881344857052	0.716939670513035	-0.302234901426269	0.230106340436398	0.159361336813326	0.656281320742056	0.13489837715422	-0.0854399834197748
0.967	-0.242365194179898	-0.133053793962713	-0.180075960994731	0.71713389187195	-0.302112158618093	0.229867474938984	0.159380306679872	0.656509986053055	0.134974725351562	-0.0852497290980865
0.968	-0.242414122057295	-0.133378739448909	-0.180269333631461	0.717327213601845	-0.30199033053259	0.229628427169023	0.159399808952128	0.656736522416823	0.135050066901534	-0.0850595467053634
0.969	-0.242463427540348	-0.133703196114145	-0.180461462439501	0.717519653986533	-0.301869413031634	0.229389208780392	0.159419850146275	0.656960940337484	0.135124402236709	-0.0848694379151315
0.97	-0.242513114792289	-0.134027166721131	-0.180652347122641	0.717711231532658	-0.301749401577459	0.229149831118901	0.159440436764173	0.657183250591564	0.135197732164	-0.0846794044771807
0.971	-0.242563187797494	-0.134350653748188	-0.18084198753579	0.717901964906072	-0.301630291337663	0.228910305248979	0.159461575221087	0.657403464256974	0.135270057805475	-0.0844894481414531
0.972	-0.242613650379653	-0.134673659386646	-0.181030383792796	0.71809187278963	-0.30151207732157	0.22867064196215	0.159483271858567	0.657621592836573	0.135341380654761	-0.0842995707283664
0.973	-0.242664506220305	-0.134996185508361	-0.18121753623875	0.718280973838101	-0.301394754430372	0.228430851644927	0.159505533030727	0.657837648369911	0.135411702570186	-0.0841097743393321
0.974	-0.242715758932879	-0.135318233613869	-0.181403445357988	0.718469286749392	-0.301278317382072	0.228190944077563	0.15952836514598	0.658051643397094	0.135481025697499	-0.0839200614371876
0.975	-0.242767412135397	-0.135639804896666	-0.181588111715369	0.718656830378631	-0.301162760649717	0.22795092831777	0.15955177459076	0.658263590849713	0.135549352386885	-0.083730434728964
0.976	-0.242819469452097	-0.135960900388407	-0.181771535929479	0.71884362383375	-0.301048078505819	0.227710812684753	0.15957576760269	0.658473503895843	0.135616685118429	-0.083540897051691
0.977	-0.242871934462348	-0.136281521055084	-0.181953718578669	0.719029686427436	-0.300934265077898	0.227470604797458	0.159600350200786	0.658681395716411	0.135683026485511	-0.0833514513486613
0.978	-0.24292481065443	-0.136601667834903	-0.182134660054401	0.719215037481861	-0.300821314388192	0.22723031163487	0.159625528145723	0.658887279318241	0.135748379271698	-0.0831621006826283
0.979	-0.242978101386229	-0.136921341656205	-0.18231436049577	0.719399696199117	-0.300709220437827	0.22698993961396	0.159651306894234	0.659091167456851	0.135812746585467	-0.0829728483024365
0.98	-0.243031809811209	-0.137240543432349	-0.182492819824191	0.719583681706763	-0.300597977294597	0.22674949467211	0.159677691633312	0.659293072633685	0.135876132016212	-0.0827836977423402
0.981	-0.243085938784299	-0.137559274038517	-0.182670037828785	0.719767013159352	-0.300487579117073	0.226508982286732	0.159704687383154	0.659493007086488	0.135938539804777	-0.0825946527947821
0.982	-0.243140490839561	-0.137877534331008	-0.182846014260142	0.719949709735952	-0.300378020125625	0.226268407395959	0.159732299013147	0.659690982723641	0.135999974994912	-0.0824057172988665
0.983	-0.243195468252033	-0.13819532523133	-0.183020748888894	0.720131790510836	-0.300269294543376	0.226027774312611	0.159760531172464	0.659887011098193	0.136060443430205	-0.082216894922262
0.984	-0.243250873038025	-0.13851264780768	-0.183194241564024	0.720313274342865	-0.300161396556594	0.225787086725071	0.159789388282263	0.660081103513031	0.136119951537543	-0.0820281891211812
0.985	-0.243306706852992	-0.138829503312345	-0.183366492318802	0.72049417987496	-0.300054320326307	0.225546347743115	0.159818874597301	0.660273271172659	0.136178506082185	-0.0818396031805324
0.986	-0.243362970993609	-0.13914589318615	-0.183537501437211	0.72067452562676	-0.299948059997182	0.225305559959571	0.159848994263044	0.66046352526304	0.136236114073768	-0.081651140136654
0.987	-0.243419666606083	-0.139461819037374	-0.183707269402361	0.72085433018527	-0.299842609699493	0.225064725545751	0.159879751353517	0.660651876947565	0.136292782844583	-0.0814628026551063
0.988	-0.243476794867984	-0.139777282593903	-0.183875796818479	0.721033612418904	-0.299737963565878	0.224823846295652	0.15991114989609	0.660838337317074	0.136348520206551	-0.0812745930136037
0.989	-0.243534356939755	-0.140092285647766	-0.184043084380734	0.721212391568131	-0.299634115755933	0.224582923583345	0.159943193897696	0.661022917302091	0.13640333450869	-0.0810865131827275
0.99	-0.243592353791288	-0.140406830024249	-0.184209132888584	0.721390687164618	-0.299531060498366	0.22434195833021	0.159975887345076	0.661205627594451	0.136457234546089	-0.0808985649323823
0.991	-0.243650786101584	-0.140720917582367	-0.184373943295244	0.721568518876296	-0.299428792106487	0.224100951016515	0.160009234148214	0.661386478654509	0.136510229484548	-0.0807107498698875
0.992	-0.243709654295635	-0.141034550213343	-0.184537516727769	0.721745906456366	-0.299327304920035	0.223859901731971	0.160043238115624	0.661565480759825	0.136562328892919	-0.0805230694101461
0.993	-0.243768958575066	-0.141347729785741	-0.184699854419732	0.721922869837107	-0.299226593233182	0.223618810246686	0.160077903034728	0.661742644011545	0.136613542819011	-0.0803355247746733
0.994	-0.243828698803392	-0.141660458056388	-0.184860957584215	0.722099429249367	-0.299126651311903	0.223377676019277	0.160113232774388	0.661917978332558	0.136663881823485	-0.0801481170263973
0.995	-0.243888874398732	-0.141972736618216	-0.185020827357763	0.722275605260662	-0.299027473457359	0.223136498148336	0.160149231314468	0.662091493516621	0.136713356871796	-0.0799608471241748
0.996	-0.243949484404418	-0.142284566928984	-0.185179464884779	0.722451418658442	-0.298929053979206	0.222895275370056	0.160185902693656	0.662263199302568	0.13676197917044	-0.0797737160579025
0.997	-0.244010527597821	-0.142595950415307	-0.185336871369582	0.722626890266369	-0.298831387158705	0.222654006121562	0.160223250877411	0.66243310539862	0.136809760175786	-0.0795867250452668
0.998	-0.244072002454541	-0.142906888557331	-0.185493047980175	0.72280204087042	-0.298734467332394	0.222412688630058	0.160261279591856	0.66260122143859	0.136856711703267	-0.079399875659672
0.999	-0.244133907088176	-0.143217382860617	-0.185647995741703	0.722976891209076	-0.29863828902262	0.222171320964674	0.160299992247543	0.662767556956192	0.136902845929781	-0.0792131698405088
1	-0.244196239329759	-0.143527434749884	-0.185801715567531	0.723151461908456	-0.298542847057031	0.221929900987152	0.16033939197957	0.662932121454264	0.13694817530434	-0.0790266098165333
1.001	-0.244258996813533	-0.143837045494736	-0.185954208371272	0.723325773422548	-0.298448136673686	0.221688426256467	0.160379481702245	0.663094924512268	0.13699271243211	-0.0788401979998903
1.002	-0.244322176924474	-0.144146216213137	-0.18610547511755	0.72349984602666	-0.298354153547534	0.221446893947885	0.160420264104529	0.663255975812393	0.137036469973892	-0.0786539369283856
1.003	-0.24438577669701	-0.144454947898851	-0.186255516846437	0.723673699764257	-0.298260893758038	0.221205300766874	0.160461741630524	0.663415285085472	0.137079460623554	-0.0784678291855372
1.004	-0.24444979282321	-0.144763241411587	-0.186404334728188	0.723847354374819	-0.29816835377251	0.220963642906402	0.16050391656226	0.66357286202207	0.137121697135194	-0.0782818772268148
1.005	-0.24451422179615	-0.145071097449596	-0.186551930074129	0.724020829378375	-0.29807653038284	0.220721916102492	0.160546791141438	0.663728716129135	0.137163192408386	-0.0780960832860138
1.006	-0.244579060027563	-0.145378516585151	-0.186698304281854	0.724194144252832	-0.297985420584208	0.220480115738546	0.160590367530882	0.663882856642486	0.137203959681486	-0.0779104494264347
1.007	-0.244644303775133	-0.145685499343175	-0.18684345876715	0.724367318497115	-0.297895021514359	0.22023823695334	0.160634647674878	0.66403529261554	0.137244012711587	-0.0777249775245586
1.008	-0.244709948930238	-0.145992046260532	-0.186987394920541	0.724540371615041	-0.29780533045535	0.219996274715345	0.160679633222873	0.664186033036221	0.137283365855262	-0.0775396691391643
1.009	-0.244775990931132	-0.146298158000827	-0.187130114062066	0.724713323090918	-0.297716344872123	0.219754223801305	0.160725325455471	0.664335086823252	0.137322034128154	-0.077354525426449
1.01	-0.244842424942194	-0.146603835517854	-0.187271617370865	0.724886192242563	-0.297628062490439	0.219512078709433	0.160771725195015	0.664482462740844	0.137360033229646	-0.0771695471120806
1.011	-0.24490924607368	-0.146909080142099	-0.187411905830404	0.725058997926414	-0.297540481316813	0.219269833619001	0.160818832840293	0.664628169286033	0.137397379461685	-0.0769847344519369
1.012	-0.244976449428567	-0.14721389358229	-0.187550980172042	0.725231758313683	-0.297453599563194	0.219027482474197	0.160866648514333	0.664772214573318	0.137434089620041	-0.0768000872435323
1.013	-0.245044030090707	-0.147518277831503	-0.187688840799519	0.725404490966181	-0.297367415593484	0.218785019135341	0.160915172176969	0.664914606240508	0.137470180950426	-0.0766156049222502
1.014	-0.245111983185358	-0.147822234996981	-0.187825487777089	0.725577213108336	-0.297281927974276	0.21854243745655	0.160964403639284	0.665055351424193	0.137505671147814	-0.0764312866716872
1.015	-0.245180303959794	-0.148125767223803	-0.187960920932135	0.7257499417813	-0.297197135566625	0.218299731281062	0.161014342505735	0.665194456801754	0.137540578356371	-0.0762471315485547
1.016	-0.245248987803918	-0.148428876768052	-0.188095140008563	0.725922693793744	-0.297113037573147	0.218056894436679	0.161064988115126	0.665331928622464	0.137574921141839	-0.0760631386203555
1.017	-0.24531803017357	-0.148731566139659	-0.188228144782225	0.726095485610104	-0.297029633523793	0.217813920725146	0.161116339574883	0.665467772748359	0.137608718421613	-0.0758793070070075
1.018	-0.245387426489281	-0.149033838252466	-0.188359935114977	0.726268333298953	-0.296946923270412	0.217570803959564	0.16116839586787	0.665601994748246	0.13764198931607	-0.0756956358415784
1.019	-0.245457172140447	-0.149335696448492	-0.188490510956106	0.72644125259925	-0.296864907092475	0.217327538160634	0.161221155910829	0.665734599945352	0.137674752943084	-0.0755121242870625
1.02	-0.245527262537552	-0.149637144336985	-0.188619872311498	0.726614259123712	-0.296783585819392	0.217084117694555	0.161274618535201	0.665865593354427	0.137707028320769	-0.0753287715806531
1.021	-0.245597693054715	-0.149938185631441	-0.188748019141415	0.726787368612656	-0.296702960756863	0.216840537145974	0.161328782469113	0.665994979640618	0.137738834442553	-0.0751455770013675
1.022	-0.245668458910391	-0.150238824141709	-0.188874951197088	0.726960597024096	-0.296623033445937	0.216596791199858	0.161383646394006	0.666122763187085	0.137770190352536	-0.0749625398080791
1.023	-0.245739555171501	-0.150539063842564	-0.189000667993554	0.727133960360229	-0.29654380547257	0.216352874718565	0.16143920902478	0.666248948168016	0.137801115042272	-0.0747796592244523
1.024	-0.245810976915509	-0.150838908861614	-0.189125168917007	0.727307474405982	-0.296465278416158	0.216108782828045	0.161495469075228	0.666373538580963	0.137831627240588	-0.0745969344471376
1.025	-0.245882719389365	-0.151138363398332	-0.189248453293998	0.727481154614211	-0.29638745382161	0.215864510870482	0.161552425111064	0.66649653825732	0.137861745339649	-0.0744143646440019
1.026	-0.245954777967673	-0.151437431730705	-0.189370520421291	0.727655016220577	-0.296310333125652	0.215620054305596	0.161610075445816	0.666617950803734	0.137891487500355	-0.0742319489513152
1.027	-0.246027147941389	-0.151736118311965	-0.189491369550504	0.727829074482183	-0.296233917656424	0.215375408722703	0.16166841816066	0.666737779514217	0.137920871750934	-0.0740496864805978
1.028	-0.246099824456982	-0.152034427807668	-0.18961099984776	0.728003344825777	-0.2961582087211	0.215130569904249	0.16172745116987	0.666856027339931	0.137949915992557	-0.0738675763170681
1.029	-0.246172802720452	-0.152332365056456	-0.189729410403898	0.728177842793614	-0.296083207642473	0.214885533788529	0.161787172228451	0.666972696869435	0.137978637998012	-0.0736856175317653
1.03	-0.246246078153034	-0.152629935038611	-0.189846600248729	0.728352583857987	-0.296008915728675	0.214640296426613	0.161847578920917	0.667087790303029	0.138007055497189	-0.0735038092764865
1.031	-0.246319646299847	-0.152927142888264	-0.189962568306968	0.728527583272834	-0.295935334225544	0.214394854022108	0.161908668744062	0.667201309540155	0.138035186285321	-0.0733221509015442
1.032	-0.246393502692491	-0.153223993962227	-0.190077313275504	0.728702856106797	-0.295862464273569	0.214149202987886	0.161970439220865	0.667313256345013	0.13806304817444	-0.073140641958081
1.033	-0.24646764289139	-0.153520493936418	-0.190190833491619	0.728878417425227	-0.295790306938956	0.213903339978052	0.162032887900402	0.667423632366165	0.138090658808386	-0.0729592820706657
1.034	-0.246542062663981	-0.153816648845724	-0.190303126956429	0.729054282411776	-0.295718863347212	0.213657261843866	0.162096012294202	0.667532438958573	0.13811803554169	-0.0727780707700481
1.035	-0.246616758101126	-0.15411246503141	-0.190414191523889	0.729230466263504	-0.295648134807151	0.213410965568503	0.162159809848347	0.667639676953636	0.138145195440281	-0.0725970074069446
1.036	-0.246691725594657	-0.154407949061628	-0.190524025040355	0.729406983965354	-0.295578122833521	0.213164448345552	0.162224277923198	0.667745346517744	0.138172155339376	-0.0724160912202285
1.037	-0.246766961785782	-0.154703107694352	-0.190632625332786	0.729583850206282	-0.295508829102996	0.212917707757927	0.162289413760724	0.667849447183078	0.138198931929986	-0.0722353214783471
1.038	-0.246842463526748	-0.154997947882717	-0.190739990195093	0.729761079463528	-0.295440255431165	0.212670741883546	0.16235521445348	0.667951977970012	0.13822554186758	-0.0720546975380799
1.039	-0.24691822777228	-0.155292476792424	-0.190846117398787	0.729938686094967	-0.295372403831421	0.212423549277269	0.162421676918229	0.668052937434229	0.138252001845509	-0.0718742187597565
1.04	-0.246994251444136	-0.155586701788483	-0.190951004658314	0.730116684441948	-0.295305276575913	0.21217612894507	0.162488797904159	0.668152323616501	0.138278328547232	-0.0716938843346856
1.041	-0.247070531401533	-0.155880630419774	-0.191054649642633	0.730295088943809	-0.295238876162045	0.211928480460948	0.162556574017504	0.668250133956828	0.138304538491662	-0.0715136931617299
1.042	-0.247147064511273	-0.15617427053198	-0.191157050054685	0.730473914073935	-0.295173205228761	0.211680604103417	0.162625001710278	0.668346365216432	0.138330647907079	-0.0713336438666928
1.043	-0.247223847713305	-0.156467630495906	-0.191258203665443	0.730653174112951	-0.295108266495497	0.211432500800794	0.162694077270674	0.668441013417636	0.138356672733502	-0.0711537348695138
1.044	-0.247300877999217	-0.156760719318536	-0.191358108269408	0.730832883038201	-0.295044062729912	0.211184172011229	0.162763796824572	0.668534073782072	0.13838262871093	-0.0709739644120747
1.045	-0.247378152300293	-0.157053546513109	-0.191456761628462	0.731013054633013	-0.294980596658684	0.210935619708569	0.162834156281829	0.668625540730884	0.138408531467571	-0.0707943306255665
1.046	-0.247455667393146	-0.15734612190388	-0.191554161438661	0.731193702745961	-0.294917870817778	0.210686846434901	0.162905151260751	0.66871540800369	0.138434396515178	-0.0706148316019578
1.047	-0.247533419931131	-0.157638455552993	-0.19165030532431	0.731374841555714	-0.294855887504956	0.210437855382463	0.162976777106362	0.668803668775374	0.138460239130555	-0.0704354652826795
1.048	-0.247611406544331	-0.15793055775935	-0.191745190881366	0.731556485651321	-0.294794648891845	0.210188650457202	0.163049028991449	0.668890315696386	0.13848607430162	-0.0702562292271955
1.049	-0.247689623834108	-0.158222439050292	-0.191838815706135	0.731738649954394	-0.294734157156964	0.209939236254916	0.163121901987737	0.668975340914406	0.138511916794566	-0.070077120557181
1.05	-0.247768068264105	-0.158514110195743	-0.191931177404726	0.731921349640771	-0.294674414505364	0.209689617973734	0.163195391113668	0.669058736065378	0.138537781163581	-0.0698981361160086
1.051	-0.247846736145353	-0.158805582233698	-0.1920222736721	0.732104600100145	-0.294615423112959	0.209439801313416	0.163269491373961	0.669140492251008	0.138563681660533	-0.0697192726082612
1.052	-0.247925623734236	-0.159096866456311	-0.192112102344812	0.732288416955313	-0.294557185103226	0.209189792412978	0.163344197720958	0.669220600066414	0.138589632166073	-0.0695405266583917
1.053	-0.248004727257288	-0.159387974378877	-0.192200661331345	0.732472816101373	-0.294499702545957	0.208939597886928	0.163419504994614	0.669299049674098	0.138615646171168	-0.0693618949038337
1.054	-0.248084042835078	-0.159678917735027	-0.192287948562451	0.732657813634868	-0.294442977406593	0.208689224899012	0.163495407921796	0.66937583091732	0.138641736737652	-0.0691833740962483
1.055	-0.248163566473574	-0.159969708509239	-0.192373962122928	0.732843425733063	-0.294387011481522	0.208438681178662	0.163571901109938	0.669450933416867	0.138667916415719	-0.0690049611270574
1.056	-0.248243294193134	-0.160260359021473	-0.192458700410689	0.733029668591598	-0.294331806433333	0.208187975026041	0.163648979042667	0.669524346614686	0.138694197125345	-0.068826653042385
1.057	-0.248323222155229	-0.160550882006967	-0.192542162051368	0.733216558386793	-0.294277363882866	0.207937115308258	0.163726636168132	0.669596059775668	0.138720590008599	-0.0686484471225688
1.058	-0.248403346639515	-0.160841290587265	-0.192624345687995	0.733404111317916	-0.294223685456305	0.207686111393671	0.163804866991369	0.669666061853675	0.138747105338898	-0.0684703409412733
1.059	-0.248483663915697	-0.161131598152305	-0.192705249895763	0.733592343755945	-0.294170772797343	0.207434973085329	0.163883666026969	0.66973434125268	0.138773752623741	-0.068292332300284
1.06	-0.248564170143709	-0.161421818245733	-0.192784873205551	0.733781272329141	-0.294118627534125	0.207183710608447	0.163963027683018	0.669800885690309	0.138800540843054	-0.0681144191073355
1.061	-0.248644861358273	-0.161711964490535	-0.192863214092187	0.733970913874381	-0.294067251224837	0.206932334613979	0.164042946207804	0.669865682197231	0.138827478550375	-0.0679365992732459
1.062	-0.248725733520971	-0.162002050543218	-0.192940270904355	0.734161285378207	-0.294016645338388	0.206680856136413	0.164123415709473	0.669928717143524	0.138854573823303	-0.0677588706007061
1.063	-0.248806782576445	-0.162292090080243	-0.193016041852507	0.734352403990583	-0.293966811263841	0.206429286541094	0.164204430253917	0.669989976226465	0.138881834357712	-0.0675812307209278
1.064	-0.248888004444292	-0.162582096819732	-0.193090525002352	0.734544287083664	-0.293917750335504	0.206177637563664	0.164285984006123	0.670049444425355	0.13890926771262	-0.0674036771178477
1.065	-0.248969394969343	-0.162872084535803	-0.19316371819533	0.734736952302579	-0.293869463813045	0.205925921372545	0.164368071269162	0.670107106018536	0.138936881411879	-0.0672262071573752
1.066	-0.249050949944727	-0.163162067087787	-0.193235619019711	0.734930417552894	-0.293821952812176	0.205674150523508	0.164450686400326	0.670162944716254	0.138964682902772	-0.0670488180875618
1.067	-0.249132665211076	-0.163452058490316	-0.193306224846992	0.735124700909114	-0.293775218353382	0.205422337872805	0.164533823743348	0.670216943777693	0.138992679593232	-0.0668715070179484
1.068	-0.249214536720322	-0.163742072919693	-0.193375532860897	0.735319820540486	-0.293729261546191	0.205170496546236	0.164617477634981	0.670269085993006	0.139020878924782	-0.0666942709019566
1.069	-0.249296560595015	-0.164032124614477	-0.193443540074457	0.735515794708208	-0.293684083698972	0.204918639919055	0.164701642419367	0.670319353642482	0.139049288323805	-0.0665171065495373
1.07	-0.249378733239641	-0.164322227766739	-0.193510243364178	0.735712641731694	-0.2936396863142	0.204666781532219	0.164786312372528	0.670367728574739	0.139077915059273	-0.066340010644873
1.071	-0.2494610513507	-0.164612396491848	-0.19357563958692	0.735910379945559	-0.293596071084645	0.204414934997883	0.164871481533521	0.670414192347933	0.13910676609966	-0.0661629797595496
1.072	-0.249543511707078	-0.16490264487864	-0.193639725741828	0.736109027780932	-0.293553239872382	0.20416311397813	0.16495714360559	0.670458726276427	0.139135848019621	-0.0659860103444728
1.073	-0.249626110925748	-0.165192987082856	-0.193702499065388	0.736308603873616	-0.293511194621096	0.203911332195422	0.16504329207059	0.670501311328044	0.139165166978152	-0.0658090986644061
1.074	-0.249708845440306	-0.165483437468151	-0.19376395702753	0.736509127020951	-0.293469937299638	0.203659603461592	0.165129920401058	0.670541927993595	0.139194728725253	-0.0656322407134937
1.075	-0.249791711657878	-0.165774010720351	-0.193824097243145	0.736710616003007	-0.293429469922974	0.2034079417565	0.165217022152033	0.670580556252829	0.139224538565777	-0.0654554322018677
1.076	-0.249874706018391	-0.166064721837854	-0.1938829173222	0.736913089430507	-0.293389794536165	0.203156361317422	0.16530459094184	0.67061717562421	0.139254601237669	-0.0652786687183909
1.077	-0.249957824845579	-0.166355586085418	-0.193940414734241	0.737116565784297	-0.293350913150829	0.202904876723986	0.165392620439303	0.670651765267041	0.13928492074718	-0.0651019459781018
1.078	-0.250041064165794	-0.166646618964552	-0.193996586783353	0.737321063610274	-0.293312827720632	0.202653502978638	0.165481104368253	0.670684304105135	0.139315500303573	-0.0649252598847297
1.079	-0.250124419705778	-0.166937836133662	-0.19405143069931	0.737526601641158	-0.293275540128824	0.202402255507378	0.16557003654523	0.670714770858544	0.139346342410442	-0.0647486064756355
1.08	-0.250207887060759	-0.167229253309484	-0.1941049437778	0.737733198704315	-0.293239052140233	0.202151150045212	0.165659410938386	0.670743143936048	0.139377449049247	-0.0645719819376404
1.081	-0.250291461840501	-0.167520886211619	-0.194157123466666	0.737940873517902	-0.293203365351892	0.201900202528467	0.16574922165062	0.670769401309479	0.139408821883218	-0.0643953825779949
1.082	-0.250375139689046	-0.167812750556967	-0.194207967362081	0.738149644595468	-0.293168481150916	0.201649429133072	0.165839462861736	0.670793520492903	0.139440462325776	-0.0642188047344363
1.083	-0.250458916231588	-0.168104862086739	-0.194257473213407	0.738359530290254	-0.293134400654702	0.201398846405708	0.165930128856566	0.670815478640572	0.139472371389292	-0.0640422447737601
1.084	-0.250542787028759	-0.168397236582119	-0.194305638965438	0.738570548816734	-0.29310112466458	0.201148471259242	0.166021214090909	0.670835252699239	0.139504549498274	-0.0638656991706588
1.085	-0.250626747570943	-0.168689889854954	-0.194352462811755	0.738782718221734	-0.293068653671812	0.200898320760812	0.166112713176672	0.67085281951712	0.139536996422174	-0.0636891645622309
1.086	-0.250710793265186	-0.16898283773569	-0.19439794326532	0.738996056413444	-0.293036987917821	0.200648411934868	0.166204620821462	0.670868155840255	0.139569711335578	-0.0635126376936396
1.087	-0.250794919433455	-0.169276096087027	-0.194442079207271	0.739210581243495	-0.29300612749453	0.200398761738658	0.166296931811311	0.670881238249942	0.139602692977975	-0.0633361153004258
1.088	-0.25087912143663	-0.169569680808645	-0.194484869911073	0.739426310545806	-0.292976072429999	0.200149387093156	0.166389641055199	0.670892043145825	0.139635939763493	-0.0631595940793527
1.089	-0.250963394843806	-0.16986360775195	-0.194526315036228	0.739643262164596	-0.292946822716822	0.199900304802962	0.166482743671317	0.670900546766381	0.139669449748261	-0.0629830707571522
1.09	-0.251047735421873	-0.170157892599223	-0.194566414547752	0.739861454076274	-0.29291837833362	0.199651531436005	0.166576235055908	0.670906725213478	0.139703220604997	-0.0628065421713114
1.091	-0.251132138953841	-0.170452550811075	-0.194605168606373	0.740080904534193	-0.292890739323892	0.199403083360652	0.166670110871329	0.670910554452784	0.139737249725791	-0.0626300053323515
1.092	-0.251216601097781	-0.170747597608209	-0.194642577518173	0.740301632078635	-0.292863905918311	0.199154976871142	0.166764366970401	0.670912010257221	0.139771534352857	-0.0624534574533281
1.093	-0.251301117384088	-0.171043047951	-0.194678641759588	0.74052365541926	-0.292837878580843	0.198907228164793	0.166858999308631	0.670911068181696	0.1398060715728	-0.0622768959623861
1.094	-0.251385683293508	-0.171338916593514	-0.194713361980316	0.740746993318705	-0.292812657878813	0.198659853188747	0.166954003850073	0.670907703622778	0.139840858210602	-0.0621003184974808
1.095	-0.251470294311672	-0.171635218201426	-0.194746738931876	0.740971664565144	-0.292788244318016	0.198412867551036	0.167049376490316	0.670901891863117	0.139875890852214	-0.0619237228549454
1.096	-0.251554945917198	-0.171931967379211	-0.194778773439688	0.741197688038597	-0.292764638320054	0.198166286549043	0.167145113071241	0.670893608036829	0.139911166038349	-0.0617471069503453
1.097	-0.251639633566188	-0.172229178599232	-0.194809466494194	0.741425082801219	-0.292741840301502	0.197920125193203	0.167241209487112	0.670882827049208	0.139946680365281	-0.0615704688692311
1.098	-0.25172435270088	-0.172526866160724	-0.19483881935341	0.741653868128526	-0.292719850785382	0.197674398121316	0.1673376617599	0.670869523484976	0.139982430392531	-0.0613938069364192
1.099	-0.251809098777948	-0.172825044181745	-0.194866833558067	0.741884063415349	-0.292698670467609	0.19742911951505	0.167434466007391	0.670853671546829	0.140018412585617	-0.0612171196864974
1.1	-0.251893867322087	-0.173123726568994	-0.194893510942258	0.742115687936042	-0.292678300181358	0.19718430316932	0.167531618399191	0.670835245078448	0.14005462335203	-0.0610404057973336
1.101	-0.251978653941502	-0.173422926939503	-0.194918853713844	0.742348760587679	-0.292658740885949	0.196939962607328	0.167629115191172	0.670814217598181	0.140091059028016	-0.0608636640804768
1.102	-0.252063454296131	-0.173722658524536	-0.194942864517401	0.742583299809958	-0.292639993718101	0.196696111087186	0.167726952760736	0.670790562265227	0.140127715836011	-0.0606868934938832
1.103	-0.252148264139717	-0.174022934210314	-0.194965546387998	0.742819323691396	-0.292622060001526	0.196452761546992	0.16782512758345	0.670764251930263	0.140164589905191	-0.0605100931684959
1.104	-0.25223307945452	-0.174323766694463	-0.194986902614704	0.743056850094561	-0.292604941263517	0.196209926581166	0.167923636210499	0.670735259368883	0.140201677349043	-0.0603332624689763
1.105	-0.252317896533305	-0.174625168492186	-0.19500693663736	0.743295896707672	-0.292588639298331	0.195967618445425	0.168022475288204	0.670703557534108	0.140238974300348	-0.0601564010410831
1.106	-0.252402711943769	-0.174927151787259	-0.195025652037687	0.743536481046601	-0.292573156149109	0.195725849046301	0.168121641612458	0.670669119657745	0.140276476832059	-0.0599795088068934
1.107	-0.252487522444952	-0.175229728378389	-0.195043052585484	0.743778620448174	-0.292558494010232	0.19548462992575	0.168221132164639	0.670631919185407	0.14031418084945	-0.0598025859156746
1.108	-0.252572324904787	-0.175532909773499	-0.1950591423529	0.744022332086019	-0.292544655209572	0.19524397226999	0.168320944077424	0.670591929684582	0.140352082046096	-0.0596256326495134
1.109	-0.252657116217834	-0.175836707243269	-0.195073925838627	0.744267632957186	-0.292531642240868	0.195003886929376	0.168421074584377	0.670549124865161	0.140390175866734	-0.0594486492995317
1.11	-0.252741893252658	-0.176141131745428	-0.195087407965517	0.744514539762553	-0.292519457731899	0.194764384460096	0.168521521034881	0.670503478656207	0.140428457455175	-0.0592716360657707
1.111	-0.252826652898025	-0.176446193904103	-0.195099593970378	0.744763068732769	-0.292508104436297	0.194525475195458	0.16862228093269	0.670454965244345	0.14046692167253	-0.059094593004161
1.112	-0.252911392189932	-0.176751904121521	-0.195110489352962	0.745013235527281	-0.292497585266282	0.194287169281647	0.168723351901851	0.670403559095357	0.14050556318687	-0.0589175200080932
1.113	-0.252996108362903	-0.177058272634642	-0.195120099996279	0.745265055244905	-0.29248790322556	0.194049476640842	0.16882473162192	0.670349234942751	0.140544376606786	-0.0587404168167795
1.114	-0.253080798757852	-0.177365309493843	-0.195128432358107	0.745518542482102	-0.292479061340574	0.1938124069136	0.168926417816554	0.670291967714336	0.140583356608301	-0.0585632830265397
1.115	-0.253165460736724	-0.177673024607147	-0.195135493573772	0.745773711399245	-0.292471062658786	0.193575969411629	0.169028408294105	0.670231732474907	0.140622497925375	-0.0583861180851626
1.116	-0.253250091727673	-0.177981427812868	-0.195141291457094	0.746030575796104	-0.29246391011764	0.193340173075356	0.169130701042496	0.670168504396321	0.140661795246297	-0.0582089213175257
1.117	-0.253334689329887	-0.178290528859396	-0.195145834476413	0.746289149176067	-0.292457606396869	0.193105026439651	0.169233294321506	0.670102258690708	0.140701243202371	-0.058031691997642
1.118	-0.253419251363701	-0.178600337332421	-0.195149131730261	0.746549444760585	-0.292452154020882	0.192870537636053	0.169336186669524	0.670032970564818	0.14074083648591	-0.0578544294142699
1.119	-0.253503775861663	-0.178910862652014	-0.195151192815172	0.746811475438188	-0.292447555578535	0.192636714541258	0.169439376846423	0.669960615259198	0.140780569983434	-0.0576771329171528
1.12	-0.253588261070516	-0.179222114138916	-0.195152027595855	0.747075253648027	-0.292443813820507	0.192403565054092	0.169542863722707	0.669885168108672	0.140820438808508	-0.0574998019253786
1.121	-0.253672705505722	-0.179534101074522	-0.195151646088613	0.747340791265297	-0.292440931624823	0.192171097205379	0.169646646139114	0.669806604547317	0.140860438247563	-0.0573224359183712
1.122	-0.253757107991583	-0.179846832724253	-0.195150058513269	0.747608099612518	-0.292438911959025	0.191939318974367	0.169750722863368	0.669724900084358	0.14090056379824	-0.057145034442746
1.123	-0.253841467563769	-0.180160318290324	-0.195147275421815	0.747877189555785	-0.292437757882978	0.19170823807635	0.169855092672175	0.669640030329685	0.140940811323002	-0.0569675970493958
1.124	-0.253925783293135	-0.180474566801328	-0.195143307772859	0.748148071570443	-0.29243747249521	0.191477861888537	0.169959754425327	0.669551971038794	0.140981177096003	-0.0567901231612548
1.125	-0.254010054259585	-0.180789587039436	-0.195138166825451	0.74842075575328	-0.292438058835266	0.191248197375028	0.170064707051541	0.669460698139999	0.141021657712813	-0.0566126119781162
1.126	-0.254094279695113	-0.181105387529304	-0.195131863951152	0.748695251746292	-0.292439519871991	0.191019250941839	0.170169949471816	0.66936618781951	0.141062250005998	-0.0564350624352266
1.127	-0.254178459061453	-0.181421976512004	-0.195124410519823	0.748971568630987	-0.292441858548876	0.190791028382445	0.170275480527814	0.669268416648689	0.141102951054247	-0.0562574732136575
1.128	-0.254262591971004	-0.18173936192005	-0.195115817867998	0.749249714958111	-0.29244507782938	0.190563534992889	0.170381298996788	0.66916736165522	0.141143758285334	-0.0560798428073662
1.129	-0.254346678102559	-0.182057551394371	-0.195106097329555	0.749529698911584	-0.292449180788392	0.190336775698769	0.170487403676718	0.669063000372318	0.141184669514753	-0.0559021696132716
1.13	-0.254430717201638	-0.182376552289388	-0.195095260292195	0.749811528391259	-0.292454170687258	0.19011075510368	0.170593793422577	0.668955310915149	0.141225682826665	-0.0557244520093283
1.131	-0.254514709092501	-0.182696371717517	-0.19508331826229	0.750095210841202	-0.292460050932499	0.189885477490833	0.170700467096625	0.66884427202145	0.141266796397597	-0.0555466883920502
1.132	-0.254598653638255	-0.183017016725903	-0.195070282941163	0.75038075298232	-0.292466824954666	0.189660946804176	0.170807423515434	0.668729863025391	0.141308008370714	-0.0553688771919953
1.133	-0.254682550684324	-0.183338494466785	-0.195056166242943	0.750668160738094	-0.292474496138351	0.189437166717207	0.170914661446375	0.668612063781687	0.141349316865816	-0.0551910169013361
1.134	-0.254766400080351	-0.183660812234053	-0.195040980233514	0.750957439341389	-0.292483067860661	0.189214140728608	0.171022179649428	0.66849085453055	0.141390720109831	-0.0550131060885425
1.135	-0.254850201780329	-0.183983977424118	-0.195024737118315	0.751248593435846	-0.292492543491531	0.188991872076515	0.171129976921717	0.668366215728166	0.141432216523918	-0.0548351434075366
1.136	-0.254933955872658	-0.184307997442131	-0.195007449318213	0.751541627099643	-0.292502926262139	0.188770363582207	0.171238052068078	0.668238127933498	0.141473804724911	-0.0546571276521706
1.137	-0.255017662483857	-0.184632879600579	-0.194989129482579	0.751836543814512	-0.292514219197524	0.18854961761023	0.17134640383266	0.668106571803745	0.141515483526472	-0.0544790578537928
1.138	-0.25510132173671	-0.184958631103655	-0.194969790420781	0.752133346379989	-0.292526425262797	0.188329636108418	0.171455030891052	0.667971528154241	0.14155725191881	-0.0543009333391678
1.139	-0.255184933905141	-0.185285259039464	-0.1949494450811	0.752432036792128	-0.29253954751373	0.188110420687678	0.17156393189833	0.667832978031158	0.141599108998749	-0.0541227536466089
1.14	-0.255268499573836	-0.185612770305812	-0.194928106585599	0.752732616215419	-0.292553589065926	0.187891972721173	0.17167310554169	0.667690902783254	0.141641053892823	-0.0539445183580856
1.141	-0.255352019555645	-0.185941171600088	-0.194905788279063	0.753035085112908	-0.292568553011905	0.187674293380687	0.171782550557808	0.667545284172355	0.141683085709511	-0.0537662270034218
1.142	-0.255435494638584	-0.186270469512829	-0.194882503761599	0.753339443408173	-0.292584442396277	0.187457383596995	0.171892265694196	0.667396104563469	0.141725203541949	-0.0535878790374763
1.143	-0.255518925401888	-0.186600670528241	-0.194858266842328	0.753645690521544	-0.292601260170829	0.187241244111702	0.172002249650251	0.667243347098159	0.141767406505663	-0.0534094738325481
1.144	-0.255602312261425	-0.186931780880335	-0.194833091398125	0.753953825260091	-0.292619009074987	0.187025875666656	0.172112501066174	0.66708699573461	0.141809693789085	-0.0532310106458593
1.145	-0.255685655670975	-0.187263806505297	-0.194806991230329	0.754263845648007	-0.292637691528451	0.186811279064284	0.172223018535139	0.666927035233823	0.14185206475345	-0.0530524884865062
1.146	-0.255768956236733	-0.187596753195247	-0.194779979992106	0.754575748802056	-0.292657309624196	0.186597455001226	0.172333800549995	0.666763451213606	0.141894519076594	-0.0528739059655115
1.147	-0.255852214692727	-0.187930626723303	-0.194752071141502	0.754889530967613	-0.292677865204611	0.186384403887849	0.172444845449717	0.666596230212405	0.141937056776494	-0.0526952612567755
1.148	-0.255935431862022	-0.188265432787761	-0.194723277927452	0.755205187712919	-0.292699359906636	0.186172125773389	0.172556151474091	0.666425359712545	0.141979678056111	-0.052516552132803
1.149	-0.256018608640098	-0.188601176912036	-0.194693613415812	0.755522714096275	-0.292721795073282	0.185960620381914	0.172667716844378	0.666250828217457	0.1420223831615	-0.0523377760691878
1.15	-0.256101745954827	-0.188937864431519	-0.194663090450626	0.755842104624446	-0.292745171635346	0.185749887235732	0.172779539754595	0.666072625403678	0.142065172338988	-0.0521589303823913
1.151	-0.256184844691231	-0.189275500551885	-0.19463172152752	0.756163353035962	-0.292769490106807	0.185539925707985	0.172891618333994	0.665890742237402	0.14210804579874	-0.051980012258297
1.152	-0.256267905645357	-0.189614090406492	-0.194599518689671	0.756486452204136	-0.292794750651599	0.18533073490486	0.173003950675626	0.665705170933905	0.142151003685035	-0.0518010187061156
1.153	-0.25635092954455	-0.189953639079442	-0.19456649354655	0.756811394309032	-0.292820953155583	0.185122313478207	0.173116534878008	0.665515904740924	0.14219404611128	-0.0516219466078207
1.154	-0.256433917088212	-0.190294151591234	-0.194532657347391	0.757138171020836	-0.292848097286209	0.184914659469924	0.173229369063046	0.665322937727488	0.142237173217983	-0.0514427928700337
1.155	-0.256516868918654	-0.190635632801859	-0.194498021000491	0.757466773498513	-0.292876182489519	0.184707770288314	0.173342451410312	0.665126264735179	0.142280385210503	-0.0512635545708575
1.156	-0.256599785496545	-0.190978087283846	-0.194462595064188	0.757797192313304	-0.292905207932286	0.184501642812445	0.173455780178174	0.664925881396671	0.142323682367687	-0.0510842290537089
1.157	-0.256682667049889	-0.191321519305063	-0.194426389713723	0.758129417417387	-0.292935172478843	0.184296273448076	0.173569353678143	0.664721784117506	0.142367064970348	-0.050904813966365
1.158	-0.256765513667996	-0.191665932881064	-0.194389414700319	0.758463438220266	-0.292966074771287	0.184091658147091	0.173683170207292	0.664513970094189	0.142410533164222	-0.0507253072456733
1.159	-0.256848325357778	-0.192011331780139	-0.194351679327377	0.758799243802971	-0.292997913400842	0.183887792499647	0.173797227969381	0.664302437373813	0.142454086915999	-0.0505457070751373
1.16	-0.256931102002596	-0.19235771951259	-0.1943131923867	0.759136823122101	-0.293030687017642	0.183684671822193	0.17391152506969	0.664087184829817	0.142497726149395	-0.0503660118693558
1.161	-0.257013843345685	-0.192705099340089	-0.194273962106743	0.759476165031595	-0.293064394257404	0.183482291191471	0.17402605958585	0.663868212064438	0.142541450888909	-0.0501862202663604
1.162	-0.257096549075447	-0.193053474264899	-0.194233996181355	0.759817258122288	-0.293099033593207	0.183280645471383	0.174140829613804	0.663645519358159	0.14258526125241	-0.0500063310462213
1.163	-0.257179218932701	-0.193402847015637	-0.194193301792073	0.760160090453839	-0.29313460329905	0.183079729357916	0.174255833286581	0.663419107696508	0.142629157364549	-0.0498263430151741
1.164	-0.257261852694975	-0.193753220042569	-0.194151885579014	0.76050464938724	-0.293171101554082	0.182879537440533	0.174371068790546	0.663188978819422	0.14267313927806	-0.0496462549627729
1.165	-0.25734445007851	-0.19410459547914	-0.194109753656155	0.760850921729712	-0.293208526558983	0.18268006423192	0.174486534332122	0.662955135242147	0.142717206902369	-0.0494660656653057
1.166	-0.257427010693559	-0.1944569750883	-0.19406691167658	0.761198894000672	-0.293246876566339	0.18248130415769	0.174602228128943	0.662717580226854	0.142761359931416	-0.0492857738518422
1.167	-0.257509534080713	-0.194810360223909	-0.194023364840093	0.761548552487842	-0.293286149798259	0.182283251588478	0.174718148518708	0.662476317736439	0.142805597814071	-0.0491053781135129
1.168	-0.257592019756648	-0.195164751828268	-0.193979117860688	0.76189988309231	-0.29332634427907	0.182085900884719	0.174834294083016	0.662231352486475	0.142849919818136	-0.0489248767959305
1.169	-0.257674467191838	-0.195520150511585	-0.193934174914348	0.76225287111661	-0.293367457714691	0.181889246311616	0.174950663671246	0.66198269010731	0.142894325108805	-0.0487442679532599
1.17	-0.257756875783058	-0.195876556655242	-0.193888539595022	0.7626075010885	-0.293409487502738	0.181693281886164	0.17506725634037	0.661730337266292	0.14293881274039	-0.0485635493641741
1.171	-0.257839244863238	-0.196233970447269	-0.193842215027087	0.762963756687821	-0.293452430764264	0.181498001368802	0.175184071269906	0.661474301726084	0.142983381619032	-0.0483827185537257
1.172	-0.257921573656975	-0.196592391881548	-0.193795204086102	0.76332162082578	-0.293496284312272	0.181303398429832	0.175301107680102	0.66121459237375	0.143028030537644	-0.0482017728577053
1.173	-0.258003861188836	-0.196951820788829	-0.193747509495111	0.763681075835739	-0.293541044648834	0.181109466793019	0.175418364762104	0.660951219148861	0.143072758254057	-0.0480207095513389
1.174	-0.258086106214193	-0.197312256908845	-0.193699133749972	0.764042103604692	-0.293586708001116	0.180916200132234	0.175535841643612	0.660684192950642	0.143117563490004	-0.0478395259689478
1.175	-0.258168307199614	-0.197673699964557	-0.193650079067082	0.764404685511873	-0.293633270325349	0.180723591805381	0.175653537371358	0.660413525638768	0.143162444793686	-0.0476582195559184
1.176	-0.258250462406033	-0.198036149676033	-0.193600347426296	0.764768802285222	-0.293680727337985	0.180531634764917	0.175771450867128	0.660139229991019	0.143207400366259	-0.0474767878469641
1.177	-0.258332570061409	-0.198399605674363	-0.193549940562175	0.765134434016361	-0.293729074595484	0.180340321703235	0.175889580901313	0.65986131957243	0.143252428053211	-0.0472952284177424
1.178	-0.258414628469119	-0.198764067361389	-0.193498859865699	0.765501560354583	-0.293778307567705	0.180149645219356	0.176007926121292	0.65957980865085	0.143297525558465	-0.0471135388490821
1.179	-0.258496635937326	-0.199129533804934	-0.193447106254672	0.765870160693372	-0.293828421671233	0.179959597905363	0.176126485074065	0.659294712153303	0.143342690644061	-0.0469317167245664
1.18	-0.258578590628518	-0.199496003697999	-0.193394680110295	0.766240214290473	-0.293879412222246	0.179770172295115	0.176245256214622	0.65900604559759	0.14338792108521	-0.0467497597025148
1.181	-0.258660490493666	-0.199863475364623	-0.193341581351012	0.766611700390144	-0.29393127439572	0.179581360687391	0.176364237964342	0.658713825028014	0.14343321453164	-0.0465676655898825
1.182	-0.258742333280676	-0.200231946772818	-0.193287809532972	0.766984598299483	-0.293984003308694	0.179393155066638	0.176483428819878	0.658418067001792	0.143478568555678	-0.0463854323045532
1.183	-0.25882411653034	-0.200601415482824	-0.193233363955359	0.767358887282826	-0.294037594106876	0.179205547224073	0.176602827434639	0.658118788600358	0.143523980851568	-0.0462030577686198
1.184	-0.258905837553215	-0.200971878547995	-0.193178243836225	0.767734546336801	-0.294092041944434	0.179018528870237	0.176722432618739	0.657816007406325	0.143569449355938	-0.0460205398060329
1.185	-0.258987493380497	-0.201343332474676	-0.193122448448457	0.768111554108426	-0.294147341965455	0.178832091610633	0.176842243316398	0.657509741456755	0.143614972174329	-0.0458378760974916
1.186	-0.259069080718894	-0.201715773250997	-0.193065977133087	0.768489889040572	-0.294203489340208	0.178646226926988	0.176962258639125	0.657200009202937	0.143660547435959	-0.0456550642068551
1.187	-0.259150596035118	-0.202089196362383	-0.193008829265355	0.768869529523331	-0.294260479327535	0.178460926225205	0.177082477920604	0.656886829510113	0.14370617331998	-0.0454721015938678
1.188	-0.259232035761779	-0.202463596782608	-0.192951004248964	0.769250453874409	-0.294318307308612	0.178276180861605	0.177202900703177	0.656570221735648	0.143751848288827	-0.04528898561007
1.189	-0.259313396450076	-0.202838969002823	-0.192892501567658	0.769632640270111	-0.2943769686933	0.178091982161639	0.177323526664006	0.656250205782926	0.143797571250808	-0.045105713499534
1.19	-0.259394674809139	-0.20321530708374	-0.192833320876693	0.770016066802642	-0.294436458794517	0.177908321458423	0.177444355567974	0.655926802036303	0.143843341437609	-0.0449222823535834
1.191	-0.259475867693124	-0.203592604677192	-0.192773462029458	0.770400711643253	-0.294496772842281	0.177725190119153	0.177565387258184	0.655600031296797	0.143889158145509	-0.0447386890790459
1.192	-0.259556972051267	-0.203970855048632	-0.19271292501456	0.770786553215017	-0.294557906089862	0.177542579601934	0.177686621648804	0.655269914777193	0.143935020569008	-0.0445549304534225
1.193	-0.259637984822705	-0.204350051119102	-0.19265170995328	0.771173570268135	-0.294619853888796	0.177360481531649	0.177808058709415	0.654936474031788	0.143980927805651	-0.0443710032083201
1.194	-0.259718902802886	-0.204730185478437	-0.192589817170371	0.771561741767578	-0.29468261169693	0.177178887692317	0.177929698424275	0.654599730834525	0.144026878988667	-0.0441869040798131
1.195	-0.259799722617693	-0.205111250364132	-0.192527247220268	0.771951046703768	-0.294746174995276	0.176997789996796	0.178051540690789	0.654259707121445	0.144072873383959	-0.0440026298576284
1.196	-0.259880440862292	-0.205493237640546	-0.192464000849917	0.772341464011635	-0.294810539135637	0.176817180555762	0.178173585194292	0.653916424950233	0.144118910380833	-0.043818177474197
1.197	-0.259961054211004	-0.205876138744406	-0.192400078883772	0.772732972629344	-0.294875699286463	0.176637051801094	0.178295831388369	0.653569906462958	0.144164989468723	-0.0436335440477088
1.198	-0.260041559391159	-0.206259944558914	-0.192335482116735	0.773125551664261	-0.29494165055151	0.176457396572663	0.178418278570807	0.65322017393958	0.14421111022794	-0.0434487268191767
1.199	-0.260121953156481	-0.206644645338913	-0.192270211370745	0.773519180602403	-0.295008388131115	0.176278208133813	0.17854092593656	0.652867249869107	0.144257272320078	-0.043263723109079
1.2	-0.260202232318142	-0.207030230781753	-0.19220426762492	0.773913839409766	-0.295075907407305	0.176099480093364	0.178663772605866	0.652511156894044	0.14430347552126	-0.0430785303254758
1.201	-0.26028239374293	-0.207416690093594	-0.192137652038751	0.77430950842924	-0.295144203922407	0.175921206228978	0.178786817653317	0.652151917671002	0.144349719805821	-0.0428931459256902
1.202	-0.26036243430765	-0.207804011937358	-0.192070365917613	0.774706168224773	-0.295213273301276	0.175743380346402	0.178910060142042	0.651789554820724	0.144396005436923	-0.042707567386879
1.203	-0.260442350874832	-0.208192184338995	-0.192002410787804	0.775103799608666	-0.295283111170839	0.175565996363987	0.179033499191782	0.651424090970016	0.144442332992102	-0.0425217922312116
1.204	-0.26052214030361	-0.208581194625028	-0.191933788533315	0.775502383847211	-0.295353713073617	0.175389048521496	0.179157134026739	0.651055548718555	0.144488703303214	-0.0423358180046246
1.205	-0.260601799462233	-0.208971029384001	-0.191864501421645	0.775901902858157	-0.295425074383848	0.175212531468728	0.179280963941433	0.65068395055643	0.144535117461353	-0.0421496421935341
1.206	-0.260681325181812	-0.209361674419107	-0.19179455204765	0.776302339244778	-0.29549719029131	0.175036440194235	0.179404988251636	0.650309318884291	0.144581576929149	-0.0419632621464208
1.207	-0.260760714190517	-0.209753114768688	-0.191723943293871	0.776703676176202	-0.295570055873965	0.174860769864435	0.179529206299249	0.649931676078711	0.144628083545908	-0.0417766749982948
1.208	-0.260839963145209	-0.21014533484224	-0.191652678282433	0.777105897324633	-0.295643666170934	0.174685515674887	0.17965361748303	0.649551044459672	0.144674639375523	-0.0415898775860005
1.209	-0.260919068731653	-0.210538318533969	-0.191580760290981	0.777508986970187	-0.295718016261715	0.174510672797549	0.179778221229246	0.649167446183433	0.144721246589346	-0.0414028664379986
1.21	-0.260998027719295	-0.210932049270023	-0.191508192686663	0.777912930073534	-0.295793101380258	0.174336236385897	0.179903016904991	0.64878090312568	0.144767907512286	-0.0412156378954928
1.211	-0.261076836906304	-0.211326510041987	-0.19143497891476	0.778317712220102	-0.295868916919012	0.174162201601002	0.180028003775317	0.648391436719009	0.144814624769075	-0.0410281882297414
1.212	-0.261155492995388	-0.211721683360474	-0.191361122540493	0.778723319669376	-0.295945458328782	0.173988563669367	0.180153181003724	0.64799906781347	0.144861401310315	-0.0408405136774964
1.213	-0.261233992585433	-0.212117551102832	-0.191286627349578	0.779129739505703	-0.296022721131406	0.173815317911231	0.180278547661903	0.647603816693193	0.144908240267517	-0.040652610504765
1.214	-0.261312332365808	-0.212514094392331	-0.191211497423148	0.779536959608997	-0.29610070104632	0.173642459698443	0.180404102744598	0.647205703158278	0.144955144857751	-0.0404644750393462
1.215	-0.261390509330492	-0.212911293600375	-0.191135737111591	0.779944968543994	-0.296179394024605	0.173469984426902	0.180529845128539	0.646804746538878	0.145002118437941	-0.0402761035456836
1.216	-0.261468520799996	-0.213309128382097	-0.19105935097283	0.780353755611193	-0.296258796153222	0.173297887547893	0.180655773520591	0.646400965676776	0.145049164630402	-0.0400874921146677
1.217	-0.261546364264938	-0.213707577615441	-0.190982343754773	0.780763310921085	-0.296338903593327	0.173126164585679	0.180781886520212	0.645994378916044	0.145096287391258	-0.0398986367711267
1.218	-0.261624037253965	-0.214106619259823	-0.19090472046405	0.78117362537254	-0.296419712623619	0.172954811118388	0.180908182764661	0.645585004074404	0.145143490921721	-0.0397095336914992
1.219	-0.261701537361405	-0.214506230295203	-0.19082648648778	0.781584690630469	-0.296501219676885	0.172783822820624	0.181034661046386	0.645172858377565	0.145190779564716	-0.039520179280558
1.22	-0.261778862375391	-0.214906386815828	-0.190747647695685	0.781996499061823	-0.296583421293509	0.172613195601298	0.181161320341303	0.644757958394306	0.145238157808359	-0.0393305700623611
1.221	-0.261856010354413	-0.215307064169818	-0.190668210515051	0.78240904362994	-0.296666314055118	0.172442925689617	0.181288159762248	0.644340320037308	0.145285630232389	-0.0391407025888554
1.222	-0.261932979581969	-0.215708237041328	-0.190588182016305	0.782822317915736	-0.296749894559871	0.172273009572031	0.18141517852586	0.64391995865499	0.145333201347812	-0.0389505734870266
1.223	-0.262009768505637	-0.216109879501279	-0.190507570035461	0.783236316265732	-0.296834159426551	0.172103443894525	0.181542375943475	0.643496889139888	0.14538087552251	-0.0387601795464475
1.224	-0.262086375759948	-0.216511965082345	-0.190426383228784	0.783651033923723	-0.296919105314662	0.17193422546196	0.181669751357947	0.643071125960285	0.14542865705706	-0.0385695177417171
1.225	-0.262162800194124	-0.216914466866467	-0.190344630982643	0.784066467044999	-0.297004728982219	0.171765351303316	0.181797304059101	0.642642683159788	0.145476550260257	-0.0383785851906858
1.226	-0.262239040824811	-0.217317357573812	-0.19026232330072	0.784482612547414	-0.297091027355943	0.171596818712651	0.181925033248764	0.642211574379616	0.145524559451914	-0.0381873790948811
1.227	-0.262315096813927	-0.217720609661813	-0.190179470741343	0.784899467863065	-0.297177997524308	0.17142862525958	0.182052938042015	0.641777812869003	0.145572688957792	-0.0379958966500952
1.228	-0.262390967564804	-0.218124195383625	-0.190096084386071	0.785317030724179	-0.297265636626485	0.171260768771874	0.182181017510661	0.641341411493854	0.145620943155262	-0.0378041349369399
1.229	-0.262466652811205	-0.218528086746049	-0.190012175798568	0.78573529911678	-0.297353941757881	0.171093247238104	0.182309270758336	0.640902382742295	0.145669326590871	-0.0376120909044556
1.23	-0.262542152549208	-0.218932255422596	-0.189927756934521	0.786154271438261	-0.2974429100244	0.170926058653492	0.182437696952574	0.640460738678544	0.145717844082925	-0.0374197614278196
1.231	-0.262617466889208	-0.219336672741703	-0.189842840049222	0.786573946621784	-0.297532538686438	0.170759200974407	0.182566295265042	0.640016490905653	0.145766500695081	-0.037227143347374
1.232	-0.262692596015906	-0.219741309769301	-0.189757437583696	0.786994323998825	-0.297622825260517	0.170592672225601	0.182695064760896	0.63956965062792	0.145815301639204	-0.0370342335485271
1.233	-0.262767540259864	-0.220146137407813	-0.189671562011866	0.787415403049132	-0.297713767551585	0.170426470538868	0.182824004374826	0.639120228750522	0.145864252243112	-0.0368410290988029
1.234	-0.262842300113733	-0.220551126462165	-0.189585225750643	0.787837183263164	-0.29780536365602	0.170260594033923	0.182953113009267	0.638668235926795	0.145913357946408	-0.0366475273552776
1.235	-0.262916876168602	-0.220956247688293	-0.189498441108351	0.788259664085652	-0.297897611953697	0.170095040683214	0.183082389578536	0.638213682558862	0.145962624238213	-0.0364537260127526
1.236	-0.262991269103962	-0.221361471843995	-0.18941122021482	0.788682844835575	-0.297990511050976	0.169929808232089	0.183211832903529	0.637756578798282	0.146012056594556	-0.0362596230931124
1.237	-0.263065479761659	-0.221766769722344	-0.189323575050771	0.789106724647109	-0.298084059692744	0.169764894191082	0.183341441561562	0.637296934553646	0.14606166045191	-0.0360652168785555
1.238	-0.26313950918421	-0.222172112180057	-0.18923551759388	0.789531302460468	-0.298178256709171	0.169600295876581	0.183471213839481	0.636834759415568	0.146111441245291	-0.0358705058301887
1.239	-0.263213358545493	-0.222577470226433	-0.189147059923162	0.789956576957924	-0.298273100997195	0.169436010463558	0.183601147868152	0.636370062510319	0.146161404531363	-0.0356754885508484
1.24	-0.263287029111421	-0.222982815145646	-0.189058214267219	0.79038254646787	-0.29836859150665	0.16927203508928	0.183731241799169	0.635902852451081	0.146211556053529	-0.0354801638287197
1.241	-0.263360522349294	-0.223388118563956	-0.188968993039886	0.790809208971698	-0.298464727232126	0.169108366956708	0.183861493853339	0.635433137402631	0.146261901707204	-0.0352845307236382
1.242	-0.263433839998882	-0.223793352494026	-0.188879408799147	0.791236562207486	-0.298561507271207	0.168945003373942	0.183991902283508	0.634960925124573	0.146312447577018	-0.0350885886068715
1.243	-0.26350698391512	-0.224198489415748	-0.188789474165589	0.791664603787438	-0.298658930966948	0.16878194186084	0.184122465321357	0.634486222939469	0.146363200037953	-0.0348923371532426
1.244	-0.26357995586411	-0.224603502353412	-0.188699201741103	0.792093331268922	-0.298756998031138	0.168619180350131	0.184253181144315	0.634009037632791	0.14641416572005	-0.0346957763069931
1.245	-0.263652757557219	-0.225008364919556	-0.188608604003128	0.792522742130974	-0.298855708567927	0.16845671726949	0.184384047884723	0.633529375332637	0.146465351351344	-0.0344989061520307
1.246	-0.26372539086685	-0.225413051376281	-0.188517693279312	0.792952833682728	-0.298955063058933	0.1682945514878	0.184515063627558	0.633047241492078	0.146516763658224	-0.0343017267164589
1.247	-0.263797857954431	-0.22581753672087	-0.188426481834618	0.79338360298683	-0.299055062376633	0.168132682328383	0.184646226367451	0.632562640989868	0.146568409330521	-0.0341042378391965
1.248	-0.263870161218014	-0.226221796655919	-0.188334981931101	0.793815046785788	-0.299155707729263	0.167971109652565	0.184777533983776	0.632075578245575	0.146620294986164	-0.0339064391221159
1.249	-0.263942303177407	-0.226625807427903	-0.188243205774363	0.794247161409606	-0.299257000484383	0.167809833820611	0.184908984311181	0.631586057328316	0.146672427142295	-0.0337083299451669
1.25	-0.264014286426408	-0.227029545748828	-0.188151165410799	0.79467994272126	-0.299358942026814	0.167648855477935	0.185040575259276	0.63109408201427	0.146724812179075	-0.0335099095433472
1.251	-0.264086113656438	-0.227432988842472	-0.188058872740115	0.795113386050683	-0.299461533735823	0.16748817538275	0.185172304849496	0.6305996557123	0.146777456352908	-0.033311177127459
1.252	-0.264157787676593	-0.227836114497059	-0.187966339661868	0.795547486041459	-0.299564776984808	0.167327794440789	0.18530417116381	0.630102781375625	0.146830365894597	-0.0331121319884509
1.253	-0.264229311396712	-0.228238901108933	-0.187873578183011	0.795982236481263	-0.299668673102821	0.167167713834539	0.185436172279269	0.629603461571577	0.146883547036141	-0.0329127735023635
1.254	-0.264300687806471	-0.228641327711682	-0.187780600419537	0.796417630233963	-0.299773223375502	0.167007935058181	0.185568306233496	0.629101698673531	0.146937005902122	-0.0327131010443395
1.255	-0.26437191999493	-0.229043373935082	-0.187687418608374	0.796853659326337	-0.299878429166926	0.166848459786572	0.185700571067459	0.628597495004177	0.146990748393954	-0.0325131139288105
1.256	-0.264443011174534	-0.22944501987783	-0.187594045164532	0.79729031513045	-0.299984292065024	0.166689289706042	0.185832964919712	0.628090852827955	0.147044780181076	-0.0323128114606319
1.257	-0.264513964613952	-0.229846246010977	-0.187500492671777	0.797727588455141	-0.300090813909254	0.166530426479606	0.185965486054851	0.627581774287166	0.147099106784717	-0.0321121930547808
1.258	-0.264584783546116	-0.230247033202354	-0.187406773786351	0.798165469403405	-0.300197996729999	0.166371871785326	0.186098132823901	0.627070261455153	0.147153733675246	-0.031911258301935
1.259	-0.264655471240274	-0.230647362772275	-0.187312901139285	0.798603947142531	-0.300305842668985	0.166213627281718	0.186230903665574	0.626556316496538	0.147208666354077	-0.0317100069678921
1.26	-0.26472603116753	-0.231047216521825	-0.187218887292569	0.799043009819271	-0.300414353926864	0.166055694552511	0.186363797121221	0.626039941761811	0.147263910321677	-0.0315084390084704
1.261	-0.264796467022522	-0.231446576747397	-0.187124744740627	0.799482644614068	-0.300523532771045	0.165898075152878	0.186496811823165	0.625521139772802	0.14731947090446	-0.0313065545463587
1.262	-0.26486678262654	-0.231845426231589	-0.187030485960034	0.799922837824786	-0.300633381491702	0.165740770724411	0.186629946504803	0.624999913211149	0.147375353181597	-0.031104353800316
1.263	-0.264936981899755	-0.232243748238266	-0.18693612350304	0.800363574921007	-0.300743902226935	0.165583783046934	0.186763199990793	0.624476264912845	0.147431562103122	-0.0309018371034361
1.264	-0.265007068927331	-0.232641526513685	-0.186841670032969	0.800804840501466	-0.300855096826245	0.165427113936719	0.186896571171912	0.6239501978078	0.147488102571314	-0.0306990049250561
1.265	-0.265077048003706	-0.23303874525041	-0.186747138301374	0.801246618134214	-0.300966966900591	0.165270765091323	0.187030059020813	0.623421714830924	0.147544979399986	-0.0304958577424243
1.266	-0.265146923548174	-0.233435389065994	-0.186652541142698	0.801688890237209	-0.301079513973325	0.165114738114935	0.187163662585759	0.622890818824787	0.147602197322923	-0.0302923959240665
1.267	-0.265216699909381	-0.233831443062	-0.186557891439992	0.802131638190735	-0.301192739602054	0.164959034676117	0.18729738093911	0.622357512428793	0.147659761080579	-0.0300886197805224
1.268	-0.265286381212296	-0.234226892897822	-0.186463202017905	0.802574842639517	-0.301306645431409	0.164803656535691	0.187431213151728	0.621821797953117	0.147717675428848	-0.0298845296947907
1.269	-0.26535597135884	-0.234621724797648	-0.186368485476018	0.803018483761853	-0.301421233182565	0.164648605471743	0.18756515835136	0.621283677305511	0.14777594506253	-0.0296801262267629
1.27	-0.265425474152916	-0.235015925539408	-0.186273754076119	0.803462541345702	-0.301536504578691	0.164493883302919	0.187699215816159	0.620743152098214	0.147834574573751	-0.0294754101220425
1.271	-0.265494893425349	-0.235409482533392	-0.186179019782374	0.803906994657336	-0.301652461219393	0.164339491990244	0.18783338497341	0.620200223837838	0.147893568409549	-0.0292703821905754
1.272	-0.265564233054846	-0.235802383957788	-0.18608429434677	0.804351822234951	-0.301769104522925	0.164185433628635	0.187967665306906	0.619654893956216	0.147952930750608	-0.0290650431855835
1.273	-0.265633496927537	-0.236194618811977	-0.185989589310272	0.804797001835981	-0.301886435793489	0.164031710309562	0.18810205627067	0.619107163667078	0.148012665425352	-0.0288593938503143
1.274	-0.265702688904828	-0.236586176845516	-0.185894915883064	0.805242510610334	-0.302004456275036	0.163878324017905	0.188236557235053	0.618557033789152	0.148072775930886	-0.0286534350453907
1.275	-0.26577181277222	-0.236977048432116	-0.185800284821613	0.805688325367174	-0.302123167137871	0.163725276586964	0.188371167476272	0.618004504656081	0.148133265446901	-0.0284471677683034
1.276	-0.265840872185005	-0.237367224490051	-0.185705706459723	0.80613442282094	-0.302242569480176	0.163572569699249	0.188505886193943	0.617449576153525	0.14819413676363	-0.0282405931107643
1.277	-0.265909870674411	-0.237756696455158	-0.185611190819626	0.806580779704654	-0.30236266435198	0.163420204987131	0.188640712467915	0.616892247789566	0.148255392187405	-0.0280337122861635
1.278	-0.265978811695429	-0.238145456186449	-0.185516747665102	0.807027372709615	-0.302483452767078	0.163268184149923	0.188775645141505	0.616332518745401	0.148317033516647	-0.0278265266869778
1.279	-0.266047698652193	-0.238533495805638	-0.185422386465916	0.807474178395957	-0.302604935696168	0.163116508995175	0.188910682768676	0.615770387945969	0.148379062082108	-0.0276190379096913
1.28	-0.266116534857802	-0.238920807606669	-0.185328116367779	0.807921173149915	-0.302727114029827	0.162965181406191	0.189045823697495	0.61520585413726	0.148441478808887	-0.0274112477726497
1.281	-0.266185323454071	-0.239307384048816	-0.18523394627543	0.808368333190227	-0.302849988505209	0.162814203290661	0.189181066162938	0.614638915905402	0.148504284314067	-0.0272031583112249
1.282	-0.26625406736489	-0.239693217755426	-0.18513988497498	0.808815634700747	-0.302973559630383	0.162663576611162	0.189316408307949	0.614069571590949	0.148567479032697	-0.0269947717474027
1.283	-0.266322769308687	-0.240078301489278	-0.185045941236	0.809263054036334	-0.303097827677287	0.162513303470195	0.189451848210848	0.613497819225081	0.148631063250352	-0.0267860904839889
1.284	-0.266391431865499	-0.240462628126787	-0.184952123909194	0.809710567809442	-0.303222792751903	0.162363386141011	0.189587383944896	0.612923656648375	0.148695037013319	-0.0265771170805967
1.285	-0.266460057534524	-0.240846190686724	-0.184858441945447	0.810158152815297	-0.30334845479976	0.16221382703444	0.189723013608961	0.612347081691125	0.148759400081312	-0.026367854142707
1.286	-0.266528648680339	-0.241228982420311	-0.184764904288276	0.810605786017167	-0.303474813481889	0.162064628623652	0.18985873530926	0.611768092303129	0.148824151937238	-0.026158304184694
1.287	-0.266597207453835	-0.241610996861252	-0.184671519742718	0.811053444792771	-0.303601868062329	0.161915793310884	0.189994547153199	0.611186686736964	0.148889291753303	-0.0259484695854727
1.288	-0.266665735808623	-0.24199222776581	-0.184578296963292	0.81150110727574	-0.303729617364003	0.161767323266481	0.190130447317326	0.610602863738073	0.14895481836353	-0.0257383526963165
1.289	-0.266734235533977	-0.242372669039401	-0.184485244527689	0.811948752490016	-0.303858059747038	0.16161922037318	0.190266434111972	0.61001662255377	0.149020730307795	-0.0255279560029337
1.29	-0.266802708274494	-0.242752314767242	-0.184392370962197	0.812396360213389	-0.303987193106435	0.161471486336476	0.19040250592647	0.609427962831148	0.149087025911502	-0.0253172821678174
1.291	-0.266871155597223	-0.243131159317519	-0.184299684653443	0.812843910758006	-0.304117014862351	0.161324122827128	0.190538661146405	0.608836884616305	0.1491537032789	-0.0251063340115237
1.292	-0.266939579064812	-0.243509197425538	-0.184207193723776	0.813291384969998	-0.304247521939399	0.161177131469038	0.190674898204172	0.608243388393091	0.149220760136138	-0.0248951145800927
1.293	-0.267007980229366	-0.243886424235945	-0.184114906052056	0.813738764531302	-0.304378710785913	0.161030513661105	0.190811215694193	0.607647474996887	0.149288193717319	-0.0246836271855206
1.294	-0.267076360520774	-0.244262835333378	-0.184022829352377	0.814186032283229	-0.304510577456558	0.160884270449442	0.19094761239636	0.607049145458897	0.149356000893247	-0.0244718753329633
1.295	-0.267144721152491	-0.244638426760329	-0.183930971134756	0.814633172323801	-0.304643117738501	0.160738402570478	0.191084087231903	0.606448400860361	0.149424178399646	-0.0242598626809871
1.296	-0.267213063222343	-0.245013194996838	-0.183839338685977	0.815080169924641	-0.304776327266618	0.16059291055297	0.191220639224025	0.605845242184042	0.149492722893161	-0.0240475930625245
1.297	-0.267281387915904	-0.245387136927953	-0.183747939151919	0.815527011391404	-0.304910201599928	0.160447794803456	0.191357267447162	0.605239670205238	0.149561630791977	-0.0238350704621539
1.298	-0.267349696554841	-0.245760249833615	-0.183656779570192	0.815973683982139	-0.30504473628095	0.160303055646254	0.191493970948982	0.604631685482234	0.149630898037483	-0.0236222989806929
1.299	-0.26741799048665	-0.2461325313942	-0.183565866777625	0.816420176003945	-0.30517992685713	0.160158693269292	0.191630748653655	0.604021288366212	0.149700519949435	-0.0234092828245662
1.3	-0.267486270997842	-0.246503979688862	-0.183475207324921	0.816866477015722	-0.305315768853803	0.16001470767656	0.191767599308586	0.603408478941655	0.149770491281241	-0.0231960262755641
1.301	-0.267554539319764	-0.246874593171201	-0.183384807479673	0.817312577919146	-0.305452257727328	0.15987109875354	0.191904521516094	0.602793257021394	0.149840806367151	-0.0229825336833777
1.302	-0.267622796680356	-0.24724437064511	-0.18329467319697	0.817758470835568	-0.305589388790618	0.159727866327886	0.192041513760858	0.602175622247291	0.149911459190124	-0.0227688095206073
1.303	-0.267691044329504	-0.247613311278548	-0.183204810063477	0.818204148886812	-0.305727157153628	0.159585010156082	0.192178574416343	0.601555574131492	0.149982443364374	-0.0225548584043194
1.304	-0.26775928353272	-0.247981414660776	-0.183115223332927	0.818649606089343	-0.305865557744127	0.159442529950449	0.192315701820043	0.600933112026317	0.150053752118296	-0.0223406850154381
1.305	-0.267827515619388	-0.248348680839374	-0.183025918015271	0.819094837369013	-0.306004585408762	0.159300425444112	0.192452894330466	0.600308235150136	0.150125378319055	-0.0221262940239299
1.306	-0.267895742084455	-0.248715110254162	-0.182936898917548	0.81953983860973	-0.306144235053307	0.159158696396352	0.192590150252949	0.599680942666634	0.150197314495759	-0.0219116901143564
1.307	-0.267963964602936	-0.249080703627406	-0.182848170569491	0.819984606754109	-0.306284501713611	0.159017342581385	0.192727467779934	0.599051233753785	0.150269552805772	-0.0216968779844234
1.308	-0.268032184874744	-0.249445461929082	-0.182759737070257	0.820429139835712	-0.306425380455966	0.158876363804127	0.192864845044976	0.59841910764373	0.150342084966323	-0.0214818622505026
1.309	-0.268100404435216	-0.249809386389971	-0.182671602011996	0.820873436839385	-0.306566866165032	0.158735759870479	0.193002280196046	0.59778456362475	0.150414902257125	-0.0212666474142515
1.31	-0.26816862465201	-0.250172478468551	-0.182583768583532	0.821317497607563	-0.306708953384871	0.158595530512164	0.193139771462325	0.597147601044343	0.150487995642697	-0.0210512379028179
1.311	-0.268236846844247	-0.250534739764875	-0.182496239769756	0.82176132294785	-0.306851636258996	0.158455675348515	0.193277317174637	0.596508219404104	0.150561355865276	-0.0208356380354045
1.312	-0.268305072253728	-0.250896171945766	-0.182409018462109	0.822204914776938	-0.306994908521025	0.158316193889634	0.193414915681475	0.595866418547	0.150634973388561	-0.0206198519425091
1.313	-0.268373301901961	-0.251256776713469	-0.182322107392903	0.82264827610826	-0.307138763525624	0.158177085561105	0.193552565291462	0.595222198804152	0.150708838306591	-0.0204038835716714
1.314	-0.268441536594548	-0.251616555789979	-0.18223550895582	0.823091410907441	-0.307283194269411	0.158038349795386	0.19369026432727	0.594575561021116	0.150782940352404	-0.0201877368004682
1.315	-0.268509777101803	-0.251975510907774	-0.182149225103136	0.823534323980472	-0.307428193394871	0.157899986168146	0.193828011187086	0.593926506500805	0.150857268969885	-0.0199714155483425
1.316	-0.268578024325317	-0.252333643835999	-0.18206325744919	0.823977020966868	-0.307573753266586	0.157761994429306	0.19396580435143	0.593275036878803	0.150931813313182	-0.0197549237659149
1.317	-0.268646279282277	-0.252690956417333	-0.181977607434643	0.82441950838	-0.307719866094508	0.157624374393038	0.194103642329342	0.592621153960042	0.151006562181862	-0.0195382653778474
1.318	-0.268714542928159	-0.253047450538226	-0.181892276365299	0.824861793625962	-0.307866523998294	0.157487125841342	0.194241523559812	0.591964859621489	0.151081504028072	-0.0193214442959257
1.319	-0.268782816048785	-0.253403128036228	-0.181807265360422	0.825303885003353	-0.308013719019091	0.157350248511277	0.194379446362027	0.591306155836954	0.1511566269996	-0.0191044644086719
1.32	-0.268851099348291	-0.253757990648331	-0.181722575344523	0.825745791777908	-0.308161443150201	0.157213742107581	0.194517408988314	0.590645044746479	0.151231918868462	-0.0188873295258412
1.321	-0.268919393574036	-0.254112040065267	-0.181638207102973	0.826187524283817	-0.308309688415902	0.157077606326501	0.194655409713906	0.589981528662561	0.151307366851884	-0.0186700434098421
1.322	-0.268987699553936	-0.254465277994639	-0.181554161325385	0.826629093813345	-0.308458446953097	0.156941840876467	0.194793446863312	0.589315610019509	0.151382957503942	-0.0184526098784534
1.323	-0.269056018256484	-0.254817706093725	-0.181470438600372	0.827070512344099	-0.308607711013467	0.156806445415749	0.194931518745891	0.588647291330852	0.151458676749461	-0.0182350328385307
1.324	-0.269124350916547	-0.255169325854799	-0.181387039385396	0.827511792408487	-0.308757472878338	0.156671419416101	0.195069623583329	0.587976575149704	0.151534509932351	-0.0180173162201515
1.325	-0.269192699064412	-0.255520138631014	-0.181303963985384	0.827952947112614	-0.308907724810334	0.156536762118263	0.195207759505735	0.587303464076804	0.151610441835681	-0.0177994639131404
1.326	-0.269261064400325	-0.255870145771287	-0.181221212473003	0.828393990156509	-0.309058459165047	0.156402472667122	0.195345924573962	0.586627960936604	0.151686456723093	-0.017581479771991
1.327	-0.269329448652893	-0.256219348699715	-0.181138784503757	0.828834935856895	-0.309209668545626	0.156268550275871	0.195484116751909	0.58595006901366	0.151762538401062	-0.0173633676532593
1.328	-0.269397853556905	-0.256567748915384	-0.181056679191633	0.829275799130344	-0.309361345776369	0.156134994255091	0.195622333825336	0.585269792085888	0.151838670302319	-0.0171451314240788
1.329	-0.26946628096725	-0.256915347994828	-0.180974895174972	0.829716595423549	-0.309513483749031	0.156001803951852	0.195760573331026	0.584587134286882	0.151914835563326	-0.0169267749371157
1.33	-0.269534732966818	-0.257262147595903	-0.180893430782554	0.83015734071953	-0.309666075379678	0.15586897866889	0.195898832566772	0.583902100065168	0.151991017045954	-0.0167083020393292
1.331	-0.269603211834518	-0.257608149415412	-0.18081228410201	0.830598051583624	-0.309819113714442	0.155736517559697	0.196037108642133	0.583214694257987	0.152067197294004	-0.0164897166201031
1.332	-0.269671719931146	-0.25795335512399	-0.180731452884809	0.831038745109619	-0.30997259203232	0.155604419613892	0.196175398485406	0.582524922090483	0.152143358445311	-0.0162710226400869
1.333	-0.269740259605837	-0.25829776630794	-0.180650934485649	0.831479438830998	-0.310126503867711	0.155472683771547	0.196313698842282	0.581832789099063	0.152219482172796	-0.0160522241873619
1.334	-0.269808833160809	-0.258641384427954	-0.180570725941224	0.831920150645438	-0.310280842964071	0.155341308961716	0.196452006296145	0.581138301063373	0.152295549725952	-0.0158333255776439
1.335	-0.26987744288863	-0.258984210835497	-0.180490824090989	0.832360898661053	-0.310435603150074	0.155210294015675	0.196590317305413	0.580441463913461	0.15237154198554	-0.0156143313660238
1.336	-0.269946091154458	-0.259326246890137	-0.1804112256685	0.832801700999304	-0.310590778184194	0.155079637616129	0.196728628314818	0.579742283599486	0.152447439396562	-0.0153952462682583
1.337	-0.270014780474869	-0.259667494156207	-0.180331927328323	0.833242575685754	-0.310746361693452	0.15494933830095	0.196866935886043	0.579040765984523	0.152523221874274	-0.0151760751379263
1.338	-0.270083513567005	-0.260007954538399	-0.180252925678441	0.833683540676817	-0.310902347248641	0.154819394450598	0.197005236715001	0.57833691677123	0.152598868868489	-0.0149568229898462
1.339	-0.270152293339387	-0.260347630244964	-0.180174217383793	0.834124613965879	-0.311058728498735	0.154689804283179	0.197143527583924	0.577630741452216	0.152674359520235	-0.0147374949774041
1.34	-0.270221122784247	-0.260686523653944	-0.180095799239039	0.834565813674894	-0.311215499261509	0.154560565881877	0.197281805392251	0.576922245336998	0.152749672753524	-0.014518096322895
1.341	-0.270290004879199	-0.261024637198104	-0.180017668124668	0.83500715807484	-0.311372653483835	0.154431677227223	0.197420067249271	0.576211433672621	0.152824787309823	-0.0142986322115645
1.342	-0.270358942682533	-0.261361973293899	-0.179939820899003	0.835448665525414	-0.311530185111461	0.15430313621665	0.197558310489138	0.575498311772235	0.152899681746787	-0.0140791076921875
1.343	-0.270427939485268	-0.261698534287891	-0.179862254323576	0.835890354422991	-0.31168808801991	0.154174940667165	0.197696532595351	0.574782885094789	0.152974334423025	-0.0138595276482138
1.344	-0.270496998767981	-0.262034322403915	-0.179784965059439	0.83633224325197	-0.311846356035986	0.154047088274394	0.197834731107752	0.574065159282158	0.153048723519397	-0.0136398968196245
1.345	-0.270566124019951	-0.262369339679264	-0.17970794973568	0.836774350675672	-0.312004982985052	0.15391957653035	0.197972903519182	0.573345140127422	0.153122827061429	-0.0134202198442466
1.346	-0.270635318591809	-0.262703587849046	-0.179631205053852	0.837216695587311	-0.312163962754618	0.153792402690361	0.198111047195651	0.572622833493228	0.153196622942404	-0.0132005013006545
1.347	-0.270704585700359	-0.263037068219548	-0.17955472781217	0.837659297105374	-0.312323289387895	0.153665563806907	0.198249159384316	0.57189824528342	0.153270088989004	-0.0129807456630019
1.348	-0.270773928581079	-0.26336978166979	-0.179478514816139	0.838102174483282	-0.312482957181215	0.153539056717028	0.198387237311093	0.57117138155165	0.153343203019483	-0.012760957139024
1.349	-0.270843350572676	-0.263701728797329	-0.179402562796199	0.83854534696705	-0.31264296069875	0.153412877955968	0.198525278306645	0.57044224872119	0.153415942830835	-0.012541139514544
1.35	-0.270912855033401	-0.264032910085175	-0.179326868393372	0.838988833694821	-0.312803294685619	0.1532870237202	0.198663279870436	0.569710853733902	0.153488286165078	-0.0123212960530836
1.351	-0.270982445261776	-0.26436332603232	-0.179251428167862	0.839432653696029	-0.312963953987621	0.153161489924933	0.198801239636908	0.568977204007976	0.153560210768343	-0.0121014294670976
1.352	-0.271052124530106	-0.264692977234304	-0.179176238650976	0.839876825986568	-0.313124933592782	0.153036272271071	0.19893915530345	0.568241307283197	0.153631694492948	-0.0118815420293458
1.353	-0.271121896122229	-0.265021864389705	-0.179101296470965	0.840321369663637	-0.31328622880253	0.152911366307491	0.199077024572229	0.567503171453919	0.153702715271411	-0.0116616356840959
1.354	-0.27119176330705	-0.265349988270895	-0.179026598471441	0.840766303875042	-0.313447835375579	0.152786767490195	0.199214845074316	0.566762804490553	0.15377325099814	-0.0114417120296301
1.355	-0.27126172937312	-0.265677349638655	-0.178952141778814	0.841211647699037	-0.31360974950681	0.152662471217994	0.1993526142676	0.566020214490545	0.153843279525877	-0.011221772329524
1.356	-0.271331797754971	-0.266003949072792	-0.178877923809985	0.841657420068341	-0.31377196773825	0.152538472870712	0.199490329363091	0.565275409730285	0.153912778805229	-0.0110018176412602
1.357	-0.271401972054744	-0.266329786879561	-0.178803942176529	0.842103639744299	-0.313934486921763	0.152414767807381	0.199627987304719	0.564528398650458	0.153981727010141	-0.0107818489887874
1.358	-0.271472255912222	-0.266654863180432	-0.178730194544849	0.842550325339998	-0.314097304155562	0.152291351317267	0.199765584795502	0.563779189810752	0.154050102585384	-0.0105618675277299
1.359	-0.271542652872323	-0.266979178041804	-0.178656678536737	0.842997495395933	-0.314260416674514	0.152168218657409	0.199903118350015	0.56302779180893	0.154117884295086	-0.010341874614041
1.36	-0.27161316628438	-0.267302731508981	-0.17858339170828	0.843445168361305	-0.314423821795539	0.152045365175693	0.200040584328738	0.562274213248738	0.154185051308322	-0.0101218717299273
1.361	-0.271683799282106	-0.267625523588939	-0.178510331589646	0.843893362444829	-0.314587516866068	0.151922786361786	0.200177978941579	0.561518462823998	0.154251583207103	-0.00990186037052929
1.362	-0.271754554892438	-0.267947554233205	-0.178437495688022	0.84434209548913	-0.314751499174104	0.151800477828754	0.200315298269221	0.560760549397274	0.154317459815816	-0.00968184197588519
1.363	-0.271825436086141	-0.268268823318377	-0.178364881461114	0.844791384940951	-0.314915765976187	0.151678435330741	0.200452538313095	0.560000482007591	0.154382660973245	-0.00946181792847897
1.364	-0.271896445688609	-0.268589330686754	-0.178292486359009	0.845241247897886	-0.315080314609352	0.151556654829853	0.200589695019391	0.559238269860076	0.154447166497715	-0.00924178961034994
1.365	-0.271967586294285	-0.268909076200127	-0.178220307954848	0.84569170112688	-0.315245142419523	0.151435132575165	0.20072676428034	0.558473922327742	0.154510956389278	-0.00902175842005572
1.366	-0.272038860215091	-0.269228059682972	-0.178148344044915	0.846142760909989	-0.315410246593147	0.151313865132773	0.200863741963914	0.557707448998203	0.154574011054723	-0.00880172568948323
1.367	-0.272110269439419	-0.269546280828622	-0.178076592597221	0.846594442818543	-0.315575624209105	0.151192849369495	0.201000623950072	0.556938859755913	0.154636311361329	-0.00858169257344575
1.368	-0.272181815625118	-0.269863739185979	-0.178005051654731	0.847046761628801	-0.315741272438877	0.151072082415176	0.201137406166393	0.55616816480727	0.154697838497849	-0.00836165995913305
1.369	-0.272253500119347	-0.270180434197101	-0.177933719328477	0.847499731342943	-0.31590718866468	0.150951561568296	0.201274084654212	0.555395374615171	0.15475857385816	-0.0081416284295462
1.37	-0.272325324020664	-0.270496365184201	-0.177862593860201	0.847953365219072	-0.31607337050086	0.150831284251818	0.201410655574961	0.554620499816661	0.154818499155083	-0.00792159833355601
1.371	-0.272397288244724	-0.270811531295927	-0.177791673681842	0.848407675853557	-0.316239815776895	0.15071124809791	0.201547115104631	0.553843551179176	0.154877596642182	-0.00770156988183174
1.372	-0.272469393482036	-0.271125931553949	-0.177720957413627	0.848862675266351	-0.316406522530694	0.150591450972927	0.201683459376044	0.553064539584683	0.15493584922904	-0.00748154314306007
1.373	-0.272541640096534	-0.271439564975718	-0.177650443844458	0.849318374860433	-0.316573489003558	0.150471890856103	0.201819684564987	0.552283475998878	0.154993240447636	-0.00726151797548384
1.374	-0.272614028107056	-0.271752430613869	-0.177580131957351	0.849774785348081	-0.316740713558648	0.150352565721585	0.201955786983378	0.55150037138693	0.155049754340747	-0.00704149402023666
1.375	-0.272686557222688	-0.27206452749926	-0.177510020956368	0.850231916824552	-0.316908194507984	0.150233473501675	0.202091763052036	0.550715236636175	0.155105375364552	-0.00682147078746808
1.376	-0.272759226839342	-0.272375854545176	-0.17744011018427	0.850689778937393	-0.317075929923372	0.150114612088731	0.202227609181891	0.549928082591645	0.155160088341756	-0.00660144773420605
1.377	-0.272832035997398	-0.272686410451037	-0.177370398946603	0.851148381003277	-0.317243917531939	0.149995979366997	0.202363321638489	0.549138920127627	0.155213878422871	-0.00638142426101703
1.378	-0.272904983321586	-0.272996193634692	-0.177300886461878	0.851607732051876	-0.31741215474939	0.149877573299291	0.202498896432207	0.548347760115432	0.155266731048171	-0.00616139969950734
1.379	-0.272978067022042	-0.273305202190254	-0.177231571965783	0.852067840829284	-0.317580638793093	0.149759392042039	0.202634329262048	0.547554613378009	0.155318631960323	-0.00594137337833615
1.38	-0.273051284985024	-0.273613433907928	-0.177162454760145	0.8525287157658	-0.317749366744811	0.14964143399182	0.202769615556337	0.546759490757974	0.155369567246856	-0.00572134468679702
1.381	-0.273124634820554	-0.273920886352728	-0.177093534158511	0.852990364933359	-0.317918335531689	0.149523697752656	0.202904750585666	0.545962403210225	0.155419523348348	-0.00550131301685647
1.382	-0.273198113835519	-0.274227556896326	-0.177024809454858	0.853452796027482	-0.318087541952911	0.149406182156151	0.203039729534732	0.545163361817739	0.155468487031752	-0.0052812776106083
1.383	-0.273271719026126	-0.274533442692086	-0.176956279954671	0.853916016376176	-0.318256982794345	0.149288886338098	0.203174547516737	0.544362377767057	0.155516445378437	-0.00506123740324617
1.384	-0.27334544715687	-0.274838540653942	-0.176887944930184	0.854380032952868	-0.318426654907945	0.149171809726256	0.203309199581476	0.543559462359725	0.155563385815778	-0.0048411909574869
1.385	-0.273419294919607	-0.275142847445332	-0.176819803514351	0.854844852340429	-0.318596555201639	0.149054951901401	0.203443680701936	0.542754627085559	0.155609296214465	-0.00462113649860426
1.386	-0.273493259008888	-0.275446359504798	-0.176751854687678	0.855310480660704	-0.318766680608364	0.148938312460977	0.20357798574654	0.541947883722429	0.155654165037669	-0.00440107196976934
1.387	-0.273567336007067	-0.275749073104508	-0.176684097273514	0.855776923540593	-0.318937028069628	0.148821891025007	0.2037121094716	0.541139244446709	0.155697981377318	-0.00418099508784706
1.388	-0.273641522236486	-0.276050984388527	-0.17661652988663	0.856244186094199	-0.319107594473782	0.148705687337374	0.203846046536759	0.540328721885045	0.155740734769569	-0.00396090337557335
1.389	-0.27371581372667	-0.276352089383429	-0.176549150970444	0.856712272900572	-0.319278376538699	0.148589701319219	0.203979791511153	0.539516328980242	0.155782415010901	-0.00374079418305096
1.39	-0.273790206235219	-0.276652383942932	-0.176481958931541	0.857181187987878	-0.319449370725399	0.148473933055652	0.2041133388376	0.538702078786552	0.155823012232264	-0.00352066477483565
1.391	-0.273864695207116	-0.276951863610404	-0.176414952240455	0.857650934807136	-0.319620573192948	0.148358382775861	0.204246682820476	0.537885984444986	0.155862517117107	-0.003300512442014
1.392	-0.273939275684262	-0.27725052353963	-0.176348129446298	0.858121516150965	-0.319791979731444	0.14824305085515	0.204379817712153	0.537068059305933	0.155900920984914	-0.00308033457971878
1.393	-0.274013942296831	-0.277548358524595	-0.176281489173579	0.858592933977603	-0.319963585676708	0.148127937833749	0.204512737853562	0.536248316988811	0.155938215704053	-0.00286012874212311
1.394	-0.274088689357643	-0.277845363010895	-0.176215030094167	0.859065189299134	-0.320135385866481	0.148013044416852	0.204645437792364	0.53542677131632	0.155974393583545	-0.00263989267671009
1.395	-0.2741635109287	-0.278141531091273	-0.17614875085866	0.859538282286837	-0.320307374634558	0.14789837144251	0.204777912328778	0.534603436186215	0.156009447294951	-0.00241962434967027
1.396	-0.274238400821857	-0.27843685655765	-0.176082650070003	0.860012212398598	-0.320479545769956	0.147783919805787	0.204910156482816	0.53377832546811	0.156043369789367	-0.00219932196287785
1.397	-0.274313352610284	-0.278731332960158	-0.176016726237921	0.860486978346568	-0.320651892460326	0.147669690366743	0.205042165432244	0.532951452956772	0.156076154279841	-0.00197898394880298
1.398	-0.274388359722175	-0.279024953639144	-0.175950977650171	0.860962578015847	-0.320824407324484	0.14755568399471	0.205173934468285	0.532122832315757	0.15610779435246	-0.00175860900067631
1.399	-0.274463415572268	-0.279317711719041	-0.175885402285805	0.861439008441366	-0.320997082552169	0.147441901731882	0.205305459010063	0.531292477029082	0.156138284113844	-0.00153819618254565
1.4	-0.274538513568811	-0.279609600030701	-0.175819997816999	0.861916265823685	-0.321169910059219	0.147328344862691	0.205436734686785	0.530460400405	0.156167618297666	-0.00131774499274704
1.401	-0.274613647013443	-0.279900611012283	-0.17575476162505	0.862394345586126	-0.321342881561081	0.147215014887372	0.205567757431003	0.529626615558802	0.156195792322742	-0.00109725526545389
1.402	-0.274688809081826	-0.280190736669129	-0.175689690811677	0.862873242492509	-0.321515988559398	0.147101913506108	0.205698523510593	0.528791135387274	0.156222802258667	-0.000876727018725448
1.403	-0.274763992901742	-0.280479968564199	-0.175624782224824	0.86335295075325	-0.32168922229812	0.146989042549866	0.205829029488642	0.527953972616008	0.15624864474213	-0.000656160376430698
1.404	-0.274839191627423	-0.2807682977927	-0.175560032487356	0.863833463999421	-0.321862573710027	0.146876403864917	0.205959272161688	0.527115139871037	0.156273316988004	-0.000435555545092741
1.405	-0.27491439849866	-0.281055715016335	-0.175495437981921	0.864314775144042	-0.322036033331949	0.146763999319248	0.206089248495226	0.526274649682774	0.156296816852566	-0.000214912760225139
1.406	-0.274989606924833	-0.281342210567694	-0.175430994765823	0.864796876276302	-0.322209591208735	0.146651830880382	0.20621895559011	0.525432514449351	0.15631914283979	5.76780655090205e-06
1.407	-0.275064810614108	-0.281627774465189	-0.175366698558534	0.865279758652532	-0.322383236874431	0.146539900571637	0.206348390718101	0.524588746462751	0.156340294121136	0.000226486100647718
1.408	-0.275140003658958	-0.281912396283533	-0.175302544919584	0.865763412751436	-0.322556959443502	0.146428210388458	0.20647755133373	0.52374335800401	0.156360270570847	0.00044724220482764
1.409	-0.275215180443949	-0.282196065057944	-0.175238529385599	0.866247828320133	-0.322730747721766	0.146316762336857	0.206606434968908	0.522896361388387	0.156379072739465	0.000668036327591784
1.41	-0.275290335500863	-0.282478769396505	-0.175174647370236	0.866732994327928	-0.322904590234649	0.146205558512329	0.206735039072975	0.522047768893619	0.156396701778827	0.000888868718590257
1.411	-0.275365463500524	-0.28276049771836	-0.175110894014511	0.867218898837483	-0.323078475238129	0.146094601098695	0.206863360900476	0.521197592673905	0.156413159325313	0.00110973959046347
1.412	-0.275440559300878	-0.283041238411172	-0.175047264167714	0.867705528888481	-0.32325239083222	0.145983892313411	0.206991397486305	0.520345844770547	0.156428447384547	0.00133064908124853
1.413	-0.275515617951787	-0.283320979852277	-0.174983752445206	0.86819287047211	-0.323426325095277	0.145873434357802	0.207119145721116	0.519492537177739	0.156442568310087	0.00155159724396615
1.414	-0.275590634657654	-0.283599710412862	-0.174920353302025	0.868680908605964	-0.323600266109557	0.145763229413174	0.207246602468025	0.518637681891073	0.156455524868738	0.00177258413588132
1.415	-0.275665604712921	-0.283877418549068	-0.174857061087396	0.869169627462455	-0.323774201884148	0.145653279717512	0.2073737645849	0.517781290922891	0.15646732024276	0.00199360996773291
1.416	-0.275740523491413	-0.284154092865595	-0.174793870017781	0.869659010464025	-0.323948120267597	0.14554358766949	0.207500628849465	0.516923376229638	0.156477957847407	0.00221467514719518
1.417	-0.275815386539959	-0.284429722005283	-0.174730774148568	0.870149040228389	-0.324122008943119	0.145434155868362	0.207627191925951	0.51606394955317	0.156487441134725	0.00243578016815461
1.418	-0.275890189667013	-0.284704294476003	-0.174667767492511	0.870639698333717	-0.32429585550977	0.145324987088937	0.207753450424873	0.515203022329792	0.156495773627178	0.00265692547740362
1.419	-0.275964928868203	-0.284977798609687	-0.174604844220785	0.871130965073556	-0.324469647591451	0.145216084258106	0.207879400990066	0.514340605706622	0.15650295908906	0.0028781114396609
1.42	-0.276039600152209	-0.285250222632489	-0.174541998746229	0.871622819441123	-0.324643372918991	0.145107450509937	0.208005040353072	0.513476710571326	0.156509001648845	0.00309933834827691
1.421	-0.276114199515932	-0.285521554689581	-0.174479225633581	0.872115239409244	-0.32481701930632	0.144999089268058	0.208130365364318	0.512611347599022	0.156513905857222	0.00332060641694485
1.422	-0.276188723093722	-0.28579178281719	-0.174416519512496	0.872608202283162	-0.324990574478436	0.144891004184295	0.208255373012854	0.51174452733158	0.156517676660671	0.0035419158151159
1.423	-0.276263167272368	-0.286060894938559	-0.174353875128587	0.873101684839666	-0.325164025883035	0.144783198969656	0.208380060437637	0.510876260261457	0.156520319284495	0.00376326678592628
1.424	-0.276337528677175	-0.286328878861603	-0.174291287448207	0.873595663262193	-0.325337360657438	0.144675677337387	0.208504424979222	0.510006556898509	0.156521839152667	0.00398465977702037
1.425	-0.27641180410937	-0.286595722290066	-0.17422875169628	0.874090113082645	-0.325510565741391	0.144568443076875	0.208628464228304	0.509135427818047	0.156522241907703	0.00420609547449961
1.426	-0.276485990534023	-0.286861412879724	-0.174166263286475	0.874585009245551	-0.325683627991876	0.144461500112305	0.208752175970431	0.508262883733683	0.156521533410089	0.00442757474601525
1.427	-0.276560085074032	-0.287125938261667	-0.174103817732334	0.875080326254864	-0.325856534234059	0.144354852519557	0.208875558106155	0.507388935548285	0.156519719661002	0.00464909859810184
1.428	-0.27663408491684	-0.287389286002347	-0.174041410671767	0.875576038313092	-0.326029271294864	0.144248504536619	0.20899860867195	0.506513594297984	0.156516806755049	0.004870668110289
1.429	-0.276707987240733	-0.28765144356227	-0.173979037983184	0.876072119432333	-0.326201826009501	0.144142460546176	0.209121325927353	0.505636871094448	0.156512800891025	0.00509228433081118
1.43	-0.276781789322361	-0.287912398263256	-0.173916695878272	0.876568543487119	-0.326374185199503	0.14403672500482	0.209243708411321	0.504758777137227	0.156507708340556	0.0053139482737807
1.431	-0.276855488738264	-0.288172137243262	-0.173854380908863	0.877065284144081	-0.326546335652025	0.143931302322495	0.20936575492956	0.503879323676443	0.156501535367538	0.00553566098234133
1.432	-0.276929083431334	-0.288430647426594	-0.173792089952043	0.877562314741904	-0.326718264089021	0.143826196730045	0.209487464515692	0.502998521958491	0.156494288219836	0.00575742350140859
1.433	-0.277002571588177	-0.288687915551007	-0.173729820298615	0.878059608293805	-0.326889957212025	0.143721412207536	0.20960883643144	0.502116383241669	0.156485973193464	0.00597923674193827
1.434	-0.277075951485105	-0.288943928221971	-0.173667569806961	0.878557137640254	-0.327061401851176	0.143616952508848	0.209729870183059	0.501232918747624	0.156476596612118	0.00620110133221069
1.435	-0.277149221468841	-0.289198671945864	-0.173605336930266	0.879054875606258	-0.327232585071093	0.143512821198332	0.209850565504212	0.500348139519639	0.156466164735749	0.0064230175826117
1.436	-0.277222380079431	-0.289452133148287	-0.173543120560596	0.879552795040409	-0.327403494177981	0.143409021622489	0.209970922342182	0.499462056328153	0.156454683741372	0.0066449855523208
1.437	-0.277295426165968	-0.289704298172576	-0.173480919900694	0.880050868727276	-0.327574116665266	0.143305556880543	0.210090940837719	0.498574679672646	0.15644215972776	0.00686700510570628
1.438	-0.277368358894602	-0.289955153291351	-0.173418734552349	0.880549069257492	-0.327744440153378	0.143202429845177	0.210210621210537	0.497686019876795	0.156428598715294	0.00708907593677961
1.439	-0.277441177693495	-0.290204684786183	-0.173356564694746	0.881047368922963	-0.327914452436619	0.143099643165968	0.210329963577612	0.496796087225247	0.156414006717835	0.00731119759270223
1.44	-0.277513882199362	-0.290452879016791	-0.173294411121845	0.881545739628825	-0.328084141602591	0.142997199247532	0.210448967863528	0.495904892034288	0.156398389764838	0.00753336955276132
1.441	-0.277586472252708	-0.290699722412316	-0.173232275128788	0.882044152876353	-0.328253496055078	0.142895100284014	0.210567633851687	0.495012444643778	0.156381753795491	0.00775559135634702
1.442	-0.277658947962913	-0.290945201488573	-0.173170158450605	0.882542579824076	-0.328422504428775	0.142793348330565	0.210685961236555	0.49411875540462	0.156364104589373	0.00797786263853343
1.443	-0.27773130975974	-0.291189302946429	-0.173108063357683	0.883040991229632	-0.328591155485761	0.142691945383491	0.210803949643273	0.493223834676253	0.156345447776989	0.00820018304047494
1.444	-0.277803558333776	-0.291432013707851	-0.173045992730639	0.883539357231446	-0.328759438091057	0.142590893496376	0.210921598641163	0.492327692817175	0.156325788780088	0.00842255212622262
1.445	-0.27787569450779	-0.291673320813543	-0.1729839499592	0.884037647264101	-0.328927341327331	0.142490194868315	0.21103890765594	0.491430340218894	0.156305132631181	0.00864496938159756
1.446	-0.277947719137094	-0.291913211312021	-0.172921938755395	0.884535830259149	-0.329094854585753	0.142389851873338	0.211155875882729	0.490531787392696	0.156283483822755	0.008867434295571
1.447	-0.278019633052013	-0.29215167226134	-0.172859963080342	0.885033874929098	-0.329261967523929	0.142289867077118	0.211272502387875	0.48963204501538	0.156260846336805	0.00908994648220145
1.448	-0.278091436995404	-0.292388690858969	-0.172798027235375	0.885531749927462	-0.329428670039205	0.142190243207224	0.211388786258091	0.488731123911294	0.156237223803993	0.00931250576839002
1.449	-0.27816313155839	-0.292624254641743	-0.172736135996587	0.886029423858421	-0.329594952255173	0.14209098302644	0.211504726623682	0.487829035041838	0.156212619591654	0.00953511220640165
1.45	-0.278234717144883	-0.29285835166377	-0.172674294736274	0.886526865189106	-0.329760804437995	0.141992089188972	0.211620322630482	0.486925789529553	0.156187036727985	0.00975776598617786
1.451	-0.278306193922338	-0.293090970557041	-0.17261250945	0.887024042128358	-0.329926216981565	0.141893564216056	0.211735573455682	0.48602139871107	0.156160477834072	0.00998046728984074
1.452	-0.278377561778243	-0.293322100451187	-0.172550786594677	0.887520922556298	-0.330091180481792	0.141795410563418	0.21185047836385	0.485115874186749	0.156132945228019	0.0102032162075055
1.453	-0.278448820429522	-0.293551730866772	-0.172489132831953	0.888017474099867	-0.330255685731721	0.141697630652837	0.211965036754301	0.484209227828586	0.156104441109021	0.010426012732908
1.454	-0.278519969661592	-0.29377985165582	-0.172427554830935	0.888513664373636	-0.330419723691804	0.141600226819132	0.212079248182999	0.483301471808179	0.156074967643368	0.0106488567728198
1.455	-0.278591009480909	-0.29400645295371	-0.172366059210422	0.889009461243827	-0.33058328554967	0.141503201214272	0.212193112374429	0.482392618664161	0.156044526880037	0.0108717481236284
1.456	-0.278661940113325	-0.294231525136243	-0.17230465257875	0.889504832950582	-0.330746362773401	0.141406555786349	0.212306629216757	0.481482681280602	0.156013120630818	0.0110946863735809
1.457	-0.278732761910114	-0.294455058776942	-0.17224334162463	0.889999748124627	-0.330908947099587	0.141310292375925	0.212419798791197	0.480571672769536	0.155980750515454	0.0113176707833318
1.458	-0.278803475243983	-0.294677044558241	-0.172182133245544	0.890494175840498	-0.331071030494288	0.14121441279603	0.212532621469228	0.479659606381042	0.155947418100675	0.0115407002773009
1.459	-0.27887408055874	-0.294897473178001	-0.172121034611819	0.890988085764143	-0.331232605123097	0.141118918793047	0.21264509797858	0.478746495441365	0.155913124925766	0.0117637735458392
1.46	-0.278944578549933	-0.295116335344711	-0.172060053108311	0.891481448378078	-0.331393663390145	0.141023811952357	0.212757229355743	0.477832353289477	0.155877872414785	0.0119868891145634
1.461	-0.279014970218112	-0.295333621781627	-0.171999196190327	0.891974235178154	-0.331554198020134	0.140929093614385	0.212869016810096	0.47691719323298	0.155841661832488	0.0122100453027929
1.462	-0.279085256749712	-0.295549323165687	-0.171938471281842	0.892466418678154	-0.331714202091392	0.140834764816035	0.21298046158654	0.476001028520855	0.155804494390806	0.0124332401629915
1.463	-0.279155439393149	-0.295763430106912	-0.171877885814642	0.892957972198193	-0.331873669030222	0.140740826302573	0.213091564881224	0.475083872321659	0.155766371392153	0.0126564714926646
1.464	-0.279225519392015	-0.295975933162721	-0.171817447277367	0.893448869585053	-0.332032592650015	0.14064727858784	0.213202327810364	0.474165737658636	0.155727294203234	0.0128797368656234
1.465	-0.279295497941617	-0.296186822811095	-0.171757163177268	0.893939085066815	-0.332190967233423	0.140554121961774	0.213312751444607	0.47324663731992	0.15568726415169	0.0131030336308736
1.466	-0.279365376162873	-0.296396089446963	-0.171697040997614	0.894428593317681	-0.332348787571681	0.140461356423135	0.213422836847414	0.472326583852773	0.155646282530398	0.0133263589317737
1.467	-0.279435155127124	-0.296603723429044	-0.171637088221713	0.89491736955116	-0.33250604897497	0.140368981663896	0.213532585012388	0.471405589641334	0.155604350637984	0.0135497097907413
1.468	-0.279504835925475	-0.296809715127656	-0.171577312407531	0.895405389493515	-0.332662747289439	0.140276997222274	0.213641996763383	0.470483667015622	0.155561469799343	0.0137730832211513
1.469	-0.27957441972154	-0.297014054978417	-0.17151772120676	0.895892629291679	-0.332818878870541	0.140185402646174	0.213751072701706	0.469560828371493	0.155517641402043	0.013996476295281
1.47	-0.279643907724984	-0.2972167335388	-0.171458322223659	0.896379065350856	-0.332974440529948	0.140094197498813	0.21385981314536	0.468637086226515	0.155472866911711	0.0142198861203332
1.471	-0.279713301064843	-0.297417741537046	-0.171399122773508	0.89686467410424	-0.333129429480265	0.140003381384328	0.213968218083353	0.467712453177826	0.155427147837362	0.0144433097379034
1.472	-0.279782600662374	-0.297617069969084	-0.171340129786557	0.897349431938875	-0.333283843233551	0.139912954101308	0.214076287217205	0.466786941830676	0.155380485654956	0.0146667440461588
1.473	-0.279851807194923	-0.2978147102082	-0.171281349919829	0.89783331542221	-0.333437679466116	0.13982291574106	0.214184020016833	0.465860564720897	0.1553328817329	0.0148901858433691
1.474	-0.279920921085777	-0.298010654012442	-0.171222789619032	0.898316301561986	-0.333590935967305	0.139733266640453	0.214291415703953	0.464933334206174	0.155284337365481	0.0151136319410477
1.475	-0.279989942466925	-0.298204893477395	-0.171164455078247	0.898798367776735	-0.333743610691797	0.139644007332574	0.214398473217613	0.464005262366451	0.15523485387741	0.015337079170454
1.476	-0.280058871141345	-0.298397421012281	-0.171106352228406	0.899279491661205	-0.333895701742958	0.139555138589777	0.214505191265301	0.463076361006556	0.155184432636231	0.0155605242556875
1.477	-0.280127706550055	-0.298588229344933	-0.171048486744449	0.899759650828556	-0.334047207318638	0.139466661417664	0.214611568417931	0.462146641759065	0.155133075023056	0.015783963714451
1.478	-0.280196447746562	-0.298777311587198	-0.170990864104779	0.900238822954603	-0.334198125772731	0.139378576938939	0.214717603111159	0.461216116155172	0.155080782496767	0.0160073938382285
1.479	-0.280265093419225	-0.298964661293342	-0.170933489703139	0.900716985924176	-0.334348455654521	0.139290886331747	0.214823293576517	0.460284795594357	0.155027556702022	0.0162308106827101
1.48	-0.2803336420082	-0.299150272442158	-0.170876368884715	0.901194117923033	-0.334498195642058	0.139203590865242	0.214928637821039	0.45935269129218	0.154973399457088	0.016454210069366
1.481	-0.280402091914345	-0.299334139415787	-0.170819506858244	0.901670197482586	-0.334647344509419	0.139116691903048	0.215033633668288	0.458419814323938	0.154918312571345	0.0166775876229669
1.482	-0.280470441720768	-0.299516257016123	-0.170762908537928	0.902145203502759	-0.334795901094782	0.139030190851254	0.215138278847868	0.457486175790017	0.154862297734999	0.0169009388145125
1.483	-0.280538690263739	-0.299696620515742	-0.170706578390904	0.902619115190345	-0.334943864169238	0.138944089130522	0.215242571112233	0.456551786999712	0.154805356666532	0.0171242589662719
1.484	-0.280606836467671	-0.299875225713659	-0.170650520355767	0.903091911958677	-0.335091232364907	0.138858388146018	0.215346508302698	0.455616659577049	0.154747491325479	0.0173475432325038
1.485	-0.28067487915826	-0.30005206888145	-0.170594737866973	0.903563573431935	-0.335238004259698	0.138773089157999	0.21545008835472	0.454680805511892	0.154688703969533	0.0175707866011392
1.486	-0.280742817112338	-0.300227146616447	-0.170539233950071	0.904034079527625	-0.335384178447051	0.138688193096343	0.215553309303536	0.453744237160148	0.154628997055769	0.0177939839088838
1.487	-0.280810649264358	-0.300400455772695	-0.170484011309401	0.90450341045104	-0.33552975356816	0.138603700485224	0.215656169295443	0.452806967128815	0.154568373085819	0.0180171298534872
1.488	-0.280878374838749	-0.300571993447462	-0.170429072370566	0.904971546620999	-0.335674728386479	0.138519611511671	0.215758666595975	0.451869008113827	0.154506834573114	0.0182402190000371
1.489	-0.280945993379815	-0.300741756889047	-0.170374419319789	0.905438468609972	-0.335819101766333	0.138435926131057	0.215860799576082	0.450930372817935	0.154444384217277	0.0184632457716735
1.49	-0.281013504762979	-0.300909743368551	-0.170320054166311	0.905904157074542	-0.335962872500007	0.138352644143865	0.21596256662861	0.449991073936722	0.154381025085965	0.0186862044403578
1.491	-0.281080909169764	-0.301075950120182	-0.170265978753544	0.906368592712333	-0.336106039158207	0.138269765192221	0.216063966101046	0.449051124141566	0.154316760640729	0.0189090891190509
1.492	-0.281148207002324	-0.301240374358783	-0.170212194702856	0.906831756245442	-0.33624860006898	0.138187288676424	0.216164996372154	0.448110536014109	0.154251594664016	0.0191318937345537
1.493	-0.281215398781958	-0.301403013291654	-0.170158703357071	0.907293628335246	-0.33639055339516	0.138105213716391	0.21626565599949	0.447169321941012	0.154185531215891	0.0193546119758956
1.494	-0.281282485078297	-0.301563864072115	-0.170105505738455	0.907754189411724	-0.336531897211313	0.138023539247998	0.216365943780856	0.446227494038922	0.154118574699859	0.0195772372644516
1.495	-0.281349466510007	-0.301722923767175	-0.170052602500716	0.908213419496817	-0.336672629486718	0.137942264202002	0.21646585868871	0.445285064117807	0.154050729937262	0.0197997628091287
1.496	-0.281416343734731	-0.301880189409801	-0.169999993902458	0.908671298122995	-0.336812748038612	0.137861387628728	0.216565399761383	0.444342043610242	0.153982002141184	0.0200221816723309
1.497	-0.281483117262151	-0.302035658060369	-0.169947679868967	0.909127804367543	-0.336952250561664	0.137780908717205	0.216664566034523	0.443398443490003	0.15391239686148	0.0202444867215737
1.498	-0.281549787197964	-0.302189326750516	-0.169895660072477	0.909582916935146	-0.337091134688602	0.137700826801568	0.216763356483504	0.442454274260572	0.153841919981347	0.0204666704939705
1.499	-0.281616353208638	-0.302341192353318	-0.169843933907298	0.910036614222548	-0.337229397975818	0.137621141385604	0.216861769956749	0.441509545985674	0.153770577758646	0.0206887250871533
1.5	-0.28168281468648	-0.302491251533767	-0.169792500416754	0.910488874303867	-0.337367037762529	0.137541852166928	0.216959805185228	0.440564268295743	0.153698376867576	0.0209106421790459
1.501	-0.28174917088632	-0.302639500791294	-0.169741358257812	0.910939674819739	-0.337504051006327	0.13746295910945	0.217057460854766	0.439618450311881	0.153625324347004	0.0211324131907829
1.502	-0.281815421019938	-0.302785936495385	-0.169690505698874	0.911388992826903	-0.337640434324532	0.137384462525029	0.217154735594158	0.438672100489145	0.153551427456786	0.0213540294977351
1.503	-0.281881564345517	-0.302930554883993	-0.169639940656532	0.911836804687759	-0.337776184211391	0.137306363066907	0.217251627863649	0.437725226507531	0.153476693643146	0.0215754825806692
1.504	-0.281947600135149	-0.303073352046416	-0.169589660788687	0.912283086052913	-0.337911297120202	0.13722866162021	0.217348135879049	0.436777835322795	0.153401130655496	0.0217967640275696
1.505	-0.282013527512325	-0.303214323920937	-0.169539663555324	0.912727811924672	-0.338045769364728	0.137151359094912	0.217444257676764	0.435829933364578	0.15332474657121	0.0220178654305097
1.506	-0.28207934531709	-0.303353466357923	-0.169489946153987	0.913170956776229	-0.33817959700396	0.13707445622818	0.217539991301324	0.434881526725637	0.153247549685168	0.0222387783210504
1.507	-0.282145052104243	-0.303490775191522	-0.169440505479774	0.913612494662728	-0.338312775713607	0.136997953592462	0.217635334974856	0.433932621195367	0.153169548492232	0.022459494147767
1.508	-0.282210646228823	-0.303626246217277	-0.169391338246473	0.914052399201374	-0.338445300687695	0.136921851757	0.217730287145962	0.432983222237119	0.153090751798885	0.0226800042968145
1.509	-0.282276125922337	-0.303759875198756	-0.169342441159757	0.914490643457982	-0.3385771666796	0.13684615137374	0.217824846436914	0.432033335066153	0.153011168800552	0.022900300230282
1.51	-0.282341489364198	-0.303891658016971	-0.169293811017417	0.914927199907369	-0.33870836812353	0.136770853167482	0.217919011544213	0.431082964752581	0.152930809074219	0.0231203736196281
1.511	-0.282406734730046	-0.30402159079063	-0.169245444676941	0.915362040492937	-0.338838899205484	0.136695957892137	0.218012781184243	0.430132116189997	0.152849682571323	0.023340216296597
1.512	-0.282471860128616	-0.304149669865192	-0.16919733895003	0.915795136705953	-0.338968753891462	0.136621466231492	0.218106154159809	0.429180793943768	0.152767799646791	0.0235598200954687
1.513	-0.282536863473875	-0.304275891772824	-0.169149490565329	0.916226459579793	-0.339097925996363	0.136547378725897	0.218199129465775	0.428229002182968	0.152685171046343	0.0237791767537476
1.514	-0.282601742429437	-0.304400253184272	-0.169101896226908	0.916655979555791	-0.339226409235438	0.136473695809319	0.218291706310976	0.427276744797837	0.152601807852266	0.023998277911903
1.515	-0.282666494474032	-0.304522750824845	-0.169054552729042	0.917083666376108	-0.33935419713151	0.136400417874559	0.218383884071181	0.426324025512617	0.152517721494329	0.0242171151635711
1.516	-0.282731117010015	-0.304643381424349	-0.169007457015454	0.917509489113274	-0.339481282805762	0.136327545269036	0.218475662248877	0.425370847852177	0.152432923825053	0.0244356801238877
1.517	-0.282795607440703	-0.304762141752344	-0.168960606069737	0.917933416250912	-0.33960765886628	0.136255078229903	0.218567040447511	0.42441721505623	0.15234742717372	0.0246539644759754
1.518	-0.282859963269015	-0.304879028680552	-0.16891399672999	0.918355415715695	-0.339733317578002	0.136183016864874	0.218658018327907	0.423463130035588	0.152261244358906	0.0248719599407057
1.519	-0.282924182210111	-0.304994039201341	-0.168867625576008	0.918775454799131	-0.339858251198861	0.136111361247797	0.218748595578681	0.422508595352142	0.152174388666495	0.0250896581807045
1.52	-0.282988262206489	-0.305107170422039	-0.168821488916578	0.91919350001136	-0.339982452191992	0.13604011153677	0.21883877194164	0.421553613138134	0.152086873792042	0.0253070507093087
1.521	-0.283052201355681	-0.305218419562334	-0.168775582827273	0.919609517017552	-0.340105913234161	0.135969267995281	0.218928547261546	0.420598184944711	0.151998713819	0.0255241289365435
1.522	-0.283115997822695	-0.305327783920717	-0.168729903209761	0.920023470703921	-0.34022862713897	0.135898830926129	0.219017921509762	0.419642311625568	0.151909923255234	0.0257408843657863
1.523	-0.283179649765165	-0.30543526084708	-0.168684445874199	0.920435325287874	-0.340350586772758	0.135828800613734	0.219106894750239	0.418685993285891	0.151820517020815	0.0259573086825775
1.524	-0.283243155288805	-0.305540847756108	-0.168639206580689	0.920845044413322	-0.340471785028521	0.135759177295167	0.219195467094356	0.417729229247456	0.151730510350343	0.0261733936166373
1.525	-0.283306512391376	-0.305644542119028	-0.168594180999065	0.921252591201069	-0.340592214844189	0.135689961119429	0.219283638723216	0.416772018065163	0.15163991862436	0.0263891308075276
1.526	-0.283369718855629	-0.30574634142691	-0.168549364643893	0.921657928251907	-0.340711869171307	0.135621152182796	0.219371409902488	0.415814357629656	0.151548757137828	0.0266045118216583
1.527	-0.283432772179511	-0.305846243167555	-0.168504752841438	0.922061017639778	-0.340830740993733	0.135552750703646	0.219458780909398	0.414856245283625	0.151457040933207	0.0268195282361128
1.528	-0.283495669620123	-0.305944244827711	-0.16846034074295	0.922461820879382	-0.34094882347976	0.135484757194868	0.219545751976696	0.413897677866141	0.151364784825652	0.0270341717107832
1.529	-0.283558408256595	-0.306040343911999	-0.168416123356431	0.922860298885129	-0.341066110083831	0.135417172492398	0.219632323337015	0.41293865168441	0.151272003514029	0.0272484339961802
1.53	-0.283620984955428	-0.30613453797236	-0.16837209554454	0.923256412017854	-0.341182594517181	0.135349997632896	0.219718495323377	0.411979162505528	0.151178711593016	0.0274623068903104
1.531	-0.283683396259689	-0.306226824682015	-0.168328251967148	0.923650120191592	-0.341298270711458	0.135283233719449	0.219804268432997	0.411019205627403	0.151084923480464	0.0276757822891776
1.532	-0.283745638318659	-0.306317201981148	-0.16828458708942	0.924041382874257	-0.341413132798716	0.135216881930131	0.219889643288017	0.410058775974022	0.150990653373665	0.0278888523282169
1.533	-0.283807706951689	-0.306405668227575	-0.168241095368657	0.924430158970213	-0.341527175066297	0.135150943589807	0.219974620531419	0.409097868172241	0.150895915291378	0.0281015094022947
1.534	-0.283869597788346	-0.30649222222868	-0.168197771475667	0.924816406797967	-0.341640391965603	0.135085420134597	0.220059200761574	0.408136476601315	0.150800723202099	0.0283137460402088
1.535	-0.283931306350817	-0.306576863117497	-0.16815461035592	0.925200084223272	-0.341752778244646	0.135020313004533	0.220143384550599	0.407174595365419	0.150705091181816	0.0285255548266651
1.536	-0.283992828087735	-0.306659590198449	-0.168111607102973	0.925581148791083	-0.341864329064732	0.13495562357652	0.22022717248774	0.406212218201789	0.150609033486536	0.0287369284377708
1.537	-0.284054158419607	-0.306740402935948	-0.16806875679533	0.925959557822688	-0.341975039963829	0.134891353134777	0.220310565209099	0.405249338398247	0.150512564468459	0.0289478597461219
1.538	-0.284115292750651	-0.306819301080968	-0.16802605448728	0.92633526852984	-0.342084906750629	0.134827502879005	0.220393563430047	0.404285948751571	0.150415698436134	0.0291583419428483
1.539	-0.284176226439216	-0.30689628479023	-0.1679834953262	0.926708238110982	-0.342193925420038	0.134764073994202	0.22047616795912	0.403322041638975	0.150318449628902	0.029368368571059
1.54	-0.28423695483345	-0.306971354672398	-0.167941074649439	0.927078423792282	-0.342302092144891	0.134701067732447	0.220558379688813	0.402357609231693	0.150220832333639	0.0295779334282855
1.541	-0.284297473433732	-0.307044511749533	-0.167898787979273	0.927445782859302	-0.342409403346627	0.134638485501239	0.220640199614391	0.401392643688273	0.150122860959183	0.0297870304292121
1.542	-0.284357778084533	-0.307115757379009	-0.167856630905671	0.927810272733547	-0.342515855699201	0.134576328973363	0.220721628874292	0.40042713721744	0.15002454996901	0.0299956535768431
1.543	-0.284417865057943	-0.307185093233605	-0.167814598963136	0.928171851037313	-0.342621446064549	0.134514600052848	0.22080266873745	0.399461082072293	0.149925913842482	0.0302037970735544
1.544	-0.284477730960424	-0.307252521314987	-0.167772687646994	0.928530475595074	-0.342726171487864	0.134453300652174	0.220883320542155	0.398494470531905	0.149826967121372	0.0304114554118533
1.545	-0.284537372480599	-0.307318043940589	-0.167730892553096	0.92888610440277	-0.342830029242966	0.13439243254271	0.220963585672842	0.397527294921222	0.149727724414036	0.0306186233719045
1.546	-0.284596786172485	-0.307381663723681	-0.167689209486919	0.929238695589132	-0.342933016894101	0.134331997383512	0.221043465611924	0.396559547639543	0.149628200350017	0.0308252960065913
1.547	-0.284655968489247	-0.307443383551551	-0.16764763447233	0.92958820745461	-0.34303513238807	0.134271996805381	0.221122962031393	0.395591221062334	0.149528409527241	0.0310314686413412
1.548	-0.284714915957968	-0.307503206532762	-0.16760616368617	0.929934598607237	-0.343136374105494	0.134212432494485	0.221202076824894	0.394622307396442	0.149428366381413	0.0312371368891689
1.549	-0.284773625220622	-0.30756113592958	-0.16756479341459	0.930277828056938	-0.343236740807216	0.134153306281968	0.2212808119563	0.39365279868959	0.149328084992867	0.0314422966610873
1.55	-0.284832092929201	-0.307617175136781	-0.167523520163293	0.930617855247835	-0.343336231593781	0.134094620163309	0.221359169200588	0.392682686931164	0.149227579007445	0.03164694414377
1.551	-0.28489031565945	-0.307671327694445	-0.167482340834475	0.930954640090001	-0.343434845955899	0.134036376161178	0.22143715003901	0.391711964068562	0.149126861691318	0.0318510757897465
1.552	-0.28494828988446	-0.307723597319338	-0.167441252753961	0.931288142960584	-0.343532583816292	0.133978576116801	0.221514755764307	0.390740621948506	0.149025945992909	0.0320546883210323
1.553	-0.28500601194981	-0.307773987983257	-0.167400253516577	0.93161832465029	-0.343629445533439	0.13392122156511	0.221591987647351	0.389768652294862	0.148924844548981	0.0322577786759487
1.554	-0.285063478023462	-0.307822503949282	-0.167359340792089	0.931945146343189	-0.343725431966825	0.133864313760144	0.221668847062452	0.388796046728629	0.148823569634388	0.0324603439116197
1.555	-0.285120684070824	-0.307869149692951	-0.167318512259019	0.932268569726256	-0.34382054458643	0.133807853775238	0.221745335505652	0.387822796749455	0.148722133155403	0.0326623811426402
1.556	-0.285177625866618	-0.307913929778934	-0.167277765700005	0.932588557174444	-0.34391478546345	0.133751842562859	0.221821454530656	0.386848893694997	0.148620546736476	0.032863887529301
1.557	-0.285234298934827	-0.30795684878159	-0.167237099158062	0.932905071893291	-0.344008157123088	0.13369628098747	0.221897205707949	0.385874328763906	0.148518821770632	0.0330648602612112
1.558	-0.285290698444287	-0.307997911309391	-0.167196511067642	0.93321807792634	-0.344100662424075	0.13364116986695	0.221972590637023	0.384899093075467	0.14841696934761	0.0332652965039769
1.559	-0.285346819247209	-0.308037122079363	-0.167156000308508	0.933527540041882	-0.344192304574241	0.133586510015374	0.222047610958975	0.383923177711684	0.148315000189029	0.033465193340832
1.56	-0.285402656042638	-0.30807448592653	-0.167115566121531	0.933833423694189	-0.344283087246758	0.133532302309874	0.2221222683213	0.3829465737833	0.148212924783532	0.0336645478015772
1.561	-0.285458203492939	-0.308110007725499	-0.167075207924078	0.934135695166473	-0.344373014678298	0.133478547772798	0.22219656434534	0.381969272560578	0.148110753622496	0.0338633570180883
1.562	-0.285513456253004	-0.308143692243962	-0.167034925224403	0.934434321716132	-0.344462091630069	0.133425247607551	0.222270500644553	0.380991265631134	0.148008497251254	0.0340616183475633
1.563	-0.285568408941451	-0.308175544016544	-0.166994717665608	0.934729271552458	-0.344550323242894	0.133372403145615	0.222344078849127	0.380012544982329	0.147906166163838	0.0342593292899389
1.564	-0.285623056094094	-0.308205567349074	-0.166954585008354	0.935020513790181	-0.344637714942621	0.133320015747017	0.222417300635775	0.37903310298559	0.14780377077579	0.0344564873310932
1.565	-0.285677392223262	-0.3082337663995	-0.166914527052194	0.935308018574047	-0.344724272447875	0.133268086769405	0.222490167714335	0.378052932360646	0.14770132153904	0.0346530899791098
1.566	-0.285731412018405	-0.30826014520743	-0.166874543581522	0.935591757274441	-0.344810001829563	0.133216617620888	0.222562681691218	0.377072026126597	0.147598829085389	0.0348491349751021
1.567	-0.285785110467518	-0.308284707645668	-0.166834634289822	0.935871702537311	-0.344894909538952	0.133165609761946	0.222634843946092	0.376090377558785	0.147496304263419	0.0350446204394465
1.568	-0.285838482732904	-0.308307457365414	-0.166794798688026	0.936147828160679	-0.344979002346668	0.133115064604913	0.22270665567114	0.375107980225696	0.147393758089889	0.0352395448860471
1.569	-0.285891523996291	-0.308328397752488	-0.166755036086743	0.936420108982081	-0.345062287259352	0.133064983427952	0.222778118003505	0.374124828078831	0.147291201672222	0.0354339072224097
1.57	-0.285944229517808	-0.308347531825365	-0.166715345688672	0.936688520908261	-0.345144771488054	0.133015367366626	0.22284923213574	0.373140915521264	0.147188646109374	0.0356277067765846
1.571	-0.285996594759029	-0.308364862186975	-0.166675726713012	0.936953040948602	-0.345226462481422	0.132966217435372	0.222919999321978	0.372156237417796	0.147086102485559	0.0358209433130718
1.572	-0.286048615333506	-0.308380391173695	-0.1666361785025	0.937213647136684	-0.345307368002443	0.132917534590239	0.22299042077684	0.371170789077508	0.146983581956831	0.036013617034987
1.573	-0.286100286863887	-0.308394120996186	-0.166596700649267	0.937470318517072	-0.345387496163663	0.132869319858412	0.223060497625141	0.370184566268495	0.146881095737927	0.0362057285374506
1.574	-0.28615160495466	-0.308406053748988	-0.166557293044977	0.937723035304573	-0.345466855351941	0.132821574438948	0.223130230939035	0.369197565221975	0.146778654953748	0.0363972786618025
1.575	-0.286202565286151	-0.308416191504113	-0.166517955747647	0.937971779044914	-0.345545454071378	0.132774299689709	0.223199621722265	0.368209782564757	0.146676270526214	0.0365882683724687
1.576	-0.286253163691257	-0.308424536484312	-0.16647868878721	0.938216532660022	-0.345623300805345	0.132727497055367	0.223268670876545	0.367221215225493	0.146573953181935	0.0367786988157649
1.577	-0.28630339616598	-0.308431091105145	-0.166439492081565	0.938457280405622	-0.345700403994661	0.13268116801092	0.223337379238557	0.366231860389581	0.146471713488356	0.0369685714664826
1.578	-0.286353258873006	-0.30843585792482	-0.16640036543423	0.938694007786941	-0.345776772132522	0.13263531404005	0.22340574761359	0.36524171548937	0.146369561847048	0.0371578881679299
1.579	-0.286402748191745	-0.308438839601956	-0.166361308498575	0.938926701527706	-0.345852413860164	0.132589936626971	0.223473776771266	0.364250778193158	0.146267508444346	0.03734665104332
1.58	-0.286451860745489	-0.308440038795083	-0.166322320752123	0.939155349647863	-0.345927337982812	0.132545037215088	0.223541467436293	0.363259046434061	0.146165563174089	0.0375348623925162
1.581	-0.286500593251951	-0.308439458032975	-0.166283401546217	0.939379941592224	-0.34600155344906	0.132500617173403	0.223608820249137	0.362266518475057	0.14606373558273	0.0377225246515797
1.582	-0.286548942272376	-0.308437099685059	-0.166244550194747	0.939600468375088	-0.346075069319566	0.132456677871406	0.223675835709512	0.361273192947073	0.145962034871692	0.0379096403800774
1.583	-0.286596904165728	-0.308432966000319	-0.166205766044046	0.939816922668597	-0.346147894691382	0.132413220796577	0.223742514175952	0.360279068861261	0.145860469869153	0.038096212238857
1.584	-0.286644475300115	-0.308427059144199	-0.16616704846285	0.940029298668563	-0.346220038592625	0.132370247564816	0.223808855906284	0.359284145625144	0.14575904887808	0.0382822429817409
1.585	-0.286691652232907	-0.308419381245279	-0.166128396731756	0.940237591805261	-0.346291509940163	0.132327759878346	0.223874861060388	0.358288423110031	0.145657779545782	0.0384677354504506
1.586	-0.286738431688029	-0.308409934431323	-0.166089809869949	0.940441798607561	-0.346362317617565	0.13228575955004	0.223940529676347	0.357291901800509	0.145556668949182	0.0386526925635892
1.587	-0.286784810474933	-0.308398720853437	-0.166051286549113	0.940641916799937	-0.346432470580685	0.132244248580578	0.224005861673866	0.356294582945964	0.145455723809018	0.0388371173324723
1.588	-0.286830785518189	-0.308385742668049	-0.166012825181778	0.940837945434775	-0.346501977829528	0.132203229224336	0.224070856866788	0.355296468641714	0.145354950603538	0.0390210128848488
1.589	-0.286876353964706	-0.308371001910533	-0.165974424019727	0.941029884903371	-0.346570848262821	0.132162703954601	0.224135514959344	0.35429756184733	0.14525435551788	0.0392043824706353
1.59	-0.286921513234356	-0.308354500408263	-0.165936081137566	0.94121773678466	-0.346639090593019	0.132122675313177	0.224199835550791	0.353297866366004	0.14515394434352	0.0393872294643995
1.591	-0.286966260937522	-0.308336239858667	-0.165897794393128	0.94140150361843	-0.346706713379871	0.132083145768272	0.224263818179788	0.352297386837319	0.145053722469992	0.0395695573208274
1.592	-0.287010594769049	-0.308316221910871	-0.165859561507143	0.941581188830703	-0.346773725151365	0.132044117665683	0.224327462388683	0.351296128767413	0.144953694997804	0.0397513694380631
1.593	-0.287054512559317	-0.308294448177307	-0.165821380230097	0.941756796912453	-0.346840134521691	0.132005593217612	0.224390767731905	0.350294098559289	0.144853866830547	0.0399326690414087
1.594	-0.287098012390578	-0.308270920238983	-0.165783248415996	0.94192833366855	-0.346905950161294	0.131967574453889	0.224453733719483	0.349291303541298	0.144754242673749	0.0401134592003245
1.595	-0.28714109255998	-0.308245639607322	-0.165745163962405	0.942095806323702	-0.346971180680985	0.131930063182486	0.224516359794755	0.348287751976817	0.144654827053766	0.0402937428869884
1.596	-0.287183751476625	-0.308218607675966	-0.165707124744531	0.942259223466114	-0.347035834564685	0.131893061015988	0.224578645403902	0.347283452994741	0.144555624386225	0.0404735229911421
1.597	-0.287225987686531	-0.308189825750964	-0.165669128649278	0.942418594960197	-0.347099920119158	0.131856569411746	0.224640590070636	0.346278416540885	0.144456638994915	0.0406528023387483
1.598	-0.287267799970162	-0.308159295079564	-0.165631173647018	0.942573931917434	-0.347163445411849	0.131820589685778	0.224702193358094	0.34527265345163	0.144357875109231	0.0408315837102397
1.599	-0.287309187381333	-0.308127016783599	-0.165593257782094	0.942725246660364	-0.347226418258535	0.13178512300762	0.22476345479511	0.344266175451452	0.144259336918147	0.0410098698135275
1.6	-0.287350149214344	-0.30809299177853	-0.165555379122552	0.942872552679625	-0.347288846272165	0.13175017036477	0.224824373931173	0.343258994954655	0.144161028588065	0.0411876632242542
1.601	-0.287390684979592	-0.308057220752327	-0.165517535754789	0.943015864700933	-0.347350736901101	0.131715732522246	0.224884950463371	0.342251124912484	0.144062954216412	0.0413649663727074
1.602	-0.287430794454766	-0.308019704157164	-0.165479725852312	0.943155198760775	-0.34741209743	0.131681810068222	0.224945184308606	0.341242578857417	0.14396511784997	0.0415417816470245
1.603	-0.287470477708895	-0.307980442218301	-0.16544194777656	0.943290572126994	-0.347472934957858	0.131648403536981	0.225005075622676	0.340233371014337	0.143867523589355	0.0417181115125123
1.604	-0.287509734951901	-0.307939435013965	-0.165404200100653	0.943422003147333	-0.34753325633402	0.131615513474688	0.225064624754492	0.339223516389717	0.143770175686179	0.0418939585290179
1.605	-0.287548566288968	-0.307896682603319	-0.165366481545883	0.94354951113558	-0.347593068071324	0.131583140430228	0.225123832165361	0.338213030828668	0.143673078525187	0.0420693253332806
1.606	-0.287586971612932	-0.307852185106011	-0.165328790906344	0.943673116351921	-0.347652376315964	0.131551284979267	0.225182698420739	0.337201930961124	0.143576236476657	0.0422442146646146
1.607	-0.287624950706862	-0.307805942680714	-0.165291127000968	0.943792840094332	-0.347711186874908	0.131519947765805	0.225241224214563	0.336190234063022	0.143479653798027	0.0424186294196342
1.608	-0.287662503352128	-0.307757955492375	-0.165253488644525	0.943908704776891	-0.34776950523181	0.131489129441463	0.225299410351758	0.335177958017569	0.143383334742719	0.0425925727047426
1.609	-0.287699629303585	-0.307708223753545	-0.165215874608681	0.944020733934766	-0.347827336515828	0.131458830580079	0.225357257754115	0.334165121369655	0.143287283755102	0.0427660478609606
1.61	-0.287736328277731	-0.307656747771708	-0.165178283562876	0.944128952189605	-0.347884685448155	0.13142905174924	0.225414767499442	0.333151743307195	0.143191505480205	0.0429390584716101
1.611	-0.287772600028248	-0.307603527901221	-0.165140714010864	0.94423338509821	-0.347941556354939	0.131399793637962	0.225471940814054	0.332137843590203	0.143096004551655	0.0431116083320943
1.612	-0.287808444366663	-0.307548564469155	-0.165103164286723	0.944334058919406	-0.347997953271279	0.131371057039608	0.225528779018571	0.331123442523188	0.143000785399573	0.0432837013190559
1.613	-0.287843861042456	-0.307491857816656	-0.165065632635034	0.944431000521922	-0.348053880100461	0.131342842727361	0.225585283502856	0.330108561008635	0.142905852214862	0.0434553412323099
1.614	-0.287878849605035	-0.307433408393334	-0.165028117240087	0.94452423742845	-0.348109340754235	0.13131515134695	0.225641455745289	0.329093220665183	0.142811209042501	0.0436265317373976
1.615	-0.287913409459233	-0.307373216792727	-0.1649906161214	0.944613797760921	-0.348164339149262	0.131287983384662	0.225697297296414	0.328077443866343	0.142716859910471	0.0437972763902518
1.616	-0.287947540063486	-0.307311283775847	-0.164953127087455	0.944699710033996	-0.34821887912503	0.131261339185105	0.225752809695866	0.327061253624137	0.142622808800793	0.0439675786368783
1.617	-0.287981240964026	-0.307247610264272	-0.164915647905913	0.944782002978623	-0.348272964439519	0.131235218931582	0.225807994400215	0.326044673440991	0.142529059455833	0.0441374417244323
1.618	-0.288014511602265	-0.307182197250198	-0.164878176459143	0.944860705537807	-0.34832659881841	0.131209622603229	0.225862852781176	0.325027727272155	0.142435615241964	0.0443068685754319
1.619	-0.288047351198155	-0.307115045739728	-0.16484071068622	0.944935847026148	-0.34837978599443	0.131184549990916	0.225917386176451	0.324010439654074	0.142342479184785	0.0444758617335514
1.62	-0.288079758946874	-0.307046156760915	-0.164803248501908	0.945007457337443	-0.348432529759954	0.131160000769074	0.225971595953098	0.322992835893616	0.142249654131789	0.0446444234122665
1.621	-0.288111734351293	-0.306975531314756	-0.164765787817346	0.945075567002764	-0.348484833973916	0.13113597460592	0.22602548354541	0.321974942137486	0.142157142892468	0.0448125555890337
1.622	-0.288143277332887	-0.306903170272226	-0.164728326607045	0.94514020703151	-0.348536702380244	0.131112471270592	0.226079050453245	0.320956785335547	0.142064948235806	0.0449802600938739
1.623	-0.288174388093527	-0.306829074306416	-0.164690862968596	0.945201408723366	-0.348588138354111	0.131089490618438	0.226132298210022	0.319938393196749	0.14197307283791	0.0451475386476929
1.624	-0.288205067007124	-0.306753243856644	-0.16465339508501	0.945259203612537	-0.34863914482801	0.131067032462455	0.226185228329839	0.318919794142729	0.141881519314899	0.0453143928512398
1.625	-0.288235314654531	-0.306675679093018	-0.164615921165216	0.945313623494859	-0.348689724375159	0.13104509647436	0.226237842259038	0.317901017281809	0.141790290291805	0.0454808242483322
1.626	-0.288265131841081	-0.306596379902481	-0.164578439540182	0.945364700401617	-0.348739879294381	0.131023682148786	0.226290141363343	0.316882092399646	0.141699388357063	0.045646834424989
1.627	-0.288294519502071	-0.30651534585243	-0.164540948839111	0.945412466436898	-0.348789611656462	0.131002788798907	0.226342126975904	0.315863049924954	0.14160881584463	0.0458124249717898
1.628	-0.288323478624774	-0.306432576074422	-0.164503448055189	0.945456953562775	-0.348838923306456	0.130982415595298	0.226393800494495	0.314843920873955	0.141518574615998	0.0459775974100877
1.629	-0.288352010293484	-0.306348069221305	-0.164465936500778	0.94549819352142	-0.348887815804676	0.130962561672537	0.226445163458979	0.313824736818834	0.14142866611294	0.0461423531976006
1.63	-0.288380115700839	-0.306261823618992	-0.164428413730437	0.945536217904981	-0.348936290388951	0.13094322632705	0.226496217532058	0.312805529980879	0.14133909161597	0.0463066937354755
1.631	-0.288407795983914	-0.306173837405074	-0.164390879453508	0.945571058249132	-0.348984348024073	0.130924409196475	0.226546964399223	0.311786333394821	0.141249852352982	0.046470620352751
1.632	-0.288435052058295	-0.306084108477992	-0.16435333349757	0.945602746146595	-0.34903198949334	0.130906110233972	0.226597405752884	0.310767180947364	0.141160949379796	0.0466341342925765
1.633	-0.288461884596743	-0.305992634375551	-0.164315775843425	0.945631313379413	-0.349079215474104	0.130888329506054	0.226647543404211	0.309748107306207	0.141072383445801	0.0467972367071032
1.634	-0.288488294107433	-0.305899412243591	-0.16427820668078	0.945656791951893	-0.349126026565892	0.130871066974174	0.226697379329616	0.308729147849643	0.140984154930691	0.046959928632923
1.635	-0.288514281043914	-0.305804438933172	-0.164240626448013	0.945679214024198	-0.349172423322296	0.130854322357217	0.226746915600696	0.307710338575305	0.14089626379523	0.0471222109147116
1.636	-0.288539845818568	-0.305707711137808	-0.164203035839766	0.945698611934486	-0.349218406301603	0.130838095111996	0.226796154336822	0.306691715975393	0.140808709524401	0.047284084132424
1.637	-0.288564988701543	-0.305609225458788	-0.164165435842086	0.945715018346887	-0.349263976118897	0.130822384485893	0.226845097760331	0.305673316951354	0.140721491120098	0.0474455486252999
1.638	-0.288589709809148	-0.305508978428884	-0.164127827719682	0.945728466341021	-0.349309133564492	0.130807189570788	0.226893748328971	0.304655178835409	0.140634607214148	0.0476066046159942
1.639	-0.288614009255759	-0.305406966573622	-0.164090212837445	0.945738989380346	-0.34935387973391	0.130792509345689	0.226942108779224	0.303637339494387	0.140548056209521	0.0477672523578261
1.64	-0.288637887267336	-0.305303186490998	-0.164052592551612	0.945746621215914	-0.349398216035056	0.130778342762161	0.226990181951934	0.302619837432687	0.140461836308459	0.0479274922788253
1.641	-0.288661344093449	-0.30519763491934	-0.164014968320366	0.945751395724298	-0.349442144107342	0.130764688901092	0.227037970567761	0.301602711844603	0.140375945462202	0.0480873250786453
1.642	-0.288684379827291	-0.305090308823006	-0.163977341787024	0.945753346738706	-0.349485665775126	0.130751547085678	0.227085477149223	0.300586002594549	0.140290381340703	0.0482467516592132
1.643	-0.288706994336324	-0.304981205486608	-0.163939714685984	0.945752507980493	-0.349528783071899	0.130738916860203	0.227132704044641	0.299569750134578	0.140205141422484	0.048405772934844
1.644	-0.28872918731069	-0.304870322508883	-0.163902088731048	0.945748913058465	-0.349571498291842	0.130726797894903	0.227179653472866	0.298553995457988	0.140120223198368	0.0485643897511967
1.645	-0.288750958288598	-0.304757657634971	-0.163864465628671	0.945742595421513	-0.349613814009759	0.130715189869968	0.227226327578186	0.29753878016075	0.140035624254327	0.0487226029628538
1.646	-0.288772306657954	-0.304643208563202	-0.163826847134875	0.945733588245244	-0.349655733076132	0.130704092397964	0.227272728450248	0.296524146485377	0.139951342090659	0.0488804135177638
1.647	-0.288793231787935	-0.304526972936744	-0.163789235078827	0.945721924316439	-0.349697258666852	0.130693505059092	0.227318858074431	0.295510137221381	0.13986737386286	0.0490378225560769
1.648	-0.288813733268041	-0.304408948525046	-0.163751631377761	0.945707635970713	-0.34973839439039	0.130683427485425	0.227364718260133	0.294496795575081	0.139783716258244	0.0491948316012814
1.649	-0.288833811003368	-0.304289133397103	-0.163714038037443	0.945690755077355	-0.349779144334712	0.130673859385174	0.227410310618631	0.293484165133966	0.139700365478341	0.0493514426518413
1.65	-0.288853465065665	-0.304167525982643	-0.163676457157056	0.945671313032774	-0.349819512983807	0.130664800504603	0.227455636596051	0.292472289894485	0.139617317247579	0.0495076579430525
1.651	-0.288872695499035	-0.304044125074476	-0.163638891008135	0.945649340769737	-0.349859505091439	0.130656250583494	0.227500697508432	0.291461214325534	0.13953456689195	0.0496634795561748
1.652	-0.288891502282034	-0.30391892984994	-0.163601342141032	0.94562486877753	-0.349899125599501	0.130648209334849	0.227545494560931	0.290450983443206	0.139452109503561	0.0498189092242501
1.653	-0.288909885402287	-0.303791939891602	-0.163563813331416	0.94559792711131	-0.349938379608512	0.13064067644861	0.227590028849538	0.289441642835773	0.139369940099449	0.0499739483357936
1.654	-0.28892784490584	-0.303663155091527	-0.163526307346362	0.945568545412326	-0.349977272438607	0.130633651631997	0.227634301370883	0.28843323864565	0.139288053652889	0.050128597962327
1.655	-0.288945380889948	-0.303532575466328	-0.163488826743751	0.945536752930534	-0.350015809750927	0.130627134661148	0.227678313124013	0.28742581752403	0.139206444959949	0.0502828588784718
1.656	-0.288962493454829	-0.303400201026545	-0.163451373847622	0.945502578558043	-0.350053997587857	0.130621125343098	0.227722065248131	0.286419426531778	0.139125108440529	0.0504367315395599
1.657	-0.288979182642329	-0.303266031750472	-0.163413950871838	0.945466050925139	-0.350091842320735	0.130615623401025	0.22776555904838	0.285414113046292	0.13904403800304	0.0505902160199115
1.658	-0.288995448372934	-0.303130067633353	-0.163376560071363	0.945427198479369	-0.350129350630131	0.13061062845436	0.227808795952522	0.284409924749772	0.138963227023228	0.0507433120617427
1.659	-0.289011290340637	-0.302992308763045	-0.163339203839809	0.945386049436803	-0.350166529556812	0.130606140139851	0.227851777480074	0.283406909668026	0.13888266840809	0.0508960192056731
1.66	-0.289026707916685	-0.302852755391261	-0.163301884745976	0.945342631692177	-0.350203386588403	0.130602158262274	0.227894505192351	0.282405116194327	0.138802354659032	0.0510483368002288
1.661	-0.289041700165264	-0.302711407969457	-0.16326460548026	0.945296972817998	-0.350239929712439	0.130598682883811	0.227936980643434	0.281404593039763	0.138722277863273	0.0512002639559237
1.662	-0.289056265922585	-0.3025682671234	-0.163227368761782	0.945249100163443	-0.350276167331189	0.130595714323772	0.227979205351441	0.280405389105679	0.138642429699674	0.0513517996351047
1.663	-0.289070403807381	-0.302423333596083	-0.163190177304972	0.945199041044595	-0.350312108092761	0.130593253129481	0.228021180760136	0.279407553373828	0.138562801566638	0.0515029428349859
1.664	-0.28908411210641	-0.302276608213374	-0.163153033813655	0.945146822964562	-0.350347760874129	0.130591300075571	0.228062908259997	0.278411134900265	0.138483384724959	0.0516536927293912
1.665	-0.28909738865495	-0.302128091908308	-0.16311594097804	0.945092473693584	-0.350383134981129	0.130589856135013	0.22810438931092	0.277416182861364	0.138404170283281	0.0518040487125023
1.666	-0.289110230914191	-0.301977785778071	-0.163078901515349	0.945036021139206	-0.350418240292294	0.130588922380606	0.228145625479447	0.276422746531769	0.138325149053777	0.0519540103747029
1.667	-0.289122636185336	-0.301825691113079	-0.16304191822642	0.944977493117347	-0.350453087221632	0.130588499900366	0.228186618267923	0.275430875210575	0.138246311506841	0.0521035774788077
1.668	-0.289134601710697	-0.301671809430232	-0.16300499401007	0.944916917184427	-0.350487686740855	0.130588589809002	0.228227368940433	0.274440618220876	0.138167647911398	0.0522527499250895
1.669	-0.289146124620923	-0.301516142548704	-0.162968131836565	0.944854320587162	-0.350522050487201	0.130589193335139	0.228267878515814	0.27345202497893	0.138089148497098	0.0524015276995392
1.67	-0.289157201862975	-0.301358692618633	-0.162931334687597	0.944789730225207	-0.350556190721316	0.130590311871938	0.22830814785905	0.272465145036638	0.138010803545023	0.0525499108825271
1.671	-0.289167830200519	-0.30119946210708	-0.16289460545705	0.944723172609748	-0.350590120165287	0.130591946908477	0.228348177771766	0.271480028071435	0.137932603420174	0.0526978997008747
1.672	-0.289178006310005	-0.301038453863642	-0.162857946925882	0.944654673892707	-0.350623851936292	0.130594099920492	0.228387969015892	0.270496723782594	0.137854538567699	0.0528454945323294
1.673	-0.289187726909804	-0.300875671208804	-0.162821361861841	0.944584259876153	-0.35065739961085	0.130596772298729	0.228427522279263	0.269515281656791	0.13777659950999	0.0529926958660464
1.674	-0.289196988808234	-0.300711117899695	-0.162784853084197	0.944511955948937	-0.350690777344867	0.130599965319522	0.22846683818248	0.268535750723737	0.137698776830317	0.0531395042721761
1.675	-0.289205788853976	-0.300544798007907	-0.162748423433984	0.944437787054104	-0.350724000022509	0.130603680174123	0.228505917332994	0.267558179439033	0.137621061134788	0.0532859203774018
1.676	-0.289214123872671	-0.300376715831823	-0.162712075722317	0.944361777729245	-0.350757083347114	0.130607917995499	0.228544760278507	0.266582615687267	0.137543443027539	0.0534319448363547
1.677	-0.28922199064409	-0.300206875863854	-0.162675812688773	0.944283952190797	-0.350790043689196	0.130612679834138	0.228583367355521	0.265609106797062	0.137465913084905	0.0535775783127436
1.678	-0.289229385903566	-0.30003528279468	-0.162639636942277	0.944204334363512	-0.350822897694293	0.130617966661899	0.22862173868144	0.264637699476115	0.137388461815636	0.0537228214483797
1.679	-0.289236306354588	-0.299861941511138	-0.162603550852532	0.944122947747877	-0.350855661966545	0.130623779427644	0.2286598743331	0.263668439739773	0.137311079665347	0.0538676748435569
1.68	-0.289242748732839	-0.299686857010427	-0.162567556442845	0.944039815236285	-0.350888353022175	0.1306301191299	0.228697774461457	0.262701372954608	0.137233757050232	0.0540121390746603
1.681	-0.289248709893376	-0.299510034294349	-0.162531655384563	0.943954959079105	-0.350920987319268	0.130636986903169	0.228735439265492	0.26173654394472	0.13715648430432	0.0541562146853792
1.682	-0.289254186797049	-0.299331478336417	-0.162495849136806	0.94386840101025	-0.350953581150527	0.130644384078206	0.22877286891933	0.26077399700968	0.137079251574981	0.0542999021414526
1.683	-0.289259176359024	-0.299151194092736	-0.162460139046961	0.943780162375637	-0.350986150504071	0.130652312209062	0.228810063517804	0.259813775826364	0.13700204883883	0.0544432017969276
1.684	-0.289263675253352	-0.298969186530632	-0.162424526221414	0.943690264135607	-0.35101871106055	0.130660773089823	0.228847023114409	0.258855923340405	0.136924866061436	0.0545861139221654
1.685	-0.289267679802385	-0.298785460636671	-0.162389011359792	0.943598726793096	-0.351051278196997	0.13066976876285	0.228883747798893	0.257900481724026	0.136847693308257	0.0547286387944959
1.686	-0.289271186018134	-0.298600021367614	-0.162353594804118	0.943505570439038	-0.351083866875034	0.130679301549442	0.228920237653641	0.256947492418428	0.136770520662571	0.0548707767153943
1.687	-0.289274189716299	-0.298412873595603	-0.162318276727231	0.943410814962002	-0.351116491562993	0.130689374072779	0.228956492626866	0.255996996206476	0.136693338085433	0.0550125279251527
1.688	-0.289276686574717	-0.298224022068638	-0.16228305722374	0.943314480208824	-0.351149166258929	0.13069998923525	0.228992512502819	0.255049033262228	0.136616135396808	0.055153892606072
1.689	-0.289278672134934	-0.298033471357905	-0.162247936273118	0.943216586010691	-0.351181904524128	0.130711150188287	0.229028296987897	0.254103643188631	0.136538902371607	0.0552948709768797
1.69	-0.289280141806695	-0.297841225833362	-0.162212913714412	0.943117152228845	-0.351214719533003	0.130722860259161	0.229063845790532	0.253160865007468	0.13646162885781	0.0554354632799741
1.691	-0.289281090869936	-0.297647289693508	-0.162177989196174	0.94301619880057	-0.351247624184404	0.130735122847115	0.229099158644854	0.252220737102773	0.136384304815717	0.0555756696998561
1.692	-0.289281514481983	-0.29745166698876	-0.162143162078392	0.942913745637296	-0.351280631205063	0.130747941420724	0.229134235311079	0.251283297169243	0.13630692028501	0.0557154903812152
1.693	-0.289281407779754	-0.297254361643399	-0.162108431411455	0.942809812447102	-0.351313753183682	0.130761319543049	0.229169075580969	0.250348582129123	0.136229465401639	0.0558549255129766
1.694	-0.289280766084629	-0.297055377518752	-0.162073796012286	0.942704418651448	-0.351347002597122	0.130775260790105	0.22920367932061	0.249416627996137	0.136151930486463	0.0559939753536079
1.695	-0.289279585043909	-0.296854718438427	-0.162039254576469	0.942597583414158	-0.351380391884073	0.130789768659004	0.229238046530482	0.248487469752467	0.136074306126897	0.0561326402073075
1.696	-0.28927786057539	-0.296652388126132	-0.162004805730666	0.942489325668221	-0.351413933523626	0.130804846555935	0.229272177361745	0.247561141281567	0.135996583244055	0.0562709204106438
1.697	-0.289275588668292	-0.296448390152562	-0.161970448000869	0.942379664028347	-0.351447640058108	0.130820497878402	0.229306072125609	0.246637675337223	0.135918753167276	0.0564088162521804
1.698	-0.28927276521603	-0.296242727947603	-0.161936179798066	0.942268616616976	-0.3514815241021	0.130836726127247	0.22933973129925	0.245717103507879	0.135840807638144	0.0565463278002767
1.699	-0.289269386038678	-0.296035404860552	-0.161901999448774	0.942156200896474	-0.351515598407975	0.130853534894209	0.229373155421585	0.24479945617064	0.135762738693759	0.0566834548329528
1.7	-0.289265447079206	-0.295826424250432	-0.161867905254481	0.942042433570155	-0.351549875945162	0.130870927779657	0.229406344906545	0.243884762485986	0.135684538607053	0.0568201969620222
1.701	-0.289260944558073	-0.295615789526591	-0.161833895564204	0.94192733061835	-0.351584369894985	0.130888908398137	0.229439299946448	0.242973050406714	0.135606199998267	0.0569565538013656
1.702	-0.289255874923076	-0.295403504091952	-0.161799968781651	0.94181090736228	-0.351619093540179	0.130907480443616	0.229472020563071	0.242064346607806	0.135527715860473	0.0570925251045923
1.703	-0.289250234726262	-0.295189571298992	-0.161766123264589	0.941693178356966	-0.351654060109755	0.130926647702101	0.229504506674169	0.241158676361073	0.135449079377577	0.0572281109173642
1.704	-0.28924402063468	-0.294973994503808	-0.161732357229714	0.941574157201087	-0.351689282600021	0.130946413974275	0.229536758091313	0.240256063457843	0.135370283827834	0.0573633116903859
1.705	-0.289237229522493	-0.294756777107549	-0.161698668801354	0.941453856489064	-0.351724773614548	0.130966783014323	0.229568774508061	0.2393565302577	0.135291322709316	0.0574981282709297
1.706	-0.289229858515474	-0.29453792248937	-0.161665056140162	0.941332287948713	-0.351760545311741	0.130987758573515	0.229600555499175	0.238460097828029	0.135212189901852	0.0576325618117073
1.707	-0.289221905036062	-0.294317433943475	-0.161631517503587	0.941209462633162	-0.351796609437244	0.131009344467174	0.229632100528362	0.237566786013254	0.135132879722123	0.0577666137059892
1.708	-0.289213366889279	-0.294095314701233	-0.1615980512206	0.941085391018849	-0.351832977364698	0.131031544571993	0.229663408969619	0.236676613355718	0.135053386864527	0.0579002855798019
1.709	-0.28920424225979	-0.293871567963531	-0.161564655680912	0.940960082990284	-0.351869660110327	0.13105436276329	0.229694480096311	0.23578959699027	0.134973706256142	0.0580335792677971
1.71	-0.289194529522245	-0.29364619690748	-0.161531329331399	0.940833547742902	-0.351906668323855	0.131077802867395	0.229725313047441	0.234905752662951	0.134893832925408	0.0581664967336866
1.711	-0.289184227004767	-0.293419204690399	-0.161498070532776	0.940705793656995	-0.351944012256347	0.131101868685296	0.229755906842319	0.234025094823924	0.134813762041934	0.0582990400008281
1.712	-0.289173332937305	-0.293190594456005	-0.161464877343404	0.940576828276446	-0.351981701731099	0.131126564020284	0.229786260429089	0.233147636644838	0.134733489071587	0.0584312111574839
1.713	-0.28916184559646	-0.292960369328569	-0.161431747449892	0.940446658421176	-0.352019746141154	0.131151892638535	0.229816372679582	0.23227338992362	0.13465300981174	0.0585630123974915
1.714	-0.289149763416586	-0.2927285324167	-0.161398678250292	0.940315290347753	-0.352058154367513	0.13117785821929	0.229846242366189	0.23140236494656	0.134572320305227	0.0586944460151166
1.715	-0.289137084933876	-0.292495086884895	-0.161365666918349	0.940182729893107	-0.352096934650013	0.131204464343337	0.229875868247044	0.230534570425324	0.134491416803767	0.0588255142866978
1.716	-0.289123808643661	-0.292260036022909	-0.161332710371687	0.940048982474831	-0.352136094617499	0.131231714533935	0.229905249226565	0.229670013545379	0.134410295788825	0.058956219290828
1.717	-0.289109932881718	-0.292023383174416	-0.161299805270428	0.939914052967378	-0.352175641415779	0.13125961239112	0.229934384423374	0.228808700071626	0.13432895399998	0.0590865628683347
1.718	-0.289095455836463	-0.291785131563316	-0.16126694810891	0.939777945689022	-0.352215581734542	0.131288161752933	0.229963273092813	0.2279506344577	0.13424738847704	0.0592165467455176
1.719	-0.289080375682456	-0.291545284162493	-0.161234135298608	0.939640664520099	-0.352255921784401	0.131317366708942	0.229991914572062	0.227095819836335	0.134165596601768	0.0593461726129113
1.72	-0.289064690642509	-0.291303843676127	-0.161201363191182	0.93950221305249	-0.352296667341386	0.131347231435911	0.230020308369967	0.226244257853171	0.134083576176141	0.059475442075189
1.721	-0.289048398901323	-0.291060812607671	-0.161168628051996	0.939362594730628	-0.352337823804102	0.131377760003485	0.230048454277165	0.225395948559123	0.134001325530464	0.0596043566116459
1.722	-0.2890314985424	-0.290816193304603	-0.161135926059991	0.939221812844261	-0.352379396200776	0.131408956270435	0.230076352374356	0.224550890513449	0.133918843539075	0.0597329176700047
1.723	-0.289013987630282	-0.290569987941619	-0.161103253403722	0.939079870368162	-0.352421389165328	0.131440823837921	0.230104002949122	0.223709080959112	0.133836129578297	0.0598611267757583
1.724	-0.288995864327889	-0.290322198542456	-0.161070606361442	0.938936769840324	-0.352463806961945	0.131473365996945	0.230131406372875	0.222870515859654	0.13375318356938	0.0599889854968466
1.725	-0.288977126955978	-0.290072827062032	-0.161037981237045	0.938792513350891	-0.352506653615414	0.131506585767353	0.230158563012163	0.222035189798833	0.133670006050281	0.0601164953689658
1.726	-0.288957774028061	-0.289821875450324	-0.161005374272551	0.938647102588844	-0.352549933080836	0.131540486019378	0.230185473197824	0.221203095912971	0.133586598120149	0.0602436579352381
1.727	-0.288937804253651	-0.28956934567945	-0.160972781698789	0.938500538904276	-0.352593649431863	0.131575069489964	0.230212137236543	0.220374225930353	0.133502961320303	0.0603704748259342
1.728	-0.288917216475931	-0.289315239750684	-0.160940199797763	0.938352823365773	-0.352637807035683	0.131610338720603	0.230238555470126	0.219548570263505	0.13341909767232	0.0604969477693411
1.729	-0.288896009608347	-0.289059559680131	-0.160907624886409	0.938203956777943	-0.352682410587115	0.131646296042416	0.230264728319808	0.218726118044166	0.133335009844281	0.0606230785554347
1.73	-0.288874182691786	-0.288802307482832	-0.160875053352674	0.938053939618164	-0.352727465037774	0.131682943586873	0.230290656238152	0.21790685702612	0.133250701202232	0.0607488690090609
1.731	-0.288851735017796	-0.288543485214048	-0.160842481756991	0.937902771928681	-0.352772975546262	0.131720283261103	0.230316339612577	0.217090773459801	0.133166175690938	0.0608743210058671
1.732	-0.288828666142364	-0.288283095060956	-0.160809906952535	0.93775045325321	-0.352818947438697	0.13175831669082	0.230341778723729	0.216277852084006	0.133081437715971	0.0609994364954852
1.733	-0.28880497577	-0.288021139392599	-0.160777326163273	0.937596982645719	-0.352865386149251	0.131797045225652	0.230366973789124	0.215468076234012	0.132996492111164	0.0611242174710425
1.734	-0.288780663618931	-0.287757620761852	-0.160744736889109	0.937442358757414	-0.352912297190558	0.131836469996874	0.230391925025695	0.214661427966657	0.132911344069456	0.0612486658965838
1.735	-0.288755729380243	-0.287492541931159	-0.160712136704997	0.937286579953751	-0.35295968615101	0.131876591835364	0.230416632706131	0.213857888145246	0.132825999038431	0.0613727836251943
1.736	-0.288730172804377	-0.287225905927633	-0.160679523154606	0.937129644288019	-0.353007558623524	0.131917411068571	0.230441097280197	0.213057436556049	0.132740462702543	0.0614965723714481
1.737	-0.28870399385215	-0.286957716060138	-0.160646893748741	0.936971549313441	-0.353055920081826	0.131958927436325	0.230465319528088	0.212260052045022	0.132654740987485	0.0616200337658589
1.738	-0.288677192784344	-0.286687975836469	-0.160614245923174	0.936812291978333	-0.353104775869398	0.13200114014743	0.230489300580608	0.211465712539585	0.132568840022259	0.0617431693949089
1.739	-0.288649770113541	-0.286416688852963	-0.160581576987621	0.936651868739208	-0.353154131292212	0.132044047962113	0.230513041796248	0.210674395056146	0.132482766115391	0.0618659807740098
1.74	-0.288621726492633	-0.286143858793834	-0.160548884221382	0.936490275746097	-0.353203991610304	0.132087649292575	0.230536544673295	0.209886075858782	0.132396525744252	0.0619884693036286
1.741	-0.288593062596807	-0.28586948951675	-0.160516164996644	0.936327508918165	-0.353254361897873	0.132131942311628	0.230559810841448	0.209100730579724	0.132310125543739	0.0621106362801838
1.742	-0.288563779001634	-0.28559358508116	-0.160483416749254	0.936163563902439	-0.353305246924581	0.132176924993203	0.230582842021168	0.208318334120475	0.132223572345891	0.0622324829650201
1.743	-0.288533876142968	-0.285316149671093	-0.16045063685931	0.935998436024017	-0.353356651145654	0.132222595024882	0.230605639963228	0.207538860554371	0.132136873291787	0.0623540106181977
1.744	-0.288503354414287	-0.285037187536765	-0.16041782257536	0.935832120320537	-0.353408578766868	0.132268949677488	0.230628206458984	0.206762283215624	0.132050035935893	0.0624752204707719
1.745	-0.288472214319003	-0.284756703030452	-0.16038497104782	0.935664611653691	-0.353461033797656	0.132315985766768	0.230650543421407	0.205988574834019	0.131963068243347	0.0625961136982844
1.746	-0.288440456527556	-0.284474700624693	-0.160352079411906	0.935495904815898	-0.353514020072527	0.13236369965568	0.230672653000426	0.205217707577467	0.131875978509608	0.0627166914115602
1.747	-0.28840808173977	-0.284191184858972	-0.160319144831253	0.935325994595982	-0.353567541340657	0.132412087256806	0.230694537672699	0.20444965300124	0.131788775330485	0.062836954676392
1.748	-0.288375090475461	-0.283906160282325	-0.160286164531334	0.935154875807455	-0.353621601442556	0.132461144095386	0.230716200232278	0.203684381948533	0.131701467651197	0.0629569045667762
1.749	-0.288341483025746	-0.283619631426515	-0.160253135892536	0.934982543268573	-0.353676204418396	0.132510865357746	0.23073764369509	0.202921864479717	0.131614064829898	0.06307654217002
1.75	-0.288307259539001	-0.283331602854904	-0.160220056506985	0.934808991695628	-0.353731354457854	0.132561245875435	0.230758871217226	0.202162069935313	0.13152657667833	0.0631958685303304
1.751	-0.288272420082098	-0.283042079282682	-0.160186924082751	0.934634215543246	-0.353787055802674	0.132612280118493	0.230779886109298	0.201404967122076	0.131439013451496	0.0633148846083508
1.752	-0.288236964685559	-0.282751065628625	-0.160153736355397	0.934458209002473	-0.353843312804143	0.132663962240369	0.230800691905626	0.200650524428521	0.131351385745882	0.0634335912372376
1.753	-0.288200893397938	-0.282458566956976	-0.160120491097157	0.934280966228931	-0.353900130128515	0.132716286152328	0.230821292364265	0.199898709818341	0.131263704342335	0.0635519890841553
1.754	-0.288164206365548	-0.282164588404729	-0.160087186130605	0.934102481490219	-0.353957512837011	0.132769245527183	0.230841691394889	0.199149490839538	0.131175980141862	0.0636700787035325
1.755	-0.288126903990026	-0.281869135137568	-0.160053819363899	0.933922749023027	-0.354015466257818	0.132822833734929	0.230861893036645	0.198402834643607	0.131088224221925	0.0637878606169439
1.756	-0.288088987031012	-0.281572212345604	-0.160020388848972	0.933741762810749	-0.354073995854785	0.132877043836239	0.230881901506722	0.197658707968183	0.131000447835333	0.0639053353107106
1.757	-0.288050456503212	-0.281273825280751	-0.159986892883358	0.933559516502042	-0.354133107167593	0.132931868644602	0.230901721234588	0.196917077178791	0.130912662266555	0.064022503198753
1.758	-0.288011313502813	-0.280973979315951	-0.159953330119568	0.933376003465536	-0.354192805780003	0.132987300814397	0.230921356861846	0.196177908396815	0.13082487870909	0.0641393646433528
1.759	-0.287971559148287	-0.280672680010763	-0.159919699523563	0.933191216873488	-0.354253097401039	0.133043332950294	0.230940813222921	0.195441167625046	0.130737108320749	0.0642559200204365
1.76	-0.2879311946354	-0.280369933166013	-0.159886000249104	0.93300514973608	-0.354313988003723	0.133099957709887	0.230960095288365	0.194706820828029	0.130649362350441	0.0643721697824518
1.761	-0.287890221316632	-0.280065744831014	-0.159852231549936	0.932817794882731	-0.354375483770758	0.133157167866033	0.230979208111787	0.193974833976039	0.13056165216503	0.0644881145502763
1.762	-0.287848640706026	-0.27976012122684	-0.15981839271672	0.93262914488924	-0.354437590899999	0.133214956291605	0.230998156812685	0.193245173093657	0.130473989211926	0.0646037551906828
1.763	-0.28780645444112	-0.279453068662335	-0.159784483000964	0.932439192053167	-0.354500315522229	0.133273315863828	0.231016946530163	0.192517804316797	0.130386385046997	0.0647190927486402
1.764	-0.287763664374643	-0.279144593542434	-0.159750501485099	0.932247928552364	-0.354563663719848	0.133332239411347	0.231035582382343	0.191792693893416	0.130298851434651	0.0648341282750624
1.765	-0.287720272769338	-0.278834702401985	-0.159716446988916	0.93205534664814	-0.354627641525559	0.133391719777684	0.231054069528697	0.191069808187675	0.130211400432686	0.0649488627472149
1.766	-0.287676282383168	-0.278523401893317	-0.159682318109965	0.931861438735522	-0.354692254935789	0.133451749909891	0.231072413243376	0.190349113820302	0.130124044425982	0.0650632971469122
1.767	-0.287631696412417	-0.278210698754776	-0.15964811330632	0.931666197324945	-0.354757509953217	0.133512322909557	0.231090618872773	0.189630577860227	0.130036796139087	0.0651774325468303
1.768	-0.287586518437071	-0.277896599747847	-0.15961383088922	0.931469615090285	-0.35482341251373	0.133573431993876	0.231108691757505	0.188914167886317	0.129949668642439	0.0652912701023407
1.769	-0.287540752438191	-0.277581111546803	-0.159579468979281	0.93127168493143	-0.354889968295674	0.133635070371979	0.231126637225739	0.188199851946348	0.129862675280094	0.0654048110066289
1.77	-0.287494402814374	-0.27726424065325	-0.159545025598024	0.931072400008063	-0.354957182654785	0.133697231213723	0.231144460615443	0.187487598556069	0.129775829468594	0.0655180564503171
1.771	-0.287447474297545	-0.276945993378209	-0.159510498902034	0.930871753789208	-0.35502506071455	0.133759907749082	0.231162167274411	0.186777376752872	0.129689144509338	0.0656310075985253
1.772	-0.287399971800894	-0.276626375844091	-0.159475887398183	0.930669740158311	-0.355093607395259	0.133823093323512	0.231179762566864	0.186069156132985	0.129602633606951	0.0657436656208708
1.773	-0.287351900382474	-0.276305393983037	-0.15944118996251	0.930466353543712	-0.355162827391252	0.133886781305733	0.231197251906661	0.185362906858987	0.12951631008036	0.0658560317222046
1.774	-0.287303265353542	-0.27598305353098	-0.159406405670006	0.930261588916728	-0.355232725197843	0.133950964956117	0.23121464078416	0.184658599650277	0.129430187517984	0.0659681071089498
1.775	-0.287254072329706	-0.275659359992757	-0.159371533672599	0.930055441659774	-0.355303305141181	0.134015637473585	0.231231934786054	0.18395620574466	0.129344279669473	0.0660798929718189
1.776	-0.287204327204463	-0.275334318621565	-0.159336573224397	0.929847907565943	-0.355374571411039	0.134080792176741	0.23124913960469	0.183255696847393	0.129258600258458	0.0661913905232677
1.777	-0.287154036184574	-0.275007934506141	-0.159301523718729	0.929638983029043	-0.355446528079884	0.134146422586139	0.231266260948867	0.182557045125499	0.12917316300193	0.0663026009586665
1.778	-0.287103205835896	-0.27468021267656	-0.15926638464794	0.929428665220546	-0.35551917905871	0.134212522432421	0.231283304360697	0.181860223270628	0.12908798172214	0.0664135253324627
1.779	-0.287051843021387	-0.274351158072153	-0.159231155545646	0.929216952136597	-0.355592528053892	0.134279085679972	0.231300275115271	0.181165204583362	0.129003070357519	0.0665241645468419
1.78	-0.286999954766526	-0.274020775485381	-0.159195835970018	0.929003842529544	-0.355666578577044	0.134346106516593	0.231317178320201	0.180471963038172	0.128918442908221	0.0666345194694321
1.781	-0.286947548186188	-0.273689069619588	-0.159160425453922	0.928789335789034	-0.355741333962836	0.134413579346334	0.231334019098171	0.179780473354891	0.128834113381693	0.0667445909520037
1.782	-0.286894630551142	-0.273356045139995	-0.159124923407141	0.928573431865405	-0.355816797326316	0.134481498810995	0.231350802657345	0.179090711066596	0.128750095810399	0.0668543797298575
1.783	-0.286841209422161	-0.273021706630704	-0.159089329056354	0.928356131277567	-0.355892971500615	0.134549859761489	0.231367534234394	0.178402652505782	0.128666404326607	0.0669638863828625
1.784	-0.286787292711145	-0.272686058551745	-0.159053641422755	0.928137435194517	-0.355969859087681	0.134618657218205	0.231384219042422	0.177716274736554	0.128583053129239	0.067073111357691
1.785	-0.286732888623299	-0.272349105254336	-0.159017859385534	0.927917345527857	-0.356047462598459	0.134687886400984	0.231400862295214	0.177031555553783	0.128500056321972	0.067182054996798
1.786	-0.28667800557656	-0.272010851048796	-0.158981981895587	0.927695864907593	-0.356125784527293	0.13475754275508	0.231417469249514	0.176348473534178	0.128417427801667	0.067290717606485
1.787	-0.286622652180543	-0.271671300311449	-0.158946008157556	0.927472996497896	-0.356204827317403	0.134827621939367	0.231434045207935	0.175667008051727	0.128335181296662	0.0673990995049316
1.788	-0.286566837239199	-0.271330457529054	-0.158909937567416	0.927248743816625	-0.356284593281444	0.134898119835268	0.231450595507388	0.174987139293411	0.128253330440298	0.0675072010044622
1.789	-0.286510569716641	-0.270988327207808	-0.158873769530505	0.927023110783876	-0.356365084575652	0.134969032530535	0.231467125493014	0.174308848326882	0.128171888736663	0.0676150224195099
1.79	-0.286453858635546	-0.270644913754568	-0.158837503397498	0.926796101969432	-0.356446303267627	0.135040356247975	0.231483640456889	0.173632117203791	0.128090869474466	0.0677225641469078
1.791	-0.286396712979004	-0.270300221465711	-0.158801138528774	0.926567722747606	-0.356528251407829	0.135112087306705	0.231500145603023	0.172956929045885	0.128010285696332	0.0678298267422416
1.792	-0.286339141692892	-0.269954254634782	-0.158764674402545	0.926337979199248	-0.356610931051105	0.135184222164428	0.231516646065142	0.172283268054017	0.127930150176293	0.0679368108860585
1.793	-0.28628115369392	-0.269607017670002	-0.158728110663374	0.926106877899443	-0.356694344223817	0.135256757497205	0.231533146897518	0.171611119461496	0.127850475420326	0.068043517234973
1.794	-0.286222757834796	-0.269258515111563	-0.158691447066136	0.925874425802923	-0.356778492873595	0.13532969026545	0.231549653033547	0.170940469472103	0.12777127378772	0.0681499462828215
1.795	-0.286163962964857	-0.26890875162236	-0.158654683466697	0.925640630315093	-0.35686337891882	0.135403017776954	0.231566169283722	0.170271305133066	0.12769255758297	0.0682560982899311
1.796	-0.286104778058965	-0.268557732042448	-0.15861781990871	0.92540549946798	-0.356949004368806	0.135476737737149	0.231582700370703	0.169603614145498	0.127614338947655	0.0683619732093475
1.797	-0.286045212251719	-0.268205461401412	-0.158580856644981	0.925169042034825	-0.35703537136559	0.135550848208577	0.23159925094318	0.168937384789757	0.127536629715937	0.0684675706142352
1.798	-0.285985274762194	-0.267851944883063	-0.158543794071476	0.924931267533985	-0.357122482122418	0.135625347513316	0.231615825506762	0.168272606053915	0.127459441425944	0.0685728897437846
1.799	-0.285924974801423	-0.267497187865602	-0.158506632715013	0.924692186182306	-0.357210338853263	0.13570023415896	0.231632428290795	0.16760926778417	0.12738278543745	0.0686779296796614
1.8	-0.285864321549998	-0.267141195951876	-0.158469373273384	0.92445180883531	-0.357298943758052	0.135775506753661	0.231649063210318	0.166947360697307	0.12730667303449	0.0687826894945968
1.801	-0.285803324211756	-0.266783974888254	-0.158432016606302	0.924210146988897	-0.357388299034365	0.135851163924388	0.231665734001287	0.166286876318065	0.127231115484368	0.0688871682557866
1.802	-0.285741992050377	-0.266425530489651	-0.158394563696062	0.923967212917238	-0.357478406858929	0.135927204302841	0.231682444362216	0.16562780690819	0.127156124060936	0.0689913649440228
1.803	-0.285680334408697	-0.266065868655423	-0.158357015612622	0.923723019899873	-0.357569269329189	0.136003626577221	0.231699197955448	0.164970145365264	0.127081710025469	0.0690952784280043
1.804	-0.285618360759661	-0.265704995398192	-0.158319373522347	0.923477582358476	-0.357660888395513	0.136080429585347	0.231715998345701	0.164313885174939	0.127007884628835	0.0691989075391067
1.805	-0.285556080699644	-0.265342916817589	-0.158281638736204	0.92323091572621	-0.357753265806574	0.136157612379288	0.231732848959776	0.163659020461122	0.126934659190871	0.0693022511459788
1.806	-0.285493503846841	-0.264979639031903	-0.158243812644733	0.922983036188214	-0.357846403126617	0.136235174213601	0.231749753058429	0.1630055459951	0.126862045164025	0.0694053081343443
1.807	-0.28543063970547	-0.264615168130072	-0.158205896563022	0.922733960624451	-0.357940301804011	0.136313114547373	0.231766713783326	0.16235345715742	0.126790054089894	0.0695080773658733
1.808	-0.285367497532897	-0.264249510210196	-0.158167891635367	0.922483706778992	-0.358034963126627	0.13639143309976	0.231783734306713	0.161702749961366	0.126718697485103	0.0696105577402244
1.809	-0.285304086295902	-0.263882671445203	-0.158129798793726	0.922232293397942	-0.358130388106363	0.136470129849263	0.231800817915825	0.161053421061846	0.126647986740715	0.0697127483053537
1.81	-0.285240414741013	-0.263514658099526	-0.158091618762679	0.921979740184258	-0.358226577440827	0.13654920495663	0.231817967931551	0.160405467687387	0.126577933069381	0.0698146482582932
1.811	-0.28517649142666	-0.263145476543204	-0.158053352125558	0.921726067617571	-0.35832353151156	0.13662865874866	0.231835187574038	0.159758887601589	0.126508547444155	0.0699162568114284
1.812	-0.285112324638407	-0.262775133283228	-0.158014999425582	0.921471296788359	-0.358421250402348	0.1367084918132	0.231852479878698	0.159113679129379	0.126439840488448	0.0700175730530421
1.813	-0.285047922327681	-0.262403635002872	-0.157976561262537	0.921215449395781	-0.358519733907107	0.136788705052827	0.23186984770571	0.15846984116127	0.126371822380694	0.0701185959083272
1.814	-0.284983292183101	-0.262030988599089	-0.15793803835452	0.920958547870663	-0.358618981474451	0.136869299653956	0.231887293818329	0.157827373035462	0.126304502842608	0.0702193241680759
1.815	-0.284918441742723	-0.261657201166587	-0.157899431567895	0.920700615451367	-0.35871899220545	0.136950277098069	0.231904820915282	0.157186274359386	0.126237891132329	0.0703197565245748
1.816	-0.28485337841558	-0.261282279947746	-0.157860741896595	0.920441676164329	-0.358819764927936	0.137031639168982	0.231922431598332	0.156546544971402	0.126171995979937	0.0704198916202723
1.817	-0.284788109402942	-0.26090623230345	-0.157821970422724	0.920181754769487	-0.358921298230046	0.137113387874726	0.231940128353818	0.15590818504585	0.126106825630211	0.0705197280643933
1.818	-0.284722641607987	-0.260529065691195	-0.157783118329676	0.919920876670535	-0.359023590472164	0.137195525358485	0.231957913551173	0.155271195206897	0.126042388020304	0.0706192643847064
1.819	-0.284656981599655	-0.260150787669654	-0.157744186909422	0.919659067776749	-0.359126639846781	0.137278053850872	0.231975789429136	0.15463557655621	0.125978690842432	0.0707184990451701
1.82	-0.284591135605374	-0.259771405958783	-0.157705177504365	0.919396354406699	-0.359230444494899	0.137360975660953	0.231993758118512	0.15400133059046	0.125915741442714	0.0708174305959479
1.821	-0.284525109538095	-0.259390928471328	-0.157666091475535	0.919132763257921	-0.359335002589698	0.137444293202209	0.2320118217213	0.153368459179708	0.12585354673456	0.070916057804312
1.822	-0.284458909117077	-0.259009363226654	-0.157626930237861	0.918868321382315	-0.359440312241726	0.137528009067357	0.232029982324981	0.152736964676538	0.125792113197002	0.0710143796321039
1.823	-0.284392540010595	-0.258626718182719	-0.157587695279368	0.918603056190102	-0.359546371294905	0.137612126126748	0.232048241923161	0.152106849957803	0.125731446928416	0.0711123951036798
1.824	-0.284326007888069	-0.25824300111177	-0.157548388154078	0.91833699544135	-0.359653177202222	0.137696647541579	0.232066602418848	0.151478118364995	0.125671553691006	0.0712101031991245
1.825	-0.284259318388172	-0.257858219607601	-0.157509010454718	0.918070167152746	-0.359760727020074	0.137781576656186	0.232085065729259	0.150850773680995	0.12561243890447	0.0713075028238801
1.826	-0.284192477007041	-0.257472381186638	-0.157469563804499	0.91780259950876	-0.359869017457485	0.137866916858778	0.232103633826688	0.150224820103606	0.125554107696875	0.0714045928095122
1.827	-0.284125488968272	-0.257085493385133	-0.157430049952029	0.917534320865104	-0.359978044898943	0.137952671508246	0.232122308719584	0.149600262144168	0.125496565069161	0.0715013719304201
1.828	-0.284058359266122	-0.256697563786876	-0.157390470840027	0.917265359850502	-0.360087805369225	0.138038843960754	0.232141092431688	0.148977104607172	0.125439815994149	0.0715978388996393
1.829	-0.283991092861639	-0.256308599974621	-0.157350828547711	0.916995745518533	-0.36019829452065	0.138125437622681	0.232159986929687	0.148355352728918	0.125383865322011	0.0716939922939449
1.83	-0.283923694739272	-0.255918609483159	-0.157311125226078	0.91672550739534	-0.360309507721965	0.138212455934125	0.232178994033014	0.147735012268296	0.12532871763571	0.0717898304894883
1.831	-0.283856169768614	-0.25552759983069	-0.157271363081138	0.916454675377401	-0.360421440165687	0.138299902322638	0.23219811538531	0.147116089443362	0.12527437725606	0.0718853517001825
1.832	-0.283788522661711	-0.255135578561713	-0.157231544378947	0.916183279620283	-0.360534086891573	0.138387780186686	0.232217352493505	0.146498590811128	0.125220848345934	0.0719805540952175
1.833	-0.283720758103719	-0.254742553198105	-0.157191671430327	0.915911350476177	-0.360647442772338	0.13847609286633	0.232236706801586	0.14588252316676	0.125168134927506	0.0720754359247082
1.834	-0.283652880818071	-0.254348531140486	-0.157151746548008	0.915638918435595	-0.360761502533439	0.138564843630229	0.232256179730613	0.145267893476002	0.125116240776327	0.0721699955681808
1.835	-0.283584895518893	-0.253953519623754	-0.157111772003921	0.915366014074391	-0.360876260795299	0.1386540357225	0.232275772661942	0.14465470879484	0.125065169285771	0.0722642314661898
1.836	-0.283516806921085	-0.253557525735428	-0.157071749992567	0.915092668021739	-0.360991712101562	0.138743672408361	0.232295486939004	0.144042976181468	0.125014923474316	0.0723581420056134
1.837	-0.283448619859059	-0.253160556460306	-0.157031682674501	0.914818910928563	-0.361107850920538	0.138833757028113	0.232315323930714	0.143432702689924	0.124965506263577	0.0724517254744637
1.838	-0.283380339408566	-0.252762618745298	-0.15699157226629	0.914544773465316	-0.361224671595876	0.138924293079816	0.232335285068034	0.142823895418962	0.12491692081187	0.0725449801116326
1.839	-0.283311970851336	-0.252363719554709	-0.156951421030071	0.9142702864153	-0.361342168279527	0.139015284278589	0.232355371802509	0.142216561554428	0.124869170532728	0.0726379041574083
1.84	-0.283243519456259	-0.251963865858409	-0.156911231235621	0.913995480796072	-0.361460334943035	0.139106734569365	0.232375585588664	0.14161070843853	0.124822258884633	0.0727304958451932
1.841	-0.283174990276774	-0.251563064569609	-0.156871005186396	0.913720387905331	-0.361579165455745	0.139198648066342	0.232395927901297	0.141006343649036	0.124776189288694	0.0728227533515746
1.842	-0.283106388126073	-0.251161322506472	-0.156830745214904	0.913445039305719	-0.361698653647632	0.139291028972642	0.232416400199199	0.14040347506381	0.124730965146537	0.0729146747223498
1.843	-0.283037717673682	-0.25075864637876	-0.156790453630119	0.913169466746054	-0.361818793397369	0.139383881590151	0.232437003919391	0.139802110877279	0.124686589758176	0.0730062578524296
1.844	-0.282968983498819	-0.250355042795145	-0.15675013272452	0.912893701994874	-0.361939578767333	0.139477210350038	0.232457740582299	0.139202259494027	0.124643066130618	0.0730975005855108
1.845	-0.282900190042016	-0.249950518329569	-0.156709784855345	0.91261777667295	-0.362061004004473	0.139571019762983	0.232478611849798	0.138603929399514	0.124600396777252	0.0731884008444644
1.846	-0.282831341596533	-0.249545079570004	-0.156669412539055	0.912341722195608	-0.362183063413987	0.13966531435039	0.232499619459149	0.138007129137543	0.124558583659723	0.0732789567057947
1.847	-0.282762442433301	-0.249138733043823	-0.156629018564812	0.912065569780285	-0.362305751377266	0.139760098631799	0.232520765181461	0.137411867356707	0.124517628329638	0.0733691663960594
1.848	-0.282693496915625	-0.248731485116216	-0.156588606086148	0.911789350451794	-0.36242906249326	0.13985537715433	0.232542050838784	0.136818152873655	0.124477532154697	0.0734590282125071
1.849	-0.282624509431516	-0.248323341993358	-0.15654817860346	0.911513095125972	-0.3625529916236	0.139951154499506	0.232563478287649	0.136225994725449	0.124438296422212	0.0735485404989591
1.85	-0.282555484235532	-0.247914309754882	-0.15650773986211	0.911236834716268	-0.362677533878765	0.140047435259451	0.232585049376666	0.135635402216585	0.124399922192386	0.0736377017253753
1.851	-0.282486425442331	-0.247504394309907	-0.156467293750659	0.910960600028394	-0.362802684596918	0.140144224056908	0.232606765913885	0.13504638495438	0.124362410115249	0.0737265105008196
1.852	-0.282417337148839	-0.247093601314977	-0.156426844290892	0.91068442151646	-0.362928439208046	0.140241525582535	0.232628629657999	0.134458952788474	0.124325760510934	0.0738149654519819
1.853	-0.282348223460475	-0.246681936125007	-0.156386395713736	0.910408329239052	-0.363054793111401	0.140339344520152	0.232650642341661	0.133873115646288	0.124289973613766	0.0739030650830892
1.854	-0.282279088402846	-0.246269403786555	-0.156345952460898	0.910132353027226	-0.363181741746515	0.140437685381091	0.232672805680601	0.133288883352468	0.124255049700725	0.0739908077173943
1.855	-0.282209935885044	-0.245856009054842	-0.156305519062651	0.909856522563282	-0.363309280739841	0.14053655240786	0.232695121380291	0.13270626548264	0.124220989010601	0.0740781915253567
1.856	-0.282140769820248	-0.24544175642648	-0.156265100041552	0.90958086726912	-0.363437406004693	0.14063594960224	0.232717591189473	0.132125271265925	0.124187791540957	0.0741652145785952
1.857	-0.282071594374396	-0.245026650145184	-0.156224699936859	0.909305416152294	-0.363566113726043	0.140735880760058	0.232740216908373	0.131545909535595	0.124155456931117	0.0742518748510873
1.858	-0.282002414182637	-0.244610694144596	-0.156184323359627	0.909030197763893	-0.363695400219017	0.140836349388501	0.232763000272321	0.130968188756167	0.124123984551966	0.0743381701560365
1.859	-0.281933234385242	-0.244193892012295	-0.156143974995672	0.908755240324855	-0.363825261793786	0.140937358577812	0.23278594282462	0.130392117158349	0.124093373644564	0.0744240981379992
1.86	-0.281864060548774	-0.243776247057311	-0.156103659599972	0.908480571891808	-0.363955694689394	0.141038911015167	0.232809045909556	0.129817702860397	0.124063623300345	0.0745096563590856
1.861	-0.281794898623807	-0.243357762390877	-0.156063382009922	0.908206220414267	-0.364086695079277	0.141141009144876	0.23283231076688	0.129244953850734	0.124034732368966	0.0745948423292585
1.862	-0.281725754944082	-0.242938440910304	-0.156023147157081	0.907932213709648	-0.364218259116255	0.14124365528454	0.232855738602156	0.128673877946943	0.124006699487399	0.0746796534987818
1.863	-0.281656636210273	-0.242518285270078	-0.155982960057042	0.907658579395811	-0.364350382900506	0.141346851616765	0.232879330550033	0.128104482848108	0.123979523201742	0.0747640873433965
1.864	-0.281587549475056	-0.242097297929198	-0.155942825786071	0.907385344789544	-0.364483062432031	0.141450600180334	0.232903087589666	0.127536776185528	0.12395320209507	0.0748481414124051
1.865	-0.281518502166024	-0.241675481167186	-0.155902749454855	0.907112536827594	-0.364616293712494	0.141554902915719	0.232927010492229	0.126970765540996	0.123927734856696	0.07493181326069
1.866	-0.281449502085502	-0.241252837010588	-0.155862736185147	0.906840182089679	-0.364750072916867	0.141659761668566	0.232951099841098	0.126406458520063	0.123903120193231	0.075015100471512
1.867	-0.281380557285083	-0.240829367179466	-0.155822791137105	0.906568306949956	-0.364884396502218	0.141765178189261	0.232975356145195	0.125843862818594	0.123879356660217	0.0750980008200315
1.868	-0.281311675896263	-0.240405073095905	-0.155782919516098	0.90629693771719	-0.36501926126394	0.14187115420178	0.232999779956319	0.125282986161164	0.12385644265709	0.075180512368459
1.869	-0.281242866137992	-0.23997995587041	-0.155743126486392	0.906026100611869	-0.365154664342202	0.141977691414891	0.233024371900129	0.124723836195018	0.123834376621255	0.0752626334198754
1.87	-0.28117413649833	-0.239554016216162	-0.155703417124014	0.905755821659718	-0.365290603154154	0.142084791483886	0.233049132643581	0.124166420509459	0.123813157164607	0.0753443624230911
1.871	-0.281105495833736	-0.239127254381415	-0.155663796450878	0.905486126641314	-0.365427075296515	0.142192456058018	0.233074062853917	0.123610746720928	0.123792783002285	0.0754256978488508
1.872	-0.281036953270857	-0.238699670216283	-0.155624269432538	0.905217041118258	-0.36556407851943	0.14230068681366	0.233099163171543	0.123056822494811	0.12377325276601	0.0755066380737926
1.873	-0.28096851800999	-0.23827126331888	-0.155584840931018	0.904948590491284	-0.36570161076343	0.1424094854109	0.233124434141719	0.122504655568026	0.123754564816506	0.075587181380622
1.874	-0.280900199182448	-0.237842033108069	-0.155545515708622	0.904680799980719	-0.365839670162191	0.142518853476907	0.233149876130878	0.121954253805664	0.123736717177163	0.0756673260062068
1.875	-0.280832005873728	-0.237411978810396	-0.155506298456323	0.904413694513575	-0.365978255016141	0.142628792586727	0.233175489341401	0.121405625179753	0.123719707581484	0.0757470700843065
1.876	-0.280763947170402	-0.236981099476261	-0.155467193709915	0.904147298662963	-0.366117363807252	0.142739304184039	0.233201273848584	0.120858777616103	0.12370353341118	0.0758264115438622
1.877	-0.280696032040762	-0.236549394023489	-0.155428205696208	0.903881636641028	-0.36625699526976	0.142850389495174	0.233227229554014	0.120313718809868	0.123688191510663	0.0759053481060583
1.878	-0.280628269159295	-0.236116861237794	-0.155389338311623	0.903616732228575	-0.366397148492382	0.142962049480683	0.233253356154457	0.119770456109229	0.123673678151425	0.0759838773741411
1.879	-0.280560666854925	-0.235683499785178	-0.155350595233092	0.90335260871486	-0.366537822988627	0.143074284829882	0.23327965324793	0.11922899640364	0.123659989204161	0.0760619968921921
1.88	-0.280493233250893	-0.235249308266548	-0.155311979913725	0.90308928897152	-0.366679018600859	0.143187095969997	0.233306120515409	0.118689346019729	0.123647120346092	0.0761397041420197
1.881	-0.280425976514532	-0.234814285253339	-0.155273495450168	0.902826795571496	-0.366820735269514	0.143300483083535	0.233332757774946	0.118151510796597	0.123635067209929	0.0762169965700846
1.882	-0.280358905011268	-0.234378429349977	-0.155235144588052	0.902565150792747	-0.366962972918272	0.143414446174561	0.233359564858868	0.117615496288309	0.12362382541058	0.0762938716014388
1.883	-0.28029202731484	-0.233941739359856	-0.155196929820469	0.902304376495895	-0.367105731503629	0.143528985140611	0.233386541493336	0.117081307855199	0.123613390435931	0.0763703265815609
1.884	-0.280225352167285	-0.233504214397679	-0.155158853365624	0.902044494035975	-0.367249011026454	0.143644099759019	0.233413687297102	0.116548950628244	0.123603757494363	0.0764463587726032
1.885	-0.280158888443968	-0.233065853775573	-0.155120917092027	0.901785524355216	-0.36739281143879	0.143759789601856	0.233441001839336	0.116018429462889	0.123594921410434	0.0765219654183441
1.886	-0.280092645173547	-0.23262665685225	-0.155083122527846	0.901527488130371	-0.367537132570151	0.143876053976831	0.233468484667782	0.115489748900486	0.123586876632745	0.0765971437725466
1.887	-0.280026631631046	-0.232186623054918	-0.155045470922451	0.901270405760184	-0.367681974116707	0.143992891977393	0.233496135295053	0.114962913162459	0.123579617312841	0.076671891131342
1.888	-0.279960857474394	-0.231745751929218	-0.155007963243996	0.90101429721703	-0.367827335639436	0.144110302588946	0.233523953179458	0.114437926233206	0.123573137334195	0.0767462049260541
1.889	-0.279895332845114	-0.231304043099107	-0.154970600155232	0.90075918186628	-0.367973216540911	0.144228284710496	0.233551937697367	0.113914791944404	0.123567430332931	0.0768200828041063
1.89	-0.279830068289741	-0.230861496257884	-0.154933382028432	0.90050507835698	-0.368119616010423	0.144346837118292	0.233580088047902	0.113393513963264	0.123562489810441	0.0768935226056505
1.891	-0.27976507452968	-0.230418111244155	-0.154896308872703	0.900252004694669	-0.36826653298334	0.144465958458022	0.233608403131182	0.112874095755119	0.123558309245852	0.0769665222413363
1.892	-0.279700362342371	-0.229973888131601	-0.154859380218861	0.899999978415623	-0.368413966144182	0.144585647239047	0.233636881563293	0.112356540569311	0.123554882093562	0.0770390795667462
1.893	-0.279635942630784	-0.229528827320812	-0.154822595156918	0.899749016719152	-0.368561913948354	0.144705901871597	0.233665521818993	0.111840851411901	0.123552201715607	0.077111192333379
1.894	-0.279571826494714	-0.229082929651724	-0.154785952498678	0.89949913647719	-0.368710374650344	0.144826720785839	0.233694322304904	0.111327031036098	0.123550261342119	0.0771828582070055
1.895	-0.279508025238986	-0.228636196443259	-0.154749450897978	0.899250354082651	-0.368859346335601	0.144948102556573	0.233723281321001	0.110815081998235	0.123549054066663	0.0772540748045102
1.896	-0.279444550365994	-0.228188629374175	-0.154713088861496	0.899002685263015	-0.369008826979728	0.145070045977908	0.2337523970208	0.110305006691787	0.123548572875938	0.0773248397108582
1.897	-0.279381413512063	-0.227740230304093	-0.154676864723126	0.898756145010883	-0.369158814512668	0.145192550050573	0.233781667396048	0.109796807272503	0.123548810671896	0.0773951504567884
1.898	-0.279318626312417	-0.227291001141115	-0.154640776612733	0.898510747643522	-0.369309306824278	0.14531561394091	0.233811090247193	0.109290485584823	0.123549760209001	0.077465004517253
1.899	-0.279256200233765	-0.226840943743658	-0.1546048224117	0.898266506866141	-0.369460301740303	0.145439237037492	0.233840663154408	0.108786043182766	0.123551414059824	0.0775343993919862
1.9	-0.279194146383686	-0.226390059916508	-0.154568999739977	0.898023435729311	-0.369611797055755	0.145563419017204	0.233870383518963	0.108283481333291	0.123553764678335	0.0776033326990021
1.901	-0.279132475395964	-0.225938351548742	-0.154533305936992	0.897781546594878	-0.369763790601942	0.145688159771102	0.233900248677748	0.10778280095551	0.12355680442541	0.0776718021975363
1.902	-0.279071197533421	-0.225485820733282	-0.154497738009096	0.897540851151273	-0.369916280216166	0.145813459249116	0.233930255993458	0.107284002615944	0.123560525558237	0.0777398057431404
1.903	-0.279010322903409	-0.225032469777729	-0.154462292629418	0.897301360378292	-0.370069263645858	0.145939317346477	0.233960402888863	0.106787086550255	0.123564920277125	0.0778073412394689
1.904	-0.278949861514134	-0.224578301200524	-0.154426966194475	0.897063084558922	-0.37022273853266	0.146065733825714	0.233990686885093	0.106292052574337	0.12356998077872	0.0778744066588156
1.905	-0.278889823108989	-0.224123317758247	-0.154391754829805	0.896826033403219	-0.370376702430541	0.146192708212343	0.234021105623885	0.105798900005559	0.123575699258095	0.0779410000867239
1.906	-0.278830216985114	-0.223667522502171	-0.154356654337249	0.896590216144514	-0.37053115277059	0.146320239763679	0.234051656815035	0.105307627739446	0.123582067874594	0.0780071197172613
1.907	-0.278771051986459	-0.223210918825704	-0.154321660181259	0.896355641536834	-0.370686086850602	0.146448327569217	0.234082338184875	0.104818234327014	0.123589078689221	0.0780727638293482
1.908	-0.278712336639282	-0.222753510440235	-0.154286767504109	0.896122317793293	-0.370841501856435	0.146576970537917	0.234113147458719	0.104330717944558	0.123596723644885	0.0781379307671596
1.909	-0.278654079266035	-0.222295301333843	-0.154251971161583	0.89589025252208	-0.370997394808338	0.146706167182987	0.234144082261609	0.103845076331441	0.123604994617023	0.0782026189268572
1.91	-0.278596287976384	-0.221836295780887	-0.154217265853305	0.8956594527299	-0.371153762520491	0.146835915480784	0.234175140023081	0.103361306739282	0.123613883370146	0.0782668267866613
1.911	-0.278538970574923	-0.221376498377097	-0.154182646260042	0.895429924900077	-0.371310601687472	0.146966212916973	0.234206318066853	0.102879405915792	0.123623381385537	0.0783305529674735
1.912	-0.278482134513782	-0.220915914095871	-0.154148107062858	0.895201675083904	-0.371467908963538	0.147097056578813	0.234237613758	0.10239937011572	0.123633479802826	0.0783937962381584
1.913	-0.278425786965525	-0.220454548370063	-0.154113642915654	0.894974708930523	-0.371625680943538	0.147228443200806	0.234269024571895	0.10192119506028	0.123644169510675	0.0784565554621735
1.914	-0.278369934943967	-0.21999240714795	-0.154079248470074	0.89474903158906	-0.371783914159781	0.147360369148757	0.234300548124785	0.101444875828731	0.12365544116576	0.0785188295640765
1.915	-0.278314585315956	-0.219529496863382	-0.154044918454135	0.894524647548078	-0.371942605144376	0.147492830405891	0.234332182117837	0.10097040683814	0.123667285168506	0.0785806175016172
1.916	-0.278259744675431	-0.21906582435847	-0.15401064774056	0.89430156054842	-0.372101750378226	0.147625822633667	0.234363924187747	0.100497782015093	0.123679691687511	0.0786419182128811
1.917	-0.278205419244158	-0.218601396876906	-0.153976431297201	0.894079773603238	-0.372261346032152	0.147759341257837	0.234395771801941	0.10002699498192	0.123692650647193	0.078702730572179
1.918	-0.278151614884662	-0.218136222133473	-0.153942264010902	0.893859289069776	-0.372421387795173	0.147893381512471	0.23442772225692	0.0995580390794184	0.123706151743216	0.0787630533709331
1.919	-0.278098337150159	-0.217670308383043	-0.153908140578311	0.893640108705457	-0.372581871064971	0.14802793845774	0.234459772719358	0.099090907306575	0.12372018457915	0.0788228853558999
1.92	-0.278045591325178	-0.217203664451334	-0.153874055582855	0.893422233720212	-0.372742791294198	0.148163007016518	0.234491920282076	0.0986255922723429	0.123734738782881	0.0788822253546712
1.921	-0.277993382470345	-0.216736299710743	-0.153840003594984	0.893205664863655	-0.372904144131658	0.148298582038039	0.234524162054698	0.0981620861186756	0.123749803980405	0.0789410724237664
1.922	-0.277941715461755	-0.216268224000603	-0.153805979135762	0.892990402509799	-0.373065925319194	0.148434658299202	0.234556495234649	0.0977003804185401	0.123765369710348	0.0789994259186791
1.923	-0.277890594957662	-0.215799447520305	-0.153771976579333	0.892776446723706	-0.373228130574267	0.148571230418573	0.234588917079193	0.0972404661161873	0.123781425429313	0.079057285478056
1.924	-0.277840025304074	-0.215329980778143	-0.153737990213825	0.892563797381057	-0.373390755621412	0.148708292820164	0.23462142484213	0.0967823335569082	0.123797960666632	0.0791146510203906
1.925	-0.277790010521376	-0.214859834585357	-0.153704014472306	0.892352454323775	-0.373553796285848	0.148845839766569	0.234654015793831	0.096325972579833	0.123814965193606	0.0791715227980612
1.926	-0.277740554398217	-0.214389019968613	-0.153670044068974	0.89214241737102	-0.373717248520754	0.148983865371482	0.234686687274135	0.0958713725774815	0.123832429036124	0.0792279014301868
1.927	-0.277691660552798	-0.213917548031794	-0.153636073965058	0.891933686153058	-0.373881108405512	0.149122363610174	0.234719436685936	0.0954185224692738	0.123850342386893	0.0792837878652617
1.928	-0.277643332373439	-0.213445429873483	-0.153602099281013	0.891726260008888	-0.374045372174699	0.149261328382572	0.234752261487546	0.0949674105959333	0.123868695509542	0.0793391832934252
1.929	-0.27759557290479	-0.212972676514949	-0.153568115190044	0.891520138093369	-0.374210036250885	0.149400753590058	0.234785159241893	0.0945180246568255	0.123887478628318	0.0793940890310792
1.93	-0.27754838481223	-0.21249929879973	-0.153534116833579	0.891315319571047	-0.374375097220604	0.149540633105425	0.234818127691466	0.0940703518230168	0.123906681810793	0.0794485064180181
1.931	-0.277501770436639	-0.212025307327267	-0.153500099334026	0.891111803747335	-0.374540551750964	0.149680960671328	0.234851164786176	0.0936243789121994	0.123926294821219	0.0795024367639283
1.932	-0.277455731820699	-0.21155071245953	-0.153466057858282	0.89090959012497	-0.374706396512824	0.149821729915234	0.234884268628879	0.0931800924613053	0.123946307036989	0.0795558813576412
1.933	-0.277410270657381	-0.211075524427183	-0.153431987605734	0.890708678378476	-0.374872628158349	0.149962934421626	0.234917437419678	0.0927374786943416	0.123966707593278	0.0796088415170279
1.934	-0.27736538826075	-0.210599753499405	-0.153397883773056	0.890509068203209	-0.375039243375476	0.150104567692223	0.234950669457777	0.0922965234364005	0.123987485642386	0.0796613186125898
1.935	-0.277321085612115	-0.210123410071425	-0.153363741588789	0.890310759146269	-0.375206238907246	0.150246623057303	0.234983963144412	0.0918572120417485	0.124008630477489	0.079713314049098
1.936	-0.277277363353697	-0.209646504617159	-0.153329556368299	0.890113750603601	-0.375373611377465	0.150389093572663	0.235017316952784	0.091419529359877	0.124030131434117	0.0797648292431903
1.937	-0.277234221682385	-0.209169047601574	-0.153295323560139	0.889918041965236	-0.375541357074522	0.150531971887608	0.235050729369114	0.0909834597452121	0.124051977633489	0.0798158655617224
1.938	-0.277191660325222	-0.208691049442441	-0.153261038747278	0.889723632741215	-0.375709471903697	0.150675250256592	0.235084198777876	0.0905489871552327	0.124074157761114	0.0798664241990626
1.939	-0.277149678711175	-0.208212520492424	-0.153226697604716	0.889530522624797	-0.375877951440165	0.150818920736454	0.235117723329462	0.0901160952263474	0.124096660095062	0.0799165061102116
1.94	-0.277108276170088	-0.20773347097903	-0.153192295916849	0.889338711501361	-0.376046791018895	0.150962975372699	0.235151300880131	0.0896847672381701	0.124119472762595	0.0799661120677427
1.941	-0.277067451934398	-0.207253910985919	-0.153157829695236	0.889148199365681	-0.376215985857505	0.15110740627901	0.235184929013503	0.0892549861170746	0.124142583961082	0.0800152427843433
1.942	-0.277027205025924	-0.206773850507086	-0.153123295300739	0.888958986271677	-0.376385531113074	0.151252205614407	0.235218605074202	0.0888267344588968	0.124165981971578	0.0800638990454486
1.943	-0.27698753427747	-0.206293299448973	-0.153088689418872	0.88877107244111	-0.376555421808472	0.151397365499754	0.235252326162745	0.0883999944344049	0.124189655071686	0.0801120817633618
1.944	-0.276948438510391	-0.205812267592219	-0.153054008966849	0.888584458398724	-0.376725652709694	0.151542877961466	0.23528608913568	0.0879747477455574	0.124213591469164	0.0801597919372138
1.945	-0.276909916689122	-0.205330764596561	-0.153019251069068	0.88839914497001	-0.376896218318263	0.151688734937938	0.235319890667212	0.0875509757595604	0.124237779257223	0.0802070306401612
1.946	-0.27687196789158	-0.204848799989473	-0.152984413005128	0.888215133139154	-0.377067112996796	0.151834928370876	0.23535372738477	0.0871286596665819	0.124262206420542	0.0802537990592447
1.947	-0.276834591120232	-0.204366383089691	-0.152949492143479	0.888032423914158	-0.377238331062865	0.151981450375107	0.235387596015812	0.0867077805787864	0.124286860891604	0.0803000985472897
1.948	-0.276797785190582	-0.203883522955349	-0.152914485944877	0.887851018330443	-0.377409866763771	0.152128293365348	0.23542149339311	0.0862883195763917	0.12431173059922	0.0803459306706025
1.949	-0.27676154879177	-0.203400228422268	-0.152879391968664	0.887670917484546	-0.377581714213729	0.152275450056701	0.235455416320813	0.0858702576579879	0.124336803465244	0.0803912972270373
1.95	-0.276725880538558	-0.202916508156923	-0.152844207829647	0.887492122496689	-0.377753867386119	0.152422913422333	0.235489361503384	0.0854535756498983	0.124362067342916	0.0804362002645191
1.951	-0.27669077891121	-0.202432370636825	-0.152808931123105	0.887314634506987	-0.377926320145455	0.152570676712137	0.235523325621319	0.0850382541701783	0.124387510005892	0.0804806420843738
1.952	-0.276656242185449	-0.201947824116463	-0.152773559368752	0.887138454701688	-0.378099066294014	0.1527187335128	0.235557305436103	0.0846242736233052	0.124413119245606	0.0805246251574076
1.953	-0.276622268487271	-0.201462876677777	-0.152738090030452	0.886963584229762	-0.378272099612916	0.152867077749909	0.235591297799982	0.0842116141670936	0.12443888293286	0.0805681520353211
1.954	-0.276588855925019	-0.200977536282891	-0.152702520633504	0.886790024056803	-0.37844541385426	0.153015703618912	0.235625299540587	0.0838002556286064	0.124464788942707	0.0806112253632107
1.955	-0.276556002603562	-0.200491810736315	-0.152666848887825	0.886617774980201	-0.378619002744359	0.153164605526599	0.235659307306141	0.0833901773992536	0.124490825057242	0.0806538478819828
1.956	-0.276523706517163	-0.200005707644411	-0.152631072721026	0.886446837828519	-0.37879286000145	0.153313778047265	0.235693317519889	0.0829813583600376	0.124516979011163	0.0806960222881467
1.957	-0.276491965517745	-0.199519234437699	-0.152595190265064	0.886277213587323	-0.378966979234135	0.153463215880177	0.235727326485	0.0825737768495696	0.124543238651891	0.0807377510436533
1.958	-0.276460777444955	-0.19903239837435	-0.152559199831382	0.886108903337039	-0.379141353801232	0.153612913862674	0.235761330528402	0.0821674107227139	0.124569592035568	0.0807790363218617
1.959	-0.276430140270714	-0.19854520644818	-0.152523099889118	0.885941908177441	-0.379315976802345	0.153762867014936	0.235795326057051	0.0817622374892331	0.124596027372847	0.0808198801266365
1.96	-0.276400052052186	-0.198057665283376	-0.1524868890566	0.885776229286985	-0.37949084109622	0.153913070548971	0.235829309567666	0.0813582343601139	0.124622532917759	0.0808602844538491
1.961	-0.276370510765533	-0.197569781138438	-0.152450566103188	0.885611868035104	-0.379665939272949	0.154063519874762	0.23586327770647	0.0809553781373339	0.124649096963705	0.0809002513752358
1.962	-0.276341514333739	-0.197081559991498	-0.152414129990466	0.885448826025788	-0.379841263700256	0.154214210639908	0.235897227297833	0.0805536451017733	0.124675707973688	0.0809397830396426
1.963	-0.27631306085431	-0.19659300761179	-0.152377579900358	0.885287105142297	-0.380016806600721	0.154365138761828	0.235931155289976	0.0801530110365011	0.124702354673886	0.0809788816304689
1.964	-0.276285148659015	-0.196104129635761	-0.152340915226847	0.885126707580938	-0.380192560005812	0.154516300409242	0.235965058687791	0.0797534513811124	0.124729026019828	0.0810175493032264
1.965	-0.276257776137818	-0.195614931670067	-0.152304135546065	0.884967635725782	-0.380368515642958	0.154667691938321	0.235998934503875	0.0793549414265297	0.124755711135142	0.0810557881456335
1.966	-0.276230941665589	-0.195125419316942	-0.15226724053292	0.884809891981108	-0.380544664916971	0.154819309811634	0.236032779791188	0.0789574564798269	0.124782399271411	0.0810936001995081
1.967	-0.276204643762819	-0.19463559813	-0.152230229903979	0.884653478736216	-0.38072099901109	0.154971150524634	0.236066591738159	0.0785609720015827	0.124809079803416	0.081130987489997
1.968	-0.276178881259564	-0.194145473628472	-0.152193103434537	0.884498398413277	-0.380897508980896	0.155123210571847	0.236100367656452	0.0781654637402782	0.124835742281923	0.0811679519813598
1.969	-0.27615365324176	-0.193655051351976	-0.152155861009244	0.884344653536826	-0.381074185713469	0.155275486444994	0.236134104903306	0.0777709078261432	0.124862376436618	0.081204495493451
1.97	-0.276128958864293	-0.193164336897014	-0.152118502666926	0.884192246785095	-0.381251019743187	0.155427974631124	0.236167800917774	0.0773772807887151	0.124888972099863	0.0812406196661521
1.971	-0.276104797309219	-0.19267333595315	-0.152081028553739	0.884041180952104	-0.38142800104207	0.155580671634483	0.23620145328417	0.0769845595803932	0.124915519215644	0.0812763259907056
1.972	-0.276081167951179	-0.192182054314725	-0.152043438829902	0.883891458813267	-0.381605118981595	0.155733574055649	0.236235059685871	0.0765927216134582	0.124942007934315	0.0813116158552967
1.973	-0.27605807051143	-0.191690497842769	-0.152005733671181	0.883743083001759	-0.381782362472309	0.155886678693403	0.236268617831496	0.0762017446929962	0.124968428600596	0.0813464905189858
1.974	-0.276035505002306	-0.191198672405518	-0.151967913336014	0.883596056000384	-0.381959720055112	0.15603998257634	0.236302125423323	0.0758116068885237	0.124994771635117	0.0813809509992472
1.975	-0.276013471513124	-0.190706583784542	-0.151929978210999	0.883450380242953	-0.382137179914524	0.156193482910854	0.236335580136336	0.0754222864840237	0.125021027452755	0.0814149980056432
1.976	-0.275991970090994	-0.190214237557648	-0.151891928860945	0.883306058258901	-0.382314729928034	0.156347177071427	0.236368979595023	0.0750337620499013	0.125047186438382	0.0814486320008683
1.977	-0.275971000799588	-0.189721639060604	-0.151853766060131	0.883163092698591	-0.382492357709022	0.156501062671585	0.236402321348389	0.0746460125676605	0.125073238978638	0.0814818532967957
1.978	-0.275950563775899	-0.189228793443731	-0.15181549074805	0.88302148614651	-0.382670050622627	0.156655137591358	0.236435602846167	0.0742590174701165	0.125099175578038	0.081514662150476
1.979	-0.275930659189547	-0.18873570570957	-0.151777104005607	0.882881240956	-0.382847795831862	0.156809399914942	0.236468821460948	0.0738727566028478	0.125124987010179	0.0815470588910738
1.98	-0.275911287210387	-0.1882423806741	-0.151738607067839	0.882742359283793	-0.383025580387887	0.156963847887515	0.236501974611996	0.0734872102107392	0.125150664405038	0.0815790440061392
1.981	-0.27589244807326	-0.187748822933117	-0.151700001297492	0.882604843214801	-0.383203391363837	0.157118479974649	0.236535059898568	0.0731023589105863	0.125176199201875	0.081610618157576
1.982	-0.275874142147296	-0.187255036908044	-0.151661288181913	0.882468694924155	-0.383381215982724	0.157273294904009	0.23656807508881	0.0727181836101107	0.125201583060504	0.0816417821786074
1.983	-0.275856369904777	-0.186761026898182	-0.151622469344504	0.882333916840308	-0.383559041657491	0.157428291564372	0.23660101802991	0.0723346654759935	0.125226807915504	0.0816725370541398
1.984	-0.275839131878416	-0.186266797045367	-0.151583546511227	0.88220051167308	-0.383736855925131	0.157583468923826	0.236633886600028	0.0719517860138687	0.125251866101483	0.0817028838867845
1.985	-0.275822428685245	-0.185772351261082	-0.151544521464139	0.882068482333105	-0.383914646307318	0.157738826084874	0.236666678675731	0.0715695271778467	0.125276750371179	0.0817328238331921
1.986	-0.275806261007958	-0.185277693216198	-0.151505395988997	0.881937831857198	-0.38409240019886	0.157894362312823	0.236699392158267	0.0711878713712399	0.125301453877829	0.0817623580301042
1.987	-0.275790629492696	-0.184782826364922	-0.151466171873828	0.881808563298722	-0.384270104899983	0.158050076968406	0.236732025147169	0.0708068012983073	0.125325970207454	0.0817914876062481
1.988	-0.275775534671617	-0.184287753900302	-0.151426850990729	0.881680679613059	-0.384447747717077	0.15820596945081	0.236764576104493	0.0704262998324545	0.125350293404962	0.0818202136983864
1.989	-0.275760976965757	-0.183792478665449	-0.15138743535762	0.881554183693459	-0.38462531598789	0.158362039170658	0.236797043814264	0.0700463500719079	0.125374417994259	0.0818485373463599
1.99	-0.275746956787101	-0.183297003147873	-0.151347927109986	0.881429078465689	-0.384802797056444	0.158518285491109	0.236829427230456	0.0696669354683079	0.125398338976191	0.0818764593843137
1.991	-0.275733474683074	-0.18280132954453	-0.151308328383993	0.881305366817485	-0.384980178284691	0.158674707644037	0.236861725381985	0.0692880398307894	0.125422051739404	0.0819039804028696
1.992	-0.275720531383754	-0.182305459732404	-0.151268641192295	0.881183051435155	-0.385157447103417	0.158831304669778	0.236893937359357	0.0689096472573083	0.125445551957332	0.0819311006913803
1.993	-0.275708127764198	-0.181809395145232	-0.151228867404387	0.881062134777356	-0.385334591017361	0.158988075394603	0.236926062338966	0.0685317421284755	0.125468835522109	0.0819578201713992
1.994	-0.275696264799679	-0.18131313676671	-0.151189008817019	0.88094261923302	-0.385511597520303	0.159145018439955	0.236958099598033	0.0681543091738456	0.125491898442783	0.0819841384034992
1.995	-0.275684943518891	-0.180816685303929	-0.151149067211739	0.880824507374234	-0.385688453961642	0.159302132225558	0.236990048503124	0.0677773335408363	0.125514736736357	0.0820100546484888
1.996	-0.27567416497258	-0.180320041367838	-0.151109044368929	0.880707802141495	-0.385865147412874	0.159459414994722	0.237021908477561	0.0674008008216544	0.12553734639834	0.0820355679031453
1.997	-0.275663930202955	-0.179823205511015	-0.151068942108096	0.880592506796336	-0.3860416646277	0.159616864938674	0.237053678966608	0.0670246970985873	0.125559723451999	0.0820606768961733
1.998	-0.275654240248201	-0.179326178154841	-0.151028762315268	0.880478624748524	-0.386217992157478	0.159774480302738	0.237085359454129	0.066649009042284	0.125581864004107	0.08208538014834
1.999	-0.275645096272623	-0.178828959498907	-0.150988506897766	0.88036615949511	-0.386394116499917	0.159932259321305	0.237116949510654	0.066273723993911	0.125603764272497	0.0821096761240143
2	-0.275636499681253	-0.178331549489361	-0.150948177752148	0.880255114682218	-0.386570024117207	0.160090200088997	0.237148448784401	0.0658988300142493	0.12562542065036	0.0821335633050287
[truncated: 43,000 more rows]
