# Supplementary material for: Virtual reality as a tool for balance research: Eyes open body sway is reproduced in photo-realistic, but not in abstract virtual scenes
Source: PLoS One. 2020 Oct 29;15(10):e0241479. doi: 10.1371/journal.pone.0241479 (PMC7595375; doi:10.1371/journal.pone.0241479)
Supplement: S1 Data — (ZIP) [file pone.0241479.s001.zip › data/readme.txt]

Data for the manuscript titled "Virtual reality as a tool for balance research: eyes open body sway is reproduced in photo-realistic, but not in abstract virtual scenes" and authored by Lorenz Assländer and Stephan Streuber from the University of Constance

Contact: lorenz.asslaender@uni-konstanz.de

Data contains body com sway in four different visual conditions 
	1) EO: eyes open viewing real lab
	2) LAB: eyes open viewing a photo-realistic virtual reality copy of the lab
	3) ABS: eyes open viewing an abstract virtual scene
	4) EC: eyes closed
and three different platform conditions
	A) platform tilting following a pseudorandom sequence
	B) quiet stance (fixed surface)
	C) standing on a sway referenced surface

First column gives the time, columns 2-11 are body com angle in space for 10 subjects.
