# Supplementary material for: Virtual reality as a tool for balance research: Eyes open body sway is reproduced in photo-realistic, but not in abstract virtual scenes
Source: PLoS One. 2020 Oct 29;15(10):e0241479. doi: 10.1371/journal.pone.0241479 (PMC7595375; doi:10.1371/journal.pone.0241479)
Supplement: S1 Data — (ZIP) [file pone.0241479.s001.zip › data/sway_referencing/ABS_sr.csv]

0.001	-0.249604461969457	-0.359313439763487	0.343773943821712	0.156745623656964	-0.140405671245001	-0.272552454280353	-0.122107815481972	0.229980502173893	0.109141815361077	-0.403679969273083
0.002	-0.249455926621674	-0.359206820575047	0.343983278532751	0.156924563365273	-0.140317699652497	-0.272463918696235	-0.12168345967739	0.230819064204214	0.108700589445839	-0.40388875410966
0.003	-0.249308125247502	-0.359099198382645	0.344192445478923	0.157102668977834	-0.140228972856482	-0.272375888087821	-0.121259390007711	0.231657994478618	0.10825831606708	-0.404097113554944
0.004	-0.249161061155742	-0.358990578500552	0.344401442484583	0.157279933899097	-0.140139473785437	-0.272288364153677	-0.120835598514615	0.232497285830103	0.107815005054383	-0.404305049198387
0.005	-0.249014737553268	-0.358880966465945	0.344610267241606	0.157456351871746	-0.14004918487143	-0.272201348483789	-0.120412077138995	0.233336931380869	0.107370666648962	-0.404512562432251
0.006	-0.248869157444493	-0.358770367797682	0.344818917469258	0.157631917199534	-0.139958088010703	-0.272114842533454	-0.119988817791666	0.234176924424059	0.106925311443865	-0.404719654640937
0.007	-0.248724323592528	-0.358658787905125	0.345027390940277	0.157806624747982	-0.139866164606636	-0.272028847641687	-0.119565812384474	0.235017258349195	0.106478950546415	-0.404926327503292
0.008	-0.248580238575402	-0.358546232213846	0.345235685440959	0.157980469841646	-0.139773395770226	-0.271943365039353	-0.119143052795735	0.235857926754124	0.106031595763578	-0.405132583065076
0.009	-0.248436904837207	-0.358432706293515	0.345443798752939	0.158153448177795	-0.13967976256703	-0.271858395780645	-0.118720530844863	0.236698923549712	0.105583259588581	-0.405338423489276
0.01	-0.248294324663038	-0.358318215834597	0.34565172863555	0.158325555772096	-0.139585246111565	-0.27177394071908	-0.118298238297028	0.237540242888622	0.105133955051818	-0.405543850674426
0.011	-0.248152500191654	-0.358202766472535	0.345859472745974	0.158496788912371	-0.139489827491108	-0.271690000562757	-0.117876166886861	0.238381879066695	0.104683695622199	-0.405748865960854
0.012	-0.248011433517401	-0.358086363635136	0.34606702851422	0.15866714413236	-0.139393487742317	-0.271606575886939	-0.117454308383912	0.239223826507739	0.104232495323497	-0.405953470024937
0.013	-0.247871126767453	-0.357969012538764	0.346274393028401	0.158836618267801	-0.139296207929282	-0.271523667166453	-0.117032654705537	0.240066079769394	0.103780368901642	-0.406157662941967
0.014	-0.247731582069457	-0.357850718281965	0.346481562994575	0.159005208609253	-0.139197969135171	-0.271441274919757	-0.116611198019366	0.240908633520387	0.103327331708779	-0.40636144430157
0.015	-0.247592801453129	-0.357731486003105	0.346688534846867	0.159172912988667	-0.139098752334463	-0.27135939982857	-0.116189930803229	0.241751482513765	0.102873399453477	-0.406564813207479
0.016	-0.247454786858502	-0.357611320991313	0.346895304959688	0.159339729598367	-0.138998538278949	-0.27127804272965	-0.115768845807681	0.242594621570596	0.102418588186489	-0.406767768178935
0.017	-0.247317540300903	-0.357490228602236	0.347101869809203	0.159505656674251	-0.138897307485869	-0.271197204555639	-0.115347935872376	0.243438045501052	0.101962914415156	-0.406970307183156
0.018	-0.247181063981474	-0.35736821408375	0.347308226002517	0.15967069238123	-0.138795040296449	-0.271116886292126	-0.114927193761929	0.244281748913807	0.101506395096839	-0.407172427855374
0.019	-0.247045360227147	-0.357245282452725	0.347514370200648	0.159834834874536	-0.138691716913122	-0.271037088961464	-0.114506612177457	0.245125726037761	0.101049047560943	-0.407374127722323
0.02	-0.246910431426235	-0.357121438419044	0.347720299026883	0.159998082270757	-0.138587317410834	-0.270957813615857	-0.114086183818631	0.245969970670621	0.100590889417935	-0.407575404322629
0.021	-0.246776280111326	-0.356996686446579	0.3479260090263	0.160160432575385	-0.138481821756951	-0.270879061317106	-0.113665901364638	0.246814476174344	0.100131938470506	-0.407776255261613
0.022	-0.246642909085674	-0.356871030889309	0.348131496650432	0.160321883745502	-0.138375209801934	-0.270800833130257	-0.113245757450084	0.247659235490989	0.0996722126903816	-0.407976678257413
0.023	-0.246510321434186	-0.356744475916148	0.348336758230332	0.160482433827688	-0.138267461263278	-0.270723130118283	-0.112825744697094	0.24850424125712	0.0992117302463219	-0.408176671224214
0.024	-0.246378520460343	-0.35661702529623	0.348541789948156	0.160642081014097	-0.138158555790924	-0.270645953309472	-0.11240585572119	0.249349485931922	0.0987505095828847	-0.408376232429656
0.025	-0.246247509639057	-0.35648868231129	0.348746587813466	0.160800823633463	-0.138048473067624	-0.270569303667924	-0.111986083066681	0.250194961840128	0.0982885695489008	-0.408575360662184
0.026	-0.246117292575281	-0.356359449819217	0.348951147655882	0.160958660220872	-0.137937192831141	-0.270493182055546	-0.111566419145736	0.251040661207679	0.097825929461501	-0.408774055238804
0.027	-0.245987872937903	-0.35622933043785	0.349155465165919	0.161115589639944	-0.137824694865606	-0.270417589156989	-0.111146856244652	0.251886576232403	0.0973626090419378	-0.408972315826104
0.028	-0.245859254384164	-0.35609832676059	0.349359535957981	0.161271611150777	-0.137710959078622	-0.270342525376545	-0.110727386563671	0.252732699113664	0.0968986283017773	-0.409170142223336
0.029	-0.245731440531912	-0.355966441454138	0.34956335561937	0.16142672446442	-0.13759596561741	-0.270267990766688	-0.110308002245726	0.253579021987432	0.0964340074659271	-0.409367534212365
0.03	-0.245604434923099	-0.355833677273573	0.349766919787467	0.161580929788666	-0.137479694938636	-0.270193985036918	-0.109888695445563	0.254425536840386	0.0959687669547151	-0.409564491539576
0.031	-0.245478240888528	-0.355700037057879	0.349970224286737	0.161734227757248	-0.137362127857142	-0.27012050754072	-0.109469458459672	0.255272235546504	0.0955029274736718	-0.409761014026258
0.032	-0.245352861418347	-0.35556552369291	0.350173265230735	0.161886619244795	-0.137243245615922	-0.27004755717864	-0.109050283831932	0.256119109999068	0.0950365101460298	-0.409957101628504
0.033	-0.245228299145668	-0.355430140120367	0.350376038953863	0.162038105246178	-0.137123029958192	-0.26997513233712	-0.108631164388852	0.256966152188332	0.0945695364823725	-0.410152754343131
0.034	-0.245104556415763	-0.355293889362458	0.350578541836956	0.162188686949738	-0.13700146313322	-0.269903230905554	-0.108212093197596	0.257813354214221	0.0941020283082192	-0.410347972063119
0.035	-0.244981635395828	-0.355156774430436	0.35078077024216	0.162338365926521	-0.136878527867898	-0.269831850311347	-0.10779306347705	0.258660708266206	0.0936340078407295	-0.410542754476172
0.036	-0.244859538199179	-0.355018798242663	0.350982720590853	0.162487144271271	-0.136754207391384	-0.269760987618279	-0.107374068548946	0.259508206526962	0.0931654976873365	-0.410737101078451
0.037	-0.244738266976005	-0.35487996370501	0.351184389376445	0.162635024593271	-0.136628485442781	-0.269690639683803	-0.106955101819197	0.260355841060789	0.0926965207170007	-0.410931011314233
0.038	-0.244617823922026	-0.354740273818689	0.351385773012759	0.162782009864203	-0.136501346172025	-0.269620803228363	-0.106536156720628	0.261203603837081	0.0922271000527501	-0.411124484684474
0.039	-0.244498211192753	-0.354599731662137	0.351586867733638	0.16292810319136	-0.136372774053509	-0.269551474778669	-0.106117226657557	0.262051486851746	0.0917572590936738	-0.41131752070744
0.04	-0.244379430732733	-0.354458340287129	0.351787669697084	0.16307330756416	-0.136242753967477	-0.269482650568784	-0.105698305037723	0.262899482201378	0.091287021424637	-0.411510118759462
0.041	-0.244261484166418	-0.354316102689329	0.351988175132025	0.163217625657835	-0.136111271349721	-0.269414326516606	-0.105279385359412	0.263747582100157	0.0908164107618589	-0.411702277923082
0.042	-0.244144372926961	-0.354173021933032	0.352188380351212	0.163361059823781	-0.135978312232654	-0.269346498333381	-0.104860461243724	0.264595778877847	0.0903454509407852	-0.411893997040874
0.043	-0.244028098523541	-0.354029101267447	0.352388281617312	0.163503612216225	-0.135843863227866	-0.269279161654863	-0.104441526408975	0.265444064941812	0.0898741659036076	-0.412085274954201
0.044	-0.243912662744741	-0.353884344139271	0.352587875022621	0.163645284851441	-0.135707911579322	-0.26921231212669	-0.104022574643215	0.266292432700503	0.089402579785899	-0.412276110629399
0.045	-0.24379806773628	-0.353738754205505	0.352787156564301	0.163786079567142	-0.135570445246625	-0.269145945495193	-0.103603599788103	0.267140874513202	0.0889307169547948	-0.412466503067498
0.046	-0.243684315941504	-0.353592335292002	0.352986122295424	0.163925997974356	-0.135431452897179	-0.269080057682812	-0.103184595734919	0.267989382693122	0.088458601907296	-0.412656451195856
0.047	-0.243571409935104	-0.353445091268669	0.353184768329032	0.164065041442499	-0.135290923795062	-0.269014644847625	-0.102765556412631	0.268837949526775	0.087986259282271	-0.41284595389132
0.048	-0.243459352256009	-0.353297026003414	0.353383090768511	0.164203211170373	-0.135148847665305	-0.268949703487708	-0.102346475799073	0.269686567329134	0.087513713949347	-0.413035010134478
0.049	-0.243348145331618	-0.35314814331877	0.353581085740412	0.164340508333545	-0.135005214600263	-0.268885230508482	-0.101927347996441	0.270535228495646	0.0870409909415583	-0.413223619178145
0.05	-0.243237791478867	-0.352998446828074	0.353778749478138	0.164476934164262	-0.134860015038397	-0.26882122313187	-0.101508167296244	0.271383925398233	0.0865681153102172	-0.413411780565361
0.051	-0.243128292863819	-0.35284793985475	0.353976078347492	0.164612489908767	-0.134713239857955	-0.268757678690766	-0.10108892816942	0.272232650134686	0.0860951120220717	-0.413599494015854
0.052	-0.243019651423412	-0.35269662555281	0.354173068858323	0.164747176768673	-0.134564880564109	-0.268694594464726	-0.100669625221319	0.273081394335911	0.0856220059279275	-0.413786759347011
0.053	-0.242911868890885	-0.35254450710112	0.354369717701427	0.164880995834796	-0.134414929366979	-0.268631967619182	-0.100250253169061	0.273930149130466	0.0851488218600925	-0.413973576529413
0.054	-0.242804946916142	-0.352391587858234	0.35456602177116	0.165013947983474	-0.134263379073336	-0.268569795122347	-0.0998308068265193	0.274778905173267	0.0846755847653742	-0.414159945873479
0.055	-0.242698887186025	-0.352237871383162	0.354761978173969	0.165146033891219	-0.134110223024869	-0.268508073581638	-0.0994112810825756	0.275627652634595	0.0842023196960353	-0.41434586819665
0.056	-0.242593691506004	-0.352083361312176	0.354957584257677	0.165277254219234	-0.133955455177498	-0.26844679910665	-0.0989916709255858	0.276476381191576	0.0837290517228262	-0.414531344763332
0.057	-0.242489361814263	-0.351928061228382	0.35515283760868	0.165407609775972	-0.133799070175295	-0.268385967311665	-0.0985719714781328	0.277325080128524	0.0832558059254046	-0.414716377004955
0.058	-0.242385900157933	-0.35177197463845	0.355347735941342	0.165537101533097	-0.133641063343521	-0.268325573434033	-0.0981521779834414	0.278173738476873	0.0827826074107308	-0.414900966296545
0.059	-0.242283308680818	-0.351615105078117	0.35554227696151	0.16566573052005	-0.133481430597406	-0.268265612384981	-0.0977322857930158	0.279022345071429	0.0823094812754978	-0.415085114017427
0.06	-0.24218158962551	-0.351457456249392	0.355736458377654	0.16579349764518	-0.133320168338827	-0.268206078720989	-0.0973122903547515	0.279870888582163	0.0818364525694392	-0.41526882180382
0.061	-0.24208074535208	-0.351299032038521	0.355930278106494	0.165920403499737	-0.133157273440411	-0.268146966658738	-0.0968921871618117	0.280719357569418	0.0813635462944304	-0.415452091755295
0.062	-0.241980778366795	-0.351139836449366	0.3561237344981	0.166046448270574	-0.132992743244054	-0.268088270069305	-0.0964719717065121	0.281567740523484	0.0808907873959126	-0.415634926442016
0.063	-0.241881691339101	-0.350979873555513	0.356316826349785	0.166171631831076	-0.132826575496024	-0.268029982449067	-0.096051639486119	0.282416025906714	0.0804182007246861	-0.415817328673939
0.064	-0.241783487058974	-0.35081914745002	0.356509552701475	0.166295953913224	-0.132658768345295	-0.267972096986675	-0.0956311860545172	0.283264202188806	0.0799458109698714	-0.415999301196732
0.065	-0.241686168327365	-0.350657662273197	0.356701912661986	0.166419414236126	-0.132489320459609	-0.26791460665356	-0.0952106071220247	0.28411225783691	0.0794736426419106	-0.416180846610142
0.066	-0.241589737897318	-0.350495422386503	0.356893905423973	0.166542012525123	-0.132318231071178	-0.267857504191397	-0.0947898986715929	0.284960181333549	0.079001720183353	-0.41636196758
0.067	-0.241494198482436	-0.35033243246797	0.357085530324803	0.166663748420259	-0.13214549988199	-0.267800782093002	-0.0943690569851238	0.285807961289645	0.0785300680510447	-0.416542667090359
0.068	-0.241399552694088	-0.350168697418487	0.357276786826078	0.16678462134962	-0.131971126937053	-0.267744432725393	-0.093948078553052	0.286655586596654	0.0780587106279911	-0.416722948445088
0.069	-0.241305802924053	-0.350004222224921	0.357467674475896	0.166904630501808	-0.131795112487879	-0.267688448558476	-0.0935269599549279	0.287503046522179	0.0775876721138489	-0.416902814988739
0.07	-0.241212951362708	-0.349839011844394	0.357658192903518	0.167023774991059	-0.131617456939613	-0.267632822372769	-0.0931056977575178	0.288350330637172	0.0771169764643138	-0.417082269808854
0.071	-0.241121000221009	-0.349673071176478	0.357848341840415	0.167142054123865	-0.131438160993724	-0.267577547328102	-0.0926842884330815	0.289197428589163	0.0766466472938223	-0.417261315716784
0.072	-0.241029951949414	-0.349506405141879	0.358038121173534	0.167259467535755	-0.131257225833944	-0.267522616861413	-0.0922627283367963	0.290044329942961	0.0761767078058914	-0.417439955503981
0.073	-0.240939809246193	-0.349339018717254	0.358227530984287	0.167376015107186	-0.131074653173496	-0.267468024550207	-0.091841013773963	0.290891024175658	0.0757071807660342	-0.417618192110725
0.074	-0.240850574954565	-0.349170916902083	0.358416571512224	0.167491696815574	-0.130890445147183	-0.267413764039229	-0.0914191410862633	0.29173750069135	0.0752380884252191	-0.417796028477919
0.075	-0.240762252043125	-0.349002104681339	0.358605243030237	0.167606512651731	-0.130704604116932	-0.267359829009527	-0.0909971066496638	0.292583748800215	0.0747694524857566	-0.417973467331574
0.076	-0.240674843664496	-0.348832586943693	0.358793545702711	0.167720462611446	-0.130517132497233	-0.267306213188107	-0.0905749068161226	0.293429757687029	0.0743012942020136	-0.418150511185877
0.077	-0.240588353186244	-0.348662368373183	0.358981479592823	0.167833546745444	-0.130328032665262	-0.267252910386619	-0.0901525379216413	0.294275516349123	0.0738336345240262	-0.41832716256439
0.078	-0.240502784182426	-0.348491453405915	0.359169044792743	0.1679457651838	-0.130137306929611	-0.267199914553866	-0.0897299963788237	0.295121013520204	0.0733664942192331	-0.418503424300951
0.079	-0.240418140452554	-0.348319846272152	0.359356241455281	0.168057118155182	-0.129944957480397	-0.26714721981464	-0.0893072787695978	0.295966237679403	0.0728998939354193	-0.418679299715467
0.08	-0.240334426038204	-0.348147551063835	0.359543069697722	0.168167606074104	-0.129750986338235	-0.267094820427714	-0.0888843818825042	0.296811177275056	0.072433854105773	-0.418854792530069
0.081	-0.240251645127695	-0.347974571731665	0.359729529540675	0.168277229529582	-0.129555395393348	-0.267042710685916	-0.0884613026881237	0.297655821129351	0.0719683947476773	-0.419029906597226
0.082	-0.240169801886568	-0.347800912007391	0.359915620938689	0.168385989063641	-0.129358186480343	-0.266990884874033	-0.0880380382742089	0.298500158687883	0.0715035353763325	-0.419204645660613
0.083	-0.240088900308928	-0.34762657538862	0.360101343847782	0.168493884975807	-0.129159361399238	-0.26693933732834	-0.0876145857813789	0.299344179899441	0.0710392950466075	-0.419379013404402
0.084	-0.240008944106329	-0.347451565224485	0.3602866983565	0.168600917392135	-0.128958921947525	-0.266888062489173	-0.087190942368123	0.30018787493864	0.0705756923723815	-0.419553013779274
0.085	-0.239929936724196	-0.347275884787737	0.36047168484077	0.168707086522101	-0.12875687003944	-0.266837054828447	-0.0867671052357474	0.301031234036478	0.0701127455079817	-0.419726651264104
0.086	-0.239851881530763	-0.347099537294323	0.360656304000461	0.168812392826429	-0.128553207851834	-0.266786308742169	-0.0863430716811153	0.301874247470518	0.0696504720640398	-0.419899930827449
0.087	-0.239774782029031	-0.346922525831457	0.36084055678066	0.168916836929213	-0.128347937891882	-0.266735818587797	-0.0859188390599347	0.302716905608325	0.0691888889309062	-0.420072857627257
0.088	-0.239698641983629	-0.346744853173756	0.361024444289004	0.16902041941699	-0.128141062986636	-0.266685578828365	-0.0854944046571857	0.30355919889336	0.0687280121660638	-0.420245436673009
0.089	-0.239623465448766	-0.346566521682266	0.361207967793765	0.169123140777709	-0.127932586220495	-0.266635584098408	-0.0850697656159822	0.304401117811063	0.0682678569879413	-0.4204176727663
0.09	-0.239549256667523	-0.346387533347064	0.361391128805496	0.169225001516773	-0.127722510811966	-0.266585829166214	-0.0846449189948519	0.30524265289995	0.0678084377200665	-0.420589570770341
0.091	-0.239476019918684	-0.346207889814378	0.361573929163542	0.169326002299088	-0.127510839953916	-0.266536308943694	-0.0842198618694805	0.306083794795108	0.0673497677416879	-0.420761135821176
0.092	-0.239403759449704	-0.346027592424247	0.361756371047203	0.16942614398762	-0.127297576667574	-0.266487018617966	-0.0837945913608984	0.306924534336893	0.0668918595857333	-0.420932373126546
0.093	-0.239332479490011	-0.345846642248804	0.361938456927475	0.169525427583319	-0.127082723800096	-0.266437953772932	-0.0833691045545514	0.307764862696453	0.0664347250564258	-0.421103287548158
0.094	-0.239262184211841	-0.345665039979047	0.362120189552677	0.169623854155133	-0.12686628420439	-0.266389110376337	-0.0829433984097398	0.308604771320433	0.0659783752542533	-0.421273883414507
0.095	-0.239192877595766	-0.345482785785039	0.362301572005828	0.169721424840394	-0.126648260858848	-0.266340484713607	-0.0825174697207125	0.309444251735077	0.0655228205867639	-0.421444164682429
0.096	-0.239124563409204	-0.345299879370999	0.362482607782585	0.169818140910738	-0.126428656793191	-0.266292073410756	-0.0820913150957657	0.310283295465281	0.0650680708070821	-0.421614135236512
0.097	-0.239057245413274	-0.345116320168966	0.362663300817052	0.169914003810083	-0.126207474951269	-0.26624387352602	-0.0816649309422388	0.311121894124638	0.0646141350799286	-0.421783798987044
0.098	-0.238990927536034	-0.344932107459455	0.362843655451368	0.170009015218589	-0.125984718069292	-0.266195882559985	-0.0812383134585238	0.311960039536707	0.0641610220679628	-0.421953159636698
0.099	-0.238925613811801	-0.344747240309637	0.363023676414427	0.170103177298487	-0.125760388624594	-0.266148098365698	-0.0808114586758341	0.312797723767302	0.0637087399957137	-0.422122220431541
0.1	-0.238861308206281	-0.344561717460804	0.363203368825464	0.17019649290359	-0.125534488905214	-0.266100519123144	-0.0803843625270597	0.313634939066549	0.0632572967129135	-0.42229098414085
0.101	-0.238798014474112	-0.344375537317958	0.363382738146803	0.170288965336553	-0.125307021064606	-0.266053143441647	-0.0799570207857375	0.314471677769223	0.0628066997289511	-0.422459453155379
0.102	-0.238735736074198	-0.344188697953023	0.363561790005757	0.170380597813276	-0.125077987060275	-0.266005970454853	-0.0795294288910262	0.315307932193063	0.0623569561183313	-0.422627629690272
0.103	-0.238674476174055	-0.344001197049305	0.363740529910405	0.170471393213416	-0.12484738856638	-0.26595899982882	-0.0791015819091025	0.316143694619435	0.0619080724248987	-0.422795516074931
0.104	-0.238614237772902	-0.343813031888684	0.363918963097049	0.17056135422964	-0.124615226910381	-0.265912231727447	-0.0786734747236489	0.316978957392847	0.0614600547074451	-0.422963114864201
0.105	-0.238555023825947	-0.343624199377792	0.364097094698981	0.170650483524852	-0.124381503050756	-0.265865666754553	-0.0782451022012285	0.317813713067571	0.0610129085921637	-0.423130428730361
0.106	-0.23849683724575	-0.343434696052567	0.364274929975126	0.170738783681651	-0.124146217663317	-0.265819305925583	-0.077816459106111	0.318647954497488	0.0605666392681163	-0.423297460402385
0.107	-0.238439680840903	-0.343244518084064	0.36445247431409	0.170826257097478	-0.123909371312992	-0.265773150679005	-0.0773875399741369	0.319481674767103	0.0601212514958867	-0.423464212792209
0.108	-0.238383557268949	-0.343053661239776	0.364629733120455	0.17091290595614	-0.123670964563177	-0.265727202798498	-0.0769583392017239	0.320314867013491	0.0596767495573876	-0.42363068917434
0.109	-0.238328468909921	-0.342862120818992	0.364806711706053	0.170998732231304	-0.123430997937025	-0.265681464289162	-0.0765288512070153	0.321147524355731	0.0592331371330863	-0.423796893171305
0.11	-0.238274417620584	-0.342669891664914	0.364983415207954	0.171083737739929	-0.123189471877953	-0.265635937360549	-0.0760990704891594	0.321979639957096	0.0587904172709905	-0.423962828499612
0.111	-0.238221404639353	-0.34247696817864	0.365159848608465	0.171167924347506	-0.122946386874702	-0.265590624449102	-0.0756689916436001	0.322811207059443	0.0583485924619412	-0.424128498713375
0.112	-0.23816943084724	-0.342283344281234	0.365336016874538	0.17125129427116	-0.122701743606014	-0.265545528229575	-0.0752386094287125	0.323642218978418	0.0579076646792018	-0.424293907129282
0.113	-0.238118497156961	-0.342089013404358	0.3655119251312	0.171333850230119	-0.122455542908843	-0.265500651672299	-0.0748079188402955	0.324472669126914	0.0574676353749646	-0.424459056860034
0.114	-0.238068604714524	-0.341893968480993	0.365687578783357	0.17141559534652	-0.122207785690658	-0.265455998078378	-0.0743769150479254	0.325302551117127	0.0570285055541591	-0.424623950810986
0.115	-0.238019754882095	-0.341698201909629	0.365862983524322	0.171496533039845	-0.121958472951596	-0.265411571069656	-0.0739455932196494	0.326131858923524	0.0565902759463573	-0.424788591590827
0.116	-0.237971949168319	-0.341501705586556	0.366038145211307	0.171576667087569	-0.121707605839491	-0.265367374610098	-0.0735139484165865	0.326960586915494	0.0561529471545682	-0.424952981365572
0.117	-0.23792518917215	-0.341304471050189	0.36621306969561	0.171656001705725	-0.121455185613003	-0.265323413003789	-0.0730819755979139	0.327788729688675	0.0557165196752879	-0.425117121744255
0.118	-0.237879476405905	-0.341106489670018	0.366387762767178	0.171734541567859	-0.121201213586491	-0.265279690809605	-0.072649669674567	0.32861628187866	0.0552809937834569	-0.425281013819654
0.119	-0.237834811980875	-0.340907752750937	0.366562230226468	0.171812291889479	-0.120945691212509	-0.265236212746919	-0.0722170255753445	0.32944323809601	0.0548463693806772	-0.425444658370497
0.12	-0.237791196400771	-0.34070825152016	0.366736477910974	0.171889258483356	-0.120688620227252	-0.265192983671054	-0.0717840382792982	0.330269592957972	0.054412645891423	-0.425608056075978
0.121	-0.23774862962266	-0.340507977114882	0.366910511626952	0.171965447499217	-0.120430002671697	-0.265150008638809	-0.0713507028189557	0.331095341110636	0.0539798221941316	-0.425771207629193
0.122	-0.237707111293957	-0.340306920578695	0.36708433706524	0.17204086490532	-0.120169840776462	-0.265107293000241	-0.0709170142884234	0.331920477203313	0.0535478966588954	-0.425934113740465
0.123	-0.2376666410791	-0.340105072820371	0.367257959708473	0.172115516065477	-0.119908136808193	-0.265064842434364	-0.0704829678128802	0.332744995899493	0.0531168673410388	-0.426096775049973
0.124	-0.23762721904834	-0.339902424678589	0.367431384767941	0.17218940562484	-0.119644893005606	-0.2650226629581	-0.0700485584881712	0.333568891951991	0.052686732130992	-0.426259191977213
0.125	-0.237588845891352	-0.339698967108702	0.367604617236289	0.172262537692465	-0.119380111636739	-0.264980760930592	-0.0696137813634947	0.334392160281168	0.0522574887463277	-0.426421364589232
0.126	-0.237551522720512	-0.339494691297903	0.367777662006003	0.172334916169634	-0.119113794978388	-0.264939143007599	-0.0691786314066452	0.335214796033598	0.0518291346869626	-0.426583292639408
0.127	-0.237515250689561	-0.339289588763867	0.367950523898659	0.172406544979461	-0.118845945130011	-0.264897816099991	-0.0687431034412287	0.336036794584081	0.0514016671965611	-0.426744975747023
0.128	-0.237480030783228	-0.339083651545166	0.368123207616962	0.172477428038305	-0.118576563899174	-0.26485678737004	-0.0683071922207921	0.336858151443874	0.0509750831938707	-0.426906413433047
0.129	-0.237445863775652	-0.338876872351648	0.368295717733708	0.172547569061306	-0.11830565286332	-0.264816064126582	-0.0678708925823792	0.337678862146306	0.0505493792314712	-0.427067604967753
0.13	-0.237412750208093	-0.338669244631462	0.368468058665	0.172616971387827	-0.118033213456379	-0.264775653596897	-0.0674341994517932	0.338498922182108	0.0501245515270285	-0.427228549294473
0.131	-0.237380690378684	-0.338460762584446	0.368640234573539	0.172685637941876	-0.117759247055189	-0.264735562777792	-0.0669971077486112	0.33931832697065	0.0497005960095762	-0.427389245123898
0.132	-0.237349684389933	-0.338251421128699	0.368812249292515	0.172753571442565	-0.117483755113263	-0.264695798428648	-0.0665596123517354	0.340137071825494	0.0492775083352279	-0.427549691063126
0.133	-0.237319732182864	-0.33804121588778	0.368984106344472	0.172820774868175	-0.117206739265543	-0.26465636708371	-0.06612170816521	0.340955151916141	0.0488552838647426	-0.427709885634554
0.134	-0.237290833411204	-0.337830143129887	0.369155809049152	0.172887251865799	-0.11692820130378	-0.264617275039639	-0.0656833902634908	0.341772562276934	0.048433917647108	-0.427869827176423
0.135	-0.237262987104092	-0.337618199658403	0.369327360666537	0.17295300677216	-0.116648143021074	-0.264578528345577	-0.0652446539769579	0.342589297848661	0.0480134044595574	-0.428029513730244
0.136	-0.237236191355331	-0.337405382875276	0.36949876448777	0.17301804436307	-0.116366566031179	-0.264540132814736	-0.0648054948227314	0.343405353518948	0.0475937388325096	-0.428188942966438
0.137	-0.237210443420199	-0.33719169094177	0.369670023837215	0.173082369669537	-0.116083471681855	-0.264502094023803	-0.0643659084147155	0.344220724192386	0.0471749150520586	-0.428348112220187
0.138	-0.237185740145051	-0.336977122768045	0.369841142035101	0.173145987922801	-0.115798861128959	-0.26446441727752	-0.0639258904622074	0.34503540486194	0.0467569271974987	-0.428507018695243
0.139	-0.237162078271084	-0.33676167788979	0.370012122393861	0.173208904604317	-0.11551273551341	-0.264427107597127	-0.0634854367969209	0.3458493906595	0.0463397691008838	-0.428665659607194
0.14	-0.237139454470015	-0.33654535637355	0.370182968293501	0.173271125663039	-0.115225096082628	-0.264390169743954	-0.0630445433901982	0.346662676926047	0.0459234342065966	-0.428824032063127
0.141	-0.23711786531126	-0.33632815872599	0.370353683297964	0.17333265776576	-0.114935944206996	-0.264353608268892	-0.062603206426615	0.347475259238564	0.0455079155002898	-0.428982132858312
0.142	-0.237097307252051	-0.33611008580338	0.370524271265615	0.173393508302455	-0.114645281370863	-0.264317427571001	-0.0621614224230325	0.34828713328968	0.0450932055078211	-0.429139958419738
0.143	-0.237077776597516	-0.335891138742361	0.370694736395767	0.17345368508424	-0.114353109183961	-0.264281631887081	-0.0617191882781133	0.349098294659018	0.0446792962584585	-0.429297504965467
0.144	-0.237059269445248	-0.335671318857531	0.370865083113626	0.173513195895744	-0.114059429377878	-0.264246225224533	-0.0612765012647782	0.349908738677767	0.0442661793108183	-0.429454768795796
0.145	-0.237041781641921	-0.335450627452633	0.371035315876448	0.173572048096074	-0.113764243778128	-0.2642112113592	-0.0608333590325533	0.350718460581577	0.0438538459548575	-0.429611746441146
0.146	-0.237025308757061	-0.335229065630732	0.371205439074435	0.173630248444585	-0.113467554339965	-0.264176593901767	-0.060389759567611	0.351527455874969	0.0434422874135064	-0.429768434569228
0.147	-0.237009846214745	-0.335006634238884	0.371375456993027	0.173687803222129	-0.113169363251294	-0.264142376306416	-0.0599457010980323	0.352335720557386	0.0430314948591196	-0.42992482985756
0.148	-0.236995389685564	-0.334783333864417	0.371545373757867	0.173744718480006	-0.112869672986771	-0.264108561853363	-0.0595011820169245	0.353143251071857	0.0426214593076608	-0.430080928903752
0.149	-0.236981935489225	-0.334559164692219	0.371715193316233	0.173801000164882	-0.112568486329705	-0.264075153713838	-0.0590562008740677	0.353950044261305	0.0422121715048663	-0.430236728139072
0.15	-0.236969480639111	-0.334334126280576	0.371884919454899	0.173856654132857	-0.11226580641814	-0.264042155003077	-0.058610756441	0.35475609745769	0.041803621897736	-0.430392223821612
0.151	-0.236958022512134	-0.334108217453566	0.372054555795073	0.173911686218098	-0.11196163674654	-0.26400956872798	-0.0581648477935718	0.355561408471179	0.0413958006840838	-0.430547412100486
0.152	-0.236947558492218	-0.333881436329199	0.372224105740958	0.17396610227332	-0.111655981146198	-0.263977397719441	-0.0577184743771833	0.35636597539124	0.0409886977976447	-0.430702289044129
0.153	-0.23693808582398	-0.333653780371272	0.372393572382849	0.174019908072977	-0.111348843812962	-0.263945644618809	-0.0572716360584731	0.357169796394786	0.0405823028423709	-0.430856850600345
0.154	-0.236929601574309	-0.333425246390698	0.372562958446763	0.174073109316545	-0.111040229301068	-0.263914311846955	-0.0568243331271428	0.357972869719319	0.040176605082172	-0.431011092546278
0.155	-0.236922102620548	-0.333195830531595	0.372732266351005	0.17412571193328	-0.110730142432573	-0.26388340153512	-0.0563765662248547	0.358775193686553	0.0397715934158267	-0.431165010546042
0.156	-0.236915585749482	-0.332965528377627	0.372901498266004	0.174177722440346	-0.110418588143855	-0.2638529155431	-0.0559283362288121	0.359576766636071	0.0393672563161792	-0.431318600337152
0.157	-0.236910047847526	-0.332734335152028	0.373070656114057	0.174229148030632	-0.110105571295461	-0.263822855534381	-0.0554796441516748	0.360377586877296	0.0389635818396662	-0.43147185788923
0.158	-0.23690548600577	-0.332502245800311	0.373239741580351	0.174279996436963	-0.10979109653914	-0.263793222954384	-0.0550304910963988	0.36117765278	0.0385605576493269	-0.431624779394022
0.159	-0.236901897413622	-0.332269254976758	0.37340875608622	0.174330275787274	-0.109475168290455	-0.263764018991566	-0.0545808782107782	0.361976962974435	0.0381581709805107	-0.431777361113898
0.16	-0.236899279036682	-0.332035357026247	0.373577700643306	0.174379994545477	-0.109157790793682	-0.263735244614276	-0.0541308066072556	0.362775516550338	0.0377564086342293	-0.431929599243603
0.161	-0.236897627220385	-0.331800545829588	0.373746575708396	0.174429161497229	-0.108838968254617	-0.263706900578116	-0.053680277319853	0.363573313132086	0.0373552569765457	-0.432081489922819
0.162	-0.236896937500956	-0.331564814591544	0.373915381104114	0.17447778567029	-0.108518704897579	-0.263678987354164	-0.0532292913538345	0.364370352840663	0.0369547019086686	-0.432233029380598
0.163	-0.236897204689034	-0.331328155803622	0.374084115998856	0.17452587617391	-0.108197004844567	-0.263651505060106	-0.052777849771383	0.36516663623371	0.0365547289149311	-0.432384214052954
0.164	-0.236898423044508	-0.331090561363031	0.374252779007257	0.174573442085503	-0.10787387190495	-0.263624453428761	-0.0523259537175951	0.365962164275273	0.0361553231465629	-0.432535040582649
0.165	-0.236900586525185	-0.330852022797695	0.374421368346187	0.174620492445756	-0.107549309403782	-0.263597831742473	-0.0518736043852659	0.366756938339569	0.0357564694197564	-0.432685505769725
0.166	-0.236903689096203	-0.330612531466813	0.374589881913831	0.174667036201525	-0.107223320206334	-0.263571638729284	-0.0514208029797242	0.367550960184681	0.0353581522189156	-0.432835606571983
0.167	-0.236907724882512	-0.330372078539023	0.374758317363028	0.174713081989842	-0.106895906963022	-0.263545872543082	-0.0509675507136046	0.368344231879238	0.0349603557836821	-0.432985340217937
0.168	-0.236912688102711	-0.33013065493812	0.374926672260692	0.174758637989525	-0.10656707229072	-0.263520530853979	-0.0505138488501024	0.369136755768797	0.0345630641752601	-0.43313470436152
0.169	-0.236918572938847	-0.329888251472837	0.375094944208169	0.174803712074112	-0.106236818719203	-0.263495610900952	-0.050059698776552	0.369928534538597	0.0341662612722603	-0.43328369704701
0.17	-0.236925373406757	-0.329644858994769	0.375263130845111	0.174848312117496	-0.105905148586372	-0.263471109483865	-0.0496051020326727	0.370719571302898	0.033769930736751	-0.433432316469502
0.171	-0.236933083172544	-0.329400468526321	0.375431229797759	0.174892446102236	-0.105572064075207	-0.263447023050529	-0.0491500602670074	0.371509869607578	0.0333740559508356	-0.433580560806857
0.172	-0.236941695281789	-0.329155071387172	0.375599238618502	0.174936121999379	-0.105237567337707	-0.263423347832746	-0.0486945751692037	0.372299433376177	0.032978619918557	-0.433728428240861
0.173	-0.23695120198876	-0.328908659176274	0.375767154724209	0.174979347732673	-0.104901660549106	-0.263400079848416	-0.0482386484269283	0.373088266879917	0.0325836051545547	-0.433875917049908
0.174	-0.236961595016531	-0.328661223662619	0.375934975308226	0.17502213124031	-0.104564345895931	-0.263377214803433	-0.0477822817448667	0.373876374699531	0.0321889936362255	-0.434023025631368
0.175	-0.236972866138452	-0.328412756795192	0.376102697271181	0.175064480376438	-0.104225625578474	-0.26335474804541	-0.0473254769080389	0.374663761673954	0.0317947669172406	-0.434169752422572
0.176	-0.236985007606351	-0.328163250859977	0.376270317226277	0.175106402774708	-0.103885501794651	-0.263332674636385	-0.0468682358289126	0.375450432920363	0.0314009063454736	-0.434316095838091
0.177	-0.236998012318802	-0.327912698688693	0.376437831528123	0.175147905943613	-0.103543976667164	-0.263310989508245	-0.0464105605684679	0.376236393929897	0.0310073932024866	-0.434462054305663
0.178	-0.237011873881146	-0.327661093750331	0.376605236276922	0.175188997453374	-0.103201052182549	-0.263289687630116	-0.0459524532979144	0.377021650604201	0.0306142087588568	-0.434607626339166
0.179	-0.237026586528229	-0.327408430068023	0.376772527296334	0.175229684901504	-0.102856730161047	-0.263268764142692	-0.0454939161711739	0.377806209182419	0.0302213343730184	-0.434752810569307
0.18	-0.237042144871421	-0.327154702117153	0.376939700063076	0.175269975697784	-0.102511012168708	-0.263248214406535	-0.0450349512393943	0.37859007623433	0.0298287515330266	-0.434897605760463
0.181	-0.237058543588915	-0.326899904799981	0.377106749620916	0.175309876957519	-0.102163899379745	-0.263228033958922	-0.044575560515313	0.379373258824778	0.0294364417409593	-0.435042010898577
0.182	-0.237075777180526	-0.326644033488083	0.377273670610436	0.175349395566585	-0.101815392476002	-0.263208218474699	-0.0441157460569399	0.380155764647974	0.0290443864321754	-0.435186025305294
0.183	-0.23709383983197	-0.326387084075752	0.377440457457626	0.175388538345118	-0.101465491618909	-0.263188763806275	-0.0436555099275618	0.380937601937781	0.0286525670082329	-0.435329648638232
0.184	-0.237112725478627	-0.326129052923707	0.377607104598752	0.175427312294275	-0.101114196541233	-0.263169666061062	-0.0431948540892089	0.381718779277948	0.0282609648552174	-0.435472880796775
0.185	-0.237132428067342	-0.325869936735156	0.377773606613732	0.175465724769044	-0.100761506751679	-0.26315092159804	-0.04273378033626	0.382499305509877	0.0278695613606069	-0.43561572190197
0.186	-0.23715294175429	-0.325609732520782	0.37793995823168	0.175503783344567	-0.10040742170973	-0.263132526887104	-0.0422722902986825	0.383279189720956	0.0274783380072742	-0.435758172393224
0.187	-0.237174260865467	-0.325348437600068	0.378106154244769	0.175541495361612	-0.100051940862559	-0.263114478280603	-0.0418103854956055	0.384058441201485	0.0270872765111477	-0.435900233120224
0.188	-0.23719637972575	-0.325086049562833	0.3782721894657	0.175578867460383	-0.0996950635924199	-0.263096771764206	-0.0413480673847498	0.384837069381445	0.0266963589316533	-0.436041905332609
0.189	-0.237219292479205	-0.324822566251016	0.378438058781248	0.175615905469483	-0.0993367891698178	-0.263079402811901	-0.0408853373653523	0.385615083880478	0.0263055677106925	-0.436183190560505
0.19	-0.237242992925297	-0.324557985773685	0.378603757144678	0.175652614612837	-0.0989771167194038	-0.263062366425375	-0.0404221967519973	0.386392494657323	0.0259148856396603	-0.436324090473873
0.191	-0.237267474413106	-0.324292306627057	0.37876927951456	0.175688999734952	-0.0986160452139454	-0.263045657222459	-0.0399586467851681	0.387169312036641	0.0255242958116892	-0.436464606828453
0.192	-0.237292729851624	-0.324025527909012	0.378934620910499	0.175725065376651	-0.0982535735681152	-0.263029269494381	-0.0394946887144425	0.387945546570859	0.0251337815879238	-0.436604741475475
0.193	-0.237318751787496	-0.323757649333611	0.379099776557861	0.175760815683284	-0.097889700774244	-0.263013197297172	-0.0390303239097003	0.388721208962871	0.024743326542706	-0.43674449635669
0.194	-0.237345532451535	-0.323488671035716	0.379264741988815	0.175796254357582	-0.0975244259599159	-0.262997434511623	-0.0385655539420938	0.38949631012205	0.0243529144584763	-0.436883873494181
0.195	-0.237373063740626	-0.323218593465123	0.379429513066348	0.175831384898117	-0.0971577483535179	-0.262981974735693	-0.038100380583716	0.390270861184454	0.0239625294414069	-0.437022875004228
0.196	-0.237401337187283	-0.322947417379529	0.379594086033406	0.175866210987899	-0.0967896672208604	-0.262966811092755	-0.0376348057460062	0.391044873443628	0.0235721560019566	-0.437161503100301
0.197	-0.237430343969108	-0.322675143847854	0.379758457677476	0.17590073681494	-0.0964201818648118	-0.262951936237917	-0.0371688314537292	0.391818358293825	0.0231817789935058	-0.437299760094255
0.198	-0.237460074911004	-0.322401774238575	0.379922625461819	0.175934967210933	-0.096049291686267	-0.26293734261183	-0.0367024598628421	0.392591327249835	0.0227913835153286	-0.437437648528531
0.199	-0.237490520428617	-0.32212731009468	0.38008658740916	0.175968907538523	-0.095676996262052	-0.262923022636571	-0.0362356932730621	0.393363791996916	0.0224009548298085	-0.437575171434213
0.2	-0.237521670439861	-0.321851752958969	0.380250341858918	0.176002563560909	-0.0953032954612196	-0.262908968722659	-0.035768534120386	0.394135764353741	0.0220104782794677	-0.437712332482093
0.201	-0.237553514357753	-0.321575104302492	0.380413887403767	0.176035941459163	-0.094928189526101	-0.262895173285576	-0.0353009849658356	0.394907256206894	0.0216199392817867	-0.437849135929718
0.202	-0.237586041296646	-0.321297365559197	0.380577223005545	0.176069047818617	-0.0945516790030302	-0.262881628846177	-0.0348330485314951	0.39567827959184	0.0212293234094122	-0.43798558650757
0.203	-0.237619240453411	-0.321018538217933	0.380740348048776	0.176101889643054	-0.0941737645610397	-0.262868328082976	-0.0343647277528117	0.396448846865687	0.0208386164566984	-0.438121689406904
0.204	-0.237653101474886	-0.32073862387159	0.380903262277645	0.176134474564538	-0.0937944468346514	-0.26285526380907	-0.0338960257302756	0.397218970795528	0.020447804456636	-0.438257450395548
0.205	-0.23768761464832	-0.320457624123152	0.38106596571405	0.176166810912076	-0.0934137263660814	-0.262842428975601	-0.0334269456039313	0.397988664526339	0.0200568735766718	-0.438392875955169
0.206	-0.237722770851688	-0.320175540479813	0.381228458568748	0.176198907269941	-0.093031603609404	-0.262829816716388	-0.0329574904694811	0.398757941512069	0.0196658099074676	-0.438527973298598
0.207	-0.237758561369843	-0.319892374402842	0.381390741155715	0.176230771818133	-0.0926480789722638	-0.262817420398252	-0.0324876633431557	0.399526815488108	0.0192745993933581	-0.438662750177508
0.208	-0.237794977751417	-0.319608127438326	0.381552813823928	0.176262411964369	-0.0922631528926128	-0.262805233660566	-0.0320174671727222	0.400295300479548	0.0188832279340304	-0.438797214548567
0.209	-0.237832011715885	-0.319322801298208	0.381714676887854	0.176293834361016	-0.0918768259020864	-0.262793250368942	-0.0315469049294568	0.401063410794746	0.0184916814447556	-0.438931374301567
0.21	-0.237869655093416	-0.319036397803165	0.38187633058478	0.176325045117564	-0.0914890986526633	-0.262781464488164	-0.0310759797031448	0.40183116096	0.0180999458954671	-0.439065237223246
0.211	-0.237907899855555	-0.318748918740562	0.382037775096636	0.176356050033647	-0.091099971890202	-0.262769869988375	-0.0306046946918883	0.40259856561487	0.0177080074419064	-0.439198811176109
0.212	-0.237946738158378	-0.318460365890528	0.382199010630093	0.176386854723229	-0.090709446383476	-0.262758460804063	-0.0301330531097787	0.403365639466994	0.0173158525497803	-0.439332104256404
0.213	-0.237986162333527	-0.318170741179263	0.382360037514097	0.176417464544859	-0.0903175228770846	-0.262747230819628	-0.0296610581157069	0.404132397305767	0.0169234680056042	-0.439465124762675
0.214	-0.238026164888836	-0.317880046697256	0.382520856268356	0.17644788436671	-0.0899242020665562	-0.262736173912407	-0.0291887128000204	0.404898853992473	0.0165308408995831	-0.43959788104431
0.215	-0.238066738442332	-0.317588284667822	0.382681467622775	0.176478118390504	-0.0895294845592443	-0.262725284054699	-0.0287160201560305	0.405665024447626	0.0161379586374032	-0.439730381393053
0.216	-0.23810787544306	-0.317295457479807	0.382841872527177	0.176508170344795	-0.0891333708668816	-0.262714555437744	-0.028242983006482	0.406430923660632	0.0157448089304367	-0.439862634084382
0.217	-0.238149567749099	-0.317001567704024	0.383002072146403	0.176538044020043	-0.0887358615034287	-0.262703982542543	-0.0277696039731116	0.407196566671399	0.0153513797638598	-0.439994647466134
0.218	-0.23819180639518	-0.316706618103919	0.383162067808556	0.176567743697214	-0.0883369571423523	-0.262693560098087	-0.0272958855112221	0.407961968484283	0.0149576593507908	-0.440126429904649
0.219	-0.238234581777031	-0.316410611676949	0.3833218610046	0.176597274171426	-0.0879366586782727	-0.262683283024241	-0.026821829906734	0.408727143928831	0.014563636122764	-0.440257989654836
0.22	-0.238277884013731	-0.316113551769394	0.383481453468787	0.176626640526457	-0.0875349671607842	-0.262673146394045	-0.0263474392319527	0.409492107558496	0.0141692987990658	-0.440389334829163
0.221	-0.238321703146958	-0.315815442220655	0.383640847227223	0.176655847932191	-0.087131883673244	-0.262663145312004	-0.0258727153777182	0.410256873649564	0.0137746364073987	-0.440520473482426
0.222	-0.238366029132911	-0.315516287353896	0.383800044557415	0.176684901571692	-0.0867274092520579	-0.262653274808963	-0.0253976601532283	0.411021456233554	0.0133796381914413	-0.440651413760109
0.223	-0.238410851758249	-0.315216091872404	0.383959047908457	0.176713806717043	-0.0863215449937365	-0.26264352992414	-0.024922275327547	0.41178586913552	0.0129842935250761	-0.440782164020233
0.224	-0.238456160580216	-0.314914860851022	0.384117859941168	0.176742568937193	-0.0859142922541964	-0.262633905876297	-0.024446562578748	0.412550126059181	0.0125885919329765	-0.440912732807069
0.225	-0.238501944851036	-0.314612599783055	0.384276483718927	0.176771194328675	-0.08550565264911	-0.262624398127279	-0.0239705234305134	0.413314240654027	0.0121925231968707	-0.441043128678048
0.226	-0.23854819340556	-0.31430931463685	0.384434922794849	0.176799689594246	-0.0850956279161168	-0.262615002331724	-0.0234941592590252	0.414078226508959	0.0117960774055006	-0.441173360063594
0.227	-0.238594894620286	-0.314005011949911	0.384593181081352	0.176828061802857	-0.0846842198928431	-0.262605714279457	-0.0230174713372385	0.414842097142852	0.0113992448061915	-0.441303435308199
0.228	-0.238642036556979	-0.313699698870165	0.38475126269556	0.176856317880099	-0.0842714305412954	-0.262596529831323	-0.0225404608518583	0.415605866073812	0.0110020155429697	-0.441433362796623
0.229	-0.238689607324291	-0.313393383093018	0.38490917189603	0.176884464195849	-0.0838572618860751	-0.262587444863666	-0.0220631289452246	0.416369546939533	0.0106043795796676	-0.441563150987986
0.23	-0.238737595506431	-0.313086072790093	0.385066913083516	0.17691250652476	-0.083441716001703	-0.262578455312515	-0.0215854767979893	0.417133153501441	0.0102063268656022	-0.44169280837022
0.231	-0.238785990428143	-0.312777776556912	0.385224490799809	0.176940450239374	-0.0830247951338373	-0.262569557272485	-0.0211075056879073	0.417896699500439	0.00980784746630631	-0.441822343409444
0.232	-0.238834782135533	-0.312468503349212	0.385381909678365	0.176968300485354	-0.0826065018174131	-0.262560747028427	-0.0206292169865337	0.418660198554798	0.0094089316155745	-0.441951764432638
0.233	-0.238883961153709	-0.312158262454251	0.385539174453577	0.176996062281325	-0.0821868388749339	-0.262552020967615	-0.0201506120964531	0.419423664183946	0.00900956982406431	-0.442081079459597
0.234	-0.238933518299904	-0.311847063527377	0.385696290046505	0.17702374057449	-0.0817658093191087	-0.262543375443992	-0.0196716924311787	0.420187109907302	0.00860975291005321	-0.442210296138905
0.235	-0.238983444695077	-0.311534916689523	0.385853261562343	0.1770513402496	-0.0813434162505014	-0.262534806760668	-0.0191924594797309	0.420950549342516	0.00820947190277671	-0.442339421800005
0.236	-0.239033731833911	-0.311221832626265	0.386010094165466	0.177078866151153	-0.0809196628118417	-0.262526311245224	-0.0187129148321805	0.421713996216749	0.00780871802489037	-0.442468463517416
0.237	-0.239084371634873	-0.31090782260984	0.386166792921758	0.177106323315372	-0.080494552240035	-0.262517885240305	-0.0182330601146892	0.42247746430989	0.00740748275416748	-0.442597428110357
0.238	-0.239135356465238	-0.310592898553039	0.386323362672728	0.177133717367675	-0.0800680880183892	-0.262509525013888	-0.0177528968862539	0.42324096740792	0.0070057578503139	-0.442726322066549
0.239	-0.239186679101178	-0.310277073135185	0.386479807962617	0.177161054645734	-0.0796402740032301	-0.262501226689797	-0.0172724265247667	0.424004519293514	0.00660353538225221	-0.442855151530365
0.24	-0.239238332603342	-0.309960359809575	0.386636132995288	0.177188341934248	-0.0792111144070767	-0.262492986217777	-0.0167916501387119	0.424768133751074	0.00620080771992344	-0.442983922476447
0.241	-0.2392903101101	-0.309642772718372	0.386792341624773	0.177215586189002	-0.0787806136705696	-0.262484799372563	-0.0163105685529455	0.425531824518146	0.00579756741920839	-0.44311264092952
0.242	-0.239342604585474	-0.309324326644852	0.386948437417142	0.17724279443842	-0.0783487763167793	-0.262476661808738	-0.0158291823613799	0.426295605186412	0.00539380713551344	-0.443241313013512
0.243	-0.239395208661819	-0.309005036944181	0.387104423712275	0.177269973793015	-0.0779156068968692	-0.262468569132522	-0.0153474919886744	0.42705948915742	0.0049895196875313	-0.443369944844657
0.244	-0.239448114726755	-0.308684919492344	0.387260303582314	0.177297131556729	-0.0774811100685542	-0.262460516850537	-0.0148654977177799	0.427823489683874	0.00458469815060481	-0.443498542437134
0.245	-0.239501315162924	-0.308363990676146	0.387416079735134	0.177324275498882	-0.0770452907278246	-0.262452500253672	-0.0143831997143645	0.42858761993222	0.00417933583750578	-0.44362711167687
0.246	-0.239554802517771	-0.308042267298667	0.387571754473412	0.17735141421845	-0.0766081541308179	-0.26244451445553	-0.0139005981094347	0.429351893011721	0.00377342618753361	-0.443755658305315
0.247	-0.23960856954242	-0.307719766480598	0.387727329768638	0.177378557298597	-0.0761697059519609	-0.262436554589337	-0.0134176930856653	0.430116321956124	0.00336696271934838	-0.443884187869617
0.248	-0.239662609170035	-0.307396505673129	0.387882807410732	0.177405715002196	-0.0757299522341968	-0.262428615997108	-0.0129344848539155	0.430880919700867	0.00295993909712827	-0.444012705615018
0.249	-0.239716914467065	-0.307072502677125	0.388038189124413	0.177432897652129	-0.0752888993423885	-0.262420694327722	-0.0124509735842637	0.431645699064591	0.00255234908355234	-0.444141216356577
0.25	-0.239771478502943	-0.306747775613494	0.388193476595746	0.177460115109825	-0.074846554010785	-0.26241278557913	-0.0119671594315611	0.432410672637797	0.00214418634427168	-0.444269724402662
0.251	-0.239826294149854	-0.306422342851576	0.38834867145642	0.177487376604927	-0.074402923382909	-0.262404886092693	-0.0114830425994835	0.433175852568001	0.00173544438098974	-0.444398233522454
0.252	-0.239881353959174	-0.30609622286954	0.388503775276531	0.177514690846581	-0.0739580150040959	-0.262396992497077	-0.0109986233428211	0.433941250379474	0.00132611662932334	-0.444526746992336
0.253	-0.239936650197324	-0.305769434128464	0.388658789550342	0.177542066255762	-0.0735118368094018	-0.262389101695628	-0.0105139019541756	0.434706876901189	0.000916196579050163	-0.444655267772012
0.254	-0.239992175019274	-0.305441995039925	0.388813715715884	0.177569511132855	-0.0730643970426945	-0.262381210905972	-0.0100288787645605	0.435472742270045	0.000505677887447887	-0.444783798650862
0.255	-0.240047920749212	-0.305113923966446	0.388968555212498	0.177597033597442	-0.0726157040833507	-0.2623733176376	-0.00954355413217074	0.436238855946365	9.45544430114564e-05	-0.444912342199424
0.256	-0.240103880163166	-0.304785239189779	0.389123309478674	0.177624641386567	-0.0721657662689176	-0.262365419602309	-0.00905792839625822	0.437005226739181	-0.000317179677404906	-0.445040900648875
0.257	-0.240160046635703	-0.304455958852576	0.389277979883984	0.177652341758429	-0.0717145917770676	-0.262357514658354	-0.00857200176775736	0.437771862924472	-0.000729530301157865	-0.445169475900722
0.258	-0.240216414134027	-0.304126100956956	0.389432567638767	0.177680141705195	-0.0712621885598944	-0.26234960082612	-0.00808577422930844	0.438538772404108	-0.00114250316604237	-0.44529806968522
0.259	-0.240272977105191	-0.30379568350345	0.389587073708598	0.177708048452174	-0.0708085643000247	-0.262341676301728	-0.00759924554113243	0.439305962779522	-0.00155610380400623	-0.445426683771052
0.26	-0.240329730292008	-0.303464724623091	0.389741498805152	0.177736069803469	-0.0703537264405094	-0.262333739390888	-0.00711241531489835	0.440073441383545	-0.00197033743101875	-0.445555320078416
0.261	-0.240386668561094	-0.303133242524442	0.389895843471978	0.177764213950536	-0.0698976823234237	-0.262325788390026	-0.00662528308446868	0.440841215330278	-0.00238520895762307	-0.445683980612753
0.262	-0.24044378682289	-0.302801255379934	0.390050108147117	0.177792489054131	-0.069440439277901	-0.262317821452029	-0.00613784834402769	0.441609291561598	-0.00280072306361828	-0.44581266732777
0.263	-0.240501080047294	-0.302468781275177	0.390204293147102	0.177820903119832	-0.0689820045439666	-0.262309836478485	-0.00565011053315377	0.442377676879517	-0.00321688415185115	-0.445941382061733
0.264	-0.240558543351697	-0.302135838135857	0.390358398643304	0.177849464162341	-0.0685223851783887	-0.262301831164495	-0.005162068986999	0.443146377987032	-0.00363369612343501	-0.446070126578904
0.265	-0.240616172082318	-0.301802443567898	0.390512424626352	0.177878180421163	-0.0680615881062331	-0.26229380311758	-0.00467372288374406	0.443915401565806	-0.0040511621803044	-0.446198902644148
0.266	-0.240673961756032	-0.301468614684456	0.390666370828464	0.17790706062045	-0.067599620261941	-0.262285749828175	-0.00418507119422826	0.444684754353541	-0.00446928479043176	-0.446327712017759
0.267	-0.240731907834409	-0.301134368083049	0.390820236656378	0.177936114275456	-0.06713648863456	-0.262277668570416	-0.00369611264964128	0.445454443185147	-0.00488806570885277	-0.446456556335145
0.268	-0.240790005433012	-0.300799719960475	0.390974021177032	0.177965351772309	-0.0666722001459966	-0.262269556379891	-0.00320684573752334	0.44622447501219	-0.00530750602612073	-0.4465854369912
0.269	-0.240848249123424	-0.300464686152651	0.391127723173218	0.177994783992152	-0.0662067614403515	-0.262261410086971	-0.00271726873592388	0.446994856883029	-0.00572760628762628	-0.446714355193659
0.27	-0.240906632967358	-0.300129282084536	0.3912813412574	0.178024421691789	-0.0657401787168852	-0.262253226402415	-0.0022273797993301	0.44776559587795	-0.00614836659885594	-0.446843312119893
0.271	-0.240965150740751	-0.299793522750746	0.391434873953358	0.178054275071105	-0.0652724577458892	-0.262245002003268	-0.00173717704261999	0.448536699018709	-0.00656978669476717	-0.446972308918468
0.272	-0.241023796158444	-0.299457422744199	0.391588319715332	0.178084353716603	-0.0648036040502068	-0.262236733501223	-0.00124665854811324	0.449308173143079	-0.00699186601548571	-0.447101346506295
0.273	-0.241082562984802	-0.299120996302402	0.391741676931532	0.178114666749654	-0.0643336230577868	-0.262228417310943	-0.000755822344173774	0.450080024748849	-0.00741460373853807	-0.447230425351078
0.274	-0.241141445009953	-0.298784257259406	0.391894943872253	0.178145222911009	-0.0638625201299474	-0.262220049579382	-0.00026466648819844	0.450852259851943	-0.00783799878175635	-0.447359545383062
0.275	-0.241200435962775	-0.298447218902148	0.392048118563272	0.178176030483287	-0.063390300568226	-0.262211626234544	0.000226810799753614	0.451624883924113	-0.00826204981219937	-0.447488706085261
0.276	-0.241259529437556	-0.29810989394528	0.392201198733731	0.178207097110149	-0.0629169696881799	-0.262203143049204	0.000718611128679242	0.452397901910829	-0.00868675519020041	-0.447617906719007
0.277	-0.241318718753067	-0.297772294609635	0.392354181948373	0.178238429645245	-0.0624425329270938	-0.262194595678946	0.00121073600148331	0.45317131823555	-0.00911211287733045	-0.447747146499877
0.278	-0.241377996738958	-0.297434432614973	0.392507065756	0.178270034211905	-0.0619669958683779	-0.262185979688957	0.00170318681443716	0.453945136766483	-0.00953812042229846	-0.447876424570509
0.279	-0.241437355709291	-0.297096319128415	0.392659847712235	0.178301916571777	-0.0614903641048068	-0.262177290551043	0.00219596482830995	0.454719360823923	-0.00996477502499602	-0.44800573985267
0.28	-0.241496787871396	-0.296757964672295	0.392812525400889	0.178334082638228	-0.0610126430777945	-0.262168523641488	0.00268907117625136	0.455493993259603	-0.0103920736210112	-0.448135090960082
0.281	-0.241556286072103	-0.29641937893142	0.392965096494979	0.178366538798895	-0.0605338380357869	-0.26215967426443	0.00318250688986364	0.456269036560767	-0.0108200129289374	-0.448264476278034
0.282	-0.241615844432869	-0.296080570665156	0.393117558749254	0.178399291877172	-0.0600539540562129	-0.262150737702868	0.00367627290941235	0.457044492933061	-0.0112485894397877	-0.448393894202908
0.283	-0.241675458519681	-0.295741547789277	0.393269909911109	0.178432348888451	-0.0595729961065733	-0.262141709329171	0.00417037007367412	0.457820364357902	-0.0116777994065037	-0.448523343389862
0.284	-0.241735125099962	-0.295402317397969	0.393422147615684	0.178465716824851	-0.0590909691732809	-0.262132584693556	0.00466479915074256	0.458596652640047	-0.0121076388484166	-0.448652822861683
0.285	-0.241794841718016	-0.295062885717352	0.393574269326237	0.178499402547493	-0.0586078783923864	-0.262123359451595	0.0051595609585889	0.459373359476162	-0.0125381035202624	-0.448782331970601
0.286	-0.241854606295079	-0.294723258101296	0.393726272379572	0.178533412872634	-0.0581237291102229	-0.262114029189147	0.0056546564618416	0.460150486530546	-0.0129691888654196	-0.448911870265658
0.287	-0.241914416947769	-0.294383439055901	0.39387815413522	0.178567754897207	-0.0576385268541916	-0.262104589367537	0.00615008674297761	0.460928035477648	-0.0134008899813404	-0.44904143737211
0.288	-0.241974272060476	-0.294043432361301	0.394029912133558	0.178602436270133	-0.057152277240622	-0.262095035449193	0.00664585295764653	0.46170600804912	-0.0138332015412476	-0.449171032971251
0.289	-0.242034170388913	-0.293703241263568	0.394181544189952	0.178637464986292	-0.0566649858316851	-0.262085362983766	0.00714195633129191	0.462484406132692	-0.014266117694026	-0.449300656781504
0.29	-0.242094111043151	-0.293362868564094	0.394333048413114	0.17867284868636	-0.056176657951661	-0.262075567584006	0.00763839812065523	0.463263231895269	-0.0146996320278537	-0.449430308457571
0.291	-0.242154093485851	-0.293022316683199	0.394484423156288	0.178708593969487	-0.0556872986462461	-0.262065644899187	0.00813517956663877	0.464042487819474	-0.0151337375125518	-0.449559987505475
0.292	-0.24221411763206	-0.292681587796932	0.394635666888348	0.178744706210223	-0.0551969128515957	-0.262055590482647	0.00863230189074016	0.464822176593749	-0.0155684263282568	-0.449689693210509
0.293	-0.242274183845917	-0.292340683941219	0.394786778027167	0.17878118984375	-0.0547055055001919	-0.262045399567353	0.00912976634223236	0.465602300947824	-0.0160036897079623	-0.449819424516905
0.294	-0.242334292612214	-0.291999607022135	0.394937754896988	0.178818048767019	-0.054213081455386	-0.262035067014451	0.00962757425406664	0.466382863504104	-0.0164395179286465	-0.449949180006233
0.295	-0.242394444005444	-0.291658358637004	0.395088595822916	0.17885528663763	-0.0537196454644095	-0.262024587443077	0.0101257270023282	0.467163866694096	-0.0168759004510995	-0.450078958035715
0.296	-0.242454637359092	-0.291316939745329	0.395239299190486	0.178892906976973	-0.0532252022093725	-0.262013955360565	0.0106242259468521	0.467945312777641	-0.0173128261227111	-0.450208756818715
0.297	-0.242514871339098	-0.290975350553367	0.395389863427962	0.178930913020082	-0.0527297563703944	-0.262003165228502	0.0111230724774707	0.468727203823953	-0.0177502833149752	-0.450338574327569
0.298	-0.242575144216846	-0.290633590666769	0.395540286991772	0.178969307465618	-0.0522333126541524	-0.261992211468717	0.0116222680508127	0.469509541572075	-0.0181882599753344	-0.450468408188199
0.299	-0.242635454110904	-0.290291659217383	0.395690568383019	0.179008092401708	-0.0517358757619696	-0.261981088453472	0.0121218141472772	0.470292327380247	-0.0186267436860895	-0.450598255763537
0.3	-0.242695799161965	-0.289949554918444	0.395840706202194	0.17904726953347	-0.0512374502576739	-0.261969790516415	0.0126217122306859	0.471075562431653	-0.0190657217370402	-0.450728114374913
0.301	-0.242756177609063	-0.28960727611872	0.395990699224452	0.179086840642665	-0.0507380404208552	-0.261958311959315	0.0131219637140289	0.471859248036766	-0.0195051811551202	-0.450857981454053
0.302	-0.242816587748914	-0.289264820904475	0.396140546418045	0.179126808013377	-0.0502376501867156	-0.261946647034774	0.0136225698934936	0.472643385795527	-0.0199451087333438	-0.450987854513996
0.303	-0.2428770278408	-0.288922187244908	0.39629024685905	0.179167174506125	-0.0497362831613652	-0.261934789910325	0.0141235318976955	0.4734279775878	-0.0203854911012832	-0.451117731020814
0.304	-0.242937495952647	-0.288579372950881	0.396439799577642	0.179207943276826	-0.0492339427091976	-0.261922734647889	0.0146248506929362	0.474213025441855	-0.0208263147949863	-0.451247608335146
0.305	-0.24299798972941	-0.288236375445121	0.396589203476311	0.179249117463018	-0.0487306320515219	-0.261910475232327	0.0151265271198893	0.474998531346332	-0.0212675663407925	-0.451377483750307
0.306	-0.243058506273202	-0.28789319168916	0.396738457442404	0.179290700080651	-0.0482263542905931	-0.261898005579853	0.0156285619651298	0.475784497168837	-0.0217092323674027	-0.45150735456967
0.307	-0.243119042373168	-0.287549818328256	0.396887560551135	0.179332694113439	-0.0477211124459559	-0.261885319474092	0.016130956058794	0.47657092473027	-0.0221512996618055	-0.451637218198709
0.308	-0.243179594990061	-0.287206251883496	0.397036512127238	0.179375102701268	-0.0472149095725455	-0.261872410560751	0.0166337103302675	0.477357815825744	-0.0225937551470484	-0.45176707215253
0.309	-0.243240161671122	-0.286862488934171	0.397185311628927	0.179417929414509	-0.0467077488788863	-0.261859272482967	0.0171368258241772	0.478145172107049	-0.0230365858297014	-0.451896913966382
0.31	-0.243300740718214	-0.286518526184637	0.397333958540604	0.179461178497993	-0.0461996338401233	-0.261845899015831	0.0176403036827221	0.478932995056006	-0.0234797787177452	-0.452026741147582
0.311	-0.243361331136064	-0.286174360356905	0.397482452360151	0.179504854761028	-0.0456905683206099	-0.261832284115474	0.0181441450250992	0.479721286114934	-0.0239233207248812	-0.452156551157204
0.312	-0.243421932484701	-0.285829988088984	0.397630792628526	0.179548963010332	-0.0451805566210349	-0.261818421971984	0.0186483508099519	0.480510046746241	-0.0243671985962053	-0.452286341346541
0.313	-0.243482544735518	-0.285485405960241	0.39777897895971	0.179593507428578	-0.0446696034622936	-0.261804307099597	0.0191529218310508	0.481299278335978	-0.0248113988616108	-0.452416108905629
0.314	-0.243543168136026	-0.285140610572023	0.397927011065199	0.179638491380408	-0.0441577139513488	-0.261789934397036	0.0196578587890382	0.482088982104373	-0.0252559078672288	-0.452545850801874
0.315	-0.243603803111605	-0.28479559859381	0.398074888802082	0.179683917645916	-0.043644893459017	-0.26177529913553	0.0201631623465303	0.482879159148084	-0.0257007118847173	-0.452675563643663
0.316	-0.243664450263767	-0.284450366785469	0.398222612213956	0.179729788722021	-0.0431311474433319	-0.261760396906442	0.0206688331628226	0.483669810544368	-0.0261457971412654	-0.452805243612133
0.317	-0.243725110448946	-0.284104912085323	0.398370181532639	0.179776106987982	-0.0426164813992107	-0.26174522361007	0.0211748719104721	0.484460937417674	-0.0265911497561907	-0.452934886608522
0.318	-0.243785784885591	-0.283759231714547	0.398517597178528	0.179822874727864	-0.0421009009438827	-0.261729775474048	0.0216812792627682	0.485252540955396	-0.0270367557342193	-0.453064488530034
0.319	-0.243846475195925	-0.283413323162344	0.398664859708229	0.179870094038707	-0.0415844118173561	-0.261714048967545	0.0221880558615414	0.486044622399275	-0.0274826009807355	-0.453194045479781
0.32	-0.243907183221273	-0.283067184132991	0.398811969656987	0.179917766745438	-0.0410670197581548	-0.261698040626193	0.022695202336831	0.486837183064691	-0.027928671310538	-0.4533235538138
0.321	-0.243967910567429	-0.28272081258468	0.398958927418015	0.179965894485526	-0.0405487304969357	-0.261681746962948	0.0232027194026115	0.487630224368887	-0.028374952563104	-0.453453010090225
0.322	-0.244028658125332	-0.282374206771037	0.39910573322172	0.180014479038896	-0.0400295498801908	-0.261665164483696	0.0237106079540384	0.488423747821609	-0.0288214307100519	-0.453582411033169
0.323	-0.244089425926267	-0.282027365222224	0.399252387093152	0.180063522746109	-0.0395094838424866	-0.261648289677663	0.024218869103803	0.489217755084579	-0.0292680917341629	-0.45371175357042
0.324	-0.244150213391084	-0.281680286694717	0.39939888883693	0.18011302865523	-0.0389885382219707	-0.261631118975446	0.02472750412844	0.490012248138815	-0.0297149213797499	-0.45384103490096
0.325	-0.244211019662138	-0.281332970089767	0.399545238187252	0.180163000342188	-0.0384667186815285	-0.261613648770865	0.0252365143533417	0.490807229389088	-0.0301619050166583	-0.453970252505605
0.326	-0.244271843764654	-0.280985414480385	0.399691435054592	0.180213441695939	-0.0379440307458869	-0.2615958754413	0.0257459010786965	0.491602701660854	-0.0306090276608351	-0.454099404100788
0.327	-0.244332684637471	-0.280637619256735	0.399837479712567	0.180264356799065	-0.0374204798256804	-0.261577795262329	0.0262556655898542	0.492398668203017	-0.0310562741089672	-0.454228487544103
0.328	-0.244393541153595	-0.280289584125709	0.399983372884093	0.180315749940982	-0.0368960712667814	-0.261559404330638	0.0267658091688041	0.493195132724264	-0.0315036291873065	-0.454357500700262
0.329	-0.244454412128401	-0.279941308956638	0.400129115763816	0.18036762583206	-0.0363708104057369	-0.261540698578304	0.0272763330288058	0.493992099382372	-0.031951078050467	-0.454486441370067
0.33	-0.2445152962226	-0.27959279368112	0.400274709970987	0.180419989913138	-0.0358447025557502	-0.261521673767061	0.0277872382017293	0.494789572623148	-0.0323986064230556	-0.454615307360439
0.331	-0.244576191709489	-0.279244038321784	0.400420157464429	0.180472848549501	-0.0353177530021188	-0.261502325463307	0.0282985254583392	0.49558755693125	-0.0328462006699335	-0.45474409659845
0.332	-0.244637096216058	-0.278895043143177	0.400565460505417	0.180526208960717	-0.0347899670418448	-0.261482649161877	0.0288101953349238	0.4963860567096	-0.0332938476807786	-0.454872807116537
0.333	-0.244698006641162	-0.278545808794214	0.400710621635108	0.180580078806011	-0.0342613499598816	-0.261462640469293	0.0293222482098925	0.497185076333458	-0.033741534832641	-0.455001436951133
0.334	-0.244758919426367	-0.278196336305443	0.400855643574918	0.180634465584527	-0.0337319069628446	-0.261442295053989	0.029834684263096	0.497984620222179	-0.0341892501590644	-0.455129984155616
0.335	-0.244819831162775	-0.277846627042009	0.401000529086367	0.180689376317963	-0.033201643218546	-0.26142160845306	0.0303475033814161	0.49878469282407	-0.0346369824766567	-0.455258446921125
0.336	-0.244880739217445	-0.277496682670451	0.401145280874937	0.180744817696597	-0.0326705639388425	-0.261400576065091	0.0308607052073698	0.499585298576856	-0.0350847214050968	-0.455386823659092
0.337	-0.244941641975198	-0.277146505056429	0.401289901578364	0.180800796335042	-0.0321386743521634	-0.26137919332958	0.0313742892925164	0.500386441948327	-0.0355324574587287	-0.455515113024373
0.338	-0.245002538667519	-0.276796096169471	0.401434393848005	0.180857318888426	-0.0316059796195921	-0.261357455842884	0.0318882552486163	0.501188127503589	-0.0359801821450115	-0.455643313929828
0.339	-0.245063429126712	-0.276445458077698	0.401578760429016	0.180914392067347	-0.0310724847847822	-0.261335359307536	0.0324026028530356	0.501990359891201	-0.0364278878910783	-0.455771425572611
0.34	-0.245124313673593	-0.276094592983611	0.401723004147944	0.180972022564817	-0.0305381947610621	-0.261312899444865	0.0329173320258798	0.502793143800452	-0.0368755678988025	-0.455899447461423
0.341	-0.24518519305162	-0.275743503312076	0.40186712790214	0.181030216963518	-0.0300031143123727	-0.261290071984897	0.0334324426966212	0.503596483980361	-0.0373232161216831	-0.456027379439542
0.342	-0.245246068308781	-0.275392191815226	0.402011134736616	0.181088981822327	-0.0294672480219294	-0.261266872713208	0.0339479347180175	0.504400385302825	-0.037770827327494	-0.456155221729951
0.343	-0.245306940660625	-0.275040661611959	0.402155027859532	0.181148324023572	-0.0289306003239338	-0.261243297536654	0.034463807920431	0.505204852798244	-0.0382183971035984	-0.456282975020638
0.344	-0.245367811445447	-0.274688916250536	0.402298810501461	0.181208251172459	-0.0283931755863445	-0.261219342505216	0.0349800622195366	0.506009891637137	-0.03866592173456	-0.45641064052109
0.345	-0.245428682320414	-0.274336959820907	0.402442485780583	0.181268771737055	-0.0278549781390746	-0.261195003763454	0.0354966976044731	0.50681550715898	-0.0391133980234551	-0.456538219875294
0.346	-0.245489555560746	-0.273984796975075	0.402586056674631	0.181329894834099	-0.0273160121703755	-0.261170277514681	0.0360137140083133	0.507621704977848	-0.0395608232118727	-0.456665715006273
0.347	-0.245550434019988	-0.273632432840647	0.402729526001766	0.181391629879937	-0.0267762815597858	-0.261145160021788	0.0365311112644389	0.508428491045294	-0.0400081950126385	-0.456793128083151
0.348	-0.245611320625133	-0.273279872929016	0.402872896386926	0.181453986437461	-0.0262357898218858	-0.261119647584514	0.0370488891942005	0.509235871718353	-0.0404555116504777	-0.456920461545218
0.349	-0.245672217743289	-0.272927123114894	0.40301617033903	0.181516974318993	-0.0256945401938969	-0.261093736489568	0.0375670476567369	0.510043853875501	-0.0409027718613484	-0.457047718026509
0.35	-0.245733126848057	-0.272574189692128	0.403159350396882	0.181580603747306	-0.0251525358082057	-0.261067422978887	0.0380855865224051	0.510852444913081	-0.0413499748917253	-0.457174900246386
0.351	-0.24579404867282	-0.272221079370894	0.403302439187843	0.181644885475266	-0.0246097798689836	-0.261040703241446	0.0386045056363883	0.511661652606481	-0.0417971205330719	-0.457302010928671
0.352	-0.24585498362382	-0.271867799154398	0.403445439434124	0.181709830841332	-0.0240662756836939	-0.261013573417048	0.0391238048057337	0.512471484977021	-0.0422442091421292	-0.457429052729472
0.353	-0.245915932077817	-0.271514356213915	0.403588353958957	0.181775451691392	-0.023522026526352	-0.260986029633173	0.0396434838840263	0.513281950205419	-0.0426912416254069	-0.457556028243542
0.354	-0.245976894463491	-0.271160757791221	0.403731185676537	0.181841760127363	-0.0229770354514446	-0.260958068063321	0.0401635429075787	0.514093056599336	-0.0431382194234199	-0.457682940140861
0.355	-0.246037871273171	-0.27080701112593	0.403873937600962	0.181908768153255	-0.0224313051319289	-0.260929684947686	0.0406839821003307	0.514904812648462	-0.0435851445018425	-0.45780979132138
0.356	-0.246098863077454	-0.270453123451052	0.404016612843851	0.181976487436778	-0.0218848377810692	-0.260900876575374	0.0412048017360634	0.515717227141969	-0.0440320193279626	-0.457936584935324
0.357	-0.246159870462897	-0.270099101994884	0.404159214572675	0.182044929319567	-0.0213376351816919	-0.260871639308735	0.0417260020361747	0.516530309269003	-0.0444788468398101	-0.458063324295339
0.358	-0.246220893840507	-0.269744953999736	0.404301746047679	0.182114104982539	-0.020789698716158	-0.260841969645409	0.0422475831632158	0.517344068632259	-0.0449256304444275	-0.458190012828784
0.359	-0.246281933175852	-0.269390686820601	0.40444421072016	0.182184025642926	-0.020241029318133	-0.260811864192563	0.0427695451671303	0.518158515152592	-0.0453723740028723	-0.458316654133564
0.36	-0.246342987804776	-0.269036307955912	0.404586612208645	0.182254702633149	-0.0196916273714169	-0.260781319570787	0.0432918878925127	0.518973658930769	-0.045819081793852	-0.458443252090498
0.361	-0.246404056564774	-0.268681824944155	0.404728954196619	0.18232614728237	-0.0191414925922369	-0.260750332396878	0.0438146110296904	0.519789510154466	-0.0462657585691773	-0.458569810928749
0.362	-0.24646513823476	-0.268327245291525	0.404871240451402	0.182398370791301	-0.0185906239939188	-0.260718899328798	0.0443377142638476	0.520606079046803	-0.0467124096517599	-0.458696335183512
0.363	-0.246526232021984	-0.267972576472659	0.405013474974253	0.182471384286047	-0.0180390200248394	-0.26068701705084	0.0448611973499706	0.521423375817416	-0.04715904089146	-0.458822829614085
0.364	-0.246587337919769	-0.267617825977273	0.405155662134218	0.182545199000607	-0.0174866787708255	-0.260654682192865	0.0453850600924343	0.522241410654412	-0.0476056585141177	-0.458949299194824
0.365	-0.246648456822146	-0.267263001399569	0.405297806705478	0.182619826468183	-0.0169335980669117	-0.260621891280066	0.0459093022882874	0.523060193804383	-0.0480522690635133	-0.459075749197068
0.366	-0.246709590324266	-0.266908110499271	0.405439913814613	0.182695278600248	-0.0163797755328047	-0.260588640721264	0.0464339237235301	0.523879735684996	-0.0484988794368669	-0.459202185290489
0.367	-0.246770740418293	-0.266553161233626	0.405581988802299	0.18277156753354	-0.0158252085840328	-0.260554926744642	0.0469589242647537	0.52470004700564	-0.0489454968778348	-0.459328613606536
0.368	-0.246831909327167	-0.266198161735662	0.405724037011932	0.182848705368376	-0.0152698944185548	-0.260520745328529	0.0474843039193722	0.525521138934015	-0.0493921289830237	-0.459455040714803
0.369	-0.246893099424695	-0.265843120173725	0.405866063608412	0.182926704130304	-0.0147138299807377	-0.260486092229607	0.0480100627577236	0.526343023149942	-0.0498387837650413	-0.459581473457145
0.37	-0.246954313194093	-0.265488044639513	0.406008073592447	0.18300557602819	-0.0141570118898838	-0.260450963079766	0.0485362008272269	0.52716571167609	-0.0502854696513035	-0.459707918723168
0.371	-0.247015553297531	-0.265132943211219	0.406150071984517	0.183085333760607	-0.01359943642841	-0.260415353502473	0.0490627181891858	0.527989216748169	-0.0507321954609996	-0.459834383347723
0.372	-0.247076822698633	-0.264777824107041	0.406292063963498	0.183165990623578	-0.0130410997108875	-0.260379259214698	0.0495896149926994	0.528813550821618	-0.0511789704675591	-0.459960874141593
0.373	-0.247138124723265	-0.264422695797902	0.406434054819513	0.183247560261458	-0.0124819978643517	-0.26034267604669	0.0501168915031534	0.529638726485026	-0.0516258044691751	-0.460087397917002
0.374	-0.247199463014333	-0.264067566999545	0.406576049781616	0.183330056134107	-0.011922127018922	-0.26030559986652	0.0506445481443553	0.530464756294777	-0.0520727078242481	-0.460213961440243
0.375	-0.247260841325465	-0.263712446578625	0.406718053916193	0.183413491103048	-0.0113614832038383	-0.260268026502525	0.0511725855864911	0.531291652690064	-0.0525196914655689	-0.460340571339843
0.376	-0.247322263126707	-0.263357343515715	0.406860072140617	0.183497877361943	-0.0108000622717976	-0.260229951736215	0.0517010047814895	0.532119427959197	-0.0529667668571704	-0.460467234045288
0.377	-0.247383731177526	-0.26300226693514	0.407002109219072	0.183583226549524	-0.0102378598454914	-0.260191371332989	0.0522298068731214	0.532948094261021	-0.0534139459780359	-0.460593955883498
0.378	-0.247445247363186	-0.262647226124285	0.407144169720301	0.183669549907127	-0.00967487130466439	-0.26015228106382	0.052758993041231	0.533777663736824	-0.0538612413971868	-0.460720743333929
0.379	-0.247506812901902	-0.262292230526268	0.407286257997071	0.183756858369319	-0.00911109183560439	-0.260112676761147	0.0532885643504857	0.534608148595652	-0.0543086663067754	-0.460847603188765
0.38	-0.247568428697077	-0.261937289667606	0.407428378124545	0.183845162488162	-0.00854651649803771	-0.260072554469673	0.0538185216759848	0.535439561145875	-0.0547562344709719	-0.46097454248756
0.381	-0.247630095581378	-0.26158241307596	0.407570533790467	0.183934472300186	-0.00798114024501332	-0.26003191063264	0.0543488657625072	0.536271913853598	-0.0552039602108835	-0.461101568429372
0.382	-0.24769181438151	-0.261227610299898	0.407712728286152	0.184024797261947	-0.00741495783159177	-0.259990742210421	0.0548795973397647	0.537105219386928	-0.055651858431742	-0.461228688379238
0.383	-0.247753585832731	-0.260872890926092	0.407854964608618	0.184116146322457	-0.00684796365088866	-0.25994904672553	0.0554107171899488	0.537939490678132	-0.0560999446132598	-0.461355909884499
0.384	-0.24781541041349	-0.260518264513503	0.407997245565886	0.184208528181599	-0.00628015166394531	-0.259906822256957	0.0559422261263408	0.538774741089366	-0.0565482347490079	-0.46148324070183
0.385	-0.247877288150991	-0.260163740529969	0.408139573826754	0.184301951573911	-0.00571151550357324	-0.259864067326173	0.0564741248977324	0.539610984518276	-0.0569967451862502	-0.461610688829781
0.386	-0.247939218404929	-0.259809328246652	0.408281951913348	0.184396425358355	-0.00514204866104476	-0.259820780680996	0.0570064141465689	0.54044823524133	-0.0574454923668374	-0.461738262423047
0.387	-0.248001199745515	-0.259455036571129	0.40842438220674	0.184491958429707	-0.00457174460161015	-0.259776961150728	0.0575390945290876	0.541286507611964	-0.0578944926461438	-0.461865969566976
0.388	-0.248063230160173	-0.259100873928043	0.408566866954227	0.184588559585784	-0.00400059675351143	-0.259732607661833	0.0580721668683969	0.542125815927835	-0.0583437622464715	-0.461993818095493
0.389	-0.248125307608516	-0.258746848200867	0.408709408246014	0.184686237466775	-0.00342859845277848	-0.259687719310746	0.0586056321118844	0.542966174530197	-0.0587933172247539	-0.462121815603339
0.39	-0.248187430543883	-0.258392966762636	0.408852008048423	0.184785000643342	-0.00285574289052517	-0.259642295403746	0.05913949113385	0.543807597863888	-0.059243173468884	-0.462249969557738
0.391	-0.248249598031365	-0.258039236590724	0.408994668243954	0.184884857828326	-0.00228202308358958	-0.259596335470873	0.0596737446414712	0.54465010039393	-0.0596933467216241	-0.462378287328874
0.392	-0.248311809521082	-0.257685664333234	0.409137390564827	0.184985818075416	-0.00170743192828902	-0.25954983927494	0.0602083932794294	0.545493696611715	-0.060143852468187	-0.462506776065882
0.393	-0.248374064537265	-0.25733225631891	0.409280176554623	0.185087890798121	-0.00113196227478375	-0.259502806782998	0.0607434378022676	0.546338401208255	-0.0605947057453527	-0.462635442486026
0.394	-0.248436362431859	-0.256979018502531	0.409423027629406	0.185191085613847	-0.000555606926114956	-0.259455238039267	0.0612788791604863	0.547184229165162	-0.0610459210937745	-0.462764292736568
0.395	-0.248498702246936	-0.256625956276465	0.409565945087612	0.185295412071846	2.16413900637167e-05	-0.259407132969638	0.0618147184822084	0.548031195624185	-0.0614975126179146	-0.462893332395261
0.396	-0.248561082692452	-0.256273074355704	0.409708930065488	0.185400879220701	0.00059979002530587	-0.259358491285751	0.0623509570533197	0.548879315719765	-0.0619494940740004	-0.463022566569811
0.397	-0.2486235022604	-0.255920376888599	0.409851983556556	0.185507495207061	0.00117884641103539	-0.259309312563009	0.0628875963285943	0.549728604545781	-0.062401879013743	-0.463152000062665
0.398	-0.248685959443417	-0.255567867566165	0.409995106508836	0.185615267199295	0.00175881804299305	-0.259259596332501	0.0634246379056901	0.550579077167111	-0.062854680913437	-0.463281637528289
0.399	-0.248748452856102	-0.255215549606224	0.41013829990478	0.185724201552134	0.00233971242312389	-0.259209342054063	0.0639620834968802	0.551430748591674	-0.0633079132245118	-0.46341148353153
0.4	-0.24881098107619	-0.254863425682922	0.410281564706336	0.18583430394259	0.00292153705339251	-0.259158549027864	0.0644999349670359	0.552283633791708	-0.0637615893378363	-0.46354154250794
0.401	-0.248873542281785	-0.254511497820189	0.410424901710294	0.185945579400449	0.00350429955792466	-0.25910721637081	0.0650381943413169	0.553137747782445	-0.0642157225190248	-0.463671818712709
0.402	-0.248936133866065	-0.254159767332047	0.410568311467868	0.186058032370021	0.00408800780508255	-0.259055343060638	0.0655768637204813	0.553993105646113	-0.0646703259645901	-0.463802316230598
0.403	-0.248998752186206	-0.253808234848109	0.41071179425578	0.186171666911058	0.00467266991581252	-0.25900292796047	0.0661159451988158	0.554849722483576	-0.0651254129647961	-0.46393303906499
0.404	-0.249061392594553	-0.253456900315987	0.410855350035875	0.186286486880545	0.00525829420687929	-0.258949969849301	0.0666554408228957	0.555707613341966	-0.0655809969881034	-0.464063991246106
0.405	-0.249124049704156	-0.253105762984911	0.41099897846412	0.186402495923868	0.00584488912370728	-0.258896467437839	0.0671953525809868	0.556566793169453	-0.0660370916223509	-0.464195176831239
0.406	-0.249186717696372	-0.252754821389759	0.411142678956125	0.186519697477943	0.00643246319671239	-0.258842419245154	0.0677356824416609	0.557427276900497	-0.0664937104720192	-0.464326599802136
0.407	-0.249249390558067	-0.25240407325011	0.41128645075668	0.186638094948226	0.00702102506447119	-0.258787823478709	0.068276432385571	0.558289079638145	-0.0669508670693364	-0.464458264030287
0.408	-0.249312062169312	-0.252053515375981	0.41143029299912	0.186757691812687	0.0076105835348639	-0.258732678197934	0.068817604377751	0.559152216690219	-0.0674085747993173	-0.464590173353217
0.409	-0.249374726252487	-0.251703143689728	0.411574204724164	0.186878491547231	0.00820114759807943	-0.258676981639117	0.0693592003406484	0.560016703410833	-0.0678668469447333	-0.464722331602692
0.41	-0.249437376258975	-0.25135295321304	0.411718184833091	0.18700049757396	0.00879272637949218	-0.258620732364868	0.0699012221676462	0.560882555113664	-0.0683256968727182	-0.464854742508076
0.411	-0.249500005125966	-0.251002937968332	0.411862232039138	0.187123713251425	0.00938532910820187	-0.258563929219598	0.0704436717373135	0.561749787199941	-0.0687851381577312	-0.464987409559786
0.412	-0.249562604956341	-0.250653090946823	0.412006344915179	0.187248141759347	0.00997896511954839	-0.258506571266756	0.0709865509261026	0.562618415336736	-0.069245184562092	-0.465120335894932
0.413	-0.24962516699104	-0.250303404153202	0.412150521982196	0.187373785935359	0.0105736438585406	-0.258448657766218	0.0715298616418148	0.563488455481508	-0.0697058499939133	-0.465253524262023
0.414	-0.249687682027737	-0.249953868669916	0.412294761717266	0.187500648297589	0.0111693749264748	-0.25839018816379	0.0720736058392149	0.564359923713892	-0.0701671484781663	-0.465386977097496
0.415	-0.249750140986861	-0.249604474733066	0.412439062539961	0.187628731344188	0.0117661681843926	-0.258331162088476	0.072617785503043	0.565232836030207	-0.070629094155412	-0.465520696615782
0.416	-0.249812535339053	-0.249255211781542	0.412583422872201	0.187758037873288	0.0123640338233014	-0.258271579416654	0.0731624026351667	0.566107208285147	-0.0710917012869822	-0.465654684799976
0.417	-0.249874857296104	-0.248906068480033	0.412727841189239	0.18788857087509	0.0129629823727557	-0.258211440402152	0.07370745925687	0.566983056199405	-0.0715549841172557	-0.465788943284902
0.418	-0.249937099729122	-0.248557032686824	0.412872316003077	0.188020333009241	0.0135630247006088	-0.258150745710377	0.0742529574164198	0.567860395228585	-0.0720189566781312	-0.465923473271374
0.419	-0.249999255904623	-0.248208091375688	0.413016845877672	0.188153326239199	0.0141641720047631	-0.258089496262079	0.0747988991863465	0.568739240373354	-0.0724836327782422	-0.466058275619519
0.42	-0.250061319221423	-0.247859230652365	0.413161429496564	0.188287551906433	0.0147664357354656	-0.258027692995607	0.0753452866780611	0.569619606169519	-0.0729490261134986	-0.466193351056513
0.421	-0.250123283089112	-0.247510435820428	0.413306065692588	0.188423010997585	0.0153698274575988	-0.257965336693501	0.0758921221112847	0.570501506849843	-0.0734151503555343	-0.466328700346993
0.422	-0.250185140981505	-0.247161691409937	0.413450753422064	0.18855970426898	0.0159743588011157	-0.257902427981242	0.0764394079000744	0.571384956463407	-0.0738820192669002	-0.46646432439296
0.423	-0.250246886563496	-0.246812981273478	0.413595491718699	0.188697632119433	0.0165800415568555	-0.257838967493513	0.076987146692623	0.572269968866817	-0.0743496468151326	-0.466600224267024
0.424	-0.250308513812935	-0.246464288672889	0.413740279614302	0.18883679442112	0.0171868878015539	-0.257774956020399	0.0775353413186293	0.573156557704505	-0.074818047129996	-0.466736401162603
0.425	-0.250370017124476	-0.246115596236634	0.413885116047627	0.188977190520661	0.0177949099931065	-0.257710394496667	0.0780839946616741	0.574044736505987	-0.0752872343540785	-0.466872856342113
0.426	-0.250431391264767	-0.245766885915297	0.414029999864597	0.189118819392455	0.0184041209815779	-0.257645283887394	0.0786331095736013	0.574934518842756	-0.0757572226287685	-0.467009591165509
0.427	-0.250492631109338	-0.245418138991506	0.414174929898492	0.189261679893876	0.0190145338467089	-0.257579625045054	0.0791826889069274	0.575825918331348	-0.076228026236283	-0.467146607097856
0.428	-0.250553731334621	-0.245069336128861	0.414319905024059	0.189405771109149	0.0196261616622859	-0.25751341862555	0.0797327356152476	0.576718948465471	-0.0766996596615275	-0.467283905608415
0.429	-0.250614686171786	-0.244720457470416	0.414464924182945	0.189551092606923	0.0202390173466579	-0.257446665158639	0.0802832528633779	0.57761362252828	-0.0771721375312638	-0.467421488064296
0.43	-0.250675489251427	-0.244371482666673	0.414609986429718	0.189697644381426	0.0208531136082487	-0.257379365146149	0.080834244082939	0.578509953606809	-0.0776454746384105	-0.467559355685919
0.431	-0.250736133704554	-0.24402239081889	0.414755090981949	0.189845426559867	0.0214684629646063	-0.257311518971368	0.081385712882933	0.579407954481986	-0.0781196860726623	-0.467697509494002
0.432	-0.250796612514795	-0.243673160455892	0.414900237220369	0.189994439138606	0.0220850778236037	-0.257243126711708	0.0819376628735695	0.580307637483738	-0.0785947872576751	-0.467835950248072
0.433	-0.250856918840282	-0.243323769496136	0.415045424647927	0.190144681849965	0.0227029705364719	-0.257174188127895	0.0824900975501693	0.581209014583167	-0.0790707938740144	-0.467974678460141
0.434	-0.250917046136867	-0.242974195213619	0.41519065289827	0.190296154135713	0.0233221533064745	-0.257104702868506	0.0830430202435782	0.582112097609023	-0.0795477218597989	-0.468113694469338
0.435	-0.250976988156684	-0.242624414300457	0.415335921802681	0.19044885521283	0.0239426380243562	-0.257034670658329	0.0835964340636732	0.583016898279892	-0.0800255875095069	-0.468252998492947
0.436	-0.251036738971576	-0.242274402917279	0.415481231365132	0.190602784271131	0.0245644362256604	-0.256964091319513	0.0841503418253636	0.583923428057191	-0.0805044074999744	-0.468392590640513
0.437	-0.2510962930337	-0.241924136709185	0.415626581614722	0.190757940679323	0.0251875591724229	-0.256892964749273	0.084704746032783	0.584831698008489	-0.0809841988156108	-0.468532470963026
0.438	-0.251155645114411	-0.241573590823792	0.415771972486023	0.190914323839911	0.0258120179369428	-0.256821290951877	0.0852596489773225	0.585741718739117	-0.0814649786872303	-0.46867263956048
0.439	-0.251214790072078	-0.241222739860212	0.415917403807541	0.191071932643732	0.0264378234444974	-0.256749070061905	0.0858150528738036	0.586653500408987	-0.0819467645799225	-0.468813096616741
0.44	-0.25127372266726	-0.240871557895021	0.416062875333812	0.191230764986805	0.0270649864994197	-0.256676302378571	0.086370959916314	0.587567052838353	-0.0824295741865105	-0.468953842268555
0.441	-0.251332437646589	-0.240520018704061	0.416208386736589	0.191390817697115	0.0276935177995634	-0.256602988496308	0.0869273722026125	0.588482385602315	-0.0829134254198224	-0.469094876423398
0.442	-0.251390930109862	-0.240168096008065	0.416353937632553	0.191552086734699	0.0283234278652463	-0.256529129470352	0.0874842915853605	0.589399508104661	-0.083398336404686	-0.469236198686546
0.443	-0.251449196067457	-0.239815763654906	0.416499527711425	0.19171456739894	0.0289547268801451	-0.25645472682721	0.0880417196011699	0.590318429705451	-0.0838843254832482	-0.469377808440499
0.444	-0.251507232952237	-0.239462995695182	0.416645156869645	0.191878254441178	0.0295874245933688	-0.256379782398132	0.088599657533117	0.591239159843138	-0.0843714112686288	-0.469519705000455
0.445	-0.25156503977684	-0.239109766320833	0.416790825298853	0.192043142128169	0.0302215303569668	-0.256304298220537	0.0891581064504358	0.592161708098245	-0.0848596126548101	-0.469661887762155
0.446	-0.251622616904412	-0.238756049869771	0.416936533527855	0.192209224348752	0.0308570531954979	-0.256228276630864	0.0897170671277707	0.593086084206114	-0.0853489486969093	-0.469804356312804
0.447	-0.251679965670812	-0.23840182098876	0.417082282407983	0.192376494715758	0.0314940018186549	-0.256151720355879	0.090276540008261	0.594012297984814	-0.0858394384258307	-0.469947110443814
0.448	-0.251737088095572	-0.238047054818401	0.417228073073678	0.192544946588827	0.0321323846110666	-0.256074632424918	0.0908365252910456	0.594940359193912	-0.0863311006624312	-0.470090150030085
0.449	-0.251793986736038	-0.237691727149525	0.417373906936378	0.192714573157138	0.0327722096331622	-0.255997015976652	0.0913970229879565	0.595870277451878	-0.086823953952145	-0.470233474933588
0.45	-0.251850664599771	-0.237335814494121	0.417519785714917	0.192885367648033	0.0334134845947673	-0.255918874173406	0.0919580329289486	0.596802062227841	-0.0873180167050625	-0.470377085094207
0.451	-0.251907125081131	-0.236979294018843	0.417665711455783	0.193057323439825	0.0340562167508789	-0.255840210298148	0.0925195548298586	0.597735722711801	-0.0878133073852443	-0.470520980677614
0.452	-0.251963371932887	-0.23662214345929	0.417811686531175	0.19323043394456	0.0347004127438096	-0.255761027795385	0.0930815884024449	0.598671267617532	-0.0883098445923361	-0.470665162069401
0.453	-0.252019409283765	-0.236264341104784	0.417957713661766	0.193404692410578	0.0353460785287176	-0.255681330084353	0.0936441334169955	0.599608705161953	-0.0888076470561483	-0.470809629730574
0.454	-0.252075241661275	-0.235905865887107	0.418103795989291	0.193580091848596	0.0359932194589314	-0.255601120353163	0.0942071896603808	0.600548043085511	-0.0893067336224387	-0.470954384085951
0.455	-0.252130873896471	-0.235546697558949	0.418249937117241	0.193756625120891	0.0366418404029012	-0.255520401523244	0.0947707568111471	0.601489288537249	-0.0898071232653168	-0.471099425543323
0.456	-0.252186310878699	-0.235186816773401	0.418396141040539	0.193934285115661	0.0372919457904818	-0.255439176320562	0.0953348343750654	0.602432447995908	-0.0903088351053607	-0.471244754550255
0.457	-0.252241557275708	-0.234826205029216	0.418542412017761	0.194113064955049	0.0379435396716683	-0.255357447317226	0.0958994217454283	0.603377527356713	-0.0908118883987106	-0.471390371599322
0.458	-0.252296617333044	-0.234464844665676	0.41868875451449	0.194292958085809	0.0385966257972452	-0.255275216897423	0.0964645182397062	0.604324532072876	-0.0913163025249771	-0.471536277196871
0.459	-0.252351494835454	-0.234102718888476	0.41883517327521	0.194473958082379	0.0392512076293545	-0.255192487284064	0.0970301230418348	0.605273467203235	-0.0918220970444082	-0.471682471783659
0.46	-0.252406193292694	-0.233739811707209	0.418981673462435	0.194656058267855	0.0399072883409108	-0.255109260688889	0.0975962351819019	0.606224337405151	-0.092329291775137	-0.471828955645695
0.461	-0.25246071625615	-0.233376107809874	0.419128260754899	0.194839251397451	0.0405648708699762	-0.255025539418812	0.0981628535785756	0.607177147018761	-0.0928379068055843	-0.471975728933884
0.462	-0.252515067537657	-0.233011592407205	0.419274941330392	0.195023529542269	0.0412239579651262	-0.254941325863373	0.0987299770253821	0.608131900187124	-0.0933479624486502	-0.472122791806265
0.463	-0.252569251249986	-0.232646251109961	0.419421721742058	0.195208884161376	0.0418845521584432	-0.254856622483694	0.0992976041378665	0.609088600852256	-0.0938594791231297	-0.472270144581587
0.464	-0.252623271787262	-0.232280069940667	0.419568608766852	0.195395306266312	0.0425466556494854	-0.254771431900219	0.099865733372951	0.610047252649109	-0.0943724772412033	-0.472417787790436
0.465	-0.252677133793217	-0.231913035387014	0.419715609312187	0.195582786589347	0.0432102701964142	-0.25468575697628	0.100434363109899	0.611007858841732	-0.0948869772370817	-0.472565722084673
0.466	-0.252730842067908	-0.231545134369443	0.419862730373663	0.195771315639216	0.0438753971226766	-0.254599600772713	0.101003491703901	0.611970422371582	-0.0954029996077203	-0.472713948105192
0.467	-0.252784401438302	-0.23117635415076	0.42000997898407	0.195960883540029	0.0445420373853425	-0.254512966472079	0.101573117477806	0.612934945967575	-0.0959205647882926	-0.472862466452451
0.468	-0.252837816640636	-0.230806682253419	0.420157362154757	0.196151479814	0.0452101916347854	-0.254425857343498	0.102143238692923	0.613901432201369	-0.0964396929840877	-0.473011277735629
0.469	-0.252891092237018	-0.230436106515022	0.420304886857332	0.196343093454479	0.0458798602754052	-0.254338276747067	0.102713853533752	0.614869883458263	-0.0969604041143874	-0.473160382580976
0.47	-0.252944232683829	-0.230064615256699	0.420452560103082	0.19653571332887	0.0465510435284703	-0.254250228230591	0.103284960082065	0.615840301921925	-0.0974827177971183	-0.473309781574756
0.471	-0.252997242715912	-0.22969219732181	0.420600389122217	0.196729328555362	0.0472237414678501	-0.254161715630868	0.103856556309397	0.616812689584806	-0.098006653360642	-0.473459475143383
0.472	-0.253050127905786	-0.229318842038177	0.420748381566831	0.196923928629305	0.0478979539964167	-0.254072743084095	0.104428640151948	0.617787048254057	-0.0985322299460584	-0.473609463414313
0.473	-0.253102894951592	-0.228944539297562	0.420896545608125	0.197119503432375	0.0485736808040849	-0.253983315004812	0.105001209589559	0.618763379634887	-0.0990594665575314	-0.473759746219776
0.474	-0.253155551510173	-0.228569279660767	0.421044889842971	0.197316043185666	0.0492509214356595	-0.253893436066326	0.105574262628481	0.619741685460564	-0.0995883819972224	-0.473910323262325
0.475	-0.253208105826352	-0.228193054382585	0.421193423141811	0.197513538327502	0.0499296754672873	-0.253803111144812	0.106147797224574	0.620721967479444	-0.100118994799122	-0.47406119425853
0.476	-0.253260566462477	-0.227815855354797	0.421342154645623	0.197711979501773	0.05060994258465	-0.253712345234006	0.106721811212072	0.621704227263747	-0.100651323141179	-0.474212358958651
0.477	-0.253312942234136	-0.227437675012406	0.421491093850635	0.197911357735914	0.0512917224839606	-0.25362114336007	0.107296302291699	0.622688466011956	-0.101185384749745	-0.474363817082366
0.478	-0.25336524227152	-0.227058506328695	0.421640250574786	0.198111664629954	0.0519750147672943	-0.253529510464712	0.107871268098166	0.623674684466435	-0.101721196901073	-0.474515568281818
0.479	-0.253417476075779	-0.226678342840314	0.421789634805479	0.198312892379266	0.0526598189412565	-0.253437451282554	0.108446706243755	0.624662882918646	-0.102258776469354	-0.474667612216913
0.48	-0.253469653521026	-0.226297178532187	0.421939256564354	0.198515033553132	0.0533461344773054	-0.25334497028454	0.109022614278955	0.625653061288734	-0.102798139944373	-0.474819948672591
0.481	-0.25352178483899	-0.225915007692438	0.42208912589893	0.198718080703393	0.0540339609322915	-0.253252071704091	0.10959898969284	0.626645219241563	-0.103339303440781	-0.474972577591728
0.482	-0.253573880554377	-0.225531824851844	0.422239252983691	0.19892202603211	0.0547232981508962	-0.253158759667102	0.110175829992838	0.627639356226413	-0.103882282719974	-0.47512549904394
0.483	-0.25362595123378	-0.225147624677266	0.422389648209317	0.19912686130281	0.055414146449949	-0.253065038340095	0.110753132745746	0.628635471502112	-0.104427093245963	-0.47527871320229
0.484	-0.253678007078618	-0.224762401809141	0.422540322239611	0.199332577976212	0.0561065066208797	-0.252970911908207	0.111330895606878	0.629633564259812	-0.104973750275839	-0.475432220311989
0.485	-0.25373005764219	-0.224376150726583	0.422691286001071	0.199539167473386	0.0568003797394011	-0.252876384394303	0.111909116435469	0.630633633728735	-0.105522268920395	-0.47558602066831
0.486	-0.253782111850789	-0.223988865618411	0.422842550567014	0.199746621487243	0.0574957669453306	-0.252781459561595	0.112487793404027	0.631635679171016	-0.106072664166373	-0.475740114652401
0.487	-0.253834178251208	-0.223600540350476	0.422994127083595	0.199954932150523	0.0581926693299438	-0.252686141019127	0.113066924995585	0.632639699845652	-0.106624950924441	-0.475894502745249
0.488	-0.253886265313406	-0.223211168590543	0.423146026783051	0.200164091922389	0.0588910879584085	-0.252590432367273	0.113646509907367	0.633645694992568	-0.107179144075858	-0.476049185419352
0.489	-0.253938381574967	-0.222820743913174	0.423298260952986	0.200374093365055	0.059591023984177	-0.252494337263077	0.114226546901363	0.634653663834333	-0.107735258454106	-0.47620416298655
0.49	-0.253990535549698	-0.222429259780656	0.423450840871582	0.200584929065795	0.060292478794126	-0.252397859440189	0.114807034696101	0.63566360560307	-0.108293308803363	-0.476359435565401
0.491	-0.254042735572346	-0.222036709435207	0.423603777814983	0.200796591890209	0.0609954541057415	-0.252301002651477	0.115387971973063	0.63667551958056	-0.108853309735102	-0.476515003211235
0.492	-0.25409498968537	-0.221643085821249	0.423757083176817	0.201009075514082	0.0616999519451965	-0.252203770544597	0.115969357375063	0.637689405138906	-0.109415275647469	-0.476670866060587
0.493	-0.254147305525658	-0.221248381729013	0.423910768631863	0.201222374685935	0.0624059745424924	-0.252106166581918	0.116551189413019	0.638705261783603	-0.10997922067789	-0.476827024288681
0.494	-0.254199690206124	-0.220852590047493	0.424064846139112	0.201436484892959	0.0631135242838139	-0.252008194049327	0.117133466424927	0.639723089187771	-0.110545158745831	-0.476983477858849
0.495	-0.254252150256011	-0.220455703873684	0.424219327736937	0.201651401890663	0.0638226038414806	-0.251909856124065	0.117716186636189	0.640742887166624	-0.1111131035583	-0.477140226247496
0.496	-0.254304691737463	-0.220057716536255	0.424374225366711	0.201867121543418	0.0645332163897365	-0.251811155935213	0.118299348191061	0.641764655558764	-0.111683068520608	-0.477297268394224
0.497	-0.254357320600765	-0.219658621611628	0.42452955085798	0.202083639908761	0.0652453656872828	-0.251712096582084	0.118882949129552	0.642788394082144	-0.112255066715635	-0.477454602965525
0.498	-0.254410043178093	-0.219258412897784	0.424685315982254	0.202300953368849	0.0659590560164902	-0.251612681089157	0.119466987362446	0.643814102237159	-0.112829110945241	-0.477612228690214
0.499	-0.254462866629299	-0.218857084394097	0.42484153247023	0.202519058721549	0.0666742921232739	-0.251512912290327	0.12005146059895	0.644841779264538	-0.113405213606445	-0.477770144470391
0.5	-0.25451579914161	-0.218454630303891	0.424998211978911	0.202737953192872	0.0673910792135659	-0.25141279276008	0.120636366238292	0.645871424158042	-0.113983386487455	-0.477928349273535
0.501	-0.254568849801225	-0.21805104502074	0.425155366103453	0.202957634309679	0.0681094229930812	-0.251312324863606	0.121221701385847	0.646903035684039	-0.114563640761221	-0.478086842016554
0.502	-0.254622028317517	-0.217646323061429	0.425313006496321	0.203178099566638	0.0688293297253389	-0.251211510835071	0.121807463002901	0.64793661236325	-0.115145987133874	-0.47824562157759
0.503	-0.254675344830552	-0.21724045895798	0.425471144944708	0.203399345994096	0.0695508062656472	-0.25111035283693	0.122393648016645	0.648972152472014	-0.115730435983971	-0.478404686924811
0.504	-0.254728809845486	-0.216833447223848	0.425629793302952	0.203621369926545	0.0702738600251671	-0.25100885305225	0.122980253334308	0.650009654107147	-0.116316997421242	-0.478564037294949
0.505	-0.254782434231398	-0.216425282392376	0.425788963398442	0.20384416705078	0.0709984988494749	-0.250907013760388	0.123567275837573	0.651049115296208	-0.116905681229604	-0.478723672309912
0.506	-0.254836229207643	-0.216015959007453	0.425948666966261	0.204067732547956	0.0717247308619292	-0.250804837250892	0.12415471242425	0.652090534107219	-0.117496496815287	-0.478883591908583
0.507	-0.254890206285776	-0.215605471641249	0.426108915580326	0.204292061261291	0.0724525643488589	-0.25070232561475	0.124742560106674	0.653133908684031	-0.118089453266265	-0.479043796129623
0.508	-0.254944377222195	-0.215193815033758	0.426269720639488	0.204517147887035	0.0731820077349591	-0.250599480582292	0.125330816113124	0.654179237214145	-0.118684559430806	-0.479204284928917
0.509	-0.254998753959007	-0.21478098417656	0.426431093439345	0.204742987135953	0.0739130696272035	-0.250496303476694	0.125919477899525	0.655226517898975	-0.119281823987287	-0.479365058179095
0.51	-0.255053348341222	-0.214366974234971	0.426593045188021	0.204969573877277	0.0746457588519185	-0.250392795286924	0.126508543049832	0.656275748891977	-0.119881255547657	-0.479526115842936
0.511	-0.255108171565247	-0.213951780456504	0.426755586894495	0.205196903327467	0.0753800844599754	-0.250288956799918	0.127098009185891	0.657326928184489	-0.120482862751729	-0.479687458093045
0.512	-0.255163233766493	-0.21353539817207	0.426918729274215	0.205424971295737	0.0761160557045235	-0.250184788703239	0.1276878739712	0.658380053582305	-0.121086654352501	-0.479849085191141
0.513	-0.255218544102358	-0.213117822910307	0.427082482745961	0.205653774372481	0.0768536819929336	-0.250080291652053	0.128278135143054	0.659435122795162	-0.121692639284705	-0.480010997279987
0.514	-0.25527411111944	-0.21269905052666	0.427246857493324	0.205883309897642	0.0775929728265959	-0.24997546628135	0.128868790531742	0.660492133470218	-0.122300826659117	-0.480173194322048
0.515	-0.255329942998592	-0.212279077171466	0.427411863573552	0.206113575743818	0.0783339377355105	-0.249870313143094	0.129459838114152	0.661551083144121	-0.122911225719185	-0.48033567619219
0.516	-0.25538604761687	-0.211857899137928	0.427577510976319	0.206344570144222	0.0790765862546232	-0.249764832625173	0.130051276090154	0.662611969208188	-0.123523845789379	-0.480498442796835
0.517	-0.255442432570046	-0.211435512714397	0.427743809544874	0.206576291681754	0.079820927970528	-0.249659024911315	0.13064310293741	0.663674788886174	-0.124138696193224	-0.480661494119555
0.518	-0.255499105140431	-0.211011914080535	0.427910768826652	0.206808739367205	0.080566972597919	-0.249552890020058	0.131235317463108	0.664739539183792	-0.124755786204183	-0.480824830138347
0.519	-0.255556072136709	-0.21058709932038	0.428078397992075	0.207041912733515	0.0813147300251682	-0.249446427876973	0.131827918822815	0.66580621686223	-0.125375125108057	-0.480988450677958
0.52	-0.255613339671073	-0.210161064552911	0.428246705824322	0.207275811900558	0.0820642102854113	-0.249339638355312	0.132420906455332	0.666874818503676	-0.125996722320659	-0.481152355377853
0.521	-0.2556709129593	-0.209733806082989	0.428415700686504	0.207510437509826	0.0828154235212873	-0.249232521320301	0.133014279984571	0.667945340598868	-0.126620587453418	-0.481316543815113
0.522	-0.255728796212698	-0.209305320495939	0.428585390507118	0.207745790427068	0.0835683799797431	-0.24912507669872	0.133608039121376	0.669017779555245	-0.127246730318908	-0.481481015688306
0.523	-0.255786992772135	-0.208875604635743	0.428755782865275	0.207981871263195	0.0843230899028435	-0.249017304533119	0.134202183561528	0.670092131659141	-0.127875160919822	-0.48164577101361
0.524	-0.255845505577736	-0.208444655504601	0.428926885098276	0.208218679986751	0.0850795633468069	-0.248909204982313	0.134796712946645	0.671168393043671	-0.128505889450796	-0.481810810259015
0.525	-0.255904337808058	-0.20801247019772	0.429098704310859	0.208456215910884	0.0858378101919686	-0.248800778240631	0.135391626881915	0.672246559624527	-0.129138926319813	-0.481976134299322
0.526	-0.255963493395602	-0.207579045886357	0.429271247314056	0.208694477964908	0.0865978403394714	-0.248692024387501	0.135986924890632	0.673326627065515	-0.129774282139014	-0.482141744205736
0.527	-0.256022977243768	-0.207144379831741	0.429444520637763	0.208933464882418	0.0873596638058441	-0.248582943263074	0.136582606322128	0.674408590889002	-0.130411967641957	-0.48230764112226
0.528	-0.256082795106082	-0.206708469441033	0.42961853065919	0.20917317518015	0.0881232906379442	-0.248473534430118	0.137178670350227	0.675492446626006	-0.131051993576911	-0.482473826360396
0.529	-0.25614295323071	-0.206271312277453	0.429793283733398	0.209413607110985	0.0888887308120131	-0.24836379717431	0.137775116056895	0.676578189854215	-0.131694370640381	-0.482640301467697
0.53	-0.256203458003197	-0.205832905967071	0.429968786264621	0.209654758702526	0.0896559942296864	-0.248253730495062	0.138371942468167	0.677665816137182	-0.132339109472353	-0.482807068138684
0.531	-0.256264315770286	-0.205393248109943	0.430145044750625	0.209896627806929	0.0904250907834001	-0.248143333099249	0.138969148509414	0.678755320920077	-0.132986220741739	-0.482974128091421
0.532	-0.256325532860058	-0.204952336320556	0.430322065800302	0.210139212181205	0.0911960303794133	-0.248032603429722	0.139566732970116	0.679846699438711	-0.133635715272841	-0.483141482966662
0.533	-0.25638711569243	-0.20451016840743	0.430499856092453	0.210382509699896	0.0919688228403278	-0.247921539686174	0.140164694513326	0.68093994669548	-0.134287604092196	-0.483309134321998
0.534	-0.256449070895109	-0.204066742514965	0.430678422317686	0.210626518545463	0.092743477719078	-0.247810139816227	0.140763031724152	0.682035057483893	-0.134941898394224	-0.483477083718815
0.535	-0.256511405367657	-0.203622057105653	0.430857771167342	0.210871237204982	0.0935200041837101	-0.247698401567046	0.141361743191509	0.68313202641055	-0.135598609516814	-0.4836453327068
0.536	-0.256574126153642	-0.203176110957123	0.431037909314344	0.211116664424206	0.0942984111002855	-0.247586322631975	0.141960827544443	0.684230847902667	-0.136257748992085	-0.483813882726235
0.537	-0.256637240070054	-0.202728903207431	0.431218843360146	0.211362799274845	0.0950787071442684	-0.247473900806238	0.142560283468039	0.685331516243524	-0.136919328638738	-0.48398273514407
0.538	-0.256700753343599	-0.202280433267273	0.431400579773813	0.211609641300256	0.09586090071961	-0.247361134027969	0.143160109813279	0.68643402565653	-0.137583360589285	-0.484151891399204
0.539	-0.256764671573149	-0.201830700701244	0.431583124818293	0.2118571906784	0.096644999793936	-0.247248020277293	0.143760305733437	0.687538370343265	-0.138249857265003	-0.484321353117315
0.54	-0.256828999984225	-0.201379705235961	0.431766484529473	0.212105448308607	0.0974310118058111	-0.247134557473941	0.144360870720516	0.688644544417681	-0.138918831383748	-0.484491122178411
0.541	-0.256893743634474	-0.200927446828829	0.431950664733812	0.21235441569027	0.0982189436143521	-0.247020743497157	0.144961804552303	0.689752541831695	-0.139590295965755	-0.484661200731454
0.542	-0.256958907430787	-0.200473925755999	0.432135670983658	0.212604094598272	0.0990088014745306	-0.246906576312216	0.145563107241362	0.690862356370238	-0.140264264280624	-0.48483159118496
0.543	-0.257024496119903	-0.200019142652685	0.432321508473046	0.212854486702583	0.0998005910598391	-0.246792054080551	0.146164779013989	0.691973981708683	-0.140940749770242	-0.485002296255514
0.544	-0.257090514317064	-0.199563098445158	0.432508182101733	0.21310559329387	0.100594317540103	-0.24667717511174	0.146766820273338	0.693087411491801	-0.141619765975521	-0.485173319068173
0.545	-0.257156966455882	-0.199105794353882	0.432695696609836	0.213357415189391	0.101389985674663	-0.246561937713167	0.147369231569767	0.694202639419258	-0.142301326495482	-0.485344663257861
0.546	-0.257223856626775	-0.198647232050131	0.432884056588852	0.21360995276042	0.102187599829398	-0.246446340143729	0.147972013605207	0.695319659327491	-0.142985445007886	-0.485516333011397
0.547	-0.257291188433831	-0.198187413730258	0.433073266385181	0.213863205992527	0.102987163930658	-0.246330380744917	0.148575167194693	0.696438465187231	-0.14367213523117	-0.485688332986354
0.548	-0.257358964992765	-0.197726341983865	0.433263330004124	0.214117174552387	0.103788681438978	-0.246214058091537	0.149178693154097	0.697559051051341	-0.144361410756489	-0.4858606681554
0.549	-0.257427189052527	-0.197264019528286	0.433454251071551	0.21437185785992	0.104592155377082	-0.246097370949808	0.149782592210665	0.698681411087875	-0.145053284898241	-0.486033343667128
0.55	-0.257495863197742	-0.196800448928856	0.433646032860752	0.214627255114213	0.105397588356576	-0.245980318123639	0.150386864991197	0.69980553961017	-0.145747770605265	-0.486206364743642
0.551	-0.257564990168994	-0.196335632553703	0.433838678346206	0.214883365306751	0.106204982489874	-0.24586289842168	0.150991512052242	0.700931430981096	-0.14644488035525	-0.486379736650264
0.552	-0.25763457320297	-0.195869572826205	0.434032190241673	0.215140187365795	0.10701433927711	-0.245745110735869	0.151596533940989	0.70205907953008	-0.147144626139201	-0.486553464746812
0.553	-0.257704616158848	-0.195402272521345	0.434226570984752	0.215397720418681	0.107825659673488	-0.245626954102315	0.152201931229309	0.70318847956987	-0.147847019592341	-0.486727554494117
0.554	-0.257775123437437	-0.194933734966714	0.434421822679741	0.2156559639875	0.108638944262896	-0.245508427692816	0.152807704442942	0.70431962539139	-0.14855207204473	-0.486902011334728
0.555	-0.257846099886088	-0.194463964093721	0.434617947082006	0.21591491794314	0.109454193327889	-0.245389530776135	0.153413853979716	0.705452511214052	-0.149259794420492	-0.487076840579284
0.556	-0.257917550728537	-0.193992964291373	0.434814945664747	0.216174582286061	0.110271406850196	-0.245270262683236	0.154020380124328	0.706587131145128	-0.149970197211766	-0.487252047429211
0.557	-0.257989481491384	-0.193520740249512	0.435012819698034	0.216434957022287	0.111090584605758	-0.245150622747149	0.15462728307334	0.707723479134969	-0.150683290606444	-0.487427637095611
0.558	-0.258061897992523	-0.193047296910903	0.43521157032097	0.21669604222691	0.111911726287333	-0.24503061025298	0.155234562887524	0.70886154902059	-0.151399084642894	-0.487603614945395
0.559	-0.258134806443744	-0.192572639422652	0.435411198640753	0.216957838250699	0.112734831430856	-0.244910224447718	0.155842219442695	0.710001334696031	-0.152117589276453	-0.487779986619872
0.56	-0.258208213596415	-0.192096773092546	0.435611705769998	0.217220346018327	0.113559899221162	-0.244789464568166	0.156450252456633	0.711142830196567	-0.152838814314641	-0.48795675809304
0.561	-0.25828212674953	-0.191619703356489	0.435813092764047	0.217483567249199	0.114386928484853	-0.24466832985662	0.157058661591354	0.712286029633223	-0.153562769385481	-0.488133935682516
0.562	-0.258356553520718	-0.191141435687074	0.436015360618314	0.217747504423498	0.115215917852819	-0.244546819569696	0.157667446577772	0.713430927164772	-0.154289464123454	-0.488311525985053
0.563	-0.258431501464378	-0.190661975510151	0.436218510372519	0.218012160433489	0.116046865812416	-0.244424932972615	0.158276607275282	0.714577517084019	-0.155018908346033	-0.488489535784507
0.564	-0.258506977701642	-0.19018132815102	0.436422543171716	0.218277538053095	0.116879770565329	-0.244302669317892	0.158886143640092	0.715725793909383	-0.155751111965389	-0.48866797204001
0.565	-0.258582988743576	-0.189699498753326	0.436627460228792	0.218543639610512	0.117714629833216	-0.244180027825929	0.159496055694638	0.716875752371515	-0.156486084854192	-0.488846841859938
0.566	-0.258659540580901	-0.189216492219496	0.436833262726732	0.218810467072492	0.118551440787112	-0.244057007688877	0.160106343564781	0.718027387364211	-0.157223836870817	-0.489026152361665
0.567	-0.258736638922662	-0.18873231322225	0.437039951740674	0.21907802226818	0.119390200158137	-0.243933608095449	0.16071700750417	0.71918069399701	-0.157964377888816	-0.489205910550717
0.568	-0.258814289381409	-0.188246966279169	0.437247528265348	0.219346307003157	0.120230904408845	-0.243809828237849	0.161328047823204	0.72033566768655	-0.158707717753128	-0.489386123312004
0.569	-0.25889249749022	-0.187760455845733	0.437455993293935	0.219615323106854	0.121073549832933	-0.24368566727225	0.161939464776689	0.72149230412724	-0.159453866269726	-0.489566797447599
0.57	-0.258971268642272	-0.187272786338971	0.437665347864012	0.219885072424106	0.121918132578288	-0.243561124290945	0.162551258489781	0.722650599160111	-0.160202833229315	-0.489747939710643
0.571	-0.259050608084289	-0.186783962074961	0.437875593073587	0.220155556734058	0.122764648572194	-0.243436198359196	0.163163428964277	0.723810548688472	-0.160954628386012	-0.489929556836674
0.572	-0.259130520911634	-0.186293987224789	0.43808673011369	0.220426777734278	0.123613093337305	-0.24331088860185	0.163775976163684	0.724972148697768	-0.161709261325513	-0.490111655548634
0.573	-0.259211011940204	-0.185802865868779	0.438298760337963	0.220698737219535	0.124463461881932	-0.243185194338946	0.16438890004226	0.726135395272574	-0.16246674120895	-0.490294242463105
0.574	-0.259292085439904	-0.185310602105701	0.438511685313951	0.220971437361731	0.125315748780027	-0.243059115198816	0.165002200486936	0.72730028446396	-0.163227076542547	-0.49047732395769
0.575	-0.259373744858108	-0.184817200086975	0.438725506794794	0.221244880806942	0.126169948277938	-0.242932651133522	0.165615877369413	0.728466812070761	-0.163990275122285	-0.490660906176278
0.576	-0.259455992818306	-0.184322663925746	0.438940226658009	0.221519070457698	0.127026054306426	-0.242805802381675	0.166229930650125	0.729634973586869	-0.164756344011015	-0.49084499514763
0.577	-0.259538831621029	-0.183826997717203	0.439155846894363	0.221794009164616	0.127884060472498	-0.24267856939021	0.166844360293317	0.730804764358149	-0.165525289406166	-0.491029596853062
0.578	-0.259622264027197	-0.183330205816233	0.439372369652672	0.222069699607904	0.128743960099701	-0.242550952697679	0.16745916611132	0.731976179743478	-0.166297116619059	-0.491214717222942
0.579	-0.259706293790537	-0.182832293059214	0.439589797324792	0.222346144433463	0.129605746312702	-0.242422952861913	0.168074347752333	0.733149215148692	-0.16707183030017	-0.49140036213917
0.58	-0.259790925685857	-0.182333264724496	0.439808132587568	0.222623346484161	0.130469412168675	-0.242294570512587	0.168689904761702	0.734323865892595	-0.167849434674773	-0.491586537437135
0.581	-0.259876165211658	-0.181833126351684	0.440027378313782	0.222901308930842	0.131334950804102	-0.242165806494463	0.169305836598576	0.735500126966198	-0.168629933611814	-0.491773248874845
0.582	-0.259962018244262	-0.181331883506305	0.440247537461571	0.223180035319909	0.132202355555294	-0.242036661910418	0.169922142625722	0.73667799291392	-0.169413330548132	-0.49196050212267
0.583	-0.260048490769714	-0.18082954163716	0.440468613078246	0.223459529574656	0.133071620086557	-0.241907138040048	0.170538822101561	0.737857457890245	-0.170199628374947	-0.492148302806441
0.584	-0.260135588685471	-0.18032610611918	0.440690608360012	0.223739795794491	0.133942738475086	-0.241777236336079	0.171155874186182	0.739038515694016	-0.170988829471458	-0.492336656561224
0.585	-0.26022331770889	-0.179821582338166	0.440913526663907	0.224020837847224	0.134815705139149	-0.241646958483928	0.171773298021989	0.74022115976525	-0.171780935870795	-0.492525569006945
0.586	-0.260311683465057	-0.179315975732646	0.441137371501635	0.224302659082843	0.135690514646569	-0.241516306382388	0.172391092893566	0.741405383283108	-0.172575949330763	-0.492715045573448
0.587	-0.260400691710437	-0.17880929177924	0.44136214656216	0.224585262385757	0.136567161495029	-0.241385282058578	0.173009258349684	0.742591179284379	-0.173373871366437	-0.492905091313816
0.588	-0.260490348528317	-0.178301535946891	0.441587855748036	0.224868650352117	0.137445639948441	-0.24125388756548	0.173627794191967	0.74377854067079	-0.174174703414573	-0.49309571091719
0.589	-0.260580660341481	-0.177792713751805	0.441814503207602	0.225152825299775	0.138325944018319	-0.241122124891944	0.174246700373457	0.744967460199675	-0.17497844699446	-0.493286908837427
0.59	-0.260671633707285	-0.177282830867273	0.442042093319385	0.225437789128835	0.139208067538982	-0.240989995918829	0.174865976916556	0.746157930502733	-0.175785103723276	-0.493478689312568
0.591	-0.260763274898046	-0.176771893152826	0.442270630617297	0.225723543292938	0.140092004199294	-0.240857502415397	0.175485623886284	0.747349944016301	-0.176594675207974	-0.493671056260875
0.592	-0.2608555894017	-0.176259906698052	0.442500119726528	0.226010089040726	0.140977747517027	-0.240724646082115	0.176105641379807	0.748543492871099	-0.177407162906581	-0.493864013208192
0.593	-0.260948581687369	-0.175746877843918	0.442730565368429	0.226297427763183	0.141865290847046	-0.240591428666375	0.176726029497416	0.749738568893332	-0.178222568114464	-0.494057563316905
0.594	-0.261042255361386	-0.175232812964982	0.44296197241866	0.226585561286194	0.142754627486716	-0.240457852046927	0.177346788305984	0.750935163676792	-0.179040892061521	-0.494251709416927
0.595	-0.261136613509153	-0.174717718177715	0.443194345964625	0.226874492090409	0.143645750846294	-0.240323918153484	0.177967917843308	0.75213326862002	-0.179862135915408	-0.494446453980055
0.596	-0.26123165898627	-0.174201599234269	0.443427691297654	0.227164223325436	0.144538654573946	-0.240189628817721	0.178589418173189	0.753332874900789	-0.18068630064737	-0.494641799109674
0.597	-0.261327394514528	-0.173684461539773	0.443662013806375	0.227454758589532	0.145433332586165	-0.240054985736035	0.179211289435703	0.754533973369714	-0.181513386865815	-0.494837746596262
0.598	-0.261423822635727	-0.173166310310509	0.443897318829786	0.227746101668909	0.146329779044706	-0.239919990536082	0.179833531832393	0.755736554464574	-0.182343394681021	-0.495034298052916
0.599	-0.261520945637267	-0.17264715088287	0.444133611550226	0.228038256412875	0.147227988289517	-0.239784644851363	0.180456145525077	0.756940608255623	-0.183176323636816	-0.495231455098148
0.6	-0.261618765397973	-0.172126988859925	0.444370896993595	0.228331226801199	0.148127954716847	-0.239648950415192	0.181079130532738	0.758146124536681	-0.184012172661645	-0.495429219447154
0.601	-0.261717283123658	-0.171605830004607	0.444609180148621	0.228625017080218	0.149029672672641	-0.239512909160132	0.181702486735993	0.75935309292854	-0.184850940011912	-0.49562759278911
0.602	-0.261816499161109	-0.171083680136362	0.444848466072033	0.228919631849016	0.149933136499391	-0.239376523199699	0.182326213900515	0.760561503026934	-0.185692623262546	-0.495826576534121
0.603	-0.261916413128487	-0.170560545110452	0.44508875985964	0.229215076065715	0.150838340742808	-0.23923979468613	0.182950311612216	0.761771344519469	-0.186537219279362	-0.496026171665607
0.604	-0.262017024360698	-0.17003643086071	0.445330066560499	0.229511354827606	0.1517452803084	-0.239102725687788	0.183574779238551	0.762982607198465	-0.187384724110011	-0.496226378796444
0.605	-0.262118332399785	-0.169511343518159	0.445572391187354	0.229808472886732	0.152653950468982	-0.238965318188589	0.18419961597435	0.764195280870293	-0.188235132907639	-0.496427198346938
0.606	-0.262220337269127	-0.168985289525017	0.445815738848476	0.230106434169439	0.153564346856848	-0.238827574172666	0.184824820860073	0.765409355263969	-0.189088439993526	-0.496628630707102
0.607	-0.262323039473406	-0.168458275635136	0.446060114879139	0.230405241537246	0.154476465477039	-0.23868949561598	0.185450392756904	0.766624820010853	-0.189944639052184	-0.496830676215567
0.608	-0.262426439803428	-0.167930308756329	0.446305524843032	0.230704896792625	0.155390302696156	-0.238551084328257	0.186076330346839	0.767841664577017	-0.190803723387829	-0.497033334960698
0.609	-0.262530539096003	-0.167401395755875	0.446551974450926	0.231005400861402	0.156305855264571	-0.238412341870394	0.186702632154748	0.769059878106056	-0.191665686063853	-0.49723660662681
0.61	-0.262635338089659	-0.166871543372176	0.446799469506955	0.231306754077436	0.157223120348942	-0.238273269614192	0.187329296573101	0.770279449314691	-0.192530519833653	-0.497440490484644
0.611	-0.262740837394335	-0.166340758196007	0.447048015865502	0.231608956401737	0.158142095478231	-0.238133868743749	0.187956321862433	0.771500366499194	-0.19339821708383	-0.497644985459717
0.612	-0.262847037529315	-0.165809046686737	0.447297619402112	0.23191200747292	0.159062778453563	-0.237994140208537	0.188583706116245	0.772722617604792	-0.19426876997355	-0.49785009026
0.613	-0.262953938996027	-0.165276415200605	0.447548286028556	0.232215906625647	0.159985167326752	-0.237854084788482	0.189211447277509	0.773946190289434	-0.195142170655901	-0.498055803512892
0.614	-0.263061542347252	-0.164742869964194	0.447800021701928	0.232520653041302	0.160909260443086	-0.23771370323295	0.18983954327191	0.775171071909433	-0.196018411411056	-0.498262123792969
0.615	-0.26316984820703	-0.164208417098296	0.448052832391836	0.232826245970964	0.161835056484946	-0.237572996363775	0.190467992212326	0.776397249445846	-0.196897484677125	-0.498469049562494
0.616	-0.263278857215894	-0.1636730627578	0.448306724038368	0.233132684853251	0.162762554493764	-0.237431965093433	0.191096792544574	0.77762470947493	-0.19777938311367	-0.498676579165653
0.617	-0.263388569865851	-0.163136813213041	0.448561702536972	0.23343996930313	0.163691753860005	-0.237290610330049	0.191725943026469	0.778853438224951	-0.198664099754609	-0.498884710904114
0.618	-0.263498986210594	-0.162599674815691	0.448817773749602	0.233748099032776	0.164622654241404	-0.237148932821746	0.192355442642557	0.780083421642398	-0.199551628115461	-0.499093443112862
0.619	-0.263610105627262	-0.162061653903043	0.449074943540634	0.234057073714025	0.165555255411974	-0.237006933052009	0.192985290631437	0.78131464540395	-0.200441962191346	-0.499302774246212
0.62	-0.263721926862684	-0.161522756648074	0.449333217832148	0.23436689290472	0.166489557128273	-0.236864611264788	0.193615486605948	0.78254709497195	-0.201335096452967	-0.499512702992525
0.621	-0.263834448315487	-0.160982989014278	0.449592602633611	0.234677556148074	0.167425559061606	-0.236721967566081	0.194246030623345	0.783780755798736	-0.20223102587602	-0.499723228294374
0.622	-0.263947668258746	-0.160442356905062	0.449853103987459	0.23498906314073	0.168363260740786	-0.236579001946065	0.194876923143765	0.78501561352669	-0.203129745932134	-0.499934349277614
0.623	-0.264061584846446	-0.159900866271295	0.450114727868205	0.235301413890397	0.169302661517452	-0.236435714266795	0.195508164901296	0.78625165400309	-0.204031252505489	-0.50014606526265
0.624	-0.2641761960641	-0.159358523048885	0.45037748015898	0.23561460883073	0.170243760636249	-0.236292104366	0.196139756734621	0.787488863218851	-0.204935541749373	-0.50035837582254
0.625	-0.264291499722968	-0.158815333092236	0.450641366743783	0.23592864878318	0.171186557367582	-0.236148172162227	0.196771699488471	0.788727227353289	-0.205842609932533	-0.500571280705592
0.626	-0.264407493375943	-0.158271302190256	0.450906393629601	0.236243534740656	0.172131051039995	-0.236003917605665	0.197403994061649	0.789966732914171	-0.206752453289983	-0.500784779636255
0.627	-0.264524174134819	-0.157726436080104	0.451172566972559	0.236559267581987	0.173077240894865	-0.235859340586062	0.198036641493361	0.79120736684628	-0.207665067885446	-0.500998872135682
0.628	-0.264641538481806	-0.157180740398635	0.45143989298165	0.236875847858606	0.174025125887442	-0.235714440937445	0.198669642941672	0.792449116554381	-0.20858044958506	-0.501213557407669
0.629	-0.264759582165286	-0.156634220629065	0.451708377847584	0.237193275758994	0.174974704569653	-0.235569218438514	0.19930299957759	0.793691969840688	-0.209498594135924	-0.501428834311524
0.63	-0.26487830024727	-0.156086882094844	0.451978027771401	0.237511551231797	0.175925975086658	-0.235423672690098	0.199936712537914	0.794935914778926	-0.210419497214101	-0.501644701484374
0.631	-0.264997687309094	-0.155538729912872	0.45224884895581	0.237830674045812	0.176878935243519	-0.235277802972599	0.200570782939458	0.79618093963268	-0.211343154433664	-0.501861157516358
0.632	-0.265117737816087	-0.154989768880699	0.452520847539897	0.238150643630958	0.177833582511013	-0.23513160820127	0.201205211826936	0.797427032850749	-0.212269561338091	-0.50207820095495
0.633	-0.265238446512084	-0.154440003395454	0.452794029594865	0.238471458944766	0.178789913972518	-0.234985086964151	0.201840000082579	0.798674183079681	-0.213198713332143	-0.50229583013973
0.634	-0.265359808587614	-0.153889437360532	0.453068401160797	0.238793118592197	0.179747926428038	-0.234838237599945	0.202475148431605	0.79992237920179	-0.214130605632468	-0.50251404311073
0.635	-0.265481819589867	-0.153338074059	0.453343968263746	0.239115621108852	0.18070761666066	-0.234691058265391	0.203110657556862	0.801171610336944	-0.215065233308092	-0.502732837717081
0.636	-0.265604475289212	-0.152785916195514	0.453620736905442	0.239438965381245	0.181668981581785	-0.234543546935806	0.203746528185908	0.802421865753256	-0.216002591332583	-0.502952211796632
0.637	-0.265727771633611	-0.152232966119199	0.45389871301633	0.239763151078294	0.182632018223732	-0.234395701358361	0.204382761065211	0.803673134836625	-0.216942674661702	-0.503172163233453
0.638	-0.265851704714735	-0.151679225956338	0.454177902360772	0.240088178680404	0.18359672377493	-0.234247519035771	0.205019356926721	0.80492540710526	-0.217885478350987	-0.503392689849672
0.639	-0.265976270689174	-0.151124697574234	0.454458310451812	0.240414049107285	0.184563095640454	-0.23409899725021	0.205656316524526	0.806178672078855	-0.218830997599615	-0.503613789279528
0.64	-0.266101465749835	-0.150569382498153	0.454739942572962	0.240740763438433	0.185531131453953	-0.233950133072621	0.206293640701506	0.807432919146172	-0.219779227783921	-0.503835458963994
0.641	-0.266227286201203	-0.150013281835804	0.455022803836448	0.241068322883314	0.18650082907656	-0.233800923368763	0.206931330449607	0.80868813764729	-0.220730164580529	-0.50405769621985
0.642	-0.26635372851514	-0.149456396229211	0.455306899089684	0.241396728815465	0.187472186564967	-0.233651364836457	0.207569386943704	0.809944317028016	-0.221683804023776	-0.504280498297874
0.643	-0.266480789157508	-0.148898725817883	0.455592232658582	0.241725982842961	0.188445202049705	-0.233501454055525	0.208207811563362	0.811201446852708	-0.222640142440087	-0.504503862432273
0.644	-0.266608464168928	-0.148340270199048	0.455878808108793	0.242056086894857	0.189419873576214	-0.233351187516708	0.208846605930438	0.812459516651598	-0.223599176471553	-0.504727785871451
0.645	-0.266736748809503	-0.147781028393003	0.456166628186869	0.242387043176153	0.190396199060286	-0.233200561577327	0.20948577194819	0.813718515745133	-0.224560903210226	-0.504952265847
0.646	-0.266865637530914	-0.147220998716381	0.456455694952951	0.242718853937311	0.19137417642463	-0.233049572373042	0.210125311782476	0.814978433184025	-0.225525320258928	-0.50517729950337
0.647	-0.266995124178676	-0.146660178594876	0.456746009913533	0.243051521130289	0.19235380381003	-0.23289821583546	0.210765227749377	0.816239257788657	-0.226492425732816	-0.505402883874404
0.648	-0.26712520213067	-0.146098564555586	0.457037574028477	0.243385046103286	0.193335079715646	-0.232746487843128	0.21140552220819	0.817500978253892	-0.227462218272555	-0.505629015913225
0.649	-0.267255864208706	-0.145536152398383	0.457330387752954	0.2437194295116	0.194318003000868	-0.232594384357972	0.212046197571159	0.818763583246811	-0.228434697062352	-0.505855692493996
0.65	-0.267387102535091	-0.144972937345166	0.457624451186147	0.244054671454176	0.195302572711463	-0.232441901459157	0.212687256365096	0.820027061367381	-0.229409861881212	-0.506082910351056
0.651	-0.26751890851707	-0.144408914102022	0.457919764208852	0.244390771658493	0.196288787774224	-0.232289035276964	0.213328701218762	0.821291401065278	-0.230387713144099	-0.506310666003307
0.652	-0.267651272832141	-0.143844076826246	0.458216326604353	0.244727729569914	0.197276646749818	-0.232135781867853	0.213970534785873	0.822556590683143	-0.231368251876262	-0.506538955773772
0.653	-0.267784185359139	-0.143278419070016	0.458514138153566	0.245065544327543	0.198266147788455	-0.23198213715398	0.214612759734021	0.823822618596783	-0.232351479677675	-0.506767775934525
0.654	-0.26791763514505	-0.142711933826977	0.458813198584188	0.245404214661331	0.199257288758911	-0.231828096991488	0.21525537883473	0.825089473359635	-0.233337398670411	-0.506997122846365
0.655	-0.268051610419908	-0.142144613610532	0.459113507420338	0.245743738801505	0.200250067453825	-0.231673657290386	0.215898394997445	0.826357143793381	-0.234326011330052	-0.507226992992341
0.656	-0.268186098767892	-0.141576450492702	0.459415063899382	0.246084114583742	0.201244481792577	-0.231518814088746	0.21654181115423	0.827625619022861	-0.235317320271877	-0.507457382886604
0.657	-0.268321087483671	-0.141007436145699	0.459717866941748	0.246425339843631	0.202240529943851	-0.231363563515882	0.217185630116024	0.828894888478107	-0.236311328147665	-0.507688288876712
0.658	-0.268456563916632	-0.140437561856483	0.460021915105123	0.246767412836722	0.203238210313107	-0.231207901697515	0.217829854473612	0.830164941847124	-0.237308037639502	-0.507919706992851
0.659	-0.268592515678938	-0.139866818560713	0.460327206549248	0.247110332304109	0.204237521428633	-0.231051824745207	0.218474486491029	0.83143576903807	-0.238307451515166	-0.50815163299742
0.66	-0.268728930689125	-0.139295196932599	0.460633739030271	0.247454097191916	0.205238461797363	-0.230895328831111	0.219119528051995	0.832707360277497	-0.239309572723565	-0.508384062547921
0.661	-0.268865797085357	-0.138722687401926	0.460941509928531	0.247798706321968	0.206241029817225	-0.230738410250002	0.219764980771884	0.833979706278383	-0.240314404423768	-0.50861699126408
0.662	-0.269003103105579	-0.138149280089583	0.461250516311261	0.248144158240265	0.207245223857852	-0.23058106542074	0.220410846158977	0.835252798263526	-0.241321949925769	-0.508850414647493
0.663	-0.269140837010764	-0.137574964718003	0.461560755007653	0.248490451341563	0.20825104242647	-0.230423290829735	0.221057125595349	0.836526627864663	-0.242332212614079	-0.509084328004247
0.664	-0.269278987085375	-0.136999730483505	0.461872222683126	0.248837584231731	0.209258484165047	-0.230265082979198	0.221703820180902	0.837801187074628	-0.243345195883311	-0.509318726483884
0.665	-0.269417541646837	-0.13642356603104	0.462184915878639	0.249185556022167	0.210267547635314	-0.230106438380842	0.222350930706582	0.839076468266352	-0.244360903128259	-0.509553605211864
0.666	-0.269556489016143	-0.135846459587669	0.462498830979747	0.249534366139086	0.211278231051867	-0.229947353574698	0.22299845780187	0.840352464212275	-0.245379337837819	-0.509788959451718
0.667	-0.269695817535243	-0.135268399059785	0.462813964200393	0.249884013710039	0.212290532128846	-0.229787825150159	0.223646402052664	0.841629168052504	-0.246400503707536	-0.510024784682215
0.668	-0.26983551565153	-0.134689372079242	0.463130311631326	0.250234497074277	0.213304448167846	-0.229627849734787	0.224294764018678	0.842906573189161	-0.247424404656942	-0.510261076499066
0.669	-0.269975571902543	-0.134109366059057	0.463447869255497	0.250585813709464	0.214319976325581	-0.229467423963208	0.224943544201185	0.844184673197756	-0.24845104478697	-0.510497830430821
0.67	-0.270115974671736	-0.133528368186308	0.463766632913008	0.250937960381724	0.21533711383132	-0.229306544526997	0.225592742989587	0.845463461804812	-0.249480428348523	-0.510735041850014
0.671	-0.270256711876404	-0.132946365456253	0.46408659830855	0.251290933291246	0.216355858023089	-0.229145208340007	0.226242360719395	0.846742932839035	-0.25051255977258	-0.510972706013187
0.672	-0.270397770828713	-0.132363344852245	0.464407761082852	0.251644728217079	0.21737620624964	-0.228983412679442	0.226892397860113	0.848023080142653	-0.251547443783955	-0.511210818135383
0.673	-0.27053913827997	-0.131779293509282	0.464730116879951	0.251999340699523	0.218398155775306	-0.22882115516991	0.22754285509504	0.849303897534291	-0.252585085491508	-0.51144937343705
0.674	-0.270680800505948	-0.131194198736192	0.465053661343591	0.252354766140233	0.219421703798713	-0.228658433676563	0.228193733261209	0.850585378874571	-0.253625490382576	-0.511688367102125
0.675	-0.270822743370862	-0.130608047960848	0.465378390051579	0.252710999702498	0.220446847558384	-0.228495246267657	0.228845033346485	0.851867518197362	-0.254668664321363	-0.511927794160255
0.676	-0.270964952425173	-0.130020828719082	0.465704298489861	0.253068036149587	0.221473584424555	-0.228331591301577	0.229496756509736	0.853150309777423	-0.255714613552329	-0.512167649488411
0.677	-0.271107413002392	-0.129432528731288	0.466031382077498	0.253425869929233	0.222501911918238	-0.228167467580709	0.230148904009371	0.854433748092689	-0.256763344559069	-0.512407927995291
0.678	-0.271250110189364	-0.128843135982561	0.46635963611865	0.253784495609796	0.223531827661992	-0.228002874503967	0.230801477156234	0.855717827806002	-0.257814863812965	-0.512648624753595
0.679	-0.271393028688925	-0.128252638776635	0.466689055668875	0.254143908359999	0.224563329310212	-0.227837812163163	0.23145447735629	0.85700254383584	-0.258869177596716	-0.512889734940468
0.68	-0.271536152701905	-0.127661025828027	0.467019635438571	0.254504104057468	0.22559641447371	-0.227672281364704	0.232107906107364	0.858287891434714	-0.259926291946713	-0.51313125371114
0.681	-0.271679465847389	-0.127068286326765	0.46735136983425	0.254865079023693	0.226631080681683	-0.227506283606727	0.232761764913574	0.859573866170417	-0.260986212664576	-0.513373176172158
0.682	-0.271822951068976	-0.126474409901472	0.467684253070114	0.255226829753451	0.227667325425054	-0.227339821014223	0.233416055207228	0.860860463826459	-0.26204894537604	-0.513615497501673
0.683	-0.271966590606898	-0.125879386556332	0.468018279170068	0.255589352864075	0.228705146162401	-0.227172896240913	0.23407077826759	0.862147680350493	-0.263114495565811	-0.513858213116345
0.684	-0.272110366200685	-0.125283206588731	0.468353441864734	0.255952645188987	0.22974454021865	-0.227005512411196	0.234725935127907	0.863435511896839	-0.264182868531238	-0.514101318769314
0.685	-0.272254259441891	-0.124685860510482	0.468689734555956	0.256316703918428	0.230785504700033	-0.226837673123526	0.235381526573794	0.864723954886112	-0.265254069311217	-0.514344810521471
0.686	-0.272398251984455	-0.124087339090253	0.469027150407348	0.256681526788562	0.231828036503168	-0.226669382440351	0.236037553224973	0.866013006074945	-0.266328102625517	-0.514588684590339
0.687	-0.272542325563414	-0.123487633452857	0.469365682538719	0.257047112214701	0.232872132344323	-0.226500644810566	0.236694015564307	0.867302662624372	-0.267404972817902	-0.514832937219724
0.688	-0.272686461945317	-0.122886735157389	0.469705324300937	0.257413459161236	0.233917788735969	-0.2263314649834	0.237350913894834	0.868592922022607	-0.26848468380407	-0.51507756469856
0.689	-0.272830642878569	-0.122284636263493	0.470046069466887	0.257780566692005	0.234965001988526	-0.226161848011756	0.238008248314124	0.869883781915876	-0.26956723901819	-0.515322563482862
0.69	-0.272974850154707	-0.121681329300968	0.470387912227723	0.258148433388069	0.236013768336884	-0.225991799307958	0.238666018721874	0.871175240102661	-0.270652641421607	-0.515567930281087
0.691	-0.273119065744385	-0.12107680721455	0.470730847072533	0.258517056998482	0.237064084082654	-0.225821324656689	0.239324224837683	0.872467294663583	-0.27174089361483	-0.515813661985654
0.692	-0.273263271828122	-0.120471063434301	0.471074868621325	0.258886434515854	0.238115945592777	-0.225650430200319	0.239982866246456	0.873759943998626	-0.272831997945808	-0.516059755503674
0.693	-0.273407450742163	-0.119864091937304	0.471419971537188	0.259256562474146	0.239169349227365	-0.225479122436222	0.240641942441536	0.87505318672495	-0.273925956536887	-0.516306207611477
0.694	-0.273551584972213	-0.119255887185498	0.471766150597889	0.25962743720261	0.240224291366991	-0.225307408244613	0.241301452845068	0.8763470215558	-0.275022771273344	-0.516553014837243
0.695	-0.273695657213218	-0.118646444039349	0.472113400784047	0.259999054901566	0.241280768532492	-0.225135294920387	0.241961396844979	0.877641447270934	-0.276122443782819	-0.516800173397599
0.696	-0.273839650459677	-0.118035757712328	0.472461717281934	0.260371411544793	0.242338777424005	-0.224962790102688	0.242621773805774	0.87893646276098	-0.277224975412896	-0.517047679248102
0.697	-0.273983548090229	-0.117423823808312	0.472811095418108	0.26074450276921	0.243398314873709	-0.224789901606571	0.243282583000853	0.880232067037868	-0.278330367262307	-0.517295528197596
0.698	-0.274127333860881	-0.116810638365792	0.47316153052396	0.261118323907722	0.244459377906104	-0.224616637275375	0.243943823519073	0.881528259153219	-0.279438620294217	-0.517543716012293
0.699	-0.274270991785119	-0.116196197777015	0.473513017807607	0.261492870241942	0.245521963812672	-0.224443004918382	0.244605494210692	0.882825038080098	-0.280549735461371	-0.517792238507039
0.7	-0.274414506030802	-0.11558049879436	0.473865552357929	0.261868137390863	0.246586070023359	-0.224269012309815	0.245267593710513	0.884122402688175	-0.281663713764348	-0.51804109165176
0.701	-0.27455786089049	-0.114963538691425	0.474219129318819	0.262244121523807	0.247651693942095	-0.224094667129796	0.245930120529495	0.885420351847716	-0.282780556207309	-0.518290271684491
0.702	-0.274701040723611	-0.114345315230963	0.474573744155995	0.262620819227405	0.248718832954962	-0.223919976854442	0.246593073113733	0.886718884545042	-0.283900263687467	-0.518539775157698
0.703	-0.274844029868301	-0.1137258264855	0.474929392798882	0.262998227254421	0.249787484506983	-0.223744948764166	0.24725644980034	0.888017999952556	-0.285022836967064	-0.518789598850225
0.704	-0.274986812676769	-0.113105070811488	0.475286071550652	0.263376342408532	0.250857646115974	-0.223569590032849	0.247920248799418	0.889317697508873	-0.286148276776758	-0.51903973961598
0.705	-0.275129373680023	-0.112483046910104	0.475643776894417	0.263755161557885	0.251929315339017	-0.22339390774194	0.248584468339294	0.89061797700472	-0.287276583908842	-0.519290194331451
0.706	-0.275271697649032	-0.111859753859564	0.476002505322953	0.264134681767835	0.253002489745255	-0.22321790883905	0.249249106846291	0.891918838602066	-0.288407759279827	-0.519540959972661
0.707	-0.27541376945001	-0.111235191115235	0.476362253223136	0.264514900592431	0.254077166912541	-0.223041600150887	0.249914162977871	0.89322028278588	-0.289541804026283	-0.519792033701317
0.708	-0.275555573854955	-0.11060935844908	0.476723016825429	0.26489581625491	0.255153344402857	-0.222864988476015	0.250579635532937	0.894522310343088	-0.290678719533891	-0.520043412917029
0.709	-0.275697095415561	-0.109982255896527	0.477084792262092	0.265277427347996	0.256231019697896	-0.222688080646772	0.25124552334355	0.895824922399616	-0.291818507399287	-0.520295095321299
0.71	-0.275838318359173	-0.109353883734914	0.477447575681203	0.265659732191875	0.257310190157121	-0.222510883531533	0.251911825214059	0.897128120427858	-0.29296116938879	-0.520547078907494
0.711	-0.275979226501696	-0.10872424241924	0.477811363226518	0.266042728390509	0.258390852996892	-0.222333404108287	0.252578539910239	0.898431906186756	-0.294106707273622	-0.520799361810874
0.712	-0.276119803263091	-0.108093332553816	0.478176150829407	0.266426412854834	0.259473005270922	-0.222155649604622	0.253245666131282	0.899736281696656	-0.295255122634181	-0.521051942192814
0.713	-0.276260031824677	-0.10746115495863	0.478541934026268	0.266810782065001	0.260556643953592	-0.221977627598865	0.253913202437415	0.901041249337811	-0.296406416839656	-0.521304818286377
0.714	-0.276399895348422	-0.106827710728268	0.478908707988382	0.267195832301957	0.261641766131142	-0.221799346105029	0.254581147173398	0.902346811979818	-0.297560591060699	-0.521557988506682
0.715	-0.276539377164656	-0.106193001236973	0.479276467711289	0.26758155978366	0.2627283690871	-0.221620813623811	0.255249498429141	0.903652972969156	-0.298717646250179	-0.521811451528628
0.716	-0.276678460889028	-0.105557028049595	0.479645208202768	0.267967960708361	0.263816450217153	-0.221442039029923	0.255918254066957	0.904959735957223	-0.299877583262298	-0.522065206296227
0.717	-0.276817130463662	-0.104919792747108	0.48001492452378	0.268355031260093	0.264906006960921	-0.221263031361113	0.256587411794238	0.906267104743026	-0.301040402983341	-0.522319251950199
0.718	-0.276955370131219	-0.104281296812191	0.480385611657857	0.268742767630275	0.265997036824947	-0.221083799750744	0.257256969217559	0.907575083291335	-0.302206106240125	-0.522573587758752
0.719	-0.277093164365097	-0.103641541544516	0.480757264342964	0.269131166093742	0.267089537423153	-0.22090435353609	0.257926923863025	0.908883675817077	-0.303374693613178	-0.522828213120051
0.72	-0.277230497836322	-0.103000527944434	0.481129877013211	0.269520223191985	0.268183506436319	-0.220724702351165	0.25859727317274	0.910192886676113	-0.304546165325128	-0.523083127588534
0.721	-0.277367355502052	-0.102358256695057	0.481503443857949	0.269909935889407	0.269278941474978	-0.220544856077968	0.259268014452057	0.911502720135545	-0.305720521204808	-0.523338330891887
0.722	-0.277503722749682	-0.101714728163545	0.481877958903384	0.270300301500008	0.27037584004744	-0.220364824736434	0.259939144805853	0.912813180311173	-0.306897760776848	-0.523593822960228
0.723	-0.277639585436922	-0.101069942294055	0.482253416070025	0.270691317470796	0.271474199678828	-0.220184618471823	0.26061066112597	0.914124271264642	-0.308077883476639	-0.523849604019254
0.724	-0.277774929811174	-0.100423898560103	0.482629809223619	0.271082981230477	0.272574017929109	-0.220004247607145	0.261282560078289	0.915435997089325	-0.309260888840987	-0.524105674722357
0.725	-0.277909742439568	-0.0997765960611272	0.483007132209244	0.271475290230495	0.273675292251131	-0.219823722644557	0.261954838068514	0.91674836191663	-0.310446776574714	-0.524362036155295
0.726	-0.278044010228027	-0.0991280336598987	0.483385378802527	0.271868242260002	0.27477801987396	-0.219643054218276	0.26262749126216	0.918061369857246	-0.311635546535923	-0.524618689647452
0.727	-0.278177720507591	-0.0984782100419201	0.483764542642094	0.272261835878865	0.275882197787724	-0.219462252991045	0.263300515662162	0.919375024960736	-0.312827198703793	-0.524875636524176
0.728	-0.278310861126353	-0.0978271235878576	0.484144617295376	0.272656070589895	0.276987822787697	-0.219281329517022	0.263973907150475	0.920689331283111	-0.314021733179197	-0.525132877958827
0.729	-0.278443420479524	-0.0971747721760187	0.484525596370413	0.27305094655246	0.278094891563982	-0.219100294155238	0.264647661481188	0.922004293038326	-0.315219150268632	-0.525390415009477
0.73	-0.278575387470417	-0.096521153131559	0.484907473545238	0.273446464017393	0.279203400771708	-0.21891915700916	0.265321774333572	0.923319914672167	-0.316419450558805	-0.525648248794141
0.731	-0.278706751421935	-0.0958662632654488	0.485290242578959	0.273842622828437	0.280313347004401	-0.21873792783833	0.265996241435252	0.924636200742467	-0.317622634859894	-0.525906380620025
0.732	-0.278837501953074	-0.0952100989004352	0.485673897316149	0.27423942216642	0.281424726727852	-0.218556615978583	0.266671058666403	0.925953155733088	-0.31882870410975	-0.526164811956015
0.733	-0.278967628915516	-0.094552655911832	0.486058431688867	0.274636860519323	0.282537536228156	-0.218375230323844	0.267346222073812	0.927270784019907	-0.320037659389443	-0.526423544353126
0.734	-0.2790971224607	-0.093893929739799	0.486443839806672	0.275034935831563	0.283651771579789	-0.218193779384943	0.268021727759999	0.928589089960377	-0.321249502036351	-0.526682579414217
0.735	-0.279225973119119	-0.0932339153638683	0.486830116047065	0.275433645730639	0.284767428688521	-0.218012271359052	0.2686975717561	0.929908077892305	-0.322464233704677	-0.52694191881299
0.736	-0.279354171757592	-0.0925726072831001	0.487217254981573	0.275832987671654	0.285884503396367	-0.217830714103721	0.26937374999139	0.931227752049396	-0.323681856273149	-0.527201564378665
0.737	-0.279481709451545	-0.0919099994777101	0.487605251225259	0.276232958963678	0.287002991533972	-0.217649115074181	0.270050258324191	0.932548116621203	-0.324902371728079	-0.527461518194593
0.738	-0.279608577352117	-0.0912460854103318	0.487994099419861	0.276633556778714	0.288122888872858	-0.217467481366974	0.270727092593669	0.933869175937283	-0.326125782214584	-0.527721782620684
0.739	-0.279734766606152	-0.0905808580749451	0.488383794361953	0.27703477822721	0.289244191050707	-0.21728581979809	0.271404248678886	0.93519093451815	-0.327352090128318	-0.527982360280199
0.74	-0.279860268362457	-0.0899143099919461	0.48877433108188	0.277436620545655	0.290366893530042	-0.217104136853787	0.27208172255154	0.936513397012608	-0.328581298005138	-0.528243254064754
0.741	-0.279985073770012	-0.089246433221819	0.489165704783305	0.277839081337469	0.291490991566398	-0.216922438563448	0.27275951028785	0.93783656825369	-0.329813408378753	-0.528504467132132
0.742	-0.280109173902101	-0.0885772194376837	0.489557910748819	0.278242158702976	0.292616480172353	-0.216740730437833	0.273437607979303	0.939160453409249	-0.331048423841727	-0.52876600293956
0.743	-0.280232559726132	-0.0879066599446822	0.489950944284091	0.278645851193748	0.293743354127214	-0.216559017474495	0.274116011602144	0.94048505807074	-0.332286347111258	-0.529027865381012
0.744	-0.280355222205478	-0.0872347456808857	0.490344800675203	0.279050157648892	0.294871608066037	-0.216377304163974	0.274794717008583	0.941810388263072	-0.333527180921122	-0.529290058911264
0.745	-0.280477152407829	-0.0865614672300522	0.490739475166901	0.279455077030736	0.296001236562013	-0.216195594493431	0.27547372002198	0.943136450398221	-0.334770927896144	-0.529552588490725
0.746	-0.280598341497412	-0.0858868147818141	0.491134963028258	0.279860608390594	0.297132234074807	-0.216013891967261	0.276153016464715	0.944463251214262	-0.336017590595016	-0.529815459447619
0.747	-0.280718780708346	-0.0852107781241118	0.491531259628091	0.280266751010181	0.298264594824682	-0.215832199698472	0.276832602127033	0.945790797758454	-0.337267171771117	-0.530078677451922
0.748	-0.280838461376759	-0.084533346697635	0.491928360408458	0.280673504692285	0.299398312804103	-0.215650520573381	0.27751247279435	0.947119097428271	-0.338519674680143	-0.53034224857346
0.749	-0.280957374958386	-0.0838545096151015	0.492326260913951	0.281080870029288	0.300533381967758	-0.215468857313641	0.27819262431737	0.948448158016793	-0.339775103171737	-0.530606179290537
0.75	-0.281075513049826	-0.0831742557165678	0.492724956966078	0.281488848371361	0.301669796381465	-0.215287212410105	0.278873052655723	0.949777987634978	-0.341033461600439	-0.530870476385682
0.751	-0.281192867464973	-0.0824925737133995	0.493124444749299	0.28189744147397	0.302807550182263	-0.215105588101969	0.279553753895264	0.951108594498178	-0.342294754733258	-0.531135146756986
0.752	-0.281309430288991	-0.0818094523503221	0.493524720703728	0.282306651069243	0.303946637449268	-0.214923986371593	0.280234724279577	0.952439986729629	-0.343558987625712	-0.531400197275199
0.753	-0.281425193867748	-0.0811248805936184	0.493925781423096	0.282716478562595	0.305087052085478	-0.214742408870076	0.280915960234335	0.953772172267965	-0.344826165494904	-0.531665634823234
0.754	-0.281540150829929	-0.0804388478108367	0.494327623652846	0.283126924958928	0.306228787755041	-0.214560856867769	0.281597458321644	0.955105158835114	-0.3460962937391	-0.5319314665004
0.755	-0.281654294172331	-0.0797513438627817	0.494730244334157	0.283537990980071	0.307371837931072	-0.214379331305641	0.282279215154035	0.956438953912857	-0.347369378018945	-0.5321976997892
0.756	-0.281767617290087	-0.0790623590619913	0.495133640720137	0.283949677178019	0.308516196010347	-0.214197832865141	0.282961227343859	0.957773564732506	-0.348645424257693	-0.532464342525189
0.757	-0.281880113930767	-0.0783718839463058	0.495537810483951	0.28436198393725	0.309661855452604	-0.2140163619454	0.283643491501286	0.959108998292805	-0.349924438624009	-0.532731402707361
0.758	-0.281991778165235	-0.0776799090470405	0.4959427516915	0.284774911420085	0.31080880993776	-0.213834918613917	0.284326004274438	0.960445261405464	-0.351206427533592	-0.53299888826762
0.759	-0.282102604410096	-0.0769864249025136	0.496348462748168	0.285188459518681	0.311957053435346	-0.21365350263311	0.285008762408627	0.961782360747441	-0.352491397634204	-0.533266806960128
0.76	-0.282212587477058	-0.0762914221560015	0.496754942406579	0.285602627858008	0.313106580166968	-0.213472113495595	0.285691762753067	0.963120302912444	-0.353779355780731	-0.53353516648302
0.761	-0.282321722592636	-0.0755948915486833	0.497162189784359	0.286017415936053	0.314257384600339	-0.213290750390215	0.286375002196883	0.964459094546803	-0.355070308965175	-0.533803974682871
0.762	-0.282430005349029	-0.0748968239629534	0.497570204391048	0.2864328234672	0.315409461487966	-0.213109412107829	0.287058477628372	0.965798742594291	-0.356364264215902	-0.534073239604825
0.763	-0.282537431591985	-0.0741972105718373	0.497978986114458	0.286848850738174	0.316562805848412	-0.212928096973069	0.287742185988717	0.967139254463738	-0.35766122858568	-0.534342969395313
0.764	-0.282643997277576	-0.0734960429701213	0.498388535155505	0.287265498649312	0.317717412906523	-0.212746802877208	0.288426124347804	0.968480637971861	-0.358961209227228	-0.53461317218795
0.765	-0.282749698346478	-0.0727933132667744	0.498798852029646	0.287682768443541	0.318873278070553	-0.21256552731177	0.289110289889306	0.969822901144623	-0.360264213421883	-0.53488385600408
0.766	-0.282854530685437	-0.0720890141664774	0.49920993762694	0.288100661419146	0.320030396923632	-0.212384267270115	0.289794679849269	0.9711660521017	-0.361570248499384	-0.535155028681306
0.767	-0.282958490219446	-0.0713831390402685	0.499621793239096	0.288519178852938	0.321188765215693	-0.212203019052513	0.290479291556748	0.972510099156498	-0.362879321706535	-0.535426697848545
0.768	-0.283061573034528	-0.0706756819624481	0.500034420511968	0.288938322211778	0.322348378895622	-0.212021778134754	0.291164122546282	0.973855050979058	-0.364191440081126	-0.535698870877306
0.769	-0.283163775452756	-0.0699666377044515	0.500447821342238	0.289358093586498	0.323509234102974	-0.21184053920658	0.291849170558432	0.975200916684919	-0.365506610351682	-0.535971554756195
0.77	-0.283265094131339	-0.069256001754397	0.500861997825615	0.289778496076034	0.3246713270839	-0.211659296321786	0.292534433413201	0.976547705911716	-0.366824838919086	-0.536244755964487
0.771	-0.283365526142243	-0.0685437703350965	0.501276952294655	0.290199533758494	0.325834654172942	-0.211478043041378	0.293219908897279	0.977895428833628	-0.368146131905751	-0.53651848043314
0.772	-0.28346506893587	-0.0678299402731892	0.501692687329574	0.290621211149674	0.326999211820639	-0.211296772482036	0.293905594739318	0.979244096044977	-0.369470495158907	-0.536792733587205
0.773	-0.283563720249748	-0.0671145088054248	0.502109205686321	0.29104353250632	0.328164996500304	-0.211115477257547	0.294591488690994	0.980593718416491	-0.370797934172375	-0.537067520401521
0.774	-0.283661478013007	-0.0663974735214442	0.502526510276178	0.291466501432097	0.329332004608315	-0.210934149447791	0.295277588690076	0.981944307003108	-0.372128453997958	-0.537342845374858
0.775	-0.283758340263326	-0.0656788323873587	0.502944604217533	0.291890120855775	0.33050023257467	-0.210752780695888	0.295963892991942	0.983295873010133	-0.373462059274642	-0.537618712402247
0.776	-0.283854305136577	-0.0649585837622425	0.503363490805342	0.292314393140641	0.331669677067798	-0.21057136232802	0.296650400179283	0.984648427779191	-0.374798754404257	-0.537895124671772
0.777	-0.283949370935703	-0.0642367264248644	0.503783173395485	0.292739320202866	0.33284033508549	-0.210389885407937	0.297337109056013	0.986001982725866	-0.376138543703467	-0.538172084708258
0.778	-0.284043536237472	-0.0635132595512009	0.504203655263613	0.293164903653241	0.334012203906655	-0.210208340715858	0.298024018518632	0.987356549230985	-0.377481431489613	-0.538449594551337
0.779	-0.284136799976903	-0.0627881826619491	0.504624939481924	0.293591144860382	0.335185281005434	-0.210026718638153	0.298711127544866	0.988712138533534	-0.378827422185244	-0.538727655950218
0.78	-0.284229161415015	-0.0620614956502535	0.505047028971605	0.294018044869399	0.336359564050126	-0.209845009132987	0.299398435252141	0.990068761687578	-0.380176520326663	-0.539006270483343
0.781	-0.284320619986994	-0.0613331988444318	0.505469926728329	0.294445604390688	0.337535050959927	-0.209663201902927	0.3000859408536	0.991426429617803	-0.381528730475841	-0.5392854396008
0.782	-0.284411175173743	-0.0606032930320252	0.505893635985881	0.294873824074604	0.338711739962168	-0.209481286609059	0.300773643582998	0.992785153181616	-0.38288405722101	-0.539565164627404
0.783	-0.28450082646284	-0.0598717793900665	0.50631816025914	0.295302704938955	0.339889629639761	-0.209299253034765	0.30146154271452	0.994144943116126	-0.384242505217222	-0.539845446811361
0.784	-0.284589573298045	-0.0591386592930768	0.506743503324731	0.29573224866517	0.341068718895116	-0.209117091211786	0.302149637544011	0.995505809919738	-0.385604079196251	-0.540126287439623
0.785	-0.284677415013714	-0.0584039342043565	0.507169669147105	0.296162457615681	0.342249006870318	-0.208934791414649	0.302837927272605	0.996867763795729	-0.386968784009301	-0.540407687892799
0.786	-0.284764350889095	-0.0576676057576768	0.507596661839102	0.296593334580901	0.343430492953795	-0.208752344069273	0.303526410969383	0.998230814673041	-0.388336624616686	-0.54068964957279
0.787	-0.284850380297113	-0.0569296758256675	0.508024485631831	0.297024882465559	0.344613176853721	-0.208569739708546	0.304215087645572	0.999594972315692	-0.389707605967587	-0.540972173778168
0.788	-0.284935502750992	-0.0561901464832806	0.508453144728411	0.297457104177012	0.345797058629631	-0.20838696892006	0.304903956330852	1.00096024650938	-0.391081732905312	-0.541255261613488
0.789	-0.285019717801561	-0.0554490199146232	0.508882643127641	0.297890002753889	0.346982138661943	-0.208204022231223	0.305593016116253	1.0023266471385	-0.392459010127047	-0.541538914003222
0.79	-0.285103024911505	-0.054706298316402	0.509312984561971	0.298323581613981	0.348168417644219	-0.208020890024628	0.306282266133987	1.00369418405506	-0.393839442183015	-0.541823131802974
0.791	-0.285185423363888	-0.0539619838852733	0.509744172529757	0.298757844743925	0.349355896635767	-0.20783756251896	0.306971705489236	1.00506286692314	-0.395223033578181	-0.542107915882132
0.792	-0.285266912247715	-0.0532160788197454	0.510176210372319	0.29919279665082	0.350544577096659	-0.207654029764236	0.307661333242464	1.00643270520093	-0.39660978886403	-0.542393267125786
0.793	-0.285347490588791	-0.0524685852530372	0.510609101369109	0.299628442099838	0.351734460867883	-0.207470281652416	0.308351148486665	1.00780370821209	-0.397999712586127	-0.542679186397317
0.794	-0.28542715753298	-0.0517195052506201	0.51104284878062	0.300064785812816	0.352925550166201	-0.207286307907884	0.309041150429725	1.00917588519006	-0.399392809207506	-0.54296567447457
0.795	-0.285505912431688	-0.0509688408879296	0.511477455871314	0.300501832209299	0.354117847596211	-0.207102098032085	0.309731338381492	1.01054924522542	-0.400789083142921	-0.543252732019087
0.796	-0.285583754824471	-0.050216594280106	0.511912925977121	0.300939585261951	0.355311356101122	-0.206917641300609	0.310421711718751	1.01192379716988	-0.402188538847122	-0.543540359599113
0.797	-0.28566068437828	-0.0494627675854407	0.512349262494854	0.301378048574288	0.356506078897321	-0.20673292680838	0.311112269896296	1.01329954961214	-0.403591180849028	-0.543828557638331
0.798	-0.285736700818871	-0.0487073629886856	0.51278646871608	0.301817225584859	0.35770201946592	-0.206547943484963	0.311803012425587	1.01467651090711	-0.404997013653134	-0.544117326281272
0.799	-0.285811803861655	-0.0479503826301707	0.513224547655843	0.302257119652032	0.358899181567629	-0.206362680117086	0.312493938830176	1.01605468923793	-0.406406041503008	-0.544406665369379
0.8	-0.28588599311948	-0.0471918285389439	0.513663501968121	0.30269773394622	0.360097569297346	-0.206177125428018	0.313185048648378	1.01743409274119	-0.407818268220837	-0.544696574604001
0.801	-0.285959268021477	-0.0464317025723895	0.514103333926047	0.303139071311405	0.361297187144527	-0.205991268202521	0.313876341493625	1.01881472956268	-0.409233697307048	-0.544987053712298
0.802	-0.286031627834368	-0.0456700063381632	0.514544045487357	0.303581134286628	0.36249803990655	-0.205805097369625	0.314567817157043	1.0201966077985	-0.410652332129665	-0.545278102435013
0.803	-0.286103071758673	-0.0449067411300356	0.514985638371884	0.304023925323434	0.363700132426403	-0.205618602027024	0.315259475651283	1.02157973549747	-0.412074175969004	-0.545569720439119
0.804	-0.286173598945999	-0.0441419079024261	0.515428114092572	0.304467447075749	0.364903469270173	-0.205431771510809	0.315951317154191	1.02296412071407	-0.41349923196657	-0.545861907334211
0.805	-0.286243208380828	-0.0433755072712503	0.515871474016187	0.304911702576349	0.366108054546656	-0.205244595462173	0.316643341993821	1.02434977142956	-0.414927503176879	-0.546154662746522
0.806	-0.286311898710239	-0.0426075394457223	0.516315719442543	0.305356695195613	0.367313892003482	-0.205057063775043	0.317335550755184	1.02573669538029	-0.416358992765382	-0.546447986345842
0.807	-0.286379668112975	-0.0418380040855182	0.516760851646722	0.305802428476078	0.368520985268388	-0.204869166518325	0.318027944400844	1.02712490000476	-0.417793704154357	-0.546741877874899
0.808	-0.286446514251401	-0.041066900295039	0.517206871885358	0.306248906031041	0.369729338040281	-0.204680893961156	0.31872052427432	1.02851439251169	-0.419231640917649	-0.547036337245869
0.809	-0.286512434297634	-0.0402942268055571	0.517653781375595	0.306696131582713	0.370938954151639	-0.20449223663583	0.31941329196348	1.02990517985618	-0.420672806586472	-0.547331364593652
0.81	-0.286577425046912	-0.0395199820796433	0.518101581293388	0.307144109043969	0.37214983753399	-0.204303185343715	0.320106249118629	1.03129726856634	-0.422117204692589	-0.547626960174277
0.811	-0.286641483123282	-0.0387441642295204	0.518550272822169	0.307592842551391	0.373361992176333	-0.204113731122414	0.320799397353794	1.03269066459708	-0.423564838893292	-0.547923124230007
0.812	-0.286704605176761	-0.0379667709567577	0.518999857218503	0.308042336528735	0.3745754220542	-0.203923865201486	0.321492738263875	1.03408537330998	-0.425015712852506	-0.548219856965083
0.813	-0.286766787989979	-0.0371877996092861	0.519450335893016	0.308492595766471	0.375790131034656	-0.203733578970898	0.322186273481445	1.03548139948603	-0.42646983009828	-0.548517158573062
0.814	-0.286828028501584	-0.0364072472554339	0.519901710481856	0.308943625274029	0.377006122943141	-0.203542864016533	0.322880004692392	1.03687874734389	-0.427927194090142	-0.548815029254138
0.815	-0.286888323784135	-0.0356251107155239	0.520353982856174	0.30939542994188	0.37822340175734	-0.203351712204231	0.323573933628579	1.03827742061196	-0.429387808318699	-0.549113469227594
0.816	-0.286947671001126	-0.0348413865225469	0.520807155104042	0.309848014343154	0.379441971674869	-0.203160115695284	0.324268062099717	1.03967742257575	-0.430851676402288	-0.549412478693702
0.817	-0.287006067328666	-0.034056070833617	0.521261229497715	0.310301382735871	0.380661837082883	-0.202968066840899	0.324962392034504	1.04107875602939	-0.432318802208278	-0.549712057772641
0.818	-0.28706350987081	-0.033269159357865	0.521716208439569	0.310755539162694	0.381883002494725	-0.202775558076063	0.325656925440476	1.04248142317654	-0.433789189835121	-0.55001220652606
0.819	-0.287119995634602	-0.0324806473434788	0.52217209442805	0.311210487613489	0.383105472391526	-0.202582581902364	0.32635166429592	1.04388542554518	-0.435262843484255	-0.550312925076803
0.82	-0.287175521609778	-0.0316905296764931	0.522628890037589	0.311666232130797	0.384329251157423	-0.202389130869464	0.327046610502623	1.04529076394726	-0.436739767364859	-0.550614213750069
0.821	-0.287230084944447	-0.0308988009742999	0.523086597874176	0.312122776759865	0.385554343212733	-0.202195197519712	0.327741765890981	1.04669743846298	-0.438219965624634	-0.550916073144186
0.822	-0.287283683091244	-0.0301054554714371	0.523545220522524	0.312580125424729	0.386780753110544	-0.202000774402176	0.32843713216344	1.0481054484344	-0.439703442355701	-0.5512185040896
0.823	-0.287336313844139	-0.0293104868178047	0.524004760527401	0.313038281864681	0.388008485478691	-0.201805854175678	0.32913271085107	1.04951479250323	-0.441190201717881	-0.551521507579734
0.824	-0.287387975302922	-0.0285138880153018	0.524465220419496	0.313497249706648	0.389237544907593	-0.201610429659281	0.329828503360202	1.05092546871741	-0.442680248023475	-0.551825084810763
0.825	-0.287438665776941	-0.0277156514476713	0.524926602773728	0.313957032707046	0.390467935887166	-0.201414493756932	0.330524511015417	1.05233747469442	-0.444173585748009	-0.552129237289815
0.826	-0.287488383671653	-0.0269157689193651	0.52538891024902	0.314417635067183	0.391699662866585	-0.201218039370235	0.331220735107629	1.05375080779463	-0.445670219601543	-0.552433966835707
0.827	-0.28753712743417	-0.0261142317275999	0.525852145580691	0.314879061576392	0.392932730393459	-0.201021059405392	0.331917177007592	1.05516546524535	-0.447170154553975	-0.552739275430854
0.828	-0.287584895571595	-0.0253110307217722	0.526316311560344	0.315341317497779	0.394167143157086	-0.200823546865562	0.3326138382557	1.05658144422456	-0.448673395721803	-0.553045165043291
0.829	-0.287631686746486	-0.0245061563186422	0.52678141102366	0.315804408368055	0.39540290591323	-0.200625494937561	0.333310720561302	1.05799874194525	-0.450179948315532	-0.553351637532177
0.83	-0.287677499889205	-0.0236995985147866	0.527247446872371	0.316268339874483	0.396640023373945	-0.200426897006511	0.334007825743788	1.05941735568741	-0.451689817691476	-0.553658694632899
0.831	-0.287722334215459	-0.0228913468715702	0.527714422143082	0.316733117836522	0.397878500054618	-0.200227746649657	0.33470515566099	1.06083728267098	-0.453203009379465	-0.553966337977824
0.832	-0.287766189171512	-0.0220813904708066	0.528182340066359	0.317198748274172	0.399118340108283	-0.200028037607555	0.335402712191697	1.06225851980126	-0.454719529092026	-0.554274569165193
0.833	-0.287809064325228	-0.0212697179042875	0.528651204052394	0.317665237554646	0.400359547193113	-0.199827763698417	0.336100497295324	1.06368106348195	-0.456239382751615	-0.554583389826147
0.834	-0.287850959154291	-0.0204563173132725	0.529121017608619	0.318132592529809	0.401602124391465	-0.199626918785491	0.336798513038685	1.065104909603	-0.457762576508712	-0.554892801574357
0.835	-0.28789187287457	-0.0196411764649238	0.529591784240033	0.318600820494137	0.402846074257552	-0.199425496831722	0.337496761483696	1.06653005360777	-0.459289116713759	-0.555202805846472
0.836	-0.287931804461706	-0.0188242828223423	0.530063507370781	0.31906992884929	0.404091399007673	-0.199223491924592	0.338195244558506	1.06795649050025	-0.460819009884578	-0.555513403763528
0.837	-0.287970752758537	-0.0180056236008096	0.530536190326567	0.319539924613192	0.405338100727479	-0.199020898245686	0.338893964111532	1.0693842147525	-0.462352262762631	-0.555824596135336
0.838	-0.28800871655881	-0.0171851858734445	0.531009836393176	0.320010814141674	0.406586181461873	-0.198817710079936	0.339592922072136	1.07081322017957	-0.463888882437589	-0.556136383613851
0.839	-0.288045694651229	-0.0163629566476549	0.531484448873387	0.320482603228138	0.407835643114613	-0.198613921904451	0.340292120491302	1.07224349983896	-0.465428876419187	-0.556448766872261
0.84	-0.288081685748379	-0.0155389228405536	0.531960031097768	0.320955297356973	0.409086487236345	-0.198409528438288	0.340991561444985	1.07367504598445	-0.466972252599131	-0.556761746699863
0.841	-0.288116688324454	-0.0147130712951225	0.53243658645994	0.321428901846972	0.410338714902022	-0.198204524583705	0.341691246939959	1.07510785010493	-0.468519019174314	-0.557075323987304
0.842	-0.288150700518518	-0.0138853888544639	0.532914118414746	0.321903421852395	0.411592326719423	-0.197998905343549	0.34239117885954	1.07654190298915	-0.470069184574416	-0.557389499666424
0.843	-0.288183720154102	-0.013055862399412	0.533392630322049	0.322378862292427	0.412847322847756	-0.197792665789679	0.343091358915793	1.07797719473244	-0.471622757414559	-0.55770427472538
0.844	-0.288215744784431	-0.0122244788569506	0.533872125306776	0.322855227726976	0.414103702992678	-0.197585801082939	0.343791788640891	1.07941371471509	-0.473179746585976	-0.558019650264134
0.845	-0.288246771682748	-0.0113912251113599	0.534352606353007	0.323332522326302	0.415361466473191	-0.197378306485249	0.344492469425682	1.08085145163592	-0.474740161428935	-0.558335627438168
0.846	-0.288276797856821	-0.0105560878676504	0.534834076502326	0.323810750156284	0.416620612355963	-0.197170177340397	0.345193402580791	1.08229039359075	-0.476304011782403	-0.558652207315402
0.847	-0.288305820184867	-0.00971905369700273	0.53531653890812	0.324289915587465	0.417881139490033	-0.196961409017101	0.345894589431589	1.08373052808219	-0.477871307908946	-0.558969390748473
0.848	-0.288333835587281	-0.00888010919424272	0.535799996780661	0.324770023407008	0.41914304646167	-0.196751996862204	0.346596031412477	1.08517184196233	-0.479442060415221	-0.559287178276576
0.849	-0.288360841155106	-0.00803924105604543	0.536284453358986	0.3252510786504	0.420406331683973	-0.19654193624919	0.347297730132834	1.08661432147424	-0.481016280176594	-0.559605570087507
0.85	-0.288386834258438	-0.0071964361251024	0.536769911892357	0.325733086486231	0.421670993612611	-0.196331222606232	0.347999687429113	1.0880579524179	-0.482593978245005	-0.559924566036003
0.851	-0.288411812612297	-0.00635168138169406	0.537256375593	0.326216052263142	0.422937030844703	-0.196119851364321	0.348701905367132	1.08950272025124	-0.484175165810579	-0.56024416562316
0.852	-0.288435774246226	-0.00550496379907446	0.53774384757579	0.326699981612153	0.424204441971182	-0.195907817949265	0.349404386211168	1.0909486100202	-0.485759854259758	-0.560564367930833
0.853	-0.288458717411023	-0.00465627019083381	0.538232330847968	0.327184880570807	0.425473225320709	-0.195695117781538	0.350107132445799	1.09239560625875	-0.487348055237092	-0.560885171632609
0.854	-0.288480640545964	-0.00380558721370668	0.538721828337473	0.327670755724339	0.426743378836669	-0.195481746213206	0.350810146805798	1.09384369299949	-0.488939780595793	-0.561206575095573
0.855	-0.288501542343533	-0.00295290154194941	0.539212342844549	0.328157614291963	0.428014900157413	-0.195267698468086	0.351513432215929	1.09529285380408	-0.490535042287527	-0.561528576446587
0.856	-0.288521421815868	-0.00209820003746409	0.539703876938346	0.328645464040801	0.429287786759161	-0.195052969601079	0.352216991703543	1.09674307176922	-0.492133852327924	-0.561851173576788
0.857	-0.288540278304873	-0.0012414696989745	0.540196432923977	0.329134312876337	0.430562036032975	-0.194837554444012	0.352920828367364	1.09819432963439	-0.493736222837054	-0.562174364160997
0.858	-0.288558111483157	-0.000382697501742326	0.540690012887342	0.329624168274823	0.431837645288315	-0.194621447602576	0.353624945347144	1.09964660992659	-0.495342166082655	-0.562498145688183
0.859	-0.288574921410412	0.000478129661646887	0.541184618775321	0.330115037034836	0.433114611736657	-0.194404643584923	0.354329345765864	1.10109989494249	-0.496951694526739	-0.562822515457301
0.86	-0.288590708590797	0.00134102497104038	0.541680252520159	0.330606925442711	0.434392932478569	-0.194187137004262	0.355034032725527	1.10255416660323	-0.498564820904654	-0.563147470562622
0.861	-0.288605473923189	0.00220600165660721	0.542176916165876	0.331099839548473	0.43567260446691	-0.193968922744827	0.355739009380353	1.10400940635626	-0.50018155830792	-0.563473007919452
0.862	-0.288619218579153	0.00307307299144634	0.54267461194116	0.331593785384411	0.436953624432796	-0.19374999599421	0.356444279011532	1.10546559518982	-0.501801920242168	-0.563799124356092
0.863	-0.288631943902951	0.00394225231311968	0.543173342280263	0.332088769073566	0.438235988820227	-0.193530352104994	0.357149845044118	1.10692271374251	-0.503425920688396	-0.564125816753088
0.864	-0.288643651338663	0.00481355298678569	0.54367310980826	0.332584796748974	0.439519693830472	-0.193309986437528	0.357855710966182	1.10838074247195	-0.505053574110954	-0.564453082137075
0.865	-0.288654342420701	0.00568698833592506	0.544173917332842	0.333081874351978	0.440804735556467	-0.193088894307619	0.358561880154837	1.10983966179087	-0.506684895341838	-0.564780917666728
0.866	-0.28866401887994	0.00656257168120946	0.544675767839172	0.333580007493053	0.442091110028225	-0.192867070985359	0.359268355747561	1.11129945203132	-0.508319899468902	-0.565109320594899
0.867	-0.288672682766828	0.00744031642559746	0.545178664398719	0.334079201535846	0.443378813131136	-0.192644511710617	0.359975140660667	1.1127600932478	-0.509958601805333	-0.565438288300461
0.868	-0.288680336452833	0.00832023605251411	0.54568261000412	0.334579462005113	0.444667840560582	-0.192421211731378	0.360682237642988	1.11422156504287	-0.511601017798417	-0.565767818340712
0.869	-0.28868698246382	0.00920234401231302	0.546187607502452	0.335080795112322	0.445958187903039	-0.192197166322458	0.361389649272383	1.11568384649477	-0.513247162934687	-0.566097908418757
0.87	-0.288692623230231	0.0100866535329322	0.546693659699648	0.335583207967323	0.447249850747909	-0.191972370762497	0.362097377967118	1.11714691612894	-0.514897052875635	-0.566428556252034
0.871	-0.288697260892696	0.0109731775392773	0.547200769532314	0.336086708377714	0.44854282473178	-0.191746820352323	0.362805426029913	1.11861075185295	-0.516550703654285	-0.566759759440749
0.872	-0.288700897163034	0.0118619287704705	0.547708940102501	0.336591304553614	0.449837105570829	-0.191520510510995	0.363513795720031	1.12007533080171	-0.518208131670624	-0.567091515412048
0.873	-0.28870353325299	0.0127529199048384	0.548218174473207	0.337097004982828	0.451132689163224	-0.191293436847878	0.364222489422066	1.12154062917294	-0.519869353619285	-0.567423821419694
0.874	-0.288705169989686	0.0136461635923367	0.548728475485238	0.33760381843923	0.45242957170697	-0.19106559515491	0.364931509824759	1.12300662220086	-0.521534386419447	-0.567756674598381
0.875	-0.288705808047416	0.0145416724451918	0.549239845803136	0.338111754046392	0.453727749766427	-0.190836981390608	0.365640859955231	1.12447328426183	-0.52320324708391	-0.568090072064486
0.876	-0.288705448092618	0.0154394590176738	0.549752288012337	0.338620821408465	0.455027220335061	-0.190607591717062	0.366350543109005	1.12594058898566	-0.524875952641147	-0.568424010948193
0.877	-0.288704090818811	0.0163395358430808	0.550265804600564	0.339131030638062	0.456327980901103	-0.190377422477715	0.367060562792876	1.12740850930618	-0.526552520145844	-0.568758488294039
0.878	-0.288701736948403	0.0172419155663381	0.550780397874044	0.339642392066538	0.457630029437884	-0.190146470019461	0.367770922748995	1.12887701745059	-0.528232966664618	-0.569093500916966
0.879	-0.288698387210802	0.0181466110452538	0.551296069905187	0.340154915776931	0.458933364346679	-0.189914730565915	0.368481627026083	1.13034608494081	-0.529917309208215	-0.5694290453475
0.88	-0.288694042330937	0.0190536352823365	0.551812822576703	0.340668611303655	0.460237984465117	-0.189682200284983	0.369192679954711	1.13181568269606	-0.53160556462474	-0.569765117942369
0.881	-0.28868870307317	0.0199630012274402	0.552330657701915	0.34118348763921	0.461543889157872	-0.189448875353314	0.369904086027809	1.13328578118986	-0.533297749532396	-0.570101715075631
0.882	-0.288682370283271	0.0208747215546229	0.552849577084649	0.341699553382391	0.46285107839499	-0.189214751927873	0.370615849869979	1.13475635055917	-0.534993880425786	-0.570438833220669
0.883	-0.288675044932088	0.0217888085196883	0.553369582493493	0.342216816794184	0.464159552731822	-0.188979826159449	0.371327976316816	1.13622736062078	-0.536693973848659	-0.570776468855384
0.884	-0.288666728233469	0.0227052739850955	0.553890675679967	0.34273528572416	0.465469313190563	-0.188744094250444	0.37204047047109	1.13769878080648	-0.53839804641338	-0.571114618309978
0.885	-0.288657421758801	0.0236241294902486	0.554412858487533	0.343254967538135	0.466780361089319	-0.188507552394546	0.372753337715724	1.13917058010416	-0.540106114709762	-0.571453277735348
0.886	-0.288647127465433	0.0245453862247484	0.554936132928988	0.34377586914063	0.468092697906402	-0.188270196571791	0.373466583679416	1.14064272707174	-0.541818195224155	-0.571792443263658
0.887	-0.288635847676016	0.0254690549807463	0.555460501114093	0.344297997083737	0.469406325267527	-0.188032022416992	0.374180214092695	1.14211518987526	-0.543534304262326	-0.57213211120419
0.888	-0.288623585016723	0.0263951461512421	0.555985965135245	0.344821357691568	0.470721245022796	-0.187793025305113	0.374894234575408	1.14358793632167	-0.545254457904155	-0.572472278039997
0.889	-0.288610342317966	0.027323669751418	0.55651252704052	0.345345957187006	0.47203745931629	-0.187553200561477	0.375608650488327	1.14506093390387	-0.546978672024913	-0.572812940258544
0.89	-0.288596122550158	0.0282546354351555	0.557040188862226	0.345871801876021	0.47335497061378	-0.187312543663773	0.376323466903039	1.14653414975919	-0.548706962312793	-0.573154094290477
0.891	-0.288580928871436	0.0291880524936939	0.557568952678639	0.346398898256468	0.474673781716102	-0.187071050338588	0.3770386886378	1.14800755044767	-0.550439344240449	-0.573495736659125
0.892	-0.288564764751801	0.0301239298655112	0.558098820672332	0.346927252883476	0.475993895750072	-0.186828716541146	0.377754320313509	1.14948110169734	-0.55217583306101	-0.5738378641502
0.893	-0.288547634014767	0.0310622761215424	0.558629795125855	0.347456872153283	0.477315316114704	-0.186585538442042	0.378470366383481	1.15095476831078	-0.553916443864503	-0.5741804738125
0.894	-0.288529540710161	0.0320030994028295	0.55916187840021	0.347987762235749	0.478638046426488	-0.186341512486327	0.379186831111231	1.15242851421231	-0.555661191595175	-0.57452356280211
0.895	-0.288510488907329	0.0329464074319223	0.559695072921289	0.348519929144719	0.47996209047648	-0.186096635402989	0.379903718550859	1.15390230251159	-0.55741009100736	-0.574867128178279
0.896	-0.288490482566198	0.0338922075955359	0.560229381114014	0.34905337882989	0.48128745220587	-0.185850904111023	0.380621032545929	1.15537609553497	-0.559163156645132	-0.575211166727722
0.897	-0.288469525549313	0.0348405069857802	0.560764805305891	0.349588117262626	0.482614135765172	-0.185604315660061	0.381338776716901	1.15684985486752	-0.560920402775221	-0.575555674910433
0.898	-0.288447621679068	0.0357913124532113	0.561301347677696	0.350124150568546	0.48394214563115	-0.185356867246962	0.382056954498598	1.15832354142723	-0.562681843216501	-0.575900648985631
0.899	-0.288424774728358	0.0367446306444463	0.561839010258489	0.350661485126506	0.485271486664597	-0.185108556237613	0.382775569299808	1.15979711551586	-0.564447491179829	-0.57624608521785
0.9	-0.288400988378784	0.0377004678881109	0.562377794910716	0.35120012741094	0.486602164083892	-0.184859380190348	0.383494624677671	1.16127053685233	-0.566217359203075	-0.576591980021363
0.901	-0.288376266298062	0.0386588300207585	0.562917703309464	0.351740083617054	0.487934183436454	-0.184609336882765	0.384214124376626	1.16274376463518	-0.56799145923053	-0.576938329988648
0.902	-0.288350612362749	0.0396197222790583	0.563458736930744	0.352281359429841	0.489267550598085	-0.184358424329884	0.384934072298286	1.16421675759262	-0.569769802794947	-0.577285131817975
0.903	-0.288324030828922	0.0405831492947701	0.564000897024485	0.352823960073578	0.490602271762079	-0.184106640768908	0.385654472540239	1.16568947403147	-0.571552401118755	-0.577632382229355
0.904	-0.288296526311472	0.0415491152624954	0.56454418466113	0.353367890451157	0.491938353406973	-0.183853984606753	0.386375329459061	1.16716187193504	-0.573339265055706	-0.577980077951169
0.905	-0.288268103630785	0.0425176242071507	0.565088600903893	0.353913155254554	0.493275802256847	-0.18360045439468	0.38709664766054	1.16863390901897	-0.575130404992206	-0.578328215714123
0.906	-0.2882387676625	0.0434886801827353	0.565634146925666	0.354459759020067	0.494614625271795	-0.183346048784974	0.38781843195004	1.17010554268627	-0.576925830829127	-0.578676792165882
0.907	-0.288208523306429	0.0444622873070123	0.566180823930705	0.355007706065933	0.495954829682797	-0.183090766386844	0.388540687297183	1.17157672994313	-0.578725552009062	-0.579025803768889
0.908	-0.288177375541275	0.0454384496246357	0.566728632995157	0.355557000374669	0.497296423018295	-0.182834605667682	0.389263418814821	1.17304742733397	-0.580529577482297	-0.579375246775774
0.909	-0.288145329440321	0.0464171709900723	0.567277575026605	0.356107645670726	0.498639413079231	-0.182577565008303	0.389986631766371	1.17451759097242	-0.582337915611683	-0.57972511731556
0.91	-0.288112390158978	0.0473984551294933	0.567827650842172	0.35665964578222	0.499983807874292	-0.182319642772931	0.390710331602627	1.17598717663324	-0.584150574130216	-0.580075411550973
0.911	-0.288078562976897	0.0483823057627328	0.5683788612201	0.357213004970165	0.501329615553281	-0.182060837314418	0.39143452397161	1.17745613973056	-0.58596756020791	-0.580426125743107
0.912	-0.288043853370701	0.0493687266428648	0.568931206916423	0.357767727973416	0.502676844349729	-0.181801146963597	0.392159214723795	1.17892443520126	-0.587788880549972	-0.580777256112219
0.913	-0.288008267001244	0.0503577214768686	0.569484688686568	0.358323819933625	0.504025502517663	-0.181540570065565	0.392884409991515	1.18039201748122	-0.589614541533438	-0.581128798612789
0.914	-0.287971809584188	0.0513492937546299	0.570039307235694	0.35888128631767	0.50537559825141	-0.181279105071633	0.393610116251986	1.18185884060796	-0.591444549396803	-0.581480748843507
0.915	-0.28793448678539	0.052343446625587	0.570595063138635	0.359440132815959	0.506727139612954	-0.181016750570124	0.394336340245818	1.18332485837051	-0.593278910263046	-0.581833102184006
0.916	-0.287896304220145	0.0533401829648204	0.57115195691825	0.360000365358091	0.508080134524722	-0.180753505225137	0.39506308877936	1.18479002443494	-0.595117629981264	-0.582185854012652
0.917	-0.287857267497524	0.054339505570375	0.571709989287979	0.360561990295058	0.509434590784856	-0.180489367723384	0.395790368529545	1.18625429235707	-0.596960714055637	-0.582538999811456
0.918	-0.287817382279328	0.0553414172992395	0.572269161362732	0.361125014617234	0.510790516020082	-0.180224336761785	0.396518185965043	1.18771761548229	-0.598808167654224	-0.582892535203792
0.919	-0.287776654325376	0.0563459210744988	0.572829474674532	0.361689446096683	0.512147917637467	-0.179958411096143	0.397246547392024	1.18917994685061	-0.600659995520872	-0.58324645606543
0.92	-0.287735089497548	0.0573530198466271	0.573390931001518	0.36225529316673	0.513506802834102	-0.17969158962878	0.397975459023603	1.19064123917404	-0.602516201812479	-0.583600758633033
0.921	-0.287692693739245	0.0583627166098465	0.5739535321022	0.362822564411626	0.514867178604207	-0.179423871420873	0.398704926974092	1.19210144484091	-0.604376789989426	-0.583955439523915
0.922	-0.287649473046968	0.0593750144710578	0.57451727947334	0.36339126797207	0.516229051714126	-0.179155255647245	0.399434957199711	1.19356051593567	-0.606241762829998	-0.584310495765779
0.923	-0.287605433409327	0.0603899166654445	0.57508217430819	0.363961411324708	0.517592428669243	-0.178885741630003	0.400165555478871	1.19501840432231	-0.608111122540114	-0.584665924874799
0.924	-0.287560580638012	0.0614074265652196	0.57564821762428	0.364533001437943	0.518957315701476	-0.178615328947421	0.400896727431565	1.19647506172619	-0.609984870816003	-0.585021724875567
0.925	-0.287514920155286	0.0624275477608059	0.576215410294942	0.365106045023455	0.520323718822137	-0.178344017480654	0.401628478551128	1.19793043974263	-0.61186300876022	-0.585377894171544
0.926	-0.287468456971654	0.0634502840528007	0.576783752938093	0.36568054871317	0.521691643934019	-0.178071807354008	0.40236081428033	1.19938448981958	-0.613745536764307	-0.585734431299224
0.927	-0.28742119589796	0.0644756393342535	0.577353245890453	0.366256519026177	0.523061096904711	-0.177798698866573	0.403093740077908	1.20083716320941	-0.615632454479152	-0.586091334725904
0.928	-0.287373141793086	0.065503617581845	0.577923889350248	0.366833962148327	0.524432083527328	-0.177524692453292	0.403827261407112	1.20228841088541	-0.617523760817125	-0.586448602834582
0.929	-0.28732429968256	0.0665342229472829	0.578495683547861	0.367412883811139	0.525804609435504	-0.17724978860959	0.404561383736846	1.2037381834987	-0.619419453936337	-0.586806233987376
0.93	-0.287274674723393	0.0675674598195152	0.579068628807302	0.367993289445091	0.52717868005586	-0.176973987799897	0.405296112610441	1.20518643136872	-0.621319531199773	-0.587164226451079
0.931	-0.287224272108019	0.0686033328807077	0.579642725476783	0.368575184526925	0.528554300563957	-0.176697290458139	0.406031453730198	1.20663310444738	-0.62322398906649	-0.587522578286158
0.932	-0.287173097008904	0.0696418471311903	0.580217973814256	0.369158574931516	0.52993147581174	-0.176419697055496	0.406767413030743	1.2080781522417	-0.625132822992669	-0.58788128743237
0.933	-0.28712115455002	0.0706830078368923	0.580794373900655	0.369743467050856	0.531310210273523	-0.176141208064817	0.407503996693023	1.20952152375133	-0.627046027456003	-0.588240351917736
0.934	-0.287068449747133	0.0717268204717204	0.581371925588154	0.370329867614224	0.532690508033092	-0.175861823769442	0.408241211090634	1.21096316751949	-0.628963596032408	-0.588599769951224
0.935	-0.287014987447399	0.0727732906746913	0.581950628454626	0.370917783452928	0.53407237273364	-0.175581544077263	0.408979062732097	1.21240303176268	-0.630885521411246	-0.588959539844391
0.936	-0.286960772348066	0.0738224241902357	0.582530481772073	0.371507221478219	0.535455807439297	-0.175300368481588	0.409717558217974	1.21384106447365	-0.632811795342116	-0.589319659857266
0.937	-0.286905809054369	0.0748742267941532	0.583111484548643	0.372098188889155	0.536840814539418	-0.17501829612991	0.410456704242079	1.2152772134958	-0.634742408634622	-0.589680128063274
0.938	-0.286850102053999	0.0759287042448512	0.583693635652367	0.372690693495284	0.538227395843204	-0.174735325892794	0.411196507629629	1.21671142657485	-0.636677351338841	-0.590040942417689
0.939	-0.286793655614667	0.0769858623248851	0.584276933989099	0.373284744015061	0.539615552789203	-0.174451456374438	0.411936975285327	1.21814365132634	-0.638616612977936	-0.590402101084366
0.94	-0.286736473654109	0.0780457068730829	0.584861378627037	0.373880350082585	0.541005286597062	-0.174166685870847	0.412678114082501	1.21957383513173	-0.640560182612993	-0.59076360272807
0.941	-0.286678559613697	0.079108243689579	0.585446968750963	0.374477521849909	0.542396598307486	-0.173881012362331	0.413419930888927	1.22100192514372	-0.642508048811985	-0.591125446582356
0.942	-0.286619916468463	0.0801734784716809	0.586033703548214	0.375076269517091	0.543789488722337	-0.173594433639676	0.414162432670126	1.22242786847293	-0.644460199693466	-0.591487632367977
0.943	-0.28656054687132	0.081241416868487	0.586621582156157	0.375676603108956	0.545183958232098	-0.173306947481625	0.414905626468267	1.2238516123572	-0.646416622958912	-0.59185016015622
0.944	-0.286500453255186	0.0823120644926204	0.587210603643418	0.376278532432574	0.546580006571655	-0.173018551700463	0.415649519295386	1.22527310421551	-0.648377305799377	-0.592213030326733
0.945	-0.286439637850915	0.0833854268705225	0.58780076703112	0.376882067081142	0.54797763266393	-0.172729244067271	0.416394118065095	1.22669229169587	-0.650342234790712	-0.592576243676735
0.946	-0.286378102671849	0.0844615094471063	0.588392071399567	0.377487216502266	0.549376834665793	-0.172439022211558	0.417139429540414	1.22810912273865	-0.652311395898754	-0.592939801459219
0.947	-0.286315849522295	0.0855403176453576	0.588984516000904	0.378093990105452	0.550777610101824	-0.172147883583809	0.417885460275159	1.22952354559929	-0.654284774565635	-0.593303705172558
0.948	-0.286252880024109	0.0866218569251306	0.589578100303055	0.378702397298482	0.552179955910813	-0.171855825603945	0.418632216618973	1.23093550880818	-0.656262355791525	-0.593667956261854
0.949	-0.286189195564886	0.0877061328064403	0.590172824012102	0.379312447462249	0.553583868408308	-0.171562845876047	0.419379704766366	1.23234496106722	-0.658244124162541	-0.594032556012603
0.95	-0.286124797233065	0.0887931509278717	0.590768687060204	0.379924149988767	0.554989343191931	-0.17126894229306	0.420127930791443	1.23375185115391	-0.660230063853683	-0.59439750564184
0.951	-0.286059685879255	0.0898829171921458	0.591365689506312	0.380537514439897	0.556396374972209	-0.170974113096324	0.420876900719489	1.23515612790436	-0.662220158649305	-0.594762806361363
0.952	-0.285993862253726	0.0909754377944552	0.591963831467611	0.381152550724866	0.557804957497401	-0.170678356887635	0.421626620584235	1.23655774025308	-0.664214391945079	-0.595128459382436
0.953	-0.285927327144595	0.0920707190635596	0.592563113151879	0.381769269164614	0.559215083729395	-0.170381672514044	0.422377096357404	1.23795663728278	-0.666212746674558	-0.595494465988243
0.954	-0.285860081526849	0.093168767381941	0.593163534802856	0.382387680444176	0.560626746130042	-0.170084058920617	0.423128333871786	1.23935276818201	-0.668215205231605	-0.595860827623673
0.955	-0.285792126693931	0.0942695892401407	0.593765096531105	0.383007795499878	0.562039936847978	-0.169785515114505	0.423880338887624	1.24074608201984	-0.67022174951662	-0.596227545886912
0.956	-0.285723464330529	0.0953731913212561	0.594367798237408	0.383629625432472	0.563454647752218	-0.169486040207888	0.424633117203419	1.24213652752259	-0.672232361057381	-0.596594622407764
0.957	-0.285654096508425	0.0964795806477924	0.594971639638348	0.384253181568523	0.564870870389641	-0.169185633431212	0.42538667467082	1.24352405309973	-0.674247021055306	-0.596962058732115
0.958	-0.285584025585805	0.0975887646632418	0.59557662032089	0.384878475614845	0.566288595950453	-0.168884294148607	0.426141017162443	1.244908607026	-0.676265710327747	-0.597329856376283
0.959	-0.28551325407313	0.0987007511703484	0.596182739827923	0.385505519788453	0.567707815253913	-0.168582021921311	0.426896150580643	1.24629013754939	-0.67828840923863	-0.597698016937478
0.96	-0.285441784539605	0.0998155482870949	0.596789997667157	0.386134326930459	0.569128518771575	-0.168278816515138	0.42765208083257	1.24766859288502	-0.680315097753309	-0.598066542061676
0.961	-0.285369619520329	0.100933164394987	0.597398393187846	0.386764910582352	0.570550696686901	-0.167974677780936	0.428408813744537	1.24904392117932	-0.682345755646845	-0.598435433373649
0.962	-0.285296761450256	0.102053608039989	0.598007925500328	0.387397284907064	0.571974338896885	-0.167669605489653	0.429166355034372	1.25041607051703	-0.684380362659628	-0.598804692485937
0.963	-0.285223212714186	0.103176887890178	0.598618593545968	0.388031464400802	0.573399434915391	-0.167363599203808	0.429924710341079	1.25178498902662	-0.686418898442577	-0.59917432101824
0.964	-0.285148975735893	0.104303012718518	0.599230396228174	0.388667463514366	0.574825973760633	-0.167056658221936	0.4306838852424	1.25315062507341	-0.688461342468764	-0.599544320584119
0.965	-0.285074052977229	0.105431991412623	0.599843332539293	0.389305296401015	0.576253943855177	-0.16674878163023	0.431443885258681	1.25451292743436	-0.690507674068707	-0.599914692751059
0.966	-0.284998446810215	0.106563833013358	0.600457401638634	0.389944976858026	0.577683332926209	-0.166439968383136	0.432204715867256	1.25587184538456	-0.692557872490615	-0.600285438979471
0.967	-0.284922159370927	0.107698546600157	0.60107260282156	0.3905865183348	0.579114127983191	-0.166130217321045	0.432966382548984	1.2572273287415	-0.694611916928399	-0.600656560563494
0.968	-0.284845192600528	0.108836141084975	0.601688935455175	0.391229933923605	0.580546315393821	-0.165819527194299	0.433728890806321	1.25857932790186	-0.696669786516922	-0.601028058621435
0.969	-0.284767548385634	0.109976625172523	0.602306398993205	0.391875236406101	0.58197988098567	-0.165507896688881	0.434492246104756	1.25992779385445	-0.698731460245107	-0.601399934165143
0.97	-0.284689228529546	0.111120007435388	0.602924993014989	0.39252243843836	0.58341481012142	-0.165195324369645	0.435256453824029	1.2612726781619	-0.700796916908724	-0.601772188183225
0.971	-0.284610234638514	0.112266296380755	0.603544717206543	0.393171552799992	0.584851087674749	-0.164881808642214	0.436021519268449	1.26261393289853	-0.702866135252548	-0.602144821659674
0.972	-0.284530568142179	0.113415500483986	0.604165571287547	0.393822592639021	0.586288697892114	-0.164567347841639	0.436787447685147	1.26395151056568	-0.704939094130633	-0.602517835533082
0.973	-0.284450230393045	0.114567628134508	0.604787554912019	0.394475571732897	0.587727624278276	-0.164251940353891	0.437554244243222	1.26528536400743	-0.707015772541742	-0.602891230611528
0.974	-0.284369222699838	0.115722687549745	0.605410667638072	0.395130504651688	0.589167849640086	-0.163935584692206	0.438321913947977	1.26661544635509	-0.709096149689151	-0.603265007489683
0.975	-0.284287546253422	0.11688068666203	0.606034909022527	0.395787406697508	0.590609356254053	-0.163618279574354	0.439090461555011	1.26794171106251	-0.711180205086881	-0.603639166607776
0.976	-0.284205201988778	0.118041632912841	0.606660278720244	0.396446293737724	0.592052125987543	-0.163300023958366	0.439859891562297	1.26926411196979	-0.713267918548629	-0.604013708430004
0.977	-0.284122190502806	0.119205533114771	0.607286776452092	0.397107182128609	0.593496140251057	-0.162980817006619	0.440630208214311	1.27058260329562	-0.715359270072574	-0.604388633526879
0.978	-0.28403851209973	0.120372393511336	0.607914401907676	0.397770088730602	0.594941379867678	-0.162660658120838	0.44140141547534	1.27189713963332	-0.717454239743249	-0.604763942536967
0.979	-0.283954166930034	0.121542219880388	0.608543154750744	0.398435030938379	0.596387825067212	-0.162339547062187	0.442173517053106	1.27320767603984	-0.719552807672773	-0.605139636143329
0.98	-0.283869155219295	0.122715017523177	0.609173034689136	0.399102026794095	0.597835455626415	-0.16201748401463	0.442946516484445	1.27451416813926	-0.721654953995865	-0.605515715143552
0.981	-0.283783477592718	0.123890791152673	0.609804041437324	0.399771095170602	0.599284250988829	-0.16169446959596	0.44372041722543	1.27581657217898	-0.72376065890469	-0.605892180620682
0.982	-0.283697135350252	0.125069544824806	0.610436174584416	0.400442255764386	0.600734190323913	-0.161370504875152	0.444495222753521	1.27711484509256	-0.725869902680514	-0.606269034088798
0.983	-0.283610130497827	0.126251282047037	0.611069433543931	0.401115528700335	0.602185252563663	-0.161045591378547	0.445270936645331	1.27840894452552	-0.727982665749826	-0.606646277468814
0.984	-0.28352246560799	0.127436005978194	0.611703817627968	0.401790933942594	0.603637416372099	-0.160719731058106	0.446047562556477	1.27969882879252	-0.730098928665438	-0.607023912931153
0.985	-0.283434143759565	0.128623719617972	0.612339326099832	0.402468490898808	0.605090660070218	-0.160392926179001	0.446825104138065	1.28098445691749	-0.73221867193464	-0.607401942729423
0.986	-0.283345168557046	0.129814425991031	0.612975958146545	0.403148218282519	0.606544961589403	-0.160065179147913	0.447603564964054	1.28226578876183	-0.734341875907571	-0.607780369065173
0.987	-0.283255544078073	0.131008128152293	0.61361371288106	0.403830134082611	0.608000298446346	-0.159736492413025	0.4483829485338	1.28354278505195	-0.736468520776436	-0.608159194018217
0.988	-0.283165274774391	0.132204828988637	0.614252589416591	0.404514255644604	0.609456647722256	-0.159406868469148	0.449163258352556	1.28481540729345	-0.738598586551131	-0.608538419570966
0.989	-0.283074365411163	0.133404531145291	0.614892586928223	0.405200599898544	0.610913986098455	-0.159076309838042	0.449944498006672	1.28608361772938	-0.740732053081142	-0.608918047627611
0.99	-0.282982821062059	0.134607237127091	0.615533704644998	0.405889183611152	0.612372289990697	-0.158744819012582	0.450726671194774	1.28734737937597	-0.742868900101598	-0.609298079976032
0.991	-0.282890647150668	0.135812949347238	0.616175941767921	0.406580023499056	0.613831535678864	-0.158412398484189	0.451509781701828	1.28860665603743	-0.745009107169152	-0.609678518264825
0.992	-0.282797849464221	0.137021670085797	0.616819297402804	0.407273136215088	0.615291699338545	-0.158079050821611	0.452293833337951	1.28986141226277	-0.747152653594574	-0.610059364062261
0.993	-0.282704434054749	0.138233401406248	0.617463770653897	0.40796853836355	0.616752757055278	-0.157744778687814	0.45307882993811	1.29111161328471	-0.749299518493137	-0.610440618961827
0.994	-0.282610407082802	0.139448145048659	0.618109360845999	0.408666246642813	0.618214684815349	-0.157409584782631	0.45386477540422	1.29235722498956	-0.751449680867903	-0.610822284593411
0.995	-0.282515774750298	0.140665902377537	0.618756067695748	0.409366278067243	0.619677458347266	-0.157073471767779	0.454651673692155	1.29359821392058	-0.753603119654261	-0.611204362536684
0.996	-0.282420543339905	0.141886674461775	0.619403891355037	0.41006865009813	0.621141052918935	-0.156736442231638	0.45543952874781	1.29483454730238	-0.755759813740078	-0.611586854243121
0.997	-0.282324719258622	0.143110462223518	0.620052832393741	0.41077338058529	0.622605443254611	-0.156398498708707	0.456228344399821	1.29606619311912	-0.757919741962007	-0.611969760986502
0.998	-0.282228309032616	0.144337266462074	0.620702891730564	0.411480487648825	0.624070603525704	-0.156059643693786	0.457018124222543	1.29729312020605	-0.760082883112532	-0.612353083892756
0.999	-0.282131319256912	0.145567087684733	0.621354070475182	0.412189989630558	0.62553650742773	-0.1557198795945	0.45780887148638	1.29851529825342	-0.762249215978187	-0.612736824065501
1	-0.28203375653986	0.146799925976777	0.622006369781962	0.412901905050298	0.627003128396376	-0.155379208694494	0.458600589221294	1.29973269778257	-0.764418719331429	-0.61312098269438
1.001	-0.281935627507653	0.14803578107176	0.622659790826591	0.413616252556166	0.6284704398167	-0.155037633206563	0.459393280258162	1.30094529021457	-0.76659137187673	-0.613505561124186
1.002	-0.281836938895037	0.149274652417608	0.623314334885613	0.414333051016495	0.629938415090143	-0.154695155379676	0.460186947209255	1.30215304796576	-0.768767152250683	-0.613890560929177
1.003	-0.281737697668504	0.150516539147457	0.623970003434064	0.415052319696939	0.631407027646319	-0.154351777553352	0.460981592492502	1.30335594447663	-0.770946039069748	-0.614275983918041
1.004	-0.281637911034656	0.151761440089674	0.624626798218759	0.415774078206111	0.632876250982018	-0.154007502038936	0.461777218424642	1.30455395422466	-0.773128010982425	-0.614661832069917
1.005	-0.281537586236514	0.15300935375387	0.625284721280994	0.416498346068245	0.634346058656976	-0.153662330920954	0.462573827306278	1.30574705276	-0.775313046724824	-0.61504810753725
1.006	-0.281436730283579	0.154260278256997	0.62594377487285	0.417225142159142	0.635816424262014	-0.153316266010142	0.463371421499525	1.30693521671569	-0.777501125137603	-0.615434812677955
1.007	-0.281335349836989	0.15551421129734	0.626603961301988	0.417954484379515	0.637287321440695	-0.152969308943282	0.464170003515312	1.30811842379196	-0.779692225194682	-0.61582194997899
1.008	-0.281233451306326	0.15677115013982	0.627265282823333	0.418686389709626	0.638758723881259	-0.152621461296506	0.464969575994608	1.30929665276585	-0.781886326149854	-0.616209521888575
1.009	-0.281131041086986	0.158031091590939	0.627927741598332	0.419420874454516	0.640230605215812	-0.152272724646466	0.465770141548319	1.31046988349234	-0.784083407659267	-0.616597530666954
1.01	-0.281028125792969	0.159294032022217	0.628591339665206	0.42015795445316	0.641702938935939	-0.151923100564159	0.46657170264554	1.31163809683526	-0.786283449681087	-0.616985978353948
1.011	-0.280924712376971	0.160559967440868	0.629256078962593	0.420897645187997	0.643175698372721	-0.151572590597272	0.467374261663598	1.31280127454429	-0.788486432272139	-0.617374866826179
1.012	-0.28082080817407	0.161828893579254	0.62992196144099	0.421639961800786	0.644648856698881	-0.151221196269352	0.46817782099175	1.31395939911416	-0.790692335473006	-0.617764197817649
1.013	-0.280716420903811	0.163100805918253	0.630588989201671	0.42238491908912	0.646122387005513	-0.150868919057694	0.468982383078138	1.31511245361965	-0.792901139261373	-0.618153972890338
1.014	-0.280611558585711	0.16437569960981	0.631257164606482	0.423132531572317	0.647596262481291	-0.150515760389858	0.469787950447651	1.3162604215846	-0.795112823552916	-0.618544193394015
1.015	-0.280506229381924	0.165653569392233	0.631926490253695	0.42388281369747	0.649070456545381	-0.150161721708212	0.470594525770441	1.317403287024	-0.797327368313472	-0.618934860418721
1.016	-0.280400441467218	0.166934409541645	0.632596968806771	0.424635780208426	0.65054494284431	-0.149806804523757	0.471402111962901	1.31854103459643	-0.799544753753972	-0.619325974841206
1.017	-0.28029420301551	0.168218213865158	0.633268602858622	0.425391446353867	0.652019695248201	-0.14945101039488	0.472210712224949	1.31967364964076	-0.801764960486862	-0.619717537492037
1.018	-0.28018752229569	0.169504975754338	0.633941394954076	0.426149827593819	0.653494687909105	-0.149094340849581	0.473020329993596	1.32080111807699	-0.803987969551399	-0.620109549234777
1.019	-0.280080407767869	0.170794688248177	0.634615347735459	0.426910939088855	0.654969895255047	-0.148736797254498	0.473830968892973	1.32192342629769	-0.806213762344018	-0.620502010903373
1.02	-0.279972868159753	0.172087344090727	0.635290464081003	0.427674795457762	0.656445291920646	-0.148378380655457	0.474642632766582	1.32304056107583	-0.808442320567342	-0.620894923259347
1.021	-0.279864912567385	0.173382935843468	0.635966747154033	0.428441410874358	0.657920852719833	-0.14801909171435	0.475455325782561	1.32415250949032	-0.81067362617606	-0.62128828700847
1.022	-0.279756550450364	0.17468145598736	0.636644200433354	0.429210799334312	0.659396552607765	-0.147658930838075	0.47626905246234	1.32525925896376	-0.812907661313044	-0.621682102871726
1.023	-0.279647791419209	0.175982896903705	0.63732282770636	0.429982974877272	0.6608723665769	-0.147297898365985	0.477083817562151	1.32636079740595	-0.815144408392097	-0.622076371731686
1.024	-0.279538644952011	0.177287250799538	0.638002632976639	0.430757951579636	0.662348269575851	-0.146935994616628	0.477899625911808	1.32745711328402	-0.817383850284456	-0.622471094764229
1.025	-0.279429120207982	0.178594509631407	0.63868362046236	0.431535743388718	0.663824236484367	-0.146573219851186	0.478716482291893	1.32854819561444	-0.819625970374845	-0.622866273394837
1.026	-0.279319225969088	0.179904664996589	0.639365794758428	0.432316363920631	0.665300242117426	-0.14620957432166	0.479534391429819	1.32963403402134	-0.82187075248687	-0.623261909054895
1.027	-0.279208970625586	0.181217708083398	0.640049160968671	0.43309982620263	0.666776261295318	-0.14584505834024	0.48035335812396	1.33071461879846	-0.824118180848274	-0.623658002937563
1.028	-0.279098362158283	0.182533629706647	0.640733724641395	0.433886142499034	0.66825226895798	-0.145479672237308	0.481173387313729	1.3317899408664	-0.826368240096365	-0.62405455593334
1.029	-0.278987408167596	0.183852420328528	0.641419491541183	0.434675324392245	0.669728240221106	-0.145113416286828	0.481994483984031	1.33285999171417	-0.828620915259594	-0.6244515687406
1.03	-0.278876115955928	0.185174070097795	0.642106467447066	0.435467383012129	0.671204150358781	-0.14474629068561	0.482816652995127	1.33392476341921	-0.830876191757944	-0.624849042029113
1.031	-0.278764492579182	0.186498568935101	0.642794658107589	0.436262329199056	0.672679974796786	-0.144378295505623	0.483639898963804	1.33498424872113	-0.83313405537255	-0.625246976484603
1.032	-0.278652544797018	0.187825906590766	0.643484069311625	0.437060173425419	0.674155689160552	-0.144009430576121	0.484464226253015	1.33603844109237	-0.835394492141755	-0.625645372708897
1.033	-0.278540278959578	0.189156072655763	0.644174706973921	0.43786092548404	0.675631269343287	-0.143639695387988	0.485289639048777	1.33708733476735	-0.837657488297322	-0.626044231143776
1.034	-0.278427700934432	0.19048905653587	0.644866577159607	0.4386645942709	0.67710669156642	-0.143269089110615	0.486116141443625	1.33813092468257	-0.839923030205305	-0.626443552086162
1.035	-0.278314816162999	0.191824847415033	0.645559685992103	0.439471187963258	0.678581932425079	-0.142897610717715	0.486943737450773	1.3391692063005	-0.842191104197684	-0.626843335722697
1.036	-0.278201629845693	0.193163434273033	0.646254039504274	0.440280714504396	0.680056968930072	-0.142525259130975	0.487772430961417	1.34020217547082	-0.844461696386864	-0.627243582197476
1.037	-0.27808814713681	0.19450480594751	0.646949643587858	0.441093182038751	0.681531778562341	-0.14215203327525	0.488602225738113	1.3412298285161	-0.846734792570008	-0.627644291727172
1.038	-0.277974373256278	0.195848951182698	0.64764650404549	0.441908599029945	0.683006339311195	-0.141777932030893	0.489433125489376	1.34225216239802	-0.84901037823797	-0.628045464632096
1.039	-0.277860313494296	0.197195858676048	0.648344626650328	0.442726974089298	0.684480629700493	-0.14140295416995	0.490265133977811	1.343269174722	-0.851288438695588	-0.628447101234927
1.04	-0.277745973092168	0.198545517135172	0.649044017197381	0.443548315700695	0.685954628813423	-0.141027098304793	0.491098255107552	1.34428086367382	-0.853568959186724	-0.628849201819748
1.041	-0.27763135708205	0.199897915313512	0.64974468151397	0.444372632048122	0.687428316250204	-0.140650362849181	0.491932492960602	1.34528722801109	-0.855851924875062	-0.629251766769069
1.042	-0.27751647024018	0.201253041986345	0.650446625417227	0.445199931081399	0.688901672054881	-0.140272746075664	0.492767851742411	1.34628826699864	-0.858137320758456	-0.629654796729271
1.043	-0.2774013171572	0.202610885852259	0.651149854696385	0.44603022073014	0.690374676686401	-0.139894246220687	0.49360433564845	1.34728398031747	-0.860425131694679	-0.630058292660521
1.044	-0.277285902318902	0.203971435438168	0.651854375069071	0.446863509095617	0.691847310986355	-0.139514861491454	0.494441948773728	1.34827436809216	-0.862715342481607	-0.63046225576212
1.045	-0.277170230175614	0.205334679101443	0.652560192091134	0.447699804475396	0.693319556181093	-0.139134590040988	0.49528069514802	1.34925943095948	-0.865007937834282	-0.630866687361177
1.046	-0.277054305191534	0.206700605090132	0.653267311192727	0.448539115117592	0.694791393947767	-0.138753430036164	0.496120578816338	1.35023917005495	-0.867302902287979	-0.631271588898678
1.047	-0.27693813181014	0.208069201627211	0.653975737842147	0.449381448794694	0.696262806437285	-0.13837137972045	0.496961603864817	1.35121358698952	-0.869600220100347	-0.631676961989653
1.048	-0.276821714320445	0.209440457009558	0.654685477696315	0.45022681237444	0.697733776254196	-0.137988437361428	0.497803774429814	1.35218268389011	-0.871899875180549	-0.632082808423414
1.049	-0.276705056673418	0.210814359595903	0.655396536667454	0.451075211592835	0.699204286408287	-0.137604601165477	0.498647094779459	1.35314646338153	-0.874201851142846	-0.632489130062482
1.05	-0.276588162382091	0.212190897689969	0.656108920890739	0.451926651197257	0.700674320179674	-0.13721986923759	0.499491569379096	1.35410492841303	-0.876506131477887	-0.632895928688894
1.051	-0.276471034638851	0.213570059487357	0.656822636665105	0.452781135284528	0.70214386096626	-0.136834239604081	0.500337202766772	1.35505808206794	-0.878812699658643	-0.633303205898754
1.052	-0.276353676497554	0.214951833106628	0.657537690460191	0.453638667466896	0.703612892224769	-0.136447710285069	0.50118399935844	1.35600592752755	-0.881121539137576	-0.633710963113547
1.053	-0.276236090883888	0.21633620662959	0.658254088981366	0.454499250778348	0.705081397498037	-0.136060279332569	0.502031963389684	1.35694846812865	-0.883432633354614	-0.634119201678468
1.054	-0.276118280543568	0.217723168119845	0.658971839186494	0.455362887514392	0.706549360475668	-0.135671944834719	0.502881098917415	1.35788570735562	-0.885745965764519	-0.63452792298572
1.055	-0.276000248096682	0.219112705603492	0.659690948199585	0.456229579227171	0.708016765083911	-0.1352827049595	0.503731409807523	1.35881764878209	-0.888061519827841	-0.634937128562424
1.056	-0.275881996073401	0.220504807005156	0.660411423153155	0.457099326977909	0.709483595569112	-0.134892558032012	0.5045828997343	1.35974429603423	-0.890379278942797	-0.635346820057215
1.057	-0.275763526837426	0.221899460073463	0.661133271044954	0.457972131663143	0.710949836476679	-0.134501502619849	0.505435572140453	1.36066565276598	-0.892699226267811	-0.635756999139739
1.058	-0.275644842527791	0.223296652338083	0.661856498705757	0.458847994143689	0.712415472552635	-0.13410953760519	0.506289430183048	1.36158172268613	-0.895021344485438	-0.636167667448374
1.059	-0.275525945077067	0.224696371087819	0.66258111286253	0.459726915208702	0.713880488704821	-0.133716662219697	0.507144476761784	1.36249250971081	-0.897345615656893	-0.636578826626697
1.06	-0.275406836252998	0.226098603345014	0.663307120210606	0.460608895551171	0.715344870024617	-0.133322876028295	0.508000714601912	1.36339801822162	-0.899672021151876	-0.636990478324989
1.061	-0.275287517722099	0.22750333588276	0.664034527431731	0.461493935813606	0.716808601794488	-0.132928178815788	0.50885814631317	1.36429825331564	-0.902000541575557	-0.63740262413963
1.062	-0.275167991130883	0.228910555354922	0.664763341192858	0.462382036696714	0.718271669538472	-0.132532570387373	0.50971677441114	1.36519322089876	-0.904331156764916	-0.637815265560642
1.063	-0.275048258181491	0.230320248451625	0.665493568188543	0.463273199085468	0.719734059100843	-0.132136050428206	0.51057660131968	1.36608292759337	-0.906663845875982	-0.638228403907112
1.064	-0.274928320698077	0.231732401925292	0.666225215193846	0.464167424118177	0.721195756618727	-0.131738618498464	0.511437629388806	1.3669673806296	-0.908998587426447	-0.638642040266864
1.065	-0.274808180659301	0.233147002505833	0.666958289085515	0.465064713154244	0.722656748443638	-0.131340274070206	0.512299860962135	1.3678465878353	-0.91133535920184	-0.63905617557357
1.066	-0.274687840180233	0.234564036822728	0.667692796817857	0.465965067585443	0.724117021114146	-0.130941016585718	0.51316329845354	1.36872055762933	-0.913674138068052	-0.639470810784642
1.067	-0.274567301486472	0.235983491433766	0.668428745354553	0.466868488467895	0.725576561348143	-0.130540845561004	0.514027944333626	1.36958929893331	-0.916014899830849	-0.63988594693194
1.068	-0.274446566929097	0.237405352945627	0.669166141593267	0.467774976169023	0.727035356067023	-0.130139760625323	0.514893801026949	1.37045282107636	-0.918357619233852	-0.640301585015977
1.069	-0.274325639046243	0.238829608045992	0.669904992341866	0.468684530262215	0.728493392464058	-0.129737761467668	0.515760870852346	1.37131113378535	-0.920702269982371	-0.640717725935404
1.07	-0.274204520632849	0.240256243409425	0.670645304323005	0.469597149638012	0.729950658004981	-0.129334847795722	0.516629156091436	1.37216424721366	-0.923048824688029	-0.641134370541431
1.071	-0.274083214759807	0.241685245654837	0.67138708413789	0.470512832695097	0.731407140278302	-0.128931019309859	0.517498659139429	1.37301217193153	-0.925397254805299	-0.641551519758976
1.072	-0.273961724727258	0.243116601370004	0.672130338244068	0.471431577506704	0.732862826770054	-0.12852627557534	0.518369382618316	1.37385491889662	-0.927747530594535	-0.64196917467889
1.073	-0.273840053981066	0.244550297061262	0.672875073007329	0.472353381823296	0.734317704737385	-0.128120615828231	0.519241329370119	1.37469249940186	-0.930099621104129	-0.642387336534184
1.074	-0.273718206024397	0.245986319012318	0.673621294753929	0.47327824295229	0.73577176129964	-0.127714038952075	0.520114502373101	1.37552492493165	-0.932453494243494	-0.642806006638694
1.075	-0.273596184357039	0.247424653137696	0.674369009707699	0.474206157851941	0.737224983648888	-0.12730654363948	0.520988904649627	1.37635220694093	-0.934809116925723	-0.64322518648299
1.076	-0.273473992440305	0.248865284921313	0.675118223825954	0.475137123564127	0.73867735915986	-0.126898128534516	0.521864539171	1.37717435672983	-0.937166455130445	-0.643644877951323
1.077	-0.27335163365411	0.250308199453812	0.675868942713804	0.476071137635754	0.740128875321343	-0.126488792318621	0.522741408805825	1.37799138551684	-0.939525473857906	-0.644065083461793
1.078	-0.273229111279611	0.251753381463939	0.676621171711015	0.477008198261295	0.741579519598215	-0.126078533767802	0.523619516404859	1.37880330454217	-0.941886137080517	-0.644485805953026
1.079	-0.273106428604651	0.253200815330337	0.677374916020319	0.47794830422923	0.743029279369004	-0.125667351810482	0.524498864921083	1.37961012502233	-0.944248407721111	-0.644907048752695
1.08	-0.272983589134576	0.254650485120889	0.678130180808226	0.478891454825945	0.744478142001382	-0.125255245632571	0.525379457369236	1.38041185803256	-0.946612247594947	-0.645328815464491
1.081	-0.272860596742254	0.256102374552425	0.678886971337713	0.479837649773865	0.745926094959721	-0.124842214747395	0.52626129671427	1.38120851449285	-0.948977617286955	-0.645751109979152
1.082	-0.272737455676022	0.257556466859011	0.679645293049207	0.480786889181024	0.747373125799033	-0.124428258983145	0.527144385862135	1.38200010529821	-0.951344476034077	-0.646173936541857
1.083	-0.272614170486506	0.25901274474979	0.680405151549405	0.481739173571599	0.74881922210072	-0.124013378430303	0.528028727724532	1.38278664153354	-0.953712781697116	-0.646597299812219
1.084	-0.272490745939801	0.260471190496678	0.681166552619552	0.482694504124618	0.750264371466303	-0.123597573320992	0.528914325269308	1.38356813464329	-0.956082490780539	-0.647021204867725
1.085	-0.272367186944586	0.261931786016838	0.681929502184559	0.483652882871321	0.7517085615441	-0.123180843864185	0.529801181479008	1.38434459638721	-0.958453558409284	-0.647445657056252
1.086	-0.272243498507676	0.263394512853259	0.682694006162413	0.484614312472116	0.753151779980493	-0.122763190158772	0.530689299211349	1.3851160386391	-0.960825938226666	-0.647870661765731
1.087	-0.27211968576081	0.264859352150179	0.683460070363343	0.485578795670274	0.75459401422726	-0.122344612200434	0.531578681079687	1.38588247326283	-0.963199582248181	-0.648296224301888
1.088	-0.271995754055759	0.266326284722499	0.684227700542316	0.486546334857823	0.75603525132481	-0.121925109885303	0.532469329437423	1.38664391214701	-0.965574440757025	-0.648722349918437
1.089	-0.271871709078424	0.267795291043819	0.68499690247453	0.487516932007943	0.757475477888696	-0.121504682971523	0.533361246418825	1.38740036733171	-0.967950462220105	-0.649149043904488
1.09	-0.271747556979025	0.269266351104784	0.6857676819895	0.488490588880291	0.758914680294928	-0.121083331047642	0.534254433937578	1.3881518511724	-0.970327593166599	-0.649576311641656
1.091	-0.271623304453781	0.270739444415664	0.686540044993264	0.489467307288114	0.760352844852337	-0.120661053534863	0.535148893614225	1.38889837646984	-0.97270577805746	-0.650004158588657
1.092	-0.271498958672869	0.272214550166218	0.687313997447107	0.490447089250797	0.761789957867585	-0.120237849673206	0.53604462672589	1.38963995648728	-0.975084959111057	-0.650432590204999
1.093	-0.271374527090907	0.273691647282559	0.688089545280815	0.491429936955072	0.763226005610619	-0.119813718462761	0.536941634259937	1.39037660492629	-0.977465076092176	-0.650861611870663
1.094	-0.271250017228519	0.275170714345737	0.688866694309951	0.492415852682072	0.764660974232363	-0.119388658611236	0.537839917025196	1.39110833600568	-0.979846066192566	-0.651291228859953
1.095	-0.271125436446	0.276651729491671	0.689645450234459	0.493404838880186	0.766094849765583	-0.118962668533897	0.538739475776708	1.39183516457704	-0.982227864003412	-0.651721446406129
1.096	-0.271000791792515	0.278134670359969	0.690425818717549	0.494396898322524	0.767527618196177	-0.11853574642543	0.539640311376138	1.39255710605447	-0.984610401494231	-0.652152269829243
1.097	-0.270876090062896	0.279619514086106	0.691207805488008	0.495392034208587	0.768959265473146	-0.118107890361031	0.5405424249302	1.39327417615125	-0.986993607998478	-0.652583704608228
1.098	-0.270751337995274	0.281106237239674	0.691991416363419	0.496390250210146	0.770389777480654	-0.117679098297251	0.541445817808599	1.39398639065591	-0.989377410213413	-0.65301575634508
1.099	-0.270626542405653	0.282594815749012	0.692776657203081	0.497391550518902	0.771819140078077	-0.117249367985993	0.54235049156457	1.39469376537762	-0.991761732234612	-0.653448430756466
1.1	-0.270501710167961	0.284085224970906	0.693563533924014	0.498395939814376	0.773247339235122	-0.116818696980786	0.543256447829495	1.39539631618475	-0.99414649568154	-0.653881733789274
1.101	-0.270376848083844	0.28557743982169	0.694352052534553	0.499403423116042	0.774674361191835	-0.116387082789382	0.544163688233716	1.39609405903549	-0.996531619822626	-0.654315671759688
1.102	-0.270251962737992	0.287071434852653	0.695142219073926	0.500414005673253	0.776100192536433	-0.115954523040405	0.545072214414212	1.39678700998279	-0.998917021564712	-0.654750251390381
1.103	-0.270127060414462	0.288567184326182	0.695934039514639	0.501427692972118	0.777524820118946	-0.115521015509101	0.545982028119274	1.39747518516015	-1.00130261537788	-0.655185479722104
1.104	-0.270002147125479	0.290064662238716	0.696727519721614	0.502444490900114	0.778948230807671	-0.115086558006057	0.546893131361972	1.39815860078011	-1.00368831327052	-0.65562136396776
1.105	-0.269877228733142	0.291563842256449	0.697522665528422	0.503464406051625	0.78037041128249	-0.114651148298748	0.5478055265507	1.39883727321208	-1.00607402485753	-0.656057911448167
1.106	-0.269752311035564	0.293064697667975	0.698319482894239	0.504487445862498	0.781791348003347	-0.11421478418974	0.548719216502692	1.3995112190863	-1.00845965754239	-0.656495129667667
1.107	-0.269627399760157	0.294567201323527	0.699117977990705	0.505513618373279	0.783211027242343	-0.11377746368434	0.549634204322739	1.4001804553012	-1.01084511672809	-0.656933026378321
1.108	-0.269502500542388	0.296071325547816	0.699918157187401	0.506542931811874	0.78462943514091	-0.113339185067052	0.550550493275815	1.40084499894365	-1.01323030595754	-0.657371609483992
1.109	-0.269377618930668	0.297577042108277	0.700720027007668	0.507575394236753	0.786046557820346	-0.112899946792097	0.55146808674009	1.40150486721504	-1.01561512701039	-0.657810886830853
1.11	-0.269252760381783	0.299084322197849	0.701523594072911	0.508611013371438	0.787462381408978	-0.112459747296363	0.55238698817458	1.40216007737458	-1.0179994799489	-0.658250866043772
1.111	-0.269127930220048	0.300593136422404	0.702328865070275	0.509649796643452	0.788876891960554	-0.112018584930394	0.553307201025118	1.40281064664628	-1.02038326308604	-0.658691554510699
1.112	-0.269003133547799	0.302103454774887	0.703135846788634	0.510691751367721	0.790290075408429	-0.11157645806894	0.554228728582678	1.40345659213995	-1.02276637298312	-0.659132959435326
1.113	-0.268878375118136	0.30361524649393	0.703944546207237	0.511736884986899	0.791701917603159	-0.111133365270837	0.555151573899712	1.4040979308944	-1.02514870452593	-0.659575087859751
1.114	-0.268753659262763	0.305128479968109	0.704754970531897	0.512785205206641	0.793112404449507	-0.110689305333532	0.556075739763792	1.40473467998947	-1.02753015100182	-0.660017946680404
1.115	-0.2686289899925	0.306643122859433	0.705567127157769	0.513836719916648	0.794521522064026	-0.110244277245076	0.557001228611161	1.40536685659923	-1.02991060416354	-0.660461542645177
1.116	-0.268504371224012	0.308159142261382	0.706381023668109	0.514891437004231	0.795929256732457	-0.109798280122132	0.557928042443843	1.40599447797447	-1.03228995428034	-0.660905882306309
1.117	-0.26837980693974	0.309676504786756	0.707196667834124	0.515949364320709	0.797335594719071	-0.109351313169256	0.558856182843719	1.4066175613767	-1.03466809011199	-0.661350972012629
1.118	-0.268255301204105	0.31119517660464	0.708014067535839	0.517010509916995	0.79874052216519	-0.10890337569112	0.559785651000079	1.40723612398036	-1.03704489886875	-0.66179681801615
1.119	-0.268130858107829	0.312715123346515	0.708833230639291	0.518074882343271	0.800144025077718	-0.10845446713914	0.560716447720666	1.40785018284088	-1.03942026629955	-0.662243426601194
1.12	-0.268006481680991	0.314236310025381	0.709654164891221	0.519142490799176	0.801546089361724	-0.108004587062789	0.561648573498393	1.40845975500674	-1.04179407684589	-0.662690804041263
1.121	-0.267882175795867	0.315758701150114	0.710476877850974	0.520213345123717	0.802946700895086	-0.107553734983339	0.562582028607231	1.40906485767653	-1.04416621376254	-0.663138956393558
1.122	-0.267757944127746	0.317282260885087	0.711301376804015	0.521287455651242	0.804345845583246	-0.107101910390562	0.563516813128536	1.40966550826183	-1.04653655927573	-0.663587889392296
1.123	-0.267633790178088	0.318806953113167	0.712127668615367	0.522364833029432	0.80574350939898	-0.106649112848217	0.564452926935014	1.41026172440954	-1.04890499473613	-0.664037608563648
1.124	-0.267509717274393	0.320332741423214	0.712955759593417	0.523445488206896	0.807139678414501	-0.106195342012202	0.565390369724155	1.41085352405326	-1.05127140063812	-0.664488119414905
1.125	-0.267385728522085	0.321859589035765	0.713785655482071	0.524529432641939	0.808534338809961	-0.105740597583495	0.566329141084497	1.41144092538406	-1.05363565661799	-0.664939427502208
1.126	-0.267261826733116	0.323387458709694	0.714617361590901	0.525616678498533	0.809927476858002	-0.105284879333858	0.567269240564066	1.412023946715	-1.05599764152495	-0.665391538288918
1.127	-0.267138014371176	0.324916312720987	0.715450882968499	0.526707238566753	0.811319078847019	-0.104828187152814	0.568210667758069	1.4126026064006	-1.05835723343854	-0.665844456900652
1.128	-0.267014293570116	0.326446112984955	0.716286224472257	0.527801125912485	0.812709131029308	-0.104370520982853	0.569153422383516	1.41317692288558	-1.0607143096606	-0.666298187997608
1.129	-0.266890666125426	0.327976821282874	0.717123390667349	0.528898353510718	0.814097619703703	-0.103911880693299	0.57009750429375	1.4137469148295	-1.06306874682993	-0.666752735854262
1.13	-0.266767133363721	0.32950839940961	0.717962385723939	0.529998934029149	0.815484531294775	-0.103452266047273	0.571042913428022	1.41431260123434	-1.06542042108854	-0.667208104554632
1.131	-0.26664369607162	0.331040809141858	0.718803213440968	0.531102879705679	0.816869852314884	-0.102991676733683	0.571989649739723	1.41487400147058	-1.06776920819363	-0.667664298159587
1.132	-0.266520354634987	0.332574012151597	0.719645877326517	0.532210202325834	0.818253569312189	-0.102530112369274	0.572937713171743	1.41543113519545	-1.07011498356196	-0.668121320762179
1.133	-0.266397109250629	0.334107969950983	0.720490380676645	0.53332091334569	0.819635668842414	-0.102067572527117	0.573887103658924	1.41598402227993	-1.07245762223227	-0.668579176458565
1.134	-0.266273960017468	0.335642643816013	0.72133672662185	0.534435024023532	0.82101613743569	-0.101604056820868	0.574837821100851	1.41653268276966	-1.07479699885898	-0.66903786928062
1.135	-0.26615090689336	0.337177994722481	0.722184918105586	0.535552545453416	0.822394961628198	-0.101139564949309	0.575789865319746	1.41707713684957	-1.07713298778568	-0.669497403114386
1.136	-0.266027949611919	0.338713983353146	0.723034957846072	0.53667348855104	0.823772128062331	-0.100674096679816	0.576743236024228	1.41761740484456	-1.07946546303547	-0.669957781687945
1.137	-0.265905087585441	0.340250570162519	0.723886848356685	0.537797864093869	0.825147623555596	-0.100207651855677	0.577697932817678	1.41815350723459	-1.0817942982481	-0.670419008662335
1.138	-0.265782319796864	0.341787715496212	0.724740592004456	0.538925682904296	0.826521435088178	-0.0997402304540469	0.578653955277071	1.41868546459001	-1.08411936673544	-0.67088108771733
1.139	-0.265659644775801	0.343325379641547	0.725596191071061	0.540056956047458	0.827893549731741	-0.0992718326414937	0.57961130303581	1.4192132974606	-1.08644054159062	-0.671344022563139
1.14	-0.265537060727606	0.344863522727004	0.726453647805958	0.541191694843333	0.829263954569235	-0.0988024587888038	0.580569975785244	1.41973702634197	-1.08875769575053	-0.67180781691291
1.141	-0.265414565747969	0.346402104672611	0.72731296441608	0.542329910779509	0.830632636649684	-0.0983321094759329	0.581529973160711	1.42025667169943	-1.09107070204024	-0.672272474434583
1.142	-0.265292158012747	0.347941085266941	0.728174142930692	0.543471615432575	0.831999583048084	-0.0978607855262199	0.582491294588011	1.42077225399875	-1.09337943318591	-0.672737998729478
1.143	-0.26516983589296	0.34948042424986	0.729037185042947	0.544616820358541	0.833364780995086	-0.0973884880441264	0.583453939217393	1.42128379379596	-1.09568376182489	-0.673204393377281
1.144	-0.265047598005131	0.351020081440768	0.729902092118632	0.545765537026645	0.834728217928343	-0.0969152184343655	0.584417905973453	1.42179131182981	-1.09798356057714	-0.673671661938373
1.145	-0.264925443190413	0.35256001691302	0.73076886529355	0.546917776906926	0.836089881478666	-0.0964409784345862	0.58538319365563	1.42229482901961	-1.10027870204991	-0.674139807872575
1.146	-0.264803370425447	0.354100191069523	0.731637505455428	0.548073551693557	0.837449759438993	-0.0959657701590352	0.586349801016208	1.42279436646462	-1.10256905873217	-0.674608834482896
1.147	-0.264681378740389	0.35564056457486	0.732508013178296	0.549232873555965	0.838807839670661	-0.0954895960865362	0.587317726772217	1.42328994552879	-1.10485450297137	-0.675078744895489
1.148	-0.264559467181845	0.357181098209068	0.733380388737154	0.550395755187315	0.840164110010241	-0.0950124589819792	0.588286969550771	1.42378158786732	-1.10713490699197	-0.675549542058565
1.149	-0.264437634801127	0.358721752786291	0.734254632104652	0.551562209510003	0.841518558256139	-0.0945343617973901	0.589257527842578	1.42426931530845	-1.1094101427982	-0.676021228789145
1.15	-0.264315880677254	0.360262489238799	0.73513074287118	0.552732249234888	0.842871172185699	-0.0940553075659575	0.590229400028235	1.42475314971294	-1.11168008210221	-0.676493807799994
1.151	-0.264194203951486	0.361803268739996	0.736008720202794	0.553905886485438	0.844221939563815	-0.0935752993368897	0.591202584431384	1.42523311288619	-1.11394459637767	-0.676967281652844
1.152	-0.264072603813164	0.36334405269903	0.736888562860737	0.555083132589991	0.845570848189856	-0.0930943401997459	0.592177079386517	1.42570922653477	-1.11620355694733	-0.677441652688792
1.153	-0.263951079434676	0.364884802638845	0.737770269244398	0.556263998158464	0.846917885988265	-0.0926124333318323	0.593152883354415	1.42618151225567	-1.11845683511911	-0.677916922985383
1.154	-0.263829629865002	0.366425480100889	0.738653837461511	0.557448493313923	0.848263041048007	-0.0921295820359689	0.594129994979321	1.42664999148973	-1.12070430233533	-0.678393094369722
1.155	-0.263708253894883	0.367966046698638	0.739539265375845	0.558636627804228	0.849606301611352	-0.0916457897853579	0.595108413056718	1.42711468539219	-1.12294583022033	-0.678870168452676
1.156	-0.263586949988683	0.369506464236297	0.740426550629819	0.559828410974562	0.850947656155647	-0.0911610601975601	0.596088136584507	1.42757561475005	-1.12518129061138	-0.679348146633325
1.157	-0.263465716366375	0.371046694749504	0.741315690748457	0.561023851808431	0.852287093603328	-0.0906753969393794	0.597069164875673	1.42803280006172	-1.12741055561619	-0.67982703011375
1.158	-0.263344551203008	0.372586700539375	0.742206683322898	0.562222959153498	0.853624603494789	-0.0901888036511933	0.598051497529659	1.42848626165489	-1.12963349758379	-0.680306819933607
1.159	-0.263223452836098	0.374126444247658	0.74309952611024	0.563425742001464	0.854960175974323	-0.0897012838660134	0.599035134292639	1.42893601975236	-1.13184998906069	-0.680787516967208
1.16	-0.26310241987716	0.375665888860828	0.74399421697846	0.564632209711546	0.856293801643291	-0.0892128409366574	0.600020074991969	1.42938209454789	-1.13405990287491	-0.681269121910212
1.161	-0.262981451233192	0.377204997659882	0.744890753843973	0.565842372148785	0.857625471426656	-0.0887234780294536	0.60100631959395	1.42982450628888	-1.13626311229114	-0.681751635359398
1.162	-0.262860546096168	0.378743734188402	0.74578913473448	0.567056239588395	0.858955176493565	-0.0882331980967099	0.601993868279492	1.43026327533109	-1.13845949117078	-0.682235057987645
1.163	-0.262739703841041	0.380282062207317	0.746689357883391	0.568273822392149	0.860282908179831	-0.0877420037659104	0.60298272140732	1.43069842218064	-1.14064891414442	-0.68271939068011
1.164	-0.262618923804686	0.381819945689711	0.747591421746639	0.569495130724355	0.86160865792713	-0.0872498972413871	0.603972879386143	1.43112996751543	-1.14283125673577	-0.6832046345286
1.165	-0.262498205093066	0.383357348906556	0.748495324974241	0.570720174428592	0.862932417264776	-0.0867568802910475	0.604964342610387	1.431557932157	-1.14500639540851	-0.683690790753947
1.166	-0.262377546541448	0.38489423654387	0.749401066355056	0.571948963023211	0.864254177776646	-0.0862629542754381	0.605957111473343	1.43198233705192	-1.14717420761935	-0.684177860671022
1.167	-0.262256946822581	0.386430573838367	0.750308644731714	0.573181505797605	0.865573931078676	-0.0857681202031803	0.60695118632483	1.43240320338517	-1.14933457190548	-0.684665845614498
1.168	-0.262136404615786	0.387966326659693	0.751218058937247	0.574417811928864	0.86689166884384	-0.0852723788529266	0.607946567377067	1.43282055275848	-1.15148736792946	-0.685154746727555
1.169	-0.262015918776714	0.389501461497721	0.752129307810301	0.575657890564762	0.868207382798256	-0.0847757308902731	0.608943254666956	1.43323440721266	-1.15363247648152	-0.685644564740634
1.17	-0.261895488519388	0.391035945504959	0.75304239026364	0.576901750899448	0.869521064644538	-0.0842781769039631	0.609941248105917	1.43364478905985	-1.15576977953129	-0.686135299863938
1.171	-0.261775113588032	0.392569746563745	0.753957305362503	0.578149402130281	0.870832705990064	-0.0837797173912491	0.610940547609675	1.4340517206482	-1.15789916035143	-0.686626951800127
1.172	-0.261654794307661	0.394102833181707	0.754874052407731	0.579400853197412	0.872142298405377	-0.0832803526893079	0.611941153217319	1.43445522418571	-1.16002050366386	-0.687119519896617
1.173	-0.261534531419096	0.395635174296175	0.755792630943071	0.580656112487309	0.873449833535068	-0.0827800828998084	0.612943065063747	1.43485532173136	-1.16213369565892	-0.687613003351703
1.174	-0.261414325833369	0.397166739207686	0.756713040638903	0.581915187693343	0.87475530311703	-0.0822789078763935	0.613946283272624	1.43525203526529	-1.16423862378712	-0.688107401286206
1.175	-0.261294178542099	0.398697497683486	0.757635281201248	0.583178085809461	0.876058698993449	-0.081776827220246	0.614950807926294	1.43564538663455	-1.16633517655081	-0.688602712656928
1.176	-0.261174090685996	0.40022742011446	0.758559352439695	0.584444813192123	0.877360013105272	-0.0812738402747358	0.615956639099717	1.43603539739476	-1.16842324346652	-0.689098936159745
1.177	-0.261054063629844	0.401756477585439	0.759485254389402	0.585715375661729	0.87865923740324	-0.0807699461508142	0.616963776920827	1.43642208872286	-1.17050271509894	-0.689596070242122
1.178	-0.260934098952528	0.403284641865704	0.760412987348162	0.586989778569117	0.879956363850924	-0.0802651437630705	0.617972221647848	1.43680548146712	-1.17257348315308	-0.690094113225488
1.179	-0.260814198345566	0.404811885366246	0.761342551856363	0.588268026743128	0.881251384556747	-0.0797594319588205	0.618981973662973	1.43718559626225	-1.17463544054743	-0.690593063465518
1.18	-0.26069436345861	0.406338181007375	0.762273948685516	0.589550124400854	0.882544291882637	-0.0792528097603127	0.619993033377103	1.43756245359199	-1.17668848128999	-0.691092919449466
1.181	-0.260574595737612	0.407863502117651	0.763207178845229	0.590836075241347	0.883835078508744	-0.0787452764644455	0.621005401179229	1.43793607377131	-1.17873250029841	-0.691593679772811
1.182	-0.260454896306483	0.409387822520381	0.764142243585111	0.592125882719175	0.885123737402092	-0.0782368315117	0.62201907747175	1.43830647695905	-1.18076739342049	-0.692095343021942
1.183	-0.260335265961147	0.410911116647716	0.765079144390607	0.593419550255427	0.886410261622243	-0.0777274743567355	0.623034062750442	1.43867368325931	-1.18279305759958	-0.692597907634845
1.184	-0.260215705320287	0.41243335959184	0.766017882987646	0.59471708131537	0.887694644137671	-0.077217204388273	0.624050357694708	1.43903771275541	-1.18480939106284	-0.693101371895356
1.185	-0.260096215030441	0.413954527192559	0.766958461339707	0.596018479431963	0.88897687781378	-0.0767060208436882	0.625067963207649	1.43939858539052	-1.18681629354637	-0.693605734116157
1.186	-0.259976795846221	0.415474596100541	0.76790088163702	0.597323748150001	0.890256955455531	-0.0761939228140653	0.626086880388631	1.43975632091391	-1.1888136664795	-0.694110992784261
1.187	-0.259857448597254	0.416993543806881	0.768845146298646	0.598632890880077	0.891534869778263	-0.0756809093157754	0.627107110497634	1.44011093901187	-1.19080141310076	-0.694617146519034
1.188	-0.259738174186994	0.418511348733896	0.769791257945215	0.59994591074998	0.892810613358499	-0.0751669793178949	0.628128654921122	1.44046245945553	-1.19277943864746	-0.695124193958236
1.189	-0.259618973608877	0.420027990228438	0.770739219342075	0.601262810559125	0.894084178673073	-0.0746521317386003	0.629151515130645	1.44081090221568	-1.19474765057574	-0.695632133672048
1.19	-0.259499847860085	0.4215434484242	0.771689033460176	0.602583592855228	0.895355558214651	-0.0741363654308726	0.630175692699691	1.44115628759646	-1.19670595868358	-0.696140964158974
1.191	-0.259380797831282	0.42305770424343	0.772640703632967	0.603908259963998	0.896624744534277	-0.073619679124047	0.631201189360552	1.44149863626436	-1.19865427522892	-0.696650683956365
1.192	-0.259261824387866	0.424570739451249	0.773594233603565	0.605236813811056	0.897891730191684	-0.0731020713212066	0.632228006956316	1.44183796912668	-1.20059251507847	-0.697161291739733
1.193	-0.259142928635441	0.426082536543755	0.774549627467791	0.606569255622459	0.899156507720872	-0.0725835401982483	0.633256147297904	1.4421743072116	-1.20252059581626	-0.697672786313472
1.194	-0.259024112131529	0.427593078639227	0.77550688964571	0.607905585767834	0.900419069578101	-0.0720640835514713	0.634285612105666	1.44250767165246	-1.20443843786897	-0.698185166580454
1.195	-0.258905376891107	0.429102349474747	0.776466024889531	0.609245803917748	0.901679407989776	-0.0715436987718037	0.635316403077997	1.44283808378318	-1.20634596462694	-0.698698431565059
1.196	-0.258786725273077	0.430610333405274	0.777427038290184	0.610589909361716	0.902937514832423	-0.0710223827864612	0.636348521952885	1.44316556526046	-1.20824310250459	-0.699212580471104
1.197	-0.258668159907279	0.432117015401429	0.778389935323019	0.611937901189218	0.904193381716459	-0.0705001320040867	0.637381970474707	1.4434901380838	-1.21012978107491	-0.699727612714353
1.198	-0.258549683641035	0.433622381077046	0.779354721925045	0.61328977827611	0.905447000095173	-0.0699769423403402	0.638416750316138	1.44381182451532	-1.21200593325581	-0.700243527886925
1.199	-0.258431299395601	0.435126416747168	0.780321404485669	0.614645539212043	0.906698361187871	-0.0694528093126112	0.639452863036851	1.44413064701022	-1.21387149534237	-0.700760325711377
1.2	-0.258313010005136	0.43662910948861	0.781289989709999	0.61600518227212	0.907947455912198	-0.0689277281534058	0.640490310073245	1.44444662820572	-1.21572640690009	-0.701278006018484
1.201	-0.25819481817022	0.438130447154113	0.782260484434816	0.617368705513179	0.909194274977961	-0.0684016939043151	0.641529092691095	1.44475979096454	-1.21757061061192	-0.701796568705629
1.202	-0.258076726483869	0.43963041836672	0.783232895470486	0.618736106980314	0.910438808971231	-0.0678747014462974	0.642569211940586	1.44507015846504	-1.21940405209288	-0.702316013697776
1.203	-0.257958737442921	0.441129012528466	0.78420722948778	0.620107384852033	0.911681048352809	-0.0673467454830124	0.643610668742986	1.44537775422415	-1.22122667974995	-0.702836340914909
1.204	-0.257840853463683	0.442626219850844	0.785183492996079	0.621482537419626	0.912920983445421	-0.0668178205657606	0.644653464111725	1.44568260196135	-1.22303844470188	-0.703357550216202
1.205	-0.257723076933765	0.444122031462925	0.786161692487783	0.622861562955945	0.914158604390743	-0.066287921185774	0.645697599369194	1.44598472546411	-1.22483930071734	-0.703879641360576
1.206	-0.25760541022172	0.445616439514043	0.787141834683443	0.624244459594798	0.915393901020357	-0.0657570418319295	0.646743076196996	1.44628414860334	-1.22662920427126	-0.704402613998711
1.207	-0.257487855520407	0.447109437111027	0.788123926662557	0.625631225364992	0.916626862686647	-0.0652251769351239	0.647789896497284	1.44658089535152	-1.22840811474	-0.704926467687036
1.208	-0.257370414594457	0.448601018174924	0.789107975794834	0.627021858337036	0.917857478174004	-0.0646923208200313	0.648838062271705	1.44687498963253	-1.23017599451388	-0.705451201924564
1.209	-0.25725308872139	0.450091177341919	0.790093989613719	0.628416356689263	0.919085735666112	-0.0641584677430148	0.649887575631499	1.44716645509171	-1.23193280890598	-0.705976816207818
1.21	-0.257135878925055	0.451579909908453	0.791081975771402	0.629814718718593	0.920311622672383	-0.0636236118733473	0.650938438782074	1.44745531498887	-1.23367852597896	-0.706503310081896
1.211	-0.257018786202435	0.453067211845341	0.792071942047788	0.631216942831953	0.921535126049882	-0.06308774720539	0.651990653964292	1.447741592297	-1.23541311636844	-0.707030683104918
1.212	-0.256901811505048	0.454553079839343	0.793063896308001	0.632623027343101	0.922756232195142	-0.0625508675700754	0.653044223522075	1.44802530986942	-1.23713655311737	-0.707558934761187
1.213	-0.256784955587454	0.456037511300766	0.794057846413991	0.634032970163676	0.923974927142623	-0.0620129667410781	0.654099150003061	1.44830649044972	-1.23884881162087	-0.708088064494163
1.214	-0.256668218859267	0.45752050437123	0.79505380016732	0.635446768728118	0.925191196468397	-0.0614740384727353	0.655155436100522	1.44858515655699	-1.24054986971779	-0.708618071850619
1.215	-0.256551601254473	0.459002057919194	0.796051765327335	0.636864420172876	0.926405025226578	-0.0609340764540133	0.656213084552195	1.44886133045533	-1.24223970784341	-0.709148956561458
1.216	-0.256435102120943	0.46048217153752	0.797051749638533	0.638285921537063	0.927616397982593	-0.0603930742935915	0.657272098111201	1.44913503419867	-1.24391830919289	-0.709680718485938
1.217	-0.256318720119993	0.461960845613761	0.798053760761425	0.639711269827342	0.928825298860773	-0.0598510255298918	0.658332479493726	1.44940628964392	-1.24558565985247	-0.710213357480491
1.218	-0.256202453234678	0.463438081392547	0.799057806173148	0.641140461908636	0.930031711611608	-0.05930792361843	0.659394231330013	1.44967511849528	-1.24724174887102	-0.710746873272287
1.219	-0.256086299004383	0.464913880951331	0.800063893100967	0.64257349434908	0.931235619679758	-0.0587637619618846	0.66045735620587	1.44994154243774	-1.24888656836362	-0.711281265441398
1.22	-0.255970254841285	0.466388247163952	0.801072028480358	0.644010363424469	0.932437006260919	-0.0582185339738857	0.661521856667066	1.45020558327361	-1.25052011367617	-0.711816533575337
1.221	-0.255854318258916	0.467861183662473	0.802082218963659	0.645451065302598	0.933635854320458	-0.0576722331013608	0.662587735109996	1.45046726300918	-1.2521423834975	-0.712352677485217
1.222	-0.255738486995386	0.469332694801019	0.803094470931044	0.646895596190268	0.93483214653445	-0.0571248528700568	0.663654993719728	1.45072660394836	-1.25375337988975	-0.712889697318933
1.223	-0.255622759005905	0.470802785712797	0.804108790443881	0.648343952273737	0.936025865273858	-0.0565763869823376	0.664723634505506	1.45098362880704	-1.25535310826447	-0.713427593495951
1.224	-0.255507132374643	0.472271462400771	0.8051251831784	0.649796129564227	0.937216992728399	-0.0560268294018739	0.665793659312046	1.45123836071776	-1.25694157733436	-0.713966366523173
1.225	-0.255391605257688	0.473738731770184	0.806143654401327	0.651252123841729	0.938405511037413	-0.0554761744041185	0.666865069796027	1.45149082309388	-1.25851879915473	-0.714506016876316
1.226	-0.255276175865096	0.475204601634584	0.807164208971563	0.652711930716313	0.939591402299233	-0.0549244164826598	0.667937867422937	1.45174103954021	-1.26008478919716	-0.71504654501832
1.227	-0.255160842479847	0.476669080664942	0.80818685131356	0.654175545734945	0.94077464851863	-0.0543715500769623	0.669012053487283	1.45198903387267	-1.26163956627097	-0.715587951428107
1.228	-0.255045603553632	0.478132178322744	0.809211585368191	0.655642964538598	0.941955231586393	-0.0538175693588393	0.670087629136274	1.45223483009882	-1.26318315243396	-0.716130236569009
1.229	-0.254930457834466	0.479593904874466	0.810238414581284	0.657114183057675	0.94313313330007	-0.05326246821642	0.671164595353391	1.4524784522482	-1.26471557306933	-0.716673400832214
1.23	-0.254815404429624	0.481054271391302	0.811267341945726	0.658589197584891	0.944308335376649	-0.0527062403627793	0.672242952902291	1.45271992412695	-1.26623685693744	-0.717217444469023
1.231	-0.254700442734965	0.482513289704337	0.812298370020556	0.660068004598417	0.945480819441219	-0.0521488794824833	0.673322702335845	1.45295926917961	-1.26774703604675	-0.71776236754422
1.232	-0.254585572158811	0.48397097235361	0.813331500890371	0.661550600401298	0.946650567048662	-0.0515903793385588	0.674403844120856	1.45319651045268	-1.26924614548566	-0.718308169992866
1.233	-0.254470791708583	0.485427332411327	0.814366736166422	0.663036980743984	0.947817559696064	-0.0510307338190237	0.675486378728906	1.45343167049696	-1.27073422330051	-0.718854851802927
1.234	-0.254356099706524	0.486882383257365	0.815404077111554	0.664527140634008	0.948981778740461	-0.0504699369466788	0.676570306569353	1.45366477124619	-1.27221131032014	-0.719402413193176
1.235	-0.254241493776731	0.488336138536591	0.816443524766381	0.666021074458861	0.950143205312309	-0.0499079828748302	0.677655627887031	1.45389583406606	-1.2736774499339	-0.719950854613985
1.236	-0.254126970967063	0.489788612253331	0.817485079946786	0.667518776280429	0.951301820282148	-0.0493448658990697	0.678742342775151	1.45412487995962	-1.27513268795931	-0.720500176593859
1.237	-0.254012527830332	0.491239818883835	0.81852874320425	0.669020240068135	0.952457604228357	-0.0487805804472655	0.679830451244553	1.45435192969512	-1.27657707262822	-0.721050379673442
1.238	-0.253898160434293	0.49268977342051	0.819574514855136	0.670525459833599	0.953610537466791	-0.0482151210088963	0.680919953218667	1.45457700369408	-1.2780106545909	-0.721601464548094
1.239	-0.253783864342543	0.494138491261095	0.82062239502538	0.672034429681217	0.954760600163252	-0.047648482103621	0.682010848518138	1.45480012177679	-1.27943348685792	-0.722153432225547
1.24	-0.25366963456123	0.495585988089166	0.821672383638025	0.673547143726664	0.955907772429014	-0.0470806583464996	0.683103136955839	1.45502130307977	-1.28084562471601	-0.722706284042222
1.241	-0.253555465432735	0.497032279876194	0.822724480358019	0.675063595963727	0.957052034379298	-0.0465116445071599	0.684196818381798	1.45524056628734	-1.28224712564025	-0.723260021595951
1.242	-0.253441350448012	0.498477382910241	0.823778684521554	0.67658378027995	0.958193366133407	-0.0459414355080815	0.68529189251374	1.45545792992662	-1.28363804911048	-0.723814646676972
1.243	-0.253327281957267	0.49992131382953	0.824834995087884	0.678107690669076	0.959331747738893	-0.0453700264080782	0.686388358797904	1.45567341245641	-1.28501845640384	-0.724370161279945
1.244	-0.253213251024268	0.501364089652823	0.82589341061385	0.67963532142547	0.960467159162682	-0.044797412381543	0.687486216564667	1.45588703217492	-1.28638841059753	-0.724926567691353
1.245	-0.253099247774782	0.50280572777556	0.826953929197303	0.681166667128466	0.961599580450566	-0.0442235886908807	0.688585465291268	1.45609880715637	-1.2877479767165	-0.7254838685502
1.246	-0.252985262141187	0.504246246019925	0.828016548456647	0.682701722535483	0.962728991949939	-0.0436485507115945	0.68968610464599	1.45630875531726	-1.2890972217416	-0.726042066850514
1.247	-0.252871284538838	0.505685662679238	0.829081265574069	0.684240482561539	0.963855374444265	-0.043072294020587	0.690788134335007	1.45651689449416	-1.290436214443	-0.726601165845179
1.248	-0.252757306170166	0.507123996452994	0.830148077291471	0.685782942274355	0.964978709123719	-0.0424948144910464	0.691891553990343	1.45672324241128	-1.29176502522311	-0.727161168843738
1.249	-0.252643318996421	0.508561266415826	0.831216979890228	0.687329096877451	0.966098977451163	-0.0419161083753835	0.692996363160606	1.45692781659176	-1.29308372610425	-0.727722079047233
1.25	-0.252529315560652	0.509997492044575	0.832287969262693	0.688878941818096	0.967216161085736	-0.0413361723777791	0.694102561321395	1.45713063429523	-1.29439239089736	-0.728283899530825
1.251	-0.252415288779486	0.511432693188112	0.833361041026411	0.69043247289767	0.968330241913376	-0.0407550036702653	0.695210147871917	1.45733171244615	-1.29569109540895	-0.728846633338871
1.252	-0.25230123174072	0.51286689005062	0.834436190598868	0.691989686145563	0.969441202114061	-0.0401725997516786	0.696319122115006	1.45753106754551	-1.29697991740923	-0.729410283563594
1.253	-0.252187137542311	0.514300103174074	0.835513413239118	0.693550577550239	0.97054902426082	-0.0395889582449982	0.69742948323117	1.45772871559052	-1.29825893636151	-0.729974853318595
1.254	-0.252072999232986	0.515732353329886	0.83659270407477	0.695115142823947	0.971653691441907	-0.0390040768779056	0.698541230266545	1.4579246719608	-1.29952823318248	-0.730540345688207
1.255	-0.251958809906006	0.51716366146363	0.837674058148716	0.696683377258673	0.972755187291548	-0.038417953613873	0.699654362108199	1.45811895128285	-1.30078789007515	-0.731106763783679
1.256	-0.251844562909074	0.518594048690942	0.838757470471713	0.698255275760997	0.973853495952687	-0.0378305868040192	0.700768877395759	1.45831156733901	-1.3020379902851	-0.731674110898423
1.257	-0.251730252020915	0.520023536201911	0.839842935988491	0.699830833013001	0.974948602168553	-0.0372419753553575	0.701884774412506	1.45850253302347	-1.30327861779441	-0.732242390639081
1.258	-0.251615871449399	0.521452145202387	0.840930449485208	0.701410043584	0.976040491438569	-0.0366521187993413	0.703002051080601	1.45869186027991	-1.30450985708916	-0.732811606969518
1.259	-0.251501415630161	0.522879896926246	0.842020005572789	0.702992902002709	0.97712914999336	-0.0360610171484569	0.704120705075023	1.45887955999707	-1.30573179305746	-0.733381764202193
1.26	-0.25138687892878	0.524306812598877	0.843111598755253	0.704579402805451	0.978214564609351	-0.035468670677301	0.705240733933181	1.45906564201023	-1.30694451095274	-0.733952866923996
1.261	-0.251272255347378	0.525732913383528	0.84420522350768	0.706169540495593	0.979296722407609	-0.0348750797844222	0.706362135084722	1.45925011531819	-1.30814809630854	-0.73452491985779
1.262	-0.251157538359744	0.527158220321652	0.845300874331478	0.707763309548652	0.980375610703126	-0.0342802449179429	0.707484905819791	1.45943298829369	-1.30934263469835	-0.735097927812678
1.263	-0.251042721021577	0.528582754350968	0.846398545753554	0.709360704622748	0.981451216995759	-0.0336841665183532	0.708609043224784	1.45961426866927	-1.31052821131952	-0.735671895801388
1.264	-0.250927796239021	0.530006536484382	0.847498232307612	0.710961720801546	0.982523529072	-0.0330868449519569	0.709734544122766	1.45979396338872	-1.31170491052976	-0.736246829154145
1.265	-0.250812756969802	0.531429587912756	0.84859992853851	0.71256635357557	0.983592535014613	-0.0324882804437284	0.710861405022018	1.45997207851327	-1.31287281550672	-0.736822733467881
1.266	-0.250697596341751	0.532851929936567	0.849703628976858	0.714174598630323	0.98465822313579	-0.0318884730919561	0.711989622076877	1.46014861934522	-1.31403200807264	-0.73739961442736
1.267	-0.250582307709745	0.534273583910065	0.850809328115948	0.715786451722128	0.985720581994435	-0.0312874229700753	0.713119191147432	1.46032359067127	-1.31518256855625	-0.737977477641749
1.268	-0.250466884640206	0.535694571193533	0.851917020452481	0.717401908698106	0.986779600412572	-0.030685130212974	0.714250107923247	1.46049699684798	-1.31632457554333	-0.738556328629736
1.269	-0.250351320801377	0.537114913079492	0.853026700566041	0.719020965602695	0.987835267418581	-0.0300815950450475	0.71538236793681	1.46066884177115	-1.31745810553573	-0.739136172951087
1.27	-0.250235609737625	0.538534630743796	0.854138363203713	0.72064361884068	0.988887572267256	-0.0294768177597827	0.716515966501564	1.4608391288537	-1.31858323268841	-0.739717016294994
1.271	-0.250119744641705	0.539953745215444	0.85525200332914	0.722269865307927	0.989936504577752	-0.0288707986874153	0.71765089874582	1.46100786092657	-1.31970002867523	-0.74029886437012
1.272	-0.250003718306411	0.541372277410953	0.856367616080664	0.723899702373356	0.990982054444784	-0.0282635382338161	0.718787159710037	1.4611750401151	-1.32080856261402	-0.74088172273979
1.273	-0.249887523348501	0.542790248199079	0.857485196678267	0.725533127654536	0.992024212459457	-0.0276550369594635	0.719924744410281	1.46134066787122	-1.32190890106435	-0.741465596839354
1.274	-0.249771152614926	0.544207678365543	0.858604740410764	0.727170138638509	0.993062969712063	-0.0270452956099432	0.72106364792395	1.46150474508384	-1.32300110804789	-0.742050492187319
1.275	-0.249654599550033	0.545624588525525	0.859726242696933	0.72881073231834	0.994098317796163	-0.026434315087417	0.722203865524987	1.4616672720485	-1.32408524503494	-0.742636414634721
1.276	-0.249537858348866	0.547040999053472	0.860849699080265	0.730454905015862	0.995130248764199	-0.0258220963604821	0.723345392743695	1.46182824834678	-1.32516137094596	-0.743223370473873
1.277	-0.249420923906742	0.548456930044481	0.861975105176548	0.732102652388207	0.996158755051904	-0.0252086404274948	0.724488225296231	1.46198767280543	-1.32622954208105	-0.743811366372883
1.278	-0.249303791716026	0.549872401410786	0.863102456688078	0.73375396953173	0.99718382940154	-0.0245939484571949	0.725632358995081	1.46214554355763	-1.32728981198555	-0.744400409253592
1.279	-0.249186457752224	0.551287433048185	0.864231749415703	0.735408851150873	0.998205464792606	-0.0239780219676108	0.726777789701888	1.46230185819459	-1.32834223150915	-0.744990506221915
1.28	-0.249068918318881	0.55270204490741	0.865362979214875	0.73706729172357	0.999223654468743	-0.0233608628717745	0.727924513288481	1.46245661392246	-1.32938684906558	-0.745581664632908
1.281	-0.248951169923895	0.554116257003907	0.86649614197763	0.73872928558515	1.00023839209944	-0.0227424734275685	0.729072525589507	1.46260980759814	-1.33042371082919	-0.746173892227624
1.282	-0.248833209253266	0.555530089384641	0.867631233612948	0.740394826945141	1.00124967189247	-0.0221228561967508	0.730221822382666	1.46276143567715	-1.33145286078983	-0.746767197140536
1.283	-0.248715033232132	0.556943562071732	0.868768249993389	0.742063909899428	1.00225748844107	-0.0215020140510141	0.731372399464896	1.46291149416977	-1.33247434071534	-0.74736158773871
1.284	-0.248596639096891	0.558356695124361	0.869907186978481	0.743736528492991	1.00326183637321	-0.020879950220695	0.732524252751353	1.46305997862266	-1.33348819003587	-0.74795707246037
1.285	-0.248478024303531	0.55976950877295	0.871048040542409	0.745412676824827	1.00426271014926	-0.0202566683251151	0.733677378241775	1.4632068840756	-1.33449444579176	-0.748553659787698
1.286	-0.2483591861597	0.561182023448775	0.87219080686622	0.747092349124234	1.00526010419089	-0.0196321723075707	0.734831771917478	1.46335220493334	-1.33549314272482	-0.749151358333625
1.287	-0.248240121397471	0.562594259745051	0.873335482345238	0.748775539748013	1.00625401309507	-0.0190064663228498	0.735987429711437	1.46349593479866	-1.33648431336515	-0.749750176913322
1.288	-0.248120826071446	0.564006238405064	0.874482063575931	0.750462243146639	1.00724443166659	-0.0183795546411132	0.737144347523568	1.46363806643157	-1.33746798809705	-0.750350124506887
1.289	-0.24800129583224	0.565417980293223	0.875630547292626	0.752152453930265	1.00823135482045	-0.0177514415398153	0.738302521181698	1.46377859190527	-1.33844419530176	-0.750951210175257
1.29	-0.247881526258978	0.566829506358922	0.876780930252553	0.75384616701175	1.00921477750494	-0.0171221312251185	0.739461946315407	1.46391750281096	-1.33941296147853	-0.751553443028027
1.291	-0.247761512991007	0.568240837675687	0.877933209193636	0.755543377621414	1.01019469467821	-0.0164916278499957	0.740622618230486	1.46405479037459	-1.34037431125201	-0.752156832228509
1.292	-0.247641251660265	0.569651995478668	0.879087380930782	0.757244081169503	1.01117110131091	-0.0158599355370978	0.741784531875235	1.46419044548468	-1.34132826739385	-0.752761386991646
1.293	-0.24752073777963	0.571063001073912	0.880243442482431	0.758948273165294	1.01214399242795	-0.0152270582825462	0.742947681870908	1.46432445865425	-1.34227485093726	-0.753367116641547
1.294	-0.247399966675056	0.57247387568079	0.881401391079715	0.760655949267286	1.01311336319642	-0.0145929997697428	0.744112062619231	1.46445681997733	-1.34321408132742	-0.753974030753645
1.295	-0.247278933407065	0.573884640406695	0.882561224100441	0.76236710527236	1.01407920895366	-0.0139577632028719	0.745277668525339	1.46458751908371	-1.34414597653581	-0.754582139214274
1.296	-0.24715763263663	0.575295316416072	0.883722939087469	0.764081736907052	1.01504152506827	-0.0133213512185319	0.74644449420012	1.46471654503901	-1.34507055299041	-0.755191452157567
1.297	-0.247036058457191	0.576705925079711	0.884886533841639	0.765799839595025	1.01600030674252	-0.0126837658621111	0.747612534468798	1.46484388632483	-1.34598782532223	-0.755801979914561
1.298	-0.246914204300231	0.578116487987626	0.886052006442836	0.767521408438487	1.0169555489592	-0.0120450085995648	0.748781784218093	1.46496953102423	-1.3468978061957	-0.756413732990413
1.299	-0.246792063158226	0.579527026913033	0.88721935519892	0.769246438384749	1.01790724654846	-0.0114050803983112	0.749952238291634	1.46509346706886	-1.34780050630891	-0.75702672208438
1.3	-0.246669628191038	0.580937563721177	0.888388578608771	0.770974924373802	1.01885539421961	-0.0107639818774924	0.751123891535657	1.46521568239926	-1.34869593440211	-0.757640958162462
1.301	-0.246546893340563	0.582348120286277	0.889559675339419	0.772706861369668	1.01979998658814	-0.0101217134127582	0.752296738880217	1.46533616505798	-1.34958409727379	-0.758256452437503
1.302	-0.246423853574851	0.583758718544359	0.890732644192515	0.774442244377584	1.02074101824809	-0.0094782751803932	0.753470775375611	1.46545490323499	-1.35046499988095	-0.758873216245525
1.303	-0.246300504784201	0.585169380549778	0.891907484044192	0.776181068515472	1.02167848375508	-0.00883366723966118	0.754645996223299	1.46557188526083	-1.35133864541845	-0.759491260984602
1.304	-0.24617684355708	0.5865801284014	0.893084193790717	0.77792332900161	1.02261237749442	-0.00818788964898861	0.755822396835036	1.46568709960271	-1.35220503531358	-0.760110598116687
1.305	-0.246052867008592	0.587990984140234	0.894262772334811	0.779669021042899	1.02354269362875	-0.00754094250528333	0.756999972904449	1.4658005348826	-1.35306416917703	-0.760731239153117
1.306	-0.245928572708664	0.589401969700352	0.895443218569884	0.781418139806239	1.02446942614974	-0.00689282585952829	0.758178720435212	1.46591217984279	-1.35391604473918	-0.761353195646626
1.307	-0.245803958665699	0.590813106933526	0.896625531359424	0.783170680476637	1.02539256884372	-0.00624353962139814	0.759358635706863	1.4660220231849	-1.3547606578868	-0.761976479160554
1.308	-0.245679023333029	0.592224417688305	0.897809709546948	0.784926638311985	1.0263121152132	-0.00559308356695911	0.760539715202326	1.4661300533267	-1.35559800278493	-0.762601101166513
1.309	-0.245553765684625	0.593635923877184	0.898995751936585	0.786686008680108	1.02722805854571	-0.00494145746774846	0.761721955489512	1.46623625826431	-1.35642807189179	-0.763227072954564
1.31	-0.245428185369491	0.595047647534335	0.900183657219257	0.78844878703966	1.02814039206549	-0.00428866127583376	0.76290535306182	1.46634062563968	-1.35725085590256	-0.763854405633437
1.311	-0.245302282783638	0.596459610801177	0.901373423949644	0.790214968909294	1.02904910899938	-0.00363469521886899	0.764089904205897	1.46644314284883	-1.35806634374945	-0.76448311017812
1.312	-0.24517605891088	0.59787183582673	0.902565050606055	0.791984549934396	1.02995420254906	-0.00297955978996495	0.765275605011929	1.46654379700473	-1.35887452259514	-0.765113197465356
1.313	-0.245049514938255	0.599284344784454	0.903758535670239	0.793757525997334	1.03085566589618	-0.00232325575105836	0.76646245152629	1.46664257479301	-1.35967537782738	-0.765744678272453
1.314	-0.244922651770892	0.600697159975117	0.904953877687668	0.795533893209134	1.03175349231061	-0.00166578414282035	0.767650439840506	1.46673946237504	-1.36046889313125	-0.766377563252795
1.315	-0.244795469754741	0.602110303797762	0.90615107528962	0.797313647744156	1.03264767522557	-0.00100714623545934	0.768839566029682	1.46683444537894	-1.36125505053905	-0.767011862963848
1.316	-0.244667968800186	0.603523798663886	0.907350127147971	0.799096785604221	1.03353820818033	-0.000347343440757561	0.770029826075229	1.46692750894177	-1.36203383041673	-0.767647587995911
1.317	-0.244540148666342	0.604937666959102	0.908551031857874	0.800883302422685	1.03442508470824	0.000313622770378036	0.771221215817679	1.46701863781548	-1.36280521147206	-0.768284749130081
1.318	-0.244412009157855	0.606351930987742	0.909753787835812	0.802673193450144	1.0353082982245	0.000975750934292112	0.772413730910729	1.46710781644741	-1.3635691707046	-0.768923357409495
1.319	-0.244283550221872	0.607766612951879	0.910958393299321	0.804466453707378	1.03618784195289	0.00163903973218605	0.773607366820131	1.4671950289548	-1.36432568321982	-0.769563424084661
1.32	-0.244154771937191	0.609181734987044	0.912164846274525	0.806263078076181	1.03706370893995	0.00230348821287031	0.774802118849222	1.46728025915511	-1.36507472207285	-0.770204960512575
1.321	-0.24402567445656	0.610597319154071	0.913373144589975	0.808063061251219	1.03793589213996	0.00296909587715974	0.775997982088046	1.46736349071129	-1.36581625823431	-0.770847978095351
1.322	-0.243896257980488	0.612013387409401	0.914583285857789	0.809866397699431	1.0388043845131	0.00363586254999445	0.777194951313131	1.46744470723967	-1.36655026055632	-0.771492488255754
1.323	-0.243766522625418	0.613429961568129	0.915795267381154	0.811673081747063	1.03966917905226	0.00430378826763669	0.778393021006783	1.46752389237491	-1.36727669572472	-0.772138502461263
1.324	-0.243636468141986	0.614847063235556	0.917009086021137	0.813483107821969	1.04053026873394	0.00497287329118606	0.779592185521298	1.46760102988625	-1.36799552827648	-0.772786032291495
1.325	-0.24350609375116	0.616264713787962	0.918224738173253	0.815296470739489	1.04138764647419	0.00564311817818891	0.780792439219225	1.46767610378134	-1.36870672064665	-0.773435089446443
1.326	-0.243375398251366	0.617682934442202	0.919442219813831	0.817113165828975	1.04224130510518	0.0063145239123424	0.781993776523654	1.46774909825942	-1.36941023318667	-0.774085685671797
1.327	-0.243244380323319	0.619101746407311	0.920661526497806	0.81893318888654	1.04309123737263	0.00698709204700931	0.783196191979224	1.46781999756845	-1.37010602418266	-0.774737832704743
1.328	-0.243113038957795	0.620521171029413	0.921882653340332	0.820756536071734	1.0439374359417	0.00766082475105602	0.784399680327541	1.46788878595909	-1.37079404996691	-0.775391542313489
1.329	-0.24298137382277	0.621941229749287	0.923105595020166	0.822583203781779	1.04477989335482	0.00833572477039407	0.785604236487307	1.46795544773405	-1.37147426519308	-0.776046826374924
1.33	-0.242849385347139	0.623361943941375	0.924330345827791	0.824413188570598	1.04561860196678	0.00901179534332554	0.7868098555032	1.46801996719912	-1.37214662321101	-0.776703696842599
1.331	-0.242717074545669	0.62478333484026	0.925556899812172	0.826246487191934	1.04645355390412	0.00968904010857167	0.788016532605546	1.46808232849602	-1.3728110763583	-0.77736216558649
1.332	-0.242584442797826	0.626205423513708	0.926785250976839	0.828083096740122	1.04728474105316	0.0103674630448635	0.789224263290194	1.46814251546424	-1.37346757606823	-0.778022244277753
1.333	-0.242451491745928	0.627628230836304	0.928015393401125	0.829923014784038	1.04811215515778	0.0110470683792666	0.790433043273781	1.46820051155876	-1.37411607290621	-0.778683944437822
1.334	-0.24231822328795	0.629051777561114	0.929247321220814	0.83176623934772	1.04893578805645	0.0117278604413151	0.791642868382116	1.46825629980127	-1.37475651667751	-0.779347277580726
1.335	-0.242184639566281	0.630476084394342	0.930481028496557	0.833612768702816	1.04975563186291	0.0124098435275765	0.792853734499445	1.46830986277161	-1.37538885663514	-0.780012255315046
1.336	-0.242050742980741	0.631901171902299	0.931716509078057	0.835462601083368	1.05057167893158	0.0130930218340659	0.794065637595509	1.46836118264122	-1.3760130417727	-0.780678889369738
1.337	-0.241916536235284	0.633327060329536	0.932953756495328	0.837315734440612	1.05138392175309	0.0137773994680875	0.795278573766171	1.46841024126849	-1.37662902109661	-0.781347191597666
1.338	-0.241782022270346	0.634753769519932	0.934192763831505	0.83917216629906	1.05219235298942	0.014462980443973	0.796492539218977	1.46845702027601	-1.3772367437937	-0.782017173963739
1.339	-0.241647204011895	0.636181319020103	0.935433523619962	0.841031893721069	1.05299696557002	0.0151497685898625	0.797707530188367	1.46850150103425	-1.3778361594138	-0.782688848483168
1.34	-0.241512084084501	0.637609728244681	0.936676027868487	0.842894913360683	1.05379775269006	0.0158377674849973	0.798923542868155	1.46854366466139	-1.3784272180954	-0.783362227137399
1.341	-0.241376664644447	0.639039016560079	0.937920268209243	0.844761221565921	1.05459470775331	0.0165269805163273	0.800140573395926	1.46858349210786	-1.37900987073583	-0.784037321828901
1.342	-0.241240947368424	0.640469203294176	0.939166235961063	0.846630814503096	1.05538782431662	0.0172174109367635	0.801358617789822	1.46862096424493	-1.37958406916223	-0.78471414442952
1.343	-0.241104933574593	0.641900307626599	0.940413921988208	0.848503688267127	1.05617709600983	0.0179090618859443	0.802577671848326	1.46865606194012	-1.38014976633116	-0.785392706870234
1.344	-0.240968624396194	0.643332348346541	0.941663316577675	0.850379838908196	1.05696251644703	0.0186019364582405	0.803797731147463	1.46868876614196	-1.3807069164875	-0.786073021121933
1.345	-0.240832020913343	0.644765343710283	0.942914409491901	0.852259262397575	1.05774407922917	0.0192960377533695	0.80501879110491	1.4687190578945	-1.38125547531105	-0.786755099057745
1.346	-0.240695124247385	0.646199311515674	0.94416719007574	0.854141954637104	1.05852177806132	0.0199913688436705	0.806240846979589	1.46874691826961	-1.38179540006437	-0.787438952335189
1.347	-0.240557935632315	0.647634269263812	0.945421647320813	0.856027911520745	1.05929560684834	0.0206879327229081	0.807463893860831	1.46877232835471	-1.38232664966291	-0.788124592395092
1.348	-0.240420456376177	0.649070234277536	0.946677769913277	0.857917128941325	1.06006555969965	0.0213857322494979	0.808687926759627	1.46879526932162	-1.38284918472478	-0.788812030505743
1.349	-0.240282687703742	0.650507223656361	0.947935546262251	0.859809602683596	1.06083163084175	0.0220847701140344	0.809912940721808	1.46881572243578	-1.38336296774305	-0.789501277739819
1.35	-0.24014463061615	0.651945254111317	0.94919496447554	0.861705328298528	1.06159381438195	0.0227850488887845	0.811138930824785	1.4688336689629	-1.38386796328179	-0.790192344893138
1.351	-0.240006285819056	0.653384341893796	0.950456012265213	0.863604301141385	1.06235210407231	0.0234865710891167	0.812365892078596	1.46884909009532	-1.38436413801	-0.790885242379214
1.352	-0.239867653667738	0.6548245028481	0.95171867685741	0.865506516610844	1.0631064933456	0.0241893391912381	0.813593819381444	1.46886196695995	-1.38485146064367	-0.791579980232769
1.353	-0.239728734156034	0.656265752518807	0.95298294502753	0.867411970389754	1.06385697557285	0.0248933556631246	0.814822707595594	1.46887228062227	-1.38532990195321	-0.792276568307962
1.354	-0.239589527099311	0.657708106273261	0.954248803214301	0.869320658504998	1.06460354426965	0.0255986230269418	0.816052551625818	1.46888001201313	-1.38579943482303	-0.792975016408488
1.355	-0.239450032552847	0.659151579327388	0.955516237590335	0.87123257718721	1.06534619312503	0.0263051439050684	0.817283346436849	1.46888514184346	-1.38626003431986	-0.793675334160365
1.356	-0.239310251178241	0.660596186696557	0.956785234033247	0.873147722628876	1.06608491596233	0.0270129210685042	0.818515087130648	1.46888765065432	-1.38671167776854	-0.794377530814376
1.357	-0.239170184300958	0.662041943151006	0.958055777990728	0.875066090819752	1.06681970678141	0.0277219575229416	0.819747769106401	1.46888751901098	-1.38715434473681	-0.795081615194451
1.358	-0.239029833787454	0.663488863098791	0.959327854340785	0.876987677500484	1.06755055987304	0.0284322565501095	0.82098138809231	1.46888472764143	-1.38758801694394	-0.795787595811842
1.359	-0.23888920192114	0.664936960466373	0.960601447379789	0.878912478098674	1.06827746992886	0.029143821624035	0.822215939967389	1.46887925741557	-1.38801267824166	-0.796495481045552
1.36	-0.238748291250305	0.666386248761197	0.96187654088574	0.880840487676245	1.06900043210588	0.0298566562580889	0.823451420626002	1.46887108934149	-1.38842831463847	-0.797205279291197
1.361	-0.238607104413824	0.667836741239234	0.963153118130218	0.882771701017825	1.06971944200648	0.030570763905645	0.824687826035337	1.46886020469419	-1.38883491437554	-0.797916999000722
1.362	-0.238465644078886	0.669288451003684	0.964431161917687	0.88470611277368	1.07043449565556	0.0312861479318727	0.825925152316033	1.46884658511711	-1.38923246812597	-0.798630648599178
1.363	-0.238323913032118	0.670741391003252	0.965710654731368	0.886643717495034	1.07114558962802	0.0320028115878911	0.827163395754044	1.46883021257699	-1.38962096915326	-0.799346236392299
1.364	-0.238181914286211	0.672195573974042	0.966991578854432	0.888584509572586	1.07185272120291	0.032720757999884	0.828402552835166	1.46881106922125	-1.39000041329283	-0.800063770562247
1.365	-0.23803965107723	0.673651012417484	0.968273916349653	0.890528483182746	1.07255588830795	0.0334399901719107	0.829642620304093	1.46878913725152	-1.39037079882821	-0.800783259200219
1.366	-0.237897126733017	0.675107718624186	0.969557648957233	0.892475632298047	1.07325508935116	0.0341605109171987	0.830883595125994	1.46876439894525	-1.39073212635559	-0.801504710302269
1.367	-0.237754344420657	0.676565704627627	0.970842758045121	0.894425950735305	1.0739503231574	0.0348823227528996	0.832125474324743	1.46873683675921	-1.39108439872829	-0.802228131730497
1.368	-0.237611306889119	0.678024982100158	0.972129224629573	0.896379432128628	1.07464158898323	0.0356054279091685	0.833368254820276	1.46870643333721	-1.3914276210869	-0.802953531151645
1.369	-0.237468016422601	0.679485562296846	0.973417029388556	0.898336069852508	1.07532888646028	0.0363298284327606	0.834611933334428	1.46867317145231	-1.39176180087682	-0.803680915989709
1.37	-0.237324475053198	0.680947456017934	0.974706152646018	0.900295857031921	1.07601221540002	0.037055526218319	0.835856506381879	1.46863703397582	-1.39208694785403	-0.804410293445119
1.371	-0.237180684852194	0.682410673539017	0.97599657437105	0.902258786573408	1.07669157553574	0.0377825229637501	0.837101970368778	1.46859800390328	-1.39240307407818	-0.805141670534396
1.372	-0.237036648091688	0.683875224587152	0.977288274225635	0.904224851200299	1.07736696636632	0.0385108201719845	0.838348321735991	1.46855606442634	-1.39271019381514	-0.805875054122239
1.373	-0.236892367204004	0.685341118430496	0.978581231615419	0.906194043611037	1.07803838717598	0.0392404191993609	0.839595557055027	1.4685111989347	-1.39300832342789	-0.806610451016755
1.374	-0.236747844619404	0.686808363984647	0.979875425670442	0.908166356666882	1.07870583712084	0.0399713212939836	0.840843673039464	1.46846339089355	-1.39329748138267	-0.807347868072645
1.375	-0.236603082596801	0.688276969802871	0.981170835185168	0.910141783481695	1.0793693152403	0.040703527679681	0.842092666513515	1.4684126237036	-1.39357768829878	-0.808087312215317
1.376	-0.23645808306268	0.689746944035878	0.982467438604143	0.912120317413767	1.08002882041865	0.0414370397316516	0.843342534412614	1.46835888064123	-1.39384896692912	-0.808828790477676
1.377	-0.236312847397282	0.691218294515704	0.983765214056035	0.914101951894863	1.0806843513919	0.0421718591181359	0.844593273810372	1.46830214487005	-1.39411134208531	-0.809572310073265
1.378	-0.236167376219575	0.692691028827676	0.985064139393874	0.916086680101268	1.08133590682183	0.0429079877912121	0.845844881927775	1.46824239946353	-1.39436484050069	-0.810317878381245
1.379	-0.236021669410481	0.69416515421706	0.986364192194957	0.918074494701124	1.0819834854952	0.0436454279098887	0.847097356148509	1.46817962738659	-1.39460949064629	-0.811065502826843
1.38	-0.235875726507169	0.695640677525416	0.987665349703982	0.92006538787387	1.08262708663317	0.0443841818069901	0.848350694088048	1.46811381146686	-1.39484532263363	-0.811815190772304
1.381	-0.235729547221667	0.697117605299465	0.988967588823138	0.922059351523718	1.08326671006777	0.0451242519936542	0.849604893660743	1.46804493448033	-1.39507236818931	-0.812566949500196
1.382	-0.235583131750695	0.698595943927197	0.990270886183389	0.924056377491341	1.08390235613674	0.0458656411803127	0.850859953055464	1.46797297932675	-1.39529066055247	-0.813320786277854
1.383	-0.235436480799082	0.700075699693146	0.99157521814617	0.926056457666484	1.08453402542059	0.0466083523213554	0.852115870681034	1.46789792908395	-1.39550023430976	-0.814076708442202
1.384	-0.235289595387149	0.701556878749676	0.992880560761258	0.928059584000295	1.0851617185153	0.0473523886435674	0.853372645152175	1.46781976692368	-1.3957011252958	-0.814834723401117
1.385	-0.235142476571972	0.703039487109217	0.994186889865602	0.930065748425793	1.0857854359765	0.0480977535980852	0.854630275269308	1.46773847606194	-1.39589337057356	-0.815594838482393
1.386	-0.234995125216036	0.704523530800909	0.995494181203473	0.932074942706891	1.08640517836369	0.0488444507580127	0.855888760031557	1.46765403979053	-1.39607700843051	-0.816357060757421
1.387	-0.234847541841763	0.706009016037099	0.996802410365489	0.934087158325318	1.08702094619432	0.0495924837260869	0.85714809874303	1.46756644155936	-1.39625207832547	-0.81712139703171
1.388	-0.234699726586397	0.707495949171724	0.998111552647486	0.936102386534008	1.08763273986713	0.0503418560876769	0.858408291109983	1.46747566505558	-1.39641862071527	-0.81788785397251
1.389	-0.234551679281222	0.708984336560461	0.999421582987717	0.938120618548145	1.08824055968556	0.0510925714278967	0.859669337186445	1.46738169417258	-1.39657667681912	-0.818656438199049
1.39	-0.234403399650742	0.710474184456707	1.00073247599249	0.940141845685214	1.08884440590057	0.051844633368777	0.860931237125975	1.46728451289256	-1.39672628841312	-0.819427156290589
1.391	-0.234254887539669	0.711965498949581	1.00204420603682	0.942166059351951	1.08944427872134	0.0525980455603004	0.862193990910863	1.46718410521658	-1.39686749765477	-0.820200014745443
1.392	-0.234106142972498	0.713458285972548	1.00335674743413	0.944193251011566	1.09004017837121	0.0533528116641825	0.863457598309565	1.46708045511915	-1.39700034696537	-0.82097501986681
1.393	-0.233957165918669	0.714952551291369	1.00467007455792	0.946223412190128	1.09063210521661	0.0541089353839902	0.864722058999487	1.46697354640809	-1.39712487897735	-0.821752177646514
1.394	-0.23380795589468	0.716448300362761	1.00598416182294	0.948256534416382	1.09122005989243	0.0548664204908842	0.865987372614239	1.46686336256125	-1.39724113643234	-0.82253149380824
1.395	-0.233658511730424	0.717945538211498	1.00729898359442	0.950292609134667	1.09180404337122	0.0556252707762063	0.867253538722855	1.46674988666297	-1.39734916195153	-0.823312974011519
1.396	-0.233508831635484	0.719444269482336	1.00861451412421	0.952331627642604	1.0923840569928	0.056385489948128	0.868520556872253	1.46663310139293	-1.39744899781382	-0.824096624054475
1.397	-0.23335891335418	0.720944498561895	1.00993072753857	0.954373580998274	1.09296010240884	0.0571470815483342	0.869788426665396	1.4665129890555	-1.39754068587061	-0.824882449938742
1.398	-0.233208754224323	0.722446229620317	1.01124759781077	0.956418459937755	1.09353218144392	0.0579100489255891	0.871057147743185	1.46638953166743	-1.39762426756122	-0.825670457795264
1.399	-0.233058351228953	0.723949466598683	1.012565098694	0.958466254841463	1.09410029609646	0.0586743952494361	0.87232671963405	1.46626271101033	-1.39769978397165	-0.826460653821761
1.4	-0.232907701151363	0.725454213213606	1.01388320370186	0.960516955672448	1.09466444872922	0.0594401235624672	0.873597141570848	1.46613250865727	-1.39776727583778	-0.82725304431585
1.401	-0.232756800688271	0.726960472956665	1.01520188617582	0.962570551895039	1.09522464211491	0.0602072368685791	0.874868412396588	1.46599890606149	-1.39782678347116	-0.828047635653905
1.402	-0.232605646325202	0.72846824905759	1.01652111937513	0.964627032512022	1.09578087919181	0.0609757382013381	0.876140530659254	1.46586188465025	-1.3978783467341	-0.828844434170831
1.403	-0.232454234036488	0.729977544417383	1.0178408765456	0.966686386242001	1.09633316276897	0.0617456306510911	0.877413494881464	1.46572142586554	-1.39792200505865	-0.829643446101063
1.404	-0.232302559042115	0.731488361515163	1.01916113093556	0.968748601713199	1.09688149544365	0.0625169174375967	0.878687303829138	1.46557751118425	-1.39795779738974	-0.830444677570828
1.405	-0.23215061573392	0.733000702377471	1.02048185576877	0.970813667517493	1.09742587978164	0.0632896020477376	0.8799619566331	1.46543012210314	-1.39798576210037	-0.831248134552909
1.406	-0.231998397740649	0.734514568721829	1.02180302433227	0.97288157210308	1.09796631854032	0.0640636883002787	0.881237452760283	1.46527924009478	-1.39800593696321	-0.832053822838168
1.407	-0.231845898173972	0.736029962113124	1.02312461014848	0.974952303765311	1.09850281470088	0.0648391802694312	0.882513791922379	1.46512484659325	-1.39801835910867	-0.832861748044118
1.408	-0.231693110062732	0.737546883906103	1.02444658699734	0.977025850857068	1.09903537129516	0.0656160821573615	0.88379097403729	1.46496692290925	-1.39802306495527	-0.833671915615316
1.409	-0.231540026745377	0.739065335073998	1.02576892879453	0.979102202009626	1.0995639911734	0.0663943982351313	0.885068999239914	1.46480544999194	-1.39802009006196	-0.834484330791857
1.41	-0.231386642023923	0.740585316104626	1.02709160944786	0.98118134621859	1.10008867688883	0.067174132881409	0.886347867816737	1.46464040826394	-1.39800946876797	-0.835298998564476
1.411	-0.23123295012153	0.742106826988185	1.02841460276345	0.983263272780528	1.1006094307169	0.0679552906313867	0.887627580075871	1.4644717777141	-1.39799123384803	-0.836115923697239
1.412	-0.231078945524268	0.743629867224062	1.02973788245839	0.985347971128364	1.10112625473089	0.0687378761818271	0.888908136298613	1.46429953809225	-1.39796541649527	-0.836935110795866
1.413	-0.230924622758586	0.745154435786416	1.03106142220981	0.987435430683301	1.10163915097466	0.0695218943627974	0.890189536770891	1.46412366899591	-1.39793204646062	-0.837756564326886
1.414	-0.230769976219163	0.746680531152237	1.03238519569511	0.989525640842247	1.10214812169723	0.0703073500619233	0.891471781767405	1.46394414985932	-1.39789115210009	-0.838580288654408
1.415	-0.230615000141484	0.748208151420452	1.03370917672684	0.991618591125993	1.10265316943813	0.0710942481428671	0.892754871504411	1.4637609599905	-1.39784276038692	-0.839406288079436
1.416	-0.230459688671247	0.749737294323358	1.0350333394779	0.993714271313915	1.10315429694538	0.071882593436043	0.894038806127053	1.46357407868493	-1.39778689693802	-0.840234566726182
1.417	-0.230304035967481	0.751267957162027	1.03635765860283	0.995812671392167	1.10365150712144	0.0726723907899844	0.895323585632796	1.46338348525038	-1.39772358601937	-0.841065128406766
1.418	-0.23014803633283	0.752800136873161	1.03768210909856	0.99791378137784	1.10414480304739	0.0734636450780287	0.896609209706873	1.46318915890921	-1.39765285057248	-0.841897976689201
1.419	-0.229991684212832	0.754333830108775	1.03900666600247	1.00001759111164	1.1046341879974	0.0742563611000621	0.89789567764475	1.4629910788289	-1.39757471223399	-0.842733115084219
1.42	-0.229834973869674	0.755869033182113	1.04033130417907	1.00212409003593	1.10511966544924	0.0750505435197	0.899182988451613	1.46278922433956	-1.39748919125641	-0.84357054716612
1.421	-0.229677898901003	0.757405741994125	1.04165599830537	1.00423326710835	1.10560123911046	0.0758461969290845	0.900471141002798	1.46258357508306	-1.39739630642177	-0.844410276582816
1.422	-0.229520452032665	0.75894395201189	1.04298072298847	1.00634511095081	1.10607891289038	0.0766433258841624	0.901760134114592	1.46237411098868	-1.3972960750471	-0.845252307004607
1.423	-0.229362625339258	0.760483658302704	1.04430545285895	1.00845961004393	1.10655269081394	0.0774419348164567	0.903049966514263	1.46216081220707	-1.39718851301909	-0.846096642093106
1.424	-0.229204410618899	0.762024855561772	1.04563016258779	1.01057675286365	1.10702257695734	0.0782420279467672	0.904340636749175	1.46194365912765	-1.39707363485012	-0.84694328559114
1.425	-0.229045799644249	0.763567537990666	1.04695482695435	1.01269652802003	1.10748857545122	0.0790436093027598	0.905632143075506	1.46172263245033	-1.39695145374096	-0.847792241531901
1.426	-0.228886784275317	0.765111699113463	1.04827942098938	1.01481892431427	1.10795069050941	0.0798466827953686	0.906924483469194	1.46149771318006	-1.39682198156498	-0.848643514369596
1.427	-0.228727356486286	0.766657331741034	1.04960392006513	1.01694393069332	1.10840892641339	0.0806512523388241	0.908217655796327	1.46126888256002	-1.39668522885253	-0.849497108848061
1.428	-0.228567508327413	0.768204427999032	1.05092829986352	1.01907153627414	1.10886328745616	0.0814573220171228	0.909511657998163	1.46103612209951	-1.39654120488997	-0.850353029710297
1.429	-0.228407231812596	0.769752979202358	1.05225253629295	1.02120173048681	1.10931377786848	0.0822648961846377	0.910806488220734	1.46079941368201	-1.39638991782659	-0.851211281529382
1.43	-0.228246518624461	0.771302975653172	1.05357660537772	1.02333450320067	1.1097604017579	0.0830739794643212	0.912102144867593	1.46055873962473	-1.3962313747238	-0.852071868722798
1.431	-0.228085359742209	0.772854406633764	1.05490048307165	1.02546984472777	1.11020316314292	0.0838845767452253	0.913398626533208	1.4603140826934	-1.39606558167444	-0.852934795620909
1.432	-0.227923745456706	0.774407260576214	1.05622414513496	1.02760774573373	1.11064206607624	0.084696693190918	0.914695931876608	1.46006542608307	-1.395892543922	-0.85380006651852
1.433	-0.227761665949157	0.775961525084686	1.05754756716644	1.02974819716406	1.11107711473298	0.0855103342083151	0.915994059550202	1.45981275332613	-1.39571226581587	-0.854667685638446
1.434	-0.227599111998685	0.777517186727177	1.0588707246007	1.03189119025463	1.11150831339804	0.0863255053805235	0.917293008209672	1.459556048156	-1.39552475075966	-0.855537657076863
1.435	-0.227436075338381	0.779074230868787	1.06019359261536	1.03403671658412	1.11193566639122	0.0871422123768352	0.918592776556116	1.45929529442417	-1.39533000133144	-0.856409984890695
1.436	-0.227272548596714	0.780632641692527	1.06151614614151	1.03618476809629	1.11235917801316	0.0879604608983272	0.919893363370438	1.45903047614207	-1.39512801951083	-0.857284673266272
1.437	-0.227108525061601	0.782192402314408	1.06283835999704	1.03833533712826	1.11277885258928	0.0887802567089868	0.921194767525683	1.45876157758633	-1.39491880687613	-0.858161726677512
1.438	-0.226943998487783	0.783753494907035	1.06416020900897	1.04048841644603	1.11319469463698	0.0896016056831019	0.92249698795957	1.45848858338893	-1.39470236465933	-0.859041149973315
1.439	-0.226778962967808	0.785315900741133	1.06548166809386	1.04264399912477	1.11360670907695	0.0904245138269645	0.923800023592604	1.45821147858578	-1.39447869368815	-0.859922948282958
1.44	-0.22661341280206	0.786879600121518	1.06680271231012	1.04480207825375	1.11401490134622	0.0912489873433569	0.925103873240739	1.45793024862965	-1.39424779435623	-0.86080712680588
1.441	-0.226447342404118	0.788444572372167	1.06812331688864	1.04696264665076	1.11441927739257	0.0920750327071193	0.926408535565632	1.4576448794065	-1.39400966664299	-0.861693690671526
1.442	-0.226280746326358	0.790010795923129	1.06944345721646	1.04912569670883	1.11481984364661	0.092902656606314	0.927714008994045	1.45735535722846	-1.39376431012612	-0.862582644903744
1.443	-0.226113619438469	0.791578248393067	1.07076310877829	1.05129122041833	1.11521660700389	0.0937318657427943	0.929020291584492	1.45706166882705	-1.39351172400124	-0.863473994438837
1.444	-0.22594595710793	0.793146906619045	1.07208224713986	1.0534592094937	1.11560957475222	0.0945626666801487	0.930327380943759	1.4567638014452	-1.39325190712371	-0.864367744189977
1.445	-0.225777755133526	0.794716746614969	1.07340084800792	1.05562965540647	1.11599875449419	0.0953950658716607	0.931635274239465	1.45646174293793	-1.39298485802934	-0.865263899113165
1.446	-0.225609009513212	0.796287743473543	1.0747188872895	1.05780254927276	1.11638415424924	0.0962290697457271	0.932943968240242	1.45615548174796	-1.39271057495364	-0.866162464200224
1.447	-0.225439716330779	0.797859871296874	1.07603634107031	1.05997788176739	1.11676578269421	0.0970646847124811	0.93425345932326	1.45584500686754	-1.39242905589983	-0.867063444383688
1.448	-0.225269871799095	0.799433103193054	1.07735318553639	1.06215564315571	1.11714364927526	0.0979019171389582	0.935563743518686	1.45553030788105	-1.39214029867311	-0.867966844403135
1.449	-0.225099472350313	0.801007411373585	1.0786693968723	1.06433582341087	1.11751776406704	0.0987407733406933	0.936874816671298	1.45521137499684	-1.39184430083736	-0.868872668736804
1.45	-0.224928514729522	0.802582767363425	1.07998495118153	1.06651841244175	1.11788813748413	0.0995812595717433	0.938186674605993	1.45488819899288	-1.39154105971314	-0.869780921642031
1.451	-0.224756996079496	0.804159142116193	1.08129982448695	1.06870340035816	1.11825478005423	0.100423382024479	0.939499313155181	1.45456077105375	-1.39123057243179	-0.870691607224784
1.452	-0.224584913928025	0.80573650594134	1.08261399276697	1.07089077754625	1.11861770237826	0.101267146863085	0.94081272809591	1.4542290825591	-1.39091283597468	-0.871604729486581
1.453	-0.224412266011766	0.807314828469478	1.08392743197076	1.07308053450357	1.1189769152289	0.102112560274018	0.942126915119793	1.45389312496402	-1.39058784721916	-0.872520292384113
1.454	-0.224239050065095	0.808894078700598	1.08524011803308	1.07527266168021	1.11933242969968	0.10295962853263	0.943441869873439	1.45355288981922	-1.39025560294239	-0.873438299922659
1.455	-0.22406526369877	0.810474225032751	1.08655202691654	1.07746714951962	1.11968425730992	0.103808358082353	0.944757588015263	1.45320836886677	-1.3899160997621	-0.874358756274698
1.456	-0.223890904353168	0.812055235298002	1.08786313463075	1.07966398863656	1.12003240999002	0.104658755570566	0.946074065228531	1.45285955414247	-1.38956933414134	-0.875281665914245
1.457	-0.22371596930507	0.813637076724841	1.08917341718551	1.08186317000243	1.1203769000181	0.105510827814826	0.947391297193645	1.45250643803668	-1.38921530241471	-0.87620703367773
1.458	-0.22354045570474	0.81521971579281	1.09048285051822	1.08406468501888	1.12071773996479	0.106364581753554	0.948709279582783	1.45214901333837	-1.38885400074311	-0.877134864665675
1.459	-0.223364360630273	0.816803118171439	1.09179141044588	1.08626852539925	1.1210549426058	0.107220024465679	0.950028008095676	1.45178727332335	-1.38848542511008	-0.878065164077329
1.46	-0.22318768124772	0.818387248778965	1.09309907266975	1.0884746829107	1.12138852089761	0.108077163237093	0.951347478452136	1.45142121180131	-1.38810957135315	-0.878997937119155
1.461	-0.22301041512565	0.819972071860205	1.09440581285272	1.0906831491525	1.12171848810396	0.108936005540704	0.952667686337875	1.45105082302968	-1.38772643511008	-0.879933189070751
1.462	-0.2228325605089	0.821557551092967	1.09571160674437	1.09289391551611	1.12204485792455	0.109796558914112	0.953988627400264	1.45067610159808	-1.38733601177282	-0.88087092550951
1.463	-0.222654116360678	0.823143649681383	1.09701643027033	1.09510697326077	1.12236764449693	0.110658830889471	0.955310297312836	1.45029704241133	-1.38693829654191	-0.881811152495352
1.464	-0.222475082233954	0.824730330403823	1.09832025953308	1.09732231356287	1.12268686231238	0.111522829056934	0.956632691877949	1.44991364079565	-1.38653328452358	-0.882753876513477
1.465	-0.222295458097716	0.826317555688118	1.09962307072037	1.09953992754632	1.12300252611593	0.112388561163513	0.957955807079418	1.44952589265045	-1.38612097088326	-0.88369910427423
1.466	-0.222115244213141	0.827905287665721	1.10092484000023	1.10175980635751	1.12331465083444	0.11325603512449	0.959279638990744	1.44913379451698	-1.38570135099221	-0.884646842617385
1.467	-0.221934441089449	0.829493488170721	1.10222554349531	1.1039819412081	1.12362325155152	0.114125258958157	0.960604183617718	1.44873734353727	-1.38527442036098	-0.885597098559199
1.468	-0.221753049459199	0.831082118782643	1.10352515727676	1.10620632323646	1.12392834353744	0.11499624074281	0.961929436789678	1.44833653740461	-1.38484017447989	-0.886549879313768
1.469	-0.221571070286098	0.832671140867607	1.10482365737127	1.1084329433068	1.1242299422806	0.115868988582379	0.963255394099594	1.44793137439367	-1.38439860887298	-0.887505192217586
1.47	-0.221388504793695	0.83426051558915	1.10612101989876	1.11066179199966	1.12452806341172	0.116743510524242	0.964582050860065	1.447521853428	-1.3839497193024	-0.888463044611561
1.471	-0.221205354331369	0.835850204018568	1.10741722128543	1.11289285972541	1.12482272259206	0.117619814481744	0.965909402064631	1.4471079740971	-1.38349350193064	-0.889423443678788
1.472	-0.221021620039848	0.837440167262918	1.10871223839727	1.11512613678371	1.12511393554146	0.11849790819928	0.967237442416185	1.44668973660998	-1.38302995342557	-0.890386396280278
1.473	-0.220837302543428	0.839030366442466	1.11000604857114	1.11736161337288	1.12540171818199	0.119377799260728	0.968566166432475	1.44626714170285	-1.38255907100889	-0.891351908951046
1.474	-0.220652401813316	0.840620762564214	1.11129862955082	1.11959927956463	1.12568608680588	0.120259495144824	0.969895568491471	1.44584019050502	-1.38208085249688	-0.892319988081989
1.475	-0.220466917177397	0.842211316413837	1.11258995935976	1.12183912525134	1.12596705821314	0.121143003281365	0.971225642798982	1.44540888437237	-1.38159529643242	-0.89329064008634
1.476	-0.220280847444529	0.843801988561083	1.11388001620959	1.124081140113	1.12624464966831	0.122028331074749	0.972556383347321	1.4449732247339	-1.38110240228787	-0.894263871402487
1.477	-0.220094191125178	0.84539273946132	1.11516877848881	1.12632531366253	1.12651887870556	0.122915485919794	0.973887783798916	1.44453321301457	-1.38060217070404	-0.895239688399932
1.478	-0.219906946675875	0.846983529581814	1.11645622485295	1.12857163541406	1.12678976310445	0.12380447522737	0.975219837328576	1.44408885067069	-1.38009460370865	-0.896218097331407
1.479	-0.219719112660768	0.848574319519299	1.11774233429965	1.13082009500703	1.12705732113564	0.124695306445439	0.976552536612492	1.44364013930101	-1.37957970480718	-0.89719910441129
1.48	-0.219530687791832	0.850165069998924	1.11902708608901	1.13307068205174	1.12732157176844	0.125587987066497	0.977885873979927	1.44318708072418	-1.37905747903022	-0.898182716004374
1.481	-0.219341670848453	0.851755741727169	1.12031045969275	1.13532338581157	1.12758253460862	0.126482524627824	0.979219841577394	1.4427296769744	-1.37852793307193	-0.899168938789294
1.482	-0.219152060498888	0.853346295275242	1.12159243488439	1.13757819498549	1.12784022969513	0.127378926697015	0.980554431485717	1.44226793028855	-1.37799107545001	-0.900157779756131
1.483	-0.218961855139716	0.854936691099863	1.12287299179913	1.13983509768566	1.12809467734036	0.128277200850537	0.981889635789804	1.44180184314118	-1.37744691656109	-0.901149246069202
1.484	-0.218771052907877	0.856526889664169	1.12415211093848	1.1420940815669	1.12834589803273	0.129177354729837	0.98322544655995	1.44133141829714	-1.37689546862314	-0.902143344951821
1.485	-0.218579651918978	0.858116851593517	1.12542977320235	1.14435513393977	1.12859391234986	0.130079396190184	0.984561855783034	1.44085665883106	-1.37633674557433	-0.903140083697311
1.486	-0.218387650591831	0.85970653775636	1.12670595990412	1.14661824174933	1.12883874088932	0.130983333349527	0.985898855306106	1.44037756807266	-1.375770762971	-0.904139469749848
1.487	-0.218195047847288	0.86129590923862	1.12798065274902	1.14888339147858	1.12908040429123	0.131889174483521	0.987236436752303	1.4398941494841	-1.37519753795642	-0.905141510740946
1.488	-0.218001843116795	0.862884927307906	1.1292538337997	1.15115056907512	1.12931892332442	0.132796927987965	0.988574591433888	1.43940640655362	-1.37461708934982	-0.90614621444236
1.489	-0.217808036237584	0.86447355332702	1.13052548538821	1.15341975998054	1.12955431892633	0.133706602444511	0.989913310359599	1.43891434276448	-1.37402943776382	-0.907153588663848
1.49	-0.21761362732379	0.866061748601164	1.13179559003532	1.15569094923113	1.12978661217815	0.134618206663699	0.991252584308084	1.43841796159642	-1.37343460570763	-0.908163641222425
1.491	-0.217418616674431	0.867649474347851	1.1330641304937	1.15796412150259	1.13001582426123	0.135531749697794	0.992592403900291	1.43791726651175	-1.37283261769036	-0.909176380041299
1.492	-0.217223004757456	0.869236691759204	1.13433108981301	1.16023926112632	1.13024197646128	0.136447240814871	0.993932759660701	1.43741226095867	-1.37222350023212	-0.910191813210452
1.493	-0.217026792257521	0.870823362040615	1.13559645127929	1.16251635216633	1.13046509022129	0.137364689456059	0.99527364201891	1.43690294841843	-1.37160728181827	-0.911209948914934
1.494	-0.21682998013088	0.872409446532049	1.13686019827149	1.16479537848105	1.13068518715957	0.138284105246549	0.996615041238093	1.4363893324398	-1.37098399292383	-0.912230795325645
1.495	-0.2166325695832	0.873994906835484	1.13812231412835	1.16707632367982	1.1309022890471	0.139205498038194	0.997956947340135	1.43587141663613	-1.3703536660091	-0.913254360536582
1.496	-0.216434561915162	0.875579704764488	1.13938278213819	1.16935917102941	1.13111641774683	0.140128877926249	0.999299350054519	1.43534920469128	-1.36971633547927	-0.914280652604962
1.497	-0.216235958296778	0.877163802224132	1.14064158569103	1.17164390344898	1.13132759510114	0.141054255217301	1.00064223879564	1.43482270037081	-1.36907203779275	-0.915309679672694
1.498	-0.216036759524886	0.878747161202181	1.14189870842351	1.17393050365219	1.13153584284572	0.141981640329829	1.00198560269217	1.43429190752229	-1.36842081159808	-0.91634145001108
1.499	-0.21583696575002	0.880329743876598	1.14315413425268	1.17621895436333	1.13174118261708	0.14291104364695	1.00332943065482	1.43375683013497	-1.36776269771457	-0.91737597193234
1.5	-0.215636576232884	0.881911512665472	1.14440784735026	1.17850923840417	1.13194363605795	0.143842475431076	1.0046737114307	1.43321747253569	-1.36709773909811	-0.918413253728633
1.501	-0.215435589277762	0.88349243009195	1.14565983212613	1.18080133842539	1.13214322494638	0.144775945819807	1.0060184335966	1.43267383963753	-1.36642598084899	-0.919453303715253
1.502	-0.215234002437947	0.885072458631342	1.14691007326928	1.1830952364691	1.13233997122948	0.145711464757006	1.00736358550697	1.43212593702864	-1.36574747019086	-0.920496130274126
1.503	-0.215031812863258	0.886651560692008	1.14815855581223	1.1853909138087	1.1325338969362	0.146649041881958	1.00870915527671	1.43157377084066	-1.3650622565274	-0.921541741876508
1.504	-0.214829017514614	0.888229698666602	1.14940526515453	1.18768835107074	1.13272502404932	0.147588686551815	1.01005513085913	1.43101734756126	-1.36437039156991	-0.92259014710729
1.505	-0.214625613136796	0.88980683503456	1.15065018701788	1.18998752835517	1.13291337444392	0.14853040797716	1.01140150013775	1.43045667392696	-1.36367192942856	-0.923641354609072
1.506	-0.214421596093897	0.891382932438875	1.15189330739139	1.19228842529967	1.1330989699296	0.149474215340617	1.01274825087505	1.42989175686073	-1.3629669267242	-0.924695372962769
1.507	-0.214216962230057	0.892957953591792	1.15313461255169	1.19459102116407	1.13328183231198	0.150420117852152	1.01409537055925	1.42932260339909	-1.36225544262885	-0.925752210669719
1.508	-0.214011706783034	0.894531861113746	1.15437408912013	1.19689529492033	1.13346198339638	0.151368124767831	1.01544284630093	1.42874922064921	-1.36153753870638	-0.926811876289568
1.509	-0.213805824204766	0.896104617450331	1.15561172407454	1.19920122534436	1.13363944495144	0.152318245423748	1.01679066479662	1.42817161577463	-1.36081327870161	-0.927874378629692
1.51	-0.213599307997044	0.897676184867398	1.15684750471807	1.20150879113763	1.133814238647	0.153270489291067	1.01813881235271	1.42758979593209	-1.36008272835639	-0.928939726881043
1.511	-0.213392150930995	0.899246525529468	1.15808141866152	1.20381797101221	1.13398638599052	0.154224866004039	1.0194872750139	1.42700376814034	-1.35934595521077	-0.930007930632365
1.512	-0.2131843456199	0.900815601552655	1.15931345384025	1.20612874368174	1.13415590829115	0.155181385299949	1.02083603873858	1.42641353914788	-1.3586030284607	-0.931078999746349
1.513	-0.212975885021515	0.902383374931358	1.1605435985111	1.20844108780751	1.13432282662351	0.1561400568967	1.02218508944658	1.42581911538155	-1.35785401886497	-0.932152944189487
1.514	-0.212766762635473	0.903949807478622	1.16177184118692	1.21075498197185	1.13448716176523	0.157100890435566	1.02353441293516	1.42522050297762	-1.35709899860194	-0.933229773923705
1.515	-0.212556972458936	0.905514860867866	1.1629981705658	1.21307040470773	1.13464893413012	0.158063895506846	1.02488399485376	1.42461770781249	-1.35633804114572	-0.934309498877057
1.516	-0.212346508784669	0.907078496700142	1.16422257548589	1.21538733454854	1.13480816375843	0.159029081695578	1.02623382073101	1.42401073549956	-1.35557122127494	-0.9353921289685
1.517	-0.212135365903975	0.908640676567096	1.16544504488315	1.21770575004754	1.13496487032984	0.159996458664818	1.02758387592067	1.42339959138537	-1.35479861514404	-0.936477674138488
1.518	-0.211923537914786	0.910201362069231	1.16666556776249	1.22002562976703	1.13511907314966	0.160966036226011	1.02893414548309	1.42278428049913	-1.35402030034561	-0.937566144350032
1.519	-0.211711018772093	0.911760514751095	1.16788413315013	1.22234695223001	1.13527079120902	0.161937824291297	1.03028461405519	1.4221648074555	-1.35323635597063	-0.938657549623086
1.52	-0.211497802419601	0.913318096046111	1.16910073002193	1.22466969581868	1.13542004328746	0.162911832765437	1.03163526579608	1.42154117650404	-1.35244686255437	-0.939751900101399
1.521	-0.211283882856744	0.914874067311222	1.17031534727927	1.22699383864747	1.13556684793573	0.163888071512831	1.0329860844477	1.42091339173924	-1.35165190190125	-0.940849206038928
1.522	-0.211069254188232	0.916428389921487	1.17152797380151	1.22931935839021	1.13571122335753	0.164866550428752	1.03433705338416	1.420281457209	-1.35085155697161	-0.941949477730396
1.523	-0.21085391065033	0.91798102531155	1.17273859852099	1.23164623207585	1.13585318729023	0.165847279537536	1.03568815564399	1.41964537689698	-1.35004591179461	-0.943052725474749
1.524	-0.210637846505022	0.919531934888733	1.17394721048219	1.23397443603086	1.13599275693946	0.166830269032701	1.03703937403177	1.4190051547904	-1.34923505131573	-0.944158959518956
1.525	-0.210421055752697	0.921081079984525	1.17515379892887	1.2363039460188	1.1361299490002	0.167815529244037	1.03839069122364	1.41836079506894	-1.34841906129863	-0.945268189926506
1.526	-0.210203531769343	0.922628421966991	1.1763583533963	1.23863473737389	1.13626477972963	0.168803070546618	1.03974208981255	1.41771230226098	-1.34759802832362	-0.94638042647357
1.527	-0.209985267107007	0.92417392233808	1.17756086376036	1.24096678498769	1.13639726498114	0.169792903249823	1.04109355235107	1.41705968122173	-1.34677203977037	-0.947495678693424
1.528	-0.209766253615767	0.925717542720732	1.17876132028992	1.24330006322119	1.13652742015311	0.170785037549823	1.04244506145437	1.41640293695536	-1.34594118373431	-0.94861395596448
1.529	-0.209546482739876	0.927259244814847	1.17995971368625	1.24563454591316	1.13665526007785	0.171779483561234	1.04379659990722	1.41574207447034	-1.3451055489186	-0.949735267442048
1.53	-0.209325945737705	0.928798990377505	1.18115603504407	1.2479702065437	1.13678079891823	0.172776251355094	1.04514815064835	1.41507709877718	-1.34426522452317	-0.950859621855346
1.531	-0.209104633760903	0.930336741274119	1.18235027578718	1.25030701846763	1.13690405017747	0.173775350931713	1.04649969663259	1.4144080148984	-1.34342030011153	-0.951987027343334
1.532	-0.208882537842131	0.931872459505395	1.18354242765994	1.25264495514906	1.13702502686582	0.174776792137643	1.04785122071596	1.41373482778078	-1.34257086542705	-0.95311749143231
1.533	-0.208659648820409	0.933406107093209	1.18473248273521	1.25498399031557	1.13714374172612	0.175780584633669	1.04920270568363	1.41305754226025	-1.34171701022082	-0.954251021127694
1.534	-0.208435957212067	0.934937645972172	1.18592043337937	1.25732409795492	1.13726020736708	0.176786737936545	1.05055413440761	1.41237616315243	-1.34085882422402	-0.955387622983862
1.535	-0.20821145307812	0.936467038006368	1.18710627220239	1.25966525226256	1.13737443624912	0.177795261427285	1.05190548994443	1.41169069532317	-1.3399963971873	-0.956527303062016
1.536	-0.207986125960641	0.937994245087831	1.1882899920423	1.26200742769763	1.13748644065225	0.178806164303075	1.05325675538447	1.41100114373158	-1.33912981878994	-0.957670066882907
1.537	-0.207759964918633	0.939519229243335	1.18947158599021	1.2643505990596	1.13759623275469	0.179819455523509	1.05460791358636	1.41030751350039	-1.3382591784974	-0.958815919522632
1.538	-0.207532958661232	0.941041952591551	1.19065104742877	1.26669474145327	1.13770382471772	0.180835143737963	1.05595894710732	1.4096098099509	-1.33738456559443	-0.959964865798486
1.539	-0.207305095812348	0.942562377174906	1.19182837008344	1.2690398302612	1.13780922862228	0.18185323724159	1.05730983834189	1.4089080385709	-1.33650606936477	-0.961116910392763
1.54	-0.207076365282107	0.944080464894396	1.19300354807615	1.27138584119112	1.13791245637396	0.182873744063232	1.05866056963136	1.40820220493673	-1.33562377919552	-0.96227205789342
1.541	-0.206846756501222	0.945596177563506	1.19417657592837	1.27373275022607	1.13801351978244	0.183896672102286	1.06001112329006	1.40749231465611	-1.3347377845058	-0.963430312787361
1.542	-0.206616259350666	0.947109477048327	1.19534744854726	1.27608053339087	1.13811243070543	0.184922029148284	1.0613614816188	1.40677837341684	-1.33384817452967	-0.964591679386127
1.543	-0.206384863973176	0.948620325506425	1.19651616126391	1.27842916647436	1.1382092010209	0.185949822798151	1.06271162687831	1.40606038707823	-1.33295503805354	-0.965756161736894
1.544	-0.206152560698842	0.950128685473307	1.19768270990304	1.2807786249133	1.13830384249987	0.186980060406415	1.064061541233	1.40533836169132	-1.33205846327802	-0.966923763611811
1.545	-0.205919340049225	0.951634519662203	1.19884709083435	1.2831288838932	1.13839636679964	0.188012749133007	1.06541120673035	1.40461230351278	-1.33115853784753	-0.968094488547678
1.546	-0.205685192683576	0.953137790814183	1.20000930092482	1.28547991852774	1.13848678557832	0.189047896004666	1.06676060532523	1.40388221909142	-1.33025534890615	-0.969268339861472
1.547	-0.205450109316912	0.954638461822371	1.20116933743441	1.28783170401103	1.13857511063038	0.190085507873972	1.06810971892281	1.40314811534939	-1.32934898309294	-0.970445320584459
1.548	-0.205214080733353	0.956136495949338	1.20232719802193	1.2901842157294	1.13866135398634	0.191125591315725	1.06945852941357	1.40240999964903	-1.3284395264683	-0.971625433311845
1.549	-0.204977097902694	0.957631856927658	1.2034828807868	1.29253742929677	1.13874552787729	0.192168152571183	1.07080701869265	1.40166787986819	-1.32752706436493	-0.972808680096759
1.55	-0.204739152092829	0.959124508918811	1.20463638419554	1.29489132048697	1.13882764460275	0.193213197560755	1.07215516869411	1.40092176433287	-1.32661168130617	-0.973995062512677
1.551	-0.204500234882214	0.960614416517655	1.2057877069428	1.29724586508603	1.1389077164963	0.194260731909452	1.07350296148113	1.4001716616182	-1.32569346111176	-0.975184581818779
1.552	-0.204260337996909	0.962101544861008	1.20693684785265	1.29960103875463	1.13898575599189	0.195310760937206	1.07485037935606	1.39941758045375	-1.32477248700623	-0.97637723902529
1.553	-0.204019452951881	0.96358585959531	1.2080838058842	1.30195681704396	1.13906177564738	0.196363289634388	1.07619740492366	1.39865952974378	-1.32384884157386	-0.97757303478903
1.554	-0.203777570692539	0.965067326720056	1.20922858020142	1.30431317557102	1.13913578809107	0.197418322621527	1.07754402112747	1.39789751855815	-1.32292260666589	-0.978771969307237
1.555	-0.203534681482532	0.966545912522854	1.21037117019338	1.3066700901693	1.1392078059316	0.198475864062279	1.07889021124286	1.39713155612921	-1.32199386331711	-0.97997404231823
1.556	-0.203290775026961	0.968021583573889	1.2115115753787	1.30902753695108	1.13927784165868	0.199535917563619	1.0802359587401	1.39636165197466	-1.32106269165815	-0.981179253143349
1.557	-0.203045840702517	0.969494306780489	1.21264979523329	1.31138549239934	1.13934590762301	0.200598486117107	1.08158124709072	1.39558781606968	-1.32012917087343	-0.982387600774879
1.558	-0.202799867792254	0.970964049506114	1.21378582907245	1.31374393343142	1.13941201615639	0.201663572099561	1.08292605968864	1.3948100588951	-1.3191933791692	-0.983599084038004
1.559	-0.202552845610312	0.972430779552315	1.21491967608579	1.31610283729256	1.13947617965779	0.202731177289847	1.08427037990451	1.39402839141205	-1.31825539373724	-0.984813701705795
1.56	-0.202304763489759	0.973894464995577	1.21605133545235	1.31846218141049	1.13953841047431	0.203801302861851	1.08561419117777	1.39324282508534	-1.31731529079857	-0.98603145247373
1.561	-0.202055610662582	0.975355074102929	1.2171808064221	1.32082194336634	1.13959872073958	0.204873949404915	1.08695747703847	1.39245337190005	-1.31637314564094	-0.987252334830354
1.562	-0.201805376087013	0.976812575350567	1.21830808839827	1.32318210086989	1.13965712238216	0.205949117035842	1.08830022098743	1.39166004436125	-1.31542903249493	-0.98847634692489
1.563	-0.201554048394188	0.978266937424957	1.21943318100354	1.32554263166467	1.1397136271621	0.207026805580528	1.08964240635269	1.39086285557729	-1.31448302436988	-0.989703486530459
1.564	-0.201301616026754	0.979718129194108	1.22055608403156	1.32790351349167	1.13976824655119	0.208107014724014	1.090984016288	1.39006181936684	-1.31353519305459	-0.990933751074945
1.565	-0.201048067460541	0.981166119711818	1.22167679742394	1.33026472416104	1.1398209916096	0.209189744101971	1.09232503382494	1.38925695023544	-1.312585609226	-0.992167137688616
1.566	-0.200793391512233	0.982610878310191	1.22279532142589	1.33262624163553	1.13987187303708	0.210274993372541	1.09366544186012	1.3884482632685	-1.3116343425675	-0.993403643271948
1.567	-0.200537577728684	0.984052374741947	1.22391165668353	1.334988044039	1.13992090134642	0.211362762255803	1.09500522312643	1.38763577411175	-1.31068146186138	-0.994643264514729
1.568	-0.200280616568317	0.985490579297245	1.22502580409957	1.33735010961054	1.13996808700748	0.21245305056504	1.09634436012972	1.38681949905417	-1.3097270349342	-0.995885997850518
1.569	-0.200022499211292	0.986925462867067	1.22613776467578	1.33971241675568	1.14001344045369	0.213545858225781	1.09768283501993	1.38599945510942	-1.30877112849661	-0.997131839421862
1.57	-0.199763217277908	0.988356996895997	1.22724753951295	1.34207494424798	1.14005697201178	0.214641185280578	1.09902062954199	1.38517566006679	-1.30781380810499	-0.998380785070039
1.571	-0.199502762680214	0.9897851532997	1.22835512986693	1.34443767138943	1.14009869183495	0.215739031947016	1.10035772516543	1.38434813251612	-1.30685513824511	-0.999632830347627
1.572	-0.199241127553862	0.991209904543725	1.22946053713017	1.34680057797208	1.14013860983541	0.216839398663482	1.10169410324601	1.38351689178451	-1.30589518231787	-1.00088797051513
1.573	-0.198978304238284	0.992631223805297	1.23056376277371	1.34916364414085	1.14017673572756	0.217942286065229	1.10302974504873	1.38268195777616	-1.30493400251292	-1.00214620049492
1.574	-0.198714285291403	0.994049085020923	1.23166480839063	1.35152685033551	1.14021307922627	0.219047694951016	1.10436463172325	1.38184335080907	-1.30397165976942	-1.0034075148666
1.575	-0.198449063482998	0.995463462890619	1.23276367581818	1.3538901773024	1.14024765019474	0.22015562621456	1.10569874441924	1.38100109150186	-1.30300821385896	-1.00467190792609
1.576	-0.198182631743519	0.996874332945676	1.23386036716465	1.35625360605789	1.14028045858808	0.221266080737219	1.1070320644786	1.38015520071065	-1.30204372344118	-1.00593937376538
1.577	-0.197914983055996	0.998281671611724	1.23495488470814	1.35861711781686	1.1403115142416	0.222379059347268	1.10836457350107	1.37930569953207	-1.30107824599905	-1.00720990636266
1.578	-0.197646110281645	0.999685456193903	1.23604723083672	1.36098069400776	1.14034082663542	0.223494562863546	1.10969625326959	1.37845260938181	-1.30011183773897	-1.00848349965183
1.579	-0.197376005910439	1.00108566474427	1.23713740811776	1.36334431636341	1.14036840480081	0.224612592121687	1.11102708566235	1.37759595208648	-1.29914455358378	-1.00976014752781
1.58	-0.197104661830296	1.00248227585246	1.23822541937691	1.36570796688423	1.1403942574401	0.225733147870361	1.11235705263756	1.37673574991317	-1.29817644723135	-1.01103984379975
1.581	-0.19683206934351	1.00387526852875	1.23931126764756	1.36807162764126	1.14041839309087	0.226856230555057	1.11368613633364	1.37587202560279	-1.29720757125795	-1.01232258218392
1.582	-0.196558219470348	1.00526462222005	1.24039495602455	1.37043528065385	1.14044082018385	0.227981840172865	1.11501431922262	1.37500480250596	-1.29623797730032	-1.01360835635733
1.583	-0.196283103284352	1.00665031685603	1.24147648757498	1.37279890789011	1.14046154702387	0.229109976273693	1.11634158418526	1.37413410475168	-1.2952677161385	-1.01489715993999
1.584	-0.196006712066685	1.00803233287955	1.24255586536524	1.3751624912422	1.14048058170471	0.230240637993564	1.11766791449093	1.37325995731799	-1.29429683755181	-1.01618898634876
1.585	-0.195729037319465	1.00941065121661	1.24363309257132	1.37752601246196	1.14049793200834	0.23137382408006	1.11899329375311	1.37238238597055	-1.29332539017543	-1.01748382864704
1.586	-0.195450070746947	1.0107852532058	1.24470817259062	1.37988945313622	1.14051360541184	0.232509532957027	1.12031770588577	1.37150141712096	-1.29235342147157	-1.01878167949052
1.587	-0.195169804189331	1.01215612060044	1.245781109037	1.38225279472245	1.14052760917489	0.233647762786041	1.12164113501285	1.37061707771172	-1.29138097763787	-1.02008253116052
1.588	-0.194888229491785	1.01352323562592	1.24685190565638	1.38461601856047	1.14053995038989	0.234788511489088	1.12296356529301	1.3697293951873	-1.29040810343823	-1.02138637563654
1.589	-0.194605338368192	1.0148865810307	1.24792056629869	1.38697910583487	1.14055063593825	0.235931776790957	1.12428498072777	1.36883839748292	-1.28943484214007	-1.02269320460865
1.59	-0.194321122275621	1.01624614015779	1.24898709490445	1.38934203763992	1.14055967236329	0.237077556283129	1.12560536507212	1.3679441129467	-1.28846123565773	-1.02400300938444
1.591	-0.19403557232563	1.01760189697066	1.25005149543222	1.3917047952228	1.14056706573855	0.238225847507382	1.12692470190448	1.36704657023988	-1.28748732483797	-1.02531578080379
1.592	-0.193748679403718	1.01895383595228	1.25111377183592	1.39406736025835	1.14057282158084	0.239376648043926	1.12824297480962	1.3661457983578	-1.2865131496745	-1.02663150926703
1.593	-0.193460434531044	1.02030194193397	1.25217392816369	1.396429714953	1.14057694484473	0.240529955494084	1.12956016751018	1.36524182677737	-1.28553874926735	-1.02795018483869
1.594	-0.193170829148342	1.02164619995098	1.25323196865883	1.39879184192143	1.14057944005257	0.241685767424983	1.13087626383039	1.36433468555343	-1.28456416161321	-1.02927179735302
1.595	-0.192879855105748	1.02298659522124	1.25428789775931	1.40115372399242	1.14058031145076	0.2428440813811	1.13219124762956	1.36342440522471	-1.28358942346665	-1.03059633652108
1.596	-0.192587504525498	1.024323113192	1.25534172005238	1.40351534412448	1.14057956302092	0.244004894902354	1.13350510282813	1.36251101660037	-1.28261457034245	-1.0319237919927
1.597	-0.192293769709492	1.02565573950049	1.25639344022517	1.40587668546266	1.14057719837667	0.245168205600846	1.13481781339112	1.36159455067482	-1.2816396365328	-1.03325415331128
1.598	-0.191998643057648	1.0269844599167	1.25744306300291	1.4082377314293	1.14057322069032	0.246334011318403	1.13612936318281	1.36067503876395	-1.2806646550473	-1.03458740989812
1.599	-0.191702116966546	1.02830926035702	1.25849059314076	1.41059846568028	1.14056763270839	0.247502310191478	1.13743973582008	1.35975251266227	-1.27968965751756	-1.0359235511807
1.6	-0.191404183738143	1.02963012691436	1.2595360354568	1.41295887189539	1.14056043684712	0.248673100559748	1.13874891464818	1.35882700466821	-1.27871467420773	-1.03726256670534
1.601	-0.191104835551542	1.0309470459182	1.26057939479826	1.41531893350765	1.14055163533643	0.249846380864301	1.14005688285034	1.3578985475457	-1.27773973417364	-1.03860444608295
1.602	-0.190804064571128	1.03226000400349	1.26162067593365	1.41767863344983	1.14054123029848	0.251022149643972	1.1413636235918	1.35696717449042	-1.2767648653438	-1.0399491788324
1.603	-0.190501863100358	1.0335689881236	1.2626598834896	1.42003795400965	1.14052922366703	0.252200405590117	1.14266912010657	1.35603291909239	-1.27579009441672	-1.04129675422286
1.604	-0.190198223594683	1.03487398558882	1.26369702202154	1.42239687683825	1.14051561701628	0.253381147605378	1.14397335578835	1.35509581533004	-1.27481544685091	-1.04264716118913
1.605	-0.189893138484253	1.03617498413487	1.26473209612556	1.42475538305422	1.14050041140076	0.254564374803547	1.14527631429509	1.35415589757485	-1.27384094707466	-1.04400038838848
1.606	-0.189586599876805	1.03747197189957	1.26576511046594	1.42711345338533	1.14048360727112	0.255750086393633	1.1465779795395	1.35321320054347	-1.27286661865264	-1.04535642431893
1.607	-0.189278599297534	1.03876493734748	1.26679606976966	1.42947106822523	1.14046520456711	0.256938281533172	1.14787833557506	1.35226775928934	-1.27189248428882	-1.04671525734644
1.608	-0.188969127588594	1.04005386923014	1.26782497886843	1.43182820750399	1.14044520293861	0.258128959273932	1.14917736651869	1.35131960924181	-1.27091856580082	-1.04807687563031
1.609	-0.188658174923258	1.04133875658631	1.26885184277051	1.43418485052545	1.14042360186595	0.259322118604422	1.15047505654933	1.3503687861201	-1.2699448840307	-1.04944126700458
1.61	-0.188345730860704	1.04261958881138	1.26987666673767	1.43654097593616	1.14040040059678	0.260517758504938	1.15177138995139	1.34941532572907	-1.26897145859966	-1.05080841889189
1.611	-0.18803178448064	1.04389635576255	1.27089945630952	1.4388965617672	1.14037559797798	0.261715877954888	1.15306635121271	1.3484592638308	-1.26799830768332	-1.05217831834923
1.612	-0.187716324570173	1.04516904785543	1.27192021725171	1.44125158552105	1.14034919231758	0.262916475901367	1.15435992511026	1.34750063617519	-1.26702544798616	-1.05355095217804
1.613	-0.187399339659012	1.04643765617911	1.27293895550491	1.44360602434566	1.14032118142249	0.264119551177612	1.15565209667896	1.34653947858637	-1.26605289482982	-1.05492630689
1.614	-0.187080817869595	1.04770217248084	1.2739556771293	1.44595985521756	1.14029156276355	0.26532510236338	1.15694285116488	1.34557582702252	-1.26508066224696	-1.05630436850726
1.615	-0.186760746757103	1.04896258893819	1.27497038817119	1.44831305504485	1.14026033360194	0.266533127662463	1.15823217407247	1.34460971764303	-1.26410876303158	-1.05768512242691
1.616	-0.186439113174183	1.05021889796184	1.27598309447266	1.45066560064797	1.14022749101717	0.267743624878826	1.15952005116385	1.34364118684508	-1.26313720866206	-1.05906855347822
1.617	-0.186115903193803	1.05147109207198	1.27699380156007	1.45301746862925	1.14019303185698	0.268956591456583	1.16080646830635	1.34267027121105	-1.26216600917435	-1.06045464604764
1.618	-0.185791102214361	1.05271916372528	1.27800251469398	1.45536863528388	1.14015695265833	0.270172024479243	1.16209141128592	1.34169700749418	-1.26119517311313	-1.06184338417769
1.619	-0.185464695230357	1.05396310522174	1.27900923896538	1.4577190766045	1.14011924958889	0.271389920668342	1.16337486570513	1.340721432731	-1.26022470746845	-1.06323475167552
1.62	-0.185136667193174	1.05520290875878	1.28001397931674	1.46006876821044	1.14007991845879	0.272610276479111	1.1646568169695	1.33974358432784	-1.25925461756192	-1.06462873219594
1.621	-0.184807003397366	1.05643856653037	1.28101674052202	1.46241768514537	1.14003895485846	0.273833088211518	1.16593725033582	1.338763500013	-1.25828490703179	-1.06602530918367
1.622	-0.184475689765471	1.0576700707973	1.28201752718275	1.46476580167928	1.13999635436512	0.275058351990351	1.16721615102964	1.3377812177724	-1.25731557796663	-1.06742446570053
1.623	-0.184142712897062	1.0588974138557	1.2830163437275	1.46711309122197	1.13995211267759	0.276286063632116	1.16849350440567	1.33679677588975	-1.256346631067	-1.06882618437856
1.624	-0.183808059856672	1.0601205879636	1.2840131944299	1.46945952635661	1.13990622559209	0.277516218620352	1.16976929603995	1.33581021302038	-1.25537806572125	-1.07023044753439
1.625	-0.183471717890027	1.06133958534116	1.2850080834918	1.47180507897051	1.13985868881102	0.278748812291168	1.17104351171423	1.33482156814146	-1.25440988003183	-1.0716372371505
1.626	-0.183133674279087	1.06255439818301	1.28600101517788	1.47414972041082	1.1398094977636	0.279983840024398	1.17231613741372	1.33383088039559	-1.2534420708984	-1.07304653467479
1.627	-0.182793916317771	1.06376501861811	1.2869919939244	1.47649342154357	1.13975864765594	0.281221297329778	1.1735871594085	1.33283818904361	-1.25247463411467	-1.07445832088274
1.628	-0.182452431361194	1.06497143864698	1.28798102432501	1.47883615275339	1.13970613368954	0.282461179947527	1.17485656434311	1.33184353359386	-1.25150756434372	-1.07587257588584
1.629	-0.18210920696731	1.06617365012225	1.28896811099649	1.48117788399958	1.13965195125186	0.283703483968517	1.176124339259	1.33084695389591	-1.25054085502906	-1.07728927918777
1.63	-0.181764231009013	1.0673716448627	1.28995325849055	1.48351858483944	1.13959609596335	0.28494820585207	1.17739047157158	1.32984849005625	-1.24957449837017	-1.07870840971984
1.631	-0.181417491640602	1.06856541479686	1.29093647138255	1.48585822436592	1.13953856353994	0.286195342325418	1.17865494907603	1.32884818228802	-1.24860848529792	-1.08012994581879
1.632	-0.181068977205701	1.06975495192595	1.29191775441804	1.48819677117034	1.13947934959714	0.287444890235489	1.17991775998713	1.32784607086344	-1.2476428054069	-1.08155386513852
1.633	-0.180718676171574	1.07094024818459	1.29289711256966	1.49053419334952	1.1394184496559	0.288696846400136	1.18117889297107	1.32684219619009	-1.2466774469223	-1.08298014461686
1.634	-0.180366577004203	1.07212129538022	1.29387455105888	1.4928704585429	1.13935585938287	0.289951207480195	1.18243833715361	1.32583659887896	-1.245712396688	-1.08440876052048
1.635	-0.180012667912275	1.07329808523986	1.2948500753766	1.49520553397679	1.13929157480144	0.291207969886323	1.1836960820951	1.32482931966495	-1.24474764014815	-1.08583968841863
1.636	-0.179656936632849	1.07447060954576	1.29582369125467	1.49753938646171	1.13922559230129	0.292467129718831	1.18495211776348	1.32382039922204	-1.2437831613501	-1.08727290313982
1.637	-0.179299370440888	1.07563886026035	1.29679540463535	1.49987198238841	1.13915790852845	0.293728682780658	1.18620643453444	1.32280987806377	-1.24281894296793	-1.08870837884169
1.638	-0.17893995631444	1.07680282958315	1.29776522169392	1.50220328768421	1.13908852030732	0.294992624721187	1.18745902319334	1.321797796551	-1.24185496638268	-1.09014608908911
1.639	-0.178578681146614	1.07796251001253	1.29873314885991	1.50453326765131	1.1390174246581	0.296258951182127	1.18870987495951	1.32078419486466	-1.24089121184767	-1.09158600681844
1.64	-0.178215531932497	1.07911789439663	1.29969919283758	1.50686188685202	1.1389446188739	0.297527657778545	1.18995898153213	1.31976911295145	-1.23992765861053	-1.09302810427291
1.641	-0.177850495844655	1.08026897591818	1.30066336067081	1.50918910911828	1.13887010057316	0.298798740002898	1.19120633505764	1.31875259053989	-1.23896428487859	-1.09447235306603
1.642	-0.177483560199404	1.08141574800936	1.30162565973779	1.51151489751193	1.13879386765298	0.300072193194249	1.19245192797822	1.3177346672225	-1.23800106779133	-1.09591872429573
1.643	-0.177114712358145	1.08255820423925	1.30258609761844	1.51383921422856	1.13871591814188	0.301348012575447	1.19369575285607	1.31671538253374	-1.23703798352069	-1.09736718847902
1.644	-0.176743939587727	1.08369633836162	1.3035446819962	1.51616202058836	1.1386362500508	0.30262619331478	1.19493780231578	1.31569477592023	-1.23607500730008	-1.09881771531573
1.645	-0.176371228924852	1.0848301445562	1.30450142062637	1.51848327708857	1.13855486135128	0.303906730536603	1.19617806908642	1.31467288662539	-1.23511211331778	-1.10027027347989
1.646	-0.175996567128717	1.0859596175447	1.3054563212372	1.52080294344795	1.13847175008387	0.305189619225855	1.197416545984	1.31364975366389	-1.23414927472364	-1.1017248305805
1.647	-0.175619940818467	1.08708475250686	1.30640939141507	1.52312097864903	1.13838691450816	0.306474854139852	1.19865322585903	1.31262541590502	-1.23318646384278	-1.10318135329437
1.648	-0.175241336751914	1.08820554506859	1.30736063862477	1.52543734094709	1.13830035325774	0.307762429852569	1.19988810163622	1.31159991212901	-1.23222365239696	-1.10463980745316
1.649	-0.174860742104713	1.08932199138462	1.30831007034289	1.52775198793971	1.13821206545579	0.309052340831394	1.20112116643569	1.31057328096317	-1.23126081160462	-1.10610015791175
1.65	-0.174478144710832	1.09043408818869	1.30925769416625	1.53006487680902	1.13812205071842	0.310344581392798	1.20235241367643	1.30954556070999	-1.23029791223017	-1.10756236838898
1.651	-0.17409353323018	1.09154183282818	1.31020351781519	1.5323759645212	1.13803030902611	0.311639145550122	1.20358183704575	1.30851678921778	-1.22933492467582	-1.10902640149421
1.652	-0.173706897170126	1.09264522322309	1.31114754909505	1.53468520781206	1.13793684056932	0.312936026899819	1.20480943038596	1.30748700389378	-1.22837181908061	-1.11049221887849
1.653	-0.173318226789931	1.09374425773159	1.31208979587448	1.53699256312245	1.1378416457688	0.314235218707503	1.20603518768446	1.306456241745	-1.22740856530657	-1.11195978135796
1.654	-0.172927512977402	1.09483893509578	1.31303026604039	1.53929798662357	1.13774472543284	0.315536714168035	1.20725910311638	1.30542453932799	-1.22644513285406	-1.11342904894293
1.655	-0.172534747140585	1.09592925449994	1.31396896741284	1.54160143426803	1.13764608081762	0.316840506548168	1.20848117100891	1.3043919327047	-1.2254814908401	-1.11489998082306
1.656	-0.172139921148637	1.09701521565929	1.31490590765983	1.5439028617744	1.1375457136344	0.318146589101928	1.2097013858273	1.30335845752493	-1.2245176079908	-1.11637253537416
1.657	-0.171743027348733	1.09809681887491	1.31584109425675	1.54620222459439	1.1374436261293	0.319454955044083	1.21091974225841	1.3023241491588	-1.22355345257104	-1.11784667020387
1.658	-0.171344058637225	1.09917406496115	1.31677453448659	1.54849947789171	1.1373398210803	0.320765597664923	1.21213623530248	1.30128904280453	-1.22258899234287	-1.11932234225518
1.659	-0.17094300853283	1.1002469551286	1.31770623547165	1.55079457639999	1.13723430163862	0.32207851036217	1.21335086031896	1.30025317359406	-1.22162419462364	-1.12079950793372
1.66	-0.170539871127708	1.10131549094293	1.3186362042225	1.5530874741574	1.13712707123253	0.323393686596193	1.21456361306947	1.29921657667887	-1.22065902634487	-1.12227812314655
1.661	-0.170134640827893	1.10237967431536	1.31956444768305	1.55537812427352	1.13701813366768	0.324711119921097	1.2157744897526	1.29817928724201	-1.21969345407602	-1.12375814320338
1.662	-0.16972731201375	1.10343950758015	1.32049097275616	1.55766647880204	1.1369074932534	0.326030804035976	1.2169834869708	1.29714134042734	-1.21872744407702	-1.12523952260701
1.663	-0.169317878835296	1.10449499368223	1.32141578627144	1.55995248871336	1.13679515473045	0.327352732748913	1.21819060168668	1.29610277125085	-1.2177609623303	-1.12672221483289
1.664	-0.168906335210627	1.10554613628423	1.32233889498675	1.5622361038694	1.13668112306392	0.328676899888078	1.21939583122188	1.29506361454815	-1.21679397455123	-1.12820617230129
1.665	-0.168492674954876	1.10659293973975	1.32326030571889	1.5645172729116	1.13656540330853	0.330003299214029	1.22059917323302	1.29402390499916	-1.2158264461983	-1.12969134657125
1.666	-0.168076891988883	1.10763540905778	1.3241800255204	1.56679594315374	1.13644800060546	0.331331924350208	1.22180062565287	1.29298367723761	-1.21485834239924	-1.13117768849375
1.667	-0.167658980586224	1.10867354991633	1.32509806180488	1.56907206060837	1.13632892032511	0.332662768730035	1.22300018664048	1.29194296588835	-1.21388962792089	-1.13266514816973
1.668	-0.167238935506894	1.10970736870265	1.32601442232812	1.57134557015064	1.13620816826659	0.333995825489736	1.22419785452488	1.29090180543564	-1.21292026728092	-1.13415367485573
1.669	-0.16681675191676	1.11073687248176	1.32692911501727	1.57361641576302	1.13608575069071	0.335331087311087	1.22539362770209	1.28986023008848	-1.21195022476701	-1.13564321692922
1.67	-0.166392425190782	1.11176206889754	1.32784214787611	1.57588454080058	1.13596167420458	0.336668546384207	1.22658750451796	1.28881827376671	-1.21097946435088	-1.13713372191226
1.671	-0.165965950721218	1.1127829662174	1.32875352910725	1.57814988815178	1.13583594566918	0.338008194539333	1.22777948322987	1.28777597014319	-1.21000794969578	-1.13862513658944
1.672	-0.165537323777277	1.11379957350262	1.32966326724784	1.58041240021145	1.13570857211635	0.339350023412006	1.22896956205998	1.28673335269761	-1.20903564425693	-1.14011740717048
1.673	-0.165106539456862	1.1148119006963	1.33057137119481	1.58267201880592	1.1355795606592	0.340694024567992	1.23015773921682	1.28569045476994	-1.20806251144716	-1.14161047936597
1.674	-0.164673592779061	1.11581995863712	1.33147785021577	1.58492868521249	1.13544891849949	0.342040189546215	1.23134401280581	1.28464730957284	-1.20708851479563	-1.14310429835963
1.675	-0.164238478934062	1.11682375896654	1.33238271389796	1.58718234019869	1.13531665304798	0.343388509780763	1.23252838072806	1.28360395012643	-1.20611361796438	-1.14459880875658
1.676	-0.163801193591081	1.11782331392498	1.33328597194454	1.58943292406077	1.13518277202049	0.344738976549155	1.23371084067491	1.28256040911971	-1.20513778464534	-1.14609395455278
1.677	-0.16336173309154	1.11881863628154	1.33418763391943	1.59168037676998	1.13504728339452	0.346091581119588	1.23489139020352	1.28151671879436	-1.20416097849397	-1.14758967916244
1.678	-0.162920094432415	1.11980973937494	1.33508770912086	1.59392463809778	1.13491019531284	0.347446314957202	1.2360700268231	1.28047291091858	-1.20318316319144	-1.14908592554519
1.679	-0.162476275070943	1.12079663706028	1.33598620666785	1.59616564747306	1.13477151604732	0.348803169804268	1.23724674805004	1.27942901681689	-1.20220430253638	-1.15058263634856
1.68	-0.162030272684269	1.12177934363813	1.33688313568237	1.59840334364356	1.13463125397224	0.350162137719374	1.23842155144078	1.2783850674512	-1.20122436049515	-1.15207975393793
1.681	-0.161582085017592	1.12275787382491	1.33777850537769	1.60063766440683	1.13448941753947	0.351523211093384	1.23959443463111	1.27734109352349	-1.20024330126061	-1.15357722037266
1.682	-0.161131709847671	1.12373224273503	1.33867232501027	1.60286854658429	1.13434601534816	0.352886382539339	1.24076539541002	1.27629712549306	-1.19926108929778	-1.15507497742743
1.683	-0.160679145002907	1.1247024659485	1.3395646037408	1.60509592623596	1.13420105630554	0.354251644764341	1.24193443180774	1.27525319346223	-1.19827768934021	-1.15657296659995
1.684	-0.160224388364501	1.12566855964864	1.34045535051042	1.60731973890634	1.13405454971611	0.355618990597147	1.24310154214438	1.27420932701308	-1.19729306633048	-1.15807112909244
1.685	-0.159767437838547	1.12663054075891	1.34134457405356	1.60953991973271	1.13390650510427	0.356988413137749	1.24426672503856	1.27316555516155	-1.19630718536303	-1.15956940585034
1.686	-0.15930829136872	1.12758842699912	1.34223228296514	1.61175640347983	1.13375693184821	0.358359905863183	1.24542997941722	1.27212190647341	-1.19532001175669	-1.16106773761107
1.687	-0.15884694696635	1.1285422367445	1.34311848567038	1.61396912456734	1.13360583898339	0.359733462600132	1.24659130453972	1.27107840918072	-1.19433151121969	-1.16256606489511
1.688	-0.158383402677293	1.12949198886407	1.34400319030319	1.6161780170755	1.13345323533018	0.361109077428018	1.24775069997122	1.27003509115534	-1.19334164998701	-1.16406432802777
1.689	-0.1579176565357	1.13043770277693	1.34488640460193	1.61838301478348	1.13329912970562	0.362486744604855	1.24890816545687	1.26899197981256	-1.19235039488085	-1.16556246726932
1.69	-0.157449706549705	1.13137939857486	1.34576813590078	1.62058405129943	1.13314353096114	0.363866458505476	1.25006370080145	1.26794910212512	-1.19135771325818	-1.16706042299671
1.691	-0.156979550731344	1.13231709705534	1.34664839116129	1.62278106022318	1.13298644785563	0.365248213521628	1.25121730585193	1.26690648475026	-1.19036357285979	-1.1685581358519
1.692	-0.156507187201942	1.13325081970825	1.34752717697048	1.6249739752274	1.13282788888645	0.366632003940708	1.25236898052451	1.26586415410998	-1.18936794162633	-1.17005554681282
1.693	-0.15603261428151	1.13418058862546	1.34840449955318	1.62716273004021	1.13266786211899	0.368017823880229	1.25351872480227	1.26482213634955	-1.18837078761653	-1.17155259718303
1.694	-0.155555830464869	1.1351064263035	1.34928036483359	1.62934725838122	1.13250637509369	0.3694056673593	1.25466653873173	1.26378045723193	-1.18737207906889	-1.17304922857631
1.695	-0.155076834314283	1.13602835542158	1.35015477848052	1.63152749386189	1.13234343489689	0.37079552845021	1.25581242247034	1.26273914203516	-1.18637178445666	-1.17454538300099
1.696	-0.154595624317214	1.13694639874666	1.35102774591479	1.63370336991164	1.13217904829435	0.372187401311022	1.2569563763277	1.26169821547611	-1.18536987253003	-1.17604100304893
1.697	-0.154112198722283	1.13786057924945	1.35189927229969	1.63587481978651	1.13201322180861	0.373581280098587	1.25809840074779	1.26065770166598	-1.18436631241624	-1.17753603211992
1.698	-0.153626555325852	1.13877092026477	1.35276936249256	1.63804177650984	1.13184596171272	0.374977158955892	1.25923849630355	1.2596176240987	-1.18336107368505	-1.17903041460513
1.699	-0.15313869123898	1.13967744555423	1.35363802103255	1.6402041725821	1.13167727398294	0.376375032083331	1.26037666374013	1.25857800567743	-1.18235412634441	-1.18052409598208
1.7	-0.152648602795914	1.14058017930426	1.35450525229056	1.64236193964582	1.13150716436396	0.37777489375751	1.26151290399511	1.25753886878237	-1.18134544082383	-1.1820170228624
1.701	-0.152156285709364	1.14147914602768	1.35537106066351	1.64451500844901	1.13133563855582	0.379176738232087	1.26264721811492	1.25650023537813	-1.18033498799561	-1.18350914308375
1.702	-0.151661735415963	1.14237437045822	1.35623545060507	1.64666330911814	1.13116270231763	0.380580559619905	1.2637796070998	1.25546212714852	-1.17932273932622	-1.18500040588685
1.703	-0.151164947477606	1.14326587757954	1.3570984264888	1.64880677150213	1.1309883613942	0.381986351908803	1.26491007182048	1.2544245655727	-1.1783086670788	-1.18649076207263
1.704	-0.15066591783907	1.14415369266834	1.35795999239251	1.65094532544011	1.1308126213471	0.383394109064979	1.26603861306972	1.25338757187757	-1.17729274432572	-1.18798016398277
1.705	-0.150164642748093	1.14503784131935	1.35882015196977	1.65307890089779	1.13063548738004	0.384803825114861	1.26716523168252	1.25235116697239	-1.17627494480667	-1.18946856539889
1.706	-0.149661118405415	1.14591834949758	1.35967890856177	1.65520742799047	1.13045696422322	0.386215494185141	1.26828992863576	1.25131537144702	-1.17525524288026	-1.19095592159765
1.707	-0.149155340675814	1.14679524345231	1.36053626537716	1.65733083697718	1.13027705612137	0.387629110482384	1.26941270508472	1.25028020553292	-1.17423361355508	-1.19244218959087
1.708	-0.148647305040133	1.14766854952196	1.36139222546992	1.65944905823451	1.13009576689053	0.389044668244983	1.27053356238205	1.24924568897916	-1.17321003246608	-1.19392732840748
1.709	-0.148137006697595	1.14853829406632	1.36224679161865	1.66156202217515	1.12991309995976	0.390462161751738	1.27165250208608	1.24821184096959	-1.17218447591029	-1.19541129925987
1.71	-0.147624440700069	1.14940450347132	1.36309996637093	1.66366965922217	1.12972905841053	0.391881585418222	1.27276952586408	1.24717868010625	-1.17115692095559	-1.19689406558208
1.711	-0.147109602058058	1.15026720406516	1.36395175217432	1.66577189992701	1.12954364507002	0.39330293393122	1.27388463534286	1.24614622431952	-1.17012734541632	-1.19837559307736
1.712	-0.146592485844557	1.15112642199688	1.36480215137875	1.66786867509387	1.12935686258641	0.394726202317371	1.27499783209024	1.24511449072916	-1.16909572775233	-1.19985584978403
1.713	-0.146073087343945	1.15198218314324	1.36565116613597	1.66995991582626	1.12916871342177	0.396151385871556	1.27610911773553	1.24408349566849	-1.16806204706938	-1.20133480612446
1.714	-0.145551402139936	1.15283451308862	1.36649879833681	1.67204555356559	1.12897919984242	0.397578480015102	1.27721849408121	1.24305325488767	-1.16702628317108	-1.20281243506082
1.715	-0.145027425991614	1.15368343721179	1.36734504967192	1.67412552014968	1.12878832397083	0.39900748023283	1.27832596314142	1.24202378366181	-1.16598841658513	-1.20428871233918
1.716	-0.144501154585371	1.15452898077035	1.36818992174666	1.67619974785385	1.12859608784237	0.40043838211109	1.27943152717405	1.24099509670124	-1.16494842855682	-1.20576361662362
1.717	-0.14397258344153	1.15537116893243	1.36903341609142	1.67826816939898	1.12840249336976	0.401871181382947	1.28053518870988	1.23996720807772	-1.16390630101631	-1.20723712952454
1.718	-0.143441708074364	1.15621002677379	1.36987553405191	1.68033071793857	1.12820754224348	0.403305873915782	1.2816369504725	1.23894013126372	-1.16286201656809	-1.20870923564496
1.719	-0.142908524206641	1.15704557920228	1.37071627671025	1.68238732693812	1.1280112358853	0.404742455695269	1.28273681521087	1.23791387919241	-1.16181555849624	-1.21017992268825
1.72	-0.142373027867352	1.15787785087866	1.37155564489198	1.68443792989162	1.12781357544133	0.406180922892591	1.28383478562722	1.23688846428206	-1.16076691073621	-1.21164918165186
1.721	-0.141835215451047	1.15870686616306	1.3723936391551	1.6864824600631	1.12761456171846	0.40762127190146	1.28493086444685	1.23586389841092	-1.1597160578699	-1.2131170070398
1.722	-0.141295083836761	1.15953264903833	1.3732302597983	1.68852085044277	1.12741419503248	0.409063499246487	1.28602505447379	1.23484019287488	-1.15866298517988	-1.21458339696218
1.723	-0.14075263046418	1.16035522312624	1.37406550694953	1.69055303390188	1.12721247509296	0.410507601526071	1.28711735855969	1.23381735842038	-1.15760767866412	-1.21604835308767
1.724	-0.140207853246577	1.16117461178402	1.37489938060453	1.69257894345246	1.12700940106071	0.411953575425371	1.28820777953365	1.23279540535726	-1.15655012498255	-1.21751188049
1.725	-0.139660750323398	1.16199083807473	1.37573188056998	1.69459851246962	1.12680497166875	0.413401417666334	1.28929632010624	1.23177434361812	-1.15549031139845	-1.21897398751575
1.726	-0.139111319699688	1.16280392463501	1.37656300642707	1.69661167476703	1.12659918526603	0.414851124954112	1.29038298283332	1.2307541826751	-1.15442822568515	-1.22043468581326
1.727	-0.138559558917544	1.16361389353527	1.37739275753866	1.69861836463877	1.12639203980456	0.41630269402893	1.2914677702211	1.2297349314325	-1.15336385602649	-1.22189399046087
1.728	-0.138005464978103	1.16442076616082	1.37822113301247	1.70061851695215	1.12618353285494	0.417756121812805	1.29255068482664	1.22871659828869	-1.15229719107617	-1.22335192002586
1.729	-0.137449034577948	1.16522456325297	1.37904813168455	1.70261206720695	1.12597366165939	0.419211405570446	1.29363172926797	1.22769919129704	-1.15122822017723	-1.22480849651227
1.73	-0.1368902645046	1.16602530504653	1.37987375225816	1.70459895155769	1.1257624231019	0.420668542951305	1.29471090624484	1.22668271816731	-1.15015693354857	-1.2262637453027
1.731	-0.136329151921029	1.16682301125146	1.38069799348844	1.70657910679399	1.12554981360855	0.422127531893203	1.29578821856433	1.22566718608027	-1.14908332229534	-1.22771769520481
1.732	-0.135765694357723	1.16761770093688	1.38152085423699	1.70855247028042	1.12533582917202	0.423588370530162	1.29686366913982	1.22465260153351	-1.1480073782511	-1.22917037851881
1.733	-0.135199889508131	1.16840939248961	1.38234233343507	1.71051897997903	1.1251204655757	0.425051057210896	1.29793726099779	1.2236389703664	-1.14692909380155	-1.23062183096553
1.734	-0.134631735072127	1.16919810363357	1.38316243006252	1.71247857456899	1.12490371865512	0.426515590559044	1.29900899724386	1.22262629791201	-1.14584846181694	-1.23207209149279
1.735	-0.134061228765795	1.16998385149248	1.38398114312381	1.71443119355847	1.12468558439282	0.427981969439531	1.30007888093655	1.22161458917013	-1.14476547564258	-1.23352120205989
1.736	-0.133488368403203	1.17076665262853	1.38479847160328	1.71637677737307	1.12446605885776	0.429450192864612	1.30114691497173	1.22060384893454	-1.14368012910553	-1.23496920749681
1.737	-0.13291315186504	1.17154652297508	1.3856144144389	1.71831526739675	1.12424513812448	0.430920259954854	1.30221310214278	1.21959408179199	-1.14259241660861	-1.23641615555497
1.738	-0.132335576933097	1.17232347778337	1.38642897049858	1.72024660582057	1.12402281823166	0.43239216994267	1.30327744532438	1.21858529197665	-1.1415023332485	-1.23786209713525
1.739	-0.13175564121703	1.17309753163828	1.38724213857716	1.72217073528499	1.12379909516154	0.433865922177658	1.30433994753748	1.21757748321697	-1.1404098748233	-1.23930708651656
1.74	-0.131173342291051	1.17386869846199	1.38805391747582	1.72408759857016	1.12357396482221	0.435341516127558	1.30540061184345	1.21657065873059	-1.13931503779962	-1.2407511814377
1.741	-0.130588677850336	1.17463699156167	1.38886430612941	1.72599713851889	1.12334742306052	0.436818951333074	1.30645944124471	1.21556482136045	-1.13821781931696	-1.24219444300644
1.742	-0.130001645715091	1.17540242373209	1.38967330372438	1.72789929808853	1.12311946571128	0.438298227354719	1.30751643866693	1.21455997369953	-1.13711821714487	-1.2436369355311
1.743	-0.129412243704078	1.17616500736529	1.39048090979506	1.72979402038104	1.12289008862483	0.439779343812757	1.30857160697443	1.21355611811911	-1.13601622956472	-1.245078726452
1.744	-0.128820469498109	1.17692475460105	1.39128712427822	1.73168124860785	1.12265928759854	0.441262300459909	1.30962494900562	1.2125532567817	-1.13491185523289	-1.24651988637774
1.745	-0.12822632061838	1.17768167742339	1.39209194752901	1.73356092598967	1.12242705829741	0.442747097183174	1.31067646754651	1.2115513916813	-1.13380509308199	-1.24796048895775
1.746	-0.12762979453199	1.17843578762442	1.39289538028021	1.73543299570459	1.12219339631617	0.444233733967494	1.31172616520007	1.21055052466014	-1.13269594231582	-1.24940061048716
1.747	-0.127030888804778	1.17918709672119	1.39369742350588	1.73729740108118	1.12195829726543	0.44572221087622	1.31277404432894	1.2095506573959	-1.13158440242024	-1.25084032951601
1.748	-0.126429601201309	1.17993561586772	1.3944980783014	1.73915408600898	1.12172175671985	0.447212528072347	1.31382010713478	1.20855179135442	-1.13047047311233	-1.25227972666277
1.749	-0.125825929630374	1.18068135581069	1.39529734592942	1.74100299530333	1.12148377013895	0.448704685885893	1.31486435574172	1.20755392773045	-1.12935415436337	-1.25371888455957
1.75	-0.125219871964313	1.18142432692879	1.39609522791982	1.74284407485937	1.12124433287111	0.450198684853932	1.315906792248	1.20655706738059	-1.12823544650281	-1.25515788783991
1.751	-0.124611425871542	1.18216453924624	1.39689172600548	1.7446772715785	1.12100344014544	0.451694525694909	1.31694741874853	1.20556121069916	-1.12711435016856	-1.25659682313351
1.752	-0.124000588721804	1.1829020023699	1.39768684196234	1.74650253314204	1.12076108700093	0.453192209322544	1.31798623730847	1.20456635752492	-1.12599086611643	-1.25803577900577
1.753	-0.123387357569267	1.18363672540359	1.39848057751802	1.74831980788672	1.12051726829755	0.454691736913683	1.3190232499196	1.20357250712134	-1.12486499513755	-1.2594748458202
1.754	-0.122771729226512	1.18436871682715	1.39927293427106	1.75012904495932	1.12027197884349	0.4561931099364	1.32005845845679	1.20257965815248	-1.12373673804933	-1.26091411562715
1.755	-0.122153700453387	1.18509798438006	1.40006391362224	1.75193019453691	1.1200252134108	0.457696330173909	1.32109186463838	1.20158780871423	-1.12260609557568	-1.2623536821497
1.756	-0.121533268274503	1.185824534995	1.40085351684044	1.75372320787889	1.1197769665938	0.459201399785829	1.32212347002334	1.2005969564482	-1.12147306818734	-1.26379364076505
1.757	-0.1209104303107	1.186548374713	1.40164174515892	1.75550803725069	1.11952723276011	0.460708321322318	1.32315327601662	1.19960709860637	-1.12033765603759	-1.26523408838917
1.758	-0.120285184950961	1.18726950859923	1.40242859974564	1.75728463565864	1.11927600613316	0.462217097649324	1.32418128383324	1.19861823206798	-1.11919985896471	-1.26667512332271
1.759	-0.119657531313964	1.18798794071872	1.40321408166765	1.7590529563589	1.11902328082296	0.463727731883621	1.32520749447165	1.19763035340473	-1.11805967646715	-1.26811684512028
1.76	-0.119027469068226	1.18870367414713	1.40399819195329	1.76081295249751	1.11876905079143	0.465240227419333	1.32623190871137	1.19664345893683	-1.11691710758002	-1.26955935444739
1.761	-0.118394998195062	1.18941671103268	1.404780931659	1.76256457710952	1.11851330988616	0.466754587973037	1.32725452705869	1.19565754469707	-1.1157721506905	-1.2710027529315
1.762	-0.11776011878873	1.19012705266572	1.40556230187993	1.76430778330241	1.11825605199649	0.468270817561331	1.32827534966502	1.19467260634262	-1.1146248034572	-1.27244714309111
1.763	-0.117122830984511	1.19083469948049	1.40634230371314	1.76604252445019	1.11799727120241	0.469788920430455	1.32929437634648	1.19368863911996	-1.11347506289588	-1.27389262831097
1.764	-0.116483134937777	1.19153965106639	1.40712093824264	1.76776875427121	1.11773696177903	0.47130890097431	1.33031160671813	1.19270563793039	-1.11232292548109	-1.27533931272897
1.765	-0.115841030764041	1.19224190621483	1.40789820662554	1.76948642671299	1.11747511812524	0.472830763663048	1.33132704029151	1.19172359741864	-1.11116838709958	-1.27678730101125
1.766	-0.115196518529245	1.19294146300172	1.40867411022212	1.771195495744	1.11721173471819	0.474354512995602	1.33234067643198	1.19074251203838	-1.11001144289149	-1.27823669808376
1.767	-0.114549598290316	1.19363831899106	1.40944865065471	1.77289591524919	1.11694680612093	0.475880153461185	1.33335251422804	1.1897623761377	-1.10885208715826	-1.2796876088752
1.768	-0.113900270048044	1.19433247139813	1.41022182979327	1.77458763922703	1.11668032708623	0.477407689532705	1.33436255241141	1.18878318401341	-1.10769031339448	-1.28114013817823
1.769	-0.113248533584675	1.19502391701875	1.41099364975955	1.77627062221451	1.11641229271518	0.478937125739872	1.33537078940425	1.18780492985633	-1.10652611436482	-1.28259439065919
1.77	-0.112594388298779	1.195712652123	1.41176411295386	1.77794481952881	1.11614269854679	0.480468466755447	1.336377223412	1.18682760765452	-1.10535948215534	-1.2840504708261
1.771	-0.111937833129563	1.19639867247251	1.41253322201968	1.77961018714586	1.11587154049765	0.482001717374972	1.33738185248643	1.18585121114371	-1.10419040817004	-1.28550848283615
1.772	-0.111278866543079	1.19708197336036	1.41330097976691	1.78126668151514	1.1155988147124	0.483536882453887	1.3383846745771	1.18487573379746	-1.10301888310044	-1.28696853025829
1.773	-0.110617486554932	1.19776254959398	1.41406738915416	1.78291425960617	1.11532451753286	0.485073966974065	1.33938568757971	1.18390116878452	-1.1018448968765	-1.28843071593086
1.774	-0.109953690867136	1.19844039538168	1.41483245332006	1.78455287911466	1.11504864561288	0.486612976199787	1.34038488937809	1.18292750887968	-1.10066843862066	-1.2898951418879
1.775	-0.109287477101696	1.19911550422111	1.41559617556342	1.78618249863509	1.1147711959399	0.488153915710387	1.34138227784634	1.18195474643635	-1.09948949665397	-1.29136190922944
1.776	-0.108618842949416	1.19978786893539	1.41635855920449	1.78780307774813	1.11449216566475	0.48969679127939	1.34237785076065	1.18098287345393	-1.09830805847607	-1.29283111794141
1.777	-0.107947786176574	1.20045748174548	1.41711960737962	1.78941457695985	1.11421155187055	0.491241608788947	1.34337160569026	1.18001188164253	-1.09712411069863	-1.29430286674478
1.778	-0.107274304539571	1.20112433427874	1.41787932293232	1.79101695739864	1.11392935141226	0.492788374249674	1.34436353996778	1.17904176243922	-1.09593763901645	-1.29577725294361
1.779	-0.106598395610469	1.20178841757712	1.41863770844494	1.7926101803714	1.11364556087604	0.494337093815211	1.34535365070444	1.17807250698598	-1.0947486281726	-1.29725437224272
1.78	-0.105920056625953	1.20244972208428	1.4193947662845	1.7941942070722	1.11336017666272	0.495887773724948	1.34634193480944	1.17710410609343	-1.09355706194723	-1.29873431863068
1.781	-0.105239284508555	1.20310823765222	1.42015049861444	1.79576899866685	1.11307319518337	0.497440420202306	1.34732838905493	1.17613655026212	-1.09236292325604	-1.30021718436439
1.782	-0.104556076083371	1.20376395364656	1.42090490741127	1.79733451666501	1.11278461305557	0.498995039398066	1.34831301017949	1.1751698297797	-1.09116619421658	-1.30170305990493
1.783	-0.103870428430723	1.20441685901591	1.42165799446213	1.79889072322534	1.11249442714014	0.500551637474456	1.34929579495081	1.17420393477894	-1.08996685610382	-1.3031920337122
1.784	-0.103182339199817	1.20506694227494	1.42240976135794	1.80043758116212	1.11220263444299	0.502110220789236	1.3502767401403	1.17323885521097	-1.08876488937936	-1.30468419197212
1.785	-0.102491806716399	1.20571419152873	1.42316020952854	1.80197505374373	1.11190923202136	0.503670796002527	1.3512558424195	1.17227458087329	-1.08756027382224	-1.30617961835775
1.786	-0.101798829905469	1.20635859448189	1.42390934028896	1.8035031045111	1.11161421695416	0.505233370025675	1.35223309825422	1.17131110153753	-1.08635298853418	-1.30767839386784
1.787	-0.101103408127809	1.20700013837013	1.42465715486941	1.80502169733453	1.11131758641082	0.506797949922832	1.35320850387328	1.17034840704681	-1.08514301181212	-1.30918059666621
1.788	-0.100405541025414	1.2076388099583	1.42540365440429	1.80653079675014	1.11101933782083	0.508364542855761	1.35418205531112	1.16938648730233	-1.08393032107278	-1.31068630187987
1.789	-0.0997052284469987	1.20827459560887	1.42614883985771	1.80803036828987	1.11071946904686	0.509933156061449	1.35515374850142	1.16842533215011	-1.08271489281576	-1.31219558146375
1.79	-0.0990024704049299	1.20890748131659	1.42689271191961	1.80952037849256	1.11041797847275	0.511503796873117	1.35612357934465	1.16746493129191	-1.08149670261021	-1.31370850416324
1.791	-0.0982972670011368	1.20953745273333	1.42763527092532	1.81100079466237	1.11011486495992	0.513076472772846	1.35709154366389	1.16650527433266	-1.08027572520493	-1.31522513551791
1.792	-0.0975896183829871	1.21016449520584	1.42837651683457	1.81247158464003	1.10981012762407	0.514651191388098	1.35805763713059	1.16554635084554	-1.07905193468412	-1.31674553792508
1.793	-0.0968795247726957	1.21078859382803	1.42911644928982	1.81393271668615	1.10950376558721	0.516227960411911	1.35902185524539	1.16458815034679	-1.07782530454099	-1.31826977072515
1.794	-0.096166986430143	1.21140973350617	1.42985506771459	1.81538415947889	1.1091957779951	0.517806787540699	1.35998419333915	1.16363066226286	-1.07659580772545	-1.31979789021098
1.795	-0.0954520034126028	1.2120278990096	1.43059237138052	1.81682588230339	1.10888616424467	0.519387680503984	1.36094464661418	1.16267387593828	-1.07536341670202	-1.321329949581
1.796	-0.0947345752983694	1.21264307502061	1.43132835945477	1.81825785539057	1.10857492415216	0.520970647141683	1.36190321023881	1.1617177806465	-1.07412810344709	-1.32286599891489
1.797	-0.0940147010964512	1.21325524616658	1.43206303099597	1.81968005005901	1.10826205798525	0.522555695415471	1.36285987943133	1.16076236561032	-1.07288983943392	-1.32440608519096
1.798	-0.0932923792980421	1.21386439704392	1.43279638485016	1.82109243843071	1.10794756639388	0.524142833337398	1.36381464948719	1.15980762003953	-1.07164859569092	-1.32595025231129
1.799	-0.0925676080196791	1.21447051231269	1.4335284195775	1.82249499297165	1.10763145028979	0.525732068911675	1.36476751574019	1.15885353311918	-1.07040434284876	-1.32749854112757
1.8	-0.0918403852300983	1.21507357675819	1.43425913350793	1.82388768620614	1.10731371076573	0.527323410080799	1.36571847352836	1.15790009399139	-1.06915705111962	-1.32905098941755
1.801	-0.0911107088633189	1.21567357520975	1.4349885248226	1.825270490699	1.10699434914665	0.528916864597918	1.3666675182268	1.15694729186553	-1.06790669027933	-1.33060763168845
1.802	-0.0903785767395531	1.21627049249182	1.43571659156324	1.82664337924893	1.10667336712586	0.530512439915722	1.36761464528652	1.15599511616613	-1.06665322973058	-1.33216849887171
1.803	-0.089643986488506	1.21686431351328	1.43644333161874	1.82800632513142	1.10635076678643	0.532110143196401	1.36855985023309	1.15504355657581	-1.06539663869724	-1.33373361816865
1.804	-0.0889069355767	1.21745502337704	1.43716874273388	1.82935930218233	1.10602655047218	0.53370998136992	1.36950312864601	1.15409260302157	-1.06413688645785	-1.33530301317907
1.805	-0.088167421339361	1.21804260742854	1.43789282252335	1.8307022847222	1.1057007206774	0.535311961140651	1.37044447613396	1.15314224563818	-1.06287394248283	-1.33687670415264
1.806	-0.0874254408694933	1.21862705123365	1.43861556847924	1.83203524752644	1.10537327999824	0.536916088959363	1.37138388838589	1.15219247470549	-1.061607776496	-1.3384547080958
1.807	-0.0866809908948404	1.21920834052903	1.43933697796368	1.83335816598519	1.10504423111521	0.538522371048885	1.37232136133401	1.15124328057609	-1.06033835850357	-1.34003703870476
1.808	-0.0859340679861632	1.2197864611776	1.4400570482054	1.83467101640099	1.10471357682417	0.540130813493865	1.37325689120104	1.15029465357033	-1.05906565881238	-1.34162370629685
1.809	-0.0851846689690499	1.22036139906296	1.44077577628174	1.83597377623351	1.10438132004701	0.541741422337242	1.37419047429661	1.14934658389746	-1.05778964807285	-1.34321471783079
1.81	-0.0844327911086988	1.22093313995091	1.44149315904214	1.83726642411746	1.1040474637926	0.54335420365721	1.37512210678608	1.14839906169539	-1.05651029730347	-1.34481007704201
1.811	-0.0836784320538655	1.22150166940178	1.44220919304616	1.83854893965733	1.10371201112628	0.544969163574911	1.37605178458846	1.14745207712925	-1.05522757783296	-1.34640978463181
1.812	-0.0829215897425443	1.22206697261871	1.44292387463355	1.83982130321142	1.1033749651499	0.546586308133942	1.37697950337503	1.14650562040925	-1.05394146121076	-1.34801383834203
1.813	-0.082162262323134	1.22262903418133	1.44363720003985	1.84108349588377	1.1030363290036	0.548205643094226	1.37790525862183	1.14555968168722	-1.05265191917797	-1.34962223291877
1.814	-0.0814004481049041	1.22318783785237	1.44434916538227	1.8423354997227	1.10269610589831	0.549827173773518	1.37882904565305	1.14461425094634	-1.05135892369037	-1.3512349600887
1.815	-0.0806361455203256	1.22374336656625	1.44505976658594	1.84357729797641	1.10235429913212	0.551450905017267	1.37975085966302	1.14366931795871	-1.05006244702206	-1.35285200857973
1.816	-0.0798693530244722	1.22429560254963	1.44576899934408	1.84480887531145	1.10201091206753	0.553076841259486	1.38067069570131	1.14272487226852	-1.04876246197906	-1.35447336424308
1.817	-0.079100068964169	1.22484452746382	1.44647685904688	1.84603021782998	1.10166594809913	0.554704986648829	1.38158854859692	1.1417809031998	-1.04745894203179	-1.35609901028565
1.818	-0.0783282915562952	1.22539012247076	1.44718334076047	1.84724131263341	1.10131941064625	0.556335345144167	1.38250441289568	1.14083739985466	-1.04615186125298	-1.35772892749221
1.819	-0.0775540189258733	1.2259323682554	1.44788843937115	1.84844214712923	1.10097130315127	0.557967920398759	1.38341828282972	1.13989435106107	-1.04484119422404	-1.35936309436556
1.82	-0.0767772489991874	1.22647124507327	1.44859214970377	1.84963270866774	1.10062162909054	0.559602715565147	1.38433015225393	1.13895174541258	-1.0435269160654	-1.36100148717631
1.821	-0.0759979793267022	1.22700673281312	1.44929446647892	1.85081298464985	1.10027039205137	0.561239733301757	1.38524001460164	1.13800957150213	-1.04220900259684	-1.36264407994993
1.822	-0.0752162070499878	1.22753881108045	1.44999538430587	1.85198296274156	1.09991759579536	0.562878975915465	1.38614786294153	1.13706781814661	-1.04088743052845	-1.36429084445786
1.823	-0.0744319289560516	1.22806745929854	1.45069489775542	1.8531426309393	1.09956324418426	0.564520445445256	1.38705369008402	1.13612647437691	-1.03956217757748	-1.36594175024665
1.824	-0.07364514153485	1.22859265678463	1.45139300136971	1.85429197749425	1.09920734105606	0.566164143683737	1.38795748867124	1.13518552933032	-1.03823322248389	-1.36759676466362
1.825	-0.0728558410951471	1.22911438283262	1.45208968964038	1.85543099081178	1.09884989018926	0.567810072183287	1.38885925124757	1.13424497226574	-1.03690054497225	-1.36925585284343
1.826	-0.0720640239198441	1.22963261680982	1.45278495696908	1.85655965945258	1.09849089528308	0.569458232232299	1.38975897034058	1.13330479262632	-1.03556412573775	-1.37091897771705
1.827	-0.0712696863417098	1.23014733821895	1.4534787975527	1.85767797233473	1.09813035988244	0.571108624824673	1.39065663861247	1.1323649800315	-1.03422394652146	-1.37258610009128
1.828	-0.0704728246378588	1.23065852676984	1.45417120530138	1.85878591911127	1.09776828735336	0.572761250653914	1.39155224902725	1.1314255242251	-1.03287999031045	-1.37425717879876
1.829	-0.0696734348199516	1.23116616244089	1.45486217386755	1.85988349043464	1.09740468091495	0.574416110078658	1.39244579489973	1.13048641502432	-1.03153224155573	-1.37593217090372
1.83	-0.0688715124885644	1.2316702254593	1.4555516967009	1.86097067788344	1.09703954358861	0.576073203000893	1.393337269872	1.12954764233339	-1.03018068621645	-1.37761103184729
1.831	-0.0680670527626206	1.23217069629604	1.45623976710809	1.86204747379434	1.09667287808505	0.577732528743632	1.39422666788482	1.1286091962562	-1.02882531162928	-1.37929371546077
1.832	-0.0672600502664844	1.23266755568216	1.45692637830005	1.86311387128276	1.09630468672896	0.579394086093108	1.39511398307591	1.12767106718526	-1.02746610632355	-1.38098017397634
1.833	-0.0664504992887348	1.23316078452911	1.4576115233371	1.86416986436181	1.09593497138599	0.581057873459523	1.39599920964761	1.12673324575085	-1.02610305984711	-1.38267035816159
1.834	-0.0656383941184185	1.23365036380207	1.45829519500675	1.86521544805593	1.09556373339332	0.582723888967283	1.39688234181839	1.12579572271004	-1.02473616271748	-1.38436421753135
1.835	-0.0648237293314845	1.23413627438252	1.45897738577435	1.86625061850522	1.09519097351957	0.584392130451549	1.3977633738426	1.12485848890909	-1.02336540654166	-1.38606170053174
1.836	-0.0640064998727379	1.23461849692369	1.45965808784998	1.86727537288441	1.09481669186339	0.586062595440239	1.39864230007072	1.12392153535982	-1.02199078415487	-1.3877627546879
1.837	-0.0631867009936097	1.23509701182427	1.46033729329289	1.8682897089985	1.09444088772066	0.587735281121646	1.39951911500398	1.1229848532995	-1.02061228971947	-1.38946732674434
1.838	-0.062364328157578	1.23557179930845	1.46101499408762	1.86929362480074	1.09406355958746	0.589410184262134	1.40039381324515	1.12204843410015	-1.01922991882648	-1.39117536278422
1.839	-0.0615393769778555	1.23604283949722	1.46169118217186	1.87028711825387	1.09368470531138	0.591087301110079	1.40126638937618	1.12111226918912	-1.01784366856532	-1.39288680835208
1.84	-0.0607118431771892	1.23651011242664	1.46236584939123	1.87127018760358	1.09330432228821	0.592766627371231	1.40213683784919	1.12017635013817	-1.0164535375827	-1.39460160860937
1.841	-0.0598817225240444	1.23697359794949	1.46303898738953	1.87224283169942	1.09292240759766	0.594448158275067	1.40300515295227	1.11924066879175	-1.01505952617374	-1.39631970848706
1.842	-0.0590490107502581	1.23743327558079	1.46371058751803	1.87320505005085	1.09253895798937	0.596131888677999	1.40387132890237	1.11830521729904	-1.01366163630641	-1.39804105280536
1.843	-0.0582137035423741	1.23788912443099	1.46438064080904	1.87415684265077	1.09215396977213	0.597817813149249	1.40473535998103	1.11736998806866	-1.01225987158571	-1.3997655863479
1.844	-0.057375796671277	1.23834112319209	1.46504913800814	1.87509820982011	1.09176743873093	0.599505926032422	1.40559724058994	1.11643497376458	-1.01085423730586	-1.4014932539148
1.845	-0.056535286136679	1.23878925018119	1.46571606971035	1.8760291523197	1.09137936015155	0.601196221512139	1.40645696520447	1.11550016739016	-1.00944474049871	-1.40322400042197
1.846	-0.0556921681246003	1.23923348348541	1.4663814265328	1.87694967173067	1.09098972899498	0.602888693645753	1.40731452828071	1.11456556235391	-1.00803138983029	-1.40495777101219
1.847	-0.0548464387473519	1.23967380100544	1.46704519915109	1.8778597707798	1.09059854009233	0.604583336267838	1.40816992423037	1.1136311524535	-1.00661419547238	-1.40669451108971
1.848	-0.0539980937541054	1.24011018035216	1.4677073782526	1.8787594533201	1.09020578818212	0.606280142818993	1.4090231475197	1.11269693178443	-1.00519316904855	-1.40843416630996
1.849	-0.0531471284001346	1.24054259883665	1.46836795458404	1.8796487240619	1.08981146785999	0.607979106288874	1.4098741928232	1.11176289463626	-1.00376832360643	-1.41017668258342
1.85	-0.0522935374972556	1.24097103353943	1.46902691903009	1.88052758832493	1.08941557354749	0.609680219334433	1.41072305515993	1.11082903548494	-1.00233967365877	-1.41192200609788
1.851	-0.0514373156019064	1.24139546134061	1.46968426258487	1.88139605195764	1.08901809947279	0.611383474434081	1.41156972996865	1.10989534900526	-1.00090723529897	-1.41367008338137
1.852	-0.0505784572486213	1.24181585895335	1.47033997630104	1.88225412141757	1.08861903970381	0.613088863955586	1.41241421307318	1.10896183000256	-0.999471026262594	-1.41542086145664
1.853	-0.0497169571083457	1.24223220293512	1.47099405132814	1.88310180392356	1.08821838824625	0.61479638012714	1.41325650059724	1.10802847342066	-0.998031065899054	-1.41717428805249
1.854	-0.0488528100846883	1.24264446966366	1.47164647897508	1.8839391075565	1.08781613912745	0.616506014992965	1.41409658895482	1.10709527450045	-0.996587375054485	-1.41893031174652
1.855	-0.047986011394593	1.24305263528515	1.47229725066275	1.88476604119508	1.08741228641084	0.61821776045544	1.41493447492445	1.10616222887431	-0.995139975838152	-1.42068888205186
1.856	-0.0471165565651634	1.24345667560207	1.47294635780882	1.8855826143082	1.08700682416946	0.619931608349754	1.41577015572075	1.10522933250845	-0.99368889144919	-1.42244994954577
1.857	-0.0462444413161476	1.24385656602669	1.47359379178366	1.88638883678277	1.08659974646035	0.621647550429569	1.4166036290381	1.10429658162542	-0.992234146219992	-1.42421346599499
1.858	-0.0453696614225057	1.24425228163825	1.47423954385103	1.88718471886174	1.0861910473296	0.623365578298261	1.41743489314728	1.10336397263769	-0.990775765685444	-1.42597938448755
1.859	-0.0444922126630996	1.24464379718007	1.47488360505114	1.88797027106704	1.08578072089262	0.625085683410106	1.41826394707302	1.10243150206541	-0.989313776507088	-1.42774765963206
1.86	-0.0436120909259477	1.24503108700528	1.47552596622238	1.88874550415082	1.08536876138919	0.626807857151984	1.41909079075008	1.10149916648417	-0.987848206357701	-1.4295182476637
1.861	-0.0427292924395376	1.24541412507108	1.47616661811633	1.88951042923065	1.08495516311815	0.628532090922093	1.41991542504582	1.1005669624985	-0.986379083872602	-1.43129110636043
1.862	-0.0418438139471878	1.2457928850435	1.47680555135941	1.89026505794564	1.08453992039531	0.630258376192471	1.42073785165604	1.09963488669997	-0.984906438638968	-1.43306619495796
1.863	-0.0409556527155313	1.24616734055398	1.4774427563352	1.89100940241966	1.08412302760393	0.631986704543909	1.42155807301588	1.09870293565702	-0.983430301173746	-1.43484347418535
1.864	-0.040064806472984	1.24653746542499	1.47807822319693	1.89174347512004	1.08370447922818	0.633717067611928	1.42237609227865	1.09777110591676	-0.981950702884898	-1.43662290634144
1.865	-0.0391712733631657	1.24690323370298	1.47871194199611	1.89246728888928	1.08328426984072	0.635449456957015	1.4231919132512	1.09683939389986	-0.980467676001849	-1.43840445534025
1.866	-0.0382750519016648	1.24726461958104	1.47934390281485	1.89318085727779	1.08286239412495	0.63718386392229	1.42400554026518	1.09590779575474	-0.978981253458816	-1.44018808674305
1.867	-0.0373761409266949	1.24762159724741	1.47997409583656	1.89388419484302	1.08243884698453	0.638920279532783	1.42481697808711	1.09497630734937	-0.977491468809276	-1.44197376780822
1.868	-0.0364745395574477	1.24797414071466	1.48060251137846	1.89457731707115	1.08201362364829	0.640658694500915	1.4256262319088	1.09404492441326	-0.975998356222461	-1.44376146750157
1.869	-0.0355702471761295	1.24832222376398	1.48122913990093	1.89526024012025	1.08158671965802	0.642399099337398	1.42643330737889	1.09311364267883	-0.974501950490518	-1.4455511564135
1.87	-0.0346632634307684	1.2486658199698	1.48185397198363	1.89593298070379	1.08115813082213	0.644141484452375	1.42723821064787	1.09218245785829	-0.973002287038691	-1.44734280670938
1.871	-0.0337535882072295	1.24900490275673	1.48247699832009	1.89659555611455	1.08072785325234	0.645885840177467	1.4280409484122	1.09125136547138	-0.971499402009619	-1.44913639223223
1.872	-0.0328412215312424	1.24933944552083	1.48309820973609	1.89724798432483	1.08029588340652	0.647632156784103	1.4288415279369	1.09032036068749	-0.969993332386533	-1.45093188865424
1.873	-0.0319261634236704	1.24966942173405	1.4837175972328	1.89789028413298	1.07986221803368	0.649380424539923	1.42963995705781	1.08938943828262	-0.968484116006115	-1.45272927354893
1.874	-0.0310084136755873	1.24999480498512	1.48433515206816	1.89852247518101	1.07942685412481	0.651130633752506	1.43043624418646	1.08845859268926	-0.96697179145329	-1.45452852635548
1.875	-0.0300879716099866	1.25031556903535	1.48495086579615	1.89914457774407	1.07898978903134	0.652882774780855	1.43123039834908	1.0875278180303	-0.965456398036717	-1.45632962825556
1.876	-0.0291648360610864	1.2506316879257	1.48556473022721	1.89975661246677	1.07855102061076	0.654636837992614	1.43202242924134	1.08659710810432	-0.963937975852652	-1.45813256205164
1.877	-0.0282390055247479	1.25094313614126	1.48617673738446	1.9003586002156	1.07811054715605	0.656392813694634	1.4328123472318	1.08566645643937	-0.962416565738125	-1.45993731211556
1.878	-0.0273104783151382	1.25124988876908	1.48678687950459	1.90095056204748	1.07766836722323	0.658150692147818	1.43360016333794	1.08473585643388	-0.960892209162989	-1.46174386441281
1.879	-0.0263792527494358	1.25155192152422	1.48739514902415	1.90153251921608	1.07722447957323	0.6599104636379	1.43438588921131	1.0838053014503	-0.959364948218057	-1.46355220656007
1.88	-0.0254453272603874	1.25184921070998	1.48800153848812	1.90210449313971	1.07677888322296	0.661672118450215	1.43516953710283	1.08287478484006	-0.95783482562836	-1.46536232780448
1.881	-0.0245087003626297	1.25214173325627	1.48860604045147	1.90266650536568	1.07633157753316	0.663435646747504	1.43595111987811	1.08194429996901	-0.956301884719173	-1.46717421892166
1.882	-0.0235693706484694	1.25242946686099	1.48920864747054	1.90321857762993	1.07588256223201	0.665201038530263	1.43673065108037	1.08101384024596	-0.954766169376596	-1.46898787217005
1.883	-0.0226273368588791	1.25271239021582	1.48980935213751	1.90376073200487	1.07543183729456	0.666968283743781	1.43750814489592	1.08008339913141	-0.953227724017597	-1.47080328129393
1.884	-0.0216825978816215	1.2529904831681	1.49040814706541	1.90429299101578	1.0749794027688	0.668737372389747	1.43828361608382	1.07915297008137	-0.951686593627157	-1.47262044146268
1.885	-0.0207351526852263	1.25326372669174	1.49100502482222	1.9048153776608	1.07452525869333	0.670508294564916	1.43905707998316	1.07822254645257	-0.950142823890152	-1.47443934918411
1.886	-0.0197850003616239	1.25353210282057	1.49159997787421	1.9053279153982	1.07406940512898	0.672281040467631	1.43982855250831	1.07729212144955	-0.948596461225852	-1.47626000220214
1.887	-0.0188321403340813	1.2537955946587	1.49219299858892	1.90583062814356	1.07361184222368	0.674055600420358	1.44059805010272	1.07636168807291	-0.947047552604985	-1.4780823993246
1.888	-0.0178765726157195	1.25405418636895	1.49278407929166	1.90632354028591	1.07315257026333	0.675831964919839	1.44136558974986	1.0754312390518	-0.945496145326784	-1.47990654029367
1.889	-0.0169182979958689	1.25430786313044	1.49337321232476	1.90680667672676	1.07269158972076	0.677610124657906	1.44213118903758	1.07450076678738	-0.94394228691913	-1.48173242580628
1.89	-0.0159573180801697	1.25455661113694	1.49396039004533	1.9072800628793	1.07222890126886	0.67939007050318	1.44289486616692	1.07357026323306	-0.942386025190665	-1.4835600575952
1.891	-0.0149936351517317	1.25480041759698	1.49454560478733	1.90774372467114	1.07176450572351	0.681171793468634	1.44365663989064	1.07263971972144	-0.940827408385074	-1.48538943841327
1.892	-0.0140272519267123	1.25503927069388	1.49512884890163	1.90819768870501	1.07129840399798	0.68295528466241	1.44441652949207	1.07170912688553	-0.939266485267344	-1.48722057188329
1.893	-0.0130581712994751	1.25527315950507	1.49571011486636	1.9086419825375	1.07083059716427	0.68474053528752	1.44517455479903	1.07077847470749	-0.937703305085056	-1.48905346231522
1.894	-0.0120863961020135	1.25550207388965	1.49628939534629	1.90907663479693	1.07036108653987	0.686527536697432	1.44593073609648	1.06984775259722	-0.936137917544632	-1.49088811458371
1.895	-0.011111928959681	1.25572600441637	1.49686668321508	1.90950167495328	1.06988987366367	0.688316280397566	1.44668509396942	1.06891694943041	-0.934570372766555	-1.49272453408273
1.896	-0.0101347723143788	1.25594494236252	1.49744197163945	1.90991713291035	1.06941696023037	0.690106757968903	1.4474376492281	1.06798605356332	-0.933000721073015	-1.49456272670853
1.897	-0.00915492851933138	1.25615887975297	1.49801525413288	1.91032303873775	1.06894234808975	0.691898960968687	1.44818842290725	1.06705505287255	-0.931429012786123	-1.49640269875094
1.898	-0.00817239990160482	1.25636780938659	1.49858652444532	1.91071942266946	1.06846603921396	0.693692880781478	1.44893743625288	1.06612393478788	-0.929855298276512	-1.4982444566361
1.899	-0.00718718874809185	1.25657172474359	1.49915577637152	1.91110631527706	1.06798803557399	0.695488508408145	1.44968471070846	1.06519268629984	-0.928279628127091	-1.50008800667424
1.9	-0.00619929719537155	1.25677061982739	1.49972300362101	1.91148374761482	1.06750833908437	0.69728583438278	1.45043026791872	1.06426129403542	-0.926702053170835	-1.50193335498594
1.901	-0.00520872711493897	1.25696448906193	1.50028819980004	1.91185175122437	1.06702695172668	0.699084848903541	1.45117412970388	1.06332974440021	-0.925122624388461	-1.50378050754361
1.902	-0.00421548003951102	1.25715332715891	1.50085135853087	1.91221035807135	1.06654387575026	0.700885541925459	1.45191631798512	1.06239802365437	-0.923541392779719	-1.50562947010234
1.903	-0.00321955708537574	1.25733712899114	1.50141247368213	1.91255960051287	1.06605911381134	0.702687903106215	1.45265685471122	1.06146611789992	-0.921958409314675	-1.50748024793125
1.904	-0.00222095896087426	1.25751588963773	1.50197153954691	1.91289951134551	1.0655726689946	0.704491921771668	1.4533957618289	1.06053401306691	-0.920373725007604	-1.50933284553577
1.905	-0.00121968610677569	1.25768960451643	1.50252855085343	1.91323012394462	1.06508454471439	0.706297586957789	1.45413306127956	1.0596016949497	-0.918787391014733	-1.51118726656642
1.906	-0.000215738801489595	1.25785826950354	1.50308350263966	1.91355147244775	1.0645947445481	0.708104887464209	1.45486877499293	1.05866914924163	-0.917199458670231	-1.51304351387836
1.907	0.00079088284587412	1.25802188103825	1.50363639010814	1.91386359180211	1.06410327210114	0.709913811901763	1.45560292489531	1.05773636146952	-0.915609979494277	-1.51490158960169
1.908	0.00180017890203036	1.25818043610546	1.50418720856816	1.91416651750604	1.06361013096936	0.711724348774866	1.45633553295724	1.05680331685662	-0.914019005159138	-1.51676149515092
1.909	0.00281214957205548	1.25833393212368	1.50473595341223	1.91446028525547	1.06311532480903	0.713536486542725	1.45706662120132	1.05587000021918	-0.91242658741485	-1.51862323115985
1.91	0.00382679522177978	1.25848236691765	1.50528262009575	1.91474493087953	1.06261885743649	0.715350213553812	1.45779621160309	1.05493639592033	-0.910832778038059	-1.52048679728194
1.911	0.00484411650069266	1.25862573877196	1.50582720416685	1.91502049060141	1.06212073281552	0.717165517967207	1.45852432600711	1.05400248787637	-0.909237628746227	-1.52235219190997
1.912	0.00586411441864235	1.25876404645394	1.50636970123686	1.91528700135651	1.06162095495675	0.718982387794	1.45925098611372	1.05306825960289	-0.907641191013626	-1.52421941208192
1.913	0.0068867902557617	1.25889728915938	1.50691010682124	1.91554450095408	1.06111952786394	0.720800810970135	1.45997621344236	1.05213369422462	-0.90604351592413	-1.52608845362662
1.914	0.00791214536302525	1.25902546637706	1.50744841621009	1.91579302806885	1.06061645558251	0.72262077539234	1.46070002928751	1.05119877439422	-0.90444465418132	-1.52795931128103
1.915	0.00894018094134308	1.25914857771474	1.50798462444591	1.91603262206377	1.06011174235736	0.724442268963972	1.4614224547346	1.05026348218664	-0.90284465615518	-1.52983197862258
1.916	0.00997089784492621	1.25926662273948	1.50851872631669	1.91626332265836	1.05960539275405	0.726265279606408	1.46214351072593	1.04932779903831	-0.901243571843956	-1.53170644787618
1.917	0.0110042964619267	1.25937960090072	1.50905071634083	1.91648516966143	1.05909741154252	0.728089795195346	1.46286321810412	1.04839170572079	-0.899641450822259	-1.53358270971
1.918	0.0120403767311922	1.25948751157534	1.50958058878681	1.9166982029142	1.05858780342405	0.729915803585424	1.46358159754454	1.04745518235817	-0.89803834226242	-1.53546075314843
1.919	0.0130791382791699	1.25959035411645	1.5101083377508	1.91690246234247	1.05807657283637	0.731743292775381	1.46429866939535	1.04651820849591	-0.896434295015156	-1.53734056566079
1.92	0.0141205805505822	1.25968812776005	1.51063395725959	1.91709798801986	1.05756372389391	0.733572250985601	1.46501445353445	1.0455807631895	-0.894829357641368	-1.53922213330982
1.921	0.015164702822461	1.25978083143386	1.5111574413112	1.91728482020327	1.05704926038704	0.735402666541626	1.46572896929619	1.04464282508719	-0.893223578295107	-1.54110544078726
1.922	0.016211504146575	1.25986846366033	1.51167878379443	1.91746299932367	1.05653318581385	0.737234527700426	1.46644223546051	1.04370437245451	-0.891617004543244	-1.54299047131422
1.923	0.0172609833560901	1.25995102266942	1.51219797834844	1.91763256595764	1.05601550346393	0.739067822539252	1.46715427022546	1.04276538315699	-0.890009683327982	-1.54487720649424
1.924	0.018313139177119	1.26002850659865	1.51271501831794	1.91779356090885	1.05549621651075	0.740902538891893	1.46786509110747	1.04182583473612	-0.888401661094215	-1.54676562620564
1.925	0.0193679704080961	1.26010091355232	1.51322989684176	1.91794602553096	1.05497532805054	0.742738664260377	1.46857471491458	1.04088570456065	-0.886792983925213	-1.54865570861577
1.926	0.0204254760558615	1.26016824154593	1.51374260698653	1.91809000210957	1.05445284111978	0.744576185694114	1.46928315786714	1.03994496989007	-0.885183697663903	-1.55054743024199
1.927	0.0214856552999112	1.26023048852657	1.51425314183941	1.91822553398543	1.05392875865335	0.746415089689887	1.46999043568712	1.03900360784067	-0.883573848040762	-1.55244076583423
1.928	0.0225485074075499	1.26028765239582	1.51476149452498	1.91835266541546	1.0534030833108	0.748255362152685	1.47069656360201	1.03806159535461	-0.881963480745521	-1.55433568806441
1.929	0.0236140317314066	1.26033973095221	1.51526765819997	1.91847144139622	1.05287581730692	0.750096988405806	1.47140155641391	1.0371189092277	-0.88035264145771	-1.55623216723235
1.93	0.0246822276913041	1.26038672192283	1.51577162605962	1.91858190756431	1.05234696236477	0.751939953235233	1.4721054286283	1.0361755261726	-0.878741375835681	-1.55813017117955
1.931	0.0257530947361323	1.26042862309003	1.51627339135263	1.91868411020771	1.05181651975524	0.753784240947882	1.47280819447973	1.03523142285179	-0.877129729455926	-1.56002966550082
1.932	0.0268266323822815	1.26046543235526	1.51677294742949	1.91877809647253	1.05128449038799	0.755629835358373	1.47350986782715	1.0342865759043	-0.875517747794737	-1.56193061392424
1.933	0.0279028403322547	1.26049714771566	1.51727028783831	1.9188639146284	1.05075087489968	0.757476719773549	1.47421046205857	1.03334096203817	-0.873905476217712	-1.563832978566
1.934	0.02898171859722	1.26052376722622	1.51776540640808	1.91894161403383	1.05021567374712	0.75932487713734	1.47490999009879	1.03239455814962	-0.872292959913889	-1.56573671992621
1.935	0.0300632675167322	1.260545289068	1.51825829722792	1.91901124478572	1.04967888733118	0.761174290209986	1.47560846444113	1.03144734136589	-0.870680243915611	-1.5676417967777
1.936	0.0311474877126625	1.26056171169102	1.51874895454594	1.91907285742506	1.04914051602396	0.763024941628816	1.4763058971401	1.03049928898178	-0.869067373224395	-1.56954816614405
1.937	0.0322343801240694	1.26057303387812	1.51923737268731	1.91912650289819	1.04860056005623	0.764876813903832	1.47700229983869	1.0295503783262	-0.867454392844163	-1.57145578341709
1.938	0.0333239460757811	1.26057925483685	1.51972354603528	1.91917223261192	1.04805901939686	0.766729889372113	1.47769768382938	1.02860058661717	-0.865841347736656	-1.57336460256416
1.939	0.0344161871976108	1.26058037440052	1.52020746904058	1.91921009836	1.04751589369024	0.768584150171436	1.47839206009783	1.02764989090169	-0.864228282897918	-1.57527457625793
1.94	0.0355111051687793	1.26057639311947	1.52068913621284	1.91924015211603	1.04697118224273	0.770439578342379	1.47908543940949	1.02669826813234	-0.862615243477296	-1.57718565582321
1.941	0.0366087014735404	1.26056731216537	1.52116854204933	1.91926244583509	1.04642488401948	0.772296155979877	1.47977783238671	1.02574569528003	-0.861002274768446	-1.57909779114216
1.942	0.0377089773220448	1.2605531331763	1.52164568088363	1.91927703129802	1.04587699763731	0.774153865280661	1.48046924939476	1.02479214936253	-0.859389422172073	-1.58101093065963
1.943	0.0388119336637872	1.26053385818198	1.52212054676103	1.91928395998389	1.04532752136786	0.776012688528197	1.48115970033475	1.02383760743777	-0.857776731222456	-1.5829250214974
1.944	0.0399175711802904	1.26050948973346	1.52259313346091	1.91928328307692	1.04477645307525	0.777872608093366	1.4818491946115	1.02288204664633	-0.856164247648929	-1.58484000956993
1.945	0.0410258902642964	1.26048003112373	1.5230634345912	1.91927505166293	1.04422379014346	0.779733606371208	1.48253774123758	1.02192544423086	-0.854552017451759	-1.58675583951133
1.946	0.0421368910341208	1.26044548643843	1.52353144363961	1.91925931695974	1.0436695295674	0.781595665698169	1.4832253488594	1.0209677774871	-0.852940086921998	-1.58867245443093
1.947	0.043250573403485	1.26040586040776	1.52399715403529	1.91923613036033	1.04311366808307	0.783458768385535	1.483912025721	1.02000902375149	-0.851328502561513	-1.59058979575027
1.948	0.0443669371363588	1.26036115819237	1.5244605592353	1.91920554325764	1.04255620216895	0.785322896757061	1.48459777969554	1.0190491604277	-0.849717310972658	-1.59250780321101
1.949	0.045485981801844	1.26031138522403	1.52492165278804	1.91916760688634	1.04199712804245	0.787188033102028	1.48528261834381	1.01808816492918	-0.848106558846003	-1.59442641495953
1.95	0.0466077067242913	1.26025654721742	1.52538042840248	1.91912237239402	1.04143644168135	0.789054159670729	1.48596654892861	1.01712601456873	-0.846496293104788	-1.59634556767741
1.951	0.0477321110507	1.26019665029647	1.52583687996285	1.91906989105828	1.04087413873994	0.790921258739205	1.48664957842765	1.01616268652168	-0.84488656104297	-1.59826519670657
1.952	0.0488591938728994	1.26013170107143	1.52629100140198	1.91901021451104	1.04031021442361	0.792789312654574	1.48733171355638	1.01519815786162	-0.843277410249971	-1.60018523609024
1.953	0.0499889543754397	1.26006170665048	1.52674278654886	1.9189433949879	1.03974466348536	0.794658303872409	1.48801296075654	1.01423240557397	-0.841668888399812	-1.60210561857491
1.954	0.0511213920055723	1.25998667453806	1.52719222913858	1.91886948549527	1.03917748033445	0.796528215020632	1.48869332612536	1.01326540651269	-0.840061043131448	-1.60402627567808
1.955	0.0522565065084194	1.25990661246907	1.52763932296537	1.91878853962439	1.03860865913511	0.79839902893492	1.48937281531881	1.0122971374186	-0.838453922027635	-1.60594713785532
1.956	0.0533942977750193	1.25982152850007	1.52808406199103	1.91870061108133	1.03803819388221	0.800270728604414	1.49005143350501	1.01132757509538	-0.836847572600831	-1.60786813469747
1.957	0.0545347656638024	1.25973143132708	1.52852644035586	1.91860575339283	1.0374660785385	0.80214329702953	1.49072918540309	1.01035669661005	-0.835242042363534	-1.6097891950726
1.958	0.0556779099545932	1.25963633046676	1.52896645239759	1.91850401998395	1.03689230719486	0.804016717090521	1.49140607536859	1.00938447941451	-0.833637378968129	-1.61171024716397
1.959	0.0568237304627214	1.25953623624642	1.52940409267552	1.91839546434947	1.03631687410797	0.80589097151464	1.49208210743061	1.00841090146911	-0.832033630275125	-1.61363121839087
1.96	0.057972227224619	1.25943115970618	1.52983935597161	1.91828014007739	1.03573977361927	0.807766042884127	1.49275728524791	1.00743594137437	-0.830430844378216	-1.61555203529402
1.961	0.0591234006888154	1.25932111247675	1.53027223739835	1.91815810073653	1.03516100012657	0.809641913671813	1.49343161207137	1.00645957842845	-0.828829069549921	-1.61747262350133
1.962	0.0602772518789047	1.25920610673228	1.5307027325742	1.91802939969118	1.03458054816767	0.811518566368354	1.49410509079064	1.00548179259013	-0.827228354001812	-1.61939290778939
1.963	0.0614337824318539	1.259086155208	1.53113083759863	1.91789408996935	1.0339984124659	0.813395983600717	1.49477772405222	1.0045025644014	-0.825628745637014	-1.62131281216239
1.964	0.0625929944244832	1.25896127123695	1.53155654883497	1.91775222432961	1.03341458782224	0.815274148156667	1.49544951436879	1.00352187495379	-0.824030291993325	-1.62323225987188
1.965	0.063754890012774	1.25883146885882	1.53197986278645	1.91760385544539	1.03282906895094	0.817153043007729	1.49612046415311	1.00253970589542	-0.822433040327299	-1.62515117342912
1.966	0.0649194710823049	1.25869676297353	1.53240077613066	1.91744903603524	1.03224185045055	0.819032651343828	1.49679057570351	1.00155603944764	-0.820837037725863	-1.62706947472006
1.967	0.0660867391692341	1.25855716944853	1.53281928575795	1.91728781886762	1.03165292698623	0.820912956560066	1.49745985121691	1.00057085845758	-0.819242331167134	-1.62898708517591
1.968	0.0672566956010454	1.25841270515172	1.53323538876785	1.91712025663288	1.03106229351645	0.822793942209009	1.49812829283505	0.999584146394749	-0.817648967501409	-1.63090392587752
1.969	0.0684293415664717	1.25826338788075	1.53364908246082	1.91694640183243	1.03046994531711	0.824675591979907	1.49879590262066	0.998595887220549	-0.816056993416133	-1.63281991758643
1.97	0.0696046780658613	1.25810923624476	1.53406036430638	1.91676630683719	1.02987587784383	0.82655788975549	1.49946268241766	0.997606065300424	-0.814466455456666	-1.63473498075457
1.971	0.0707827058930142	1.25795026965732	1.5344692318456	1.91658002400434	1.02928008663575	0.828440819690333	1.50012863376671	0.996614665442408	-0.81287740002495	-1.63664903553278
1.972	0.0719634256484877	1.25778650843564	1.53487568256878	1.91638760573489	1.02868256728433	0.830324366239782	1.50079375801772	0.995621672894869	-0.811289873248758	-1.63856200177159
1.973	0.0731468377226643	1.25761797383019	1.53527971383786	1.9161891044974	1.02808331548638	0.832208514130638	1.50145805650296	0.99462707322515	-0.809703920842004	-1.64047379904238
1.974	0.0743329422791235	1.25744468791281	1.53568132285848	1.91598457276838	1.02748232724422	0.834093248262012	1.50212153060443	0.993630852223053	-0.8081195881056	-1.64238434675661
1.975	0.0755217391911164	1.25726667343897	1.5360805066945	1.91577406283969	1.02687959906504	0.835978553627662	1.50278418174255	0.992632995915945	-0.806536920004741	-1.64429356435755
1.976	0.0767132279100595	1.25708395383602	1.53647726228902	1.91555762660256	1.02627512790192	0.837864415373487	1.50344601134494	0.991633490603894	-0.804955961222907	-1.646201371453
1.977	0.0779074074781738	1.25689655326642	1.53687158649677	1.91533531542566	1.02566891084507	0.839750818882897	1.50410702080475	0.990632322852566	-0.803376756129313	-1.64810768783895
1.978	0.0791042767877125	1.25670449659285	1.53726347615459	1.9151071801478	1.02506094491838	0.841637749753386	1.50476721149377	0.989629479541875	-0.801799348639358	-1.65001243343726
1.979	0.0803038348702726	1.25650780927812	1.53765292813365	1.91487327116821	1.02445122720212	0.843525193740735	1.50542658485744	0.988624948064107	-0.800223782045018	-1.65191552822213
1.98	0.0815060810083773	1.25630651730145	1.53803993937157	1.91463363855452	1.02383975503387	0.845413136746327	1.50608514245968	0.987618716565404	-0.798650098849041	-1.65381689226203
1.981	0.0827110146598637	1.25610064709542	1.53842450691546	1.91438833205255	1.02322652601678	0.847301564786989	1.50674288591481	0.986610774039223	-0.797078340639705	-1.65571644582475
1.982	0.0839186353229506	1.25589022559198	1.53880662794246	1.91413740098589	1.02261153797042	0.8491904639554	1.5073998168405	0.985601110220692	-0.795508548128769	-1.65761410933163
1.983	0.0851289424611677	1.25567528034774	1.53918629974623	1.91388089411747	1.02199478900451	0.85107982045825	1.5080559368796	0.984589715439082	-0.793940761330558	-1.65950980313937
1.984	0.0863419354954576	1.2554558396345	1.53956351971288	1.91361885954301	1.02137627758576	0.852969620708191	1.50871124769554	0.983576580608336	-0.792375019731313	-1.66140344731003
1.985	0.0875576138750708	1.25523193253217	1.53993828529391	1.91335134469263	1.02075600244369	0.854859851375341	1.50936575094248	0.982561697297603	-0.790811362398727	-1.66329496150911
1.986	0.0887759772322943	1.25500358903305	1.5403105940006	1.91307839642958	1.02013396242601	0.856750499412576	1.5100194482942	0.981545057746017	-0.789249828018145	-1.66518426514831
1.987	0.0899970255389165	1.25477084007382	1.54068044339294	1.91280006111461	1.01951015645398	0.858641552108834	1.51067234154147	0.980526654838072	-0.787690454813469	-1.66707127768888
1.988	0.0912207591983358	1.25453371742804	1.54104783097667	1.91251638458253	1.01888458352459	0.860532997146602	1.51132443265626	0.979506482080714	-0.786133280402791	-1.66895591880705
1.989	0.0924471790275294	1.25429225347511	1.5414127540907	1.9122274121119	1.01825724274326	0.862424822643169	1.51197572372767	0.978484533586071	-0.784578341680902	-1.6708381083291
1.99	0.0936762861324963	1.25404648103648	1.54177520992736	1.91193318841442	1.01762813345316	0.864317017155918	1.51262621684118	0.977460804032029	-0.783025674763189	-1.67271776610407
1.991	0.0949080817454605	1.25379643342095	1.54213519563045	1.91163375762111	1.01699725536049	0.866209569636473	1.51327591402451	0.976435288560132	-0.781475315004465	-1.67459481195264
1.992	0.0961425670180234	1.25354214449727	1.54249270834668	1.91132916330376	1.01636460853823	0.868102469351687	1.51392481724149	0.975407982682182	-0.779927297057933	-1.67646916570846
1.993	0.0973797427753823	1.25328364856548	1.54284774521348	1.91101944854021	1.01573019336337	0.869995705774213	1.5145729283649	0.974378882309823	-0.778381654897255	-1.67834074727758
1.994	0.0986196093130238	1.25302098009231	1.54320030333536	1.91070465599064	1.01509401050942	0.87188926850381	1.51522024913939	0.973347983872349	-0.776838421780298	-1.6802094766599
1.995	0.0998621662518574	1.25275417355281	1.5435503798138	1.91038482791983	1.01445606099804	0.873783147254808	1.51586678116781	0.97231528434223	-0.775297630238692	-1.68207527391999
1.996	0.101107412469908	1.25248326351938	1.54389797180341	1.91006000607313	1.01381634620232	0.875677331821062	1.51651252592914	0.971280781067379	-0.773759312178299	-1.68393805910115
1.997	0.102355346202099	1.25220828492241	1.54424307646708	1.90973023145098	1.01317486780986	0.877571812032616	1.51715748486936	0.970244471549552	-0.772223499027366	-1.68579775216133
1.998	0.103605965271801	1.25192927331474	1.54458569086105	1.90939554413182	1.01253162784922	0.879466577823967	1.51780165955413	0.969206353393535	-0.7706902218398	-1.68765427303182
1.999	0.104859267251483	1.25164626502797	1.54492581183282	1.90905598318696	1.01188662876535	0.881361619365118	1.51844505179027	0.968166424468232	-0.76915951135301	-1.68950754180255
2	0.106115249474751	1.25135929714112	1.54526343590906	1.90871158665344	1.01123987342101	0.883256927089297	1.51908766368285	0.967124683126357	-0.767631397993217	-1.69135747888682
[truncated: 43,000 more rows]
