# Supplementary material for: Virtual reality as a tool for balance research: Eyes open body sway is reproduced in photo-realistic, but not in abstract virtual scenes
Source: PLoS One. 2020 Oct 29;15(10):e0241479. doi: 10.1371/journal.pone.0241479 (PMC7595375; doi:10.1371/journal.pone.0241479)
Supplement: S1 Data — (ZIP) [file pone.0241479.s001.zip › data/sway_referencing/EC_sr.csv]

0.001	0.0749830939671688	0.214595534826963	-0.527906620551672	-0.0130600002738298	0.204517063819353	0.010549460552672	-0.31333172259757	0.141777852385304	-0.115591555100946	-0.587771230058059
0.002	0.0747770331991105	0.214684679095125	-0.52840933909554	-0.013201890027883	0.204596669018865	0.0104656053566353	-0.312926999318318	0.141763856094191	-0.115585876953024	-0.588323625992494
0.003	0.0745714335307966	0.214774037068186	-0.528912724854828	-0.0133434985514008	0.204676394179837	0.0103814055557478	-0.312523098689783	0.141749731117191	-0.115580199589636	-0.588875788511396
0.004	0.0743662948996779	0.214863602715841	-0.529416782823075	-0.0134848221488266	0.204756246743125	0.0102968613308464	-0.312120017763308	0.141735491302253	-0.115574519582493	-0.589427716271863
0.005	0.0741616167759924	0.214953370092827	-0.529921518503648	-0.0136258575251155	0.204836234223421	0.0102119728542657	-0.311717753668751	0.141721150814639	-0.115568833794795	-0.589979408035336
0.006	0.0739573980543267	0.215043333186719	-0.530426937851823	-0.0137666016312207	0.204916364216	0.010126740391044	-0.311316303529244	0.141706724149548	-0.115563139266777	-0.590530862665567
0.007	0.0737536371796502	0.215133485831086	-0.530933047162424	-0.0139070515937593	0.20499664431605	0.0100411643180258	-0.310915664421399	0.141692226175039	-0.115557432902225	-0.591082079313013
0.008	0.0735503323565634	0.215223821740271	-0.531439852952271	-0.0140472046629616	0.205077081953281	0.00995524504897814	-0.310515833421456	0.141677672146084	-0.115551711231976	-0.59163305757576
0.009	0.0733474816489821	0.21531433462621	-0.53194736186223	-0.0141870579608413	0.205157684255013	0.00986898297059556	-0.310116807696468	0.141663077609177	-0.115545970482226	-0.592183797502494
0.01	0.0731450829382526	0.215405018303965	-0.532455580673428	-0.0143266082751557	0.205238458003129	0.00978237840127884	-0.309718584556772	0.141648458283128	-0.115540206779045	-0.592734299538367
0.011	0.0729431338226201	0.215495866713601	-0.532964516292295	-0.0144658520704859	0.20531940969984	0.00969543152295633	-0.309321161376248	0.141633829969461	-0.115534416162907	-0.593284564466365
0.012	0.0727416315452995	0.21558687387697	-0.533474175605614	-0.014604785473285	0.205400545610982	0.00960814235317465	-0.308924535419442	0.141619208436358	-0.115528594446894	-0.593834593363117
0.013	0.0725405730312263	0.215678033917449	-0.533984565406053	-0.014743404180556	0.205481871591843	0.00952051078760057	-0.308528703754646	0.141604609291973	-0.115522737187022	-0.59438438752348
0.014	0.0723399550260611	0.215769341108627	-0.534495692435998	-0.0148817035855951	0.205563392847809	0.0094325365887533	-0.308133663298367	0.141590047882365	-0.115516839864516	-0.594933948275437
0.015	0.0721397742442744	0.215860789808389	-0.535007563407367	-0.0150196791448097	0.205645113982385	0.00934421929339335	-0.307739410859009	0.141575539164164	-0.11551089811789	-0.595483276818501
0.016	0.0719400274511889	0.215952374389121	-0.535520184929346	-0.0151573266442832	0.205727039298707	0.00925555819545862	-0.307345943140831	0.14156109757522	-0.115504907805929	-0.596032374198122
0.017	0.0717407114323947	0.216044089312491	-0.536033563349738	-0.0152946421767782	0.205809172960555	0.00916655242594148	-0.306953256782347	0.141546736970653	-0.115498864894535	-0.596581241295402
0.018	0.0715418228769774	0.216135929238763	-0.536547704630401	-0.0154316219441448	0.205891518866665	0.00907720094809428	-0.306561348433664	0.141532470587803	-0.115492765371357	-0.597129878775655
0.019	0.0713433583303865	0.216227889042567	-0.537062614351166	-0.0155682620097534	0.205974080510113	0.00898750242802908	-0.306170214791692	0.141518311062681	-0.115486605329177	-0.597678287057027
0.02	0.0711453142859075	0.21631996374071	-0.537578297738982	-0.0157045581123711	0.206056861005355	0.00889745511183501	-0.305779852538398	0.141504270567235	-0.115480381099112	-0.598226466247
0.021	0.0709476872523669	0.216412148375351	-0.538094759661503	-0.0158405056899996	0.206139863169543	0.00880705675533082	-0.305390258213989	0.141490360987457	-0.115474089250805	-0.598774416039045
0.022	0.070750473699835	0.216504437966986	-0.538612004633456	-0.0159760999794959	0.206223089536098	0.00871630458791232	-0.305001428118228	0.141476594041001	-0.11546772651569	-0.599322135742676
0.023	0.070553669958335	0.216596827639282	-0.539130036807966	-0.0161113359607919	0.206306542302443	0.00862519532903865	-0.304613358312504	0.141462981338121	-0.115461289780245	-0.599869624447781
0.024	0.0703572721147869	0.216689312818601	-0.539648859968238	-0.0162462083362035	0.206390223293283	0.00853372527409596	-0.30422604469835	0.141449534398432	-0.115454776183714	-0.600416881189607
0.025	0.0701612759619482	0.216781889346206	-0.540168477593617	-0.0163807118359309	0.206474134007602	0.00844189042491871	-0.303839483095951	0.141436264612564	-0.115448183215073	-0.600963905133364
0.026	0.0699656771018016	0.216874553463008	-0.540688892935199	-0.0165148416185361	0.206558275740539	0.00834968660830145	-0.303453669296143	0.14142318317768	-0.115441508605209	-0.601510695678022
0.027	0.0697704711758344	0.216967301723099	-0.541210109033008	-0.0166485933578852	0.206642649696199	0.00825710957271127	-0.30306859911771	0.14141030108379	-0.115434750050367	-0.602057252420685
0.028	0.0695756540709553	0.217060130902843	-0.541732128732484	-0.0167819631663254	0.20672725697046	0.00816415511369539	-0.302684268487839	0.141397629157304	-0.115427905106556	-0.602603575241877
0.029	0.0693812220325978	0.217153037913559	-0.542254954762366	-0.0169149476224811	0.206812098397022	0.00807081919166522	-0.302300673479162	0.141385178054772	-0.11542097141669	-0.603149664414762
0.03	0.0691871717003325	0.217246019670237	-0.542778589868337	-0.0170475436616807	0.206897174401015	0.00797709793490008	-0.30191781023396	0.141372958213607	-0.115413946965016	-0.603695520439173
0.031	0.0689935000311455	0.217339072952809	-0.543303036885006	-0.017179748225977	0.206982485020879	0.00788298758083239	-0.301535674849315	0.14136097992027	-0.115406829976671	-0.604241143880168
0.032	0.0688002041197768	0.217432194413945	-0.543828298625574	-0.0173115580295355	0.207068030117859	0.00778848452486948	-0.301154263335732	0.141349253478317	-0.115399618555626	-0.604786535422763
0.033	0.0686072810390803	0.217525380738875	-0.544354377663124	-0.0174429695663787	0.207153809544042	0.00769358546543897	-0.300773571641329	0.141337789251632	-0.115392310430252	-0.60533169589197
0.034	0.068414727792837	0.217618628766747	-0.544881276198079	-0.0175739791928188	0.207239823089499	0.00759828745281068	-0.300393595649983	0.141326597532431	-0.115384902989749	-0.605876626179967
0.035	0.0682225413809068	0.217711935499976	-0.54540899611789	-0.0177045832821813	0.207326070403116	0.00750258779634364	-0.300014331128783	0.141315688408413	-0.115377393504015	-0.606421327199776
0.036	0.0680307188530255	0.217805298103662	-0.545937539109819	-0.0178347785200445	0.207412551109673	0.00740648399066376	-0.299635773738073	0.141305071690626	-0.115369779222712	-0.606965799871504
0.037	0.0678392572233472	0.217898713934677	-0.546466906624909	-0.0179645621327344	0.207499265018404	0.00730997370689063	-0.299257919135137	0.141294756845405	-0.115362057241185	-0.607510045088971
0.038	0.0676481533672061	0.217992180511939	-0.546997099823739	-0.0180939318490805	0.207586212198816	0.00721305476752267	-0.298880763040103	0.141284752942344	-0.115354224374712	-0.608054063602952
0.039	0.0674574040899125	0.218085695360458	-0.5475281196739	-0.0182228858111136	0.207673392875364	0.00711572513693084	-0.29850430119965	0.141275068601981	-0.115346277252454	-0.608597855887399
0.04	0.0672670062999876	0.218179255802757	-0.548059967000067	-0.0183514226265602	0.207760807280466	0.00701798299364383	-0.298128529270453	0.141265711919913	-0.115338212573167	-0.60914142215717
0.041	0.0670769571260735	0.218272858849204	-0.548592642364626	-0.0184795413893804	0.207848455553984	0.00691982682594962	-0.297753442670454	0.141256690447283	-0.115330027332252	-0.609684762485107
0.042	0.0668872539730749	0.218366501251578	-0.549126145994094	-0.0186072415245739	0.207936337682034	0.0068212554562988	-0.297379036535137	0.141248011250863	-0.115321718872409	-0.610227876824076
0.043	0.0666978945160562	0.2184601796784	-0.549660477834141	-0.0187345225734675	0.20802445351339	0.00672226803882088	-0.297005305864412	0.141239680971587	-0.115313284764776	-0.610770764954239
0.044	0.0665088765439093	0.218553890874119	-0.55019563760518	-0.0188613840824532	0.208112802797549	0.00662286407939971	-0.296632245685141	0.141231705835607	-0.115304722747002	-0.611313426438723
0.045	0.066320197737196	0.218647631649435	-0.550731624835416	-0.0189878255736342	0.20820138510328	0.00652304334794881	-0.296259851006257	0.141224091619719	-0.115296030894778	-0.611855860631245
0.046	0.0661318556195225	0.218741398752903	-0.551268438861221	-0.0191138465865452	0.20829019966943	0.00642280566795783	-0.295888116661113	0.141216843562247	-0.115287207785484	-0.612398066875751
0.047	0.0659438477276696	0.21883518880007	-0.551806078781572	-0.0192394469550414	0.208379245312511	0.00632215078194111	-0.295517037306693	0.141209966258357	-0.115278252350835	-0.612940044793786
0.048	0.0657561718273579	0.218928998328766	-0.552344543430477	-0.0193646271948049	0.208468520398004	0.00622107836258185	-0.295146607593721	0.141203463630489	-0.115269163603429	-0.613481794325526
0.049	0.065568826026745	0.219022823921749	-0.552883831315161	-0.0194893885881873	0.208558022914521	0.00611958803664434	-0.294776822307764	0.141197338946313	-0.115259940582417	-0.614023315512434
0.05	0.065381808762084	0.21911666232121	-0.553423940518633	-0.0196137329699759	0.208647750676048	0.00601767936422238	-0.294407676393859	0.141191594816282	-0.115250582524317	-0.614564608253838
0.051	0.0651951187117608	0.219210510501182	-0.553964868706171	-0.0197376626058407	0.208737701491159	0.00591535187943947	-0.294039164888033	0.141186233237458	-0.115241089012244	-0.615105672160711
0.052	0.0650087547130919	0.219304365683684	-0.554506613197868	-0.0198611802233668	0.208827873145634	0.00581260513669248	-0.293671282839776	0.141181255701819	-0.115231459907015	-0.615646506510971
0.053	0.0648227157298331	0.219398225312208	-0.555049171040293	-0.0199842889248796	0.208918263266853	0.00570943860840171	-0.293304025327098	0.14117666324936	-0.115221695138548	-0.616187110264467
0.054	0.0646370008891884	0.219492087009153	-0.555592539110603	-0.0201069919880014	0.209008869242665	0.00560585154760872	-0.292937387489993	0.141172456423827	-0.115211794568253	-0.61672748211138
0.055	0.0644516095846171	0.219585948529571	-0.556136714177684	-0.0202292926989205	0.209099688270256	0.00550184295814355	-0.292571364467493	0.141168635239322	-0.115201758005602	-0.617267620520428
0.056	0.0642665416210881	0.219679807757556	-0.556681692894436	-0.0203511941693099	0.209190717476739	0.00539741162034948	-0.292205951323522	0.141165199247258	-0.115191585315749	-0.617807523738164
0.057	0.0640817973250516	0.219773662776808	-0.557227471812664	-0.0204726992363305	0.209281954009045	0.00529255614403136	-0.29184114306951	0.141162147675451	-0.115181276442707	-0.618347189751
0.058	0.0638973774870157	0.21986751193751	-0.5577740474145	-0.020593810630144	0.209373394996971	0.00518727506431853	-0.29147693473223	0.141159479590839	-0.115170831264059	-0.618886616243572
0.059	0.063713283144019	0.219961353879949	-0.558321416105195	-0.0207145312424083	0.209465037410433	0.00508156696779892	-0.291113321383117	0.141157194021496	-0.115160249432599	-0.619425800596558
0.06	0.0635295154439623	0.220055187580361	-0.55886957413836	-0.0208348642646132	0.209556878005073	0.00497543066670592	-0.290750298134372	0.141155290005131	-0.115149530387035	-0.619964739959282
0.061	0.0633460757676485	0.220149012386867	-0.559418517476607	-0.020954813254974	0.209648913462461	0.00486886539928883	-0.290387860136356	0.141153766625218	-0.115138673502129	-0.620503431348002
0.062	0.0631629659507278	0.220242828005953	-0.559968241702264	-0.0210743822009195	0.209741140583535	0.00476187095462687	-0.29002600257555	0.141152623007162	-0.115127678168017	-0.621041871706947
0.063	0.0629801883750832	0.220336634574385	-0.560518742082602	-0.0211935754609445	0.209833556346809	0.00465444768632681	-0.289664720654174	0.141151858260019	-0.115116543695244	-0.621580057924331
0.064	0.0627977459384232	0.220430432797305	-0.561070013679342	-0.021312397557051	0.209926157780427	0.00454659650267757	-0.289304009551485	0.141151471475755	-0.115105269214422	-0.622117986836975
0.065	0.0626156419748636	0.22052422393412	-0.561622051352966	-0.0214308530058577	0.210018941767567	0.00443831888555749	-0.288943864420868	0.141151461757708	-0.115093853766031	-0.622655655277411
0.066	0.0624338801534297	0.220618009702732	-0.562174849709532	-0.0215489462638855	0.210111904959994	0.00432961689559089	-0.28858428046857	0.14115182814351	-0.115082296530604	-0.623193060153561
0.067	0.062252464447528	0.220711792293917	-0.562728403101835	-0.0216666816360718	0.210205043811548	0.00422049315632651	-0.28822525304476	0.141152569418621	-0.115070597002637	-0.6237301984386
0.068	0.0620713991986166	0.220805574413548	-0.563282705749081	-0.0217840632001913	0.210298354641546	0.00411095087049341	-0.287866777657152	0.141153683942743	-0.115058754967156	-0.624267067033489
0.069	0.061890689129368	0.220899359249962	-0.563837751921317	-0.0219010950071499	0.210391833700743	0.00400099388715709	-0.287508849937848	0.141155169608887	-0.115046770321106	-0.624803662664685
0.07	0.0617103392460152	0.22099315042772	-0.564393535992254	-0.0220177814194264	0.210485477204307	0.00389062672782576	-0.287151465627399	0.141157023889061	-0.115034642972591	-0.625339981891581
0.071	0.0615303547730956	0.221086951997885	-0.564950052359198	-0.0221341271767451	0.210579281303845	0.0037798544651046	-0.286794620550032	0.141159243791996	-0.115022372979607	-0.625876021156446
0.072	0.0613507411808961	0.221180768427731	-0.565507295458325	-0.0222501372057033	0.21067324204012	0.00366868251674421	-0.286438310558105	0.141161825728447	-0.115009960787076	-0.626411776835927
0.073	0.061171504202405	0.22127460455829	-0.566065259943271	-0.022365816428523	0.21076735531308	0.00355711653849534	-0.286082531476464	0.141164765461764	-0.114997407259691	-0.626947245239375
0.074	0.060992649827411	0.221368465559946	-0.5666239408889	-0.0224811695853323	0.210861616871704	0.00344516249896291	-0.285727279014059	0.141168058199167	-0.11498471346826	-0.627482422552287
0.075	0.0608141843114374	0.221462356939898	-0.567183333888271	-0.0225962011046993	0.21095602229067	0.00333282674324427	-0.285372548662881	0.141171698702102	-0.114971880582787	-0.628017304752865
0.076	0.0606361141107848	0.221556284605291	-0.567743435048791	-0.0227109151481585	0.211050566909638	0.00322011581685929	-0.285018335686892	0.141175681333266	-0.114958910105589	-0.628551887462062
0.077	0.0604584457073435	0.221650254933183	-0.568304240963079	-0.022825315665805	0.211145245803532	0.00310703621560201	-0.284664635189197	0.141180000117902	-0.114945804153384	-0.629086165765465
0.078	0.0602811854969133	0.221744274797208	-0.568865748642762	-0.0229394062904874	0.211240053823571	0.00299359428541976	-0.28431144219118	0.141184648865884	-0.114932565426818	-0.629620134162189
0.079	0.0601043398487688	0.221838351527389	-0.569427955422485	-0.0230531903700918	0.211334985600101	0.00287979619453437	-0.283958751660023	0.141189621266374	-0.114919196939314	-0.630153786701132
0.08	0.0599279152152295	0.221932492827828	-0.569990858930184	-0.0231666713511311	0.211430035464937	0.00276564795640597	-0.283606558432749	0.141194910939971	-0.114905701775454	-0.630687117134763
0.081	0.0597519181958403	0.222026706704819	-0.570554457104665	-0.0232798531518444	0.211525197453317	0.00265115549706859	-0.283254857117874	0.141200511505633	-0.114892083048114	-0.631220118937905
0.082	0.0595763555857055	0.22212100145179	-0.571118748202285	-0.0233927402456915	0.211620465448565	0.00253632463418961	-0.282903642099224	0.141206416662386	-0.114878344017467	-0.63175278526905
0.083	0.0594012344094525	0.222215385651455	-0.571683730839328	-0.0235053376349308	0.211715833275534	0.00242116104619396	-0.282552907619902	0.141212620261952	-0.114864488117143	-0.632285108976829
0.084	0.0592265619075643	0.222309868131514	-0.572249404023488	-0.0236176508472508	0.211811294618086	0.0023056703615224	-0.28220264788084	0.141219116380452	-0.114850518754434	-0.632817082649453
0.085	0.0590523455216573	0.222404457958024	-0.572815767085761	-0.023729685823668	0.211906842877579	0.00218985824716877	-0.281852857169531	0.141225899428803	-0.11483643907645	-0.633348698675285
0.086	0.0588785929375219	0.222499164527079	-0.57338281955659	-0.0238414486916822	0.212002471103198	0.00207373043107294	-0.281503529944032	0.141232964313798	-0.114822251963156	-0.633879949278756
0.087	0.0587053121327862	0.222593997626104	-0.573950561042894	-0.0239529455925894	0.212098172043373	0.00195729277018105	-0.281154660760146	0.141240306574421	-0.11480796020336	-0.634410826521292
0.088	0.0585325113702553	0.222688967336697	-0.574518991160986	-0.0240641825174323	0.212193938305241	0.00184055134429642	-0.280806244160625	0.141247922366794	-0.114793566542405	-0.634941322278029
0.089	0.058360199163115	0.222784083861233	-0.57508810953264	-0.024175165071338	0.212289762474281	0.00172351246827219	-0.280458274663889	0.141255808336135	-0.114779073497048	-0.635471428189886
0.09	0.058188384221502	0.222879357506995	-0.575657915762991	-0.0242858984369965	0.212385637102405	0.00160618264421726	-0.280110746762899	0.141263961581007	-0.114764483122551	-0.636001135670742
0.091	0.0580170753789519	0.222974798858154	-0.576228409417764	-0.0243963877409087	0.212481554696004	0.00148856850010895	-0.279763654888367	0.141272379736946	-0.114749796907955	-0.636530436045154
0.092	0.057846281575821	0.223070418874044	-0.576799589998543	-0.0245066384701742	0.212577507771459	0.00137067675008238	-0.279416993426092	0.14128106100948	-0.114735015875584	-0.637059320667492
0.093	0.0576760119535456	0.223166228781983	-0.577371456868089	-0.0246166565516863	0.212673488907247	0.00125251423458197	-0.279070756778967	0.141290004057042	-0.114720140814348	-0.637587780864766
0.094	0.0575062759796615	0.223262239897558	-0.577944009251988	-0.0247264482423002	0.212769490809056	0.00113408800842057	-0.278724939371004	0.141299207757801	-0.114705172407794	-0.638115807762206
0.095	0.0573370834813713	0.223358463512155	-0.578517246339833	-0.0248360201031104	0.212865506376553	0.00101540542472845	-0.278379535572178	0.141308670989495	-0.114690111114589	-0.638643392128214
0.096	0.0571684445600862	0.223454910901542	-0.579091167307179	-0.0249453789775559	0.212961528653175	0.000896474219443157	-0.278034539661946	0.14131839254869	-0.114674956998394	-0.639170524350339
0.097	0.0570003694443951	0.223551593363905	-0.579665771284523	-0.0250545317996233	0.213057550724792	0.000777302493548911	-0.277689945863959	0.141328371211348	-0.114659709833965	-0.639697194527169
0.098	0.0568328683387911	0.223648522173501	-0.580241057424526	-0.0251634853579017	0.213153565743946	0.000657898540478183	-0.277345748320813	0.141338605858592	-0.114644369441154	-0.640223392530945
0.099	0.0566659513052191	0.223745708525406	-0.580817025000526	-0.0252722462107453	0.213249566956607	0.000538270711307376	-0.277001941026332	0.141349095590351	-0.114628935807287	-0.640749108009851
0.1	0.0564996282067045	0.223843163523909	-0.581393673408422	-0.0253808207238308	0.213345547528695	0.000418427387053014	-0.276658517818452	0.141359839753866	-0.114613408812272	-0.641274330440318
0.101	0.0563339087276331	0.223940898144071	-0.581971002111168	-0.0254892151881947	0.213441500338731	0.000298376950709066	-0.276315472417549	0.141370837870618	-0.114597787938111	-0.641799049225496
0.102	0.0561688024232345	0.224038923165221	-0.582549010602948	-0.0255974360187115	0.21353741798803	0.000178127785545607	-0.275972798482581	0.141382089567951	-0.114582072389165	-0.642323253736883
0.103	0.05600431869496	0.224137249135783	-0.583127698396168	-0.0257054898856414	0.213633292960894	5.76883011830781e-05	-0.275630489627901	0.14139359463628	-0.114566261454559	-0.642846933290504
0.104	0.055840466686679	0.224235886337818	-0.583707065066089	-0.0258133836666361	0.213729117738987	-6.29331019440858e-05	-0.275288539354498	0.141405353153501	-0.114550354651792	-0.643370077102458
0.105	0.0556772552201863	0.224334844662174	-0.58428711039785	-0.0259211243773332	0.213824884795424	-0.000183728097318394	-0.274946940978174	0.141417365539359	-0.114534351579876	-0.643892674287635
0.106	0.0555146928369802	0.224434133454863	-0.584867834523906	-0.0260287191668128	0.213920586483309	-0.000304688445927234	-0.274605687664919	0.141429632542136	-0.114518251665771	-0.644414713927496
0.107	0.0553527879267711	0.224533761527647	-0.585449237925511	-0.0261361752174081	0.214016214922444	-0.000425805928290603	-0.274264772556142	0.141442155230036	-0.114502053980836	-0.6449361851272
0.108	0.0551915488598002	0.224633737337755	-0.586031321356551	-0.0262434995847824	0.214111762001999	-0.000547072261114924	-0.273924188855333	0.141454934980474	-0.114485757233868	-0.645457077069376
0.109	0.0550309840116318	0.224734069067055	-0.586614085763939	-0.0263506991962608	0.21420721943627	-0.000668479152614664	-0.273583929847671	0.141467973404262	-0.11446935980725	-0.645977379084396
0.11	0.054871101670902	0.224834764473934	-0.587197532203023	-0.0264577809079745	0.214302578753197	-0.000790018437273292	-0.273243988896547	0.141481272263255	-0.114452859680685	-0.646497080606569
0.111	0.0547119098976071	0.224935830740524	-0.587781661795893	-0.0265647514075819	0.214397831231853	-0.000911682126508919	-0.272904359346978	0.141494833532626	-0.114436254347864	-0.647016171019267
0.112	0.0545534164271949	0.225037274521182	-0.588366475728347	-0.0266716172105323	0.214492967891781	-0.00103346246567542	-0.272565034359392	0.141508659535402	-0.11441954092396	-0.64753463953684
0.113	0.0543956287063221	0.225139102089564	-0.588951975186692	-0.0267783849499287	0.214587979666704	-0.00115535203344393	-0.272226006862829	0.141522752984816	-0.114402716387865	-0.648052475148772
0.114	0.0542385539920529	0.225241319401234	-0.589538161298209	-0.026885061574255	0.214682857706463	-0.00127734371689368	-0.271887269659773	0.141537116981595	-0.114385777626634	-0.648569666623939
0.115	0.0540821994199615	0.225343932128682	-0.590125035162496	-0.0269916543020374	0.214777593485964	-0.00139943056517143	-0.27154881556706	0.14155175499961	-0.114368721133367	-0.649086202577976
0.116	0.0539265720496736	0.225446945749145	-0.590712597883612	-0.0270981705850006	0.214872178630275	-0.00152160570437857	-0.271210637550059	0.141566670792562	-0.114351542655647	-0.649602071508063
0.117	0.053771678832489	0.225550365578863	-0.591300850572364	-0.0272046179814493	0.214966604756477	-0.00164386238272261	-0.270872728820638	0.141581868315501	-0.114334237183702	-0.650117261777909
0.118	0.0536175265287527	0.225654196738874	-0.591889794314308	-0.027311003842834	0.215060863539268	-0.0017661940377366	-0.270535082813991	0.141597351775122	-0.114316799278695	-0.650631761589602
0.119	0.0534641217757557	0.225758444168689	-0.592479430093517	-0.0274173351453336	0.215154946922294	-0.00188859428098301	-0.270197693044646	0.141613125667302	-0.11429922332375	-0.651145558912594
0.12	0.0533114712684615	0.225863112656915	-0.593069758807395	-0.0275236186245668	0.215248847279359	-0.00201105683656981	-0.269860552937589	0.141629194701135	-0.114281503385841	-0.651658641451298
0.121	0.0531595818116074	0.2259682067855	-0.593660781379648	-0.0276298608959787	0.215342557393857	-0.0021335755609899	-0.269523655713398	0.14164556371947	-0.114263632943393	-0.652170996709036
0.122	0.0530084602357717	0.226073730841976	-0.594252498748975	-0.0277360683368968	0.215436070375904	-0.00225614456901157	-0.269186994373932	0.141662237649221	-0.114245604904177	-0.652682611999251
0.123	0.0528581133031886	0.226179688832063	-0.594844911706048	-0.0278422470249283	0.215529379704183	-0.00237875834354038	-0.268850561762399	0.141679221487888	-0.114227411863113	-0.653193474333732
0.124	0.0527085475903238	0.226286084599486	-0.595438020782206	-0.027948403001035	0.215622479290497	-0.00250141174911332	-0.26851435065198	0.141696520349053	-0.114209046260298	-0.653703570343462
0.125	0.0525597693675875	0.226392921904609	-0.596031826276918	-0.0280545425829651	0.215715363395792	-0.00262409997194568	-0.268178353859995	0.141714139469837	-0.114190500327369	-0.654212886335099
0.126	0.0524117846142128	0.226500204377696	-0.596626328378969	-0.0281606724558978	0.215808026491058	-0.00274681845090683	-0.267842564322056	0.141732084185255	-0.11417176595788	-0.654721408411551
0.127	0.0522645991842364	0.226607935429671	-0.597221527250679	-0.0282667996433026	0.215900463191017	-0.00286956285096348	-0.267506975046587	0.141750359977738	-0.114152834599888	-0.655229122602776
0.128	0.0521182189499528	0.226716118209446	-0.597817422953034	-0.0283729314334684	0.215992668268382	-0.00299232904125166	-0.267171578983088	0.141768972540815	-0.114133697231923	-0.655736014949529
0.129	0.0519726497200615	0.226824755642493	-0.598414015316258	-0.0284790752161787	0.216084636742808	-0.00311511304117617	-0.26683636888719	0.141787927753754	-0.114114344528756	-0.656242071458166
0.13	0.0518278969803315	0.226933850579039	-0.599011303910012	-0.0285852382894379	0.216176363949447	-0.00323791105558091	-0.266501337246224	0.141807231582253	-0.114094767092079	-0.656747278036429
0.131	0.0516839657380256	0.227043406003641	-0.599609288143953	-0.0286914277212954	0.216267845497926	-0.00336071970101591	-0.266166476289956	0.141826889963085	-0.114074955427606	-0.657251620533463
0.132	0.0515408605755943	0.227153425141033	-0.60020796745059	-0.0287976502224392	0.216359077196015	-0.00348353627192417	-0.265831778055689	0.141846908736904	-0.114054899723657	-0.657755084749207
0.133	0.0513985858171169	0.227263911381597	-0.600807341371328	-0.0289039120259438	0.216450055018333	-0.00360635883605119	-0.265497234465253	0.141867293658175	-0.114034589798894	-0.658257656342902
0.134	0.0512571456693363	0.227374868127196	-0.601407409427975	-0.0290102189574496	0.216540775124532	-0.00372918617144054	-0.265162837403269	0.141888050426762	-0.11401401526928	-0.658759320805401
0.135	0.0511165441829688	0.227486298700879	-0.602008170954444	-0.0291165767460983	0.216631233907382	-0.00385201767689536	-0.26482857881574	0.141909184671911	-0.113993165645067	-0.659260063550447
0.136	0.0509767850792691	0.227598206379798	-0.60260962508773	-0.0292229913066845	0.216721428033741	-0.00397485330278245	-0.264494450795316	0.141930701909368	-0.113972030167071	-0.65975986999734
0.137	0.0508378716716715	0.227710594439413	-0.60321177081773	-0.0293294687725945	0.216811354509336	-0.00409769354030665	-0.264160445550138	0.141952607556673	-0.113950597537672	-0.660258725544151
0.138	0.0506998069713359	0.227823466098265	-0.603814606930185	-0.0294360153358093	0.216901010839736	-0.00422053955245172	-0.263826555297516	0.141974907013528	-0.113928855871709	-0.660756615458255
0.139	0.0505625938509197	0.227936824459785	-0.604418131938829	-0.0295426370365182	0.216990395139195	-0.0043433933489395	-0.263492772259023	0.141997605681406	-0.113906792915787	-0.661253524792359
0.14	0.0504262351524012	0.228050672568019	-0.605022344186956	-0.0296493396185618	0.217079505940648	-0.0044662577599919	-0.263159088751706	0.142020708826753	-0.11388439621699	-0.661749438344132
0.141	0.0502907337671391	0.228165013504329	-0.605627242079196	-0.0297561285465447	0.21716834182589	-0.00458913620841763	-0.262825497257571	0.142044221393432	-0.113861653030317	-0.662244340624543
0.142	0.0501560926989279	0.228279850413196	-0.606232824228434	-0.0298630091175053	0.217256901214011	-0.00471203251572651	-0.262491990486104	0.142068147977122	-0.113838550150196	-0.662738215892256
0.143	0.0500223150351658	0.228395186506558	-0.606839089434901	-0.029969986469477	0.217345182361492	-0.00483495087309986	-0.262158561474939	0.142092493009538	-0.113815073855774	-0.663231048247636
0.144	0.0498894038466321	0.228511025130725	-0.60744603660198	-0.0300770655672116	0.217433183378787	-0.0049578958672051	-0.261825203707906	0.142117260927151	-0.113791209983195	-0.663722821666973
0.145	0.0497573621687052	0.228627369830318	-0.608053664626665	-0.0301842514573381	0.217520902190791	-0.00508087237667837	-0.261491911178875	0.142142456175807	-0.11376694414005	-0.664213519985586
0.146	0.0496261931272842	0.22874422434184	-0.608661972257475	-0.0302915496575681	0.217608336524717	-0.0052038854435752	-0.261158678345257	0.142168083218628	-0.113742261963514	-0.664703126937533
0.147	0.049495900076219	0.228861592545308	-0.609270958008361	-0.0303989662546913	0.217695483934848	-0.0053269403240194	-0.260825500072702	0.142194146592635	-0.113717149202286	-0.665191626235172
0.148	0.0493664866087295	0.22897947838129	-0.609880620170669	-0.0305065077101653	0.217782341851759	-0.00545004258901947	-0.260492371663098	0.142220650835393	-0.113691591585947	-0.665679001627379
0.149	0.0492379564479926	0.229097885787235	-0.610490956857887	-0.0306141806487971	0.217868907680201	-0.0055731981706667	-0.260159288862026	0.142247600306807	-0.11366557474307	-0.666165236925227
0.15	0.0491103133107902	0.229216818732331	-0.611101966022093	-0.030721991658073	0.217955178846154	-0.00569641344850513	-0.259826247772227	0.142274999064554	-0.113639084345697	-0.666650315935665
0.151	0.0489835608539479	0.229336281274754	-0.611713645399853	-0.0308299470694265	0.218041152695223	-0.00581969530133501	-0.259493244747392	0.142302850836584	-0.113612106254479	-0.667134222325619
0.152	0.0488577027267895	0.229456277513899	-0.612325992413811	-0.0309380528831618	0.218126826355778	-0.00594305099694028	-0.259160276350357	0.142331159029688	-0.113584626374021	-0.667616939565204
0.153	0.0487327426314947	0.229576811475903	-0.612939004152275	-0.0310463148453831	0.218212196748583	-0.00606648803592175	-0.25882733937069	0.142359926678478	-0.113556630325241	-0.668098450966897
0.154	0.0486086843338976	0.229697887106859	-0.613552677447142	-0.0311547384792626	0.218297260727348	-0.00619001413456109	-0.258494430812316	0.142389156341084	-0.113528103345924	-0.66857873976509
0.155	0.0484855316253509	0.229819508438012	-0.614167008961407	-0.0312633290850023	0.218382015172879	-0.006313637283575	-0.258161547809931	0.142418850008891	-0.113499030573575	-0.669057789182168
0.156	0.0483632882254036	0.229941679786896	-0.614781995257046	-0.0313720918989145	0.218466456955213	-0.00643736574621676	-0.257828687541949	0.142449009055409	-0.113469397355268	-0.669535582378996
0.157	0.0482419577126368	0.230064405874457	-0.615397632824244	-0.0314810323996526	0.218550582848503	-0.00656120807815172	-0.257495847189977	0.142479634272798	-0.113439189217913	-0.670012102364375
0.158	0.0481215435339351	0.23018769184399	-0.616013918077838	-0.0315901564945076	0.218634389557078	-0.0066851732067502	-0.257163023944517	0.142510725992939	-0.113408391599924	-0.67048733199926
0.159	0.0480020489976642	0.230311543155286	-0.616630847343089	-0.0316994704623904	0.218717873853501	-0.00680927042916501	-0.256830215042151	0.14254228422947	-0.113376989711636	-0.670961254029356
0.16	0.0478834772383948	0.230435965424415	-0.617248416790152	-0.031808980824765	0.218801032593048	-0.0069335093438281	-0.256497417755306	0.142574308803637	-0.113344968713878	-0.671433851107768
0.161	0.0477658311894996	0.230560964373589	-0.617866622376768	-0.0319186941732473	0.218883862485107	-0.00705789984723355	-0.256164629291365	0.142606799396085	-0.113312314016916	-0.671905105893902
0.162	0.0476491135511506	0.230686545871321	-0.618485459892087	-0.032028616907159	0.218966359835447	-0.00718245215378176	-0.255831846706514	0.142639755559702	-0.113279011361425	-0.672375001178666
0.163	0.0475333267434645	0.230812715973837	-0.619104925008534	-0.0321387551014701	0.219048520512211	-0.00730717675158193	-0.255499066957917	0.142673176764669	-0.113245046646072	-0.672843519901087
0.164	0.0474184728295906	0.2309394809882	-0.619725013292269	-0.0322491146033517	0.219130340082836	-0.00743208433898604	-0.255166287051409	0.142707062387142	-0.113210405727268	-0.673310645097302
0.165	0.0473045534990475	0.231066847504022	-0.620345720252173	-0.0323597010937751	0.219211813846532	-0.00755718577331541	-0.254833504094088	0.142741411610733	-0.113175074445519	-0.673776359851322
0.166	0.0471915702233673	0.231194822300972	-0.620967041366408	-0.0324705199548085	0.219292936698189	-0.00768249198983837	-0.254500715200259	0.142776223356507	-0.113139038914332	-0.674240647263086
0.167	0.0470795244363964	0.231323412226656	-0.621588972003831	-0.0325815762169346	0.21937370304794	-0.00780801391827687	-0.254167917432612	0.142811496298017	-0.113102285696861	-0.67470349056097
0.168	0.0469684175536752	0.231452624156771	-0.622211507344906	-0.0326928748188197	0.219454106944689	-0.00793376247070878	-0.253835107872587	0.142847228928722	-0.113064801636276	-0.675164873370399
0.169	0.046858250929637	0.231582464975003	-0.622834642378921	-0.0328044209124172	0.219534142355238	-0.0080597485678629	-0.253502283680432	0.14288341962772	-0.113026573679854	-0.675624779902854
0.17	0.0467490258755617	0.231712941523852	-0.623458371935349	-0.0329162199210701	0.219613803388229	-0.0081859831499802	-0.253169442012066	0.142920066668364	-0.112987589036648	-0.676083194940274
0.171	0.0466407436621495	0.23184406056103	-0.624082690730735	-0.0330282774272263	0.219693084278425	-0.00831247721862968	-0.252836579867489	0.142957168196857	-0.112947835483591	-0.67654010368212
0.172	0.0465334054697557	0.231975828759124	-0.624707593422538	-0.0331405990059886	0.219771979261547	-0.00843924190328786	-0.252503694049907	0.142994722280932	-0.112907301431131	-0.676995491557698
0.173	0.0464270124068914	0.232108252769576	-0.625333074637725	-0.0332531899578208	0.219850482539522	-0.00856628847974516	-0.252170781273392	0.143032726958709	-0.112865975693215	-0.677449344144257
0.174	0.0463215656236951	0.232241339281716	-0.625959128946738	-0.0333660550529755	0.21992858833508	-0.00869362837560269	-0.251837838250806	0.14307118016313	-0.112823847237576	-0.67790164720639
0.175	0.0462170663669173	0.23237509495872	-0.626585750793076	-0.033479198482865	0.22000629096504	-0.00882127322674225	-0.251504861617626	0.143110079606975	-0.112780905183825	-0.678352386729171
0.176	0.0461135159044958	0.232509526282638	-0.627212934431061	-0.0335926238566793	0.220083584838043	-0.00894923490802879	-0.251171847808109	0.143149422703949	-0.1127371390207	-0.678801548933836
0.177	0.0460109154207945	0.232644639459398	-0.627840673906793	-0.0337063341546346	0.220160464332345	-0.0090775254383058	-0.250838793070968	0.143189206522613	-0.112692538710976	-0.679249120322569
0.178	0.0459092659429202	0.232780440439407	-0.628468963085157	-0.033820331908569	0.220236923709355	-0.00920615684438772	-0.250505693593376	0.143229427814741	-0.112647094486448	-0.679695087702419
0.179	0.0458085682916783	0.232916935025897	-0.629097795683558	-0.0339346195583288	0.220312957213538	-0.00933514110070051	-0.250172545575301	0.143270083070348	-0.112600796516473	-0.68013943817112
0.18	0.0457088231305676	0.233054129008577	-0.62972716528616	-0.0340491995826347	0.220388559161363	-0.0094644901118513	-0.249839345169115	0.143311168527006	-0.112553634775132	-0.680582159153586
0.181	0.045610031114179	0.233192028199526	-0.630357065402624	-0.0341640743805206	0.2204637237572	-0.00959421566575981	-0.249506088349652	0.143352680186285	-0.112505599248721	-0.681023238486971
0.182	0.0455121929956373	0.233330638331091	-0.630987489570065	-0.0342792461740956	0.220538444782581	-0.00972432934241241	-0.249172770814947	0.143394613846105	-0.112456680207663	-0.681462664448684
0.183	0.0454153096384766	0.233469964931445	-0.631618431371697	-0.0343947168822802	0.2206127154243	-0.00985484249641129	-0.248839387921425	0.143436965113125	-0.11240686817468	-0.681900425740748
0.184	0.0453193819780487	0.233610013256953	-0.632249884377794	-0.034510487854071	0.220686528279235	-0.0099857663776765	-0.248505934670266	0.143479729480792	-0.112356153653327	-0.682336511502061
0.185	0.0452244109697569	0.233750788232518	-0.632881842160192	-0.0346265597188812	0.220759875471304	-0.0101171122172451	-0.248172405785207	0.143522902514632	-0.112304526957441	-0.682770911356326
0.186	0.0451303975663637	0.233892294385665	-0.633514298360088	-0.0347429324474171	0.220832748785702	-0.0102488912112199	-0.247838795822638	0.14356648000572	-0.112251978339304	-0.683203615467212
0.187	0.0450373427583703	0.234034535857845	-0.634147246673921	-0.0348596053571683	0.220905139737107	-0.010381114527507	-0.247505099250264	0.143610457975877	-0.112198498252089	-0.683634614556833
0.188	0.0449452476315143	0.234177516514605	-0.634780680834449	-0.0349765770673099	0.220977039560312	-0.0105137933535848	-0.24717131049434	0.143654832588076	-0.112144077414368	-0.684063899909508
0.189	0.0448541133629191	0.234321240048869	-0.63541459470185	-0.0350938456713371	0.221048439190809	-0.0106469389275815	-0.246837423921103	0.14369960009604	-0.112088706657675	-0.684491463406048
0.19	0.0447639411589664	0.234465709983278	-0.636048982412472	-0.0352114090830942	0.221119329320316	-0.0107805625111958	-0.246503433739237	0.143744756895413	-0.112032376818721	-0.684917297556682
0.191	0.0446747322236051	0.234610929580284	-0.636683838553264	-0.0353292652315783	0.221189700503911	-0.010914675276401	-0.246169333904722	0.14379029960673	-0.111975078808311	-0.685341395511514
0.192	0.0445864878369325	0.234756901778734	-0.637319158292188	-0.0354474120266596	0.22125954326935	-0.0110492882097488	-0.245835118082499	0.143836225082525	-0.111916803700206	-0.685763751079123
0.193	0.0444992094974659	0.234903629251534	-0.637954937319186	-0.035565847251422	0.221328848192171	-0.0111844121617631	-0.245500779687019	0.143882530341674	-0.111857542643295	-0.686184358770584
0.194	0.0444128990081285	0.235051114465651	-0.638591171660166	-0.0356845684182699	0.22139760588466	-0.0113200579746669	-0.245166312055949	0.143929212498301	-0.111797286669883	-0.686603213866287
0.195	0.0443275584245197	0.235199359643652	-0.639227857625729	-0.0358035726499507	0.221465807024241	-0.0114562365163381	-0.244831708649784	0.143976268685843	-0.111736026619638	-0.687020312415489
0.196	0.0442431898634739	0.235348366767847	-0.639864991963077	-0.0359228566549691	0.2215334425202	-0.0115929585841641	-0.244496963008674	0.144023695990782	-0.111673753298242	-0.687435651029408
0.197	0.0441597953464871	0.23549813771855	-0.640502571976995	-0.0360424166655657	0.221600503616149	-0.0117302348490708	-0.244162068455883	0.144071491423738	-0.111610457707258	-0.687849226577797
0.198	0.0440773768436015	0.235648674373259	-0.641140595513718	-0.0361622483322911	0.221666981844955	-0.0118680759090283	-0.2438270178677	0.144119651872026	-0.111546131034168	-0.688261036094091
0.199	0.0439959364042027	0.235799978531897	-0.641779060966202	-0.036282346784833	0.2217328690204	-0.01200649232091	-0.243491803728071	0.144168174032421	-0.11148076442421	-0.688671076925341
0.2	0.0439154762388084	0.235952051792417	-0.642417967335594	-0.0364027068842144	0.221798157283909	-0.0121454946132598	-0.243156418347091	0.144217054374388	-0.111414348851916	-0.68907934680974
0.201	0.0438359987497384	0.236104895485659	-0.643057314241257	-0.0365233234291833	0.221862839095674	-0.0122850933835002	-0.242820854019356	0.144266289093414	-0.111346875325986	-0.689485843708493
0.202	0.0437575064750736	0.236258510631125	-0.643697101893999	-0.0366441911563191	0.221926907210796	-0.0124252994182423	-0.242485103081227	0.144315874043217	-0.111278335279906	-0.689890565634658
0.203	0.0436800019960687	0.236412897872836	-0.644337331061585	-0.0367653046129083	0.221990354667179	-0.0125661237048152	-0.242149157955374	0.144365804710411	-0.111208720716125	-0.690293510702663
0.204	0.0436034879309525	0.236568057465135	-0.644978003004722	-0.0368866579528921	0.222053174767903	-0.0127075773451297	-0.241813011228586	0.144416076278172	-0.111138023989556	-0.690694677317905
0.205	0.04352796698892	0.236723989365318	-0.64561911944761	-0.0370082447182303	0.222115361113653	-0.0128496714931837	-0.24147665569955	0.14446668376319	-0.111066237521051	-0.691094064368934
0.206	0.0434534420273751	0.236880693293358	-0.646260682601928	-0.0371300578309279	0.222176907637642	-0.0129924173864627	-0.241140084296774	0.144517622104529	-0.110993353739242	-0.69149167135543
0.207	0.0433799161341737	0.237038168703088	-0.646902695156867	-0.0372520897261905	0.222237808528818	-0.013135826445457	-0.24080328997767	0.144568886118153	-0.110919365264454	-0.691887498392061
0.208	0.0433073927169247	0.23719641479097	-0.647545160207671	-0.0373743323331991	0.222298058061457	-0.0132799103274762	-0.240466265794984	0.144620470379983	-0.110844265000408	-0.692281546066252
0.209	0.0432358755420039	0.237355430520157	-0.648188081135931	-0.0374967769969716	0.222357650469342	-0.013424680843571	-0.240129004972614	0.144672369152072	-0.110768045914495	-0.692673815254608
0.21	0.0431653687653029	0.237515214557833	-0.648831461486587	-0.0376194145593092	0.222416580011596	-0.0135701498330576	-0.239791500785	0.144724576414257	-0.110690700706646	-0.69306430705656
0.211	0.0430958770215585	0.237675765184575	-0.649475304960613	-0.0377422355053754	0.222474841176731	-0.0137163291125791	-0.239453746395061	0.14477708594018	-0.11061222165016	-0.693453022827987
0.212	0.0430274054778491	0.237837080266653	-0.650119615536489	-0.0378652300298302	0.222532428769743	-0.0138632304742138	-0.23911573482085	0.144829891320657	-0.110532600709779	-0.693839964167445
0.213	0.0429599597713056	0.237999157285157	-0.65076439757813	-0.0379883881220117	0.222589337831996	-0.0140108656883095	-0.238777458980503	0.144882985967827	-0.110451829759756	-0.694225132864941
0.214	0.0428935459240753	0.238161993371862	-0.651409655846578	-0.0381116998079235	0.222645563627603	-0.0141592464860289	-0.238438911773396	0.144936363186442	-0.110369900569814	-0.694608530887333
0.215	0.0428281702827389	0.238325585322692	-0.652055395434242	-0.0382351553717146	0.222701101739647	-0.0143083844888861	-0.238100086177015	0.144990016267661	-0.110286804608864	-0.694990160318023
0.216	0.0427638394304174	0.238489929644406	-0.652701621676756	-0.038358745311072	0.222755948102059	-0.0144582911092244	-0.237760975288391	0.145043938512027	-0.110202533012747	-0.695370023239751
0.217	0.0427005600992333	0.238655022672293	-0.653348340154441	-0.0384824601510998	0.222810098948875	-0.0146089775444615	-0.237421572313941	0.145098123198595	-0.110117076771587	-0.695748121689813
0.218	0.0426383391632944	0.238820860681573	-0.65399555676596	-0.0386062903658369	0.222863550752798	-0.0147604548839204	-0.237081870539975	0.145152563590308	-0.110030426924006	-0.696124457694582
0.219	0.0425771837513691	0.23898743991765	-0.654643277701198	-0.0387302263319642	0.222916300216406	-0.0149127341214387	-0.236741863267533	0.145207253024732	-0.10994257457537	-0.696499033325144
0.22	0.042517101414391	0.239154756551406	-0.65529150934108	-0.0388542581673976	0.222968344429584	-0.0150658260229751	-0.236401543737631	0.145262185024722	-0.109853510741933	-0.696871850748193
0.221	0.0424581001552655	0.239322806623274	-0.655940258254334	-0.038978375654851	0.223019681143979	-0.0152197410232883	-0.236060905093465	0.145317353330146	-0.109763226226276	-0.697242912198476
0.222	0.0424001882686951	0.239491586069518	-0.656589531298372	-0.0391025684096856	0.223070308895833	-0.0153744892014037	-0.235719940371715	0.145372751830499	-0.10967171173412	-0.697612219880537
0.223	0.0423433741857601	0.239661090825716	-0.657239335681919	-0.0392268260943792	0.223120226857297	-0.0155300803093779	-0.23537864247224	0.145428374459553	-0.109578958160312	-0.697979775926047
0.224	0.0422876664948682	0.239831316841061	-0.657889678902138	-0.0393511385634705	0.223169434624075	-0.0156865238358101	-0.235037004087555	0.145484215129505	-0.109484956755398	-0.698345582437756
0.225	0.0422330741115039	0.240002259965139	-0.658540568663759	-0.0394754959438009	0.223217932188241	-0.0158438290340203	-0.234695017654983	0.145540267720343	-0.109389699060903	-0.698709641561437
0.226	0.042179606420707	0.240173915892143	-0.6591920128906	-0.0395998884894826	0.223265720050373	-0.0160020049112695	-0.234352675391345	0.145596526113669	-0.109293176775185	-0.69907195551428
0.227	0.0421272733092513	0.240346280184801	-0.659844019774322	-0.0397243062415137	0.223312799228465	-0.0161610602385336	-0.234009969391587	0.145652984267755	-0.109195381825064	-0.699432526535251
0.228	0.0420760851522561	0.240519348239481	-0.660496597783497	-0.0398487388275072	0.223359171102189	-0.0163210035913752	-0.233666891750805	0.145709636280408	-0.109096306629321	-0.6997913568906
0.229	0.0420260527979528	0.240693115224011	-0.661149755611068	-0.0399731754566712	0.22340483725005	-0.016481843418005	-0.23332343463135	0.145766476362907	-0.108995944158153	-0.700148449007765
0.23	0.0419771875470066	0.240867576042031	-0.661803502087647	-0.0400976048884185	0.22344979943871	-0.0166435880858457	-0.232979590187479	0.145823498733211	-0.108894287683045	-0.700503805556249
0.231	0.0419295011155088	0.241042725308405	-0.662457846165528	-0.0402220154213229	0.223494059781059	-0.0168062458182634	-0.232635350445265	0.145880697516524	-0.108791330478861	-0.700857429397024
0.232	0.0418830056085597	0.24121855737466	-0.663112796972104	-0.0403463951228532	0.223537620876264	-0.0169698245552113	-0.232290707291595	0.145938066680948	-0.108687065689676	-0.701209323516355
0.233	0.041837713521857	0.241395066375412	-0.663768363785624	-0.0404707322136856	0.223580485780095	-0.0171343318539628	-0.231945652544333	0.145995599971735	-0.108581486457149	-0.70155949096823
0.234	0.0417936377166698	0.241572246263645	-0.664424555982554	-0.0405950153239098	0.223622657915989	-0.0172997748822197	-0.231600178034341	0.14605329088249	-0.1084745861416	-0.701907934810272
0.235	0.041750791326678	0.241750090879352	-0.665081383090346	-0.0407192335671887	0.223664141080816	-0.0174661604749676	-0.231254275688619	0.146111132657634	-0.108366358346039	-0.702254658083145
0.236	0.0417091876395395	0.241928594043506	-0.665738854816387	-0.0408433765131204	0.223704939559464	-0.0176334952097195	-0.230907937555403	0.146169118209099	-0.108256796793553	-0.702599663826104
0.237	0.0416688400354553	0.242107749596924	-0.666396980948583	-0.0409674340326859	0.223745058233339	-0.0178017855186809	-0.230561155721687	0.146227240017152	-0.108145895341131	-0.702942955083466
0.238	0.041629761990118	0.242287551293775	-0.667055771239381	-0.0410913960563149	0.223784502511375	-0.0179710378458154	-0.230213922218704	0.146285490159526	-0.108033648185958	-0.70328453490244
0.239	0.0415919671041096	0.242467992617765	-0.66771523533271	-0.0412152524398215	0.22382327814642	-0.0181412587128476	-0.229866229019943	0.146343860392016	-0.107920049994769	-0.703624406280892
0.24	0.0415554691447869	0.242649066720141	-0.668375382749871	-0.0413389929909471	0.223861391178491	-0.0183124546342034	-0.229518068099477	0.146402342223252	-0.107805095772319	-0.703962572059448
0.241	0.0415202820570225	0.242830766522781	-0.669036222902304	-0.0414626075032202	0.223898848008698	-0.0184846320655196	-0.229169431470683	0.146460926995054	-0.107688780660823	-0.704299034902316
0.242	0.041486419935499	0.243013084867677	-0.669697764969972	-0.0415860858091388	0.223935655422048	-0.0186577974544552	-0.228820311174292	0.146519605948816	-0.10757109989012	-0.704633797399584
0.243	0.0414538969957272	0.243196014629353	-0.670360017665867	-0.0417094179927985	0.223971820495624	-0.0188319572771394	-0.228470699268747	0.146578370338935	-0.107452048913238	-0.704966862165135
0.244	0.0414227275417775	0.243379548792648	-0.671022989100128	-0.041832594654104	0.224007350464681	-0.0190071180110979	-0.228120587858146	0.146637211572622	-0.107331623670766	-0.705298231910789
0.245	0.041392925968409	0.243563680542263	-0.671686686855488	-0.041955607036531	0.224042252632508	-0.0191832860392317	-0.227769969109621	0.146696121277999	-0.107209820729399	-0.70562790951392
0.246	0.0413645068228079	0.243748403328249	-0.672351118226221	-0.0420784469981328	0.224076534346739	-0.0193604675401742	-0.22741883525258	0.146755091321142	-0.107086637131153	-0.70595589798805
0.247	0.0413374848154554	0.243933710854233	-0.673016290382336	-0.0422011068808925	0.224110202930635	-0.0195386684448856	-0.227067178586039	0.14681411382614	-0.106962070229365	-0.706282200359445
0.248	0.0413118747089312	0.244119597089171	-0.67368221030779	-0.0423235793383194	0.22414326549043	-0.0197178944358054	-0.226714991513817	0.146873181202033	-0.106836117844677	-0.706606819616854
0.249	0.0412876912213	0.24430605630326	-0.674348884689994	-0.0424458571380733	0.224175728724958	-0.0198981509359779	-0.226362266621202	0.14693228611686	-0.106708778584315	-0.706929758762423
0.25	0.0412649490590879	0.244493083020425	-0.675016319871041	-0.0425679330510182	0.224207598833694	-0.0200794431102999	-0.226008996746842	0.14699142141252	-0.106580051878502	-0.707251020872429
0.251	0.0412436629985196	0.244680671983238	-0.675684521776366	-0.0426897999393286	0.224238881544016	-0.0202617759288945	-0.225655175019916	0.147050580036543	-0.106449937728565	-0.707570609165682
0.252	0.041223847947187	0.244868818218686	-0.676353495858695	-0.0428114508220626	0.22426958227768	-0.0204451542624696	-0.225300794887955	0.147109754973088	-0.106318436527977	-0.707888527054171
0.253	0.0412055189961583	0.245057517088523	-0.677023247160413	-0.0429328787768173	0.224299706292827	-0.020629582974855	-0.224945850130726	0.147168939160668	-0.106185549152995	-0.708204778154393
0.254	0.0411886914306221	0.245246764262411	-0.677693780468291	-0.043054076909822	0.224329258680151	-0.0208150670091001	-0.224590334834836	0.147228125476695	-0.106051277245484	-0.708519366296465
0.255	0.0411733806460415	0.245436555702326	-0.678365100408033	-0.0431750384651699	0.224358244396021	-0.0210016113901179	-0.224234243331796	0.147287306771747	-0.105915623363597	-0.70883229545297
0.256	0.0411596019842656	0.245626887688502	-0.679037211385383	-0.0432957569199322	0.224386668390609	-0.0211892211580342	-0.223877570140497	0.147346475856574	-0.105778590780379	-0.709143569544879
0.257	0.041147370614627	0.245817756849788	-0.67971011751753	-0.0434162260268423	0.224414535610777	-0.0213779013800827	-0.223520309952378	0.14740562541609	-0.105640183156027	-0.709453192317155
0.258	0.0411367015415535	0.246009160216948	-0.680383822665435	-0.0435364397949277	0.224441850825762	-0.0215676572039596	-0.223162457619011	0.147464747862396	-0.105500404487025	-0.709761167356479
0.259	0.0411276096413041	0.246201095272321	-0.68105833047984	-0.0436563923937012	0.22446861846917	-0.0217584937775059	-0.22280400810874	0.147523835210443	-0.105359259381978	-0.71006749810497
0.26	0.0411201096492389	0.24639355993277	-0.681733644411682	-0.0437760780791567	0.224494842627293	-0.021950416069225	-0.222444956517331	0.14758287912363	-0.105216753254122	-0.7103721878738
0.261	0.0411142161629759	0.246586552522252	-0.682409767685607	-0.0438954912302232	0.224520527047737	-0.0221434287505909	-0.222085298159554	0.147641871087868	-0.105072892175556	-0.710675239882551
0.262	0.0411099436912026	0.246780071781024	-0.683086703230529	-0.0440146264753296	0.224545674969766	-0.022337536149938	-0.221725028617388	0.147700802531001	-0.104927682655187	-0.710976657220879
0.263	0.0411073066994409	0.246974116851472	-0.683764453657197	-0.0441334788108829	0.224570288876299	-0.0225327422107071	-0.221364143698985	0.147759664820765	-0.104781131623488	-0.711276442799692
0.264	0.0411063196375496	0.247168687217048	-0.684443021348352	-0.044252043600218	0.224594370433848	-0.0227290504617452	-0.22100263938235	0.147818449186579	-0.104633246580852	-0.711574599402625
0.265	0.0411069969199072	0.247363782648054	-0.685122408527726	-0.0443703165320391	0.224617920658492	-0.0229264640305525	-0.220640511780798	0.147877146692387	-0.104484035653953	-0.711871129736957
0.266	0.041109352856043	0.247559403187066	-0.685802617195918	-0.0444882937096919	0.224640940136847	-0.0231249856598293	-0.220277757134818	0.147935748353727	-0.104333507383826	-0.712166036440006
0.267	0.0411134016231496	0.24775554914252	-0.686483649029091	-0.0446059718198199	0.224663429180662	-0.0233246176495482	-0.219914371834897	0.147994245313412	-0.104181670474509	-0.712459322074594
0.268	0.0411191572745433	0.247952221095466	-0.687165505352478	-0.0447233482618184	0.22468538790137	-0.0235253617564948	-0.219550352456716	0.148052628951238	-0.104028533813794	-0.712750989057167
0.269	0.0411266337246096	0.248149419925603	-0.687848187210608	-0.0448404212260786	0.224706816157877	-0.0237272191875165	-0.219185695748814	0.148110890866088	-0.10387410671374	-0.713041039567653
0.27	0.0411358447860653	0.2483471468052	-0.688531695471714	-0.0449571896551076	0.224727713393172	-0.0239301906836254	-0.218820398516316	0.148169022754341	-0.103718399129703	-0.713329475519061
0.271	0.0411468043089497	0.248545403185079	-0.689216030855647	-0.0450736530419989	0.224748078578742	-0.024134276543497	-0.218454457483642	0.148227016299035	-0.103561421682814	-0.713616298517439
0.272	0.0411595263274356	0.248744190801755	-0.689901193920105	-0.0451898112483555	0.2247679103585	-0.0243394765714407	-0.218087869305945	0.148284863128321	-0.103403185486323	-0.713901509835468
0.273	0.0411740250929869	0.248943511651891	-0.690587185096891	-0.0453056644734631	0.22478720716126	-0.0245457900580354	-0.217720630709684	0.148342554833199	-0.10324370189484	-0.714185110486339
0.274	0.0411903149399856	0.249143367947077	-0.691274004720268	-0.0454212132321472	0.224805967142498	-0.0247532158395443	-0.217352738573654	0.148400083005569	-0.103082982338649	-0.714467101322918
0.275	0.041208410056469	0.249343762127466	-0.691961653008255	-0.0455364582849984	0.2248241880955	-0.024961752417569	-0.216984189910248	0.148457439222978	-0.10292103836452	-0.714747483049708
0.276	0.0412283243388774	0.249544696946625	-0.692650130003965	-0.0456514006299749	0.224841867418354	-0.0251713980928331	-0.216614981840031	0.148514615025983	-0.102757881749716	-0.715026256131645
0.277	0.0412500714464469	0.249746175563302	-0.69333943550003	-0.0457660415470117	0.224859002068433	-0.0253821511048218	-0.216245111577124	0.148571601999489	-0.102593524447854	-0.715303420673853
0.278	0.0412736649650373	0.249948201573899	-0.694029569055066	-0.045880382616586	0.224875588533807	-0.0255940097558884	-0.215874576426263	0.148628391898324	-0.102427978429149	-0.715578976362865
0.279	0.0412991184920752	0.25015077900977	-0.694720530048384	-0.0459944256846758	0.224891622903012	-0.0258069724526101	-0.215503373803276	0.148684976712602	-0.102261255719427	-0.715852922479676
0.28	0.0413264455794493	0.250353912316692	-0.695412317649552	-0.0461081727848784	0.224907100880863	-0.0260210377087009	-0.215131501223983	0.148741348711267	-0.102093368624495	-0.716125257944987
0.281	0.0413556595903179	0.250557606265792	-0.696104930828015	-0.046221626064427	0.224922017639462	-0.0262362041690013	-0.214758956218674	0.148797500465038	-0.101924329765013	-0.716395981380655
0.282	0.0413867735176495	0.250761865840407	-0.696798368472515	-0.0463347877416663	0.224936367731177	-0.0264524706213675	-0.214385736198396	0.148853424730481	-0.101754151878858	-0.716665091202862
0.283	0.0414197998662939	0.250966696175521	-0.697492629474714	-0.0464476600997479	0.224950145172769	-0.026669836012436	-0.214011838340959	0.148909114248056	-0.101582847723517	-0.716932585744433
0.284	0.0414547507194031	0.251172102550481	-0.698187712729048	-0.0465602455261061	0.224963343498098	-0.0268882994859874	-0.213637259576588	0.148964561666834	-0.101410430170631	-0.717198463363652
0.285	0.0414916379055408	0.251378090417053	-0.698883617091071	-0.0466725464887002	0.224975955694421	-0.0271078604000778	-0.213261996665916	0.149019759565716	-0.101236912386111	-0.717462722520177
0.286	0.0415304731006553	0.251584665433728	-0.699580341336555	-0.0467845653675753	0.224987974179023	-0.0273285183358739	-0.21288604627891	0.149074700403732	-0.101062308004272	-0.717725361800382
0.287	0.0415712678918359	0.251791833435143	-0.700277884226055	-0.046896304366973	0.224999390935862	-0.0275502730995262	-0.212509405022462	0.149129376469351	-0.100886631112806	-0.717986379871865
0.288	0.0416140338326235	0.251999600325511	-0.700976244628268	-0.0470077656709021	0.225010197698871	-0.0277731246088848	-0.21213206940189	0.14918377995601	-0.10070989604798	-0.718245775443859
0.289	0.0416587823713662	0.252207972075366	-0.701675421537793	-0.0471189516277198	0.225020385965235	-0.0279970727013786	-0.211754035731527	0.149237903071933	-0.100532117303386	-0.718503547260262
0.29	0.0417055247049957	0.252416954895176	-0.702375413985918	-0.0472298647828577	0.225029946856757	-0.0282221170551999	-0.211375300079381	0.149291738036868	-0.100353309693634	-0.718759694056744
0.291	0.0417542717559182	0.252626555366911	-0.703076220906959	-0.0473405078327864	0.225038871076065	-0.0284482572119076	-0.210995858280804	0.149345276988391	-0.10017348851158	-0.719014214511214
0.292	0.0418050342443327	0.252836780430898	-0.703777841060448	-0.0474508835648863	0.225047149064119	-0.0286754925500451	-0.210615705951427	0.149398511930691	-0.0999926694326512	-0.719267107216984
0.293	0.0418578227170864	0.253047637364035	-0.704480273080449	-0.0475609947520503	0.225054771205884	-0.0289038221995069	-0.210234838482157	0.149451434794512	-0.0998108682231782	-0.71951837064762
0.294	0.0419126475061208	0.253259133768554	-0.705183515537242	-0.0476708440427327	0.225061727892106	-0.0291332449486589	-0.209853251059061	0.149504037548383	-0.0996281003855965	-0.719768003115206
0.295	0.0419695186136518	0.253471277455102	-0.705887567004191	-0.0477804339422803	0.225068009436376	-0.0293637591006675	-0.20947093873023	0.149556312257792	-0.0994443810090684	-0.720016002736225
0.296	0.0420284455715079	0.253684076258374	-0.706592426170417	-0.0478897668520284	0.225073606025858	-0.0295953622800872	-0.209087896520327	0.149608251036407	-0.0992597249891254	-0.720262367449908
0.297	0.0420894374164582	0.253897537922619	-0.707298091804239	-0.0479988450883	0.225078507839923	-0.0298280513844162	-0.20870411953322	0.149659845949238	-0.0990741472410714	-0.720507095098925
0.298	0.0421525028119304	0.254111670079912	-0.708004562571716	-0.0481076709220043	0.225082705275042	-0.0300618227965161	-0.208319602991578	0.149711088987898	-0.0988876626031464	-0.720750183454341
0.299	0.04221765018144	0.254326480304454	-0.708711836953304	-0.0482162466711585	0.225086189079276	-0.0302966726286784	-0.207934342232913	0.149761972107813	-0.0987002856783519	-0.720991630133577
0.3	0.0422848877569764	0.254541976195255	-0.709419913264618	-0.0483245747984539	0.225088950299599	-0.0305325967204434	-0.207548332681869	0.14981248727456	-0.0985120309468563	-0.721231432564365
0.301	0.0423542235213269	0.25475816536537	-0.710128789673624	-0.048432657958789	0.225090980161756	-0.0307695904646186	-0.207161569827827	0.149862626531351	-0.0983229130474738	-0.721469588078723
0.302	0.042425665061128	0.254975055326574	-0.710838464198096	-0.0485404989296636	0.225092269966387	-0.0310076487491906	-0.206774049238031	0.149912382028508	-0.0981329467891653	-0.721706094023182
0.303	0.0424992194302284	0.255192653355434	-0.711548934722468	-0.0486481004603471	0.225092810958741	-0.0312467660947092	-0.206385766581623	0.149961745949496	-0.0979421467106249	-0.721940947829669
0.304	0.0425748931105938	0.255410966432319	-0.712260199067693	-0.0487554652027472	0.225092594242224	-0.0314869368233387	-0.205996717628618	0.150010710444883	-0.0977505265712887	-0.722174147080264
0.305	0.0426526920512139	0.255630001311465	-0.712972255031402	-0.0488625957766859	0.225091610854662	-0.0317281551622277	-0.205606898237886	0.150059267713297	-0.0975580993395401	-0.722405689539507
0.306	0.0427326217370609	0.2558497646225	-0.713685100340066	-0.048969494870132	0.225089851945012	-0.0319704152953684	-0.205216304339419	0.150107410155173	-0.0973648776696905	-0.722635573136175
0.307	0.0428146872617866	0.256070262911883	-0.714398732597369	-0.0490761652569892	0.225087308901594	-0.0322137113639509	-0.204824931873809	0.150155130460812	-0.0971708742372124	-0.722863795956133
0.308	0.0428988933596774	0.256291502657036	-0.715113149270951	-0.0491826097336459	0.225083973402398	-0.0324580374533441	-0.204432776755264	0.150202421640323	-0.0969761015656808	-0.723090356311352
0.309	0.0429852443728924	0.256513490284074	-0.715828347714681	-0.0492888311336034	0.225079837371713	-0.0327033876411489	-0.204039834977489	0.150249277053353	-0.0967805716857526	-0.723315252863122
0.31	0.0430737442347793	0.256736232193419	-0.71654432520332	-0.0493948324704931	0.225074892818666	-0.032949756110704	-0.203646102749119	0.150295690425378	-0.0965842961834503	-0.723538484699067
0.311	0.043164396561685	0.256959734782823	-0.717261078888049	-0.0495006170633429	0.225069131714618	-0.0331971372749043	-0.203251576446129	0.150341655795736	-0.0963872866650657	-0.723760051311781
0.312	0.0432572047660189	0.257184004472206	-0.717978605739546	-0.0496061885866012	0.225062546045533	-0.0334455258943667	-0.202856252451685	0.150387167383555	-0.0961895551019673	-0.723979952554093
0.313	0.0433521720232672	0.25740904770372	-0.718696902628268	-0.0497115510556828	0.22505512799156	-0.0336949172044001	-0.202460127081301	0.150432219453499	-0.0959911137239871	-0.72419818861663
0.314	0.0434493011110059	0.25763487083523	-0.719415966433088	-0.0498167086629819	0.225046870089128	-0.0339453070155169	-0.2020631965781	0.150476806287133	-0.0957919747091527	-0.724414759944526
0.315	0.043548594299449	0.257861479984715	-0.720135794060661	-0.0499216654811397	0.225037765215456	-0.0341966917431854	-0.201665457098532	0.15052092222651	-0.0955921500651681	-0.724629667094143
0.316	0.043650053404228	0.258088881039058	-0.720856382480066	-0.0500264252420049	0.22502780645798	-0.0344490683809948	-0.201266904726085	0.150564561666619	-0.0953916517731703	-0.724842910646988
0.317	0.0437536799121715	0.258317079807429	-0.721577728776888	-0.0501309913062636	0.225016987111866	-0.034702434449938	-0.200867535515016	0.150607718994826	-0.0951904919541771	-0.725054491185586
0.318	0.0438594750498556	0.258546082104027	-0.722299830136749	-0.0502353667326744	0.225005300867054	-0.0349567879696388	-0.200467345484602	0.150650388598102	-0.094988682803263	-0.725264409302446
0.319	0.0439674397925864	0.258775893776911	-0.723022683808011	-0.0503395543630427	0.224992741969425	-0.0352121274770034	-0.200066330561189	0.150692564985168	-0.0947862363395621	-0.725472665678305
0.32	0.0440775748327195	0.259006520723058	-0.723746287081308	-0.050443556951703	0.224979305154355	-0.0354684520029302	-0.199664486523609	0.150734242899719	-0.0945831643052609	-0.725679261094762
0.321	0.0441898804745728	0.259237968825272	-0.724470637276855	-0.0505473773347248	0.224964985453851	-0.0357257609383473	-0.199261808941368	0.150775417332909	-0.094379478362859	-0.72588419625246
0.322	0.044304356476942	0.259470243903096	-0.725195731777264	-0.0506510184686974	0.224949778108463	-0.0359840538915925	-0.198858293106477	0.150816083531873	-0.0941751903273283	-0.726087471658112
0.323	0.0444210019530646	0.259703351753214	-0.725921568033488	-0.0507544832480478	0.224933678622889	-0.0362433306316341	-0.198453934039322	0.15085623705958	-0.0939703121219005	-0.726289087780346
0.324	0.0445398153717634	0.259937298239181	-0.726648143452503	-0.0508577743525137	0.224916682901963	-0.0365035911001118	-0.198048726595053	0.150895873860263	-0.0937648555306003	-0.72648904521923
0.325	0.0446607946212222	0.260172089424926	-0.72737545531501	-0.0509608943104609	0.224898787431693	-0.0367648355012331	-0.197642665598451	0.150934990363217	-0.0935588320376795	-0.726687344691249
0.326	0.0447839371273649	0.26040773170494	-0.72810350084069	-0.0510638455779553	0.224879989345256	-0.0370270644023104	-0.1972357459382	0.150973583624837	-0.0933522528860004	-0.726883986962443
0.327	0.0449092399526993	0.260644231829054	-0.728832277286	-0.0511666304790307	0.224860286242907	-0.0372902786978631	-0.196827962606967	0.151011651379843	-0.0931451292830889	-0.727078972895235
0.328	0.0450366997512084	0.260881596792209	-0.729561781962622	-0.0512692511245275	0.224839675976171	-0.0375544795037393	-0.19641931071697	0.151049191915573	-0.0929374725303281	-0.727272303599416
0.329	0.0451663126279748	0.261119833710463	-0.730292012150486	-0.0513717093981643	0.224818156659044	-0.0378196681156841	-0.196009785499774	0.151086203889014	-0.0927292938926315	-0.727463980541628
0.33	0.0452980741007408	0.261358949809917	-0.731022965004372	-0.051474006949966	0.224795726838914	-0.0380858459888101	-0.195599382281579	0.151122686289112	-0.0925206043419886	-0.727654005528045
0.331	0.0454319792448366	0.261598952420913	-0.731754637582004	-0.0515761451790633	0.224772385595774	-0.0383530146772209	-0.195188096480562	0.151158638510839	-0.0923114144979866	-0.727842380632227
0.332	0.0455680228461498	0.261839848892831	-0.732487026904779	-0.0516781252537735	0.224748132487931	-0.0386211757951121	-0.194775923699756	0.151194060333375	-0.0921017347652984	-0.72802910814484
0.333	0.0457061993513379	0.262081646524747	-0.733220129931982	-0.0517799481450227	0.224722967442857	-0.038890331051346	-0.194362859910627	0.15122895181206	-0.0918915753309837	-0.728214190533158
0.334	0.0458465026603883	0.262324352511959	-0.733953943495144	-0.0518816146635294	0.224696890692256	-0.0391604822856255	-0.193948901601549	0.151263313266665	-0.0916809459869931	-0.728397630430177
0.335	0.0459889259788829	0.262567973855174	-0.734688464224512	-0.0519831255654371	0.224669902768824	-0.0394316315098778	-0.193534045780888	0.151297145329309	-0.091469856059421	-0.728579430664984
0.336	0.046133461851436	0.262812517231085	-0.735423688500992	-0.0520844817096175	0.22464200454028	-0.0397037810540042	-0.193118289862327	0.151330448913581	-0.0912583145140075	-0.728759594239141
0.337	0.0462801023072394	0.263057988860196	-0.736159612495997	-0.0521856841540282	0.224613197207053	-0.0399769337371812	-0.192701631534013	0.15136322516586	-0.0910463301604789	-0.72893812424477
0.338	0.0464288390056545	0.26330439447758	-0.736896232204727	-0.0522867341611779	0.224583482227235	-0.040251092887787	-0.192284068705522	0.151395475439664	-0.090833911871768	-0.729115023832482
0.339	0.0465796633636959	0.263551739458516	-0.737633543390161	-0.0523876331917643	0.224552861271652	-0.0405262622014004	-0.191865599530335	0.151427201239696	-0.0906210686339051	-0.729290296252885
0.34	0.0467325666320458	0.263800028969821	-0.738371541503164	-0.0524883829056387	0.224521336253455	-0.0408024455738601	-0.191446222399957	0.151458404216284	-0.0904078094126486	-0.729463944957439
0.341	0.0468875398439853	0.264049268012119	-0.739110221617769	-0.0525889851006133	0.224488909315672	-0.0410796469958913	-0.191025935874453	0.151489086254747	-0.0901941430639516	-0.729635973706934
0.342	0.0470445737078055	0.264299461403747	-0.73984957842244	-0.0526894415926958	0.224455582750429	-0.041357870520137	-0.190604738587348	0.151519249516143	-0.0899800783932962	-0.729806386600963
0.343	0.0472036585765264	0.2645506138095	-0.740589606290683	-0.052789754185112	0.224421358929998	-0.0416371203062974	-0.190182629151164	0.151548896398582	-0.0897656242354832	-0.729975188076222
0.344	0.0473647844854203	0.264802729825958	-0.741330299368503	-0.0528899248135831	0.224386240279316	-0.0419174006866662	-0.189759606133599	0.151578029576387	-0.0895507893930998	-0.730142382935669
0.345	0.0475279411918656	0.265055814069559	-0.742071651624992	-0.0529899557420724	0.224350229288508	-0.0421987162285706	-0.18933566811411	0.151606652137253	-0.0893355824559898	-0.730307976353387
0.346	0.0476931181870164	0.265309871243881	-0.742813656836973	-0.0530898496496598	0.22431332851513	-0.0424810718256542	-0.188910813700397	0.151634767658909	-0.0891200116569349	-0.730471973846548
0.347	0.0478603046792994	0.265564906228206	-0.743556308577237	-0.0531896096121337	0.22427554055173	-0.042764472714001	-0.188485041471137	0.15166238018061	-0.0889040848540378	-0.730634381268759
0.348	0.0480294895722405	0.265820924186806	-0.744299600312501	-0.0532892390861155	0.22423686800627	-0.0430489243440747	-0.188058349926768	0.151689494200985	-0.0886878096180887	-0.730795204811007
0.349	0.0482006614774031	0.266077930596912	-0.745043525465816	-0.0533887418885155	0.224197313469529	-0.0433344322480262	-0.187630737472968	0.151716114741836	-0.0884711933491584	-0.73095445098303
0.35	0.0483738088215047	0.266335931134113	-0.745788077311218	-0.0534881220778592	0.224156879448865	-0.043621001964444	-0.187202202418359	0.151742247348813	-0.0882542433322198	-0.731112126636755
0.351	0.0485489200011407	0.266594931528951	-0.74653324890992	-0.0535873838021841	0.224115568343646	-0.0439086388711946	-0.186772743003497	0.15176789803158	-0.0880369666805819	-0.731268239031764
0.352	0.0487259834257368	0.266854937518379	-0.747279033191237	-0.053686531292034	0.22407338251326	-0.0441973479250092	-0.186342357467144	0.151793073266811	-0.0878193703135268	-0.731422795774744
0.353	0.0489049873738597	0.267115954842648	-0.748025423022682	-0.0537855689913498	0.22403032442549	-0.0444871335658221	-0.185911044108148	0.151817780005991	-0.087601461124498	-0.731575804593672
0.354	0.0490859197544627	0.267377989210929	-0.748772411227236	-0.0538845016129783	0.223986396806593	-0.0447779998420458	-0.185478801328874	0.151842025616852	-0.0873832461220641	-0.731727273175134
0.355	0.0492687679468144	0.267641046285113	-0.749519990565219	-0.0539833340708852	0.223941602681568	-0.0450699505263405	-0.185045627655607	0.151865817860527	-0.0871647322958657	-0.731877209157
0.356	0.0494535187993042	0.267905131740554	-0.750268153689326	-0.054082071418476	0.223895945303781	-0.0453629891245266	-0.184611521713574	0.151889164893789	-0.086945926383437	-0.732025620120895
0.357	0.0496401587275738	0.268170251355528	-0.751016893196443	-0.0541807188133881	0.22384942808102	-0.0456571188826797	-0.184176482238117	0.151912075155907	-0.0867268347994983	-0.732172513499103
0.358	0.0498286738529338	0.268436411009408	-0.751766201805341	-0.0542792814787849	0.223802054549723	-0.0459523428629443	-0.183740508155403	0.151934557202353	-0.0865074637708278	-0.732317896432089
0.359	0.0500190501258429	0.26870361652704	-0.752516072494576	-0.0543777646419731	0.223753828355931	-0.0462486640525033	-0.18330359857695	0.151956619671084	-0.0862878195780025	-0.732461775694732
0.36	0.0502112733756399	0.26897187346272	-0.753266498494503	-0.0544761734838712	0.223704753184286	-0.0465460854660606	-0.18286575270681	0.151978271370142	-0.086067908669936	-0.732604157739125
0.361	0.0504053293358548	0.269241186935737	-0.754017473198719	-0.0545745131759911	0.223654832639465	-0.0468446102599018	-0.182426969855403	0.151999521349328	-0.0858477375445079	-0.732745048728088
0.362	0.0506012037308692	0.269511561537871	-0.754768990170843	-0.054672788933058	0.223604070156213	-0.0471442418291994	-0.181987249512562	0.152020378928229	-0.0856273126644694	-0.732884454560642
0.363	0.0507988823957572	0.269783001306685	-0.755521043272883	-0.0547710060249855	0.223552468982985	-0.0474449837855018	-0.181546591280063	0.152040853702606	-0.085406640635517	-0.733022380918285
0.364	0.0509983513137803	0.270055509733614	-0.756273626685496	-0.0548691698440379	0.223500032195013	-0.0477468398398788	-0.181104994738741	0.152060955508971	-0.0851857284767662	-0.733158833226094
0.365	0.0511995965671068	0.270329089733871	-0.757026734760667	-0.0549672860571039	0.223446762644037	-0.0480498137362231	-0.180662459401756	0.152080694377532	-0.0849645837220133	-0.733293816632953
0.366	0.0514026043337343	0.270603743571415	-0.757780361869619	-0.0550653607628013	0.223392662814395	-0.0483539092597129	-0.180218984709312	0.152100080529547	-0.0847432142950517	-0.733427336147922
0.367	0.0516073608868906	0.27087947281815	-0.758534502302521	-0.0551634005611763	0.22333773468161	-0.0486591302735619	-0.179774570041784	0.152119124408448	-0.0845216283210109	-0.733559396801718
0.368	0.0518138524857152	0.271156278321327	-0.759289150215678	-0.0552614125000576	0.22328197969821	-0.0489654807735028	-0.179329214786057	0.152137836693128	-0.0842998341211886	-0.733690003738067
0.369	0.0520220652832585	0.271434160119756	-0.760044299601509	-0.0553594039591555	0.223225398928665	-0.0492729649138926	-0.178882918416374	0.152156228245474	-0.0840778403848176	-0.733819162190146
0.37	0.0522319853318808	0.271713117413408	-0.760799944273971	-0.0554573825641517	0.22316799325895	-0.0495815869670225	-0.178435680553055	0.152174310002794	-0.0838556562495024	-0.733946877286941
0.371	0.0524435986371431	0.271993148661927	-0.761556077977005	-0.0555553561295613	0.223109763570535	-0.0498913512632554	-0.177987500989612	0.152192092895053	-0.0836332911561865	-0.73407315392782
0.372	0.0526568912469891	0.272274251704362	-0.762312694576764	-0.0556533325356946	0.223050710772128	-0.0502022621856651	-0.177538379698436	0.152209587820311	-0.0834107545983317	-0.734197996929559
0.373	0.0528718492926951	0.272556423825922	-0.763069788115227	-0.0557513195564861	0.222990835719467	-0.050514324230015	-0.17708831685216	0.152226805583348	-0.0831880560124682	-0.73432141118984
0.374	0.0530884589321719	0.272839661810691	-0.763827352732565	-0.0558493248370781	0.222930139165166	-0.0508275420690387	-0.176637312820128	0.152243756771567	-0.0829652048882323	-0.734443401709939
0.375	0.0533067062705174	0.273123961990176	-0.764585382634166	-0.0559473560642837	0.222868621793289	-0.0511419205385959	-0.176185368104053	0.152260451712968	-0.0827422108287992	-0.734563973643821
0.376	0.053526577295019	0.273409320293885	-0.765343872105088	-0.0560454211322326	0.222806284274916	-0.0514574645068167	-0.175732483292062	0.152276900513076	-0.0825190833846628	-0.734683132347759
0.377	0.053748057850817	0.27369573231866	-0.766102815508051	-0.0561435281965671	0.222743127271082	-0.0517741786937323	-0.175278659063672	0.152293113049307	-0.0822958318383085	-0.734800883295603
0.378	0.0539711337247192	0.273983193405655	-0.766862207286937	-0.0562416856159879	0.22267915143377	-0.0520920675889222	-0.174823896221725	0.152309099003309	-0.0820724651451653	-0.734917231954064
0.379	0.0541957908102433	0.274271698736715	-0.767622042029615	-0.0563399018159038	0.2226143574561	-0.0524111355191733	-0.174368195740007	0.15232486795653	-0.0818489920515089	-0.735032183767949
0.38	0.0544220151977028	0.27456124349466	-0.76838231463061	-0.0564381851927822	0.222548746045468	-0.0527313867567295	-0.173911558767772	0.152340429387867	-0.0816254212828166	-0.735145744262689
0.381	0.0546497931050731	0.274851823091241	-0.769143020447375	-0.0565365441370465	0.222482317811671	-0.0530528256078546	-0.173453986576007	0.152355792646436	-0.0814017616829782	-0.735257919175788
0.382	0.0548791107623449	0.275143433338456	-0.76990415525539	-0.0566349870726848	0.222415073271722	-0.0533754565202961	-0.17299548053684	0.152370967040339	-0.0811780221913137	-0.73536871452113
0.383	0.0551099543947037	0.275436070457994	-0.77066571506183	-0.0567335223482174	0.22234701299158	-0.0536992842063206	-0.172536042178953	0.152385961863278	-0.0809542116701801	-0.735478136551649
0.384	0.0553423103218552	0.275729731064905	-0.771427695972693	-0.0568321580736286	0.222278137695842	-0.0540243137416778	-0.172075673265101	0.152400786253921	-0.0807303388737469	-0.735586191682835
0.385	0.0555761651015885	0.27602441228756	-0.772190094164214	-0.0569309021177173	0.222208448256863	-0.0543505505642461	-0.171614375862233	0.152415449097638	-0.0805064127154272	-0.735692886471024
0.386	0.055811505578195	0.276320111894683	-0.772952905914928	-0.0570297622299624	0.222137945584119	-0.0546780003334718	-0.171152152371268	0.15242995906242	-0.0802824425288198	-0.735798227646451
0.387	0.0560483187172479	0.276616828269208	-0.77371612754284	-0.057128746159918	0.222066630481542	-0.0550066687922469	-0.170689005465634	0.152444324600919	-0.0800584380234661	-0.73590222210323
0.388	0.0562865913603473	0.276914560339065	-0.774479755231766	-0.0572278617453626	0.221994503566442	-0.0553365617373068	-0.170224938023115	0.152458553855744	-0.0798344090560305	-0.736004876797557
0.389	0.0565263101237536	0.277213307607819	-0.775243784988128	-0.0573271169440265	0.22192156532785	-0.0556676849989926	-0.169759953173518	0.152472654598328	-0.0796103655856176	-0.736106198624838
0.39	0.0567674614737862	0.277513070276537	-0.776008212777518	-0.0574265197549937	0.221847816296294	-0.0560000443631605	-0.169294054368888	0.152486634276185	-0.0793863179201171	-0.736206194345093
0.391	0.0570100318902773	0.277813849373349	-0.776773034700009	-0.0575260780728814	0.221773257192504	-0.0563336454893276	-0.168827245318479	0.152500500112517	-0.0791622768780922	-0.73630487049801
0.392	0.0572540079798237	0.278115646819516	-0.777538247111298	-0.0576257995765993	0.221697888966243	-0.0566684939162133	-0.16835952989767	0.152514259150504	-0.0789382536101095	-0.736402233279216
0.393	0.0574993764828719	0.278418465438187	-0.778303846630098	-0.0577256916323177	0.22162171277472	-0.0570045951634164	-0.167890912184006	0.152527918159848	-0.0787142593558575	-0.736498288504878
0.394	0.0577461242227147	0.278722308887919	-0.779069830072566	-0.0578257612058546	0.221544729984922	-0.0573419547752183	-0.167421396479372	0.152541483469804	-0.0784903054631678	-0.736593041652143
0.395	0.0579942380371877	0.27902718145914	-0.779836194350058	-0.0579260148803328	0.221466942199892	-0.0576805782516553	-0.166950987170841	0.15255496087717	-0.0782664036045187	-0.73668649781422
0.396	0.0582437047890925	0.27933308786594	-0.780602936325645	-0.0580264590054561	0.221388351278199	-0.0580204709845424	-0.16647968856776	0.152568355635533	-0.0780425658937632	-0.736778661630014
0.397	0.0584945114894684	0.279640033226729	-0.781370052766135	-0.0581270999112926	0.221308959325803	-0.0583616382445531	-0.166007504912493	0.152581672472948	-0.0778188047482607	-0.736869537294755
0.398	0.0587466453969357	0.279948023121196	-0.782137540442162	-0.0582279440751516	0.221228768664304	-0.0587040852193464	-0.165534440492476	0.152594915675763	-0.0775951326385241	-0.736959128577925
0.399	0.0590000939841291	0.280257063520687	-0.782905396213529	-0.0583289981732729	0.221147781823105	-0.0590478170635687	-0.165060499633339	0.152608089261254	-0.0773715619942547	-0.737047438876903
0.4	0.0592548448454958	0.280567160634642	-0.783673617090978	-0.0584302690436562	0.221066001532361	-0.0593928388721236	-0.164585686584406	0.152621197137074	-0.0771481052939797	-0.737134471384786
0.401	0.0595108856728906	0.280878320772057	-0.784442200351297	-0.05853176359955	0.220983430646016	-0.0597391556220531	-0.164110005432691	0.152634243134326	-0.0769247750970396	-0.737220229277563
0.402	0.0597682042385547	0.281190550212466	-0.785211143547287	-0.0586334887103841	0.220900072034685	-0.0600867721381674	-0.163633460039392	0.152647230954574	-0.0767015838987347	-0.737304715824518
0.403	0.0600267883208586	0.281503855140895	-0.785980444353079	-0.0587354510873021	0.22081592854242	-0.0604356930097891	-0.163156053999574	0.152660164102441	-0.076478543901085	-0.737387934393004
0.404	0.0602866256862617	0.281818241714137	-0.786750100483238	-0.0588376572307737	0.220731003026284	-0.0607859224681099	-0.162677790667897	0.152673045830138	-0.0762556668965974	-0.737469888349758
0.405	0.0605477041260171	0.282133716166206	-0.787520109783002	-0.058940113428269	0.220645298427822	-0.0611374643330976	-0.162198673183766	0.152685879125477	-0.076032964406949	-0.737550580977672
0.406	0.0608100114248014	0.282450284816254	-0.78829047035161	-0.0590428257816206	0.220558817833302	-0.0614903220876563	-0.161718704489451	0.152698666705631	-0.0758104478788569	-0.737630015524774
0.407	0.061073535232861	0.28276795397334	-0.789061180610114	-0.0591458003096162	0.220471564517473	-0.0618444990187645	-0.161237887426704	0.152711410992003	-0.0755881286528721	-0.737708195352713
0.408	0.0613382629040962	0.283086729840699	-0.789832239354372	-0.0592490430707074	0.220383541920331	-0.0621999982872661	-0.160756224828	0.152724114093921	-0.0753660178109574	-0.737785124074435
0.409	0.0616041813751006	0.283406618426367	-0.79060364584703	-0.0593525601788365	0.220294753516954	-0.06255682293325	-0.160273719494128	0.152736777737698	-0.0751441261655875	-0.737860805532773
0.41	0.0618712771056739	0.283727625418755	-0.791375399850962	-0.0594563577291682	0.220205202741718	-0.062914975911034	-0.159790374141933	0.152749403113925	-0.0749224643829838	-0.737935243612994
0.411	0.0621395361141914	0.284049756140947	-0.792147501529863	-0.0595604417535359	0.220114893104057	-0.0632744601133547	-0.15930619140519	0.152761990773198	-0.0747010430567851	-0.738008442133687
0.412	0.0624089440670641	0.284373015598502	-0.79291995137173	-0.0596648182151548	0.220023828364071	-0.0636352783626114	-0.158821173872246	0.152774540641396	-0.0744798725916638	-0.738080404882811
0.413	0.0626794862478181	0.284697408446359	-0.793692750224142	-0.0597694929587165	0.219932012629988	-0.0639974334564201	-0.158335324163169	0.152787052060251	-0.0742589629382392	-0.738151135558021
0.414	0.0629511473904835	0.285022938890337	-0.794465899346776	-0.0598744716542106	0.219839450352241	-0.0643609282929486	-0.157848645043852	0.152799523768813	-0.074038323460848	-0.738220637561233
0.415	0.0632239115852841	0.285349610657394	-0.795239400421414	-0.0599797597979628	0.219746146253275	-0.064725765970992	-0.15736113949967	0.152811953860927	-0.0738179630944204	-0.738288913862477
0.416	0.0634977623629105	0.285677426990131	-0.796013255526694	-0.0600853627337236	0.219652105266914	-0.0650919498058539	-0.156872810756049	0.152824339770485	-0.0735978905863891	-0.738355966991221
0.417	0.0637726828323365	0.286006390598791	-0.796787467111054	-0.0601912856926138	0.219557332460562	-0.0654594833078949	-0.156383662319452	0.152836678322916	-0.0733781146045024	-0.738421799015097
0.418	0.0640486557855722	0.286336503618942	-0.797562037965248	-0.0602975338531283	0.219461832925314	-0.0658283701172773	-0.15589369800052	0.152848965895613	-0.0731586436677298	-0.73848641144742
0.419	0.0643256637664062	0.286667767621807	-0.798336971181356	-0.0604041123948205	0.219365611735772	-0.0661986139301662	-0.15540292186521	0.15286119858905	-0.0729394859987495	-0.738549805180896
0.42	0.0646036890282662	0.28700018365314	-0.799112270187046	-0.0605110265276972	0.219268674052358	-0.0665702185384406	-0.154911338193628	0.152873372261331	-0.0727206495383271	-0.738611980574662
0.421	0.0648827134001225	0.287333752256109	-0.799887938837685	-0.0606182814662009	0.219171025297117	-0.0669431879502117	-0.154418951489384	0.152885482489787	-0.0725021421645862	-0.738672937611873
0.422	0.0651627182131885	0.287668473469593	-0.800663981372898	-0.0607258823657607	0.219072671222086	-0.0673175264497924	-0.153925766470389	0.152897524566049	-0.0722839717920657	-0.738732675898168
0.423	0.0654436843503444	0.288004346826652	-0.801440402294219	-0.0608338342422522	0.218973617789669	-0.067693238558237	-0.153431787991784	0.152909493517664	-0.0720661462088408	-0.738791194551874
0.424	0.0657255923267316	0.288341371398903	-0.802217206383369	-0.0609421418755359	0.218873871001732	-0.0680703289580389	-0.152937020956041	0.152921384181988	-0.0718486729060445	-0.738848492211314
0.425	0.0660084222785805	0.288679545871866	-0.802994398805998	-0.0610508097186239	0.218773436836678	-0.0684488024342677	-0.152441470280737	0.15293319129773	-0.0716315591326213	-0.738904567146702
0.426	0.0662921538761152	0.289018868606766	-0.803771985149657	-0.061159841812489	0.218672321288573	-0.06882866378347	-0.151945140866643	0.152944909526028	-0.0714148121118229	-0.738959417358166
0.427	0.0665767662673244	0.289359337708013	-0.804549971387263	-0.0612692417292945	0.218570530427143	-0.0692099176954587	-0.151448037489885	0.152956533438198	-0.0711984390740729	-0.739013040653845
0.428	0.0668622380738718	0.289700951121172	-0.805328363768977	-0.061379012581165	0.218468070434236	-0.0695925687274776	-0.15095016468842	0.152968057507889	-0.0709824469724709	-0.739065434717538
0.429	0.0671485474481771	0.290043706753343	-0.806107168680267	-0.0614891571172227	0.218364947623284	-0.0699766213442146	-0.150451526738846	0.152979476095179	-0.0707668422839511	-0.73911659715729
0.43	0.0674356721982383	0.290387602559653	-0.806886392550334	-0.061599677902896	0.218261168458997	-0.0703620798856336	-0.149952127710213	0.15299078342333	-0.0705516312349058	-0.739166525540538
0.431	0.0677235898577617	0.290732636526603	-0.807666041797816	-0.0617105774797081	0.218156739496298	-0.0707489485054034	-0.149451971505236	0.153001973536867	-0.070336820202338	-0.739215217377012
0.432	0.0680122776483627	0.291078806551019	-0.808446122827087	-0.0618218583989335	0.218051667232805	-0.071137231233915	-0.148951061837746	0.153013040208766	-0.070122415823207	-0.739262670028297
0.433	0.0683017124416161	0.291426110302981	-0.809226642149373	-0.0619335231027481	0.217945958046924	-0.0715269321017109	-0.148449402217332	0.153023976810024	-0.069908424721042	-0.739308880622925
0.434	0.068591870754585	0.291774545149396	-0.810007606535397	-0.062045573716365	0.217839618285302	-0.0719180551108616	-0.147946995979859	0.153034776239117	-0.069694853168676	-0.739353846032998
0.435	0.0688827287425202	0.292124108120986	-0.810789023042463	-0.0621580118997045	0.217732654410632	-0.0723106040810998	-0.147443846325613	0.153045430923221	-0.0694817070265295	-0.739397562876142
0.436	0.0691742621698439	0.292474795904845	-0.811570899009062	-0.0622708388520151	0.217625073062782	-0.0727045825476088	-0.14693995640333	0.153055932822035	-0.0692689919637115	-0.73944002752855
0.437	0.069466446369577	0.292826604864421	-0.812353242169683	-0.0623840554215351	0.217516880940461	-0.0730999937228216	-0.146435329420287	0.153066273444372	-0.0690567136510629	-0.739481236149614
0.438	0.0697592562631569	0.293179531088756	-0.813136060754792	-0.0624976622064058	0.217408084660974	-0.0734968404967522	-0.145929968658676	0.153076443863669	-0.0688448777001547	-0.739521184669883
0.439	0.0700526664464786	0.293533570490086	-0.813919363464067	-0.0626116596024964	0.217298690816216	-0.0738951254598878	-0.145423877426336	0.153086434673878	-0.0686334894248199	-0.739559868781524
0.44	0.0703466512236707	0.293888718907096	-0.814703159450697	-0.0627260478484312	0.217188706194585	-0.0742948508839967	-0.144917059068102	0.153096235907174	-0.0684225536851807	-0.73959728403171
0.441	0.0706411845275851	0.294244972118616	-0.815487458341339	-0.0628408270821955	0.217078137927335	-0.0746960187272968	-0.144409517041919	0.153105836981413	-0.0682120749990987	-0.739633425940536
0.442	0.0709362398382437	0.294602325773368	-0.816272270178512	-0.0629559973697971	0.216966993391277	-0.0750986307232036	-0.143901254963415	0.153115226721391	-0.0680020577461659	-0.739668289957286
0.443	0.0712317902293983	0.294960775308776	-0.81705760534223	-0.0630715587095926	0.216855280001191	-0.0755026884498943	-0.143392276575369	0.153124393443911	-0.0677925061741449	-0.739701871285199
0.444	0.071527808492435	0.295320315909534	-0.817843474548297	-0.0631875110111044	0.216743005113661	-0.0759081933363884	-0.142882585689522	0.153133325070155	-0.0675834242633476	-0.739734164822113
0.445	0.0718242671921991	0.295680942557285	-0.81862988885337	-0.0633038539932221	0.216630176062933	-0.0763151466741558	-0.142372186153741	0.153142009231339	-0.0673748156893694	-0.739765165304461
0.446	0.0721211386059544	0.296042650083529	-0.819416859625981	-0.0634205870556685	0.216516800242344	-0.0767235496476559	-0.141861081833022	0.153150433304689	-0.0671666839836039	-0.739794867463265
0.447	0.0724183946641379	0.296405433095289	-0.820204398511314	-0.0635377092746778	0.216402885168403	-0.0771334033459792	-0.141349276558942	0.153158584373424	-0.0669590327565735	-0.739823266036581
0.448	0.0727160070376463	0.296769285875616	-0.82099251735187	-0.0636552195001213	0.216288438487547	-0.0775447087919014	-0.140836774084835	0.153166449215952	-0.0667518657220431	-0.739850355708232
0.449	0.0730139472974147	0.297134202362849	-0.821781228101528	-0.0637731163947108	0.216173467914861	-0.0779574669862527	-0.140323578107303	0.15317401439358	-0.0665451864945781	-0.73987613110771
0.45	0.0733121870504145	0.297500176145509	-0.822570542833372	-0.0638913984272569	0.216057981152274	-0.0783716789186387	-0.13980969229255	0.153181266389493	-0.0663389984227814	-0.739900586884623
0.451	0.0736106981256287	0.297867200460456	-0.823360473767453	-0.0640100639865542	0.215941985861758	-0.0787873455633399	-0.139295120242348	0.153188191693811	-0.0661333046768141	-0.73992371778271
0.452	0.0739094527400857	0.298235268218502	-0.82415103319792	-0.0641291115680014	0.215825489678988	-0.0792044678272233	-0.138779865437159	0.15319477675743	-0.0659281084839112	-0.739945518668593
0.453	0.0742084234528167	0.298604372024681	-0.824942233373033	-0.0642485398316848	0.215708500209413	-0.079623046471814	-0.138263931207587	0.153201007875143	-0.0657234131726541	-0.739965984507957
0.454	0.0745075829628666	0.29897450418946	-0.825734086432525	-0.0643683475630595	0.215591025063723	-0.080043082135657	-0.137747320751894	0.153206871171694	-0.0655192219831936	-0.739985110315024
0.455	0.0748069040069437	0.29934565677664	-0.826526604422721	-0.0644885336488456	0.21547307194913	-0.0804645753832958	-0.13723003714614	0.153212352703844	-0.0653155379615618	-0.74000289115158
0.456	0.0751063595130639	0.299717821703473	-0.827319799303835	-0.0646090970717293	0.215354648689177	-0.080887526634102	-0.136712083275711	0.153217438511834	-0.0651123641009815	-0.740019322194537
0.457	0.0754059229051797	0.300090990792756	-0.828113682850597	-0.0647300368819125	0.2152357631523	-0.0813119360693422	-0.136193461748605	0.153222114636689	-0.0649097035386888	-0.740034398756121
0.458	0.0757055682452966	0.30046515571136	-0.828908266537593	-0.0648513520880042	0.215116423174952	-0.0817378036609237	-0.135674174879617	0.153226367209687	-0.0647075595326174	-0.740048116218321
0.459	0.0760052700372449	0.300840307944926	-0.829703561569104	-0.0649730415631314	0.214996636551017	-0.0821651292216252	-0.135154224747286	0.153230182537142	-0.0645059352197962	-0.74006047001692
0.46	0.0763050029285405	0.301216438933078	-0.830499579004225	-0.0650951041459689	0.214876411135895	-0.0825939123217723	-0.134633613324989	0.153233547114461	-0.0643048334181798	-0.740071455709139
0.461	0.0766047416689916	0.301593540222833	-0.831296329855374	-0.0652175388839451	0.214755754943237	-0.083024152132918	-0.134112342628596	0.15323644759903	-0.0641042566818072	-0.740081069069766
0.462	0.0769044613720462	0.301971603462713	-0.832093825148504	-0.0653403451981931	0.214634676039535	-0.0834558473219176	-0.133590414746536	0.153238870776629	-0.0639042075591077	-0.740089306205443
0.463	0.0772041378337208	0.302350620303115	-0.832892075981118	-0.0654635229055804	0.214513182282412	-0.0838889960208721	-0.133067831795861	0.153240803547217	-0.0637046887302772	-0.740096163620319
0.464	0.0775037476958369	0.302730582345198	-0.833691093615784	-0.0655870721768986	0.214391281149365	-0.0843235958999244	-0.132544595942543	0.153242232887314	-0.0635057028196516	-0.740101638235649
0.465	0.0778032684579146	0.303111481112327	-0.834490889520428	-0.0657109934599686	0.214268979787574	-0.0847596443331201	-0.132020709407919	0.153243145741086	-0.0633072521090623	-0.740105727398657
0.466	0.0781026783690091	0.30349330795871	-0.835291475223234	-0.0658352873844154	0.214146285164444	-0.0851971385319621	-0.13149617439236	0.15324352896414	-0.0631093383840891	-0.740108428807834
0.467	0.0784019561777634	0.303876054033389	-0.836092862111697	-0.0659599546984252	0.214023204096543	-0.0856360755704248	-0.130970993047018	0.153243369449714	-0.0629119629200666	-0.740109740400802
0.468	0.0787010809146971	0.304259710423968	-0.836895061344355	-0.0660849962506673	0.213899743098846	-0.0860764523843118	-0.13044516755658	0.153242654291896	-0.0627151265740624	-0.740109660291341
0.469	0.079000031927103	0.304644268253121	-0.837698083847405	-0.0662104129550771	0.213775908270751	-0.0865182658683498	-0.129918700243845	0.15324137081659	-0.062518829827904	-0.740108186713396
0.47	0.0792987890754925	0.305029718584938	-0.838501940358511	-0.0663362057217221	0.213651705416382	-0.0869615130175163	-0.129391593584618	0.153239506558346	-0.0623230726681772	-0.740105318002657
0.471	0.0795973328239294	0.30541605236318	-0.839306641485827	-0.0664623754915287	0.213527140279473	-0.0874061909299977	-0.128863850101116	0.153237049297495	-0.0621278544511581	-0.740101052652337
0.472	0.0798956440671992	0.305803260447636	-0.840112197768992	-0.06658892341919	0.213402218665868	-0.0878522966969594	-0.128335472246978	0.15323398711097	-0.0619331739154865	-0.740095389300468
0.473	0.0801937038163132	0.30619133358774	-0.840918619780002	-0.0667158510029792	0.213276946413236	-0.0882998273331189	-0.127806462416626	0.153230308329909	-0.0617390293355184	-0.740088326601743
0.474	0.0804914930537932	0.306580262319843	-0.841725918201595	-0.06684316010037	0.213151329279926	-0.0887487797713226	-0.127276823052697	0.153226001414195	-0.0615454186814264	-0.740079863162774
0.475	0.0807889928214127	0.306970036901355	-0.842534103775393	-0.0669708530068025	0.213025372844478	-0.0891991509141929	-0.126746556750645	0.153221054862871	-0.0613523396167897	-0.74006999757136
0.476	0.0810861843184587	0.307360647331292	-0.843343187172032	-0.0670989325712538	0.212899082501392	-0.0896509377359125	-0.126215666306595	0.153215457249769	-0.0611597893399182	-0.740058728425425
0.477	0.0813830489274863	0.307752083410273	-0.844153178914217	-0.0672274021688778	0.212772463512559	-0.0901041373713187	-0.125684154679647	0.153209197338464	-0.0609677645512172	-0.740046054436997
0.478	0.0816795682759669	0.308144334815807	-0.844964089362973	-0.0673562655690213	0.212645521017568	-0.0905587471691132	-0.125152024899472	0.153202264144409	-0.0607762616821743	-0.740031974589293
0.479	0.08197572428219	0.308537391243536	-0.845775928705964	-0.0674855268292159	0.212518260035921	-0.0910147647284814	-0.124619280007217	0.153194646946732	-0.0605852770468369	-0.740016488152539
0.48	0.082271499012294	0.30893124253463	-0.84658870695203	-0.067615190240303	0.212390685530977	-0.0914721878933638	-0.124085923063375	0.153186335353528	-0.0603948066880451	-0.739999594602886
0.481	0.0825668744932853	0.309325878660723	-0.847402434014805	-0.0677452602987151	0.21226280248517	-0.0919310146938307	-0.123551957199804	0.153177319399239	-0.0602048462440468	-0.739981293637932
0.482	0.082861832786203	0.309721289664161	-0.848217119841944	-0.06787574166996	0.212134615888006	-0.0923912432835235	-0.123017385688253	0.153167589586662	-0.0600153911480215	-0.739961585284984
0.483	0.0831563562713726	0.310117465672373	-0.849032774364653	-0.0680066391684647	0.212006130663156	-0.0928528718731622	-0.122482211960168	0.153157136856014	-0.0598264369899183	-0.739940469996913
0.484	0.0834504278809263	0.310514396896609	-0.849849407325799	-0.0681379578675997	0.211877351679977	-0.0933158986369253	-0.121946439559566	0.153145952544051	-0.0596379796642974	-0.739917948679532
0.485	0.0837440311440211	0.310912073508741	-0.850667028303503	-0.0682697033362877	0.211748283859566	-0.0937803216388558	-0.121410072101808	0.15313402840812	-0.0594500152056754	-0.739894022622506
0.486	0.0840371500345151	0.311310485491404	-0.851485646883348	-0.0684018818237032	0.211618932190868	-0.0942461388369951	-0.120873113216587	0.153121356674801	-0.0592625395392203	-0.73986869338295
0.487	0.0843297687419828	0.311709622676682	-0.852305272724694	-0.0685345002770603	0.211489301611167	-0.0947133481551636	-0.120335566450946	0.153107930012421	-0.0590755483662374	-0.739841962719974
0.488	0.0846218715889082	0.312109474995576	-0.8531259155213	-0.0686675662056532	0.211359396960687	-0.0951819475327493	-0.119797435277683	0.153093741447009	-0.0588890372113719	-0.739813832610334
0.489	0.0849134431609332	0.312510032705105	-0.853947584950996	-0.0688010874606063	0.211229223083875	-0.095651934884548	-0.119258723237515	0.153078784305464	-0.0587030014755831	-0.7397843053098
0.49	0.0852044684870426	0.312911286478008	-0.854770290639076	-0.0689350720513103	0.21109878493683	-0.0961233080160035	-0.118719434014982	0.153063052223074	-0.0585174363694641	-0.739753383403815
0.491	0.0854949331256016	0.313313227414467	-0.855594042164251	-0.0690695280452582	0.210968087675871	-0.0965960645690329	-0.118179571356398	0.153046539232952	-0.0583323368052518	-0.739721069814727
0.492	0.0857848230842072	0.313715847007989	-0.856418849104226	-0.0692044634961815	0.21083713670407	-0.0970702020107972	-0.117639138958389	0.153029239848687	-0.0581476973372169	-0.739687367766881
0.493	0.0860741245559434	0.314119137145911	-0.857244721038243	-0.0693398864400217	0.210705937589084	-0.0975457176450776	-0.117098140438821	0.153011149006803	-0.0579635121850482	-0.73965228072159
0.494	0.0863628237370209	0.314523090195845	-0.858071667471668	-0.0694758050641267	0.210574495933497	-0.0980226086284832	-0.116556579344228	0.152992261949621	-0.0577797753274413	-0.739615812303519
0.495	0.0866509069820116	0.314927699106904	-0.858899697753582	-0.0696122279526148	0.210442817307665	-0.0985008719675394	-0.11601445912369	0.152972574211455	-0.057596480510358	-0.739577966228432
0.496	0.0869383610725045	0.31533295749847	-0.859728821048342	-0.0697491641659356	0.210310907222554	-0.0989805044861095	-0.115471783104402	0.152952081682305	-0.0574136211060633	-0.739538746215914
0.497	0.0872251732760171	0.31573885975577	-0.860559046370001	-0.0698866231306785	0.210178771062013	-0.0994615028005131	-0.11492855452585	0.152930780637066	-0.0572311900079861	-0.739498155909058
0.498	0.0875113311631655	0.31614540108771	-0.861390382615831	-0.0700246145253116	0.210046413975502	-0.0999438633651722	-0.114384776610243	0.152908667712685	-0.0570491797168459	-0.739456198863987
0.499	0.0877968222959411	0.316552577516026	-0.862222838542198	-0.0701631482361035	0.209913840873484	-0.100427582566349	-0.11384045261827	0.152885739865307	-0.0568675825174942	-0.739412878541157
0.5	0.0880816339530824	0.316960385798247	-0.863056422806146	-0.0703022342801825	0.209781056523576	-0.100912656797538	-0.113295585847329	0.152861994329463	-0.0566863905559141	-0.739368198231602
0.501	0.0883657530366589	0.317368823241191	-0.863891144161278	-0.0704418826310221	0.209648065552256	-0.101399082521174	-0.11275017952036	0.152837428657977	-0.0565055957324265	-0.739322161094826
0.502	0.0886491661895395	0.31777788747301	-0.864727011640843	-0.0705821031044638	0.209514872371268	-0.101886856306874	-0.112204236592231	0.152812040887282	-0.0563251894383418	-0.739274770372542
0.503	0.0889318600349003	0.31818757638597	-0.8655640345581	-0.0707229054358699	0.209381481235273	-0.102375974829199	-0.111657759611262	0.152785829723081	-0.0561451624044478	-0.739226029532653
0.504	0.0892138213494349	0.318597888235792	-0.866402222386461	-0.0708642993950676	0.209247896402122	-0.102866434857913	-0.111110750703656	0.152758794677199	-0.0559655049036255	-0.739175942243499
0.505	0.0894950369847765	0.319008821644528	-0.86724158474747	-0.0710062948072698	0.209114122210035	-0.103358233277367	-0.110563211616757	0.152730936145476	-0.0557862070253953	-0.7391245123283
0.506	0.0897754936099352	0.319420375524841	-0.868082131544373	-0.0711489015446279	0.208980163082823	-0.103851367136506	-0.110015143778026	0.152702255395126	-0.055607258660114	-0.739071743764851
0.507	0.0900551776378679	0.319832549160107	-0.868923873004465	-0.0712921295579291	0.20884602352057	-0.104345833644244	-0.109466548299233	0.152672754534599	-0.055428649326145	-0.739017640711909
0.508	0.0903340754547157	0.320245342342675	-0.869766819566364	-0.0714359888789831	0.208711708017081	-0.104841630082936	-0.108917425856008	0.152642436516273	-0.0552503681443438	-0.738962207535601
0.509	0.0906121736483113	0.320658755327243	-0.870610981777885	-0.0715804894690762	0.208577220967184	-0.105338753785181	-0.10836777661193	0.152611305087736	-0.0550724039748196	-0.73890544876045
0.51	0.0908894590723384	0.321072788702637	-0.871456370291495	-0.0717256410009164	0.20844256672315	-0.105837202196871	-0.107817600319878	0.152579364682248	-0.0548947454838554	-0.738847368971671
0.511	0.0911659188472519	0.321487443361963	-0.872302995917994	-0.0718714527525683	0.208307749750766	-0.106336972843419	-0.107266896431495	0.152546620316914	-0.054717380985248	-0.738787972776065
0.512	0.0914415402688021	0.32190272046285	-0.873150869681963	-0.0720179335774341	0.208172774671992	-0.106838063170096	-0.106715664082023	0.152513077555261	-0.0545402982458177	-0.738727264814199
0.513	0.0917163105812924	0.322318621249712	-0.874000002879013	-0.0721650918556261	0.208037646136336	-0.107340470448268	-0.106163902005837	0.152478742597796	-0.0543634846087816	-0.738665249769173
0.514	0.0919902168630071	0.322735146899508	-0.874850407139101	-0.0723129354662435	0.20790236865347	-0.107844191859808	-0.105611608480843	0.152443622383374	-0.0541869273500136	-0.738601932349934
0.515	0.0922632462173676	0.323152298610679	-0.875702094450695	-0.0724614718799712	0.207766946549682	-0.108349224640468	-0.105058781376873	0.152407724481574	-0.0540106138779839	-0.738537317222866
0.516	0.092535386069735	0.32357007778183	-0.876555077134161	-0.0726107083552375	0.207631384104539	-0.108855566116967	-0.104505418302076	0.152371056822766	-0.0538345317004951	-0.738471408936887
0.517	0.0928066242875922	0.323988486032009	-0.877409367815464	-0.0727606520450561	0.20749568565845	-0.10936321364365	-0.103951516726772	0.152333627471732	-0.053658668270862	-0.738404211917901
0.518	0.0930769490659066	0.324407525195581	-0.878264979375453	-0.0729113099450436	0.207359855477184	-0.109872164543764	-0.103397073950879	0.152295444560067	-0.0534830109038003	-0.738335730453716
0.519	0.093346348698307	0.324827197394492	-0.879121924828007	-0.0730626888059876	0.207223897550691	-0.110382416100688	-0.102842086980838	0.152256516360387	-0.0533075469602067	-0.738265968585843
0.52	0.0936148113992026	0.32524750501036	-0.879980217234564	-0.0732147950241624	0.207087815617128	-0.110893965538393	-0.102286552532195	0.152216851393444	-0.0531322641385438	-0.738194930013769
0.521	0.0938823252731374	0.325668450501295	-0.880839869730892	-0.0733676345082163	0.206951613396516	-0.111406809922128	-0.101730467163167	0.152176458534118	-0.0529571506106984	-0.738122618114674
0.522	0.0941488784772434	0.326090036213085	-0.881700895597741	-0.0735212126423968	0.206815294793388	-0.11192094606659	-0.101173827296032	0.152135347161554	-0.0527821949948487	-0.738049036044552
0.523	0.0944144595016588	0.32651226431598	-0.882563308317015	-0.0736755343628462	0.206678863924752	-0.112436370576166	-0.100616629067614	0.152093527285382	-0.0526073862423527	-0.73797418685179
0.524	0.0946790572908323	0.326935136842939	-0.883427121526236	-0.0738306042655208	0.206542325037306	-0.11295307993183	-0.100058868246668	0.15205100957686	-0.0524327135303124	-0.737898073591558
0.525	0.0949426610428296	0.327358655729129	-0.884292348878622	-0.0739864266834424	0.206405682435917	-0.113471070484119	-0.0995005403320218	0.152007805384372	-0.0522581662453326	-0.737820699441863
0.526	0.0952052598887239	0.327782822797589	-0.885159003970151	-0.0741430056829303	0.2062689404953	-0.113990338390766	-0.0989416407063428	0.151963926750351	-0.052083734045895	-0.737742067766962
0.527	0.0954668427627918	0.328207639626121	-0.886027100290004	-0.0743003450351279	0.206132103664007	-0.11451087958835	-0.0983821647141706	0.151919386362798	-0.0519094068840695	-0.737662182075995
0.528	0.0957273985495476	0.32863310730408	-0.886896651078146	-0.0744584482251413	0.205995176310963	-0.115032689816781	-0.0978221076425711	0.151874197488526	-0.051735174879045	-0.737581045898343
0.529	0.0959869163198915	0.329059226277575	-0.887767669229491	-0.0746173184400722	0.205858162527081	-0.115555764690448	-0.0972614646887472	0.151828373966186	-0.0515610281611659	-0.73749866270373
0.53	0.0962453854387339	0.329485996367211	-0.888640167397076	-0.074776958522755	0.205721066101766	-0.116080099772506	-0.0967002309521752	0.151781930208102	-0.0513869568562585	-0.737415035918756
0.531	0.0965027955585639	0.329913416793243	-0.889514158208498	-0.0749373709427316	0.205583890674308	-0.116605690608758	-0.0961384013885943	0.151734881127853	-0.051212951125988	-0.737330168914086
0.532	0.0967591365833882	0.330341486166693	-0.890389654384938	-0.0750985578228105	0.205446639912288	-0.11713253275746	-0.0955759707300048	0.151687242033948	-0.051039001116393	-0.73724406494934
0.533	0.0970143985726477	0.330770202550958	-0.891266668698855	-0.075260521011612	0.205309317608842	-0.117660621817136	-0.095012933473468	0.151639028539183	-0.0508650968287373	-0.737156727160561
0.534	0.0972685716354253	0.331199563501803	-0.892145213928816	-0.0754232620894643	0.205171927644128	-0.118189953376485	-0.0944492839679765	0.151590256454731	-0.0506912280680295	-0.737068158576881
0.535	0.0975216459865018	0.331629565924879	-0.89302530290154	-0.0755867823028507	0.205034473878281	-0.11872052296126	-0.0938850164735587	0.151540941708671	-0.0505173845404897	-0.736978362133649
0.536	0.0977736121793432	0.332060205875042	-0.893906948496072	-0.0757510825627842	0.204896960148149	-0.119252326145976	-0.0933201250981318	0.151491100343754	-0.0503435559018325	-0.736887340636736
0.537	0.0980244612389334	0.332491478483061	-0.894790163569539	-0.0759161634507922	0.20475939033687	-0.119785358745762	-0.092754603707995	0.151440748521407	-0.0501697315928389	-0.736795096693141
0.538	0.09827418446322	0.332923377947276	-0.895674960928048	-0.0760820251630078	0.20462176838313	-0.120319616901243	-0.0921884459488672	0.151389902458301	-0.0499959005970904	-0.736701632736782
0.539	0.0985227731215809	0.333355897496795	-0.896561353390478	-0.0762486675457301	0.204484098256813	-0.120855097066991	-0.091621645346365	0.151338578320614	-0.0498220513979741	-0.73660695111324
0.54	0.0987702184265437	0.333789029391791	-0.897449353907213	-0.0764160902404564	0.204346383966681	-0.121391795974827	-0.0910541953319658	0.151286792132502	-0.0496481722693156	-0.73651105406096
0.541	0.0990165117453967	0.334222765006751	-0.898338975668584	-0.0765842927299353	0.204208629645932	-0.121929710595644	-0.0904860891638065	0.151234559705693	-0.0494742516363779	-0.736413943655692
0.542	0.0992616448123005	0.334657094853801	-0.899230232133418	-0.0767532742265468	0.204070839690596	-0.122468838081972	-0.0899173198826786	0.151181896575228	-0.0493002781312197	-0.736315621837564
0.543	0.099505609891343	0.335092008458821	-0.900123137011059	-0.0769230335515708	0.203933018791538	-0.123009175679222	-0.0893478803760597	0.151128817971645	-0.0491262404143149	-0.736216090471668
0.544	0.0997483998649604	0.335527494224556	-0.901017704243101	-0.0770935690628348	0.20379517175698	-0.12355072069631	-0.0887777634538456	0.151075338854728	-0.0489521270960661	-0.736115351447332
0.545	0.0999900080978078	0.335963539370469	-0.901913947952793	-0.0772648785672271	0.203657303285627	-0.12409347054258	-0.0882069618496022	0.151021473963356	-0.0487779268565241	-0.736013406803578
0.546	0.100230428113291	0.336400129938234	-0.902811882408839	-0.0774369592024914	0.203519417931869	-0.124637422687327	-0.0876354682003583	0.150967237831109	-0.0486036286005096	-0.735910258735099
0.547	0.10046965341252	0.336837250863497	-0.903711522031377	-0.0776098073673679	0.203381520222467	-0.125182574542666	-0.0870632750846862	0.150912644780837	-0.0484292214861523	-0.735805909527417
0.548	0.100707677624184	0.337274886057038	-0.904612881358619	-0.0777834187887406	0.203243614707613	-0.125728923392852	-0.0864903751006291	0.150857708910804	-0.0482546948689457	-0.735700361594497
0.549	0.100944494809084	0.337713018434707	-0.905515975003087	-0.0779577886551019	0.203105705900512	-0.126276466383442	-0.0859167608935926	0.150802444069933	-0.0480800383375533	-0.735593617511052
0.55	0.101180099612216	0.338151629956728	-0.906420817658413	-0.0781329116701763	0.202967798248102	-0.126825200541222	-0.0853424251132445	0.150746863846609	-0.0479052419189967	-0.735485679861132
0.551	0.101414487069711	0.338590701695563	-0.907327424134933	-0.0783087820554947	0.202829896243571	-0.12737512282596	-0.0847673603911633	0.150690981591108	-0.0477302962764931	-0.735376551042611
0.552	0.101647652195096	0.339030213846412	-0.908235809366031	-0.0784853935869969	0.202692004621104	-0.127926230165328	-0.0841915593627534	0.150634810470355	-0.0475551926814336	-0.73526623323187
0.553	0.10187958969257	0.339470145702676	-0.909145988283373	-0.0786627396033427	0.202554128487732	-0.128478519432003	-0.0836150146624479	0.150578363550715	-0.0473799228162409	-0.735154728456093
0.554	0.1021102939566	0.339910475652654	-0.910057975645205	-0.0788408130027327	0.202416273293401	-0.129031987437116	-0.0830377188892085	0.150521653893678	-0.0472044786191574	-0.735042038661109
0.555	0.102339759246616	0.34035118120181	-0.910971786014044	-0.0790196063564439	0.20227844468387	-0.129586631006445	-0.0824596645697481	0.150464694585737	-0.0470288523260036	-0.734928165753246
0.556	0.102567979867362	0.340792239115241	-0.911887433828578	-0.07919911204801	0.202140648397359	-0.130142447063462	-0.0818808441035787	0.150407498632536	-0.0468530366456322	-0.734813111615187
0.557	0.10279495025083	0.34123362568406	-0.912804933486858	-0.0793793222631563	0.202002890239	-0.130699432641462	-0.0813012497316114	0.150350078858201	-0.0466770248010055	-0.7346968780898
0.558	0.103020664863292	0.341675316924611	-0.91372429945542	-0.0795602288987883	0.201865176028745	-0.131257584879638	-0.0807208736276594	0.150292448003755	-0.0465008103517316	-0.734579466929791
0.559	0.103245117996983	0.342117288627119	-0.914645546295254	-0.0797418235719109	0.201727511498526	-0.131816901085208	-0.0801397080635274	0.150234618925845	-0.0463243870031751	-0.734460879779974
0.56	0.103468303755699	0.342559516349639	-0.915568688597203	-0.0799240977608282	0.201589902196314	-0.132377378815492	-0.0795577454520076	0.150176604661686	-0.0461477486141147	-0.734341118233536
0.561	0.1036902162971	0.343001975459957	-0.916493740959083	-0.0801070429720262	0.201452353490264	-0.13293901587209	-0.0789749782320653	0.150118418365865	-0.0459708893321966	-0.73422018386918
0.562	0.103910850061181	0.343444641212454	-0.917420717962518	-0.0802906508285227	0.201314870706811	-0.133501810249631	-0.0783913987232267	0.150060073280136	-0.0457938035458912	-0.734098078232088
0.563	0.104130199946082	0.343887488795087	-0.918349634114477	-0.0804749130509386	0.20117745923505	-0.134065760136423	-0.0778069990019543	0.150001582735421	-0.0456164856033974	-0.733974802838843
0.564	0.104348261381702	0.344330493406516	-0.919280503817349	-0.0806598213768289	0.201040124465905	-0.134630863925571	-0.0772217708198363	0.149942960080208	-0.0454389295812267	-0.733850359186965
0.565	0.104565030085923	0.34477363040293	-0.920213341306561	-0.0808453674626186	0.200902871720935	-0.135197120200262	-0.0766357056099256	0.149884218546117	-0.0452611292650841	-0.733724748707435
0.566	0.104780501734089	0.345216875402012	-0.92114816054713	-0.0810315427885174	0.200765706328937	-0.135764527726666	-0.0760487945796278	0.149825371134991	-0.0450830782862205	-0.733597972773938
0.567	0.10499467194764	0.345660204322454	-0.922084975205543	-0.0812183386418747	0.200628633764736	-0.136333085425369	-0.075461028788735	0.149766430506725	-0.0449047702215625	-0.733470032859302
0.568	0.105207536535029	0.346103593445034	-0.923023798689589	-0.081405746210134	0.20049165969197	-0.136902792324207	-0.0748723990916015	0.149707408787884	-0.0447261984460721	-0.73334093069478
0.569	0.105419091746414	0.346547019449504	-0.923964644213635	-0.0815937566420503	0.200354789838756	-0.137473647585446	-0.0742828960319768	0.149648317358388	-0.0445473557745168	-0.733210668276624
0.57	0.105629334450375	0.346990459382164	-0.924907524918289	-0.0817823610100749	0.200218029829937	-0.138045650620418	-0.0736925098730548	0.14958916673206	-0.0443682342110232	-0.733079247720357
0.571	0.105838262161258	0.347433890672859	-0.925852453979342	-0.0819715503368182	0.200081385179299	-0.138618801216909	-0.0731012306936047	0.149529966527963	-0.0441888250950847	-0.732946671093366
0.572	0.106045872904019	0.3478772912379	-0.92679944465251	-0.0821613157538928	0.199944861396553	-0.139193099576549	-0.0725090483923014	0.149470725464553	-0.0440091194876623	-0.732812940391288
0.573	0.106252165089118	0.34832063961084	-0.927748510300398	-0.082351648594293	0.199808464034253	-0.139768546235239	-0.0719159526599624	0.149411451375297	-0.0438291083869623	-0.732678057614656
0.574	0.106457137588823	0.348763915095577	-0.928699664370944	-0.0825425403320597	0.199672198614487	-0.140345141990727	-0.0713219330692897	0.14935215127394	-0.0436487827322262	-0.732542024789761
0.575	0.106660789941345	0.349207097863798	-0.92965292034621	-0.0827339825381874	0.199536070506413	-0.140922887899878	-0.0707269792570092	0.149292831421046	-0.0434681334372103	-0.732404843981554
0.576	0.106863122460239	0.349650168966517	-0.930608291744401	-0.0829259668827622	0.199400084914524	-0.141501785302087	-0.0701310810271555	0.149233497344034	-0.0432871516301085	-0.732266517367154
0.577	0.107064136166101	0.350093110403263	-0.931565792132831	-0.0831184851150075	0.199264246992152	-0.142081835837961	-0.0695342283291847	0.149174153844622	-0.0431058290001865	-0.732127047278606
0.578	0.10726383255728	0.350535905260075	-0.932525435128538	-0.0833115290775053	0.199128561937382	-0.142663041438554	-0.0689364112194886	0.149114805011834	-0.042924157854226	-0.731986436177826
0.579	0.107462213328715	0.35097853776532	-0.933487234383743	-0.0835050907055025	0.19899303501961	-0.143245404294193	-0.0683376198819223	0.149055454266461	-0.0427421308111029	-0.731844686647728
0.58	0.107659280248536	0.351420993263345	-0.934451203516987	-0.0836991618951256	0.198857671524755	-0.143828926839188	-0.0677378446861486	0.14899610449498	-0.042559740552305	-0.73170180145297
0.581	0.107855035239027	0.351863258222948	-0.935417356059656	-0.0838937343591143	0.198722476599977	-0.144413611768113	-0.0671370762257217	0.148936758170987	-0.0423769798913682	-0.731557783622502
0.582	0.108049480533031	0.352305320288104	-0.936385705480261	-0.0840887996845194	0.198587455137991	-0.144999462064061	-0.0665353052865895	0.14887741736329	-0.0421938420136526	-0.731412636464268
0.583	0.108242618779089	0.35274716829735	-0.937356265205039	-0.0842843495468431	0.198452611876623	-0.14558648102291	-0.0659325227296595	0.148818083718736	-0.0420103205819238	-0.731266363505186
0.584	0.10843445296815	0.353188792310784	-0.938329048544861	-0.0844803758733718	0.198317951574347	-0.146174672313517	-0.0653287193803336	0.1487587584432	-0.0418264096233681	-0.731118968474022
0.585	0.108624986208906	0.353630183721406	-0.939304068550267	-0.0846768709221784	0.198183478978021	-0.146764040070507	-0.0647238860188381	0.148699442287001	-0.0416421034033649	-0.730970455367223
0.586	0.108814221580914	0.354071335353052	-0.94028133794728	-0.084873827324746	0.198049198639001	-0.147354588902769	-0.0641180134483039	0.148640135618435	-0.0414573964266138	-0.73082082846284
0.587	0.109002162131617	0.354512241481869	-0.941260869257269	-0.0850712380514743	0.197915114845814	-0.147946323777724	-0.0635110926131795	0.148580838528703	-0.0412722834944531	-0.730670092266128
0.588	0.109188810921981	0.35495289792298	-0.942242674912972	-0.0852690963156216	0.197781231752271	-0.148539249878976	-0.0629031146988315	0.14852155086199	-0.0410867596845382	-0.730518251547992
0.589	0.109374171125795	0.355393302182944	-0.943226767181635	-0.0854673955115643	0.197647553515901	-0.149133372515377	-0.0622940711464135	0.148462272183904	-0.0409008202109014	-0.73036531147675
0.59	0.109558246151851	0.35583345345353	-0.944213158051109	-0.0856661291993773	0.197514084263915	-0.149728697126246	-0.0616839536357977	0.148403001693238	-0.0407144602633171	-0.730211277744542
0.591	0.109741039663052	0.356273352422638	-0.945201859291173	-0.0858652911249156	0.197380827998187	-0.15032522934071	-0.0610727540132965	0.148343738062568	-0.0405276749601241	-0.730056156678039
0.592	0.109922555481084	0.356713001119438	-0.946192882665236	-0.0860648753065181	0.197247788602053	-0.150922975005468	-0.0604604641630296	0.148284479279472	-0.0403404594502465	-0.729899955199347
0.593	0.110102797536959	0.35715240290326	-0.947186240084611	-0.0862648760973019	0.197114969904118	-0.151521940222963	-0.0598470759796192	0.148225222549347	-0.0401528089948441	-0.729742680591011
0.594	0.110281769985972	0.357591562519555	-0.948181943558533	-0.086465288115258	0.196982375689257	-0.152122131390472	-0.0592325814316155	0.148165964286956	-0.039964718851131	-0.729584340342656
0.595	0.110459477406832	0.358030486120188	-0.949180005027057	-0.0866661061322112	0.19685000963766	-0.152723555146115	-0.0586169725655932	0.148106700208681	-0.0397761840645584	-0.729424942150804
0.596	0.11063592495469	0.358469181221454	-0.950180436212022	-0.086867325058234	0.196717875274818	-0.153326218268325	-0.0580002414520801	0.148047425410315	-0.0395871993537935	-0.729264493877524
0.597	0.110811118358177	0.358907656607875	-0.951183248571749	-0.0870689399796003	0.196585975964413	-0.153930127620967	-0.0573823801371791	0.14798813435613	-0.0393977591449226	-0.729103003468735
0.598	0.110985063696289	0.359345922218912	-0.952188453448061	-0.0872709460933335	0.19645431490098	-0.154535290155999	-0.0567633806005824	0.147928820896919	-0.039207857747818	-0.728940478899401
0.599	0.111157767122591	0.359783989097842	-0.953196062292407	-0.0874733385179882	0.196322895069526	-0.15514171293629	-0.0561432347411958	0.147869478379856	-0.0390174895189198	-0.728776928099057
0.6	0.11132923474591	0.360221869386038	-0.954206086709483	-0.0876761121340129	0.196191719147704	-0.155749403148954	-0.0555219344219628	0.147810099765936	-0.0388266487549423	-0.728612358899891
0.601	0.111499472645602	0.36065957625369	-0.955218538322679	-0.0878792615566947	0.196060789390299	-0.156358368088827	-0.0548994715056594	0.147750677668863	-0.0386353293600078	-0.728446779121115
0.602	0.111668486969482	0.361097123812104	-0.956233428622707	-0.0880827811506329	0.195930107607077	-0.156968615083323	-0.0542758378676072	0.147691204269379	-0.038443524718969	-0.728280196740553
0.603	0.11183628408226	0.361534527111533	-0.957250768840014	-0.0882866649719653	0.195799675268701	-0.157580151424315	-0.0536510254842088	0.147631671189911	-0.0382512279897189	-0.728112619986169
0.604	0.112002870547688	0.361971802158341	-0.958270569910791	-0.0884909066958569	0.195669493644375	-0.158192984365202	-0.0530250265205468	0.147572069521585	-0.0380584324173769	-0.727944057266995
0.605	0.112168252819443	0.362408965889594	-0.959292842564265	-0.0886954996358625	0.195539563888139	-0.158807121129825	-0.0523978332900312	0.147512390001155	-0.0378651313083611	-0.727774516995992
0.606	0.112332436957296	0.36284603609581	-0.960317597411854	-0.0889004369019049	0.195409887040142	-0.159422568928859	-0.0517694382315692	0.147452623150251	-0.0376713178768383	-0.72760400744274
0.607	0.112495428665333	0.363283031277692	-0.961344845029338	-0.0891057116334018	0.195280463948797	-0.160039335009433	-0.0511398340358982	0.147392759275629	-0.0374769852828532	-0.727432536711596
0.608	0.112657233514033	0.363719970487504	-0.962374596065804	-0.0893113171278326	0.195151295241912	-0.160657426713263	-0.0505090137631753	0.147332788383875	-0.0372821268125789	-0.727260112813893
0.609	0.112817857148175	0.3641568732027	-0.963406861266022	-0.0895172467773047	0.195022381415372	-0.161276851492813	-0.0498769708312582	0.147272700169213	-0.0370867359672188	-0.727086743800976
0.61	0.112977305415683	0.36459375923732	-0.964441651398766	-0.089723493898212	0.194893722945118	-0.161897616870301	-0.0492436989961798	0.147212484122922	-0.0368908064118253	-0.72691243794771
0.611	0.113135584260415	0.365030648684335	-0.965478977214558	-0.0899300516085054	0.194765320386885	-0.162519730389206	-0.0486091923831461	0.147152129615775	-0.036694331911019	-0.726737203874866
0.612	0.113292699352093	0.365467561873439	-0.966518849424178	-0.0901369128316035	0.194637174465181	-0.1631431995223	-0.047973445490603	0.147091625909448	-0.0364973063280025	-0.726561050515564
0.613	0.113448655851968	0.365904519297873	-0.967561278654267	-0.0903440703179478	0.194509286101232	-0.16376803152789	-0.0473364532008056	0.147030962187619	-0.0362997236935304	-0.726383987018399
0.614	0.113603458595804	0.366341541478138	-0.968606275428087	-0.090551516601578	0.194381656356747	-0.164394233428276	-0.0466982108204114	0.146970127600447	-0.0361015782818652	-0.726206022698425
0.615	0.113757112400975	0.36677864882204	-0.969653850229684	-0.0907592440067649	0.194254286313482	-0.165021812120493	-0.0460587140353679	0.146909111281499	-0.035902864617235	-0.726027167005014
0.616	0.113909622151328	0.367215861541626	-0.970704013615011	-0.0909672447466259	0.194127176990625	-0.165650774465682	-0.0454179587729548	0.14684790236607	-0.0357035774963056	-0.725847429504785
0.617	0.114060992728177	0.367653199620743	-0.971756776207005	-0.09117551102264	0.194000329384778	-0.166281127324076	-0.0447759410761115	0.146786490073289	-0.0355037121171933	-0.72566681997055
0.618	0.114211228968472	0.368090682825155	-0.972812148576155	-0.0913840351010919	0.193873744518302	-0.166912877518614	-0.0441326570278623	0.146724863854486	-0.035303264150969	-0.725485348546507
0.619	0.114360335626193	0.368528330711854	-0.973870141253894	-0.0915928093676853	0.193747423378454	-0.167546031719157	-0.0434881027452083	0.146663013481864	-0.0351022295231045	-0.7253030258251
0.62	0.114508317333474	0.368966162554058	-0.974930764902031	-0.0918018263735346	0.193621366800932	-0.168180596340267	-0.0428422744256689	0.146600929022795	-0.0349006039558663	-0.725119862782074
0.621	0.114655178692519	0.369404197249986	-0.975994030425761	-0.0920110788773432	0.193495575374635	-0.168816577556311	-0.0421951683325812	0.146538600810634	-0.0346983825898263	-0.724935870692546
0.622	0.114800924447951	0.369842453328634	-0.977059948973522	-0.0922205598094936	0.193370049448186	-0.169453981380865	-0.0415467806608264	0.146476019426515	-0.0344955599310766	-0.724751061114686
0.623	0.11494555953728	0.370280948983197	-0.978128531851388	-0.092430262154449	0.193244789273123	-0.170092813676498	-0.0408971074017185	0.146413175621014	-0.0342921300746938	-0.724565445891461
0.624	0.115089088967052	0.370719702024466	-0.979199790424742	-0.0926401788580761	0.193119795118434	-0.170733080116029	-0.0402461443267184	0.14635006022281	-0.034088086943434	-0.724379037143286
0.625	0.115231517628891	0.371158729733766	-0.980273736158437	-0.0928503027970369	0.192995067210023	-0.171374786126424	-0.0395938870457173	0.146286664140653	-0.0338834243362432	-0.724191847301969
0.626	0.115372850250487	0.371598048731746	-0.981350380744514	-0.093060626751561	0.192870605602405	-0.172017936784736	-0.0389403310575854	0.146222978500218	-0.0336781358137231	-0.724003889195824
0.627	0.115513091568169	0.372037675046121	-0.98242973618946	-0.0932711433360775	0.19274641015047	-0.172662536708573	-0.0382854717678586	0.14615899482034	-0.0334722145831729	-0.723815176145869
0.628	0.115652246556543	0.372477624297232	-0.983511814881346	-0.0934818449248529	0.192622480588278	-0.173308589978596	-0.0376293044883212	0.14609470510217	-0.0332656534691332	-0.723625722018799
0.629	0.115790320557202	0.372917911700144	-0.984596629594647	-0.0936927236852546	0.192498816616215	-0.173956100128305	-0.0369718244602196	0.14603010185886	-0.0330584449064629	-0.72343554118113
0.63	0.115927319311726	0.373358551885817	-0.985684193419595	-0.0939037716815063	0.192375417960967	-0.174605070220977	-0.0363130269170189	0.145965178141097	-0.032850580900149	-0.723244648364022
0.631	0.116063248865565	0.373799558785707	-0.986774519704802	-0.0941149808644699	0.192252284422203	-0.175255502952746	-0.0356529071731066	0.145899927522587	-0.0326420529944557	-0.723053058525381
0.632	0.116198115371876	0.374240945575416	-0.987867622004636	-0.0943263429738331	0.192129415915624	-0.175907400734683	-0.0349914607107826	0.145834344045528	-0.0324328522919682	-0.722860786764378
0.633	0.116331925013571	0.374682724566651	-0.988963514054632	-0.0945378494808895	0.192006812534052	-0.176560765744071	-0.0343286832256499	0.145768422173934	-0.0322229695490553	-0.722667848261655
0.634	0.116464684088095	0.375124907062955	-0.990062209822746	-0.0947494915587318	0.191884474564085	-0.177215599932544	-0.0336645706327181	0.145702156750515	-0.032012395263588	-0.722474258243019
0.635	0.116596399072219	0.375567503213194	-0.991163723549078	-0.0949612600714789	0.191762402421938	-0.17787190499211	-0.0329991191090775	0.145635542914285	-0.0318011196084905	-0.722280031970039
0.636	0.116727076580816	0.376010521936972	-0.992268069728915	-0.0951731456076907	0.19164059663151	-0.178529682318236	-0.0323323251885894	0.145568576034218	-0.0315891323106707	-0.722085184684298
0.637	0.116856723196231	0.376453970999964	-0.993375263095897	-0.09538513851483	0.191519057926921	-0.179188932998303	-0.0316641858009278	0.145501251748921	-0.0313764226929433	-0.721889731499732
0.638	0.116985345201013	0.376897857151349	-0.994485318625791	-0.0955972289192154	0.191397787437881	-0.179849657792448	-0.0309946982482953	0.14543356601728	-0.031162979927799	-0.721693687352898
0.639	0.117112948419304	0.377342186182262	-0.995598251560871	-0.0958094068225497	0.191276786839251	-0.180511857110112	-0.0303238602127322	0.145365515109697	-0.0309487932848118	-0.721497067037425
0.64	0.117239538289271	0.377786962857609	-0.996714077466406	-0.0960216623073738	0.191156058330596	-0.181175531039985	-0.0296516697677321	0.14529709565895	-0.0307338520966418	-0.721299885276086
0.641	0.117365120076333	0.378232190749082	-0.997832812303158	-0.0962339857292506	0.191035604458768	-0.181840679384976	-0.0289781253277605	0.145228304781321	-0.0305181455500407	-0.721102156851612
0.642	0.117489699107774	0.378677872110469	-0.998954472483828	-0.0964463677782948	0.190915427952423	-0.182507301606429	-0.0283032255714228	0.145159140157122	-0.0303016626265914	-0.720903896750564
0.643	0.117613280960991	0.37912400789914	-1.00007907488301	-0.0966587994256471	0.190795531712131	-0.183175396739037	-0.0276269693823207	0.145089600069398	-0.0300843922980499	-0.72070512021075
0.644	0.117735871520959	0.37957059790284	-1.00120663678481	-0.0968712718363584	0.190675918899714	-0.183844963404953	-0.026949355752953	0.145019683426027	-0.0298663237709803	-0.720505842702361
0.645	0.11785747681604	0.380017640942053	-1.00233717583342	-0.0970837762798261	0.190556592902578	-0.18451599990734	-0.0262703836417454	0.144949389709197	-0.0296474464771701	-0.720306079907035
0.646	0.117978102777763	0.380465135071918	-1.00347071006664	-0.0972963040078311	0.190437557155786	-0.185188504277738	-0.0255900519120933	0.144878718899377	-0.0294277498246879	-0.720105847704312
0.647	0.118097755220601	0.380913077604399	-1.00460725798418	-0.0975088461708718	0.190318815082492	-0.185862474235996	-0.0249083594039173	0.14480767148652	-0.0292072229997026	-0.719905162206381
0.648	0.118216440066322	0.381361464933974	-1.00574683856236	-0.0977213938878365	0.190200370189097	-0.186537907074071	-0.0242253050229148	0.144736248493026	-0.0289858549385794	-0.719704039825199
0.649	0.118334163575711	0.38181029235171	-1.00688947120778	-0.0979339383336455	0.190082226148143	-0.187214799529359	-0.0235408877375273	0.144664451432838	-0.0287636344064637	-0.719502497278845
0.65	0.118450932360716	0.382259554002991	-1.00803517571662	-0.0981464707250447	0.189964386857552	-0.187893147810553	-0.0228551064889268	0.144592282289105	-0.0285405500983965	-0.719300551480644
0.651	0.118566753129793	0.382709243055781	-1.00918397230349	-0.0983589823315277	0.189846856437114	-0.188572947749791	-0.0221679601023271	0.144519743523012	-0.0283165906217561	-0.71909821935714
0.652	0.118681632408117	0.38315935196563	-1.01033588162882	-0.098571464535368	0.189729639093004	-0.18925419489268	-0.0214794472609465	0.144446838047705	-0.0280917442881469	-0.718895517778958
0.653	0.118795576530276	0.383609872568902	-1.01149092475782	-0.0987839088665259	0.189612738996724	-0.189936884515052	-0.020789566549079	0.144373569150985	-0.0278659988696827	-0.718692463631239
0.654	0.118908591890152	0.384060795945401	-1.01264912311941	-0.0989963070280268	0.189496160332637	-0.190621011630041	-0.0200983165253169	0.144299940384454	-0.0276393415825494	-0.718489073789644
0.655	0.119020685195273	0.384512112292336	-1.01381049844173	-0.0992086509058094	0.189379907411878	-0.191306570962867	-0.019405695759983	0.144225955507211	-0.0274117593413861	-0.718285365029034
0.656	0.119131863513795	0.384963810923549	-1.01497507266429	-0.0994209325151248	0.189263984681835	-0.191993556916528	-0.0187117028326266	0.144151618570219	-0.0271832389655035	-0.718081354081155
0.657	0.119242134061062	0.385415880241179	-1.01614286793866	-0.0996331439086593	0.18914839668589	-0.192681963602523	-0.0180163363172512	0.144076934064488	-0.0269537670953786	-0.717877057733571
0.658	0.119351503883848	0.38586830769085	-1.01731390665934	-0.0998452771050824	0.189033148088873	-0.193371784952281	-0.0173195947589574	0.144001907007244	-0.026723330003356	-0.71767249281901
0.659	0.119459979702112	0.386321079885938	-1.01848821147825	-0.100057324044015	0.188918243704919	-0.194063014844674	-0.0166214766749733	0.143926542939711	-0.0264919135960563	-0.717467676195954
0.66	0.119567568001937	0.386774182877447	-1.01966580532922	-0.10026927660457	0.188803688483348	-0.194755647118891	-0.0159219805957635	0.143850847869301	-0.0262595036013347	-0.7172626247506
0.661	0.119674275302992	0.387227602404378	-1.020846711381	-0.100481126723377	0.188689487523659	-0.195449675468288	-0.0152211050814293	0.143774828209045	-0.0260260856568626	-0.717057355379672
0.662	0.119780108484826	0.387681324050401	-1.02203095294931	-0.100692866550997	0.188575646106792	-0.196145093393889	-0.0145188487299985	0.143698490740603	-0.0257916451524711	-0.716851885066118
0.663	0.119885074956168	0.38813533328274	-1.02321855341292	-0.100904488590466	0.188462169674931	-0.196841894257425	-0.0138152102682216	0.143621842578831	-0.0255561669822367	-0.716646231014932
0.664	0.119989182482573	0.388589615393655	-1.02440953602194	-0.101115985807252	0.18834906377165	-0.197540071300349	-0.0131101886266478	0.143544891142965	-0.0253196354460506	-0.716440410616775
0.665	0.120092438825789	0.38904415549354	-1.02560392362575	-0.101327351692651	0.188236333959823	-0.198239617576532	-0.0124037828668451	0.143467644128109	-0.0250820343854766	-0.716234441280743
0.666	0.120194851512025	0.389498938637352	-1.026801738537	-0.101538580250619	0.1881239857438	-0.198940525864351	-0.0116959920578391	0.143390109414657	-0.0248433473427576	-0.716028340341853
0.667	0.120296427845547	0.389953949968148	-1.02800300265555	-0.101749665910435	0.18801202456944	-0.19964278866343	-0.0109868152161608	0.143312294958444	-0.0246035574735562	-0.715822125040223
0.668	0.120397175104308	0.39040917480411	-1.02920773770987	-0.101960603429905	0.187900455892983	-0.20034639830589	-0.0102762512882909	0.143234208785748	-0.0243626473395047	-0.715615812546498
0.669	0.120497100748888	0.39086459870118	-1.03041596534523	-0.102171387869368	0.187789285266795	-0.201051347072447	-0.00956429915981267	0.143155859071085	-0.0241205989565105	-0.715409420055897
0.67	0.120596212427046	0.391320207508013	-1.03162770699192	-0.102382014647311	0.187678518462798	-0.201757627225865	-0.0088509577088058	0.143077254188801	-0.0238773941492209	-0.715202964869434
0.671	0.12069451774148	0.391775987433089	-1.03284298369523	-0.102592479592544	0.18756816157807	-0.202465231019156	-0.00813622584514944	0.142998402702544	-0.0236330148499673	-0.714996464422621
0.672	0.120792024005002	0.39223192510989	-1.0340618160569	-0.102802778958194	0.187458221010261	-0.203174150730787	-0.0074201024612414	0.142919313298322	-0.0233874430873181	-0.714789936283624
0.673	0.12088873823114	0.392688007613753	-1.03528422423544	-0.103012909445436	0.187348703354132	-0.203884378672101	-0.00670258634186095	0.142839994655438	-0.0231406608203252	-0.714583398071304
0.674	0.120984667400196	0.393144222470506	-1.03651022790668	-0.103222868230978	0.18723961533324	-0.204595907151726	-0.00598367609775013	0.142760455295002	-0.0228926498653793	-0.714376867314704
0.675	0.121079818781328	0.393600557702013	-1.03773984618889	-0.103432652987545	0.187130963787175	-0.20530872849429	-0.00526337012107536	0.142680703518147	-0.0226433920001751	-0.714170361347905
0.676	0.121174200048589	0.394057001890703	-1.03897309757172	-0.103642261881807	0.187022755718759	-0.206022835136646	-0.0045416665586229	0.142600747460262	-0.0223928691681056	-0.713963897253571
0.677	0.121267819145184	0.394513544276156	-1.04020999990555	-0.103851693489814	0.186914998367735	-0.206738219693762	-0.00381856329096904	0.142520595198271	-0.0221410635782912	-0.713757491878837
0.678	0.121360684047365	0.394970174870176	-1.04145057042793	-0.104060946665833	0.186807699159504	-0.207454874997598	-0.00309405795889792	0.142440254882125	-0.0218879576439147	-0.713551161952857
0.679	0.121452802630316	0.395426884498204	-1.04269482564845	-0.104270020426922	0.186700865481137	-0.20817279418671	-0.002368148078339	0.142359734818709	-0.0216335339219083	-0.713344924207327
0.68	0.121544182705854	0.395883664702676	-1.04394278110482	-0.104478913829275	0.186594504467267	-0.208891970739033	-0.00164083111676647	0.142279043446317	-0.0213777751318376	-0.713138795387923
0.681	0.121634832121907	0.396340507591228	-1.04519445123328	-0.104687625823213	0.186488622930867	-0.209612398357012	-0.000912104445743094	0.142198189279593	-0.0211206642109902	-0.712932792207444
0.682	0.121724758868408	0.396797405854958	-1.04644984938658	-0.104896155093995	0.18638322736025	-0.210334070887816	-0.000181965283071041	0.142117180874811	-0.0208621843572476	-0.712726931357911
0.683	0.12181397119834	0.397254352992026	-1.04770898786866	-0.105104499983034	0.18627832382915	-0.211056982386923	0.000549589321476294	0.142036026748168	-0.0206023190035387	-0.712521229619518
0.684	0.121902477637374	0.397711343468703	-1.04897187791202	-0.105312658642837	0.186173917786002	-0.211781127148281	0.00128256250503719	0.141954735301168	-0.0203410518000771	-0.712315703971596
0.685	0.121990286833387	0.398168372721297	-1.05023852959458	-0.105520629333496	0.186070013881671	-0.212506499655527	0.00201695762554896	0.141873314878281	-0.0200783668094148	-0.712110371543523
0.686	0.122077407465017	0.398625437141365	-1.0515089518068	-0.105728410584032	0.185966616017538	-0.213233094594354	0.0027527783117918	0.141791773853705	-0.0198142488237023	-0.711905249474986
0.687	0.122163848359192	0.399082534051074	-1.05278315226017	-0.105936001125145	0.185863727516999	-0.213960906894854	0.00349002850028943	0.141710120564068	-0.0195486834002792	-0.711700354879463
0.688	0.122249618679917	0.399539661594389	-1.05406113737576	-0.106143399702332	0.185761351119772	-0.214689931706243	0.00422871239148835	0.141628363153778	-0.0192816565436164	-0.711495704853156
0.689	0.122334727983719	0.399996818593585	-1.05534291213119	-0.106350604917968	0.185659488778218	-0.215420164338473	0.00496883435703091	0.141546509509806	-0.0190131543886677	-0.711291316462588
0.69	0.122419186063999	0.400454004473163	-1.05662848006395	-0.106557615252092	0.185558141547387	-0.216151600207033	0.00571039891042802	0.14146456725573	-0.0187431631345974	-0.711087206762577
0.691	0.122503002667967	0.400911219255509	-1.05791784338148	-0.10676442927624	0.185457309655479	-0.216884234776564	0.0064534107344569	0.141382543706265	-0.0184716691711379	-0.710883392792841
0.692	0.12258618728034	0.4013684635707	-1.05921100303415	-0.106971045806358	0.185356992598177	-0.217618063513094	0.00719787469056323	0.141300445848372	-0.0181986591344046	-0.710679891547617
0.693	0.122668749075776	0.401825738679844	-1.06050795872485	-0.107177463787553	0.185257189211869	-0.218353081859811	0.00794379583100497	0.141218280397295	-0.0179241197157342	-0.710476719953169
0.694	0.122750696987755	0.402283046486654	-1.06180870890483	-0.10738368212152	0.185157897723856	-0.219089285278834	0.00869117940774666	0.14113605384191	-0.0176480374086116	-0.710273894825162
0.695	0.122832039855207	0.402740389465533	-1.06311325079935	-0.107589699709757	0.185059115715405	-0.219826669355691	0.00944003082275593	0.141053772418992	-0.0173703984841234	-0.710071432844688
0.696	0.12291278657689	0.403197770581011	-1.06442158043523	-0.107795515579651	0.184960840034032	-0.22056522989209	0.0101903555505725	0.140971442061801	-0.017091189244722	-0.70986935051627
0.697	0.122992946045845	0.403655193329623	-1.06573369266022	-0.108001128880215	0.184863066771974	-0.221304962954015	0.0109421590326714	0.140889068445123	-0.0168103963367524	-0.709667663988447
0.698	0.123072526863285	0.404112661863377	-1.06704958122997	-0.10820653882653	0.184765791346383	-0.222045864847889	0.0116954465210352	0.140806657160638	-0.0165280068235459	-0.709466388845125
0.699	0.123151537231436	0.404570181053173	-1.06836923894237	-0.108411744700656	0.184669008613734	-0.222787932046187	0.0124502230247808	0.140724213879723	-0.0162440080191938	-0.709265540065508
0.7	0.123229985168587	0.405027756428446	-1.06969265771001	-0.108616745861118	0.184572712881532	-0.223531161188868	0.0132064934573958	0.140641744389081	-0.015958387352347	-0.709065132095692
0.701	0.123307878731846	0.405485394121695	-1.07101982860708	-0.108821541729832	0.18447689776347	-0.224275549162447	0.0139642627783789	0.140559254535704	-0.0156711324005531	-0.708865178948274
0.702	0.123385226024256	0.405943100942249	-1.07235074197951	-0.109026131755292	0.184381556058309	-0.22502109314163	0.0147235359754296	0.140476750171866	-0.0153822310459896	-0.708665694416164
0.703	0.12346203503878	0.406400884459888	-1.07368538756148	-0.109230515362759	0.184286679798232	-0.225767790584488	0.015484317984061	0.140394237163729	-0.0150916716273644	-0.708466692284242
0.704	0.123538313459936	0.406858752983292	-1.07502375448684	-0.109434691921433	0.184192260342794	-0.226515639218531	0.0162466136179856	0.140311721498214	-0.0147994429242438	-0.708268186292325
0.705	0.123614068553225	0.407316715506854	-1.07636583121699	-0.109638660715414	0.184098288373561	-0.22726463703543	0.0170104275157805	0.140229209422677	-0.0145055339355158	-0.70807018994638
0.706	0.123689307241349	0.40777478167037	-1.07771160553499	-0.109842420971138	0.184004753845626	-0.228014782301347	0.0177757641174302	0.14014670747816	-0.0142099337215354	-0.707872716418452
0.707	0.123764036346094	0.408232961712376	-1.07906106463472	-0.110045971955685	0.18391164605122	-0.228766073550177	0.0185426276763076	0.140064222444429	-0.0139126315036208	-0.70767577858659
0.708	0.123838262890283	0.408691266484668	-1.08041419520188	-0.110249312990291	0.183818953785316	-0.22951850955172	0.0193110223294356	0.139981761316419	-0.0136136167601814	-0.707479389160032
0.709	0.123911994224956	0.409149707536022	-1.08177098345801	-0.110452443339503	0.183726665432993	-0.230272089259165	0.0200809521821746	0.139899331307147	-0.0133128791563532	-0.707283560712956
0.71	0.123985237779535	0.409608297148144	-1.08313141520094	-0.110655362070591	0.183634768968691	-0.23102681173512	0.0208524213051449	0.139816939824865	-0.0130104085596858	-0.707088305507832
0.711	0.124058000704673	0.410067048299728	-1.0844954758751	-0.110858067935899	0.183543252005988	-0.231782676101524	0.0216254336673782	0.139734594419375	-0.0127061952747124	-0.706893635350087
0.712	0.124130289842156	0.410525974603188	-1.08586315067603	-0.111060559344043	0.183452101889479	-0.232539681518858	0.0223999931325639	0.139652302671017	-0.0124002302929305	-0.706699561614144
0.713	0.124202111983544	0.410985090191152	-1.0872344246268	-0.11126283443312	0.183361305753467	-0.23329782718382	0.0231761035672734	0.139570072015393	-0.0120925053403825	-0.706506095214594
0.714	0.12427347411704	0.411444409553247	-1.08860928260164	-0.111464891117772	0.183270850555265	-0.234057112367305	0.0239537689596505	0.139487909613323	-0.0117830127220241	-0.706313246490588
0.715	0.124344383519071	0.411903947433925	-1.08998770936195	-0.111666727067	0.183180723098683	-0.234817536419349	0.0247329934014263	0.139405822353515	-0.0114717451248984	-0.706121025136184
0.716	0.124414847705753	0.412363718885353	-1.09136968958736	-0.111868339811552	0.183090910084947	-0.235579098681842	0.0255137809399797	0.139323816904896	-0.011158695556878	-0.705929440144778
0.717	0.124484874295916	0.412823739419074	-1.09275520788279	-0.112069727031206	0.183001398233536	-0.236341798417602	0.0262961354609741	0.139241899736223	-0.0108438574780252	-0.705738499790423
0.718	0.124554470844032	0.413284025047969	-1.0941442488505	-0.112270886789572	0.182912174366343	-0.23710563482299	0.0270800607152518	0.139160077112338	-0.0105272249486414	-0.705548211716703
0.719	0.124623644764682	0.413744592060713	-1.09553679713109	-0.112471817651756	0.182823225355444	-0.237870607004926	0.0278655604226035	0.139078355092204	-0.0102087925744461	-0.705358583057739
0.72	0.124692403427046	0.414205456680306	-1.09693283731035	-0.112672518753121	0.182734538033363	-0.2386367138482	0.0286526383008529	0.138996739588457	-0.00988855536113222	-0.705169620505962
0.721	0.124760754342871	0.41466663489927	-1.09833235390104	-0.112872989778433	0.182646099186157	-0.239403953901258	0.0294412980375873	0.138915236465225	-0.00956650876094861	-0.70498133032107
0.722	0.124828705332975	0.415128142578062	-1.09973533148967	-0.113073230880127	0.182557895662991	-0.240172325370516	0.0302315433429675	0.138833851568524	-0.00924264884065404	-0.704793718303422
0.723	0.124896264523792	0.415589995630997	-1.10114175488589	-0.113273242654295	0.182469914550459	-0.240941826125169	0.0310233780367654	0.138752590730823	-0.00891697227447593	-0.704606789809009
0.724	0.124963440098321	0.416052210068333	-1.10255160922505	-0.113473026183965	0.182382143250756	-0.241712453659472	0.0318168060005199	0.138671459830911	-0.00858947611312732	-0.704420549807698
0.725	0.125030240066503	0.416514801869755	-1.10396488002091	-0.113672583016742	0.182294569436788	-0.242484205076816	0.0326118310188117	0.138590464885083	-0.00826015749826848	-0.704235002930059
0.726	0.125096672335856	0.416977786848255	-1.10538155313063	-0.113871915008487	0.182207181081533	-0.243257077089426	0.0334084566729779	0.138509612128666	-0.00792901352733646	-0.704050153598434
0.727	0.125162744963566	0.417441180616392	-1.10680161471042	-0.114071024216284	0.182119966603118	-0.244031065988641	0.0342066863684509	0.138428908009314	-0.00759604138180561	-0.703866006243492
0.728	0.125228466335384	0.417904998650528	-1.1082250512261	-0.114269912944961	0.182032914955035	-0.244806167608692	0.0350065234599554	0.138348359103447	-0.00726123852051507	-0.703682565448551
0.729	0.125293845186279	0.418369256363295	-1.10965184946908	-0.114468583724351	0.181946015606176	-0.245582377335464	0.0358079713287705	0.138267972113726	-0.00692460259130797	-0.703499836023417
0.73	0.125358890483849	0.418833969093332	-1.11108199655175	-0.114667039149047	0.181859258519032	-0.246359690183451	0.0366110333320233	0.138187753956312	-0.00658613113943066	-0.703317823042637
0.731	0.12542361124506	0.419299152069864	-1.11251547986464	-0.114865281791448	0.181772634189355	-0.247138100877798	0.0374157127167581	0.138107711845512	-0.00624582154527262	-0.703136531793419
0.732	0.125488016393501	0.419764820439975	-1.11395228701851	-0.115063314221663	0.181686133668444	-0.247917603858021	0.0382220125564416	0.138027853331108	-0.00590367124705719	-0.702955967700046
0.733	0.125552114689286	0.420230989291732	-1.11539240585313	-0.115261139009675	0.181599748532285	-0.24869819323276	0.0390299356925571	0.137948186226009	-0.00555967785779236	-0.702776136304438
0.734	0.125615914716871	0.420697673578474	-1.11683582443272	-0.115458758667781	0.181513470883412	-0.249479862769008	0.0398394846831202	0.13786871850602	-0.00521383900781545	-0.702597043230052
0.735	0.125679424952279	0.421164887965852	-1.11828253095088	-0.115656175538099	0.181427293397846	-0.250262605926365	0.0406506617955177	0.137789458313838	-0.00486615219056803	-0.702418694117481
0.736	0.125742653837499	0.421632646706796	-1.11973251366858	-0.115853391662308	0.181341209375514	-0.251046415892794	0.0414634690976574	0.137710413986744	-0.00451661482359147	-0.70224109461192
0.737	0.125805609732794	0.422100963590847	-1.12118576093051	-0.116050408727065	0.181255212824221	-0.251831285570689	0.0422779085680739	0.137631594040659	-0.00416522442448603	-0.702064250402066
0.738	0.125868300794497	0.422569851896698	-1.12264226123636	-0.116247228171341	0.18116929854081	-0.252617207504524	0.0430939820667491	0.137553007181089	-0.00381197873797966	-0.701888167322503
0.739	0.125930734915896	0.423039324333649	-1.12410200334091	-0.116443851398114	0.181083462037215	-0.253404173855345	0.0439116912107113	0.137474662348495	-0.00345687572910828	-0.701712851510953
0.74	0.125992919805952	0.423509393069691	-1.1255649762606	-0.116640279894021	0.180997699303631	-0.254192176458434	0.044731037323258	0.137396568737575	-0.00309991350764279	-0.701538309467352
0.741	0.126054863199786	0.423980069807311	-1.12703116923056	-0.11683651520907	0.180912006639975	-0.254981206835662	0.0455520215239163	0.137318735755187	-0.00274109030471172	-0.701364547988094
0.742	0.126116573029221	0.424451365750462	-1.12850057174268	-0.117032558928169	0.180826380690873	-0.255771256123416	0.0463746449033122	0.137241172932119	-0.00238040450745847	-0.701191574108587
0.743	0.126178057365866	0.424923291478762	-1.12997317356913	-0.117228412672807	0.180740818539672	-0.25656231496579	0.0471989086383045	0.137163889880641	-0.00201785472285533	-0.701019395066155
0.744	0.126239324213876	0.425395856859439	-1.13144896471581	-0.11742407810292	0.180655317711513	-0.257354373394426	0.0480248139327281	0.137086896331716	-0.00165343985070569	-0.700848018285873
0.745	0.126300381388101	0.425869071031049	-1.13292793536267	-0.117619556947675	0.180569876127771	-0.258147420733882	0.0488523618190378	0.137010202163784	-0.00128715909599152	-0.700677451468592
0.746	0.126361236580348	0.4263429423872	-1.13441007574421	-0.117814851062794	0.180484492122685	-0.258941445526357	0.0496815529924923	0.136933817369018	-0.00091901187714503	-0.700507702691136
0.747	0.126421897528584	0.426817478534276	-1.1358953760296	-0.118009962442545	0.180399164505798	-0.259736435441291	0.0505123877941694	0.13685775195508	-0.000548997735523496	-0.70033878035702
0.748	0.126482372191268	0.427292686307931	-1.13738382636407	-0.118204893203168	0.1803138925871	-0.2605323771938	0.0513448662457035	0.136782015880465	-0.000177116359662009	-0.700170693073533
0.749	0.12654266886561	0.427768571887919	-1.13887541699439	-0.11839964568265	0.180228676162369	-0.261329256523461	0.0521789880482903	0.136706619137404	0.000196632367660864	-0.700003449567246
0.75	0.126602796100075	0.4282451409327	-1.14037013828809	-0.118594222661657	0.180143515473415	-0.262127058267941	0.0530147526414291	0.136631571820581	0.000572248462070967	-0.699837058582337
0.751	0.126662762423738	0.42872239865149	-1.14186798063195	-0.1187886275056	0.180058411177739	-0.2629257664967	0.0538521593359643	0.136556883990991	0.000949732069857493	-0.699671528754382
0.752	0.126722576250482	0.429200349853981	-1.1433689342619	-0.118982864124821	0.179973364419322	-0.263725364612629	0.0546912073571935	0.136482565473388	0.00132908364259792	-0.699506868522496
0.753	0.126782246076683	0.429678999041478	-1.14487298908847	-0.11917693686307	0.17988837700326	-0.264525835374042	0.0555318957670941	0.136408625777356	0.00171030385526556	-0.699343086115193
0.754	0.126841780677701	0.430158350440461	-1.14638013462966	-0.11937085041967	0.17980345152196	-0.265327160913234	0.0563742233992313	0.136335074139536	0.00209339338661753	-0.699180189661676
0.755	0.126901189093496	0.430638407943287	-1.14789036004269	-0.11956460977066	0.179718591345403	-0.266129322862015	0.0572181888548471	0.136261919642313	0.00247835288794142	-0.699018187366071
0.756	0.12696048040473	0.431119175144694	-1.14940365418752	-0.119758220068513	0.179633800589671	-0.26693230254358	0.0580637905465352	0.136189171345374	0.00286518314118376	-0.69885708755541
0.757	0.127019663465211	0.431600655485253	-1.15092000569479	-0.119951686526402	0.179549084168503	-0.267736081135541	0.058911026803299	0.136116838359585	0.00325388510260287	-0.698696898587108
0.758	0.127078746828047	0.432082852324794	-1.15243940298696	-0.120145014293014	0.179464447871702	-0.268540639814689	0.0597598959882958	0.136044929908471	0.0036444597758232	-0.698537628745195
0.759	0.127137738874256	0.432565768938443	-1.1539618341977	-0.120338208489228	0.17937989835007	-0.269345959867997	0.0606103965150851	0.135973455426411	0.00403690816888719	-0.698379286151631
0.76	0.127196648041106	0.433049408480469	-1.15548728693846	-0.120531274454557	0.179295442934734	-0.270152022709655	0.061462526743479	0.135902424655181	0.00443123146168118	-0.698221878734494
0.761	0.127255483062163	0.433533773920256	-1.15701574800541	-0.120724217920656	0.179211089370388	-0.270958809873415	0.0623162848419816	0.135831847704811	0.00482743123462238	-0.698065414334427
0.762	0.127314253025588	0.434018867988068	-1.15854720323333	-0.120917044988521	0.179126845654859	-0.271766303098176	0.0631716687067954	0.135761735044716	0.00522550960304127	-0.697909900845087
0.763	0.127372967200355	0.434504693157776	-1.16008163750798	-0.121109762068697	0.179042720015518	-0.272574484470535	0.0640286759992173	0.135692097416313	0.00562546919365884	-0.697755346251825
0.764	0.127431634841397	0.434991251716077	-1.16161903479133	-0.121302375871898	0.178958720834652	-0.273383336521326	0.0648873042455874	0.135622945759653	0.00602731301303128	-0.697601758606069
0.765	0.127490265164403	0.435478545934365	-1.16315937810333	-0.121494893393768	0.1788748564338	-0.274192842230077	0.0657475508562911	0.135554291247867	0.00643104444207511	-0.697449145975945
0.766	0.127548867501144	0.435966578195401	-1.16470264947748	-0.121687321831472	0.178791134872679	-0.275002984936956	0.0666094130561964	0.135486145384732	0.00683666744167269	-0.697297516409354
0.767	0.127607451500692	0.436455350955943	-1.16624882994275	-0.121879668476387	0.178707563897545	-0.275813748248193	0.0674728878682034	0.135418519992249	0.00724418672776336	-0.69714687797754
0.768	0.127666027209902	0.436944866612103	-1.16779789957671	-0.122071940614041	0.178624150998379	-0.276625115979741	0.0683379721845278	0.135351427045413	0.00765360771713245	-0.696997238788376
0.769	0.127724604931149	0.437435127342926	-1.16934983751787	-0.122264145360614	0.17854090348506	-0.277437072071712	0.0692046628211803	0.135284878553741	0.00806493632264825	-0.696848606860336
0.77	0.127783194922831	0.437926134981114	-1.17090462186464	-0.122456289583359	0.178457828469989	-0.278249600512027	0.0700729565304738	0.135218886584577	0.00847817880358744	-0.696700990011845
0.771	0.127841807219286	0.43841789101293	-1.17246222963115	-0.122648380145732	0.178374932737177	-0.279062685365029	0.0709428499778283	0.135153463302816	0.00889334175512616	-0.696554395821638
0.772	0.12790045172871	0.438910396758012	-1.17402263681385	-0.122840424283204	0.178292222662276	-0.279876310865965	0.0718143396709192	0.135088620918146	0.00931043213078756	-0.6964088315429
0.773	0.127959138414001	0.439403653560209	-1.17558581838853	-0.123032429761122	0.178209704268313	-0.280690461489912	0.0726874219271994	0.135024371565678	0.00972945717156192	-0.69626430404527
0.774	0.128017877366643	0.439897662787737	-1.17715174826232	-0.123224404807397	0.178127383314908	-0.281505121954534	0.0735620929388243	0.134960727207396	0.010150424242408	-0.69612081985323
0.775	0.128076678775723	0.440392425723746	-1.17872039938748	-0.123416358016465	0.178045265310319	-0.282320277188887	0.0744383489043139	0.134897699534282	0.0105733406532479	-0.695978385180905
0.776	0.128135552773027	0.440887943511857	-1.18029174399589	-0.123608298320372	0.177963355445456	-0.283135912298408	0.0753161861715976	0.134835299833199	0.0109982135977921	-0.695837005937414
0.777	0.128194509200933	0.441384217139316	-1.18186575372631	-0.123800234955126	0.177881658556112	-0.283952012475362	0.076195601283745	0.13477353895822	0.0114250502738915	-0.695696687711369
0.778	0.128253557499043	0.441881247382883	-1.18344239956438	-0.12399217739828	0.177800179156721	-0.284768562911383	0.0770765908814791	0.134712427476307	0.0118538579948124	-0.695557435764284
0.779	0.128312706766893	0.442379034760791	-1.18502165173508	-0.124184135325651	0.177718921468849	-0.285585548859088	0.0779591515446474	0.134651975805559	0.0122846441361705	-0.695419255142748
0.78	0.128371965876012	0.44287757960526	-1.1866034797045	-0.124376118524885	0.177637889433266	-0.286402955762225	0.0788432796778832	0.134592194223904	0.0127174160673219	-0.695282150855915
0.781	0.12843134359141	0.443376882279675	-1.18818785226032	-0.124568136801887	0.177557086733159	-0.287220769264169	0.0797289715235002	0.134533092836193	0.0131521812007544	-0.695146127948059
0.782	0.128490848698026	0.443876943425331	-1.18977473758399	-0.124760200065713	0.177476516774433	-0.288038975112554	0.0806162232752945	0.134474681581471	0.0135889470523497	-0.695011191480456
0.783	0.128550490018379	0.444377764111502	-1.19136410328861	-0.124952318519989	0.177396182611756	-0.288857559101608	0.0815050311402873	0.134416970247745	0.0140277212357965	-0.694877346489381
0.784	0.128610276343308	0.444879345899387	-1.19295591632192	-0.125144502746467	0.177316086888265	-0.289676507135317	0.0823953913048168	0.134359968484235	0.0144685114214593	-0.694744597942624
0.785	0.128670216418842	0.445381690889265	-1.19455014275798	-0.125336763699913	0.177236231793526	-0.290495805401659	0.0832872999256436	0.134303685876531	0.0149113252873478	-0.694612950796635
0.786	0.128730318999581	0.445884801723621	-1.19614674772589	-0.125529112661056	0.177156618986759	-0.291315440564995	0.0841807531878347	0.134248132071424	0.0153561705592739	-0.694482410098731
0.787	0.128790592968197	0.446388681531369	-1.19774569551657	-0.125721561145104	0.177077249480722	-0.2921353999131	0.0850757473327897	0.134193316835586	0.0158030551542198	-0.694352980937396
0.788	0.128851047484299	0.44689333393136	-1.19934694967705	-0.125914120853293	0.176998123559852	-0.292955671388056	0.0859722785975765	0.134139250006499	0.0162519872649896	-0.694224668324278
0.789	0.128911691905901	0.447398763115588	-1.20095047301106	-0.126106803675835	0.176919240770112	-0.293776243436132	0.0868703431287502	0.13408594142436	0.0167029752594453	-0.694097477165592
0.79	0.128972535397858	0.447904973877795	-1.2025562275001	-0.12629962166241	0.176840599881873	-0.294597104870469	0.0877699369765668	0.13403340089852	0.0171560274934595	-0.6939714122669
0.791	0.129033586651492	0.448411971577565	-1.20416417421625	-0.126492586919493	0.176762198830053	-0.295418244909784	0.0886710562282467	0.133981638197804	0.0176111522984299	-0.693846478322591
0.792	0.129094854015909	0.4489197621222	-1.20577427329256	-0.126685711511142	0.176684034805474	-0.296239653243607	0.0895736971879809	0.133930663092301	0.0180683581710039	-0.693722679871067
0.793	0.129156345766711	0.449428351950957	-1.20738648391165	-0.126879007518917	0.176606104494899	-0.297061320072233	0.0904778564361372	0.133880485372242	0.0185276539606811	-0.693600021194963
0.794	0.129218070252235	0.449937747991893	-1.20900076435771	-0.127072487229824	0.176528404245534	-0.297883236197328	0.0913835307446186	0.133831114699943	0.0189890489218364	-0.693478506262058
0.795	0.129280035925965	0.450447957640187	-1.21061707217989	-0.127266163240277	0.176450930008462	-0.298705393036082	0.0922907169270892	0.133782560402569	0.0194525525657343	-0.693358138762022
0.796	0.129342251191687	0.450958988748031	-1.21223536432756	-0.127460048376597	0.176373677178779	-0.29952778246993	0.09319941174059	0.13373483142781	0.0199181744103382	-0.693238922112762
0.797	0.129404724075357	0.451470849519109	-1.21385559717179	-0.127654155526651	0.176296640523014	-0.300350396699504	0.0941096119204398	0.133687936478668	0.0203859238689917	-0.693120859401449
0.798	0.129467462032218	0.451983548294637	-1.21547772645657	-0.127848497565927	0.176219814182479	-0.301173228171938	0.0950213142408653	0.133641884164391	0.0208558103218967	-0.693003953420095
0.799	0.129530472070856	0.452497093344167	-1.21710170721164	-0.128043087429575	0.176143191642543	-0.30199626943537	0.0959345155095393	0.133596682986396	0.0213278432290425	-0.69288820678877
0.8	0.129593761020137	0.453011492735962	-1.21872749368224	-0.12823793817703	0.176066765679205	-0.302819512911922	0.0968492125535265	0.133552341192476	0.0218020321848261	-0.692773622009186
0.801	0.129657335715762	0.453526754289436	-1.22035503934724	-0.128433062961765	0.175990528384329	-0.303642950720918	0.0977654021989546	0.133508866707497	0.0222783868712365	-0.692660201461983
0.802	0.129721202968386	0.454042885568236	-1.22198429702735	-0.128628474981603	0.175914471291234	-0.30446657460354	0.0986830812303307	0.13346626718786	0.0227569169796508	-0.692547947374455
0.803	0.129785369233912	0.454559893823006	-1.22361521904965	-0.128824187463489	0.175838585558142	-0.305290375934785	0.0996022463613364	0.133424550101597	0.0232376322003713	-0.692436861740594
0.804	0.12984984022306	0.455077785909198	-1.22524775739158	-0.129020213670705	0.17576286219478	-0.306114345780271	0.100522894178992	0.133383722776805	0.0237205421888429	-0.692326946322727
0.805	0.129914620842414	0.455596568257239	-1.22688186369674	-0.129216566894207	0.175687292219614	-0.30693847492274	0.101445021042965	0.133343792377459	0.0242056563750879	-0.692218202732183
0.806	0.129979715444473	0.456116246878949	-1.22851748922674	-0.129413260412541	0.175611866626361	-0.307762753835399	0.102368623056367	0.133304765807204	0.024692983686914	-0.692110632393326
0.807	0.130045128097048	0.456636827470212	-1.23015458490007	-0.129610307532943	0.175536576312928	-0.308587172612643	0.103293696193897	0.133266649612286	0.0251825324263448	-0.692004236480578
0.808	0.130110862731584	0.457158315594478	-1.23179310138469	-0.12980772173513	0.17546141214608	-0.309411720892644	0.104220236498013	0.133229449969211	0.0256743104054705	-0.691899016030991
0.809	0.130176923110699	0.457680716799799	-1.23343298912079	-0.130005516643432	0.175386365050385	-0.310236387911856	0.105148240174888	0.133193172777321	0.0261683251013362	-0.691794972110828
0.81	0.130243312672263	0.458204036664406	-1.2350741982289	-0.130203705780526	0.175311425975857	-0.311061162709216	0.106077703520031	0.133157823691944	0.0266645835820064	-0.691692105900409
0.811	0.130310034530284	0.458728280833345	-1.23671667837738	-0.130402302433411	0.175236585802201	-0.311886034285946	0.107008622790601	0.133123407972782	0.0271630923317197	-0.691590418715333
0.812	0.130377091751382	0.459253455062896	-1.23836037877382	-0.130601319654344	0.175161835353782	-0.312710991680796	0.107940994137463	0.133089930318773	0.0276638572437687	-0.691489911930451
0.813	0.130444487665942	0.459779565278329	-1.24000524828595	-0.130800770145169	0.175087165553955	-0.313536024059037	0.108874813602964	0.133057394850027	0.0281668837875561	-0.691390586817783
0.814	0.130512226003512	0.460306617599211	-1.2416512354914	-0.131000666117279	0.175012567532412	-0.314361120796257	0.109810077201522	0.133025805180167	0.0286721771236785	-0.691292444320345
0.815	0.130580310792886	0.460834618272862	-1.24329828859722	-0.131201019411109	0.174938032586901	-0.315186271518852	0.110746781014718	0.132995164495913	0.029179742047608	-0.691195484810172
0.816	0.130648746007948	0.461363573599451	-1.24494635532643	-0.131401841768556	0.174863552116468	-0.316011466147779	0.111684921237244	0.132965475609268	0.0296895828898866	-0.691099708097324
0.817	0.130717535176704	0.461893489979915	-1.24659538282685	-0.131603144907312	0.174789117668213	-0.316836694990884	0.112624494241336	0.132936740976608	0.0302017035130455	-0.691005113679937
0.818	0.130786681294066	0.462424374022346	-1.24824531767913	-0.131804940399454	0.174714721098208	-0.317661948787605	0.113565496615116	0.13290896270484	0.0307161074254258	-0.690911700865556
0.819	0.130856187072755	0.462956232575672	-1.24989610597052	-0.132007239561506	0.17464035466044	-0.318487218575054	0.11450792506843	0.132882142560467	0.0312327979705168	-0.690819468795651
0.82	0.130926055259516	0.46348907271474	-1.25154769325291	-0.132210053341628	0.174566010893158	-0.319312495512665	0.115451776262044	0.132856282009279	0.0317517784440104	-0.690728416509061
0.821	0.130996288714501	0.464022901728766	-1.25320002444187	-0.132413392218348	0.174491682482688	-0.320137770874867	0.116397046704916	0.132831382284675	0.0322730520036863	-0.690638542863362
0.822	0.131066890153188	0.464557727077278	-1.25485304388086	-0.132617266250924	0.174417362301178	-0.320963036130173	0.117343732807728	0.132807444392078	0.0327966214847857	-0.690549846413289
0.823	0.131137861783709	0.465093556342034	-1.25650669553566	-0.132821685198681	0.17434304351437	-0.321788282927376	0.118291831014935	0.132784468996595	0.0333224893546967	-0.690462325468589
0.824	0.131209205195778	0.465630397264606	-1.25816092309637	-0.133026658546393	0.174268719584623	-0.322613502945632	0.119241337818898	0.132762456302194	0.0338506578286585	-0.690375978180016
0.825	0.131280921574746	0.466168257813899	-1.25981566994069	-0.133232195499171	0.174194384181375	-0.323438687694112	0.120192249612686	0.132741406081643	0.0343811289196236	-0.690290802567712
0.826	0.131353012003318	0.466707146145637	-1.26147087912119	-0.133438305047461	0.174120031140197	-0.324263828445247	0.121144562587434	0.132721317808691	0.0349139043017272	-0.690206796602313
0.827	0.131425477638277	0.467247070463718	-1.26312649341187	-0.133644996066235	0.174045654531853	-0.325088916305917	0.122098272806042	0.132702190641343	0.0354489852139159	-0.690123958251752
0.828	0.131498319680027	0.467788038907803	-1.26478245531067	-0.13385227738011	0.173971248743386	-0.325913942213263	0.123053376310341	0.132684023279586	0.0359863725659718	-0.690042285388184
0.829	0.131571539120488	0.468330059528346	-1.26643870706479	-0.134060157788386	0.173896808525356	-0.326738896884466	0.124009869108701	0.13266681399665	0.0365260670201707	-0.689961775665722
0.83	0.131645136489272	0.468873140264923	-1.26809519076706	-0.134268646093095	0.173822329064347	-0.327563770865961	0.124967747106925	0.132650560790839	0.0370680688938135	-0.689882426451745
0.831	0.131719111871835	0.469417288827028	-1.2697518483762	-0.134477751124085	0.17374780606517	-0.328388554570663	0.125927006111219	0.132635261408609	0.0376123780181261	-0.689804234804038
0.832	0.131793465147055	0.469962512549094	-1.27140862163953	-0.134687481706014	0.173673235833108	-0.329213238238337	0.126887641850378	0.132620913329601	0.0381589936805328	-0.689727197490355
0.833	0.131868196259296	0.4705088183373	-1.27306545205772	-0.134897846565986	0.173598615407108	-0.330037811929471	0.127849649913077	0.132607513814337	0.0387079146560456	-0.689651310965476
0.834	0.131943305382436	0.471056212716203	-1.27472228094399	-0.135108854207012	0.173523942711122	-0.330862265535218	0.128813025708531	0.132595059876014	0.0392591392706217	-0.689576571259665
0.835	0.132018792820842	0.471604701939276	-1.27637904954558	-0.135320512796454	0.173449216652891	-0.331686588710791	0.129777764558279	0.132583548193331	0.0398126654689355	-0.689502973938408
0.836	0.132094658727264	0.472154292087839	-1.27803569917135	-0.135532830171253	0.173374437143269	-0.332510770804607	0.130743861820318	0.132572975131286	0.0403684908241838	-0.689430514192923
0.837	0.132170903013944	0.472704989076104	-1.27969217124382	-0.135745813920341	0.173299605040939	-0.333334800923377	0.131711312940111	0.132563336848658	0.040926612419969	-0.68935918690327
0.838	0.132247525642496	0.473256798604423	-1.28134840729465	-0.135959471384969	0.173224722058068	-0.334158668122611	0.132680113406622	0.132554629385149	0.0414870267945661	-0.689288986683521
0.839	0.132324527000687	0.473809726146754	-1.28300434896741	-0.136173809572173	0.173149790654862	-0.334982361548631	0.133650258645678	0.132546848719279	0.0420497301513032	-0.689219907978843
0.84	0.132401908012584	0.474363776958704	-1.28465993800164	-0.136388835061637	0.17307481392742	-0.33580587042355	0.134621743936065	0.132539990769327	0.0426147185937556	-0.689151945086076
0.841	0.132479670015561	0.474918956043643	-1.28631511623324	-0.136604553923827	0.172999795512252	-0.336629183967924	0.135594564375053	0.132534051327915	0.0431819880109891	-0.689085092122771
0.842	0.132557814521098	0.475475268089867	-1.28796982566079	-0.136820971659029	0.172924739567818	-0.337452291358062	0.136568714857549	0.1325290260479	0.043751533720291	-0.689019343134785
0.843	0.132636342888418	0.476032717486486	-1.28962400849905	-0.137038093150072	0.172849650853728	-0.338275181739848	0.137544190094578	0.132524910511025	0.0443233503355636	-0.688954692302813
0.844	0.132715256187749	0.476591308410606	-1.29127760716312	-0.137255922626356	0.17277453478999	-0.339097844314272	0.138520984708062	0.132521700280567	0.0448974319948467	-0.688891134061648
0.845	0.132794555459308	0.477151044853375	-1.29293056422403	-0.137474463681107	0.172699397376849	-0.339920268418815	0.139499093344872	0.132519390904738	0.0454737725774418	-0.688828663057583
0.846	0.132874242096396	0.47771193057684	-1.29458282243632	-0.137693719331062	0.172624245095507	-0.340742443532106	0.140478510731902	0.132517977909793	0.0460523656494571	-0.688767274051306
0.847	0.132954318006098	0.478273969106793	-1.29623432489115	-0.137913692117392	0.172549084923294	-0.341564359224008	0.141459231669858	0.132517456830615	0.0466332043014492	-0.688706961938273
0.848	0.133034785495154	0.478837163785767	-1.29788501519186	-0.138134384275391	0.172473924364597	-0.34238600504677	0.142441251024614	0.132517823266163	0.04721628111815	-0.688647721855065
0.849	0.133115647060015	0.47940151780574	-1.29953483752696	-0.138355797807653	0.172398771414298	-0.343207370413036	0.143424563748472	0.132519072893097	0.047801588379635	-0.688589549189049
0.85	0.133196905292225	0.479967034229163	-1.3011837366246	-0.13857793436725	0.172323634463145	-0.344028444560539	0.144409164887239	0.132521201420014	0.048389118374408	-0.688532439460697
0.851	0.133278562947957	0.480533716053386	-1.30283165766319	-0.138800795186931	0.172248522166744	-0.344849216597617	0.145395049547241	0.132524204496148	0.0489788635047489	-0.688476388163049
0.852	0.133360623101602	0.481101566242422	-1.30447854623949	-0.139024381093891	0.172173443368159	-0.345669675527182	0.146382212855797	0.132528077632465	0.0495708160913369	-0.688421390646253
0.853	0.13344308929464	0.481670587686417	-1.3061243484075	-0.139248692436407	0.172098407125249	-0.346489810158803	0.147370649938677	0.132532816242168	0.0501649681900542	-0.688367442144173
0.854	0.133525965572872	0.482240783170535	-1.30776901073725	-0.139473729070861	0.172023422736275	-0.347309608972461	0.148360355921688	0.132538415757192	0.0507613116837948	-0.688314537867641
0.855	0.133609256300622	0.482812155376178	-1.30941248040079	-0.139699490546896	0.171948499682391	-0.348129060088621	0.149351325933357	0.13254487169981	0.0513598384852085	-0.688262673024689
0.856	0.133692965863154	0.483384706875495	-1.31105470529279	-0.13992597624634	0.171873647563138	-0.348948151380912	0.150343555089121	0.132552179740774	0.051960540545779	-0.688211842806598
0.857	0.133777098587604	0.483958440129631	-1.31269563412027	-0.140153185320144	0.171798876101084	-0.349766870606147	0.151337038520741	0.132560335767888	0.052563409665191	-0.68816204235266
0.858	0.133861658932749	0.484533357505583	-1.31433521643546	-0.140381116574247	0.171724195216439	-0.350585205440299	0.152331771469306	0.132569335883832	0.0531684373131216	-0.688113266697583
0.859	0.133946651691595	0.485109461299324	-1.31597340267423	-0.140609768420636	0.171649615106013	-0.351403143473122	0.15332774932713	0.132579176306903	0.0537756146542833	-0.68806551081787
0.86	0.134032082090209	0.485686753746668	-1.31761014421611	-0.140839138862488	0.171575146217519	-0.352220672212642	0.154324967604975	0.132589853246436	0.0543849328196413	-0.688018769722865
0.861	0.134117955773863	0.486265236972937	-1.31924539338906	-0.141069225520578	0.171500799106854	-0.353037779047574	0.155323421913992	0.132601362857334	0.0549963831537243	-0.687973038445243
0.862	0.13420427862389	0.486844912875269	-1.32087910342046	-0.141300025772777	0.171426584244789	-0.353854451166917	0.156323107957561	0.13261370132531	0.0556099571181698	-0.687928312058547
0.863	0.134291056508712	0.487425783012442	-1.32251122845073	-0.141531536933582	0.171352511839123	-0.354670675508276	0.15732402152012	0.132626865008604	0.0562256460300286	-0.687884585813134
0.864	0.134378295226542	0.488007848559748	-1.32414172365174	-0.141763756298787	0.171278591779731	-0.355486438737462	0.158326158481818	0.1326408505273	0.0568434410615349	-0.687841855152602
0.865	0.13446600066744	0.488591110320238	-1.32577054539469	-0.141996681044525	0.171204833702963	-0.356301727195859	0.15932951481839	0.132655654802097	0.0574633334795342	-0.687800115561183
0.866	0.134554178986059	0.489175568731741	-1.32739765139772	-0.142230308098046	0.171131246974477	-0.357116526859829	0.160334086572148	0.132671275077798	0.0580853147764411	-0.687759362515315
0.867	0.134642836661952	0.489761223838719	-1.32902300079796	-0.142464634065303	0.171057840549931	-0.357930823422538	0.161339869853639	0.132687708920276	0.058709376586517	-0.687719591607088
0.868	0.134731980396215	0.490348075267904	-1.33064655411333	-0.142699655239275	0.17098462289796	-0.35874460244159	0.16234686088987	0.132704954224017	0.0593355105576067	-0.687680798696444
0.869	0.13482161686636	0.490936122209523	-1.33226827314053	-0.142935367683072	0.170911602006067	-0.359557849434162	0.163355056064896	0.132723009259094	0.0599637083477587	-0.687642980015417
0.87	0.134911752599261	0.491525363412165	-1.33388812092043	-0.143171767347088	0.170838785373089	-0.360370549953363	0.164364451899215	0.132741872664382	0.0605939618178226	-0.687606132159356
0.871	0.135002394168114	0.492115797212404	-1.33550606174746	-0.143408850124415	0.170766179990974	-0.361182689680308	0.165375044996812	0.132761543365747	0.0612262633577438	-0.68757025199275
0.872	0.135093548509819	0.492707421533633	-1.33712206113583	-0.143646611798992	0.17069379232654	-0.361994254450339	0.166386831996855	0.132782020525624	0.0618606060631479	-0.687535336638156
0.873	0.135185223028154	0.493300233865179	-1.33873608582818	-0.143885047928404	0.170621628297145	-0.362805230186589	0.167399809507639	0.132803303499351	0.0624969835550234	-0.687501383510738
0.874	0.135277425470227	0.493894231310117	-1.34034810382353	-0.144124153720053	0.170549693242566	-0.363615602873716	0.168413974078853	0.13282539175038	0.0631353896897756	-0.687468390272123
0.875	0.135370163769529	0.49448941072225	-1.34195808429377	-0.144363924012122	0.170477991876689	-0.364425358648275	0.169429322264049	0.132848284816917	0.0637758185146649	-0.687436354837201
0.876	0.135463445864967	0.495085768880971	-1.34356599749183	-0.14460435342639	0.170406528226972	-0.365234483872216	0.170445850676166	0.132871982335068	0.064418264434113	-0.687405275465748
0.877	0.13555727950627	0.495683302598756	-1.34517181477538	-0.144845436538344	0.17033530560398	-0.366042965104293	0.171463555976562	0.132896484054269	0.0650627222897346	-0.687375150725984
0.878	0.135651672280284	0.49628200874888	-1.34677550869631	-0.1450871678885	0.170264326599925	-0.366850789036573	0.17248243483173	0.132921789868879	0.0657091872547455	-0.687345979345568
0.879	0.13574663183701	0.49688188427156	-1.34837705310854	-0.145329541897236	0.170193593073103	-0.367657942411983	0.173502483854115	0.132947899862858	0.0663576547264116	-0.687317760147858
0.88	0.135842166003709	0.497482926137533	-1.34997642320505	-0.145572552834073	0.170123106078444	-0.368464411920381	0.174523699551084	0.132974814297105	0.0670081203862698	-0.687290492037682
0.881	0.135938282741071	0.49808513129132	-1.35157359541012	-0.14581619487138	0.17005286575704	-0.369270184176864	0.175546078294489	0.13300253350669	0.0676605803713796	-0.687264173918951
0.882	0.136034990036746	0.498688496655202	-1.35316854727087	-0.146060462178199	0.169982871291249	-0.370075245790321	0.176569616302042	0.133031057802242	0.0683150313229694	-0.687238804611773
0.883	0.13613229576035	0.49929301915742	-1.3547612574847	-0.146305348991904	0.169913120976713	-0.370879583356489	0.177594309666975	0.133060387503324	0.0689714702635141	-0.687214382875095
0.884	0.13623020759516	0.49989869574382	-1.3563517059828	-0.146550849597014	0.169843612314106	-0.371683183343602	0.178620154460219	0.133090523010731	0.0696298945147874	-0.687190907552095
0.885	0.136328733088191	0.500505523411283	-1.35793987398383	-0.146796958236333	0.16977434206238	-0.372486031966395	0.179647146845056	0.133121464760966	0.0702903017694694	-0.687168377745665
0.886	0.136427879726759	0.501113499223299	-1.359525744047	-0.147043669058661	0.16970530631259	-0.373288115113076	0.180675283138255	0.133153213167919	0.0709526902737025	-0.687146792878328
0.887	0.136527654975744	0.501722620260025	-1.36110930014319	-0.147290976109011	0.1696365005842	-0.374089418388039	0.181704559799449	0.133185768644933	0.0716170590290203	-0.687126152656861
0.888	0.136628066159095	0.502332883541239	-1.36269052768622	-0.147538873287076	0.169567919866473	-0.374889927207574	0.182734973362347	0.133219131589577	0.0722834078083812	-0.687106457042464
0.889	0.136729120203864	0.502944285945109	-1.36426941348332	-0.147787354306316	0.169499558587518	-0.375689626819394	0.183766520395529	0.133253302322358	0.0729517368870505	-0.687087706221313
0.89	0.136830823566949	0.503556824154957	-1.36584594566185	-0.148036412757908	0.16943141053978	-0.37648850225835	0.184799197532776	0.133288281074995	0.0736220467577228	-0.687069900619472
0.891	0.136933182474091	0.504170494737968	-1.36742011360422	-0.148286042262728	0.169363468787239	-0.377286538353371	0.18583300144925	0.133324068008718	0.0742943381131061	-0.687053040937094
0.892	0.137036203163442	0.504785294333551	-1.36899190785457	-0.148536236579632	0.169295725598457	-0.378083719858203	0.186867928775875	0.133360663222996	0.0749686120246802	-0.687037128064032
0.893	0.137139891907338	0.505401219739086	-1.37056132007285	-0.148786989575452	0.169228172453057	-0.378880031609458	0.18790397611396	0.133398066758531	0.075644870041575	-0.687022162971711
0.894	0.13724425487841	0.506018267834292	-1.37212834313646	-0.149038295095038	0.169160800131927	-0.379675458598784	0.188941140120044	0.133436278576821	0.0763231140820412	-0.687008146704481
0.895	0.137349297902303	0.506636435504491	-1.37369297125732	-0.149290146881064	0.169093598870543	-0.380469985989268	0.189979417509552	0.133475298507998	0.0770033463367184	-0.686995080377377
0.896	0.137455026202445	0.507255719625311	-1.37525519991969	-0.149542538592718	0.169026558499279	-0.381263599113134	0.191018804998676	0.133515126217922	0.0776855693894808	-0.686982965132873
0.897	0.137561444328827	0.507876117019684	-1.37681502569669	-0.149795463762757	0.168959668440533	-0.382056283505543	0.192059299233402	0.133555761255044	0.0783697864002624	-0.686971802071703
0.898	0.137668556253505	0.508497624347488	-1.3783724461477	-0.150048915640256	0.168892917602437	-0.382848025032175	0.193100896693902	0.133597203131112	0.0790560011372112	-0.686961592147427
0.899	0.137776365549248	0.509120238005856	-1.37992745985173	-0.150302887087949	0.168826294352134	-0.383638810016199	0.194143593650785	0.133639451335035	0.0797442178441357	-0.686952336128617
0.9	0.137884875598054	0.509743954090977	-1.38148006642571	-0.150557370573703	0.168759786544438	-0.384428625246027	0.195187386225591	0.133682505313902	0.0804344410776315	-0.686944034713971
0.901	0.137994089646047	0.51036876838611	-1.38303026643038	-0.15081235818302	0.168693381499265	-0.385217457880265	0.196232270458517	0.133726364520041	0.0811266757047207	-0.686936688669755
0.902	0.138104010583388	0.510994676357772	-1.38457806133815	-0.151067841690893	0.168627065985888	-0.386005295346391	0.197278242325153	0.133771028492553	0.0818209270827111	-0.686930298885729
0.903	0.138214640656615	0.511621673170612	-1.38612345365142	-0.151323812679878	0.168560826292906	-0.386792125323789	0.198325297750488	0.133816496847985	0.082517201180958	-0.68692486638662
0.904	0.138325981446582	0.51224975374576	-1.38766644694465	-0.151580262613355	0.168494648408965	-0.38757793579955	0.199373432632482	0.133862769198452	0.0832155044527726	-0.686920392320272
0.905	0.138438034150546	0.512878912845351	-1.38920704576054	-0.151837182837697	0.168428518259578	-0.38836271509591	0.200422642857461	0.133909845190482	0.0839158436060016	-0.686916877974583
0.906	0.138550799880382	0.51350914509721	-1.39074525552492	-0.152094564544466	0.16836242183115	-0.389146451822503	0.201472924330899	0.133957724631793	0.0846182255276356	-0.686914324867602
0.907	0.138664279703965	0.514140444977639	-1.39228108248992	-0.152352398814803	0.168296345076648	-0.389929134785346	0.202524273027724	0.13400640747561	0.0853226573694049	-0.686912734797468
0.908	0.138778474397556	0.514772806868623	-1.39381453370413	-0.152610676755579	0.168230273738144	-0.390710752919744	0.203576685016881	0.134055893689009	0.0860291466241156	-0.686912109797923
0.909	0.138893384145816	0.515406225205576	-1.39534561707205	-0.152869389503335	0.168164193340122	-0.391491295284416	0.204630156447202	0.134106183111069	0.0867377010797292	-0.686912452151502
0.91	0.139009008506193	0.516040694576451	-1.39687434137384	-0.153128528064861	0.16809808938469	-0.392270751065704	0.205684683535735	0.134157275287605	0.087448328701062	-0.686913764430651
0.911	0.13912534664496	0.516676209685559	-1.39840071614065	-0.153388083211237	0.168031947525134	-0.393049109552708	0.206740262575629	0.134209169371805	0.0881610375801536	-0.686916049323284
0.912	0.139242397577628	0.517312765321934	-1.39992475150333	-0.153648045499655	0.167965753602574	-0.393826360096481	0.207796889922415	0.134261864126663	0.0888758359972002	-0.686919309332821
0.913	0.139360160278833	0.517950356430007	-1.40144645814652	-0.153908405369129	0.16789949366963	-0.394602492077209	0.208854561961031	0.134315357854239	0.0895927324718862	-0.686923546654402
0.914	0.139478633643662	0.518588978197192	-1.40296584735515	-0.154169153265753	0.167833154085207	-0.395377494960997	0.209913275109485	0.134369648207718	0.0903117356712149	-0.686928763229013
0.915	0.139597816283269	0.519228626103933	-1.4044829309861	-0.154430279716028	0.167766721605993	-0.3961513584455	0.21097302583627	0.134424732082614	0.0910328542096786	-0.686934960822948
0.916	0.139717706314727	0.519869295944886	-1.40599772131721	-0.154691775327966	0.167700183451104	-0.396924072537711	0.212033810652052	0.134480605659516	0.0917560965111934	-0.686942141058485
0.917	0.139838301356015	0.520510983818797	-1.40751023091746	-0.154953630771492	0.167633527349373	-0.397695627542525	0.213095626110318	0.134537264488869	0.0924814708242717	-0.686950305391484
0.918	0.139959598734307	0.521153686086465	-1.40902047255716	-0.155215836700989	0.167566741511441	-0.398466014070939	0.214158468844173	0.134594703603325	0.0932089853061132	-0.686959455128966
0.919	0.140081595756265	0.52179739930853	-1.41052845918724	-0.155478383678664	0.167499814570835	-0.399235223059177	0.215222335624021	0.134652917650113	0.0939386479922362	-0.686969591517679
0.92	0.140204289850312	0.522442120171154	-1.41203420406036	-0.155741262230531	0.16743273561519	-0.400003245723596	0.216287223387721	0.134711900928243	0.0946704666154894	-0.686980715789486
0.921	0.140327678468025	0.523087845420015	-1.41353772080197	-0.156004462893687	0.167365494272288	-0.400770073428233	0.217353129221337	0.134771647345025	0.0954044484714375	-0.686992829170878
0.922	0.140451758782466	0.523734571819936	-1.41503902335702	-0.15626797615422	0.167298080704541	-0.401535697541913	0.218420050321152	0.134832150435435	0.0961406004651178	-0.687005932957018
0.923	0.140576527391042	0.524382296137657	-1.41653812604362	-0.156531792432708	0.167230485518654	-0.402300109410024	0.219487983903598	0.134893403438646	0.0968789292487948	-0.687020028599036
0.924	0.140701980236143	0.525031015152053	-1.41803504369165	-0.156795902144886	0.167162699762964	-0.403063300411614	0.220556927051958	0.134955399310227	0.0976194412809632	-0.687035117752452
0.925	0.14082811274985	0.525680725693695	-1.41952979164959	-0.1570602957656	0.167094715081839	-0.403825261957156	0.221626876625639	0.135018130688936	0.0983621427838699	-0.687051202297485
0.926	0.140954920090913	0.52633142470142	-1.42102238567282	-0.157324963892498	0.167026523854709	-0.404585985444002	0.222697829287777	0.135081589940251	0.0991070397544444	-0.687068284298057
0.927	0.14108239731927	0.526983109255065	-1.42251284178361	-0.157589897251981	0.166958119126432	-0.405345462280465	0.223769781555932	0.135145769265882	0.0998541380787177	-0.687086365909851
0.928	0.141210539360501	0.527635776537279	-1.42400117616211	-0.157855086604282	0.166889494424298	-0.406103683946638	0.224842729795401	0.135210660764054	0.100603443573116	-0.687105449267994
0.929	0.141339340795698	0.528289423752282	-1.42548740513537	-0.158120522603948	0.166820643673043	-0.406860642036855	0.225916670181021	0.135276256426128	0.101354961803982	-0.687125536370314
0.93	0.141468795752402	0.528944048092564	-1.4269715451831	-0.158386195713967	0.166751561228704	-0.407616328289976	0.226991598691531	0.135342548143764	0.1021086978065	-0.68714662900787
0.931	0.141598898035115	0.529599646791913	-1.42845361287867	-0.15865209627298	0.166682241986511	-0.408370734548343	0.228067511120574	0.13540952775885	0.102864655979887	-0.687168728747527
0.932	0.141729641347785	0.530256217248013	-1.42993362485389	-0.158918214652115	0.166612681511707	-0.409123852673722	0.229144403044425	0.13547718710024	0.103622840235812	-0.687191836890716
0.933	0.141861019418861	0.530913757137293	-1.43141159784872	-0.159184541307369	0.166542876058706	-0.409875674584908	0.230222269756548	0.135545517928642	0.10438325424259	-0.687215954404927
0.934	0.14199302587153	0.531572264398882	-1.43288754879329	-0.159451066791058	0.166472822478617	-0.410626192403923	0.231301106255971	0.135614511844344	0.105145901602378	-0.687241081952884
0.935	0.142125653911228	0.532231737118609	-1.43436149481052	-0.159717781981076	0.166402518208385	-0.411375398517817	0.232380907357005	0.135684160256514	0.10591078581405	-0.687267220007362
0.936	0.142258896171271	0.532892173431232	-1.43583345308133	-0.159984678457275	0.166331961379662	-0.412123285489385	0.233461667856288	0.135754454341716	0.106677910079092	-0.687294368864647
0.937	0.142392744823089	0.53355357146197	-1.43730344067548	-0.160251748691971	0.166261150857861	-0.412869845929743	0.234543382628863	0.135825384935702	0.107447277268808	-0.6873225285415
0.938	0.142527191768206	0.534215929332058	-1.43877147449026	-0.16051898596957	0.166190086125808	-0.413615072442636	0.235626046637395	0.135896942437212	0.108218890044749	-0.687351698676729
0.939	0.142662228828007	0.534879245266078	-1.44023757135539	-0.160786384220987	0.166118767153754	-0.414358957655243	0.236709654938137	0.135969116718071	0.108992750813576	-0.687381878521401
0.94	0.142797847861451	0.535543517723098	-1.44170174820095	-0.161053937936988	0.166047194373341	-0.415101494268335	0.237794202697752	0.13604189700311	0.10976886153149	-0.68741306708624
0.941	0.142934040631125	0.536208745468092	-1.44316402203403	-0.161321642156836	0.165975368704619	-0.415842675092832	0.238879685138554	0.136115271787222	0.110547223584542	-0.687445263312204
0.942	0.143070798469332	0.536874927624497	-1.44462440971918	-0.161589492408861	0.165903291560986	-0.416582493087678	0.239966097433391	0.136189228855638	0.111327837785898	-0.687478466062948
0.943	0.143208112075262	0.537542063712839	-1.44608292791209	-0.16185748459457	0.165830964828514	-0.417320941341376	0.241053434687392	0.136263755381083	0.112110704440994	-0.687512674043905
0.944	0.143345971646401	0.538210153620975	-1.44753959321769	-0.162125614906147	0.165758390829745	-0.418058013029115	0.242141692019528	0.136338838000941	0.112895823425749	-0.687547885779832
0.945	0.143484367240957	0.538879197554217	-1.44899442227154	-0.162393879748589	0.165685572262502	-0.418793701443033	0.243230864637961	0.136414462835336	0.113683194143328	-0.687584099598698
0.946	0.143623289069298	0.539549196058185	-1.45044743168491	-0.162662275715622	0.165612512135568	-0.419528000010714	0.244320947862098	0.136490615514084	0.114472815336827	-0.687621313672357
0.947	0.143762727458881	0.540220150098889	-1.45189863802358	-0.16293079973801	0.165539213702078	-0.420260902279518	0.245411937092479	0.136567281223892	0.115264685019739	-0.687659526142444
0.948	0.143902672554331	0.540892061122711	-1.45334805783212	-0.163199449246107	0.165465680355914	-0.420992401964733	0.246503827725557	0.136644444717932	0.116058800631029	-0.68769873515609
0.949	0.14404311407363	0.541564931091953	-1.45479570766422	-0.163468222171766	0.165391915581973	-0.421722492966423	0.247596615075232	0.136722090341249	0.116855159138742	-0.687738938779147
0.95	0.144184041328743	0.54223876250028	-1.45624160416142	-0.163737116860293	0.165317923073667	-0.422451169280909	0.248690294390743	0.136800202151317	0.117653756971973	-0.687780134903248
0.951	0.144325443421184	0.542913558308008	-1.45768576414647	-0.164006131945152	0.165243706886202	-0.423178424970217	0.249784860957965	0.13687876406833	0.118454589979238	-0.687822321119579
0.952	0.144467309425504	0.543589321798494	-1.45912820465302	-0.164275266208129	0.165169271443879	-0.42390425422835	0.250880310194024	0.136957759946337	0.119257653532294	-0.687865494587363
0.953	0.144609628464016	0.544266056432958	-1.46056894289573	-0.164544518520838	0.165094621480945	-0.424628651428615	0.251976637682162	0.137037173542599	0.120062942718775	-0.687909652044875
0.954	0.144752389586883	0.544943765740859	-1.46200799619114	-0.164813887883161	0.165019762008531	-0.425351611209374	0.253073839176736	0.137116988443719	0.120870452533458	-0.687954789911735
0.955	0.144895581466048	0.545622453284791	-1.46344538187161	-0.165083373508298	0.164944698284327	-0.426073128592054	0.254171910570744	0.137197188040477	0.121680177976584	-0.688000904334225
0.956	0.145039192183922	0.546302122693728	-1.46488111730425	-0.165352974930415	0.164869435855239	-0.426793198950312	0.255270847751809	0.137277755592985	0.122492114001061	-0.688047991183104
0.957	0.145183209349874	0.546982777648892	-1.46631522000446	-0.165622692082224	0.164793980603804	-0.427511817840918	0.256370646428594	0.137358674340123	0.123306255385716	-0.688096046041861
0.958	0.145327620393236	0.547664421806817	-1.4677477077247	-0.165892525326964	0.164718338625915	-0.428228980830628	0.257471302075999	0.137439927582762	0.124122596655564	-0.68814506421299
0.959	0.145472412768495	0.548347058713438	-1.46917859845759	-0.166162475477122	0.164642516085182	-0.428944683401385	0.258572809935452	0.137521498708116	0.124941132056698	-0.68819504077373
0.96	0.145617574015068	0.549030691688171	-1.47060791037105	-0.166432543756731	0.164566519181691	-0.429658920973762	0.259675164963113	0.137603371189269	0.125761855557595	-0.688245970584316
0.961	0.145763091703832	0.549715323758366	-1.47203566174365	-0.16670273171323	0.164490354096747	-0.430371688973512	0.260778361770773	0.137685528603949	0.126584760863251	-0.688297848244464
0.962	0.145908953314321	0.550400957780875	-1.4734618709521	-0.166973041178342	0.164414026865219	-0.431082982854543	0.261882394627182	0.137767954661785	0.127409841477562	-0.688350668148481
0.963	0.146055146161299	0.551087596660979	-1.47488655656191	-0.167243474256396	0.164337543266327	-0.431792798100135	0.262987257525755	0.137850633211742	0.128237090869222	-0.688404424588582
0.964	0.1462016574507	0.551775243450949	-1.47630973750988	-0.167514033268178	0.164260908735224	-0.432501130220939	0.264092944265713	0.137933548226027	0.12906650263418	-0.688459111804691
0.965	0.146348474424744	0.552463901286799	-1.47773143325481	-0.167784720688625	0.164184128232885	-0.433207974693444	0.26519944847054	0.138016683776828	0.129898070464633	-0.688514724034199
0.966	0.146495584462239	0.553153573314805	-1.47915166388174	-0.168055539137108	0.164107206144752	-0.433913326842535	0.266306763590242	0.138100024015904	0.130731787847578	-0.688571255515123
0.967	0.146642974989287	0.553844262706756	-1.48057045019009	-0.168326491451456	0.164030146316626	-0.43461718176795	0.267414883016493	0.138183553161514	0.131567647698457	-0.688628700386658
0.968	0.146790633274612	0.554535972708841	-1.48198781367835	-0.168597580851713	0.163952952172306	-0.435319534322617	0.268523800272359	0.138267255500244	0.132405642332832	-0.688687052633239
0.969	0.146938546355517	0.555228706665372	-1.4834037764444	-0.168868811125342	0.163875626853859	-0.436020379098622	0.269633509098054	0.138351115376639	0.13324576378892	-0.688746306146666
0.97	0.147086701124697	0.555922468000042	-1.48481836115701	-0.169140186728437	0.163798173357612	-0.436719710470188	0.270744003372153	0.138435117101505	0.13408800407675	-0.688806454782593
0.971	0.14723508444181	0.556617260183807	-1.48623159112771	-0.169411712761011	0.163720594618319	-0.437417522658447	0.271855276997984	0.138519244769483	0.134932355171678	-0.688867492320876
0.972	0.147383683254792	0.557313086758742	-1.48764349037671	-0.169683394871481	0.163642893557071	-0.43811380969712	0.272967323903067	0.13860348212684	0.135778808935546	-0.688929412364278
0.973	0.147532484687184	0.558009951372067	-1.48905408362616	-0.169955239143051	0.163565073070234	-0.438808565389147	0.274080138167421	0.138687812629822	0.136627357119305	-0.688992208282035
0.974	0.147681475899621	0.558707857690336	-1.49046339622634	-0.170227251957194	0.163487135964675	-0.439501783409606	0.27519371418348	0.138772219626251	0.137477991490333	-0.689055873257716
0.975	0.147830643748259	0.559406809196856	-1.49187145407728	-0.170499439902466	0.163409084956406	-0.440193457456949	0.276308046714554	0.138856686482347	0.138330704022349	-0.689120400336642
0.976	0.147979974615634	0.560106809049336	-1.49327828360244	-0.170771809801761	0.163330922747368	-0.440883581244957	0.277423130815295	0.138941196592428	0.139185486906755	-0.68918578240822
0.977	0.1481294546132	0.560807860114125	-1.49468391171635	-0.171044368733374	0.163252652118736	-0.441572148325653	0.278538961750276	0.139025733369611	0.140042332320709	-0.689252012251672
0.978	0.14827906987904	0.561509965085513	-1.49608836572661	-0.171317123948826	0.163174275994043	-0.442259151960537	0.279655535041455	0.139110280300697	0.140901232299008	-0.689319082613678
0.979	0.148428806656353	0.562213126541525	-1.49749167321109	-0.171590082851575	0.163095797387349	-0.44294458514974	0.280772846572022	0.139194821034432	0.141762178887648	-0.689386986175748
0.98	0.148578651167195	0.562917346863121	-1.49889386188869	-0.171863253124101	0.163017219240674	-0.443628440675046	0.281890892563426	0.139279339464077	0.142625164303149	-0.689455715544919
0.981	0.148728589439348	0.563622628102844	-1.50029495951452	-0.172136642816514	0.162938544314323	-0.444310711081669	0.283009669425038	0.139363819783491	0.143490180891854	-0.68952526331258
0.982	0.148878607228405	0.564328972009613	-1.50169499384169	-0.172410260302	0.162859775239263	-0.44499138867211	0.284129173668509	0.139448246533838	0.144357221009077	-0.689595622046986
0.983	0.149028690132021	0.565036380226422	-1.50309399252179	-0.172684114182953	0.162780914615442	-0.445670465513895	0.285249401917379	0.139532604670506	0.145226276994835	-0.689666784351344
0.984	0.149178823824999	0.565744854427584	-1.50449198290155	-0.17295821317649	0.16270196500546	-0.446347933415451	0.286370350889437	0.139616879574634	0.146097341274564	-0.689738743035309
0.985	0.149328994263785	0.56645439626241	-1.50588899192087	-0.173232566011695	0.162622928886887	-0.447023783869063	0.287492017368416	0.139701056991711	0.146970406528864	-0.689811491158142
0.986	0.149479187755547	0.567165007227883	-1.50728504610781	-0.173507181414065	0.162543808702469	-0.447698008001282	0.288614398222773	0.139785123004278	0.147845465819878	-0.689885021956017
0.987	0.149629390805153	0.567876688651119	-1.50868017149882	-0.173782068131646	0.1624646069994	-0.44837059656554	0.289737490413163	0.139869064021677	0.148722512532326	-0.689959328829332
0.988	0.149779589790291	0.568589441787163	-1.51007439351346	-0.174057234934579	0.162385326536515	-0.449041539894209	0.290861290940823	0.139952866735884	0.14960154019878	-0.690034405331827
0.989	0.149929770753159	0.569303267888513	-1.5114677368505	-0.174332690698236	0.162305970279865	-0.449710827797455	0.291985796769384	0.140036518112107	0.150482542414399	-0.690110245094287
0.99	0.150079919539608	0.570018168183254	-1.51286022543573	-0.17460844461542	0.162226541351674	-0.450378449589985	0.293111004783794	0.140120005424182	0.151365512841443	-0.690186841721211
0.991	0.150230022078726	0.570734143832389	-1.51425188246379	-0.174884506323212	0.162147042985472	-0.451044394211529	0.294236911857602	0.140203316244713	0.152250445168837	-0.690264188665613
0.992	0.150380064473788	0.571451195899748	-1.51564273049902	-0.175160885828312	0.162067478450165	-0.451708650228073	0.295363514993771	0.140286438349117	0.153137332991657	-0.690342279163007
0.993	0.150530032937327	0.572169325265695	-1.51703279161065	-0.175437593402123	0.161987851016648	-0.452371205764724	0.296490811410566	0.140369359651409	0.154026169759902	-0.69042110632711
0.994	0.150679913642434	0.572888532516251	-1.51842208746211	-0.175714639567796	0.1619081640284	-0.453032048496525	0.297618798542475	0.140452068269211	0.154916948967135	-0.690500663263809
0.995	0.150829692506507	0.573608817944478	-1.51981063919735	-0.17599203512171	0.161828420944365	-0.453691165628587	0.298747474018064	0.140534552589588	0.155809664437112	-0.690580943006421
0.996	0.150979355148431	0.574330181639339	-1.5211984672261	-0.176269791154599	0.161748625257182	-0.454348543828509	0.299876835675497	0.140616801244513	0.156704310416522	-0.690661938396809
0.997	0.151128887073712	0.575052623525173	-1.52258559113352	-0.17654791905674	0.161668780396735	-0.455004169211658	0.301006881614555	0.140698803112414	0.157600881459635	-0.690743642105433
0.998	0.151278273813998	0.575776143317159	-1.52397202967511	-0.17682643049044	0.161588889749015	-0.45565802740763	0.302137610227406	0.140780547430071	0.158499372340137	-0.690826046740792
0.999	0.151427500939392	0.57650074043679	-1.52535780069655	-0.177105337413703	0.161508956728867	-0.456310103627656	0.303269020193359	0.140862023928023	0.159399778167429	-0.690909144968073
1	0.151576554007463	0.577226413925097	-1.52674292091312	-0.177384652198137	0.161428984762746	-0.456960382684355	0.304401110448751	0.140943222886902	0.160302094585989	-0.690992929623656
1.001	0.151725418387177	0.577953162430314	-1.52812740564176	-0.177664387710483	0.16134897720129	-0.457608848946846	0.305533880162026	0.141024135153074	0.16120631776674	-0.691077393811715
1.002	0.151874079074208	0.578680984279844	-1.52951126868801	-0.177944557288326	0.161268937280297	-0.458255486226566	0.306667328760593	0.141104752187218	0.16211244416943	-0.69116253101524
1.003	0.15202252075456	0.57940987748928	-1.53089452238212	-0.178225174744209	0.1611888681276	-0.458900277660196	0.3078014559665	0.141185066112558	0.16302047038142	-0.691248335184806
1.004	0.152170728043076	0.580139839686212	-1.53227717756477	-0.178506254452019	0.161108772790791	-0.459543205680306	0.308936261774851	0.141265069735799	0.163930393174381	-0.691334800695705
1.005	0.152318685666908	0.580870868068291	-1.5336592434861	-0.178787811315525	0.161028654326596	-0.460184252084591	0.310071746383275	0.141344756586672	0.164842209587328	-0.691421922247971
1.006	0.152466378510258	0.581602959411038	-1.53504072771404	-0.179069860530389	0.160948515921591	-0.460823398158382	0.311207910088982	0.141424120954557	0.165755916908521	-0.691509694815753
1.007	0.152613791454877	0.582336110111779	-1.53642163610575	-0.179352417427184	0.160868360965219	-0.461460624765287	0.312344753214064	0.141503157850434	0.166671512641084	-0.691598113569741
1.008	0.152760909077406	0.583070316303083	-1.53780197282161	-0.179635497564304	0.160788193067939	-0.462095912342144	0.313482276159671	0.141581862903688	0.167588994551928	-0.691687173781714
1.009	0.15290771548088	0.583805573985562	-1.53918174031658	-0.179919116798773	0.160708016022195	-0.462729240923841	0.314620479520157	0.141660232293266	0.168508360754278	-0.691776870792228
1.01	0.153054194410381	0.584541879082237	-1.54056093934385	-0.180203291152907	0.160627833718581	-0.463360590261104	0.315759364099427	0.141738262771084	0.169429609724237	-0.691867199999244
1.011	0.153200329510924	0.5852792274399	-1.54193956903483	-0.18048803668165	0.160547650138347	-0.463989939822915	0.31689893089202	0.141815951669442	0.170352740280566	-0.691958156896151
1.012	0.153346104490349	0.586017614857363	-1.54331762693141	-0.180773369522639	0.160467469419535	-0.464617268666603	0.318039181158469	0.141893296755203	0.171277751513848	-0.692049737152682
1.013	0.15349150308238	0.586757037144302	-1.5446951088648	-0.181059306021182	0.160387295832892	-0.465242555393718	0.319180116482794	0.141970295967257	0.172204642670995	-0.692141936574549
1.014	0.153636508876753	0.587497490154909	-1.54607200881293	-0.181345862815158	0.160307133671773	-0.465865778198942	0.320321738640655	0.1420469471782	0.173133413170853	-0.692234751013779
1.015	0.153781105161328	0.588238969758633	-1.54744831886332	-0.181633056924157	0.160226987198403	-0.466486914912257	0.321464049367241	0.142123248091587	0.174064062758465	-0.692328176394367
1.016	0.15392527489861	0.58898147177899	-1.54882402926948	-0.181920905779299	0.160146860626063	-0.467105943008655	0.32260705028835	0.142199196301864	0.174996591659116	-0.692422208745086
1.017	0.154069000866499	0.589724991902879	-1.55019912855433	-0.182209427087111	0.160066758065914	-0.467722839579236	0.323750743068268	0.142274789382364	0.175931000654786	-0.692516844183003
1.018	0.154212265893277	0.590469525527001	-1.55157360356482	-0.1824986386772	0.159986683586133	-0.468337581312338	0.324895129547013	0.142350024852875	0.176867291038182	-0.692612078889087
1.019	0.154355053035549	0.59121506761752	-1.55294743946159	-0.182788558469053	0.159906641404182	-0.468950144496016	0.326040211720176	0.142424900087796	0.177805464599792	-0.692707909003492
1.02	0.154497345564499	0.59196161262879	-1.55432061978353	-0.183079204441725	0.159826635957887	-0.469560505006663	0.327185991634424	0.142499412281809	0.178745523768941	-0.692804330573704
1.021	0.15463912678434	0.59270915443471	-1.55569312661912	-0.183370594570501	0.159746671802542	-0.470168638318565	0.328332471320029	0.142573558473668	0.179687471660212	-0.692901339723185
1.022	0.154780379897712	0.593457686377325	-1.55706494078278	-0.183662746888645	0.159666753492219	-0.470774519540287	0.329479652815754	0.142647335625172	0.180631311848148	-0.69299893280566
1.023	0.15492108808141	0.594207201457412	-1.55843604192933	-0.183955679700525	0.159586885550009	-0.471378123391973	0.330627538256679	0.142720740763603	0.181577048104877	-0.693097106396359
1.024	0.155061234685185	0.594957692441184	-1.5598064085733	-0.184249411729313	0.159507072516259	-0.471979424100997	0.331776129944358	0.142793771091849	0.182524684391422	-0.693195857262435
1.025	0.15520080340918	0.595709151820013	-1.56117601808701	-0.184543962066269	0.159427318929424	-0.472578395363651	0.332925430338567	0.142866423990637	0.183474225052891	-0.693295182334539
1.026	0.155339778354301	0.596461571738843	-1.56254484680843	-0.184839350062991	0.159347629243772	-0.47317501046366	0.334075442018855	0.142938697014187	0.184425675018702	-0.693395078666181
1.027	0.155478143855411	0.597214943921124	-1.56391287019918	-0.18513559528757	0.159268007910663	-0.47376924242744	0.335226167696069	0.143010587976814	0.185379039972463	-0.693495543473549
1.028	0.155615884227832	0.597969259599624	-1.56528006291894	-0.185432717459581	0.159188459528964	-0.474361064138443	0.336377610240933	0.143082095042992	0.186334326414249	-0.693596574187277
1.029	0.155752983695822	0.598724509511335	-1.56664639884395	-0.185730736300337	0.159108988759002	-0.474950448466172	0.337529772675403	0.143153216744783	0.1872915415087	-0.693698168329981
1.03	0.155889426534335	0.59948068396638	-1.56801185108052	-0.186029671364286	0.159029600132527	-0.475537368400102	0.338682658176831	0.143223952014738	0.188250692895	-0.693800323335471
1.031	0.156025197268892	0.600237772943865	-1.5693763919503	-0.186329541897093	0.158950298018468	-0.476121797093106	0.339836270143348	0.143294300241813	0.189211788678701	-0.69390303650188
1.032	0.156160280825021	0.600995766160847	-1.57073999299405	-0.186630366733602	0.158871086669157	-0.47670370778792	0.340990612240388	0.143364261253426	0.190174837550034	-0.694006304982186
1.033	0.156294662515868	0.601754653098301	-1.57210262506785	-0.186932164290728	0.158791970208414	-0.477283073676343	0.342145688357509	0.143433835280937	0.191139848830221	-0.694110125766428
1.034	0.156428327821536	0.602514423056518	-1.57346425848382	-0.187234952665993	0.15871295256929	-0.477859867776088	0.343301502536713	0.14350302294691	0.192106832352373	-0.694214495703471
1.035	0.156561262182344	0.603275065251701	-1.57482486307889	-0.187538749778199	0.158634037443908	-0.478434062902691	0.344458058937648	0.143571825174678	0.193075798289772	-0.694319411520942
1.036	0.156693451056395	0.604036568849158	-1.57618440815509	-0.187843573526324	0.158555228236769	-0.479005631677038	0.345615361833341	0.143640243061783	0.194046757095667	-0.694424869872636
1.037	0.156824880152557	0.604798922930091	-1.57754286238749	-0.188149441930714	0.158476528000714	-0.479574546529263	0.346773415612958	0.143708277847572	0.195019719576781	-0.694530867399186
1.038	0.156955535625591	0.605562116494133	-1.57890019382466	-0.18845637315586	0.158397939412543	-0.480140779763134	0.347932224779802	0.143775930942807	0.195994696958104	-0.694637400675738
1.039	0.157085404177312	0.606326138517988	-1.58025636995581	-0.188764385387231	0.158319464785547	-0.480704303556958	0.349091793963354	0.143843203880926	0.196971700817568	-0.694744466099204
1.04	0.157214472965484	0.607090977983472	-1.58161135783858	-0.189073496644785	0.158241106053343	-0.481265089828909	0.350252127955338	0.143910098186058	0.197950743010887	-0.694852059856403
1.041	0.157342729290821	0.607856623823033	-1.58296512431678	-0.189383724649302	0.158162864759043	-0.481823110236424	0.351413231724439	0.143976615262175	0.198931835736143	-0.694960177973129
1.042	0.157470160410905	0.60862306484471	-1.58431763621168	-0.189695086761877	0.158084742118957	-0.482378336369104	0.352575110417338	0.144042756276934	0.199914991625657	-0.695068816419612
1.043	0.157596753752397	0.609390289708344	-1.58566886040113	-0.190007599882803	0.158006739107661	-0.482930739836549	0.353737769391939	0.144108522024476	0.200900223666588	-0.695177971202108
1.044	0.157722497264358	0.610158286951133	-1.58701876384889	-0.19032128032662	0.15792885647944	-0.483480292193795	0.354901214237426	0.144173912853427	0.201887544963254	-0.695287638325129
1.045	0.15784737951013	0.610927045039615	-1.58836731365833	-0.190636143878088	0.15785109475239	-0.48402696493331	0.356065450731755	0.144238928665801	0.20287696858149	-0.695397813676902
1.046	0.157971389416443	0.611696552427096	-1.58971447715788	-0.19095220600394	0.157773454191759	-0.484570729609668	0.357230484744199	0.144303568931357	0.20386850764611	-0.695508492963449
1.047	0.158094515914344	0.612466797594883	-1.59106022194857	-0.191269481946147	0.157695934794005	-0.485111557903214	0.358396322118247	0.144367832641202	0.204862175550553	-0.695619671716721
1.048	0.158216747800186	0.613237769084163	-1.59240451586724	-0.191587986639157	0.157618536305057	-0.485649421504436	0.359562968605556	0.144431718195677	0.205857985987203	-0.695731345386731
1.049	0.158338073931559	0.61400945551541	-1.59374732698301	-0.191907734618732	0.157541258241812	-0.486184292025126	0.360730429871057	0.144495223297074	0.206855952769592	-0.695843509475845
1.05	0.15845848352521	0.614781845576105	-1.59508862374367	-0.192228740006245	0.15746409987397	-0.486716141114881	0.361898711498979	0.144558344873525	0.207856089702203	-0.695956159542425
1.051	0.158577966331485	0.615554928012661	-1.59642837515101	-0.192551016521718	0.157387060220658	-0.487244940604439	0.363067818964437	0.144621079097058	0.208858410618284	-0.696069291088073
1.052	0.158696512700493	0.616328691653217	-1.59776655084778	-0.192874577475255	0.157310138048633	-0.487770662558345	0.364237757636097	0.144683421506585	0.209862929507457	-0.696182899575861
1.053	0.158814113517228	0.617103125372254	-1.59910312117122	-0.193199435712883	0.157233331831254	-0.488293279365051	0.365408532851209	0.144745367133122	0.210869660605854	-0.696296980514457
1.054	0.158930759961407	0.617878217987741	-1.60043805720226	-0.193525603520411	0.157156639742041	-0.488812763819481	0.366580149998762	0.144806910640982	0.211878618299875	-0.696411529393121
1.055	0.159046443291755	0.618653958252298	-1.60177133083499	-0.193853092623085	0.157080059697737	-0.489329089091064	0.367752614513446	0.144868046573159	0.212889816885772	-0.696526541624406
1.056	0.159161154843888	0.619430334935279	-1.60310291488708	-0.194181914372032	0.157003589401262	-0.489842228705062	0.36892593173145	0.144928769611723	0.213903270483124	-0.696642012610948
1.057	0.159274886154995	0.620207336850372	-1.60443278314341	-0.194512079909027	0.156927226434627	-0.49035215660796	0.37010010670828	0.144989074688257	0.214918993230471	-0.696757937772144
1.058	0.159387629059537	0.620984952882621	-1.6057609103156	-0.194843600140716	0.156850968387279	-0.490858847230837	0.371275144152398	0.145048956949326	0.215936999458129	-0.696874312502296
1.059	0.15949937568834	0.621763172097183	-1.607087272047	-0.195176485664808	0.156774812855217	-0.491362275531475	0.372451048470016	0.145108411670741	0.216957303610526	-0.696991132120992
1.06	0.15961011837766	0.622541983815894	-1.60841184492643	-0.195510746769214	0.156698757258714	-0.491862417024722	0.373627823856847	0.145167434201814	0.217979920165608	-0.697108391775646
1.061	0.159719849602454	0.623321377597897	-1.60973460641935	-0.19584639342387	0.156622798609684	-0.492359247782314	0.374805474396131	0.145226019972265	0.21900486372142	-0.697226086338849
1.062	0.159828562049728	0.624101343196199	-1.61105553479781	-0.196183435211379	0.156546933398615	-0.492852744399338	0.375984004075639	0.145284164503878	0.220032149044574	-0.69734421039839
1.063	0.159936248796382	0.62488187052915	-1.61237460912324	-0.196521881276659	0.156471157669422	-0.493342883929149	0.377163416722452	0.145341863401177	0.221061790996449	-0.697462758308075
1.064	0.160042903458109	0.625662949668677	-1.61369180923086	-0.196861740339907	0.15639546714786	-0.493829643784516	0.378343715968763	0.145399112317415	0.222093804458108	-0.697581724276064
1.065	0.160148520194992	0.62644457085086	-1.61500711569422	-0.197203020696221	0.15631985729097	-0.494313001618689	0.379524905249864	0.145455906889568	0.223128204309793	-0.69770110246873
1.066	0.160253093525218	0.627226724515696	-1.61632050984069	-0.197545730165904	0.156244323328018	-0.494792935260487	0.380706987811272	0.145512242709654	0.224165005485689	-0.69782088695679
1.067	0.160356618056993	0.628009401358763	-1.61763197389122	-0.197889876111597	0.156168860361289	-0.495269422722088	0.381889966832837	0.145568115318517	0.225204223125864	-0.69794107153733
1.068	0.160459088378748	0.628792592317373	-1.61894149109614	-0.19823546559298	0.156093463458821	-0.495742442142433	0.383073845643908	0.145623520121364	0.226245872747778	-0.698061649743332
1.069	0.160560499158438	0.629576288491233	-1.62024904569828	-0.198582505478194	0.156018127705435	-0.496211971684623	0.384258627829791	0.145678452246459	0.227289970245146	-0.698182615051495
1.07	0.160660845317304	0.630360481188262	-1.62155462282213	-0.198931002344265	0.155942848234761	-0.496677989595467	0.385444317182411	0.145732906397966	0.228336531713113	-0.698303961002626
1.071	0.160760122204663	0.631145162109151	-1.62285820847407	-0.199280962267106	0.155867620204845	-0.49714047435543	0.386630917588259	0.145786876689079	0.229385573412184	-0.69842568115357
1.072	0.160858325672609	0.631930323380997	-1.6241597896448	-0.199632390687936	0.155792438742374	-0.497599404695632	0.387818432882965	0.145840356497027	0.230437111985412	-0.698547769005091
1.073	0.16095545195306	0.63271595740786	-1.62545935436306	-0.19998529242441	0.155717298969082	-0.498054759554188	0.38900686674975	0.145893338404175	0.231491164630842	-0.69867021800351
1.074	0.161051497451416	0.63350205677909	-1.62675689162765	-0.200339671737801	0.155642196121715	-0.49850651811984	0.390196222757337	0.145945814233402	0.232547749008895	-0.698793021593678
1.075	0.161146458673805	0.634288614270661	-1.62805239136907	-0.200695532356849	0.155567125698012	-0.498954659869299	0.391386504435313	0.1459977751337	0.233606883055477	-0.698916173252623
1.076	0.161240332370301	0.635075622854685	-1.62934584451927	-0.201052877483407	0.155492083520429	-0.499399164496707	0.392577715315588	0.146049211701534	0.234668584899788	-0.699039666488389
1.077	0.161333115734603	0.635863075732626	-1.63063724299601	-0.201411709842152	0.155417065647333	-0.499840011852333	0.393769858998875	0.146100114198357	0.235732872843388	-0.699163494857492
1.078	0.161424806416808	0.636650966377357	-1.63192657961517	-0.201772031787491	0.155342068292806	-0.500277181982349	0.394962939186707	0.146150472791893	0.236799765371628	-0.699287651997161
1.079	0.161515402337545	0.637439288530862	-1.63321384813306	-0.202133845431782	0.155267087890278	-0.500710655186004	0.396156959629447	0.146200277689049	0.237869281184074	-0.699412131622782
1.08	0.161604901467417	0.638228036208329	-1.63449904329063	-0.202497152719443	0.155192121130258	-0.501140412031856	0.397351924082233	0.146249519220243	0.238941439159347	-0.699536927503866
1.081	0.161693301718325	0.639017203740177	-1.63578216070535	-0.202861955406189	0.155117164881956	-0.501566433381953	0.398547836283517	0.146298187939356	0.240016258303076	-0.699662033472466
1.082	0.161780601047793	0.639806785792015	-1.63706319673907	-0.203228255022409	0.155042216178844	-0.501988700444331	0.399744699893185	0.146346274699124	0.241093757777328	-0.699787443532165
1.083	0.16186679771792	0.640596777363115	-1.6383421484074	-0.203596052894985	0.154967272291492	-0.50240719480341	0.400942518421006	0.146393770668554	0.242173956941404	-0.699913152041311
1.084	0.161951890521157	0.641387173770887	-1.63961901332299	-0.203965350167683	0.154892330755207	-0.502821898448935	0.402141295217901	0.146440667287313	0.243256875291314	-0.700039153774821
1.085	0.162035878829616	0.642177970556321	-1.64089378970935	-0.204336147797308	0.154817389408156	-0.503232793846952	0.403341033548773	0.146486956240856	0.244342532340156	-0.7001654438202
1.086	0.162118762423523	0.642969163371739	-1.64216647639757	-0.204708446550791	0.154742446501818	-0.503639863963318	0.404541736695036	0.146532629534388	0.245430947580904	-0.700292017493524
1.087	0.16220054120786	0.643760748017355	-1.64343707273057	-0.205082246903765	0.154667500773559	-0.504043092179236	0.405743407984905	0.14657767957943	0.246522140588361	-0.700418870296078
1.088	0.162281215066066	0.644552720591366	-1.64470557844034	-0.20545754887779	0.154592551433207	-0.504442462193523	0.406946050724893	0.146622099209821	0.247616131125699	-0.700545997847899
1.089	0.16236078402194	0.645345077563496	-1.64597199354312	-0.205834352073745	0.154517598111154	-0.50483795796413	0.408149668131539	0.146665881651688	0.248712939071304	-0.700673395859828
1.09	0.162439248559155	0.646137815712582	-1.64723631828602	-0.206212655891826	0.154442640800384	-0.505229563634157	0.409354263324149	0.146709020437973	0.249812584236821	-0.700801060088057
1.091	0.16251660980437	0.646930932047715	-1.64849855313349	-0.20659245967582	0.154367679844537	-0.505617263435912	0.410559839334865	0.146751509265043	0.250915086345905	-0.700928986206519
1.092	0.162592869512727	0.647724423824974	-1.64975869867443	-0.206973762705018	0.154292715950376	-0.506001041626747	0.411766399090631	0.146793341890905	0.252020465258614	-0.701057169748012
1.093	0.162668029902958	0.64851828858544	-1.65101675548032	-0.207356564100842	0.154217750158807	-0.506380882502013	0.412973945372951	0.146834512147996	0.253128741242423	-0.701185606132546
1.094	0.162742093379314	0.649312524028761	-1.6522727240834	-0.207740862709244	0.154142783845351	-0.506756770444785	0.414182480809759	0.146875014003157	0.254239935034364	-0.701314290650606
1.095	0.162815062326063	0.650107127732827	-1.65352660503826	-0.208126657057085	0.154067818778472	-0.50712868993442	0.415392007931785	0.146914841536316	0.255354067637994	-0.70144321850779
1.096	0.162886939134503	0.650902096976491	-1.65477839892308	-0.208513945412462	0.153992857125747	-0.507496625556112	0.416602529215632	0.146953988828515	0.256471160074989	-0.701572384965732
1.097	0.162957726385212	0.651697428776175	-1.65602810628039	-0.208902725856759	0.153917901415883	-0.507860562023046	0.417814047029248	0.14699244988078	0.257591233353204	-0.701701785388401
1.098	0.16302742702689	0.652493120002611	-1.65727572756833	-0.209292996291754	0.153842954565898	-0.508220484149451	0.419026563565278	0.147030218573378	0.258714308672596	-0.701831415264493
1.099	0.163096044419398	0.65328916749655	-1.65852126313714	-0.209684754428478	0.153768019982962	-0.508576376831162	0.420240080854773	0.147067288588745	0.259840407613703	-0.701961270275701
1.1	0.163163582124633	0.654085568151335	-1.65976471317707	-0.210077997885992	0.153693101647085	-0.508928225072536	0.421454600765113	0.147103653339556	0.260969552060345	-0.702091346239355
1.101	0.163230043572012	0.654882318886181	-1.66100607760884	-0.210472724356972	0.15361820405604	-0.509276013946555	0.422670124929715	0.147139305952151	0.262101763991995	-0.702221639005998
1.102	0.163295431963753	0.655679416541096	-1.6622453560052	-0.21086893161974	0.153543332059431	-0.509619728451106	0.423886654726915	0.147174239320449	0.263237065486725	-0.702352144477429
1.103	0.163359750515147	0.656476857793087	-1.66348254761081	-0.211266617357214	0.153468490778345	-0.509959353418884	0.425104191366407	0.147208446222161	0.264375478948574	-0.702482858649094
1.104	0.163423002751139	0.65727463912158	-1.66471765135094	-0.211665778912173	0.153393685691994	-0.510294873528484	0.426322736020713	0.147241919386587	0.265517027218252	-0.702613777677296
1.105	0.163485192658425	0.658072756855232	-1.66595066576198	-0.212066413090204	0.153318922762387	-0.510626273280362	0.427542289922715	0.14727465143728	0.266661733375729	-0.702744898018589
1.106	0.163546324684285	0.658871207308784	-1.66718158890515	-0.21246851615645	0.153244208451704	-0.510953536969564	0.428762854393232	0.147306634809074	0.267809620469142	-0.702876216507796
1.107	0.163606403603154	0.659669986908457	-1.66841041827071	-0.212872084027355	0.153169549643702	-0.511276648743748	0.429984430848726	0.147337861777936	0.268960711432178	-0.703007730411675
1.108	0.163665434381985	0.660469092210581	-1.66963715070908	-0.213277112407057	0.153094953623117	-0.511595592592691	0.431207020812733	0.147368324577799	0.270115029168286	-0.70313943748625
1.109	0.163723422235348	0.661268519833872	-1.67086178241752	-0.213683596755855	0.153020428170074	-0.511910352235132	0.432430625860843	0.147398015514914	0.271272596688253	-0.703271335880958
1.11	0.163780372809182	0.662068266380823	-1.67208430887355	-0.214091532293168	0.152945981647494	-0.512220911118786	0.433655247521665	0.147426927050146	0.272433437187857	-0.703403424070613
1.111	0.163836292293479	0.662868328404612	-1.67330472469181	-0.214500914179948	0.152871622989781	-0.512527252540172	0.434880887271185	0.14745505182165	0.273597573959602	-0.703535701028514
1.112	0.163891187395231	0.663668702442544	-1.6745230235008	-0.214911737724832	0.152797361590062	-0.512829359758457	0.43610754664825	0.147482382670896	0.274765030202253	-0.703668166334759
1.113	0.163945065082272	0.664469385060954	-1.6757391978855	-0.215323998434397	0.152723207176838	-0.513127216100779	0.43733522734962	0.147508912739387	0.2759358289191	-0.703800820000372
1.114	0.163997932165164	0.665270372859556	-1.67695323942221	-0.21573769194461	0.152649169834386	-0.513420805041578	0.438563931187782	0.147534635501921	0.277109992954442	-0.703933662299865
1.115	0.164049795126134	0.666071662456312	-1.678165138752	-0.216152813949678	0.152575260118533	-0.513710110224377	0.439793659957545	0.147559544660186	0.278287545069443	-0.704066693765218
1.116	0.164100660395083	0.666873250444763	-1.67937488556014	-0.216569360130739	0.15250148907704	-0.513995115424193	0.44102441531758	0.147583634067963	0.27946850798702	-0.704199915140456
1.117	0.164150534791017	0.667675133325063	-1.68058246849217	-0.216987326042472	0.152427868121594	-0.514275804499224	0.442256198740587	0.147606897770455	0.280652904398377	-0.704333327270951
1.118	0.164199425735965	0.668477307489216	-1.68178787511859	-0.217406707064136	0.152354408871909	-0.514552161428298	0.443489011546222	0.147629330030557	0.281840756986928	-0.704466931042553
1.119	0.164247341087066	0.669279769291455	-1.6829910919046	-0.217827498477356	0.152281123144374	-0.51482417038338	0.444722854973127	0.147650925272789	0.283032088533757	-0.704600727376153
1.12	0.164294288770931	0.670082515093587	-1.68419210416307	-0.218249695494665	0.152208022968308	-0.5150918157157	0.445957730183885	0.147671677990896	0.284226922020303	-0.704734717285395
1.121	0.164340276546433	0.670885541207309	-1.68539089604889	-0.218673293212414	0.152135120402861	-0.51535508189646	0.447193638182248	0.147691582709252	0.285425280542988	-0.704868901984601
1.122	0.164385312039382	0.671688843898758	-1.68658745055681	-0.219098286691634	0.152062427370154	-0.515613953437104	0.448430579742358	0.147710634052714	0.286627187074612	-0.705003283014621
1.123	0.164429402944052	0.672492419553095	-1.68778174952305	-0.219524671116574	0.151989955770472	-0.515868414713016	0.44966855538119	0.147728826792693	0.287832664328913	-0.70513786238271
1.124	0.164472557222515	0.673296264778146	-1.68897377370468	-0.219952441850078	0.151917717721139	-0.516118449760649	0.450907565351259	0.14774615575175	0.289041734813915	-0.70527264262462
1.125	0.164514783186799	0.674100376361674	-1.69016350289163	-0.220381594457696	0.151845725674022	-0.516364042172107	0.452147609689582	0.147762615743052	0.29025442096019	-0.705407626776028
1.126	0.164556089393381	0.674904751204883	-1.69135091593366	-0.22081212471008	0.151773992370857	-0.516605175082542	0.453388688286896	0.147778201669314	0.291470745210069	-0.705542818373506
1.127	0.164596484408412	0.675709386226597	-1.69253599067363	-0.221244028412749	0.151702530697812	-0.51684183122794	0.454630800885089	0.147792908582235	0.292690730017861	-0.705678221397123
1.128	0.164635976652618	0.676514278244872	-1.69371870390649	-0.221677301194974	0.151631353489523	-0.517073993042491	0.455873947048866	0.147806731570304	0.293914397839167	-0.705813840074903
1.129	0.164674574450254	0.677319423920868	-1.6948990314466	-0.222111938482966	0.151560473412591	-0.517301642743599	0.457118126188309	0.147819665602792	0.295141771194528	-0.705949678775428
1.13	0.164712286199727	0.678124819769339	-1.696076948238	-0.222547935568763	0.151489903032394	-0.517524762357765	0.458363337629386	0.147831705466532	0.296372872743731	-0.706085742034258
1.131	0.164749120480309	0.678930462183739	-1.69725242839719	-0.22298528765984	0.151419654896874	-0.517743333653638	0.459609580707048	0.14784284579429	0.297607725250021	-0.706222034515939
1.132	0.164785085953713	0.679736347422712	-1.69842544515209	-0.223423989970503	0.151349741533369	-0.517957338063525	0.460856854757082	0.147853081099678	0.298846351413177	-0.70635856096719
1.133	0.164820191122351	0.680542471564165	-1.69959597072845	-0.223864037926912	0.15128017552568	-0.518166756690612	0.462105158931763	0.147862405800336	0.300088773692754	-0.706495326268523
1.134	0.164854444169907	0.681348830519147	-1.70076397632864	-0.2243054274247	0.151210969617736	-0.518371570392118	0.463354492039896	0.147870814267721	0.3013350142693	-0.706632335481749
1.135	0.164887852965851	0.682155420132808	-1.70192943222626	-0.224748154937983	0.15114213661605	-0.518571759960539	0.464604852604751	0.147878300874575	0.302585095142359	-0.706769593862771
1.136	0.164920425157467	0.682962236231258	-1.70309230778749	-0.225192217448614	0.151073689161013	-0.518767306364162	0.46585623899589	0.14788485999291	0.303839038246362	-0.706907106866394
1.137	0.164952168355045	0.68376927449423	-1.7042525714092	-0.225637612354951	0.151005639593097	-0.51895819085602	0.467108649405988	0.147890485967168	0.305096865486365	-0.707044880107809
1.138	0.164983090337418	0.684576530294714	-1.70541019051205	-0.226084337370939	0.150938000028367	-0.519144394940789	0.468362081764166	0.147895173163269	0.306358598685252	-0.707182919357014
1.139	0.165013199021772	0.685383998722859	-1.70656513155783	-0.226532390393933	0.150870782530565	-0.51932590033388	0.469616533781079	0.147898916089714	0.30762425956183	-0.707321230629507
1.14	0.165042502182524	0.686191674713663	-1.70771736007077	-0.226981769437092	0.150803999148415	-0.519502688917114	0.47087200307446	0.147901709421362	0.308893869775455	-0.707459820242237
1.141	0.165071007270803	0.686999553095212	-1.70886684071257	-0.227432472620371	0.1507376617914	-0.519674742735252	0.472128487236466	0.147903547919557	0.310167450896305	-0.70759869478571
1.142	0.165098721555677	0.687807628593405	-1.7100135373441	-0.227884498159035	0.150671782055907	-0.519842044098705	0.473385983831638	0.14790442641617	0.311445024294495	-0.707737861101433
1.143	0.165125652417507	0.688615895866838	-1.71115741305466	-0.228337844434729	0.150606371089189	-0.520004575713739	0.474644490385051	0.14790433989942	0.31272661108152	-0.707877326229315
1.144	0.165151807499372	0.689424349561312	-1.71229843020143	-0.228792510144305	0.150541439541229	-0.520162320762527	0.475904004352331	0.147903283613871	0.314012232131498	-0.708017097321574
1.145	0.16517719460739	0.69023298433504	-1.71343655038026	-0.229248494320378	0.150476997580083	-0.520315262891374	0.477164523068012	0.147901253101481	0.315301908140759	-0.708157181616671
1.146	0.165201821473424	0.691041794803808	-1.71457173439937	-0.229705796247564	0.150413054950938	-0.520463386130772	0.478426043727762	0.147898244208321	0.316595659677615	-0.708297586419464
1.147	0.165225695540433	0.691850775498343	-1.71570394241294	-0.230164415518805	0.150349621012172	-0.520606674909378	0.479688563361982	0.147894253084706	0.317893507158431	-0.708438319059078
1.148	0.165248823905245	0.692659920952748	-1.71683313407202	-0.230624352177873	0.150286704660747	-0.520745114218074	0.480952078769461	0.147889276110046	0.319195470777201	-0.708579386861538
1.149	0.165271213489218	0.693469225801455	-1.71795926857662	-0.231085606704878	0.150224314254379	-0.52087868976232	0.482216586514397	0.147883309739342	0.320501570508641	-0.708720797040644
1.15	0.165292871307032	0.694278684692157	-1.71908230477021	-0.231548179901118	0.150162457698711	-0.521007387991161	0.483482083002145	0.147876350376502	0.321811826199527	-0.70886255655661
1.151	0.165313804641481	0.695088292045032	-1.7202022013156	-0.232012072855274	0.150101142650083	-0.521131196065349	0.484748564511549	0.147868394336729	0.323126257606495	-0.709004672125194
1.152	0.165334021010006	0.695898041850206	-1.72131891682874	-0.232477286883135	0.150040376563599	-0.521250101842269	0.486016027108927	0.147859437857629	0.324444884308857	-0.709147150278208
1.153	0.165353527880052	0.69670792764274	-1.72243240993402	-0.232943823357034	0.149980166493971	-0.521364093816712	0.487284466526258	0.147849477096815	0.325767725602904	-0.709289997334486
1.154	0.165372332315428	0.697517942616168	-1.72354263930104	-0.233411683692072	0.149920518918317	-0.521473160949639	0.488553878159338	0.147838508120468	0.327094800484089	-0.709433219366606
1.155	0.165390440803413	0.698328079724141	-1.72464956369174	-0.233880869575365	0.149861439719334	-0.521577292504594	0.489824257162318	0.147826526916756	0.328426127695443	-0.709576822214649
1.156	0.165407859259511	0.699138331701469	-1.72575314201071	-0.234351383123376	0.149802934232913	-0.521676478002384	0.491095598459922	0.147813529428415	0.329761725757332	-0.709720811497462
1.157	0.165424593081432	0.699948691073241	-1.72685333336742	-0.234823226888252	0.14974500734481	-0.521770707242575	0.492367896652545	0.147799511560595	0.33110161290122	-0.709865192578703
1.158	0.1654406472057	0.700759150202838	-1.72795009717964	-0.235296403931163	0.14968766359474	-0.521859970355251	0.493641145935811	0.147784469153929	0.332445806858385	-0.710009970519592
1.159	0.165456026101473	0.701569701308323	-1.72904339325532	-0.235770917931471	0.149630907164657	-0.521944257883785	0.494915340068189	0.14776839798879	0.333794324595637	-0.710155150108005
1.16	0.16547073366747	0.702380336426767	-1.73013318177281	-0.236246773146084	0.149574741773524	-0.522023560880427	0.496190472321759	0.147751293882362	0.335147182238136	-0.710300735934154
1.161	0.165484773226365	0.703191047453375	-1.73121942321954	-0.236723974282471	0.14951917063546	-0.522097870993949	0.497466535388392	0.147733152843381	0.336504395228103	-0.710446732439584
1.162	0.165498147761584	0.7040018262752	-1.73230207835005	-0.237202526457799	0.149464196494489	-0.522167180489893	0.498743521362902	0.147713971187051	0.337865978471848	-0.71059314400329
1.163	0.165510860201519	0.704812664868224	-1.73338110822462	-0.237682435225029	0.149409821581727	-0.522231482231145	0.500021421924742	0.147693745577973	0.339231946334894	-0.710739975048105
1.164	0.165522913491232	0.705623555331874	-1.73445647434609	-0.238163706556964	0.149356047485342	-0.522290769744353	0.501300228612629	0.147672473063925	0.34060231259178	-0.710887230021701
1.165	0.165534310444969	0.706434489873973	-1.73552813872335	-0.238646346807406	0.149302875090812	-0.522345037332914	0.502579933020427	0.147650151108075	0.341977090435268	-0.711034913323314
1.166	0.165545053541668	0.707245460700311	-1.73659606381456	-0.239130362764385	0.149250304623659	-0.522394280118237	0.503860526849372	0.147626777534097	0.343356292572536	-0.711183029332178
1.167	0.165555144805416	0.708056459867673	-1.73766021250001	-0.23961576177152	0.149198335723766	-0.522438494027498	0.505142001843195	0.147602350416393	0.344739931324151	-0.711331582437686
1.168	0.165564585829986	0.708867479224133	-1.73872054809051	-0.240102551734267	0.149146967489664	-0.522477675822273	0.506424349712938	0.147576868062658	0.346128018548866	-0.71148057697951
1.169	0.16557337792643	0.709678510475629	-1.73977703431499	-0.240590740983465	0.149096198407823	-0.522511823216947	0.507707562124076	0.147550329062923	0.347520565471644	-0.711630017171357
1.17	0.165581522331796	0.710489545325545	-1.74082963530156	-0.241080338145937	0.149046026266636	-0.522540934970415	0.508991630723531	0.147522732228147	0.348917582691174	-0.71177990697904
1.171	0.165589020369606	0.711300575572122	-1.7418783155552	-0.241571352115583	0.148996448205051	-0.522565010881864	0.510276547146946	0.147494076412025	0.350319080388302	-0.71193024999379
1.172	0.165595873404835	0.712111593101874	-1.74292303999601	-0.242063792121319	0.148947460725266	-0.522584051843375	0.511562302934254	0.147464360381724	0.351725068572748	-0.712081049471911
1.173	0.165602082591285	0.712922589865717	-1.74396377405643	-0.242557667806778	0.148899059563729	-0.522598059918508	0.512848889424343	0.147433582819448	0.353135557233796	-0.712232308397294
1.174	0.165607648730251	0.713733557905913	-1.74500048370817	-0.243052989224755	0.148851239597741	-0.522607038279959	0.514136297801779	0.147401742417601	0.354550556295322	-0.712384029415054
1.175	0.165612572456624	0.714544489392929	-1.7460331354886	-0.24354976676676	0.148803994856045	-0.522610991154973	0.515424519204704	0.147368838015814	0.355970075452751	-0.712536214848749
1.176	0.165616854517354	0.715355376684576	-1.74706169662555	-0.244048011163041	0.148757318600771	-0.522609923923299	0.516713544704486	0.147334868733925	0.357394124097896	-0.712688866826588
1.177	0.165620495910247	0.716166212450825	-1.74808613513565	-0.244547733582996	0.14871120343593	-0.522603843233144	0.518003365232664	0.147299834074578	0.358822711324577	-0.712841987284383
1.178	0.165623497835689	0.71697698979991	-1.7491064198699	-0.245048945699394	0.148665641323651	-0.522592757072642	0.519293971537822	0.147263733997282	0.360255845851525	-0.712995577885315
1.179	0.165625861414561	0.717787702301095	-1.75012252054437	-0.245551659697243	0.148620623506286	-0.522576674824391	0.520585354082679	0.147226568911587	0.361693535891149	-0.713149640005185
1.18	0.165627587379665	0.718598343908442	-1.75113440768168	-0.246055888300415	0.148576140490228	-0.522555607300176	0.521877502886085	0.147188339545958	0.363135789106437	-0.713304174709883
1.181	0.165628676069097	0.719408908836344	-1.75214205254345	-0.246561644793221	0.148532182197061	-0.522529566775153	0.523170407442742	0.147149046796267	0.364582612655586	-0.713459182747049
1.182	0.16562912767227	0.720219391389299	-1.75314542718786	-0.247068942985431	0.148488738173907	-0.522498566967429	0.524464056759668	0.147108691667271	0.366034013203402	-0.713614664692403
1.183	0.16562894246791	0.721029785778777	-1.75414450457077	-0.247577797073981	0.148445797650152	-0.522462622936569	0.525758439423248	0.147067275313371	0.36748999682233	-0.713770621127517
1.184	0.165628120943964	0.721840085980399	-1.75513925861144	-0.248088221449305	0.148403349443903	-0.522421750993092	0.527053543613034	0.147024799121985	0.368950568882941	-0.713927052689994
1.185	0.165626663776031	0.722650285661209	-1.75612966419828	-0.248600230561221	0.148361381915504	-0.522375968620014	0.528349357084144	0.14698126474128	0.370415734060025	-0.714083960039128
1.186	0.165624571670128	0.723460378192457	-1.75711569706626	-0.249113838840774	0.148319883050345	-0.522325294329509	0.529645867202689	0.146936674016384	0.371885496396517	-0.714241343734054
1.187	0.165621845189391	0.724270356741716	-1.75809733364825	-0.249629060678001	0.148278840543734	-0.522269747499664	0.530943060998241	0.146891028912146	0.373359859355885	-0.714399204056277
1.188	0.165618484697422	0.72508021439417	-1.75907455109518	-0.250145910519103	0.148238241787508	-0.522209348297281	0.532240925131236	0.146844331521941	0.374838825843212	-0.714557540954116
1.189	0.165614490437051	0.725889944170009	-1.76004732742858	-0.250664402977603	0.148198073857238	-0.522144117695424	0.533539445873901	0.146796584153101	0.376322398137395	-0.714716354134505
1.19	0.165609862624169	0.72669953888843	-1.76101564163047	-0.251184552816972	0.148158323597846	-0.522074077533764	0.534838609236311	0.146747789338519	0.377810577804129	-0.71487564320476
1.191	0.165604601381164	0.727508991042925	-1.76197947354856	-0.251706374938874	0.148118977756338	-0.521999250574916	0.536138401123122	0.14669794973716	0.379303365731749	-0.715035407812601
1.192	0.165598706535429	0.728318292790022	-1.76293880366594	-0.252229884507553	0.148080023090586	-0.521919660536852	0.537438807371038	0.146647068019138	0.380800762262138	-0.715195647718915
1.193	0.165592177549424	0.729127435995106	-1.76389361295195	-0.252755097023456	0.148041446417149	-0.521835332114791	0.538739813664087	0.14659514672224	0.38230276728933	-0.715356362816606
1.194	0.165585013746265	0.729936412291984	-1.76484388291392	-0.253282028226306	0.148003234561932	-0.521746291000047	0.54004140543355	0.146542188149177	0.383809380276202	-0.71551755311624
1.195	0.165577214654805	0.730745213149378	-1.76578959569855	-0.253810694034868	0.14796537425686	-0.521652563905302	0.541343567899579	0.146488194436496	0.385320600308841	-0.715679218629513
1.196	0.165568780195941	0.731553830022397	-1.76673073410469	-0.254341110585653	0.147927852089617	-0.521554178616289	0.542646286260431	0.146433167679933	0.386836426315732	-0.715841359238914
1.197	0.165559710664152	0.732362254599561	-1.76766728151613	-0.254873294159719	0.147890654543729	-0.521451164056778	0.543949545838667	0.146377110019194	0.388356857267928	-0.716003974692287
1.198	0.165550006544308	0.733170478960858	-1.76859922182738	-0.255407261045467	0.147853768104976	-0.521343550317463	0.545253332065672	0.14632002370791	0.389881892133595	-0.716167064658557
1.199	0.165539668192969	0.733978495536647	-1.76952653945101	-0.255943027602144	0.147817179330465	-0.52123136861967	0.546557630404833	0.146261911135463	0.391411529722344	-0.716330628791644
1.2	0.16552869566224	0.734786296934301	-1.77044921933376	-0.256480610484525	0.147780874764268	-0.521114651225458	0.547862426349794	0.146202774874446	0.392945768639555	-0.716494666814159
1.201	0.165517088870123	0.735593875771234	-1.77136724691598	-0.257020026741285	0.147744840841423	-0.520993431314092	0.549167705462359	0.146142617806582	0.394484607378117	-0.71665917854502
1.202	0.165504847865605	0.736401224634419	-1.77228060819034	-0.257561293686428	0.147709063944786	-0.52086774284126	0.550473453341447	0.146081443187893	0.396028044426041	-0.716824163884393
1.203	0.165491972995472	0.737208336156521	-1.77318928983784	-0.25810442867908	0.14767353048684	-0.520737620457172	0.551779655527858	0.146019254617851	0.397576078219538	-0.716989622866712
1.204	0.165478465048948	0.738015203090378	-1.774093279211	-0.258649448931474	0.147638226922259	-0.520603099524716	0.553086297464075	0.145956055994426	0.399128706999369	-0.717155555692558
1.205	0.165464325284092	0.738821818334171	-1.77499256421255	-0.259196371418126	0.147603139783573	-0.520464216118618	0.554393364601228	0.145891851465791	0.400685928826999	-0.717321962687677
1.206	0.165449555225578	0.73962817494819	-1.77588713327052	-0.259745212953217	0.147568255814224	-0.520321006991099	0.555700842540468	0.145826645411971	0.40224774176689	-0.717488844390798
1.207	0.165434156488697	0.74043426612174	-1.77677697541993	-0.260295990331991	0.147533562134224	-0.520173509584979	0.557008716996846	0.145760442505416	0.403814144020979	-0.717656201703043
1.208	0.165418130875529	0.741240085049298	-1.77766208038591	-0.260848720303794	0.147499046300872	-0.520021762009312	0.558316973621682	0.14569324775486	0.405385133909921	-0.717824035820973
1.209	0.165401480587448	0.742045624834755	-1.77854243858404	-0.261403419430617	0.147464696318377	-0.519865802944847	0.559625597910168	0.145625066416757	0.406960709716204	-0.717992348054118
1.21	0.165384208285423	0.742850878517273	-1.77941804107878	-0.26196010413654	0.147430500735832	-0.519705671568533	0.560934575221976	0.145555903863154	0.408540869508851	-0.718161139690725
1.211	0.165366316940454	0.743655839174791	-1.78028887959176	-0.262518790906196	0.147396448757031	-0.519541407500642	0.562243890797396	0.145485765555689	0.410125611097696	-0.718330411836753
1.212	0.165347809612376	0.744460500047635	-1.78115494655102	-0.263079496323228	0.147362530251091	-0.519373050735632	0.563553529794405	0.145414657112988	0.411714932160201	-0.718500165294046
1.213	0.165328689328316	0.745264854572643	-1.78201623516229	-0.263642236988221	0.147328735706579	-0.519200641566506	0.56486347742166	0.145342584369468	0.413308830477597	-0.718670400531992
1.214	0.165308959084933	0.746068896235564	-1.78287273945456	-0.264207029548438	0.147295056219555	-0.519024220568995	0.566173719110746	0.145269553346999	0.414907304046103	-0.718841117604407
1.215	0.165288621939291	0.746872618363689	-1.78372445419638	-0.264773890781889	0.147261483513861	-0.518843828695642	0.56748424057358	0.145195570166497	0.416510350906457	-0.719012316100433
1.216	0.165267681216653	0.747676014021557	-1.78457137474241	-0.265342837553641	0.147228009932695	-0.518659507393815	0.568795027701315	0.145120641038529	0.418117968932746	-0.719183995256984
1.217	0.165246140721852	0.748479076009748	-1.78541349696459	-0.265913886692252	0.14719462844967	-0.518471298589721	0.570106066468883	0.145044772341094	0.419730155822376	-0.719356154020327
1.218	0.165224004687894	0.749281796921563	-1.78625081724923	-0.266487054910888	0.14716133272899	-0.518279244536897	0.571417342933779	0.144967970669371	0.42134690914605	-0.719528791016722
1.219	0.165201277486377	0.750084169259483	-1.78708333246981	-0.267062358761122	0.147128117111293	-0.518083387707603	0.572728843254681	0.144890242851735	0.422968226237834	-0.719701904623854
1.22	0.165177963451248	0.750886185571151	-1.78791103990053	-0.267639814632566	0.147094976506003	-0.51788377082944	0.574040553690971	0.144811595912478	0.424594104010111	-0.719875493070662
1.221	0.165154066937585	0.751687838520059	-1.78873393703401	-0.268219438817478	0.147061906346713	-0.517680436980162	0.575352460582553	0.144732036937813	0.426224538906205	-0.720049554459981
1.222	0.16512959239853	0.752489120868687	-1.78955202138606	-0.268801247542118	0.147028902662398	-0.517473429621275	0.576664550338339	0.144651572990653	0.427859527004629	-0.720224086785527
1.223	0.165104544398738	0.75329002543911	-1.79036529041298	-0.269385256909768	0.146995962151923	-0.517262792569947	0.57797680944759	0.144570211179346	0.42949906416843	-0.72039908792304
1.224	0.165078927686481	0.754090545121024	-1.79117374145674	-0.269971482791332	0.14696308216847	-0.5170485699748	0.579289224502903	0.1444879587216	0.43114314611237	-0.720574555577456
1.225	0.165052747246503	0.754890672914211	-1.79197737168762	-0.270559940731771	0.146930260630487	-0.516830806300644	0.580601782242537	0.144404822919818	0.432791768352362	-0.72075048729338
1.226	0.165026008193303	0.755690402015949	-1.79277617814309	-0.271150645919092	0.146897495957803	-0.516609546283003	0.581914469561903	0.144320811149304	0.434444926185284	-0.720926880521547
1.227	0.164998715670183	0.756489725989276	-1.79357015778456	-0.271743613138009	0.146864787094986	-0.516384834852379	0.583227273529046	0.144235930843006	0.436102614763156	-0.721103732658536
1.228	0.164970874940982	0.757288638901907	-1.7943593075111	-0.272338856651909	0.146832133539509	-0.516156717098182	0.584540181503973	0.144150189456933	0.437764829163383	-0.7212810410925
1.229	0.164942491581267	0.758087135341713	-1.79514362420978	-0.272936390125724	0.146799535266797	-0.515925238294435	0.585853181233064	0.144063594518838	0.439431564376953	-0.721458803232949
1.23	0.164913571577696	0.758885210351507	-1.79592310485726	-0.273536226734629	0.146766992618397	-0.515690443882731	0.587166260802262	0.143976153710518	0.441102815235523	-0.721637016451322
1.231	0.164884121265703	0.759682859311654	-1.7966977466316	-0.274138379434587	0.146734506301952	-0.515452379368167	0.588479408545888	0.143887874852837	0.442778576426878	-0.721815678015081
1.232	0.164854147189059	0.760480077842304	-1.79746754691839	-0.27474286116713	0.146702077457621	-0.515211090215955	0.589792612930006	0.143798765814722	0.444458842676421	-0.721994785089876
1.233	0.164823656032786	0.761276861836704	-1.79823250312944	-0.275349684867809	0.146669707658594	-0.51496662181066	0.591105862407967	0.143708834446866	0.446143608994452	-0.722174334744698
1.234	0.164792654674553	0.762073207564218	-1.79899261258001	-0.275958863387379	0.146637398890096	-0.514719019449434	0.592419145369225	0.143618088586758	0.447832870875931	-0.722354323893231
1.235	0.164761150235684	0.762869111732867	-1.79974787261702	-0.276570409423919	0.146605153550835	-0.514468328333692	0.593732450196798	0.143526536101644	0.449526624361416	-0.722534749211516
1.236	0.164729150044481	0.763664571520728	-1.80049828072999	-0.277184335453899	0.146572974461977	-0.514214593619664	0.595045765332377	0.143434184928443	0.451224865959642	-0.72271560714875
1.237	0.164696661560119	0.764459584545854	-1.80124383445574	-0.277800653630977	0.146540864950322	-0.513957860557152	0.59635907932313	0.143341043087964	0.452927592551305	-0.722896893997128
1.238	0.164663692278104	0.765254148714678	-1.80198453120466	-0.278419375683646	0.146508828982513	-0.513698174585193	0.59767238088387	0.143247118650781	0.454634801365241	-0.723078605870326
1.239	0.164630249617145	0.766048262010806	-1.80272036811642	-0.279040512888401	0.146476871216307	-0.513435581322584	0.598985658949782	0.143152419696951	0.456346489971095	-0.723260738681128
1.24	0.164596340914187	0.766841922344323	-1.80345134204137	-0.279664076100471	0.146444996921137	-0.513170126516286	0.60029890267839	0.143056954331923	0.458062656140426	-0.723443288305252
1.241	0.164561973590305	0.767635127537722	-1.80417744963876	-0.280290075798932	0.146413211848344	-0.512901855952017	0.601612101433253	0.142960730735382	0.459783297611961	-0.72362625080638
1.242	0.164527155336123	0.768427875405746	-1.80489868740244	-0.280918522200128	0.1463815221394	-0.512630815362225	0.602925244749394	0.14286375716493	0.461508411952132	-0.723809622481499
1.243	0.164491894156613	0.769220163792344	-1.80561505160274	-0.281549425403449	0.146349934235718	-0.512357050403169	0.604238322286378	0.14276604186795	0.463237996574143	-0.723993399739057
1.244	0.164456198211831	0.770011990590134	-1.80632653827527	-0.282182795460449	0.146318454757054	-0.512080606668415	0.605551323857662	0.142667593000391	0.464972048830519	-0.724177578915104
1.245	0.164420075524012	0.770803353845759	-1.80703314326544	-0.282818642369714	0.146287090435972	-0.511801529701376	0.606864239494864	0.14256841867904	0.466710566044704	-0.724362156100263
1.246	0.164383533773728	0.771594251836615	-1.80773486231393	-0.283456976041773	0.146255848142416	-0.511519865026109	0.608177059404621	0.142468527079299	0.468453545453093	-0.724547127140823
1.247	0.164346580311845	0.772384683000683	-1.80843169109609	-0.284097806262843	0.146224734902467	-0.511235658171656	0.60948977386767	0.142367926441867	0.470200984185377	-0.724732487835535
1.248	0.164309222289116	0.773174645805496	-1.80912362509576	-0.284741142623826	0.14619375778636	-0.51094895466368	0.610802373247307	0.142266625000181	0.471952879354564	-0.724918234113466
1.249	0.164271466762935	0.773964138679466	-1.80981065945348	-0.285386994371405	0.146162923662835	-0.510659800050794	0.612114848071214	0.14216463085312	0.473709228128605	-0.725104362038668
1.25	0.16423332075072	0.774753160027256	-1.8104927889577	-0.28603537026025	0.146132238990387	-0.510368240006156	0.613427189021262	0.142061951779733	0.475470027598839	-0.725290867652436
1.251	0.164194791265504	0.775541708298243	-1.81117000808726	-0.28668627848784	0.146101709707871	-0.510074320460508	0.614739386828916	0.14195859508546	0.477235274509254	-0.725477746792371
1.252	0.164155885300076	0.776329782056691	-1.81184231100895	-0.287339726698712	0.14607134118637	-0.509778087698121	0.616051432194427	0.141854567598977	0.479004965123259	-0.725664995040352
1.253	0.164116609728374	0.777117379988613	-1.81250969155668	-0.287995722031737	0.146041138335087	-0.509479588315377	0.617363315798326	0.141749875829093	0.480779095327433	-0.725852607774833
1.254	0.164076971219765	0.777904500900454	-1.81317214324157	-0.288654271208008	0.146011105791191	-0.509178869079557	0.61867502836507	0.141644526147401	0.482557660844684	-0.726040580160736
1.255	0.164036976252877	0.778691143824134	-1.81382965932971	-0.289315380653347	0.145981247931151	-0.508875976864188	0.61998656068729	0.141538524767546	0.484340657386373	-0.726228907088161
1.256	0.163996631217828	0.77947730816215	-1.81448223289991	-0.289979056612363	0.145951568699981	-0.50857095863923	0.621297903618316	0.141431877531858	0.486128080616011	-0.726417583230557
1.257	0.163955942531755	0.780262993745206	-1.81512985683637	-0.29064530520138	0.145922071477544	-0.508263861366609	0.622609048099169	0.141324589848456	0.487919925995408	-0.726606603136154
1.258	0.163914916620029	0.781048200874851	-1.8157725238916	-0.291314132415757	0.145892759091061	-0.50795473186952	0.623919985168007	0.141216666871392	0.489716188781844	-0.726795961227258
1.259	0.163873559715939	0.781832930421709	-1.81641022681532	-0.291985544125088	0.145863633977195	-0.507643616792559	0.625230705887088	0.141108113631667	0.491516864297153	-0.726985651866435
1.26	0.163831877675292	0.782617183870301	-1.81704295842866	-0.292659546038302	0.145834698382874	-0.507330562589567	0.626541201289442	0.140998935000714	0.493321948228784	-0.727175669504271
1.261	0.163789875974707	0.783400963242942	-1.81767071159839	-0.293336143660284	0.145805954341714	-0.50701561551236	0.627851462422636	0.140889135648182	0.49513143668592	-0.727366008704868
1.262	0.163747559836087	0.784184270955979	-1.81829347909965	-0.29401534228194	0.145777403441626	-0.506698821613684	0.629161480401625	0.140778720060839	0.496945326066519	-0.727556664026633
1.263	0.163704934358705	0.78496710971861	-1.81891125350802	-0.294697146986876	0.145749046724732	-0.506380226705966	0.630471246426999	0.140667692524958	0.498763613004716	-0.727747629903607
1.264	0.16366200455626	0.785749482555423	-1.81952402724499	-0.295381562680668	0.145720884769016	-0.506059876315685	0.631780751841898	0.140556057090377	0.500586294526574	-0.72793890065619
1.265	0.163618775245738	0.786531392873972	-1.82013179261092	-0.296068594179853	0.145692917748122	-0.50573781577331	0.633089988235267	0.140443817687463	0.502413368194387	-0.728130470604111
1.266	0.163575250882635	0.787312844462804	-1.82073454169625	-0.296758246323545	0.145665145443232	-0.505414090387262	0.634398947485113	0.140330978363708	0.504244831984334	-0.728322334142491
1.267	0.163531435458298	0.788093841473248	-1.82133226631205	-0.29745052399986	0.145637567262535	-0.505088745454141	0.635707621699253	0.140217543366127	0.506080684046524	-0.728514485782721
1.268	0.163487332453705	0.788874388427059	-1.82192495801274	-0.298145432072811	0.145610182288264	-0.50476182614867	0.637016003143344	0.140103516998165	0.507920922623756	-0.728706920203369
1.269	0.163442944825702	0.789654490166306	-1.82251260820096	-0.298842975282713	0.145582989339953	-0.504433377546905	0.638324084254867	0.13998890342609	0.509765546150726	-0.728899632199966
1.27	0.163398275026893	0.790434151756017	-1.82309520827817	-0.299543158154796	0.145555986966423	-0.504103444670993	0.639631857740126	0.139873706542007	0.511614553392112	-0.729092616502683
1.271	0.16335332501254	0.791213378443582	-1.82367274969518	-0.300245984978274	0.145529173377008	-0.503772072371832	0.640939316675688	0.13975792990751	0.513467943448404	-0.729285867621307
1.272	0.163308096229576	0.791992175721381	-1.82424522392162	-0.300951459829557	0.14550254643758	-0.503439305186973	0.642246454561688	0.139641576747017	0.515325715594005	-0.729479379765787
1.273	0.163262589656825	0.792770549427599	-1.82481262245099	-0.301659586507856	0.145476103703613	-0.503105187310559	0.643553265309869	0.139524649904435	0.517187869118236	-0.729673146798847
1.274	0.163216805928473	0.79354850577871	-1.8253749367395	-0.302370368468207	0.145449842405535	-0.502769762677498	0.644859743174053	0.139407151780826	0.519054403346028	-0.729867162297793
1.275	0.163170745481923	0.794326051322483	-1.82593215807419	-0.303083808936342	0.14542375942358	-0.502433075092899	0.646165882688652	0.139289084339457	0.52092531778885	-0.730061419725512
1.276	0.163124408611353	0.795103192882753	-1.82648427753472	-0.303799911168283	0.145397851301385	-0.502095168277899	0.647471678688497	0.139170449137884	0.522800612171419	-0.73025591254955
1.277	0.163077795432606	0.795879937543012	-1.82703128603	-0.304518678647443	0.145372114317258	-0.501756085811513	0.648777126357359	0.139051247318399	0.524680286256055	-0.730450634236867
1.278	0.163030905857735	0.796656292652093	-1.82757317430907	-0.305240115103092	0.145346544539517	-0.501415871042821	0.650082221189913	0.138931479614742	0.526564339662392	-0.730645578197055
1.279	0.162983739543756	0.797432265828355	-1.82810993292903	-0.305964224431631	0.145321137756946	-0.501074567053215	0.651386958891999	0.138811146391414	0.528452771831388	-0.730840737772321
1.28	0.16293629579087	0.798207864953095	-1.82864155220472	-0.3066910106081	0.145295889325161	-0.500732216765581	0.652691335290105	0.138690247683539	0.530345582106274	-0.731036106292754
1.281	0.162888573526757	0.798983098155025	-1.82916802219826	-0.307420477596263	0.145270794058872	-0.500388863126805	0.653995346240634	0.138568783275762	0.532242769738954	-0.731231677112845
1.282	0.162840571468546	0.799757973801923	-1.82968933271082	-0.308152629240525	0.145245846250578	-0.50004454914107	0.655298987580911	0.13844675278801	0.534144333693257	-0.731427443616762
1.283	0.162792288358484	0.80053250049822	-1.83020547319758	-0.308887469165997	0.145221039737515	-0.499699317748827	0.656602255151467	0.138324155729627	0.536050272464979	-0.731623399272539
1.284	0.162743723093683	0.801306687069301	-1.83071643272586	-0.309625000752575	0.145196367903258	-0.499353211758157	0.65790514477793	0.138200991548375	0.537960584153001	-0.731819537685217
1.285	0.162694874696157	0.802080542552381	-1.83122220008516	-0.310365227150716	0.145171823671418	-0.499006273882998	0.659207652188302	0.1380772596561	0.539875266667629	-0.732015852525284
1.286	0.162645742208956	0.80285407622368	-1.83172276391837	-0.311108151305419	0.145147399539155	-0.498658546743839	0.660509772987349	0.137952959475748	0.541794317849458	-0.732212337375926
1.287	0.162596324611493	0.803627297599912	-1.83221811276475	-0.311853776055395	0.145123087634756	-0.498310072751675	0.661811502717627	0.137828090570092	0.543717735443072	-0.732408985662401
1.288	0.162546620819608	0.804400216409688	-1.83270823502666	-0.312602104317027	0.145098879859021	-0.497960893991231	0.663112836932724	0.137702652763475	0.545645517060576	-0.732605790682515
1.289	0.16249662977096	0.805172842623408	-1.83319311889182	-0.313353139250152	0.14507476807616	-0.497611052265653	0.664413771230723	0.137576646174761	0.547577660268316	-0.73280274561797
1.29	0.162446350490884	0.805945186495225	-1.83367275234502	-0.314106884324234	0.145050744234729	-0.497260589217742	0.665714301284559	0.137450071206187	0.549514162703689	-0.732999843491693
1.291	0.162395782109829	0.806717258549007	-1.83414712328533	-0.314863343289635	0.145026800406054	-0.496909546335344	0.667014422955506	0.137322928498727	0.551455022052922	-0.733197077081944
1.292	0.162344923905941	0.807489069557757	-1.83461621953199	-0.31562252008755	0.145002928812697	-0.4965579648866	0.668314132433628	0.137195218770846	0.553400235954492	-0.733394438810421
1.293	0.162293775297736	0.808260630484246	-1.83508002872049	-0.316384418713009	0.144979121932148	-0.496205885879395	0.66961342621727	0.137066942596672	0.555349802011686	-0.733591920702171
1.294	0.162242335714767	0.809031952316633	-1.83553853825487	-0.317149043032101	0.144955372618736	-0.495853350039093	0.670912300964141	0.136938100361048	0.557303717913613	-0.733789514445779
1.295	0.162190604511466	0.809803045908057	-1.83599173528989	-0.317916396644435	0.14493167412242	-0.495500397791419	0.672210753446848	0.136808692453198	0.55926198152368	-0.73398721142849
1.296	0.16213858105227	0.810573921926069	-1.83643960675608	-0.31868648288308	0.144908020063356	-0.495147069200783	0.673508780623537	0.136678719482349	0.561224590900883	-0.734185002669513
1.297	0.16208626485096	0.811344590875958	-1.83688213946729	-0.319459304892125	0.144884404424704	-0.494793403896673	0.674806379656348	0.136548182375497	0.563191544310189	-0.734382878775627
1.298	0.162033655561917	0.812115063151544	-1.83731932017658	-0.320234865754257	0.144860821506477	-0.494439441119011	0.676103547831012	0.136417082390088	0.56516284022103	-0.734580830044509
1.299	0.161980752779519	0.812885349089282	-1.83775113557027	-0.321013168692285	0.144837265884416	-0.494085219842552	0.67740028245086	0.136285421018997	0.56713847731526	-0.734778846612797
1.3	0.16192755581518	0.813655458961871	-1.83817757228032	-0.321794217234473	0.144813732449182	-0.49373077879788	0.67869658080337	0.136153199823039	0.569118454547627	-0.734976918494224
1.301	0.161874063634053	0.814425402873567	-1.83859861685817	-0.322578015223919	0.144790216449094	-0.493376156377357	0.679992440209329	0.136020420390001	0.571102771138021	-0.735175035531054
1.302	0.161820274964514	0.815195190645792	-1.83901425574245	-0.32336456673782	0.144766713501061	-0.493021390610223	0.681287858029885	0.135887084425737	0.573091426353605	-0.73537318738379
1.303	0.161766188453809	0.815964831786484	-1.83942447530029	-0.32415387603041	0.144743219639578	-0.492666519265507	0.682582831575921	0.135753193760064	0.575084419251432	-0.735571363596673
1.304	0.161711802767988	0.816734335541348	-1.83982926188543	-0.324945947458841	0.144719731367185	-0.492311579918048	0.683877358028516	0.135618750280197	0.577081748643785	-0.735769553647213
1.305	0.161657116605426	0.817503710978058	-1.84022860189118	-0.325740785312961	0.144696245660761	-0.491956609881871	0.685171434439075	0.135483755949234	0.579083413186648	-0.735967746935371
1.306	0.161602128604295	0.818272967030969	-1.84062248179435	-0.326538393669951	0.144672759992729	-0.491601646083725	0.68646505780202	0.13534821281578	0.581089411350295	-0.736165932760216
1.307	0.161546837194317	0.819042112479686	-1.8410108881521	-0.32733877644632	0.144649272313339	-0.491246724989182	0.687758225129088	0.13521212291262	0.583099741265308	-0.73636410025998
1.308	0.161491240541308	0.819811155922178	-1.8413938075793	-0.328141937487912	0.144625780909922	-0.490891882610754	0.689050933380423	0.135075488200596	0.585114400565246	-0.736562238290495
1.309	0.161435336681938	0.820580105769072	-1.84177122672106	-0.328947880518229	0.144602284312001	-0.490537154520786	0.690343179299183	0.134938310657169	0.587133386339246	-0.736760335332941
1.31	0.161379123732973	0.821348970226903	-1.84214313227129	-0.329756609167868	0.144578781391164	-0.490182575874807	0.691634959316357	0.134800592317616	0.589156695257428	-0.736958379495138
1.311	0.161322599945148	0.822117757283336	-1.84250951110445	-0.330568127186914	0.144555271477354	-0.489828181472102	0.692926269538215	0.134662335118428	0.591184323791231	-0.737156358544776
1.312	0.16126576358203	0.822886474719091	-1.84287035038643	-0.331382438581557	0.144531754353165	-0.48947400576315	0.69421710577976	0.134523540744438	0.593216268359116	-0.737354259905617
1.313	0.161208612796948	0.823655130153405	-1.84322563753217	-0.332199547611463	0.144508230230061	-0.489120082806466	0.695507463633502	0.134384210698836	0.595252525333554	-0.73755207070416
1.314	0.161151145574277	0.824423731075304	-1.8435753601002	-0.333019458807194	0.144484699834586	-0.488766446227789	0.696797338536339	0.134244346554341	0.597293090972341	-0.737749777948681
1.315	0.161093359699482	0.82519228477087	-1.84391950568399	-0.333842177000497	0.144461164646222	-0.488413129142749	0.698086725752397	0.134103950202928	0.599337961323629	-0.737947368651945
1.316	0.161035252729461	0.825960798214621	-1.84425806178226	-0.334667707254829	0.144437627047758	-0.488060164088287	0.69937562027893	0.13396302392604	0.601387132126281	-0.738144829766109
1.317	0.160976821936999	0.826729278064396	-1.84459101577986	-0.335496054711681	0.144414090145483	-0.487707583041507	0.700664016801175	0.133821570326241	0.603440598713322	-0.738342148131974
1.318	0.160918064230793	0.827497730677374	-1.84491835511605	-0.336327224472488	0.144390557468031	-0.487355417446167	0.701951909687915	0.133679592281413	0.605498355933508	-0.738539310528332
1.319	0.16085897608012	0.828266162038207	-1.845240067451	-0.337161221547281	0.144367032792672	-0.487003698149241	0.703239292949708	0.133537092923348	0.607560398183441	-0.738736303672346
1.32	0.160799553485552	0.829034577723089	-1.84555614069361	-0.337998050801797	0.144343520074846	-0.486652455299749	0.704526160194621	0.133394075581581	0.609626719591684	-0.738933114205436
1.321	0.16073979205113	0.829802982980851	-1.84586656294621	-0.338837716926957	0.144320023418488	-0.486301718287032	0.705812504643595	0.133250543751002	0.611697314190391	-0.739129728794382
1.322	0.160679687155925	0.830571382869799	-1.8461713224705	-0.339680224489369	0.144296547056651	-0.485951515704312	0.707098319200167	0.133106501184559	0.613772175918775	-0.73932613425372
1.323	0.160619234100446	0.831339782383428	-1.84647040779862	-0.340525577997054	0.144273095320762	-0.485601875333873	0.708383596478182	0.132961952060218	0.615851298516496	-0.739522317554121
1.324	0.160558428121575	0.832108186457848	-1.84676380793128	-0.341373781933707	0.144249672617645	-0.485252824178537	0.709668328750775	0.132816901091248	0.617934675448975	-0.739718265745221
1.325	0.160497264329178	0.832876599856563	-1.84705151240466	-0.342224840794975	0.144226283467091	-0.484904388499514	0.710952507902839	0.132671353582192	0.620022299956031	-0.739913965867008
1.326	0.160435737659898	0.8336450270602	-1.84733351121459	-0.3430787590992	0.144202932564436	-0.484556593814847	0.712236125437274	0.132525315492748	0.622114165195152	-0.740109404907563
1.327	0.160373842868539	0.834413472220656	-1.84760979473003	-0.343935541354666	0.144179624717546	-0.484209464867452	0.713519172577563	0.132378793413913	0.624210264352689	-0.740304569781292
1.328	0.160311574566422	0.835181939180306	-1.84788035361207	-0.34479519203122	0.144156364682588	-0.483863025592541	0.714801640463697	0.132231794348238	0.626310590603079	-0.740499447242326
1.329	0.160248927298681	0.835950431538268	-1.84814517871517	-0.345657715497973	0.144133157107222	-0.483517299154073	0.716083520254645	0.132084325481285	0.628415136957362	-0.740694023804659
1.33	0.160185895571726	0.836718952681328	-1.84840426100422	-0.346523115848002	0.144110006610473	-0.483172308057459	0.717364803035149	0.131936394144955	0.63052389624137	-0.740888285781508
1.331	0.160122473810468	0.837487505727511	-1.84865759151358	-0.347391396758585	0.144086917843409	-0.482828074228897	0.718645479716035	0.131788007842893	0.632636861275479	-0.741082219403848
1.332	0.160058656386375	0.83825609346838	-1.84890516136272	-0.34826256164206	0.144063895465846	-0.482484619050803	0.719925541037963	0.131639174195797	0.634754025036481	-0.741275810911674
1.333	0.159994437752713	0.839024718413483	-1.84914696185895	-0.349136613938796	0.144040944133494	-0.482141963417873	0.721204977579926	0.131489900870836	0.636875380602351	-0.74146904652663
1.334	0.159929812486319	0.839793382900412	-1.84938298465822	-0.350013557198978	0.144018068536153	-0.481800127774626	0.722483779719298	0.131340195520909	0.63900092088643	-0.741661912345674
1.335	0.159864775166973	0.840562089136729	-1.84961322185282	-0.350893395028656	0.143995273403663	-0.481459132086548	0.723761937520373	0.131190065718017	0.641130638402747	-0.741854394300608
1.336	0.15979932030452	0.841330839117986	-1.84983766595126	-0.351776131109607	0.143972563471835	-0.481118995782885	0.725039440595133	0.131039518947447	0.643264525254854	-0.742046478190791
1.337	0.159733442433685	0.842099634524026	-1.85005630986527	-0.352661769205607	0.143949943417166	-0.480779737753415	0.726316278098295	0.130888562686	0.645402573227592	-0.742238149669691
1.338	0.159667136249197	0.84286847670814	-1.85026914690536	-0.35355031309402	0.143927417729216	-0.480441376462979	0.72759243885252	0.130737204501414	0.647544773811541	-0.742429394150815
1.339	0.159600396613235	0.843637366745027	-1.85047617075003	-0.35444176651134	0.143904990648723	-0.480103930097067	0.728867911402715	0.130585452111364	0.649691118124576	-0.742620196740319
1.34	0.159533218440403	0.844406305448959	-1.85067737548612	-0.355336133158168	0.143882666252006	-0.479767416525164	0.730142683940862	0.130433313417725	0.651841596779618	-0.742810542252345
1.341	0.159465596627664	0.845175293353508	-1.85087275573351	-0.356233416745686	0.143860448506673	-0.479431853105764	0.731416744236868	0.130280796572037	0.653996199868571	-0.74300041523296
1.342	0.159397526106993	0.845944330701154	-1.85106230677385	-0.357133621009353	0.143838341205881	-0.47909725659674	0.732690079662379	0.13012791004691	0.656154917083419	-0.74318979998325
1.343	0.159329001937637	0.846713417505938	-1.85124602462819	-0.358036749723306	0.143816347869673	-0.478763643205515	0.733962677298714	0.129974662678842	0.658317737719045	-0.743378680574712
1.344	0.159260019356506	0.847482553682966	-1.85142390601078	-0.358942806816066	0.143794471685324	-0.478431028632877	0.73523452412537	0.129821063711524	0.6604846505019	-0.743567040771164
1.345	0.159190573722065	0.84825173915804	-1.8515959482127	-0.359851796454669	0.143772715520139	-0.478099428074892	0.736505607219883	0.129667122836408	0.662655643450756	-0.743754863912359
1.346	0.159120660364823	0.8490209739153	-1.85176214907286	-0.360763723025402	0.143751081985058	-0.477768856183964	0.73777591378632	0.129512850231628	0.664830703847472	-0.743942132887297
1.347	0.159050274491453	0.84979025802438	-1.85192250702453	-0.36167859114166	0.143729573473945	-0.477439327003459	0.739045430943797	0.129358256621306	0.667009818225523	-0.744128830183031
1.348	0.158979411188423	0.850559591702822	-1.8520770211272	-0.362596405622569	0.143708192161322	-0.477110853867925	0.740314145482111	0.129203353269721	0.669192972319261	-0.74431493798227
1.349	0.158908065468991	0.851328975392709	-1.85222569111741	-0.363517171383674	0.143686939988822	-0.476783449240275	0.741582043825765	0.129048151855036	0.671380151065902	-0.744500438294725
1.35	0.158836232396172	0.852098409762906	-1.85236851749593	-0.364440893336698	0.143665818600411	-0.476457124631026	0.742849112183886	0.128892664376731	0.67357133875252	-0.744685313011912
1.351	0.158763907228681	0.852867895663562	-1.85250550156661	-0.365367576316365	0.143644829231439	-0.476131890708709	0.744115336693828	0.128736903180997	0.675766519222512	-0.744869543841034
1.352	0.15869108539351	0.85363743414559	-1.85263664541529	-0.366297225063048	0.143623972637322	-0.475807757428036	0.745380703459706	0.128580880965616	0.677965675971351	-0.745053112161452
1.353	0.158617762271309	0.854407026485045	-1.85276195184934	-0.367229844282777	0.14360324905257	-0.475484734032231	0.746645198521446	0.128424610732901	0.6801687920903	-0.745235998900755
1.354	0.158543933006981	0.855176674115788	-1.8528814242862	-0.368165438731901	0.143582658192373	-0.475162828985049	0.747908807801083	0.128268105799553	0.682375850178875	-0.745418184614905
1.355	0.158469592478643	0.855946378557157	-1.85299506672186	-0.369104013337191	0.143562199329346	-0.474842049922787	0.749171517042231	0.12811137983064	0.684586832338375	-0.745599649688859
1.356	0.158394735380603	0.856716141439431	-1.85310288382705	-0.370045573292733	0.143541871327474	-0.474522403662855	0.750433311784652	0.127954446757255	0.686801720267074	-0.745780374373224
1.357	0.158319356333029	0.857485964596156	-1.85320488099087	-0.370990124013797	0.143521672570989	-0.474203896243156	0.751694177411249	0.127797320596142	0.689020495408176	-0.745960338743613
1.358	0.158243449930326	0.858255850095107	-1.85330106432513	-0.371937670991932	0.14350160088534	-0.473886532998143	0.752954099217867	0.127640015357747	0.691243139052151	-0.746139522787837
1.359	0.158167010685888	0.859025800152145	-1.85339144075006	-0.372888219639927	0.143481653548247	-0.473570318694727	0.754213062432568	0.127482545099346	0.693469632329135	-0.746317906565397
1.36	0.158090032965602	0.859795817033835	-1.8534760180725	-0.373841775163812	0.143461827392538	-0.473255257648556	0.755471052174887	0.127324923984653	0.695699956161601	-0.74649547037334
1.361	0.158012511005589	0.860565903020682	-1.85355480498817	-0.374798342482273	0.143442118883634	-0.472941353777161	0.756728053385237	0.127167166281236	0.697934091283657	-0.746672194834026
1.362	0.157934438951755	0.861336060414267	-1.85362781102145	-0.375757926170695	0.143422524100601	-0.472628610651229	0.757984050792584	0.127009286353618	0.700172018234808	-0.746848060819486
1.363	0.157855810858481	0.86210629161554	-1.85369504636888	-0.376720530466936	0.143403038688492	-0.472317031526531	0.759239029001443	0.126851298614326	0.702413717193894	-0.747023049385198
1.364	0.157776620687693	0.862876599232799	-1.85375652172353	-0.377686159378367	0.143383657859153	-0.472006619305782	0.760492972654972	0.126693217394509	0.704659167760431	-0.747197141849085
1.365	0.157696862245754	0.863646986086821	-1.8538122482432	-0.378654816811098	0.143364376470785	-0.471697376482367	0.761745866512077	0.126535056928614	0.70690834883221	-0.747370319845987
1.366	0.157616529020531	0.864417455119931	-1.85386223764525	-0.379626506686642	0.143345189155142	-0.471389305143874	0.762997695398354	0.126376831568304	0.709161238592606	-0.747542565240795
1.367	0.157535614118792	0.865188009345227	-1.85390650226752	-0.380601233065195	0.143326090426539	-0.471082407075352	0.764248444166969	0.126218555995209	0.711417814586258	-0.747713860045484
1.368	0.157454110429844	0.865958651899778	-1.85394505503287	-0.381579000225291	0.143307074742184	-0.470776683900244	0.765498097725042	0.126060245233553	0.713678053819965	-0.747884186474492
1.369	0.157372010864654	0.866729386146065	-1.85397790943536	-0.382559812654305	0.143288136508601	-0.470472137153814	0.766746641026804	0.125901914551345	0.715941932768197	-0.74805352705703
1.37	0.157289308429461	0.867500215738643	-1.85400507964552	-0.383543674962916	0.143269270109633	-0.470168768306797	0.767994059011699	0.125743579379181	0.718209427282487	-0.748221864683968
1.371	0.157205996090244	0.868271144597805	-1.85402658063724	-0.384530591770203	0.143250470035732	-0.469866578782499	0.769240336609864	0.125585255263078	0.720480512603375	-0.748389182591928
1.372	0.157122066604409	0.869042176857755	-1.85404242825615	-0.385520567616901	0.143231731007932	-0.469565570013378	0.770485458874721	0.125426957847021	0.722755163553596	-0.748555464371647
1.373	0.157037512402825	0.869813316926186	-1.85405263920512	-0.386513606908029	0.143213047959788	-0.469265743620507	0.771729411146862	0.125268702867498	0.725033354678296	-0.74872069406006
1.374	0.156952325531446	0.870584569569146	-1.85405723085286	-0.387509713851378	0.143194415925019	-0.468967101645918	0.772972179125557	0.125110506100736	0.727315060146969	-0.74888485620363
1.375	0.156866497746221	0.871355939888634	-1.85405622096929	-0.388508892462476	0.143175829985666	-0.468669646666997	0.774213748847261	0.124952383320549	0.729600253558923	-0.749047935774034
1.376	0.156780020735967	0.872127433307524	-1.85404962759881	-0.389511146695877	0.143157285313607	-0.468373381745355	0.775454106657027	0.124794350401501	0.731888907873337	-0.749209918074155
1.377	0.156692886295681	0.872899055638647	-1.85403746901511	-0.390516480565046	0.143138777173938	-0.468078310292509	0.776693239148067	0.124636423456644	0.734180995443417	-0.749370788783466
1.378	0.156605086326349	0.873670813130231	-1.85401976370907	-0.391524898150275	0.143120300852187	-0.467784435983026	0.777931133005476	0.124478618827927	0.736476487983911	-0.74953053403292
1.379	0.156516612713704	0.87444271243438	-1.8539965304753	-0.392536403559307	0.143101851621244	-0.467491762798951	0.779167774879513	0.124320953033085	0.738775356393507	-0.749689140358068
1.38	0.156427457284937	0.875214760504174	-1.85396778846893	-0.393551000880189	0.143083424809438	-0.467200295127866	0.780403151420408	0.124163442796037	0.741077570531605	-0.74984659460198
1.381	0.156337611918449	0.875986964473911	-1.85393355715435	-0.394568694129916	0.143065015912743	-0.466910037734238	0.781637249369424	0.124006105028652	0.743383099239601	-0.750002883931762
1.382	0.156247068666626	0.876759331638354	-1.85389385627085	-0.395589487176126	0.143046620624937	-0.466620995570347	0.782870055589076	0.123848956656341	0.745691910705255	-0.750157995934205
1.383	0.156155819782319	0.877531869460962	-1.85384870585914	-0.396613383588676	0.143028234744898	-0.466333173571891	0.784101557057918	0.12369201446118	0.748003972823652	-0.750311918639311
1.384	0.156063857693572	0.878304585443817	-1.85379812631781	-0.397640386482202	0.143009854120068	-0.466046576557606	0.785331740835804	0.123535295091628	0.750319253307952	-0.750464640487202
1.385	0.155971174999448	0.879077486934822	-1.85374213846364	-0.398670498476611	0.142991474723075	-0.465761209219531	0.786560594018598	0.12337881512364	0.752637719656233	-0.750616150341877
1.386	0.155877764441815	0.879850581093264	-1.85368076353915	-0.399703721824635	0.142973092750836	-0.465477076103329	0.787788103742136	0.123222591036565	0.754959339136471	-0.750766437496673
1.387	0.155783618830624	0.880623875027985	-1.85361402315551	-0.400740058608194	0.142954704660568	-0.465194181571773	0.789014257201715	0.123066639100586	0.757284078881044	-0.750915491587399
1.388	0.155688731085635	0.881397375887054	-1.85354193917511	-0.401779510852659	0.142936307149627	-0.464912529821806	0.790239041674093	0.122910975239294	0.759611906055756	-0.751063302514403
1.389	0.15559309445774	0.882171090745938	-1.85346453354378	-0.402822080566245	0.142917897118106	-0.464632124909127	0.791462444579892	0.122755614909691	0.761942787990882	-0.751209860448572
1.39	0.155496702713777	0.882945026343116	-1.85338182818937	-0.403867769781186	0.142899471685082	-0.464352970755618	0.792684453522499	0.12260057301915	0.764276692260271	-0.751355155821275
1.391	0.155399550092097	0.883719188847114	-1.85329384502467	-0.404916580553554	0.14288102824799	-0.464075071227043	0.793905056286867	0.122445863920159	0.766613586793501	-0.751499179272891
1.392	0.155301631141027	0.884493583848184	-1.85320060593509	-0.405968514903729	0.142862564522898	-0.463798430220072	0.795124240842629	0.122291501449414	0.768953439984439	-0.751641921643969
1.393	0.155202940727754	0.885268216534946	-1.8531021327395	-0.407023574745449	0.142844078607481	-0.463523051612008	0.796341995316676	0.122137498897924	0.771296220624421	-0.751783374007284
1.394	0.155103474228468	0.8860430917884	-1.85299844713436	-0.408081761802234	0.142825569065886	-0.46324893915375	0.797558307976652	0.121983868925961	0.773641897696902	-0.751923527697238
1.395	0.155003227657452	0.886818214081849	-1.8528895705323	-0.409143077531552	0.142807034925276	-0.462976096434069	0.798773167309971	0.121830623584075	0.775990440227742	-0.752062374308617
1.396	0.15490219768193	0.887593587343427	-1.85277552388681	-0.41020752308906	0.142788475592693	-0.462704526861174	0.79998656210535	0.121677774467233	0.778341817205037	-0.752199905651355
1.397	0.154800381577207	0.888369214928641	-1.85265632766334	-0.411275099317328	0.142769890796132	-0.462434233646639	0.801198481403154	0.121525332837794	0.78069599752443	-0.752336113719505
1.398	0.154697777095132	0.889145099657715	-1.85253200188973	-0.41234580677102	0.142751280574872	-0.46216521982438	0.802408914419386	0.121373309684484	0.783052949980623	-0.752470990711501
1.399	0.154594382285958	0.889921243795703	-1.85240256619843	-0.41341964579652	0.14273264532871	-0.461897488223069	0.803617850585961	0.121221715843841	0.78541264324844	-0.752604529071107
1.4	0.154490195383689	0.890697649020592	-1.85226803983724	-0.414496616642048	0.142713985928843	-0.461631041386887	0.804825279559325	0.121070562123719	0.787775045790436	-0.752736721540415
1.401	0.154385214782596	0.891474316499549	-1.85212844162821	-0.41557671955874	0.14269530377682	-0.46136588156682	0.806031191089734	0.120919859285451	0.790140125741531	-0.752867561210232
1.402	0.154279439042229	0.892251247048522	-1.85198378997528	-0.416659954829208	0.14267660072051	-0.461102010838044	0.807235574972475	0.12076961795011	0.792507850827009	-0.752997041561481
1.403	0.154172866940402	0.89302844125257	-1.851834102925	-0.417746322721183	0.142657878907634	-0.460839431256697	0.808438421206415	0.120619848555931	0.794878188334252	-0.753125156502772
1.404	0.154065497620655	0.893805899456448	-1.85167939812143	-0.418835823418937	0.142639140692114	-0.460578144902204	0.809639720176539	0.120470561417222	0.797251105145036	-0.753251900357151
1.405	0.153957330671221	0.894583621675647	-1.85151969274684	-0.419928456896554	0.142620388634024	-0.460318153803343	0.81083946271791	0.120321766837018	0.799626567765214	-0.753377267801018
1.406	0.153848366020671	0.895361607535714	-1.85135500362607	-0.421024222784569	0.142601625569796	-0.460059459871034	0.812037640073458	0.12017347513686	0.802004542310316	-0.753501253825063
1.407	0.15373860383225	0.896139856229315	-1.85118534735923	-0.422123120384447	0.142582854666032	-0.459802064877726	0.813234243775777	0.1200256965469	0.804384994532229	-0.753623853761197
1.408	0.153628044502509	0.896918366471789	-1.85101074026549	-0.423225148744712	0.142564079397189	-0.459545970436574	0.814429265519908	0.119878441058281	0.806767889949488	-0.753745063355665
1.409	0.153516688644927	0.897697136546891	-1.85083119813809	-0.424330306670582	0.14254530345575	-0.459291177932534	0.815622697120589	0.119731718307793	0.809153193966957	-0.753864878813318
1.41	0.153404537034992	0.898476164427205	-1.85064673604925	-0.42543859275211	0.142526530651054	-0.459037688463491	0.816814530575733	0.11958553742182	0.81154087182959	-0.75398329678414
1.411	0.15329159056007	0.899255447818724	-1.85045736841039	-0.426550005427492	0.14250776488258	-0.458785502856723	0.818004758173405	0.119439906856551	0.813930888468032	-0.754100314304599
1.412	0.153177850185847	0.900034984108548	-1.85026310914795	-0.427664543003756	0.142489010154021	-0.458534621705179	0.819193372542382	0.119294834384886	0.816323208477415	-0.754215928692998
1.413	0.153063317061911	0.900814770288815	-1.85006397178629	-0.428782203649316	0.142470270567379	-0.458285045383214	0.82038036660668	0.119150327164105	0.818717796320971	-0.754330137417348
1.414	0.152947992770959	0.901594802854369	-1.84985996948858	-0.429902985411102	0.142451550367112	-0.458036774025078	0.821565733504331	0.119006391725664	0.821114616552123	-0.754442937992592
1.415	0.152831879514131	0.902375077653722	-1.8496511150516	-0.431026886240651	0.142432854009501	-0.457789807439363	0.822749466518291	0.118863033901457	0.823513633870823	-0.754554327977484
1.416	0.152714980172587	0.903155589786865	-1.84943742076391	-0.432153903960845	0.142414186140483	-0.457544145020376	0.823931559010698	0.118720258796673	0.825914813050348	-0.754664305064203
1.417	0.152597298284511	0.903936333634175	-1.84921889828939	-0.433284036210445	0.14239555153708	-0.457299785743133	0.825112004355237	0.118578070869715	0.828318118840989	-0.75477286713488
1.418	0.152478837917267	0.904717302958155	-1.84899555869986	-0.434417280482581	0.142376955146404	-0.45705672819667	0.826290795917361	0.118436474039285	0.830723515985156	-0.754880012186767
1.419	0.152359603525127	0.905498491018553	-1.84876741259238	-0.435553634199721	0.142358402211927	-0.456814970555882	0.827467927126127	0.118295471707735	0.833130969422068	-0.754985738249269
1.42	0.152239599895945	0.906279890654425	-1.84853447022402	-0.436693094658647	0.142339898359764	-0.456574510544402	0.828643391556006	0.118155066735973	0.835540444532786	-0.755090043464384
1.421	0.1521188321437	0.9070614942576	-1.84829674147804	-0.437835658912508	0.142321449574911	-0.456335345490154	0.82981718294115	0.118015261451813	0.837951907212396	-0.755192926221959
1.422	0.151997305706124	0.907843293664192	-1.8480542356499	-0.438981323843851	0.14230306212316	-0.456097472432612	0.830989295171752	0.117876057699925	0.840365323776866	-0.755294385192884
1.423	0.151875026332192	0.908625280088671	-1.84780696134583	-0.440130086405883	0.142284742461153	-0.455860888187114	0.832159722284246	0.117737456944044	0.842780660839436	-0.755394419317546
1.424	0.15175199999618	0.909407444176071	-1.84755492650839	-0.441281943750555	0.142266497130809	-0.455625589315039	0.833328458377276	0.117599460383676	0.845197885256107	-0.755493027769013
1.425	0.151628232759275	0.910189776128954	-1.84729813837654	-0.442436893169201	0.142248332706289	-0.455391571991123	0.834495497487844	0.117462068951323	0.847616964148082	-0.755590209853848
1.426	0.151503730714885	0.910972265797014	-1.84703660344039	-0.44359493193915	0.142230255806511	-0.455158831913783	0.835660833592247	0.117325283234889	0.850037864816056	-0.75568596496385
1.427	0.151378500060679	0.91175490272624	-1.84677032749519	-0.444756057160149	0.142212273059218	-0.454927364448549	0.836824460781556	0.117189103522838	0.852460554481587	-0.755780292658021
1.428	0.151252547235386	0.912537676243265	-1.84649931568227	-0.445920265713514	0.142194390996788	-0.454697164842806	0.837986373421051	0.117053529955795	0.854885000154486	-0.755873192699812
1.429	0.151125879038737	0.913320575548873	-1.84622357241082	-0.447087554366771	0.142176615983083	-0.454468228249943	0.839146566155076	0.116918562597628	0.857311168790228	-0.755964664908725
1.43	0.150998502610903	0.914103589768645	-1.84594310124214	-0.448257919874058	0.142158954249813	-0.454240549661944	0.840305033881553	0.116784201364886	0.859739027467207	-0.756054709032283
1.431	0.150870425259804	0.914886707955195	-1.84565790481211	-0.449431358978948	0.142141412034806	-0.454014123911504	0.841461771826453	0.116650445936111	0.862168543299604	-0.75614332484088
1.432	0.150741654316672	0.915669919052508	-1.84536798477431	-0.450607868402281	0.142123995680608	-0.453788945741854	0.84261677564787	0.116517295731069	0.864599683206661	-0.756230512292535
1.433	0.150612197118896	0.916453211876894	-1.84507334180162	-0.451787444937176	0.142106711563434	-0.453565009903663	0.843770041447627	0.116384749915257	0.867032413822231	-0.756316271537866
1.434	0.150482061045384	0.917236575196942	-1.84477397572924	-0.452970085608108	0.142089565915378	-0.453342311206476	0.844921565680356	0.116252807380563	0.869466701572714	-0.756400602752365
1.435	0.150351253592057	0.918019997892031	-1.84446988579839	-0.454155787764752	0.142072564676774	-0.453120844516702	0.846071345066107	0.116121466713328	0.871902512803095	-0.756483505951523
1.436	0.150219782498206	0.918803469045741	-1.84416107082887	-0.455344549113004	0.142055713470614	-0.45290060475907	0.847219376585243	0.115990726164299	0.874339813823592	-0.756564980940075
1.437	0.15008765578741	0.919586977904195	-1.84384752925355	-0.45653636776698	0.142039017696296	-0.452681586937492	0.848365657485045	0.115860583607976	0.876778570762975	-0.756645027419961
1.438	0.149954881637213	0.920370513792883	-1.84352925911539	-0.457731242270482	0.142022482609332	-0.452463786225489	0.849510185224613	0.115731036486277	0.87921874935647	-0.756723645160005
1.439	0.149821468184054	0.921154066071227	-1.84320625803567	-0.458929171468143	0.142006113296179	-0.452247198065953	0.850652957414419	0.115602081735787	0.881660314952678	-0.756800834102324
1.44	0.149687423410448	0.921937624100131	-1.84287852310081	-0.460130154312492	0.141989914576135	-0.452031818102495	0.851793971786682	0.115473715716894	0.884103232725279	-0.756876594416274
1.441	0.149552755189187	0.922721177233665	-1.84254605075656	-0.461334189756657	0.141973890906449	-0.451817642045795	0.85293322612249	0.115345934197787	0.886547467826688	-0.756950926606787
1.442	0.149417471439425	0.92350471485843	-1.84220883678521	-0.462541276694379	0.141958046363403	-0.451604665636761	0.854070718114299	0.115218732429183	0.888992985355914	-0.757023831624965
1.443	0.149281580265191	0.924288226461392	-1.84186687637354	-0.463751413894666	0.14194238466571	-0.451392884609272	0.855206445259697	0.115092105266983	0.891439750246883	-0.757095310866718
1.444	0.149145089959115	0.925071701709506	-1.84152016423514	-0.46496460001249	0.14192690913106	-0.451182294620892	0.856340404851606	0.114966047230773	0.893887727297064	-0.757165366108145
1.445	0.149008008895329	0.925855130487883	-1.84116869464432	-0.466180833734255	0.141911622600321	-0.450972891239319	0.857472594056663	0.114840552475528	0.896336881343786	-0.757233999457365
1.446	0.148870345512472	0.926638502878549	-1.84081246137104	-0.467400113947828	0.141896527503529	-0.450764669976581	0.85860301002499	0.114715614752125	0.898787177397407	-0.757301213331891
1.447	0.148732108446514	0.927421809134932	-1.84045145768553	-0.468622439787504	0.141881626067016	-0.450557626281442	0.859731649934238	0.114591227375465	0.901238580674749	-0.757367010468867
1.448	0.148593306637339	0.928205039667544	-1.84008567643468	-0.469847810547881	0.141866920414958	-0.450351755481735	0.860858510961965	0.114467383196393	0.903691056538902	-0.757431393917281
1.449	0.148453949299892	0.928988185026613	-1.83971511007525	-0.471076225564801	0.141852412463783	-0.450147052764088	0.861983590268005	0.11434407461588	0.906144570394793	-0.757494366911764
1.45	0.148314045773598	0.929771235870542	-1.83933975071183	-0.472307684155598	0.141838103825663	-0.449943513153258	0.863106885011707	0.114221293633331	0.908599087697437	-0.757555932641314
1.451	0.148173605357572	0.930554182865661	-1.8389595901917	-0.473542185601896	0.14182399589269	-0.449741131383603	0.864228392375058	0.114099031861569	0.911054574051394	-0.757616094018549
1.452	0.148032637290997	0.93133701657985	-1.83857462013455	-0.474779729091119	0.141810089991946	-0.449539901743227	0.865348109554963	0.113977280526846	0.913510995173336	-0.757674853527047
1.453	0.147891150833812	0.932119727526805	-1.83818483182002	-0.476020313700535	0.141796387443418	-0.449339818041779	0.866466033757287	0.113856030526976	0.915968316696709	-0.757732213182131
1.454	0.147749155263757	0.932902306250105	-1.83779021608432	-0.477263938545977	0.14178288951044	-0.449140873674367	0.867582162278559	0.113735272529942	0.918426504039771	-0.757788174568829
1.455	0.147606659788885	0.933684743302112	-1.83739076342971	-0.478510602964742	0.141769597344039	-0.448943061691288	0.868696492647448	0.113614997061234	0.920885522437149	-0.757842738870415
1.456	0.147463673469195	0.934467029242207	-1.83698646427246	-0.479760306594912	0.14175651205686	-0.44874637485144	0.869809022703913	0.113495194580572	0.923345337070854	-0.757895906892275
1.457	0.14732020514815	0.935249154669211	-1.83657730905148	-0.4810130493966	0.141743634910901	-0.448550805610811	0.870919750559325	0.113375855575105	0.92580591316552	-0.757947679137999
1.458	0.147176263371555	0.936031110146763	-1.8361632881742	-0.482268831624741	0.141730967382018	-0.448356346029346	0.872028674515234	0.113256970657844	0.928267215905152	-0.75799805587738
1.459	0.147031856304682	0.936812886111523	-1.83574439199327	-0.483527653764229	0.141718511047755	-0.448162987673406	0.873135793061456	0.113138530646211	0.930729210241874	-0.758047037157575
1.46	0.146886991670256	0.937594472940775	-1.83532061089143	-0.484789516494459	0.141706267475162	-0.447970721598728	0.874241104951101	0.1130205265924	0.93319186081036	-0.758094622844919
1.461	0.14674167675764	0.938375861072864	-1.8348919354498	-0.486054420631728	0.141694238144794	-0.447779538433921	0.875344609234781	0.112902949724585	0.935655131998078	-0.758140812740926
1.462	0.146595918529285	0.939157041025618	-1.83445835658913	-0.487322367023154	0.141682424363998	-0.447589428461843	0.876446305210241	0.112785791389564	0.938118988021634	-0.758185606705689
1.463	0.146449723707064	0.939938003400734	-1.8340198655774	-0.488593356499901	0.141670827187768	-0.447400381626619	0.877546192391565	0.112669043108195	0.940583392831437	-0.758229004689552
1.464	0.146303098745994	0.94071873891627	-1.83357645398822	-0.48986738994119	0.141659447354115	-0.447212387576937	0.878644270551752	0.112552696654912	0.94304830991635	-0.75827100664592
1.465	0.146156049803909	0.941499238376749	-1.83312811374257	-0.49114446841556	0.141648285239853	-0.447025435806604	0.879740539726105	0.112436744049382	0.945513702314673	-0.758311612445418
1.466	0.146008582798397	0.942279492620549	-1.83267483719325	-0.492424593337155	0.141637340902622	-0.446839515793317	0.880835000119081	0.112321177531426	0.947979532831314	-0.758350821878892
1.467	0.145860703514629	0.943059492504685	-1.83221661709045	-0.493707766568749	0.141626614210188	-0.446654617038133	0.88192765201291	0.112205989642589	0.950445764126418	-0.758388634694953
1.468	0.145712417705553	0.943839228888586	-1.83175344642402	-0.49499399047027	0.141616104910843	-0.446470728975234	0.883018495715254	0.112091173307324	0.952912358625557	-0.758425050625095
1.469	0.145563731153032	0.944618692587156	-1.83128531836808	-0.496283267929986	0.141605812624073	-0.446287840882964	0.8841075315045	0.111976721728102	0.955379278464573	-0.758460069383882
1.47	0.145414649713277	0.945397874300561	-1.83081222640217	-0.497575602359217	0.14159573692104	-0.446105941946962	0.885194759632023	0.111862628239213	0.957846485490263	-0.758493690595097
1.471	0.145265179331407	0.946176764603767	-1.83033416440062	-0.498870997662527	0.141585877501811	-0.445925021361756	0.886280180452997	0.111748886298029	0.960313941246961	-0.758525913650751
1.472	0.145115325976405	0.946955354076973	-1.82985112660341	-0.500169458194145	0.141576234348181	-0.445745068295607	0.887363794582017	0.111635489446352	0.962781606985508	-0.758556737601588
1.473	0.144965095576447	0.947733633504463	-1.8293631076427	-0.501470988650335	0.141566807811303	-0.445566071731423	0.888445602919575	0.111522431154387	0.965249443686458	-0.758586161111849
1.474	0.144814494084051	0.94851159398268	-1.82887010267746	-0.502775593971953	0.14155759860552	-0.445388020306428	0.889525606590897	0.111409704734886	0.967717412075018	-0.758614182467128
1.475	0.144663527654326	0.949289226912138	-1.82837210742812	-0.504083279312297	0.141548607750034	-0.445210902263055	0.890603806926204	0.111297303401107	0.970185472678025	-0.75864079964221
1.476	0.144512202720386	0.950066523989015	-1.82786911805604	-0.505394049987559	0.141539836565686	-0.445034705479438	0.891680205464035	0.111185220362806	0.972653585902378	-0.758666010377169
1.477	0.144360525801445	0.950843477203901	-1.82736113104811	-0.506707911430216	0.141531286720747	-0.444859417447818	0.892754803911898	0.111073448889119	0.975121712035296	-0.758689812227256
1.478	0.144208503228314	0.95162007875165	-1.82684814317737	-0.508024869225631	0.141522960256719	-0.444685025175132	0.893827604090864	0.110961982327711	0.977589811109598	-0.758712202597812
1.479	0.144056141056909	0.952396320883974	-1.82633015155873	-0.509344929249878	0.141514859598541	-0.444511515098673	0.894898607931691	0.110850814097268	0.980057842733724	-0.758733178745228
1.48	0.143903445174224	0.953172195832374	-1.82580715377788	-0.510668097840547	0.141506987555963	-0.44433887314854	0.89596781754866	0.11073993774143	0.982525766063921	-0.758752737747379
1.481	0.14375042145856	0.953947695834255	-1.82527914799598	-0.511994381842343	0.141499347288303	-0.44416708493809	0.897035235334183	0.110629347113332	0.984993539890202	-0.758770876484042
1.482	0.143597075890478	0.954722813217649	-1.82474613298939	-0.513323788514265	0.141491942265427	-0.443996135830559	0.898100864011823	0.11051903654538	0.98746112267304	-0.758787591632479
1.483	0.143443414536579	0.955497540486299	-1.82420810811729	-0.514656325442166	0.141484776274147	-0.443826010810672	0.899164706652489	0.110409000799769	0.989928472516592	-0.758802879685947
1.484	0.143289443398363	0.956271870348748	-1.82366507321836	-0.515992000449517	0.141477853446909	-0.443656694386578	0.900226766670549	0.110299234895984	0.992395547184413	-0.758816737016656
1.485	0.143135168251406	0.957045795703834	-1.82311702851362	-0.517330821483563	0.141471178243731	-0.443488170631445	0.901287047788015	0.110189734063874	0.994862304157255	-0.758829159893582
1.486	0.142980594588952	0.95781930959931	-1.82256397457091	-0.518672796637291	0.14146475537944	-0.443320423322246	0.902345553979723	0.110080493907885	0.997328700626685	-0.758840144412059
1.487	0.142825727677804	0.958592405164208	-1.82200591231507	-0.520017934262962	0.141458589772125	-0.443153436112257	0.903402289447412	0.10997151064281	0.999794693482312	-0.75884968651096
1.488	0.142670572657408	0.959365075568259	-1.82144284306634	-0.521366242981977	0.141452686503347	-0.442987192593202	0.90445725862096	0.109862781126002	1.00226023938559	-0.758857782112366
1.489	0.142515134559087	0.960137314035001	-1.82087476853729	-0.522717731758684	0.141447050740866	-0.44282167624272	0.90551046613235	0.109754302652036	1.00472529482313	-0.758864427194563
1.49	0.142359418198067	0.960909113861509	-1.82030169075156	-0.524072410180629	0.14144168772442	-0.442656870459595	0.906561916743987	0.109646072750219	1.00718981611039	-0.758869617778117
1.491	0.142203428020655	0.961680468415595	-1.81972361201534	-0.525430288641125	0.141436602864793	-0.442492758667999	0.907611615298299	0.109538089105208	1.0096537594739	-0.758873349919829
1.492	0.1420471680056	0.962451371132198	-1.81914053499868	-0.526791378274479	0.141431801805407	-0.442329324334025	0.908659566751431	0.109430349544815	1.01211708119848	-0.758875619721894
1.493	0.141890641666108	0.963221815527581	-1.81855246280256	-0.528155690860561	0.141427290370065	-0.442166550976133	0.909705776259621	0.109322852052184	1.01457973767494	-0.758876423337725
1.494	0.141733852197634	0.963991795212753	-1.8179593989844	-0.529523238748961	0.141423074503486	-0.442004422228223	0.910750249292169	0.109215594845046	1.01704168533385	-0.758875756933518
1.495	0.141576802738835	0.964761303867073	-1.81736134759133	-0.53089403473087	0.141419160287891	-0.441842921872246	0.91179299175264	0.1091085764937	1.01950288061521	-0.758873616628421
1.496	0.141419496528807	0.965530335207938	-1.81675831315022	-0.532268091935374	0.141415554039852	-0.441682033890515	0.912834009987457	0.109001795950681	1.02196328003897	-0.758869998554661
1.497	0.141261936832387	0.966298883027236	-1.8161503006015	-0.53364542375013	0.141412262460483	-0.441521742543601	0.913873310619044	0.108895252506569	1.0244228402769	-0.758864899035013
1.498	0.141104126773956	0.967066941275363	-1.81553731528433	-0.535026043693378	0.141409292752512	-0.4413620323254	0.914910900391862	0.108788945796551	1.02688151809005	-0.758858314695756
1.499	0.140946069254597	0.967834504115332	-1.81491936302273	-0.536409965327113	0.141406652633154	-0.441202887845368	0.915946786221479	0.108682875874043	1.02933927021705	-0.758850242460434
1.5	0.140787767005623	0.968601565907942	-1.81429645021809	-0.537797202286807	0.141404350263385	-0.441044293783038	0.916980975335404	0.108577043270859	1.03179605343383	-0.758840679507106
1.501	0.14062922272293	0.96936812119373	-1.81366858386513	-0.53918776835814	0.14140239416049	-0.440886234869523	0.918013475295417	0.108471448993045	1.03425182473555	-0.758829623295567
1.502	0.140470439154971	0.970134164714481	-1.81303577151579	-0.540581677551659	0.141400793165805	-0.440728695855092	0.919044293891256	0.10836609448136	1.03670654134178	-0.758817071769248
1.503	0.140311419062279	0.970899691403026	-1.81239802122445	-0.541978944137113	0.141399556484683	-0.440571661537653	0.920073439047815	0.108260981577698	1.03916016041709	-0.758803023583585
1.504	0.140152165141481	0.97166469631774	-1.81175534144697	-0.543379582607488	0.141398693737279	-0.440415116865547	0.921100918816896	0.108156112494872	1.04161263876313	-0.758787478078603
1.505	0.13999268007674	0.972429174563929	-1.81110774091696	-0.544783607643356	0.141398214973627	-0.440259046974807	0.922126741374732	0.108051489795563	1.04406393272593	-0.758770435084898
1.506	0.13983296667304	0.973193121202083	-1.81045522861142	-0.546191034096702	0.141398130691924	-0.440103437078872	0.923150915015157	0.10794711638748	1.04651399829706	-0.75875189480776
1.507	0.139673027890944	0.973956531195053	-1.80979781380128	-0.547601876958281	0.141398451910917	-0.439948272371977	0.924173448236774	0.107842995512108	1.04896279125847	-0.75873185777998
1.508	0.139512866812467	0.974719399541035	-1.80913550603407	-0.549016151352813	0.141399190253056	-0.439793538057353	0.925194349867933	0.107739130736414	1.05141026720001	-0.758710324839413
1.509	0.139352486644858	0.975481721597912	-1.80846831496107	-0.550433872520061	0.141400357915581	-0.439639219402228	0.926213629100946	0.107635525938009	1.0538563814109	-0.758687297161429
1.51	0.139191890654592	0.976243493333147	-1.80779625014157	-0.551855055724287	0.141401967495003	-0.439485301757195	0.927231295456166	0.107532185244032	1.05630108888693	-0.758662776249282
1.511	0.13903108198884	0.977004711264386	-1.80711932104387	-0.553279716227418	0.141404031837254	-0.439331770555143	0.928247358776676	0.107429112984871	1.05874434453837	-0.758636763806979
1.512	0.138870063562076	0.97776537218684	-1.80643753720535	-0.554707869410922	0.141406564060493	-0.439178611360217	0.929261829301613	0.107326313701204	1.06118610334166	-0.758609261647648
1.513	0.138708838054293	0.97852547291672	-1.80575090836258	-0.556139530942197	0.141409577642266	-0.439025810002822	0.930274717745196	0.107223792126278	1.06362632027186	-0.758580271724874
1.514	0.138547407918814	0.979285010172139	-1.8050594445353	-0.557574716896849	0.141413086397903	-0.438873352680542	0.93128603528135	0.107121553118807	1.06606495017256	-0.758549796210741
1.515	0.138385775405494	0.980043980610707	-1.80436315605537	-0.559013443806937	0.1414171043356	-0.438721225975619	0.932295793444675	0.107019601601782	1.06850194776336	-0.75851783762577
1.516	0.138223942622701	0.980802380927167	-1.80366205347517	-0.560455728597965	0.141421645495659	-0.438569416857941	0.933304004031235	0.106917942527362	1.07093726782738	-0.758484398949624
1.517	0.138061911562405	0.981560207853055	-1.8029561474457	-0.561901588413415	0.14142672384727	-0.438417912682301	0.934310679028021	0.106816580830839	1.07337086545732	-0.758449483574229
1.518	0.137899684064252	0.982317458044143	-1.80224544863282	-0.563351040404683	0.141432353205412	-0.438266701163967	0.935315830535551	0.106715521388782	1.0758026961597	-0.758413095213511
1.519	0.13773726181692	0.983074127977129	-1.80152996759879	-0.564804101628957	0.14143854709255	-0.43811577034959	0.936319470713282	0.106614769030943	1.07823271577468	-0.758375237894721
1.52	0.137574646444255	0.983830213836365	-1.80080971470165	-0.566260789120839	0.141445318548702	-0.437965108631323	0.937321611804105	0.106514328573287	1.08066088044797	-0.75833591596114
1.521	0.137411839580121	0.984585711321844	-1.80008470011732	-0.567721119979569	0.141452680012862	-0.437814704815467	0.938322266219036	0.106414204845766	1.08308714681908	-0.758295134114567
1.522	0.137248842869874	0.98534061551661	-1.79935493390713	-0.569185111269464	0.141460643334692	-0.437664548147351	0.939321446664359	0.106314402719786	1.08551147230395	-0.758252897548436
1.523	0.137085657946254	0.986094920931978	-1.79862042604333	-0.57065277985217	0.141469219840113	-0.437514628233295	0.940319166269705	0.106214927110757	1.08793381533639	-0.758209212023726
1.524	0.136922286390735	0.986848621592978	-1.79788118642605	-0.572124142447694	0.141478420401359	-0.437364934969567	0.941315438605491	0.106115782997264	1.09035413544758	-0.758164083852777
1.525	0.136758729662435	0.987601711032064	-1.79713722488152	-0.573599215855907	0.141488255480573	-0.437215458532356	0.942310277590242	0.106016975510454	1.0927723931197	-0.758117519904351
1.526	0.136594989086323	0.988354182285243	-1.79638855108785	-0.575078017016343	0.141498735141843	-0.43706618931891	0.943303697431289	0.105918510040162	1.09518854961269	-0.758069527589401
1.527	0.136431065976996	0.989106027989789	-1.79563517448638	-0.576560562858428	0.141509869069574	-0.436917117860161	0.94429571263981	0.105820392287891	1.09760256695653	-0.758020114783605
1.528	0.136266961772158	0.989857240530902	-1.79487710425894	-0.578046870128949	0.141521666591282	-0.436768234870276	0.945286338043807	0.105722628292357	1.10001440800991	-0.75796928970601
1.529	0.136102678012132	0.990607812147491	-1.79411434933294	-0.579536955284081	0.141534136664209	-0.436619531386801	0.946275588761578	0.105625224500597	1.10242403635004	-0.757917060775832
1.53	0.135938216186994	0.9913577350076	-1.79334691833297	-0.581030834402898	0.141547287824073	-0.436470998815638	0.947263480127311	0.105528187826112	1.1048314159565	-0.757863436570172
1.531	0.135773577605488	0.992107001265882	-1.79257481948725	-0.582528523115184	0.141561128224853	-0.436322628899972	0.948250027638785	0.105431525599023	1.10723651103198	-0.757808425905898
1.532	0.135608763363159	0.992855603036811	-1.79179806060272	-0.584030036603391	0.14157566579908	-0.43617441372742	0.949235247002518	0.105335245479373	1.10963928619698	-0.757752037881957
1.533	0.135443774385106	0.993603532346218	-1.79101664915677	-0.58553538967872	0.141590908318795	-0.436026345779459	0.950219154148815	0.105239355407173	1.11203970672394	-0.757694281834708
1.534	0.135278611513298	0.994350781139224	-1.79023059241087	-0.587044596822323	0.141606863302713	-0.435878417969877	0.95120176512005	0.10514386356656	1.11443773847469	-0.757635167316557
1.535	0.135113275542978	0.995097341269627	-1.78943989744452	-0.588557672150908	0.14162353795655	-0.435730623594566	0.952183095957308	0.105048778366646	1.11683334768318	-0.757574704109964
1.536	0.134947767127436	0.995843204481301	-1.78864457107731	-0.590074629386969	0.141640939200996	-0.43558295619372	0.953163162706913	0.104954108403787	1.11922650085362	-0.757512902212639
1.537	0.134782086658079	0.996588362473949	-1.78784461974886	-0.591595481845657	0.141659073724858	-0.435435409488263	0.954141981548563	0.104859862330922	1.12161716485261	-0.7574497718288
1.538	0.134616234268292	0.997332807001764	-1.78704004948611	-0.593120242423901	0.141677948052025	-0.435287977442743	0.955119568921654	0.104766048722044	1.12400530701132	-0.757385323409992
1.539	0.134450209964949	0.998076529920061	-1.78623086594805	-0.594648923622861	0.141697568608557	-0.435140654300864	0.956095941482003	0.104672676045141	1.12639089502449	-0.757319567711843
1.54	0.134284013796713	0.998819523214617	-1.78541707442843	-0.596181537561763	0.141717941745092	-0.434993434554518	0.957071115898031	0.104579752691992	1.1287738967674	-0.757252515812884
1.541	0.134117645944022	0.999561779043474	-1.78459867983685	-0.59771809595072	0.141739073675434	-0.434846312919641	0.958045108668364	0.10448728700815	1.13115428029287	-0.757184179066559
1.542	0.133951106651219	1.00030328976708	-1.78377568673802	-0.59925861008487	0.141760970351113	-0.434699284311965	0.959017936099453	0.104395287316183	1.13353201401507	-0.757114569035583
1.543	0.133784396029891	1.00104404795745	-1.78294809939689	-0.600803090856253	0.141783637377692	-0.434552343799798	0.959989614441978	0.104303761903206	1.13590706688801	-0.757043697451706
1.544	0.133617513872494	1.0017840463908	-1.7821159217469	-0.602351548702002	0.141807080045566	-0.434405486523279	0.960960160049181	0.104212718928038	1.13827940842983	-0.756971576154269
1.545	0.133450459621191	1.0025232780383	-1.78127915733218	-0.603903993529489	0.14183130338947	-0.43425870765857	0.961929589415428	0.104122166261206	1.14064900863607	-0.756898217061418
1.546	0.133283232467168	1.00326173607008	-1.78043780938206	-0.605460434795629	0.141856312151943	-0.43411200253702	0.962897919139992	0.104032111332038	1.14301583795336	-0.756823632272653
1.547	0.133115831439242	1.0039994138537	-1.77959188100794	-0.607020881737953	0.141882110704408	-0.433965366762918	0.963865165923892	0.103942561033166	1.14537986734839	-0.756747834161365
1.548	0.132948255417728	1.00473630493857	-1.77874137528239	-0.608585343485638	0.141908703051395	-0.433818796152636	0.964831346554088	0.103853521731574	1.14774106838611	-0.756670835346619
1.549	0.132780503099765	1.00547240303485	-1.77788629513652	-0.610153828989438	0.141936092879863	-0.4336722866344	0.965796477848401	0.103764999388017	1.15009941327492	-0.756592648628236
1.55	0.132612572949488	1.00620770194614	-1.77702664325158	-0.611726346975282	0.141964283563568	-0.433525834229881	0.966760576694018	0.103676999663326	1.15245487483721	-0.7565132868679
1.551	0.132444463130044	1.00694219544155	-1.77616242200157	-0.613302905910724	0.141993278157194	-0.433379435033914	0.967723660191416	0.103589527888869	1.15480742643323	-0.756432762886914
1.552	0.132276171450385	1.00767587713725	-1.77529363342958	-0.614883513939904	0.142023079439965	-0.433233085160906	0.968685745734065	0.103502588942088	1.15715704195861	-0.756351089546091
1.553	0.13210769539459	1.00840874045556	-1.77442027929554	-0.616468178939136	0.142053690001796	-0.433086780746754	0.969646850959821	0.103416187183274	1.15950369585093	-0.756268279844892
1.554	0.131939032214653	1.00914077866791	-1.7735423611154	-0.618056908649973	0.142085112323411	-0.43294051799886	0.970606993668966	0.103330326464192	1.16184736295632	-0.756184346859666
1.555	0.131770179023314	1.00987198494351	-1.77265988013303	-0.619649710743647	0.142117348772382	-0.432794293181829	0.971566191809634	0.103245010109705	1.16418801835648	-0.756099303663599
1.556	0.13160113285059	1.01060235231649	-1.7717728373534	-0.621246592893489	0.142150401551702	-0.432648102587918	0.972524463519333	0.103160240948611	1.16652563734151	-0.756013163330904
1.557	0.131431890612466	1.01133187365446	-1.77088123362972	-0.622847562888851	0.142184272756894	-0.432501942545242	0.973481827147799	0.103076021486841	1.1688601955494	-0.755925938968814
1.558	0.131262449007102	1.01206054172441	-1.76998506965647	-0.624452628661221	0.142218964533705	-0.432355809325095	0.974438301253479	0.102992354073817	1.17119166907245	-0.755837643788153
1.559	0.131092804502961	1.01278834923675	-1.76908434590843	-0.626061798186641	0.142254479197582	-0.432209698961766	0.975393904579594	0.102909240939854	1.17352003431001	-0.755748291187893
1.56	0.130922953506149	1.01351528881511	-1.76817906259722	-0.627675079390171	0.142290819256026	-0.432063607149271	0.976348655960107	0.102826684188359	1.17584526770374	-0.755657894733029
1.561	0.130752892541802	1.01424135298552	-1.76726921965556	-0.629292480124202	0.142327987357385	-0.43191752921572	0.977302574163169	0.102744685805806	1.17816734561905	-0.755566468053332
1.562	0.130582618290166	1.01496653420799	-1.76635481680894	-0.630914008070877	0.142365986248498	-0.431771460123423	0.978255677769609	0.102663247699491	1.18048624434953	-0.755474024793935
1.563	0.130412127491089	1.01569082491884	-1.765435853643	-0.632539670477604	0.142404818805349	-0.431625394508104	0.979207985151193	0.102582371772494	1.18280194012353	-0.755380578669468
1.564	0.130241416772915	1.01641421756466	-1.76451232956609	-0.634169473918495	0.142444488103702	-0.431479326756953	0.980159514511997	0.102502059962195	1.18511440906479	-0.755286143590741
1.565	0.130070482528953	1.01713670469782	-1.76358424375739	-0.635803424248205	0.142484997471472	-0.431333251147632	0.981110283910997	0.102422314163079	1.18742362705788	-0.755190733749322
1.566	0.12989932099148	1.01785827917889	-1.76265159516047	-0.637441526701426	0.142526350526219	-0.431187162051118	0.98206031126585	0.102343136071533	1.18972956960249	-0.755094363600966
1.567	0.129727928401277	1.01857893438422	-1.76171438252927	-0.639083786058986	0.142568551202338	-0.431041054082311	0.983009614392442	0.102264527031946	1.19203221184079	-0.75499704782499
1.568	0.129556301012831	1.01929866434443	-1.76077260447294	-0.640730206860205	0.142611603724839	-0.430894922120455	0.983958211054634	0.102186487933234	1.19433152870849	-0.754898801287144
1.569	0.129384434935197	1.02001746380564	-1.75982625943801	-0.64238079356209	0.1426555125251	-0.430748761276579	0.984906118923347	0.102109019197348	1.19662749500392	-0.754799638969798
1.57	0.129212325974579	1.0207353282043	-1.75887534574426	-0.644035550516041	0.142700282177248	-0.430602566881587	0.985853355417831	0.102032120838988	1.1989200853042	-0.754699575910781
1.571	0.129039969536261	1.0214522535964	-1.75791986168613	-0.645694481847089	0.142745917393445	-0.430456334499061	0.986799937575584	0.101955792483187	1.20120927385707	-0.754598627191793
1.572	0.128867360625061	1.02216823657089	-1.75695980552055	-0.647357591368577	0.142792423012427	-0.430310059928016	0.987745882058102	0.101880033280397	1.20349503464701	-0.754496807898417
1.573	0.128694493934048	1.02288327412685	-1.75599517540257	-0.649024882510734	0.14283980398572	-0.430163739146536	0.988691205218272	0.101804841824859	1.20577734158442	-0.75439413304224
1.574	0.128521363922627	1.02359736356389	-1.75502596941006	-0.650696358287132	0.142888065424417	-0.430017368233617	0.989635923157736	0.101730216187597	1.20805616858336	-0.754290617588561
1.575	0.128347964816992	1.02431050246599	-1.75405218553485	-0.652372021374476	0.142937212689725	-0.42987094333064	0.990580051764771	0.101656154007381	1.21033148946603	-0.754186276533611
1.576	0.128174290523419	1.02502268877286	-1.75307382160399	-0.65405187420986	0.142987251471301	-0.429724460653045	0.991523606750363	0.10158265253016	1.2126032778076	-0.754081124856752
1.577	0.1280003345454	1.02573392084301	-1.75209087523049	-0.655735918976142	0.143038187749865	-0.429577916524169	0.992466603701374	0.101509708591294	1.21487150691964	-0.753975177454089
1.578	0.127826090002165	1.02644419742844	-1.7511033437774	-0.657424157577247	0.143090027616981	-0.429431307357967	0.993409058107497	0.101437318599705	1.21713615002808	-0.753868449168512
1.579	0.127651549700651	1.02715351760634	-1.75011122439336	-0.659116591761474	0.143142777097129	-0.429284629628686	0.994350985332426	0.101365478524579	1.219397180397	-0.75376095485932
1.58	0.127476706209229	1.02786188072221	-1.74911451411069	-0.660813223366446	0.14319644205977	-0.429137879892841	0.995292400570778	0.101294183860125	1.22165457121374	-0.753652709469602
1.581	0.127301551953478	1.0285692863376	-1.74811320982991	-0.662514054514443	0.143251028202637	-0.428991054788069	0.996233318837648	0.101223429614425	1.22390829536432	-0.753543728001282
1.582	0.127126079283058	1.02927573418693	-1.7471073082795	-0.664219087584524	0.143306541109639	-0.428844151044415	0.997173755011555	0.101153210331145	1.2261583253405	-0.7534340254116
1.583	0.126950280426162	1.02998122415186	-1.74609680610563	-0.665928325040458	0.1433629863779	-0.428697165533004	0.998113723900389	0.101083520081165	1.22840463337817	-0.753323616597783
1.584	0.126774147391982	1.03068575629438	-1.74508169993723	-0.667641769345578	0.143420369728986	-0.428550095176905	0.999053240272124	0.101014352446135	1.23064719166383	-0.753212516430674
1.585	0.126597671984156	1.03138933093157	-1.744061986307	-0.669359422905861	0.143478697062858	-0.428402936773561	0.999992318868151	0.100945700548646	1.23288597240929	-0.753100739681745
1.586	0.126420845948419	1.03209194863268	-1.7430376615329	-0.671081287925113	0.143537974512792	-0.428255686933821	1.00093097446274	0.100877557115801	1.23512094781594	-0.752988300909856
1.587	0.126243661085731	1.03279361020721	-1.7420087216581	-0.672807366326687	0.143598208452881	-0.428108342113647	1.00186922190937	0.10080991456244	1.23735209006435	-0.752875214483549
1.588	0.126066109238424	1.03349431677204	-1.74097516243499	-0.674537659829167	0.143659405419849	-0.427960898654642	1.00280707604572	0.100742765010411	1.23957937138572	-0.752761494698346
1.589	0.125888182237235	1.03419406975187	-1.73993697932117	-0.676272170092177	0.143721572078739	-0.427813352809767	1.00374455148111	0.100676100196001	1.24180276410066	-0.752647155767563
1.59	0.125709871866132	1.03489287080874	-1.73889416750735	-0.678010898858066	0.143784715306934	-0.427665700756341	1.00468166241689	0.100609911426628	1.24402224046223	-0.752532211660321
1.591	0.125531169822571	1.0355907218382	-1.73784672198743	-0.679753848041543	0.143848842303311	-0.427517938607921	1.00561842257757	0.100544189603742	1.24623777233983	-0.752416676013857
1.592	0.125352067713874	1.03628762504383	-1.73679463761137	-0.681501019715824	0.143913960576325	-0.427370062419355	1.0065548451974	0.100478925142573	1.24844933095021	-0.752300562220507
1.593	0.12517255714915	1.03698358305793	-1.73573790909768	-0.683252415964197	0.143980077841963	-0.427222068274751	1.00749094303343	0.100414107836617	1.25065688675549	-0.752183883513135
1.594	0.124992629855458	1.03767859907435	-1.73467653106924	-0.685008038720325	0.144047202001077	-0.427073952503366	1.00842672844061	0.100349726819295	1.25286040949278	-0.752066652924907
1.595	0.124812277716465	1.03837267690479	-1.73361049806285	-0.686767889740956	0.144115341197999	-0.426925711853166	1.00936221345076	0.100285770631567	1.25505986826554	-0.751948883268145
1.596	0.124631492708921	1.0390658209257	-1.73253980441964	-0.688531970631993	0.144184503806425	-0.426777343525098	1.01029740977545	0.100222227328104	1.25725523163256	-0.751830587245564
1.597	0.124450266745716	1.03975803601988	-1.73146444411627	-0.69030028282969	0.144254698301798	-0.426628845158856	1.01123232875985	0.100159084610122	1.25944646762186	-0.751711777558551
1.598	0.124268591564616	1.04044932759831	-1.73038441062558	-0.692072827593305	0.144325933176659	-0.426480214843175	1.01216698134806	0.100096329973675	1.26163354369067	-0.751592466903484
1.599	0.12408645882772	1.04113970168852	-1.72929969689645	-0.693849606037939	0.144398216987302	-0.426331451164036	1.01310137807724	0.100033950751138	1.26381642683925	-0.751472667889674
1.6	0.123903860318752	1.04182916500846	-1.72821029549092	-0.695630619152515	0.144471558403817	-0.42618255329109	1.01403552905431	0.099971934071661	1.26599508395812	-0.7513523929492
1.601	0.123720788011373	1.04251772495137	-1.72711619874335	-0.697415867824346	0.144545966151849	-0.426033521083777	1.01496944386995	0.09991026693643	1.26816948205894	-0.751231654364016
1.602	0.123537233979494	1.04320538951696	-1.72601739880927	-0.699205352942177	0.144621448888338	-0.425884355166706	1.01590313150937	0.0998489363773383	1.27033958811685	-0.751110464412905
1.603	0.123353190269471	1.04389216724852	-1.72491388764903	-0.700999075538232	0.144698015126478	-0.425735056923882	1.01683660035221	0.0997879295649606	1.2725053687662	-0.7509888354577
1.604	0.12316864887524	1.04457806714975	-1.72380565700862	-0.70279703686513	0.14477567326542	-0.425585628440826	1.01776985823387	0.0997272338821771	1.2746667901852	-0.750866779910565
1.605	0.122983601843354	1.04526309860254	-1.72269269836285	-0.704599238378846	0.144854431661395	-0.425436072461728	1.01870291250052	0.0996668369496027	1.2768238182414	-0.750744310140472
1.606	0.12279804141409	1.04594727136743	-1.72157500290823	-0.706405681679175	0.144934298680324	-0.425286392324601	1.01963577005181	0.099606726549387	1.27897641874214	-0.750621438327518
1.607	0.122611960154279	1.04663059560402	-1.72045256172354	-0.708216368407748	0.145015282726663	-0.425136591817076	1.02056843734871	0.0995468905078988	1.28112455757649	-0.750498176359476
1.608	0.122425351017947	1.04731308182533	-1.71932536597425	-0.710031300086845	0.14509739218892	-0.424986675019205	1.021500920402	0.0994873166568151	1.2832682007686	-0.750374535895086
1.609	0.122238207266432	1.0479947407978	-1.71819340703275	-0.711850478009165	0.145180635282068	-0.4248366462331	1.02243322477277	0.0994279928926692	1.28540731461305	-0.75025052846305
1.61	0.122050522356252	1.04867558340799	-1.71705667655227	-0.713673903221676	0.145265019970262	-0.424686510013246	1.02336535552454	0.0993689071782427	1.28754186579202	-0.750126165400658
1.611	0.121862289916997	1.04935562057663	-1.7159151665179	-0.715501576510123	0.145350554050195	-0.424536271208216	1.02429731715712	0.0993100473883256	1.28967182122577	-0.750001457705299
1.612	0.121673503828028	1.05003486326277	-1.71476886926156	-0.717333498404537	0.145437245183925	-0.424385934943338	1.02522911362605	0.0992514011823392	1.29179714782125	-0.749876415932427
1.613	0.121484158364071	1.05071332247913	-1.71361777743061	-0.71916966927998	0.145525100818252	-0.424235506556629	1.02616074842394	0.0991929560542758	1.29391781247527	-0.749751050133095
1.614	0.121294248287446	1.05139100928857	-1.71246188393354	-0.72101008951782	0.14561412814817	-0.424084991514515	1.02709222468033	0.0991346994050693	1.29603378223133	-0.749625369805594
1.615	0.121103768754541	1.05206793478685	-1.7113011819428	-0.722854759642526	0.145704334144829	-0.423934395371127	1.02802354526291	0.0990766185290316	1.29814502433401	-0.749499383849543
1.616	0.12091271509909	1.0527441100268	-1.71013566489802	-0.72470368035973	0.145795725551013	-0.423783723786099	1.02895471281676	0.099018700625218	1.30025150616677	-0.749373100568983
1.617	0.120721082693147	1.0534195459146	-1.70896532638859	-0.726556852493122	0.145888308827946	-0.42363298253702	1.02988572975089	0.098960932825697	1.30235319510865	-0.749246527807202
1.618	0.120528867001604	1.05409425316882	-1.70779016002787	-0.728414276888453	0.145982090133097	-0.423482177557706	1.03081659826886	0.0989033021475754	1.30445005842472	-0.749119673104304
1.619	0.120336063763253	1.05476824235341	-1.70661015947763	-0.730275954346947	0.146077075330697	-0.42333131500769	1.0317473204196	0.0988457954304028	1.30654206337563	-0.748992543747748
1.62	0.120142669165722	1.0554415238996	-1.70542531855433	-0.732141885621641	0.146173269955226	-0.423180401271018	1.03267789804344	0.0987883993760043	1.30862917750273	-0.748865146852887
1.621	0.119948679926285	1.056114108028	-1.70423563126575	-0.734012071423945	0.146270679184035	-0.423029442906195	1.03360833263694	0.0987311006964448	1.31071136878259	-0.748737489546309
1.622	0.11975409323295	1.05678600464845	-1.70304109173441	-0.735886512308704	0.146369307869182	-0.422878446637575	1.03453862532829	0.0986738862467922	1.31278860545884	-0.748609579110225
1.623	0.11955890657205	1.0574572233734	-1.70184169410544	-0.737765208470087	0.146469160499513	-0.422727419355069	1.03546877702598	0.0986167430381504	1.31486085577827	-0.748481423027132
1.624	0.119363117559991	1.05812777363607	-1.70063743256682	-0.739648159722561	0.146570241082895	-0.422576368102591	1.0363987885534	0.098559658174398	1.31692808793767	-0.748353028895026
1.625	0.119166723896219	1.05879766487753	-1.69942830143418	-0.741535365766317	0.14667255314082	-0.422425300169662	1.03732866063408	0.0985026188493575	1.31899027016421	-0.748224404217917
1.626	0.118969723454238	1.05946690674984	-1.69821429516765	-0.743426826452116	0.146776099840218	-0.422274223308294	1.03825839382261	0.0984456124031707	1.32104737070858	-0.748095556251302
1.627	0.118772114425622	1.06013550914572	-1.69699540835727	-0.745322541773756	0.146880884084952	-0.422123145890738	1.03918798849871	0.0983886262734676	1.32309935776481	-0.74796649197322
1.628	0.118573895365742	1.0608034820287	-1.6957716357523	-0.747222511667203	0.146986908490222	-0.421972076902072	1.04011744491372	0.0983316478772216	1.32514619945911	-0.747837218096462
1.629	0.118375065074187	1.061470835298	-1.69454297230803	-0.749126735872649	0.14709417526321	-0.421821025854079	1.04104676323346	0.0982746646116012	1.32718786400688	-0.74770774112668
1.63	0.118175622450924	1.06213757874574	-1.69330941323452	-0.751035213922952	0.147202686085041	-0.421670002706036	1.04197594355908	0.0982176639265711	1.32922432000314	-0.747578067419842
1.631	0.117975566484696	1.06280372202331	-1.69207095402977	-0.752947945190219	0.147312442175995	-0.421519017869631	1.0429049859173	0.0981606333074311	1.33125553661889	-0.74744820312398
1.632	0.117774896361446	1.06346927461594	-1.6908275905352	-0.754864928974981	0.147423444512824	-0.421368082325546	1.04383389022784	0.0981035601925425	1.33328148351779	-0.747318154048727
1.633	0.117573611583601	1.06413424579227	-1.68957931905295	-0.756786164587605	0.147535693985125	-0.421217207697548	1.04476265630205	0.0980464319886996	1.33530213062783	-0.747187925572927
1.634	0.117371712014306	1.06479864448709	-1.68832613635276	-0.758711651403982	0.147649191467418	-0.421066406199933	1.04569128389128	0.0979892362306721	1.33731744810281	-0.747057522624403
1.635	0.117169197808781	1.06546247919754	-1.68706803950475	-0.76064138893621	0.14776393786056	-0.420915690575134	1.04661977278091	0.0979319607312746	1.33932740655249	-0.746926949768108
1.636	0.116966069251713	1.06612575798529	-1.68580502573862	-0.762575376888356	0.147879934069491	-0.42076507408063	1.04754812292913	0.0978745935898426	1.34133197718549	-0.746796211379773
1.637	0.116762326624291	1.06678848849106	-1.68453709239349	-0.764513615148189	0.147997180967563	-0.420614570456211	1.04847633453829	0.0978171231265578	1.343331131601	-0.746665311740434
1.638	0.116557970204231	1.06745067789202	-1.68326423689871	-0.766456103744853	0.14811567942905	-0.420464193807287	1.04940440799224	0.0977595378515031	1.34532484150722	-0.746534254993619
1.639	0.116353000365419	1.06811233288513	-1.68198645677408	-0.768402842821622	0.148235430360642	-0.420313958459035	1.05033234379568	0.0977018264684601	1.34731307874458	-0.746403045078978
1.64	0.116147417739953	1.06877345967843	-1.68070374960599	-0.770353832602149	0.148356434658945	-0.420163878942892	1.05126014256873	0.09764397788451	1.34929581551448	-0.746271685697109
1.641	0.115941223374845	1.06943406391714	-1.67941611302264	-0.772309073330985	0.148478693212418	-0.420013970140089	1.05218780499251	0.097585981207137	1.35127302444965	-0.746140180323689
1.642	0.115734418707482	1.07009415058245	-1.67812354473667	-0.774268565214753	0.148602207015459	-0.419864247349909	1.05311533172456	0.0975278257502489	1.3532446784472	-0.746008532291826
1.643	0.115527005372961	1.07075372390561	-1.67682604256771	-0.776232308396271	0.148726977208692	-0.419714726133464	1.05404272341524	0.0974695010472703	1.355210750521	-0.745876744899523
1.644	0.1153189851261	1.07141278733658	-1.67552360436901	-0.778200302935314	0.148853004945775	-0.419565422063657	1.0549699808297	0.0974109968134192	1.35717121386687	-0.74574482150648
1.645	0.115110359960462	1.07207134365382	-1.67421622793399	-0.780172548707372	0.148980291240693	-0.419416350549011	1.0558971049274	0.0973523029075294	1.35912604206865	-0.745612765562957
1.646	0.114901132208588	1.07272939516324	-1.67290391093086	-0.782149045310242	0.149108836904687	-0.419267526758915	1.05682409681903	0.0972934093022138	1.36107520925193	-0.745480580535366
1.647	0.114691304542581	1.07338694383806	-1.67158665085391	-0.784129792165286	0.149238642540004	-0.419118965573611	1.05775095769988	0.0972343059981669	1.36301869003638	-0.74534826984407
1.648	0.114480879938065	1.07404399139353	-1.6702644449361	-0.786114788700763	0.149369708529052	-0.418970681551711	1.05867768885448	0.0971749829896344	1.36495645932275	-0.745215836875416
1.649	0.114269861541797	1.07470053930691	-1.66893729002162	-0.788104034402876	0.149502034981727	-0.418822688996221	1.05960429172358	0.0971154303434114	1.3668884921067	-0.74508328497408
1.65	0.114058252461985	1.07535658872768	-1.66760518254482	-0.790097528794469	0.149635621700447	-0.418675002087429	1.06053076798612	0.097055638281274	1.36881476347617	-0.744950617410509
1.651	0.113846055693058	1.07601214035725	-1.6662681185851	-0.792095271433603	0.149770468264073	-0.418527634943253	1.06145711960808	0.0969955972242823	1.37073524882109	-0.744817837416999
1.652	0.11363327421122	1.07666719442209	-1.6649260938162	-0.794097261843304	0.149906574222283	-0.418380601580231	1.06238334886725	0.0969352978373172	1.37264992405667	-0.744684948222167
1.653	0.113419911109146	1.07732175069016	-1.66357910344148	-0.796103499359267	0.150043939258628	-0.418233915865171	1.06330945837166	0.0968747310265988	1.37455876564676	-0.744551952944191
1.654	0.113205969697884	1.07797580848034	-1.66222714225645	-0.798113983045302	0.15018256320281	-0.418087591490416	1.06423545102986	0.0968138878127466	1.37646175053305	-0.744418854446226
1.655	0.1129914534668	1.07862936670713	-1.66087020469416	-0.800128711787895	0.150322445928354	-0.417941642000242	1.06516132997817	0.0967527591474386	1.3783588561324	-0.744285655310867
1.656	0.112776365886855	1.07928242393811	-1.6595082847184	-0.802147684474051	0.150463587242767	-0.417796080871706	1.06608709854182	0.0966913357845289	1.38025006040268	-0.744152357942735
1.657	0.112560710265968	1.07993497845207	-1.65814137564449	-0.804170900035615	0.150605986836001	-0.417650921521517	1.0670127602698	0.0966296082647684	1.38213534188659	-0.744018964765114
1.658	0.112344489747595	1.08058702832721	-1.65676947003174	-0.80619835736727	0.150749644241567	-0.417506177227633	1.06793831900247	0.0965675670329426	1.38401467962755	-0.743885478367947
1.659	0.112127707339781	1.08123857151388	-1.65539255974499	-0.808230055291891	0.150894558757519	-0.417361861148752	1.06886377892284	0.0965052025640884	1.38588805305548	-0.743751901528802
1.66	0.111910365982586	1.08188960585381	-1.65401063609844	-0.810265992562505	0.151040729432876	-0.417217986470769	1.06978914459842	0.0964425054025493	1.38775544204081	-0.743618237213675
1.661	0.111692468710621	1.08254012907442	-1.65262368987507	-0.812306167847016	0.151188155222555	-0.417074566506739	1.070714420987	0.0963794661793243	1.38961682706825	-0.743484488531767
1.662	0.111474018781885	1.08319013883378	-1.6512317112345	-0.814350579733978	0.151336835235518	-0.41693161465311	1.07163961333496	0.0963160756435967	1.39147218926726	-0.743350658666672
1.663	0.11125501965125	1.08383963286717	-1.64983468967517	-0.816399226701884	0.151486768897766	-0.41678914425367	1.07256472701169	0.0962523247166189	1.393321510185	-0.743216750928301
1.664	0.111035474850541	1.08448860915519	-1.64843261407391	-0.818452107043583	0.151637955957417	-0.416647168492391	1.0734897674038	0.096188204554103	1.39516477152259	-0.743082768716514
1.665	0.110815387943578	1.0851370660267	-1.64702547273327	-0.820509218881207	0.151790396466902	-0.416505700385614	1.07441473991336	0.0961237065567553	1.39700195505502	-0.74294871530987
1.666	0.110594762626759	1.0857850021786	-1.64561325338602	-0.822570560270406	0.151944090831455	-0.416364752801007	1.07533965000614	0.0960588223805527	1.39883304264894	-0.742814593885025
1.667	0.110373602835248	1.08643241667126	-1.64419594317275	-0.824636129215417	0.152099039817464	-0.416224338437946	1.07626450323233	0.0959935439781905	1.4006580161942	-0.742680407764166
1.668	0.110151912749178	1.08707930893879	-1.64277352866223	-0.826705923475141	0.152255244467058	-0.416084469809947	1.07718930520396	0.0959278635591317	1.40247685744955	-0.742546160496157
1.669	0.109929696741408	1.08772567872047	-1.64134599591731	-0.828779940353112	0.152412706004522	-0.415945159226581	1.07811406154128	0.0958617735029052	1.40428954792921	-0.742411855773114
1.67	0.109706959322833	1.08837152595296	-1.63991333058033	-0.830858176766041	0.152571425799348	-0.415806418712085	1.07903877781252	0.0957952663627365	1.40609606894389	-0.742277497281961
1.671	0.109483705149261	1.0890168507361	-1.63847551796937	-0.832940629485542	0.152731405385059	-0.415668259887142	1.07996345957041	0.0957283348732878	1.40789640186987	-0.742143088443173
1.672	0.109259939083437	1.08966165330984	-1.63703254312416	-0.835027295235618	0.152892646473444	-0.415530693945847	1.08088811247908	0.0956609718405322	1.40969052847652	-0.74200863226509
1.673	0.109035666240285	1.09030593402363	-1.63558439074936	-0.837118170551304	0.153055150903613	-0.41539373180657	1.08181274235801	0.0955931699849067	1.41147843091034	-0.741874131509833
1.674	0.108810892018189	1.09094969341105	-1.63413104509867	-0.839213251569737	0.15321892058457	-0.415257384298522	1.08273735512268	0.0955249218623341	1.41326009133356	-0.741739588882505
1.675	0.108585622093554	1.09159293238281	-1.63267248986724	-0.841312533966794	0.153383957495447	-0.415121662147815	1.08366195675745	0.0954562199392026	1.41503549173895	-0.741605007065314
1.676	0.10835986230077	1.09223565233582	-1.63120870811093	-0.84341601298783	0.153550263670624	-0.414986575796437	1.08458655332614	0.0953870567840719	1.41680461412846	-0.741470388751299
1.677	0.1081336184443	1.09287785504043	-1.62973968219977	-0.845523683431233	0.153717841117585	-0.414852135306277	1.08551115098334	0.0953174252653853	1.41856744064892	-0.741335736651388
1.678	0.107906896164407	1.09351954252175	-1.62826539382427	-0.847635539656657	0.153886691737946	-0.414718350402526	1.08643575602276	0.0952473186723116	1.42032395344869	-0.741201053423043
1.679	0.107679700884806	1.09416071714437	-1.62678582404904	-0.849751575668246	0.154056817324632	-0.414585230568684	1.08736037489819	0.0951767306624707	1.42207413453199	-0.741066341648044
1.68	0.107452037805902	1.09480138174211	-1.6253009533557	-0.851871785187793	0.154228219632266	-0.414452785135509	1.08828501418328	0.095105655052137	1.42381796591827	-0.740931603867217
1.681	0.10722391194286	1.09544153961751	-1.62381076163868	-0.853996161693848	0.15440090045306	-0.414321023288027	1.0892096805877	0.0950340856766849	1.42555543001522	-0.740796842619515
1.682	0.106995328190948	1.09608119447172	-1.62231522823082	-0.856124698412404	0.15457486163341	-0.414189954046148	1.09013438102075	0.0949620164252079	1.4272865098348	-0.740662060537979
1.683	0.106766291367968	1.09672035038896	-1.62081433201411	-0.858257388256842	0.154750105050339	-0.414059586295794	1.09105912259198	0.0948894412951663	1.42901118883052	-0.740527260445727
1.684	0.106536806287046	1.09735901184608	-1.61930805147007	-0.860394223808199	0.154926632584994	-0.413929928766377	1.09198391260486	0.0948163543896227	1.43072945058375	-0.740392445321839
1.685	0.106306877895511	1.0979971836273	-1.61779636460003	-0.862535197357308	0.155104446083755	-0.413800989971292	1.09290875862795	0.0947427499640867	1.43244127873126	-0.740257618229324
1.686	0.1060765114026	1.09863487074361	-1.61627924892065	-0.864680300908162	0.155283547359723	-0.413672778284878	1.0938336685459	0.0946686225419039	1.43414665714768	-0.740122782320638
1.687	0.105845712376927	1.09927207846619	-1.61475668159421	-0.866829526057451	0.15546393824997	-0.413545302131115	1.09475865049943	0.0945939669363714	1.43584557007738	-0.739987940863903
1.688	0.105614486766507	1.09990881236465	-1.61322863953353	-0.868982863820935	0.155645620591616	-0.413418570076928	1.0956837127649	0.0945187781417272	1.43753800200264	-0.739853097247589
1.689	0.105382840737382	1.10054507830979	-1.6116950994482	-0.871140304565935	0.155828596118624	-0.413292590745184	1.09660886364397	0.0944430512428391	1.43922393738281	-0.739718254913702
1.69	0.105150780453701	1.10118088245331	-1.61015603787888	-0.873301838039262	0.156012866439784	-0.413167372684507	1.09753411139176	0.0943667814626137	1.44090336060566	-0.739583417241435
1.691	0.104918312033479	1.10181623114097	-1.6086114312251	-0.875467453360067	0.156198433073674	-0.413042924303701	1.09845946415065	0.094289964301852	1.44257625620845	-0.7394485875036
1.692	0.104685441667056	1.10245113082003	-1.60706125575826	-0.877637139038671	0.156385297432941	-0.412919253830125	1.09938492987278	0.0942125955821469	1.44424260913389	-0.73931376882649
1.693	0.104452175738182	1.10308558806176	-1.60550548759774	-0.879810883198574	0.156573460814061	-0.412796369284315	1.10031051628621	0.0941346713722789	1.44590240484383	-0.739178964098471
1.694	0.104218520839936	1.10371960969407	-1.60394410264443	-0.881988673865136	0.156762924421379	-0.412674278493744	1.10123623092083	0.0940561879371708	1.447555629262	-0.739044175944513
1.695	0.103984483647633	1.1043532029266	-1.60237707651522	-0.884170498996422	0.15695368936841	-0.412552989120432	1.10216208118989	0.0939771417308076	1.44920226865085	-0.738909406733882
1.696	0.103750070759368	1.10498637539682	-1.60080438457478	-0.88635634628736	0.157145756705651	-0.412432508692909	1.1030880745196	0.0938975294141961	1.45084230954985	-0.738774658564147
1.697	0.10351528867079	1.10561913517948	-1.59922600209215	-0.888546203022698	0.157339127472985	-0.412312844702559	1.10401421843774	0.0938173479116055	1.45247573881296	-0.738639933293419
1.698	0.103280143844927	1.10625149076979	-1.59764190436954	-0.890740056050611	0.157533802641665	-0.412194004799564	1.10494052058117	0.0937365945221668	1.45410254364036	-0.738505232540668
1.699	0.103044642728747	1.10688345101979	-1.59605206672673	-0.892937891764353	0.157729782958911	-0.412075996902863	1.10586698866208	0.0936552670434096	1.45572271146797	-0.738370557569265
1.7	0.102808791721371	1.1075150250777	-1.59445646446764	-0.895139696017705	0.157927068844021	-0.411958829072816	1.10679363039019	0.0935733637864862	1.45733622984145	-0.738235909225632
1.701	0.102572597127915	1.1081462223895	-1.59285507295285	-0.897345453981442	0.158125660358518	-0.411842509360932	1.10772045338273	0.0934908834358248	1.45894308648065	-0.738101287989035
1.702	0.102336065044451	1.10877705281634	-1.59124786770971	-0.89955514999955	0.158325557152519	-0.411727045810074	1.10864746511802	0.0934078248394429	1.46054326939288	-0.73796669398731
1.703	0.102099201225875	1.10940752675105	-1.58963482453222	-0.901768767557754	0.158526758346719	-0.411612446496279	1.10957467291104	0.0933241868999095	1.46213676677187	-0.737832126986691
1.704	0.101862011125048	1.11003765500184	-1.58801591955035	-0.903986289400293	0.158729262375046	-0.411498719564343	1.11050208392445	0.0932399686169282	1.46372356671857	-0.737697586378153
1.705	0.101624500125689	1.11066744853322	-1.58639112920174	-0.906207697638111	0.158933066844126	-0.411385873282872	1.1114297052444	0.0931551691675982	1.46530365706863	-0.737563071127542
1.706	0.101386673696368	1.11129691829523	-1.58476043021187	-0.908432973726312	0.159138168532616	-0.411273916046554	1.11235754393873	0.0930697879676938	1.46687702554015	-0.737428579820956
1.707	0.101148537304163	1.11192607510824	-1.58312379964695	-0.910662098373191	0.15934456353819	-0.411162856315065	1.11328560704456	0.0929838246850123	1.46844365998045	-0.737294110838504
1.708	0.100910096252238	1.11255492956962	-1.58148121489238	-0.912895051456287	0.159552247381611	-0.411052702572497	1.11421390157174	0.0928972791866061	1.47000354827698	-0.737159662466395
1.709	0.100671355618704	1.1131834920489	-1.57983265361242	-0.91513181196343	0.159761214946755	-0.410943463318283	1.11514243457571	0.0928101514400679	1.47155667800366	-0.737025232896509
1.71	0.10043232033679	1.11381177269923	-1.57817809376227	-0.917372357975599	0.159971460352698	-0.410835147108895	1.11607121321197	0.0927224413945968	1.4731030362743	-0.736890820174704
1.711	0.100192995319079	1.11443978146241	-1.57651751357245	-0.919616666725109	0.160182976934562	-0.410727762699525	1.1170002447043	0.0926341488940556	1.47464260995893	-0.736756422059057
1.712	0.0999533854855047	1.11506752813554	-1.57485089163355	-0.921864714766284	0.160395757315863	-0.410621319177161	1.11792953625342	0.0925452736315465	1.47617538601954	-0.736622035861685
1.713	0.0997134957116651	1.11569502239766	-1.57317820704646	-0.924116478222679	0.160609793437975	-0.410515825927324	1.11885909493768	0.0924558151719803	1.47770135165922	-0.736487658474978
1.714	0.0994733307692489	1.11632227365504	-1.57149943935164	-0.926371932992309	0.160825076594269	-0.410411292513175	1.11978892766222	0.0923657730349682	1.47922049418001	-0.73635328654219
1.715	0.0992328952497891	1.11694929077696	-1.56981456839025	-0.928631054853474	0.161041597505506	-0.410307728672311	1.12071904112616	0.0922751467120909	1.48073280085602	-0.736218916597891
1.716	0.0989921934529612	1.11757608191723	-1.5681235743589	-0.930893819497532	0.161259346368987	-0.410205144385953	1.1216494417592	0.0921839355985079	1.48223825913376	-0.736084545135146
1.717	0.0987512292927021	1.11820265449649	-1.5664264378818	-0.933160202497019	0.161478312905651	-0.410103549802062	1.12258013573184	0.0920921389585389	1.48373685691616	-0.735950168565389
1.718	0.0985100063484532	1.11882901524981	-1.56472314005094	-0.935430179223514	0.161698486385359	-0.410002955047153	1.12351112909293	0.0919997559919025	1.48522858260268	-0.735815783124006
1.719	0.0982685280643629	1.11945517021066	-1.56301366256683	-0.937703724785925	0.161919855587045	-0.4099033701115	1.12444242786743	0.0919067859414751	1.48671342492279	-0.735681384890981
1.72	0.0980267978811351	1.12008112463378	-1.56129798782285	-0.939980814022787	0.162142408789658	-0.409804804843726	1.1253740380318	0.0918132281626524	1.48819137271196	-0.735546969918842
1.721	0.0977848191484932	1.12070688296783	-1.55957609888076	-0.942261421485139	0.162366133812861	-0.409707269012317	1.12630596547476	0.0917190821604974	1.4896624148221	-0.735412534373558
1.722	0.0975425949534696	1.12133244890017	-1.55784797949885	-0.944545521392025	0.162591018017452	-0.409610772359965	1.12723821596417	0.0916243475908378	1.49112654030997	-0.735278074670701
1.723	0.0973001281015774	1.12195782540611	-1.55611361414402	-0.946833087593316	0.1628170483099	-0.409515324582071	1.12817079508914	0.0915290241612337	1.49258373871221	-0.735143587491816
1.724	0.097057421285098	1.12258301477427	-1.5543729879082	-0.949124093490758	0.163044211204851	-0.40942093524973	1.12910370820372	0.0914331114992404	1.49403400001402	-0.735009069632755
1.725	0.0968144772669351	1.12320801859287	-1.55262608649071	-0.951418511938871	0.163272492882299	-0.409327613752774	1.13003696041145	0.0913366091698276	1.49547731429558	-0.73487451792098
1.726	0.0965712989375258	1.1238328376712	-1.5508728963234	-0.95371631527784	0.163501879237561	-0.409235369305027	1.13097055665345	0.0912395168211722	1.49691367152671	-0.734739929328524
1.727	0.096327889267298	1.12445747195143	-1.54911340462763	-0.956017475478064	0.163732355912705	-0.409144210983763	1.13190450185074	0.0911418342951469	1.49834306176783	-0.734605301088887
1.728	0.0960842512069494	1.12508192050676	-1.54734759923596	-0.958321964237116	0.163963908253091	-0.409054147752435	1.13283880097016	0.0910435616477006	1.49976547544239	-0.734470630670058
1.729	0.0958403875282527	1.1257061815962	-1.54557546837348	-0.960629753019583	0.164196521277571	-0.408965188456902	1.1337734590176	0.0909446990546348	1.50118090326007	-0.734335915660518
1.73	0.0955963007006773	1.12633025264077	-1.54379700066205	-0.962940813096055	0.164430179731124	-0.408877341863042	1.1347084810284	0.0908452466739125	1.50258933588288	-0.734201153705259
1.731	0.0953519929275494	1.12695413008634	-1.54201218528635	-0.965255115553747	0.164664868148658	-0.408790616729564	1.13564387205386	0.090745204626813	1.50399076375366	-0.734066342571972
1.732	0.095107466264751	1.12757780928037	-1.54022101207742	-0.967572631199728	0.164900570909605	-0.408705021778882	1.13657963709097	0.0906445730375589	1.5053851772083	-0.733931480235385
1.733	0.094862722685873	1.12820128447653	-1.53842347142632	-0.969893330362757	0.165137272253244	-0.40862056557296	1.1375157809594	0.0905433520414773	1.50677256663793	-0.733796564891865
1.734	0.094617764080589	1.12882454892439	-1.53661955417061	-0.972217182797407	0.165374956152939	-0.408537256433071	1.13845230822402	0.0904415418283765	1.50815292245305	-0.733661595002494
1.735	0.0943725922283923	1.12944759492164	-1.53480925161768	-0.9745441577995	0.165613606111584	-0.408455102410686	1.1393892232235	0.0903391426506191	1.50952623484875	-0.733526569303443
1.736	0.0941272087869997	1.13007041379824	-1.5329925556399	-0.976874224346044	0.165853205121404	-0.408374111262658	1.14032653012951	0.0902361546913523	1.51089249361206	-0.733391486687988
1.737	0.0938816153202682	1.13069299592254	-1.53116945863634	-0.979207351143472	0.166093735847051	-0.40829429050326	1.14126423292888	0.0901325779068363	1.5122516881282	-0.733256346136834
1.738	0.0936358133496818	1.13131533080986	-1.52933995340627	-0.981543506719574	0.166335180801657	-0.408215647590415	1.14220233535469	0.090028411987743	1.51360380754986	-0.733121146769158
1.739	0.0933898043820666	1.1319374072716	-1.52750403314236	-0.983882659596299	0.166577522379181	-0.408138190108998	1.14314084085098	0.0899236564280413	1.51494884097333	-0.732985887883391
1.74	0.0931435898996896	1.13255921351321	-1.52566169150434	-0.986224778295518	0.166820742804648	-0.408061925772621	1.14407975255613	0.0898183106252612	1.51628677737915	-0.732850568969191
1.741	0.0928971713163205	1.13318073721867	-1.5238129226291	-0.9885698311035	0.167064824102668	-0.407986862289692	1.14501907328949	0.0897123739725497	1.51761760532924	-0.732715189740166
1.742	0.0926505498796052	1.13380196562474	-1.52195772105955	-0.990917785911583	0.167309748211273	-0.407913007295168	1.14595880557977	0.0896058459078775	1.51894131276339	-0.732579750206722
1.743	0.0924037266013251	1.1344228855279	-1.52009608162174	-0.993268610261231	0.167555497215043	-0.40784036837839	1.1468989517173	0.0894987258933044	1.52025788703848	-0.73244425079077
1.744	0.0921567023188686	1.13504348331445	-1.51822799934758	-0.995622271377885	0.167802053499367	-0.407768953070134	1.14783951379983	0.0893910133721814	1.52156731491125	-0.732308692337032
1.745	0.0919094778107905	1.13566374507975	-1.51635346952029	-0.997978736093001	0.168049399756038	-0.407698768800187	1.14878049378574	0.0892827077181463	1.52286958232857	-0.732173075930063
1.746	0.0916620538812969	1.136283656716	-1.51447248774345	-1.00033797079444	0.168297518927671	-0.40762982289873	1.14972189355576	0.0891738081060154	1.52416467433112	-0.732037402790622
1.747	0.0914144314288567	1.13690320397874	-1.51258504994486	-1.00269994154417	0.168546394203322	-0.407562122549716	1.15066371495223	0.0890643133724877	1.52545257527047	-0.731901674395747
1.748	0.0911666114480156	1.13752237266155	-1.51069115233322	-1.00506461428439	0.168796009109258	-0.407495674629066	1.15160595978179	0.0889542219655128	1.52673326917633	-0.731765892560081
1.749	0.0909185949353701	1.13814114879023	-1.50879079131145	-1.00743195499181	0.169046347565142	-0.40743048554526	1.15254862981985	0.0888435319188587	1.52800673999602	-0.731630059401783
1.75	0.0906703828554327	1.13875951865442	-1.50688396341522	-1.00980192975629	0.169297393800243	-0.407366561217662	1.15349172682094	0.0887322408839232	1.52927297153439	-0.7314941773197
1.751	0.0904219762856541	1.13937746870995	-1.50497066535385	-1.0121745047803	0.169549132266411	-0.407303907166818	1.15443525248559	0.0886203462602318	1.53053194727903	-0.731358248941733
1.752	0.0901733766415997	1.13999498551388	-1.50305089405622	-1.01454964629666	0.169801547724326	-0.407242528597073	1.15537920841075	0.0885078452182727	1.53178365046741	-0.731222277045249
1.753	0.0899245858055404	1.14061205571582	-1.50112464663117	-1.01692732044076	0.170054625459041	-0.407182430418482	1.15632359611045	0.0883947345612262	1.53302806433156	-0.731086264524506
1.754	0.0896756060464818	1.14122866606256	-1.49919192028629	-1.01930749315846	0.170308351358155	-0.40712361723662	1.15726841711813	0.0882810106250187	1.53426517216405	-0.730950214386982
1.755	0.089426439784035	1.14184480342056	-1.49725271227473	-1.02169013019911	0.170562711723267	-0.407066093356343	1.15821367308403	0.0881666692607431	1.53549495712734	-0.730814129792818
1.756	0.0891770894071034	1.14246045483162	-1.4953070199661	-1.02407519718281	0.170817693040846	-0.407009862821619	1.15915936576471	0.0880517058372261	1.53671740203538	-0.730678014080512
1.757	0.0889275572593565	1.14307560761503	-1.49335484097754	-1.02646265970705	0.17107328195102	-0.406954929498362	1.16010549693082	0.0879361152492695	1.53793248934298	-0.730541870675447
1.758	0.0886778456728366	1.14369024944539	-1.49139617316018	-1.02885248340315	0.171329465402125	-0.406901297169875	1.16105206835439	0.0878198919277352	1.53914020134902	-0.730405703064827
1.759	0.0884279569849305	1.14430436835025	-1.48943101451636	-1.03124463394243	0.171586230786356	-0.406848969570802	1.16199908190798	0.0877030298647155	1.54034052032038	-0.730269514964373
1.76	0.0881778936296712	1.14491795271576	-1.48745936317541	-1.03363907706402	0.17184356588765	-0.406797950350408	1.16294653961288	0.087585522651322	1.54153342828764	-0.730133310420816
1.761	0.0879276582561563	1.14553099134362	-1.48548121731723	-1.03603577859199	0.172101458758751	-0.406748243021466	1.16389444354985	0.0874673634953124	1.54271890677742	-0.729997093729139
1.762	0.0876772537359055	1.14614347349058	-1.48349657507159	-1.03843470442275	0.172359897742232	-0.406699850932287	1.16484279574439	0.0873485452134892	1.54389693690111	-0.729860869337367
1.763	0.0874266831347922	1.14675538891892	-1.48150543454599	-1.04083582051866	0.172618871612119	-0.406652777266526	1.16579159813191	0.0872290602039499	1.54506749967797	-0.729724641786277
1.764	0.0871759497884652	1.14736672799595	-1.479507793914	-1.04323909290913	0.172878369673554	-0.406607025040946	1.16674085256517	0.087108900398195	1.54623057623705	-0.729588415649485
1.765	0.0869250573815134	1.14797748172958	-1.47750365140242	-1.04564448772186	0.173138381769578	-0.406562597111688	1.1676905608173	0.0869880572485272	1.54738614781357	-0.729452195549811
1.766	0.0866740098862622	1.14858764169655	-1.47549300517989	-1.04805197126239	0.173398898268473	-0.40651949623946	1.16864072455504	0.0868665217702949	1.54853419558924	-0.729315986217042
1.767	0.0864228114042088	1.14919719994838	-1.47347585328812	-1.05046151003157	0.173659910077319	-0.406477725154196	1.16959134527574	0.0867442845784925	1.54967470050347	-0.729179792469425
1.768	0.0861714659888274	1.14980614897793	-1.47145219371052	-1.05287307062367	0.173921408659272	-0.406437286557167	1.17054242428725	0.0866213359155081	1.55080764319949	-0.729043619145145
1.769	0.0859199775064684	1.15041448180817	-1.46942202449236	-1.05528661963205	0.174183386006186	-0.406398183141355	1.17149396272742	0.0864976657065225	1.55193300404902	-0.728907471007064
1.77	0.08566834963706	1.15102219213859	-1.46738534379453	-1.05770212360914	0.17444583456932	-0.406360417619553	1.17244596151131	0.0863732636288396	1.55305076304254	-0.728771352603938
1.771	0.0854165860458747	1.15162927436063	-1.46534214991422	-1.0601195490653	0.174708747298749	-0.406323992658287	1.17339842127201	0.0862481191808092	1.55416089953073	-0.72863526819969
1.772	0.0851646905584004	1.15223572342373	-1.46329244129734	-1.06253886259747	0.174972117791265	-0.406288910811183	1.17435134242016	0.0861222217332786	1.55526339206518	-0.728499221826317
1.773	0.0849126671724514	1.15284153473851	-1.46123621648029	-1.06496003109499	0.175235940314787	-0.406255174575544	1.17530472521454	0.0859955605030863	1.55635821850923	-0.728363217376409
1.774	0.0846605199618918	1.15344670414708	-1.45917347400314	-1.06738302179272	0.175500209717268	-0.40622278649007	1.17625856973177	0.0858681244486078	1.55744535623457	-0.72822725874218
1.775	0.084408252998397	1.15405122782251	-1.45710421240916	-1.06980780216183	0.175764921398464	-0.406191749138664	1.17721287581405	0.085739902192396	1.55852478212653	-0.728091349913951
1.776	0.0841558703510729	1.15465510210832	-1.4550284303584	-1.07223433984552	0.176030071371297	-0.406162065043338	1.17816764308005	0.085610882028204	1.55959647244806	-0.727955494880374
1.777	0.083903376122038	1.15525832342787	-1.45294612678541	-1.07466260269372	0.176295656346135	-0.40613373654752	1.17912287099361	0.0854810519344661	1.56066040279688	-0.727819697535941
1.778	0.0836507744394877	1.15586088829496	-1.45085730096899	-1.07709255879725	0.176561673745445	-0.406106765757984	1.18007855892089	0.0853503995137116	1.56171654827631	-0.727683961781027
1.779	0.083398069435667	1.15646279339253	-1.44876195250338	-1.07952417645916	0.17682812161242	-0.406081154518412	1.18103470615197	0.0852189118962728	1.56276488380951	-0.727548291665861
1.78	0.0831452651993632	1.15706403569243	-1.44666008133109	-1.08195742414888	0.177094998509524	-0.406056904427979	1.18199131193797	0.0850865757467335	1.56380538429777	-0.72741269151465
1.781	0.0828923656418605	1.15766461251132	-1.44455168781851	-1.08439227057928	0.17736230352116	-0.406034016936596	1.1829483754994	0.0849533774530475	1.56483802444379	-0.727277165962158
1.782	0.082639374405135	1.15826452146432	-1.44243677273017	-1.08682868488404	0.177630036300085	-0.406012493404345	1.18390589594148	0.0848193033454326	1.56586277851085	-0.727141719805758
1.783	0.0823862949242568	1.15886376046942	-1.44031533720072	-1.08926663671673	0.177898196994153	-0.405992334999274	1.18486387217069	0.0846843397399402	1.56687962032414	-0.727006357882373
1.784	0.0821331305415425	1.15946232778801	-1.43818738280632	-1.09170609624898	0.178166786072284	-0.405973542541332	1.18582230293915	0.0845484728670836	1.56788852350724	-0.726871085095722
1.785	0.0818798845583844	1.16006022193142	-1.43605291162504	-1.09414703413477	0.178435804240062	-0.405956116467976	1.18678118699834	0.0844116888698684	1.56888946175527	-0.726735906407295
1.786	0.0816265601963271	1.16065744152793	-1.43391192623084	-1.09658942149241	0.178705252539372	-0.405940056925035	1.18774052318862	0.0842739738385803	1.56988240885263	-0.726600826738487
1.787	0.081373160515954	1.16125398528021	-1.43176442968223	-1.09903322993188	0.178975132493479	-0.405925363860626	1.1887003103544	0.084135313801807	1.57086733847068	-0.726465850882097
1.788	0.0811196883379516	1.1618498519483	-1.42961042552323	-1.10147843157236	0.179245446086152	-0.405912037066539	1.1896605471885	0.0839956947850465	1.57184422418785	-0.726330983494744
1.789	0.0808661461810557	1.16244504028547	-1.4274499177862	-1.10392499901768	0.179516195552532	-0.405900076286483	1.19062123210829	0.0838551028998052	1.57281303975311	-0.726196229193493
1.79	0.0806125362488886	1.16303954891146	-1.42528291106502	-1.10637290531608	0.179787383134236	-0.405889481377807	1.19158236320535	0.0837135242681024	1.57377375918587	-0.726061592644618
1.791	0.0803588604779159	1.16363337617162	-1.42310941067153	-1.10882212392572	0.180059010956877	-0.405880252332173	1.19254393833893	0.0835709448975736	1.57472635660515	-0.725927078573386
1.792	0.0801051206493624	1.16422652007414	-1.42092942272429	-1.11127262870293	0.180331081107829	-0.405872389218739	1.19350595528984	0.0834273507205868	1.5756708060382	-0.725792691775442
1.793	0.0798513184836414	1.16481897837924	-1.41874295408375	-1.11372439392151	0.180603595810536	-0.405865892225821	1.19446841180932	0.083282727690995	1.5766070814501	-0.725658437143143
1.794	0.0795974555762838	1.16541074874416	-1.41655001223715	-1.11617739438179	0.180876557504149	-0.405860761749092	1.19543130557774	0.0831370617761031	1.57753515690885	-0.725524319677554
1.795	0.0793435332503851	1.16600182873372	-1.41435060526406	-1.11863160564067	0.181149968800729	-0.405856998456321	1.19639463413883	0.0829903389288548	1.57845500663655	-0.725390344521893
1.796	0.0790895525670585	1.16659221571308	-1.41214474189698	-1.12108700419132	0.181423832370923	-0.405854603341004	1.19735839481921	0.0828425451334055	1.57936660489083	-0.725256516984097
1.797	0.0788355144821494	1.16718190674928	-1.40993243158213	-1.12354356745247	0.181698150788397	-0.405853577745588	1.19832258463757	0.0826936664378708	1.58026992584097	-0.725122842480803
1.798	0.0785814198851047	1.16777089856433	-1.407713684481	-1.12600127370271	0.181972926438824	-0.405853923363052	1.19928720019281	0.0825436889642418	1.58116494366676	-0.724989326493647
1.799	0.078327269477852	1.16835918753606	-1.40548851145646	-1.12846010206987	0.182248161543692	-0.405855642247686	1.20025223760288	0.0823925990112751	1.582051632815	-0.724855974676653
1.8	0.0780730636668352	1.16894676971887	-1.40325692406348	-1.13092003247741	0.182523858158639	-0.405858736819121	1.20121769258043	0.0822403832483917	1.58292996806363	-0.724722793033297
1.801	0.0778188025030555	1.16953364085341	-1.40101893453754	-1.13338104557654	0.182800018071834	-0.405863209871195	1.20218356055432	0.0820870288344523	1.5837999242437	-0.724589787980552
1.802	0.0775644856744434	1.17011979638554	-1.3987745558257	-1.13584312279945	0.183076642731375	-0.405869064598285	1.20314983673553	0.081932523324972	1.5846614758773	-0.724456966294228
1.803	0.0773101126205116	1.1707052314922	-1.39652380164285	-1.1383062464426	0.183353733228382	-0.405876304593797	1.20411651614047	0.0817768544754139	1.58551459711714	-0.724324335023114
1.804	0.0770556827308552	1.17128994100013	-1.39426668645574	-1.14077039969641	0.18363129022328	-0.405884933808178	1.20508359361921	0.0816200101607793	1.58635926202276	-0.724191901474907
1.805	0.076801195489949	1.17187391916018	-1.39200322537566	-1.14323556670259	0.18390931383355	-0.40589495647728	1.20605106393259	0.0814619784838767	1.58719544480858	-0.724059673357949
1.806	0.0765466504932221	1.1724571594708	-1.38973343407928	-1.14570173266558	0.184187803595494	-0.405906377043192	1.20701892179792	0.0813027479306327	1.58802311978536	-0.723927658898622
1.807	0.0762920474020128	1.17303965471605	-1.38745732888821	-1.14816888399297	0.184466758484429	-0.405919200096602	1.20798716180364	0.0811423073502722	1.58884226113165	-0.723795866709037
1.808	0.0760373859261391	1.1736213970999	-1.38517492695813	-1.15063700838459	0.184746176893846	-0.405933430299282	1.20895577834227	0.0809806458120897	1.58965284283843	-0.723664305553249
1.809	0.0757826658342091	1.1742023782888	-1.38288624645088	-1.1531060947866	0.185026056589906	-0.405949072268162	1.20992476575168	0.0808177525748641	1.59045483893331	-0.72353298422659
1.81	0.0755278869699223	1.17478258940104	-1.38059130661665	-1.15557613331216	0.185306394672445	-0.405966130513884	1.21089411853673	0.0806536171883473	1.59124822376947	-0.723401911493407
1.811	0.0752730492953702	1.17536202103534	-1.37829012772963	-1.15804711526191	0.185587187500809	-0.405984609515118	1.21186383141991	0.0804882295851912	1.59203297212307	-0.723271096027552
1.812	0.0750181529576277	1.17594066327097	-1.37598273097283	-1.16051903315062	0.185868430632929	-0.406004513849622	1.2128338992045	0.0803215800236527	1.59280905902108	-0.723140546414257
1.813	0.0747631982637013	1.17651850561233	-1.37366913840472	-1.16299188060365	0.186150118814017	-0.40602584822306	1.21380431658337	0.0801536588937075	1.59357645956313	-0.723010271205228
1.814	0.0745081854730008	1.17709553693302	-1.37134937297129	-1.16546565225594	0.186432245922335	-0.406048617381693	1.21477507799901	0.0799844566043089	1.59433514909454	-0.722880278991601
1.815	0.0742531145885096	1.1776717454181	-1.36902345855343	-1.16794034384791	0.186714804881713	-0.406072826024448	1.21574617760316	0.0798139636210807	1.59508510355938	-0.722750578449005
1.816	0.0739979854265712	1.17824711855689	-1.36669142006526	-1.17041595237543	0.18699778766388	-0.406098478781486	1.2167176092999	0.0796421704946193	1.5958262995691	-0.722621178296588
1.817	0.0737427978844661	1.17882164321457	-1.36435328353066	-1.17289247607007	0.187281185404791	-0.406125580263169	1.21768936684383	0.0794690678635794	1.59655871419387	-0.722492087246298
1.818	0.0734875520777876	1.17939530568734	-1.36200907612073	-1.17536991433408	0.187564988528334	-0.406154135145711	1.21866144392999	0.0792946465030677	1.59728232487685	-0.722363313996694
1.819	0.0732322482421995	1.17996809169384	-1.35965882619731	-1.17784826780513	0.187849186710184	-0.406184148195954	1.21963383421046	0.0791188973491987	1.59799710966444	-0.722234867232502
1.82	0.0729768865414514	1.18053998635197	-1.35730256336087	-1.18032753842263	0.188133768709594	-0.406215624222175	1.22060653125987	0.0789418114833708	1.59870304753034	-0.722106755708291
1.821	0.0727214669046169	1.18111097422037	-1.35494031849126	-1.18280772936969	0.188418722334164	-0.406248568044834	1.22157952851569	0.0787633801712768	1.59940011845777	-0.721978988368455
1.822	0.0724659889107225	1.18168103938797	-1.35257212377549	-1.18528884499752	0.188704034601534	-0.406282984510164	1.22255281922313	0.0785835949888254	1.6000883031946	-0.721851574323368
1.823	0.0722104517505495	1.18225016549301	-1.35019801271212	-1.1877708908207	0.188989691899674	-0.406318878577446	1.22352639641066	0.0784024479424448	1.60076758296719	-0.721724522796782
1.824	0.0719548542976164	1.18281833567861	-1.34781802015066	-1.19025387351637	0.189275680032606	-0.406356255457093	1.22450025283576	0.0782199314679864	1.60143793950941	-0.72159784316121
1.825	0.0716991952162949	1.18338553264279	-1.34543218241963	-1.19273780086864	0.189561984167341	-0.406395120635882	1.22547438092262	0.078036038342875	1.6020993553142	-0.721471544941056
1.826	0.0714434730582429	1.18395173879308	-1.34304053742106	-1.19522268171802	0.18984858873295	-0.406435479774906	1.22644877276647	0.0778507616505606	1.6027518137513	-0.721345637790384
1.827	0.0711876863726162	1.18451693634739	-1.34064312454008	-1.1977085259843	0.190135477395484	-0.406477338589067	1.22742342012268	0.0776640948407025	1.60339529898742	-0.721220131509526
1.828	0.070931833770491	1.18508110739128	-1.33823998445997	-1.20019534472439	0.190422633190141	-0.406520702767861	1.22839831435171	0.0774760317768453	1.60402979590181	-0.72109503601867
1.829	0.0706759139101346	1.18564423396535	-1.33583115908032	-1.2026831501472	0.190710038695448	-0.406565577970103	1.22937344644065	0.0772865666708964	1.6046552901531	-0.720970361278902
1.83	0.0704199254882721	1.1862062980774	-1.33341669156281	-1.20517195555813	0.190997676112735	-0.406611969812541	1.23034880709291	0.0770956939736862	1.60527176834673	-0.72084611725506
1.831	0.0701638672663932	1.1867672816219	-1.33099662639999	-1.20766177528474	0.191285527270269	-0.406659883771039	1.23132438674325	0.0769034083424789	1.60587921811824	-0.720722313855368
1.832	0.06990773809416	1.18732716637372	-1.32857100945301	-1.21015262465173	0.191573573628207	-0.40670932507515	1.23230017545191	0.0767097046520406	1.60647762798281	-0.720598960795234
1.833	0.0696515368760345	1.18788593408639	-1.32613988798902	-1.21264452000297	0.191861796333416	-0.406760298702368	1.23327616275041	0.0765145779296425	1.60706698695819	-0.720476067557568
1.834	0.0693952624797696	1.1884435666014	-1.32370331069652	-1.21513747874875	0.192150176343087	-0.406812809464813	1.23425233753799	0.0763180232668293	1.60764728422439	-0.720353643453926
1.835	0.0691389137010754	1.18900004594063	-1.32126132762042	-1.21763151938821	0.192438694569862	-0.406866862095942	1.23522868810957	0.0761200358684068	1.60821850908452	-0.720231697635237
1.836	0.0688824893469966	1.18955535433542	-1.318813990111	-1.22012666145033	0.192727331950011	-0.406922461251334	1.23620520231681	0.0759206111909011	1.60878065110581	-0.720110239114146
1.837	0.068625988394993	1.19010947412153	-1.31636135089012	-1.22262292541831	0.193016069376435	-0.406979611431788	1.23718186776409	0.0757197450491362	1.60933370008444	-0.719989276787748
1.838	0.0683694101440622	1.19066238758196	-1.31390346418653	-1.2251203326793	0.193304887588862	-0.40703831695641	1.23815867193183	0.0755174337060253	1.60987764583354	-0.719868819314607
1.839	0.068112754228514	1.19121407692052	-1.31144038582269	-1.22761890546457	0.193593767165116	-0.407098582060776	1.23913560216054	0.0753136739103248	1.61041247817255	-0.719748874999039
1.84	0.0678560204805566	1.19176452434942	-1.30897217318465	-1.23011866682095	0.193882688583415	-0.407160411010298	1.24011264549314	0.0751084628232214	1.610938187211	-0.719629451872729
1.841	0.0675992088051938	1.19231371213464	-1.30649888521601	-1.23261964060263	0.194171632265665	-0.407223808095254	1.24108978850285	0.0749017979457109	1.61145476364153	-0.71951055782843
1.842	0.0673423191838455	1.19286162262141	-1.30402058255928	-1.23512185139728	0.194460578634606	-0.407288777550973	1.24206701722574	0.0746936771479687	1.61196219879952	-0.71939220067685
1.843	0.0670853517792572	1.19340823833273	-1.3015373276877	-1.23762532441494	0.194749508224568	-0.407355323518946	1.24304431716104	0.0744840987000141	1.61246048448901	-0.719274388122009
1.844	0.0668283070231841	1.19395354205319	-1.29904918486146	-1.24013008540807	0.195038401756681	-0.407423450037273	1.24402167328982	0.0742730612308061	1.61294961284521	-0.719157127624917
1.845	0.0665711855921867	1.1944975167856	-1.29655621999448	-1.2426361605868	0.195327240079899	-0.407493161028806	1.24499907009538	0.0740605636976652	1.6134295764621	-0.719040426261965
1.846	0.0663139883201055	1.19504014566309	-1.29405850065259	-1.24514357649219	0.19561600405589	-0.407564460277225	1.24597649154177	0.073846605345239	1.61390036866473	-0.718924290698692
1.847	0.0660567161314965	1.19558141193694	-1.29155609618994	-1.24765235989699	0.195904674547896	-0.407637351326145	1.24695392103441	0.0736311855621009	1.61436198367024	-0.718808727235415
1.848	0.0657993699933071	1.19612129903077	-1.28904907782748	-1.25016253784411	0.196193232545344	-0.407711837365097	1.2479313414365	0.07341430377205	1.61481441655879	-0.718693741900133
1.849	0.0655419508878802	1.19665979059235	-1.28653751864157	-1.25267413784077	0.196481659307484	-0.407787921264489	1.24890873512465	0.0731959594745452	1.6152576631746	-0.71857934054692
1.85	0.0652844598944103	1.19719687049091	-1.28402149356862	-1.25518718804643	0.196769936468424	-0.407865605733052	1.24988608404236	0.0729761522380719	1.61569172010586	-0.718465528856798
1.851	0.0650268983474613	1.19773252282334	-1.28150107945347	-1.25770171734076	0.197058046168588	-0.407944893440299	1.2508633697424	0.0727548815704824	1.61611658478742	-0.718352312260465
1.852	0.0647692678704912	1.19826673206058	-1.27897635506275	-1.26021775534825	0.197345971221017	-0.408025786988696	1.25184057335792	0.0725321468726536	1.6165322555628	-0.718239695878945
1.853	0.0645115702742505	1.19879948321477	-1.27644740103284	-1.26273533241577	0.197633695222108	-0.408108288781313	1.25281767553147	0.0723079475477092	1.61693873155543	-0.718127684528311
1.854	0.0642538074923209	1.19933076178513	-1.27391429982067	-1.26525447947981	0.197921202492355	-0.40819240097643	1.25379465645343	0.0720822830821032	1.61733601257027	-0.718016282758766
1.855	0.0639959815843183	1.19986055354708	-1.2713771356252	-1.26777522788414	0.198208477883087	-0.408278125519594	1.25477149599151	0.0718551529305717	1.61772409922559	-0.717905494871594
1.856	0.0637380947247001	1.20038884444937	-1.26883599425197	-1.27029760924041	0.19849550661244	-0.408365464120067	1.25574817372464	0.0716265563320001	1.61810299307941	-0.717795324916117
1.857	0.0634801491190924	1.20091562075275	-1.26629096303096	-1.27282165535545	0.198782274180634	-0.408454418231591	1.25672466880086	0.0713964922808583	1.61847269652255	-0.717685776734318
1.858	0.0632221468952198	1.2014408692482	-1.26374213083578	-1.27534739820846	0.199068766406667	-0.408544989052659	1.25770095973312	0.071164959604473	1.61883321259511	-0.717576854106982
1.859	0.0629640900780509	1.20196457728681	-1.2611895881315	-1.27787486995419	0.199354969627853	-0.408637177456264	1.25867702430531	0.0709319570391361	1.61918454498312	-0.717468560872086
1.86	0.0627059806180144	1.20248673261479	-1.25863342698543	-1.28040410283696	0.19964087087966	-0.408730983904966	1.25965283962113	0.0706974833775354	1.61952669820929	-0.717360900905554
1.861	0.0624478204033278	1.20300732321543	-1.25607374104946	-1.28293512898563	0.199926457863783	-0.408826408442364	1.26062838215781	0.0704615376542313	1.6198596778393	-0.717253878080718
1.862	0.0621896113131564	1.20352633726792	-1.25351062550954	-1.28546798036502	0.20021171881702	-0.408923450745755	1.26160362773858	0.0702241191872135	1.62018349051093	-0.717147496218088
1.863	0.0619313553072778	1.20404376319514	-1.25094417696145	-1.28800268895203	0.200496642544947	-0.409022110205537	1.26257855150661	0.0699852274924865	1.62049814371583	-0.717041759017245
1.864	0.0616730544300306	1.20455958975327	-1.2483744932844	-1.2905392867699	0.200781218628189	-0.409122385943092	1.26355312794562	0.0697448622359652	1.62080364551268	-0.716936670081198
1.865	0.0614147106840581	1.20507380607697	-1.24580167365015	-1.29307780569163	0.201065437548461	-0.409224276717507	1.26452733087699	0.0695030232100629	1.62110000446291	-0.71683223293236
1.866	0.0611563258712262	1.20558640159727	-1.24322581861071	-1.29561827727407	0.201349290669372	-0.409327780856923	1.26550113343011	0.0692597102405873	1.62138722977431	-0.716728450945597
1.867	0.060897901502541	1.20609736588463	-1.24064703007	-1.29816073264162	0.201632770239895	-0.409432896290697	1.26647450800237	0.0690149230624113	1.62166533128942	-0.716625327352193
1.868	0.0606394387648287	1.20660668851422	-1.23806541115238	-1.30070520233095	0.201915869469905	-0.409539620625284	1.26744742613205	0.0687686612463101	1.62193431919063	-0.716522865236271
1.869	0.0603809384933855	1.20711435895131	-1.23548106611494	-1.30325171616371	0.202198582556876	-0.409647951212676	1.26841985832403	0.0685209242127183	1.62219420377155	-0.71642106736552
1.87	0.0601224011869279	1.20762036642907	-1.2328941003104	-1.30580030315559	0.202480904615325	-0.409757885170448	1.26939177400338	0.0682717112632537	1.62244499551711	-0.716319936078137
1.871	0.0598638270924001	1.20812469985514	-1.23030462018151	-1.30835099143059	0.202762831586871	-0.409869419385795	1.27036314161146	0.0680210215231264	1.62268670532066	-0.716219473375551
1.872	0.0596052162374222	1.2086273478023	-1.22771273328293	-1.31090380822083	0.203044360160128	-0.409982550572527	1.27133392873902	0.0677688538755828	1.62291934460291	-0.716119681023147
1.873	0.0593465683092931	1.20912829858701	-1.22511854823572	-1.31345877999368	0.203325487689101	-0.410097275364578	1.27230410227699	0.0675152070123378	1.62314292521154	-0.716020560576646
1.874	0.0590878824780496	1.2096275403508	-1.22252217463762	-1.31601593256969	0.203606212105027	-0.410213590374834	1.27327362856764	0.0672600795364143	1.62335745923712	-0.715922113378508
1.875	0.0588291572945713	1.21012506106402	-1.21992372304388	-1.31857529109694	0.203886531769913	-0.410331492205857	1.27424247346344	0.067003470026717	1.62356295901566	-0.715824340539451
1.876	0.0585703906790553	1.21062084845793	-1.21732330494434	-1.32113687997305	0.204166445250951	-0.410450977444634	1.27521060227964	0.0667453770775789	1.62375943723164	-0.715727242994346
1.877	0.0583115799735424	1.21111488994925	-1.21472103268743	-1.32370072287285	0.204445951150655	-0.410572042641047	1.27617797975711	0.0664857993303488	1.62394690693704	-0.715630821623811
1.878	0.0580527220458931	1.21160717263457	-1.21211701943097	-1.32626684282546	0.204725048151956	-0.410694684287364	1.27714457009928	0.0662247354536021	1.62412538150881	-0.715535077340222
1.879	0.0577938133884972	1.21209768333417	-1.20951137907442	-1.32883526217887	0.205003735208204	-0.410818898820413	1.27811033702453	0.0659621840775464	1.62429487457963	-0.715440011157513
1.88	0.0575348501159446	1.21258640859182	-1.20690422612739	-1.33140600248208	0.205282011666894	-0.410944682597527	1.27907524381161	0.0656981437700824	1.62445540003383	-0.715345624238355
1.881	0.0572758278995972	1.21307333463777	-1.20429567560304	-1.33397908445732	0.205559877218977	-0.411072031794789	1.28003925339467	0.0654326130389276	1.62460697212579	-0.715251917840732
1.882	0.0570167420026799	1.2135584473634	-1.2016858430044	-1.33655452809704	0.205837331768223	-0.411200942277246	1.28100232851198	0.0651655902906528	1.62474960560078	-0.715158893215588
1.883	0.0567575874260281	1.21404173225238	-1.19907484442262	-1.33913235274652	0.206114375383227	-0.411331409546336	1.2819644318313	0.0648970738201169	1.62488331570436	-0.715066551572762
1.884	0.0564983590196675	1.21452317428878	-1.19646279665544	-1.34171257707284	0.206391008299883	-0.411463428760156	1.28292552600433	0.0646270618440387	1.62500811811487	-0.714974894105299
1.885	0.0562390515129037	1.21500275794513	-1.19384981717998	-1.34429521896443	0.206667230885344	-0.411596994738062	1.28388557367275	0.0643555524712045	1.62512402890481	-0.714883921981623
1.886	0.0559796595037046	1.21548046717282	-1.1912360240466	-1.34688029547139	0.206943043602589	-0.411732101948559	1.28484453744448	0.0640825436779657	1.62523106461014	-0.714793636263321
1.887	0.0557201774176376	1.2159562853287	-1.18862153584036	-1.34946782279749	0.207218447019565	-0.411868744537378	1.28580237982364	0.0638080333877449	1.62532924237242	-0.714704037801997
1.888	0.0554605994793679	1.21643019511889	-1.18600647160683	-1.35205781621426	0.207493441901613	-0.412006916409144	1.28675906308512	0.063532019545697	1.62541857999003	-0.714615127223406
1.889	0.0552009197541863	1.21690217852826	-1.18339095067561	-1.35465028993314	0.207768029342154	-0.412146611322446	1.28771454916999	0.0632545001073737	1.62549909586421	-0.714526905003584
1.89	0.0549411322208953	1.21737221671037	-1.18077509253673	-1.35724525715021	0.208042210794278	-0.412287822945056	1.28866879973903	0.0629754729872933	1.6255708089679	-0.714439371539553
1.891	0.0546812308446724	1.2178402899797	-1.17815901686431	-1.35984273021318	0.208315987972305	-0.412430544837659	1.28962177633749	0.0626949359825067	1.62563373882235	-0.714352527205134
1.892	0.0544212096506589	1.21830637790695	-1.17554284361318	-1.3624427206745	0.208589362704522	-0.412574770335538	1.2905734404047	0.0624128866913252	1.62568790549634	-0.714266372371199
1.893	0.0541610626973166	1.21877045936537	-1.17292669307347	-1.3650452392066	0.208862336919462	-0.412720492422896	1.29152375306863	0.0621293225027909	1.62573332968586	-0.714180907313189
1.894	0.0539007839154524	1.21923251254053	-1.17031068583093	-1.36765029551347	0.209134912839367	-0.412867703781702	1.29247267498939	0.0618442406462488	1.62577003273155	-0.714096132154571
1.895	0.0536403669866616	1.21969251500769	-1.16769494265608	-1.37025789836448	0.209407093094307	-0.41301639694146	1.2934201664076	0.0615576382336117	1.62579803651649	-0.714012046991053
1.896	0.0533798053804447	1.22015044386143	-1.16507958433797	-1.37286805574552	0.209678880563022	-0.413166564329217	1.29436618724933	0.061269512316841	1.62581736345048	-0.713928651991732
1.897	0.0531190924511441	1.220606275825	-1.16246473148995	-1.37548077494536	0.209950278160501	-0.413318198273123	1.29531069713146	0.0609798599367694	1.62582803663325	-0.713845947329356
1.898	0.0528582214826281	1.22105998732643	-1.15985050442495	-1.37809606252453	0.210221288735967	-0.413471291084329	1.29625365535883	0.0606886780910221	1.62583008001201	-0.713763933104305
1.899	0.0525971856871552	1.22151155457107	-1.15723702307968	-1.38071392432125	0.210491915014569	-0.413625835111714	1.29719502105405	0.0603959637160401	1.62582351831241	-0.713682609392427
1.9	0.0523359781744902	1.22196095361172	-1.15462440687131	-1.38333436549683	0.210762159586365	-0.413781822667548	1.29813475333047	0.0601017137435799	1.62580837681425	-0.71360197635124
1.901	0.0520745919132711	1.22240816035706	-1.15201277457813	-1.38595739049229	0.211032024973715	-0.413939245906726	1.29907281132504	0.0598059251071208	1.62578468125644	-0.713522034279822
1.902	0.051813019742835	1.22285315054561	-1.14940224437197	-1.38858300295609	0.211301513699058	-0.414098096732426	1.30000915412436	0.0595085946843334	1.62575245789263	-0.713442783603464
1.903	0.0515512544411971	1.22329589977771	-1.14679293388896	-1.39121120579042	0.211570628334744	-0.414258366768557	1.30094374072914	0.0592097192926295	1.62571173349128	-0.713364224828768
1.904	0.0512892887836979	1.22373638350989	-1.14418496020921	-1.39384200125605	0.211839371629184	-0.414420047419804	1.30187653005807	0.0589092957591997	1.62566253522353	-0.713286358495445
1.905	0.0510271155232474	1.22417457694404	-1.14157843976703	-1.39647539097888	0.212107746664492	-0.414583129952887	1.30280748100041	0.0586073209881062	1.62560489060956	-0.713209185086086
1.906	0.0507647273176301	1.22461045495855	-1.13897348825248	-1.39911137593118	0.212375756850206	-0.414747605544533	1.30373655254122	0.0583037919463816	1.62553882770075	-0.713132704931394
1.907	0.0505021166912403	1.22504399213781	-1.13637022052021	-1.40174995658286	0.212643405738971	-0.414913465324765	1.30466370384619	0.0579987055497097	1.62546437533264	-0.713056918268599
1.908	0.0502392760298957	1.22547516282504	-1.13376875046913	-1.40439113314381	0.212910696847643	-0.415080700411892	1.30558889428981	0.0576920585132473	1.62538156317827	-0.712981825421138
1.909	0.0499761976196078	1.22590394117932	-1.13116919095096	-1.40703490565498	0.213177633580967	-0.41524930188263	1.30651208351257	0.0573838472695161	1.62529042164739	-0.712907426862188
1.91	0.0497128737917276	1.22633030125539	-1.12857165382091	-1.40968127397153	0.213444219243116	-0.415419260735747	1.30743323144397	0.057074067954492	1.62519098179498	-0.712833723136591
1.911	0.0494492970536197	1.22675421712297	-1.1259762500156	-1.41233023783223	0.213710457072928	-0.41559056793567	1.30835229825879	0.0567627163724651	1.62508327534448	-0.7127607147571
1.912	0.0491854600412664	1.22717566296549	-1.12338308949402	-1.41498179694662	0.213976350175563	-0.415763214488209	1.30926924436357	0.0564497879416487	1.62496733481063	-0.712688402104706
1.913	0.0489213553906837	1.22759461303473	-1.120792281111	-1.41763595095502	0.214241901368681	-0.415937191505168	1.31018403039988	0.0561352777187531	1.62484319353068	-0.712616785388612
1.914	0.048656975699178	1.22801104154044	-1.11820393252483	-1.42029269935126	0.21450711315011	-0.416112490225211	1.31109661722326	0.0558191804942487	1.62471088547587	-0.712545864677043
1.915	0.0483923135517341	1.22842492265024	-1.11561815016196	-1.42295204153123	0.214771987835835	-0.416289101931808	1.3120069659208	0.0555014908576335	1.62457044502083	-0.712475639953248
1.916	0.0481273615135648	1.22883623058203	-1.11303503925779	-1.42561397694551	0.215036527666535	-0.416467017875308	1.31291503785304	0.0551822032592939	1.62442190699123	-0.712406111228573
1.917	0.047862112125038	1.22924493973418	-1.11045470391244	-1.42827850519437	0.215300734743856	-0.416646229326215	1.31382079465123	0.0548613121054544	1.62426530696926	-0.712337278669513
1.918	0.047596557987593	1.22965102486781	-1.10787724710591	-1.43094562604709	0.215564610941773	-0.416826727625101	1.3147241982107	0.0545388118231474	1.62410068144404	-0.712269142581441
1.919	0.0473306918687321	1.23005446126914	-1.10530277070767	-1.43361533953555	0.21582815797835	-0.417008504136565	1.31562521069114	0.0542146968927321	1.62392806759192	-0.712201703283508
1.92	0.0470645066829967	1.23045522478918	-1.10273137546758	-1.43628764611956	0.216091377572603	-0.417191550278113	1.3165237944194	0.0538889618480818	1.62374750294978	-0.712134961100478
1.921	0.046797995394778	1.2308532918116	-1.10016316099526	-1.43896254675984	0.216354271498608	-0.417375857670777	1.31741991171949	0.0535616012369	1.62355902528802	-0.712068916500856
1.922	0.0465311509826046	1.23124863925986	-1.09759822578026	-1.44164004287211	0.21661684151266	-0.417561418209002	1.31831352483589	0.0532326096443358	1.62336267265479	-0.712003570218393
1.923	0.0462639664489709	1.23164124465236	-1.09503666721618	-1.44432013624163	0.216879089279064	-0.417748223980877	1.31920459596074	0.0529019818288958	1.62315848335631	-0.711938923313444
1.924	0.0459964348108427	1.23203108619414	-1.09247858161585	-1.4470028289124	0.217141016334322	-0.417936267184575	1.32009308725036	0.0525697128119634	1.62294649574536	-0.711874977212959
1.925	0.0457285491033526	1.23241814292162	-1.08992406422616	-1.44968812312539	0.217402624047214	-0.418125540125919	1.32097896081659	0.052235797796367	1.62272674799696	-0.711811733703245
1.926	0.045460302408428	1.23280239484187	-1.08737320919606	-1.45237602141253	0.217663913607799	-0.418316035204966	1.32186217879737	0.0519002320318675	1.62249927813472	-0.711749194852648
1.927	0.0451916878722681	1.23318382300581	-1.08482610956416	-1.45506652673971	0.217924886062797	-0.418507744797678	1.32274270353836	0.0515630107654844	1.62226412428587	-0.711687362919747
1.928	0.0449226987066101	1.23356240952323	-1.08228285733401	-1.45775964254057	0.218185542328779	-0.418700661186826	1.32362049768068	0.0512241292406785	1.62202132494382	-0.71162624033028
1.929	0.0446533281954205	1.23393813754968	-1.07974354352263	-1.4604553727429	0.218445883163791	-0.418894776700659	1.32449552405612	0.0508835826810843	1.62177091905975	-0.711565829734394
1.93	0.0443835697302517	1.2343109912934	-1.07720825811368	-1.46315372196754	0.218705909196309	-0.419090083893601	1.32536774562956	0.0505413663160676	1.62151294590554	-0.711506134070522
1.931	0.044113416847451	1.23468095602338	-1.07467708995895	-1.46585469578704	0.218965621063881	-0.419286575609721	1.32623712560742	0.0501974754745804	1.62124744480821	-0.711447156572562
1.932	0.0438428631762863	1.23504801805894	-1.07215012669329	-1.46855830078049	0.219225019543657	-0.419484244995667	1.32710362753508	0.0498519056447714	1.62097445495586	-0.711388900705235
1.933	0.0435719023023181	1.23541216480684	-1.06962745480271	-1.47126454441316	0.219484105574905	-0.419683085536366	1.32796721526857	0.0495046524968806	1.62069401531799	-0.711331370028905
1.934	0.04330052770901	1.23577338485141	-1.0671091598321	-1.47397343496751	0.219742880234907	-0.419883091082366	1.32882785289704	0.0491557119342362	1.62040616451612	-0.71127456810292
1.935	0.0430287328659162	1.2361316680203	-1.06459532650443	-1.47668498156643	0.220001344732412	-0.420084255819434	1.32968550472041	0.0488050801238749	1.62011094066585	-0.711218498542527
1.936	0.0427565113594119	1.23648700535875	-1.06208603869779	-1.47939919418544	0.220259500396143	-0.420286574272533	1.33054013528651	0.0484527535061686	1.61980838137604	-0.711163165080685
1.937	0.0424838569933097	1.2368393889896	-1.05958137936007	-1.48211608362522	0.220517348620257	-0.420490041434514	1.33139170942993	0.0480987288256399	1.61949852389142	-0.711108571523604
1.938	0.0422107638571481	1.23718881187622	-1.05708143040012	-1.48483566150907	0.220774890778985	-0.420694652859209	1.33224019226787	0.0477430031275584	1.61918140524992	-0.711054721746943
1.939	0.0419372263352195	1.23753526758398	-1.05458627267759	-1.48755794034607	0.221032128188473	-0.420900404576088	1.33308554918184	0.0473855737140135	1.61885706232539	-0.711001619742535
1.94	0.0416632390070368	1.23787875017919	-1.05209598609443	-1.4902829336373	0.221289062140877	-0.42110729293893	1.33392774588632	0.0470264381387552	1.61852553169842	-0.710949269655785
1.941	0.041388796479278	1.23821925426983	-1.04961064964371	-1.49301065598046	0.221545693953465	-0.421315314497313	1.33476674855049	0.0466655942445215	1.61818684952731	-0.710897675893887
1.942	0.0411138933301225	1.23855677502567	-1.04713034144779	-1.49574112310964	0.221802024982689	-0.421524465884005	1.33560252382183	0.0463030401680168	1.61784105155446	-0.710846843173831
1.943	0.0408385243047547	1.23889130810455	-1.0446551387932	-1.49847435185206	0.222058056577961	-0.421734743796982	1.33643503872244	0.0459387742969428	1.6174881731405	-0.710796776307661
1.944	0.040562684616721	1.23922284956103	-1.04218511809102	-1.50121036006906	0.222313790028566	-0.421946145085567	1.33726426054207	0.0455727952476184	1.61712824928401	-0.710747479946484
1.945	0.0402863700716765	1.23955139574504	-1.03972035489762	-1.50394916662805	0.222569226633725	-0.422158666810499	1.33809015688589	0.0452051019008051	1.61676131467026	-0.710698958527551
1.946	0.0400095769304952	1.23987694313696	-1.03726092401615	-1.50669079139201	0.222824367914101	-0.422372306255032	1.33891269580644	0.0448356934636972	1.61638740361944	-0.710651216303753
1.947	0.0397323016491547	1.24019948812811	-1.0348068995247	-1.50943525518714	0.223079215784669	-0.422587060962488	1.33973184580351	0.044464569499065	1.61600654984836	-0.71060425738529
1.948	0.0394545406854363	1.24051902686787	-1.03235835480645	-1.51218257968623	0.223333772572219	-0.422802928783555	1.34054757573047	0.0440917299140019	1.61561878628176	-0.710558085757327
1.949	0.0391762904735219	1.24083555524648	-1.02991536263555	-1.51493278721617	0.223588040987279	-0.42301990788004	1.34135985477224	0.0437171749742215	1.61522414513492	-0.710512705127533
1.95	0.0388975475262171	1.24114906890931	-1.02747799519053	-1.51768590065856	0.223842024128923	-0.423237996681479	1.34216865249741	0.0433409053784216	1.61482265808191	-0.710468118740523
1.951	0.0386183085353107	1.24145956326665	-1.02504632402327	-1.52044194354778	0.224095725472409	-0.423457193793847	1.34297393889798	0.0429629223355597	1.61441435625209	-0.710424329351426
1.952	0.0383385703516903	1.24176703349904	-1.02262042007789	-1.52320094019618	0.224349148852039	-0.423677497928262	1.34377568438989	0.0425832275419865	1.61399927014789	-0.710381339250389
1.953	0.0380583298706731	1.24207147448495	-1.02020035374933	-1.52596291570252	0.224602298462595	-0.423898907930986	1.344573859829	0.0422018230570871	1.61357742964038	-0.710339150350514
1.954	0.0377775839468627	1.24237288072316	-1.01778619496946	-1.52872789592041	0.224855178850748	-0.424121422827542	1.34536843654428	0.0418187111741722	1.61314886402842	-0.710297764399093
1.955	0.0374963293830149	1.24267124636489	-1.01537801323958	-1.53149590746222	0.225107794957	-0.424345041801468	1.34615938630514	0.0414338942942757	1.61271360211874	-0.710257183051479
1.956	0.0372145629580667	1.24296656526922	-1.01297587752189	-1.53426697770606	0.225360152228784	-0.424569764124123	1.34694668123276	0.0410473748092729	1.61227167219124	-0.710217407728264
1.957	0.0369322814919898	1.24325883101514	-1.01057985611232	-1.53704113473035	0.225612256644424	-0.424795589030895	1.34773029375603	0.0406591551049158	1.61182310178452	-0.710178439538056
1.958	0.0366494819786173	1.24354803693381	-1.00819001667732	-1.53981840717824	0.225864114598699	-0.425022515629004	1.34851019666695	0.0402692377239881	1.6113679175663	-0.710140279363669
1.959	0.0363661616905542	1.24383417612408	-1.00580642641996	-1.54259882411059	0.226115732836424	-0.425250542927503	1.3492863632534	0.0398776255840479	1.61090614547513	-0.710102928023372
1.96	0.0360823181022047	1.24411724140563	-1.003429152131	-1.54538241487763	0.226367118492916	-0.425479669924903	1.35005876737579	0.0394843220760943	1.61043781094756	-0.710066386411485
1.961	0.0357979487153143	1.24439722528955	-1.00105826004053	-1.54816920908219	0.226618279067172	-0.425709895677971	1.35082738338595	0.0390893309584495	1.60996293899426	-0.710030655476581
1.962	0.0355130509926449	1.24467411995383	-0.998693815696841	-1.55095923659026	0.226869222299134	-0.425941219345225	1.35159218601099	0.0386926561654592	1.60948155408974	-0.709995736098959
1.963	0.0352276223931216	1.24494791716592	-0.996335884009159	-1.553752527379	0.227119956119121	-0.426173640228311	1.35235315033685	0.0382943016946446	1.60899368001136	-0.709961629040155
1.964	0.0349416603979819	1.24521860822199	-0.993984529339492	-1.55654911132401	0.22737048867804	-0.426407157823904	1.35311025181035	0.0378942715760212	1.60849933979864	-0.709928334887344
1.965	0.0346551625497995	1.24548618392885	-0.991639815532839	-1.55934901822918	0.227620828352559	-0.426641771847277	1.35386346615224	0.0374925698298213	1.60799855584706	-0.709895853939189
1.966	0.034368126476708	1.24575063460386	-0.989301805874059	-1.56215227800087	0.22787098374858	-0.426877482215212	1.35461276926487	0.0370892004183056	1.60749134998019	-0.709864186146908
1.967	0.0340805498203985	1.24601195013611	-0.986970563012026	-1.56495892070616	0.228120963724887	-0.42711428905177	1.35535813730437	0.0366841672784878	1.60697774337823	-0.70983333108516
1.968	0.0337924301879916	1.24627012005811	-0.984646148949851	-1.56776897652719	0.228370777378264	-0.427352192736207	1.35609954690398	0.0362774744017597	1.60645775640541	-0.709803287910533
1.969	0.0335037652376313	1.24652513351578	-0.9823286251172	-1.57058247570981	0.228620433980408	-0.427591193938223	1.35683697531968	0.0358691258377122	1.60593140845035	-0.709774055347245
1.97	0.0332145528053829	1.24677697920602	-0.980018052364854	-1.57339944849928	0.228869942956437	-0.42783129358833	1.35757040037083	0.0354591255825619	1.60539871782974	-0.70974563161472
1.971	0.0329247909845982	1.24702564538506	-0.977714490878494	-1.57621992502111	0.229119313967269	-0.428072492830143	1.35829980031628	0.0350474773974526	1.60485970176998	-0.709718014326373
1.972	0.0326344781467597	1.24727111991956	-0.975418000194859	-1.57904393512974	0.229368556953007	-0.428314793097141	1.35902515382007	0.0346341846742622	1.60431437643828	-0.709691200539735
1.973	0.0323436128893427	1.24751339035878	-0.973128639291014	-1.58187150830418	0.229617681989446	-0.428558196274317	1.35974643998419	0.0342192504584844	1.6037627569659	-0.70966518683899
1.974	0.032052193939974	1.24775244395644	-0.970846466631661	-1.58470267361215	0.229866699071291	-0.428802704717536	1.36046363839934	0.0338026775580664	1.603204857563	-0.709639969322774
1.975	0.0317602201085684	1.24798826759409	-0.968571540186125	-1.5875374596648	0.230115618011612	-0.429048321115412	1.3611767292453	0.033384468621694	1.60264069181088	-0.709615543673071
1.976	0.0314676902923948	1.24822084772379	-0.966303917441199	-1.59037589453435	0.230364448513689	-0.429295048367575	1.36188569342711	0.0329646262168165	1.60207027291049	-0.709591905293986
1.977	0.0311746034583324	1.24845017038272	-0.964043655424433	-1.59321800571975	0.230613200334895	-0.42954288951997	1.36259051267697	0.0325431529106136	1.60149361365863	-0.709569049385096
1.978	0.0308809585972541	1.24867622122027	-0.961790810668149	-1.59606382016407	0.23086188340059	-0.429791847727385	1.36329116959751	0.0321200512896016	1.6009107262803	-0.709546971012315
1.979	0.0305867546701808	1.24889898551974	-0.959545439090776	-1.59891336422746	0.231110507814805	-0.430041926248593	1.36398764762063	0.0316953239574647	1.6003216223885	-0.709525665186215
1.98	0.0302919905265653	1.24911844830308	-0.957307595990048	-1.60176666363862	0.231359083789151	-0.4302931284502	1.36467993086582	0.0312689735495639	1.59972631312835	-0.709505126949522
1.981	0.0299966648463512	1.24933459452944	-0.955077336196002	-1.60462374346538	0.231607621529297	-0.430545457828966	1.36536800399618	0.0308410027314614	1.5991248093699	-0.709485351519439
1.982	0.0297007762418493	1.24954740918648	-0.952854714181745	-1.6074846280217	0.231856131174715	-0.430798918064935	1.3660518522178	0.0304114141474472	1.59851712179998	-0.70946633434517
1.983	0.0294043235115177	1.24975687722987	-0.950639784089918	-1.61034934070503	0.232104622855645	-0.431053513058277	1.36673146141732	0.0299802103209254	1.59790326087011	-0.709448071032389
1.984	0.0291073058216329	1.24996298352416	-0.948432599737336	-1.61321790385042	0.232353106830446	-0.43130924694184	1.36740681827415	0.0295473936124036	1.59728323672897	-0.709430557343228
1.985	0.0288097226695643	1.25016571278631	-0.94623321457429	-1.61609033866002	0.232601593574364	-0.431566124053767	1.36807791024783	0.0291129662526541	1.59665705925353	-0.709413789281734
1.986	0.0285115737493715	1.25036504946791	-0.944041681663768	-1.61896666523308	0.232850093746302	-0.431824148839295	1.36874472547734	0.0286769303106684	1.59602473810051	-0.709397763060109
1.987	0.0282128589044466	1.25056097762841	-0.941858053700976	-1.62184690265348	0.233098618138122	-0.432083325784105	1.36940725265703	0.0282392876260748	1.59538628268537	-0.70938247496984
1.988	0.0279135781810419	1.2507534808767	-0.939682382952546	-1.62473106904582	0.23334717765927	-0.432343659468498	1.37006548091148	0.0278000398463893	1.59474170210346	-0.709367921293474
1.989	0.0276137319144668	1.25094254239606	-0.937514721177904	-1.62761918152944	0.233595783286886	-0.432605154643612	1.3707193996662	0.027359188514934	1.59409100502884	-0.709354098270406
1.99	0.0273133208159545	1.25112814496936	-0.935355119679487	-1.63051125607749	0.233844446032496	-0.432867816271294	1.37136899856852	0.0269167350804182	1.59343419963297	-0.70934100212699
1.991	0.0270123460039875	1.25131027092145	-0.933203629406122	-1.63340730736736	0.234093177037616	-0.433131649586472	1.37201426752261	0.0264726808369652	1.59277129355179	-0.709328629058967
1.992	0.0267108089276965	1.25148890208712	-0.931060300954244	-1.63630734868249	0.234341987702958	-0.433396660135976	1.37265519679527	0.0260270268568105	1.59210229390142	-0.709316975024043
1.993	0.0264087112312479	1.25166401994012	-0.928925184474152	-1.63921139184622	0.234590889695555	-0.433662853750584	1.37329177709676	0.0255797739138073	1.59142720732133	-0.709306035558767
1.994	0.0261060546625145	1.25183560577323	-0.926798329662649	-1.64211944720218	0.234839894863249	-0.433930236533685	1.37392399959331	0.0251309224129391	1.59074603998701	-0.709295805841613
1.995	0.0258028410564305	1.25200364079008	-0.924679785940739	-1.64503152371081	0.235089015135211	-0.434198814872259	1.37455185584345	0.0246804724044985	1.59005879758541	-0.709286280850175
1.996	0.0254990723814129	1.25216810614328	-0.922569602612981	-1.64794762904544	0.235338262417084	-0.434468595408147	1.37517533767085	0.0242284236929571	1.58936548532578	-0.709277455464223
1.997	0.0251947508220304	1.25232898295248	-0.920467828809484	-1.65086776950588	0.235587648497186	-0.434739584980616	1.37579443702376	0.0237747759398485	1.58866610796435	-0.70926932450946
1.998	0.0248898787800465	1.25248625231596	-0.918374513372039	-1.65379194984291	0.235837184988116	-0.435011790563091	1.37640914589036	0.0233195287115646	1.58796066974245	-0.709261882683396
1.999	0.0245844587450335	1.25263989536411	-0.916289704906655	-1.65672017314002	0.23608688326236	-0.435285219171164	1.37701945631947	0.0228626815173399	1.58724917434466	-0.709255124419346
2	0.0242784931574933	1.25278989335427	-0.91421345199935	-1.65965244074398	0.236336754398045	-0.435559877793354	1.37762536049306	0.0224042338557201	1.58653162504829	-0.709249043888083
[truncated: 43,000 more rows]
