# Supplementary material for: Virtual reality as a tool for balance research: Eyes open body sway is reproduced in photo-realistic, but not in abstract virtual scenes
Source: PLoS One. 2020 Oct 29;15(10):e0241479. doi: 10.1371/journal.pone.0241479 (PMC7595375; doi:10.1371/journal.pone.0241479)
Supplement: S1 Data — (ZIP) [file pone.0241479.s001.zip › data/sway_referencing/EO_sr.csv]

0.001	0.126424423153002	0.18528764195281	-0.208524597559479	-0.17208877902967	0.138781332633229	-0.124403532684605	0.841768128347166	-0.0491019774976809	-0.0658413422829835	-0.127801975009715
0.002	0.126383772160112	0.185293921384168	-0.208412397493238	-0.172033643942333	0.138823850025804	-0.124535616620534	0.84238712135796	-0.0491116057328817	-0.0658519925378677	-0.127730572545706
0.003	0.126343048099321	0.185299146519584	-0.208300167211313	-0.171975456350201	0.138865996789559	-0.124667256093846	0.843007110423347	-0.0491211556627528	-0.0658630139964697	-0.12765832423082
0.004	0.126302247042972	0.185303311941199	-0.208187906160937	-0.171914153709407	0.138907775456166	-0.124798452380837	0.8436280965068	-0.0491306271309262	-0.0658744015792051	-0.127585227067498
0.005	0.126261365115969	0.185306412425898	-0.208075613625212	-0.171849673942683	0.138949188854403	-0.12492920662678	0.844250080424592	-0.0491400198782326	-0.0658861502759933	-0.127511277750036
0.006	0.126220398478842	0.185308443032238	-0.207963288726094	-0.171781955519445	0.138990240106344	-0.125059519820333	0.844873062774802	-0.0491493335799673	-0.0658982552421285	-0.127436472813832
0.007	0.126179343212892	0.185309399119103	-0.207850930321154	-0.171710937616865	0.1390309326064	-0.125189392842979	0.845497043885447	-0.0491585679203544	-0.0659107119154048	-0.127360808717334
0.008	0.126138195219278	0.185309276309056	-0.207738537003797	-0.171636560341629	0.139071269936259	-0.125318826510901	0.846122023784528	-0.0491677226111368	-0.0659235161038009	-0.127284281879992
0.009	0.126096950277953	0.185308070396369	-0.207626107192506	-0.171558765004054	0.139111255740995	-0.125447821602043	0.846748002198917	-0.0491767974139905	-0.0659366639736643	-0.127206888782724
0.01	0.126055604249721	0.185305777257989	-0.207513639177851	-0.171477494423047	0.139150893611625	-0.125576378916389	0.847374978551583	-0.0491857922730058	-0.0659501519384006	-0.127128626093768
0.011	0.126014153140384	0.185302392826844	-0.20740113117505	-0.171392692957564	0.139190186994977	-0.125704499402499	0.848002951893849	-0.0491947074554114	-0.0659639765601987	-0.127049490740189
0.012	0.12597259293916	0.185297913086645	-0.207288581373597	-0.17130430619634	0.139229139197604	-0.125832184237499	0.84863192079807	-0.0492035435459332	-0.0659781344583781	-0.126969479893561
0.013	0.125930919473198	0.185292334102432	-0.207175987896876	-0.171212280732548	0.139267753502078	-0.125959434725477	0.849261883320725	-0.0492123014035274	-0.0659926221754762	-0.126888590965156
0.014	0.12588912838347	0.185285652101726	-0.207063348792488	-0.171116564217549	0.139306033287209	-0.126086252142088	0.849892837088151	-0.0492209821992636	-0.0660074361705148	-0.126806821712804
0.015	0.125847215189337	0.185277863492397	-0.206950662149247	-0.171017105426568	0.139343982031277	-0.126212637665547	0.850524779438855	-0.0492295873977079	-0.0660225729459723	-0.126724170323634
0.016	0.125805175435311	0.185268964766456	-0.206837926240575	-0.170913854250078	0.139381603240585	-0.126338592337214	0.851157707555862	-0.0492381186566798	-0.0660380290040435	-0.126640635300605
0.017	0.125763004798016	0.185258952400545	-0.20672513963013	-0.170806761892546	0.139418900473729	-0.126464117061578	0.851791618576854	-0.0492465778169929	-0.0660538006469497	-0.126556215238185
0.018	0.125720699055272	0.185247822826815	-0.206612301219009	-0.170695781319331	0.13945587746288	-0.126589212660882	0.852426509629868	-0.0492549669708415	-0.0660698839902256	-0.126470908732554
0.019	0.125678253993536	0.185235572424688	-0.206499410166057	-0.170580867573111	0.13949253817054	-0.126713879868209	0.853062377768675	-0.0492632884655154	-0.0660862751959403	-0.126384714423767
0.02	0.125635665345241	0.185222197498905	-0.206386465718049	-0.170461977892749	0.139528886673933	-0.126838119241991	0.8536992198654	-0.0492715448411885	-0.0661029705421707	-0.126297630940499
0.021	0.125592928776429	0.185207694275398	-0.206273467118785	-0.170339071819235	0.139564926906502	-0.126961931103908	0.854337032501492	-0.0492797388140189	-0.0661199662434834	-0.126209656784419
0.022	0.125550039911606	0.185192058923636	-0.20616041362435	-0.17021211105507	0.139600662453395	-0.12708531551283	0.854975811933079	-0.0492878733183891	-0.0661372583145452	-0.126120790314593
0.023	0.125506994382705	0.185175287585629	-0.206047304519624	-0.170081059054362	0.139636096570267	-0.127208272256229	0.8556155542185	-0.0492959514756727	-0.0661548425410475	-0.126031029766375
0.024	0.125463787897028	0.18515737644996	-0.205934139136624	-0.169945880876888	0.139671232385607	-0.127330800848971	0.856256255381403	-0.0493039764505291	-0.0661727143646629	-0.125940373272918
0.025	0.125420416318385	0.185138321904285	-0.205820916884944	-0.169806543310973	0.139706073101441	-0.127452900474686	0.856897911406788	-0.0493119513399138	-0.0661908687804487	-0.125848818983279
0.026	0.125376875733841	0.185118120653697	-0.205707637234186	-0.169663014825411	0.13974062205868	-0.127574569897624	0.857540518107185	-0.0493198792192931	-0.0662093004610566	-0.125756365199059
0.027	0.125333162452359	0.185096769664433	-0.20559429965998	-0.169515265507465	0.139774882736855	-0.127695807460385	0.858184071014005	-0.0493277632951464	-0.0662280039029159	-0.125663010406243
0.028	0.125289272908503	0.185074266023234	-0.205480903619237	-0.169363267237398	0.13980885872464	-0.127816611182233	0.85882856537517	-0.0493356069852303	-0.0662469733729771	-0.125568753287642
0.029	0.125245203485731	0.185050606938905	-0.205367448569052	-0.169206993857523	0.139842553602002	-0.127936978817551	0.859473996216997	-0.0493434138524426	-0.0662662028613961	-0.125473592731494
0.03	0.125200950334063	0.185025789881218	-0.205253933957851	-0.169046421249551	0.139875970844296	-0.128056907771683	0.860120358321993	-0.0493511874928557	-0.0662856861769706	-0.125377527761623
0.031	0.125156509335337	0.18499981265845	-0.205140359152444	-0.168881527422123	0.139909113850082	-0.128176395046635	0.860767646158143	-0.0493589314696555	-0.0663054170438188	-0.125280557477543
0.032	0.125111876242212	0.184972673362338	-0.205026723405922	-0.168712292465911	0.139941985984165	-0.128295437377228	0.861415853939432	-0.0493666493256447	-0.0663253892182419	-0.125182681047613
0.033	0.125067046841325	0.18494437027517	-0.204913025921746	-0.168538698316398	0.139974590550805	-0.128414031397875	0.862064975730299	-0.0493743446913065	-0.066345596681614	-0.12508389767932
0.034	0.125022017056356	0.184914901817065	-0.204799265913573	-0.168360728520886	0.140006930772459	-0.128532173683815	0.862715005434823	-0.0493820214231004	-0.0663660337264997	-0.124984206586157
0.035	0.124976782987373	0.184884266488814	-0.204685442590891	-0.16817836812	0.140039009822474	-0.128649860718943	0.863365936753146	-0.0493896836217516	-0.0663866949297999	-0.12488360702656
0.036	0.124931340895131	0.18485246281331	-0.204571555105271	-0.167991603625719	0.140070830780742	-0.128767088827674	0.864017763149949	-0.0493973354965315	-0.0664075751757333	-0.124782098388993
0.037	0.124885687161611	0.18481948935172	-0.204457602509638	-0.167800423081588	0.140102396443894	-0.128883854082741	0.864670477756202	-0.0494049812357998	-0.0664286696082145	-0.124679680239492
0.038	0.124839818234804	0.184785344727042	-0.204343583793353	-0.167604816128368	0.140133709191109	-0.129000152287014	0.865324073287127	-0.0494126249976279	-0.0664499734487779	-0.12457635229594
0.039	0.124793730574434	0.184750027600558	-0.204229498010803	-0.167404773998468	0.140164770996507	-0.129115979100836	0.865978542089191	-0.0494202709652166	-0.0664714819558076	-0.124472114333846
0.04	0.124747420634922	0.184713536679736	-0.20411534439414	-0.167200289520692	0.140195583485158	-0.129231330259403	0.866633876236152	-0.0494279234142724	-0.0664931906100087	-0.124366966094757
0.041	0.124700884889953	0.184675870740276	-0.204001122327387	-0.166991357182059	0.140226148041594	-0.129346201713669	0.867290067611536	-0.049435586784756	-0.0665150952073698	-0.124260907254166
0.042	0.12465411991464	0.184637028583058	-0.203886831208261	-0.166777973076532	0.140256465934127	-0.129460589577599	0.867947107971081	-0.0494432656777962	-0.0665371916961752	-0.12415393738945
0.043	0.124607122510793	0.184597008961256	-0.203772470370022	-0.166560134673556	0.14028653834044	-0.129574490000493	0.868604988919545	-0.0494509647595615	-0.0665594760276259	-0.124046055962491
0.044	0.124559889772882	0.184555810560575	-0.203658039192845	-0.166337840626851	0.140316366307501	-0.129687899146921	0.869263701829392	-0.0494586887279856	-0.066581944162657	-0.123937262403639
0.045	0.124512419062686	0.184513432043818	-0.203543537261687	-0.166111090772098	0.140345950780146	-0.129800813251466	0.869923237811589	-0.049466442412127	-0.0666045920292591	-0.123827556207328
0.046	0.124464707970317	0.184469872079272	-0.203428964371389	-0.165879886205647	0.140375292671606	-0.129913228634204	0.870583587739887	-0.0494742308985451	-0.0666274154014309	-0.123716936925505
0.047	0.124416754321927	0.1844251292731	-0.20331432051606	-0.165644229351969	0.140404392778467	-0.13002514168311	0.871244742287927	-0.0494820596092331	-0.066650409849087	-0.123605404172765
0.048	0.124368556239242	0.184379202058322	-0.203199606018428	-0.165404124067794	0.140433251566804	-0.130136548827128	0.871906691946618	-0.0494899342990688	-0.0666735706890774	-0.123492957745826
0.049	0.124320112155782	0.184332088656743	-0.203084821638863	-0.165159575758989	0.140461869080899	-0.130247446548729	0.87256942696287	-0.0494978609702759	-0.0666968928730369	-0.123379597721887
0.05	0.124271420747689	0.184283787136706	-0.202969968534319	-0.164910591462221	0.140490245022122	-0.130357831457355	0.873232937287024	-0.0495058457799248	-0.0667203709872803	-0.12326532442503
0.051	0.124222480870592	0.184234295506611	-0.202855048171953	-0.164657179965714	0.140518378855393	-0.130467700266825	0.873897212638053	-0.0495138950026677	-0.0667439993927742	-0.123150138340491
0.052	0.124173291502485	0.184183611764429	-0.202740062285082	-0.164399351892395	0.14054626989562	-0.130577049663263	0.874562242543281	-0.0495220150631578	-0.0667677723223858	-0.123034040094522
0.053	0.12412385172749	0.184131733882812	-0.202625012810444	-0.164137119581239	0.140573917396303	-0.130685876259495	0.875228016258835	-0.0495302126042357	-0.0667916839215058	-0.12291703051019
0.054	0.124074160844783	0.184078659806554	-0.202509901778945	-0.16387049685067	0.140601320648061	-0.130794176626095	0.875894522701606	-0.0495384944871796	-0.066815728273985	-0.122799110601946
0.055	0.124024218517001	0.184024387482146	-0.202394731225365	-0.16359949879141	0.140628479072136	-0.130901947257119	0.876561750451212	-0.0495468676617678	-0.0668398993151925	-0.122680281422772
0.056	0.123974024864429	0.183968914858126	-0.202279503109883	-0.163324141659481	0.140655392277699	-0.131009184469724	0.877229687774339	-0.0495553389790569	-0.0668641906259972	-0.122560543878133
0.057	0.123923580443937	0.183912239911349	-0.202164219263025	-0.163044442914865	0.140682060102139	-0.131115884333758	0.877898322650223	-0.0495639150675645	-0.0668885952827842	-0.12243989866025
0.058	0.123872886101043	0.183854360746841	-0.202048881470254	-0.162760421311152	0.140708482635167	-0.131222042743077	0.878567642787143	-0.0495726023155965	-0.0669131058471602	-0.122318346297943
0.059	0.123821942838223	0.183795275626409	-0.201933491649648	-0.162472096921131	0.140734660224225	-0.131327655617754	0.879237635613964	-0.0495814069559195	-0.0669377144196201	-0.122195887221159
0.06	0.123770751767009	0.183734982873388	-0.201818051935111	-0.162179491158204	0.140760593524586	-0.131432719018782	0.879908288226202	-0.0495903351986941	-0.0669624127515129	-0.122072521836276
0.061	0.123719314072667	0.183673480800876	-0.201702564638949	-0.161882626790008	0.14078628353052	-0.1315372290671	0.88057958731849	-0.0495993932913843	-0.0669871923641839	-0.121948250591906
0.062	0.123667630971855	0.183610767729057	-0.201587032210024	-0.161581527760855	0.140811731491064	-0.131641181885621	0.881251519220841	-0.049608587514472	-0.0670120444973154	-0.121823073992987
0.063	0.123615703693008	0.183546842031503	-0.201471457210857	-0.161276218864915	0.140836938774017	-0.131744573732084	0.881924070046354	-0.0496179242141234	-0.0670369599719351	-0.121696992640378
0.064	0.123563533514359	0.183481702157242	-0.201355842267247	-0.160966725588907	0.14086190670848	-0.131847401145604	0.882597225787473	-0.0496274098397219	-0.0670619292301704	-0.121570007232977
0.065	0.123511121837072	0.183415346649683	-0.201240190061526	-0.160653074202146	0.140886636437709	-0.131949660931892	0.88327097232016	-0.0496370509661793	-0.067086942481477	-0.121442118434888
0.066	0.123458470197626	0.183347774203281	-0.201124503436289	-0.160335291866259	0.14091112887622	-0.132051350106422	0.883945295412316	-0.0496468543808462	-0.0671119897435606	-0.121313326770206
0.067	0.123405580231773	0.183278983709014	-0.20100878550531	-0.160013406631514	0.140935384760235	-0.132152465936785	0.884620180758891	-0.0496568271652285	-0.0671370608691361	-0.121183632634673
0.068	0.123352453687391	0.183208974235434	-0.200893039694537	-0.159687447398811	0.140959404734781	-0.132253006034375	0.885295614037005	-0.0496669766143963	-0.0671621457206951	-0.121053036328925
0.069	0.12329909248763	0.183137745010909	-0.200777269778809	-0.159357443936003	0.140983189434685	-0.132352968405855	0.885971580928638	-0.0496773100858623	-0.0671872343592625	-0.120921538105975
0.07	0.12324549879571	0.183065295486902	-0.200661479902812	-0.159023426892191	0.141006739558849	-0.132452351462588	0.88664806704735	-0.0496878349796483	-0.0672123170419922	-0.120789138307111
0.071	0.123191675043649	0.182991625409876	-0.200545674520811	-0.158685427757232	0.141030055966666	-0.132551153992415	0.887325057859167	-0.0496985588168282	-0.0672373841417817	-0.120655837529689
0.072	0.123137623890789	0.182916734813289	-0.200429858353793	-0.158343478788007	0.14105313971068	-0.13264937507082	0.888002538684777	-0.0497094892462247	-0.0672624261589891	-0.120521636638402
0.073	0.123083348141171	0.182840623929042	-0.200314036429398	-0.157997612847533	0.141075991967127	-0.132747013994863	0.888680494752543	-0.0497206339604219	-0.0672874337047127	-0.120386536630413
0.074	0.123028850717053	0.182763292994283	-0.200198214104426	-0.157647863199969	0.141098613953637	-0.132844070321454	0.889358911261876	-0.0497320006669061	-0.0673123974484763	-0.120250538575956
0.075	0.122974134724872	0.182684742053826	-0.200082397035125	-0.157294263441238	0.141121006843807	-0.132940543906201	0.890037773400854	-0.0497435971633183	-0.0673373082505691	-0.120113643681843
0.076	0.122919203522844	0.182604970942659	-0.199966591097915	-0.156936847549676	0.141143171687276	-0.133036434829224	0.890717066296622	-0.0497554314162398	-0.0673621573946542	-0.119975853352867
0.077	0.122864060716843	0.182523979421901	-0.199850802235697	-0.156575649953634	0.141165109424327	-0.133131743256752	0.891396774948727	-0.0497675115593032	-0.0673869365796488	-0.11983716922821
0.078	0.122808710136202	0.182441767332078	-0.199735036261892	-0.156210705583632	0.141186821009782	-0.133226469374272	0.892076884190932	-0.0497798457955411	-0.0674116376834018	-0.119697593216557
0.079	0.122753155827904	0.182358334696837	-0.19961929871253	-0.155842049875468	0.141208307531844	-0.133320613449844	0.892757378736277	-0.0497924422982448	-0.0674362526316947	-0.119557127450138
0.08	0.122697402022676	0.18227368175851	-0.199503594838057	-0.155469718829708	0.141229570211555	-0.133414175934386	0.893438243301261	-0.0498053092190655	-0.067460773388403	-0.11941577413098
0.081	0.12264145305117	0.182187808964059	-0.19938792965331	-0.155093749145474	0.141250610315112	-0.133507157506502	0.894119462694976	-0.0498184547574349	-0.0674851919109767	-0.119273535391391
0.082	0.122585313240673	0.182100716958406	-0.199272307933586	-0.154714178137298	0.141271429117566	-0.133599559099286	0.894801021817287	-0.0498318871963929	-0.0675095001484778	-0.119130413272609
0.083	0.122528986876622	0.18201240665573	-0.199156734283591	-0.154331043396676	0.14129202799138	-0.133691381929775	0.895482905635402	-0.0498456149130205	-0.0675336900326582	-0.11898640979272
0.084	0.122472478270383	0.181922879367698	-0.199041213328826	-0.153944382517065	0.141312408554996	-0.133782627446349	0.896165099190637	-0.0498596464162591	-0.0675577533561883	-0.118841527010213
0.085	0.122415791843211	0.181832136853643	-0.198925749806471	-0.153554232929023	0.141332572764583	-0.133873297171612	0.896847587607179	-0.0498739903586509	-0.0675816817430987	-0.118695767083608
0.086	0.122358932182774	0.181740181273517	-0.198810348478525	-0.153160631677657	0.141352522882178	-0.133963392545066	0.89753035610471	-0.0498886554371705	-0.0676054667813996	-0.118549132327213
0.087	0.122301904088236	0.181647015142038	-0.198695014024502	-0.152763615245401	0.141372261321096	-0.13405291484561	0.898213390065047	-0.0499036502742975	-0.0676291000489727	-0.118401625164734
0.088	0.122244712569783	0.181552641302567	-0.198579750944181	-0.152363219602229	0.141391790462059	-0.134141865160548	0.898896675120927	-0.0499189833666433	-0.0676525729846103	-0.118253248057867
0.089	0.122187362797464	0.181457062924414	-0.198464563435452	-0.151959480383834	0.141411112510165	-0.134230244358493	0.899580197186771	-0.0499346630665434	-0.0676758768097941	-0.118104003581898
0.09	0.122129860023268	0.181360283475898	-0.198349455360922	-0.151552433038372	0.141430229389323	-0.134318053114481	0.900263942475092	-0.0499506976117327	-0.0676990025212288	-0.117953894537085
0.091	0.122072209517845	0.181262306589664	-0.198234430338432	-0.151142112906978	0.141449142792094	-0.13440529202005	0.900947897526786	-0.0499670952012214	-0.0677219408901734	-0.11780292394538
0.092	0.122014416563345	0.181163135925549	-0.198119491817042	-0.150728555187683	0.141467854398583	-0.134491961715044	0.901632049142066	-0.0499838640746167	-0.0677446825400295	-0.1176510950355
0.093	0.121956486424636	0.181062775168314	-0.198004643075566	-0.150311794827038	0.141486366021591	-0.134578063002931	0.902316384249264	-0.0500010125621779	-0.0677672180810194	-0.117498411235672
0.094	0.121898424268348	0.180961228121214	-0.197889887207766	-0.149891866498759	0.141504679575937	-0.134663596954276	0.903000889888993	-0.0500185490753882	-0.0677895381174444	-0.117344876049045
0.095	0.121840235159054	0.180858498780294	-0.197775227154199	-0.149468804654958	0.141522796970896	-0.134748564910614	0.903685553276018	-0.0500364820807829	-0.0678116331487146	-0.117190492892441
0.096	0.121781924132577	0.180754591331237	-0.197660665738132	-0.149042643525299	0.141540720048138	-0.134832968314876	0.904370361797865	-0.0500548200671064	-0.0678334935699589	-0.117035265032545
0.097	0.121723496230193	0.180649510105246	-0.197546205604942	-0.148613417064107	0.141558450618835	-0.134916808545977	0.905055302991341	-0.050073571458674	-0.0678551097298665	-0.11687919556389
0.098	0.121664956507525	0.180543259573828	-0.197431849087443	-0.14818115891968	0.141575990537995	-0.135000086946815	0.905740364553112	-0.0500927445465875	-0.0678764719322795	-0.116722287374293
0.099	0.121606310087129	0.18043584441775	-0.197317598135696	-0.147745902465278	0.141593341773477	-0.135082804922002	0.906425534348535	-0.0501123474930821	-0.0678975705514064	-0.1165645431404
0.1	0.12154756221988	0.180327269569901	-0.197203454363254	-0.147307680857017	0.141610506470164	-0.135164963936478	0.90711080042684	-0.0501323883297957	-0.0679183963099787	-0.116405965373151
0.101	0.121488718256382	0.180217540137323	-0.197089419154167	-0.146866527063516	0.14162748696612	-0.135246565460462	0.907796151013794	-0.0501528749531202	-0.0679389404300541	-0.116246556493847
0.102	0.121429783537178	0.180106661324369	-0.196975493739085	-0.146422473910452	0.141644285717136	-0.135327610929144	0.908481574425451	-0.0501738151744556	-0.0679591945292929	-0.116086318923577
0.103	0.121370763317942	0.179994638475267	-0.196861679163509	-0.145975554113656	0.141660905168377	-0.135408101663937	0.909167058968879	-0.0501952167474058	-0.0679791504603888	-0.115925255107503
0.104	0.121311662761517	0.179881477111044	-0.196747976192084	-0.145525800122116	0.141677347623443	-0.135488038754531	0.909852592903375	-0.0502170873090426	-0.0679988002987177	-0.115763367382107
0.105	0.121252486945265	0.179767182823983	-0.19663438521873	-0.145073243830712	0.14169361510774	-0.135567422995696	0.910538164434684	-0.0502394343313831	-0.0680181364440875	-0.115600657794511
0.106	0.121193240875081	0.179651761116835	-0.196520906199891	-0.144617916387937	0.141709709298155	-0.135646254885804	0.911223761718635	-0.0502622651880659	-0.0680371516668416	-0.115437128086904
0.107	0.12113392952928	0.179535217376781	-0.196407538667738	-0.144159848108202	0.14172563158198	-0.135724534664882	0.911909372872849	-0.0502855873186371	-0.0680558391181154	-0.11527277984302
0.108	0.121074557941068	0.179417557032451	-0.196294281765141	-0.143699068491136	0.141741383134708	-0.135802262352145	0.912594985980114	-0.050309408321954	-0.0680741923256436	-0.115107614641835
0.109	0.121015131266522	0.179298785757837	-0.196181134127538	-0.143235606390941	0.141756964930173	-0.135879437667651	0.913280589106529	-0.0503337358234248	-0.0680922050414187	-0.114941634195196
0.11	0.120955654774178	0.17917890959312	-0.196068093707706	-0.142769490185993	0.141772377749178	-0.135956059899492	0.913966170347391	-0.0503585772436867	-0.0681098710467819	-0.114774840518217
0.111	0.120896133796898	0.179057934957056	-0.195955157763388	-0.142300747862395	0.141787622231666	-0.136032127879199	0.914651717841883	-0.0503839397170264	-0.0681271840993617	-0.114607236036671
0.112	0.120836573703401	0.178935868591761	-0.19584232294393	-0.141829407079742	0.141802698913486	-0.136107640008545	0.915337219715905	-0.0504098301614523	-0.0681441379666707	-0.114438823533057
0.113	0.120776979905416	0.178812717509817	-0.195729585344966	-0.141355495104019	0.14181760825216	-0.136182594299282	0.91602266400368	-0.0504362553357214	-0.0681607265457236	-0.114269606020154
0.114	0.120717357912057	0.178688488970249	-0.195616940561664	-0.140879038532124	0.141832350744017	-0.13625698850892	0.916708038641765	-0.0504632218537292	-0.0681769440671903	-0.114099586651176
0.115	0.120657713377695	0.178563190492676	-0.195504383794267	-0.140400063033287	0.141846927087621	-0.136330820264399	0.917393331560896	-0.0504907362159613	-0.0681927851577461	-0.113928768627286
0.116	0.120598052088127	0.178436829917122	-0.19539190996217	-0.139918593224755	0.141861338227757	-0.136404087063937	0.918078530829903	-0.0505188048083342	-0.0682082446831833	-0.113757155033475
0.117	0.120538379903197	0.178309415433935	-0.195279513745145	-0.139434652652988	0.141875585226056	-0.136476786281506	0.9187636247856	-0.0505474338018042	-0.0682233176057953	-0.113584748673038
0.118	0.120478702684196	0.178180955536711	-0.195167189566284	-0.138948263972678	0.141889669038075	-0.136548915235887	0.919448602068945	-0.0505766290470637	-0.0682379989838619	-0.113411551976117
0.119	0.120419026269246	0.178051458940314	-0.195054931592287	-0.138459449309168	0.1419035903417	-0.136620471219224	0.920133451581096	-0.0506063961220936	-0.0682522839792119	-0.113237566989657
0.12	0.120359356526375	0.177920934524091	-0.194942733748266	-0.137968230544158	0.141917349463623	-0.13669145143628	0.920818162427329	-0.0506367405161914	-0.068266167808903	-0.113062795505194
0.121	0.120299699419612	0.177789391377011	-0.194830589668625	-0.137474629331671	0.141930946356076	-0.136761852937299	0.921502723816451	-0.0506676677229093	-0.0682796457396462	-0.112887239276637
0.122	0.120240061052595	0.177656838867294	-0.194718492599972	-0.13697866695576	0.141944380694158	-0.136831672633256	0.92218712494857	-0.0506991831111602	-0.0682927130540617	-0.112710900163764
0.123	0.12018044763159	0.177523286567583	-0.194606435407106	-0.136480364210923	0.141957652134633	-0.136900907354282	0.922871355023676	-0.0507312917812984	-0.0683053648684336	-0.112533780136808
0.124	0.120120865313033	0.17738874413591	-0.194494410747589	-0.135979741312433	0.141970760568764	-0.136969553842809	0.923555403355799	-0.0507639985878189	-0.0683175960356893	-0.112355881161942
0.125	0.120061320074287	0.177253221335052	-0.194382411287199	-0.135476817834095	0.141983706197592	-0.137037608706234	0.924239259463762	-0.0507973082274708	-0.0683294013393031	-0.112177205022003
0.126	0.120001817705622	0.177116728105449	-0.19427042978602	-0.134971612702161	0.141996489406281	-0.137105068459733	0.924922913069639	-0.0508312253142492	-0.0683407757092167	-0.111997753181117
0.127	0.119942363862426	0.176979274549358	-0.194158459046106	-0.134464144197461	0.142009110563238	-0.137171929647105	0.925606354038001	-0.0508657544343454	-0.0683517141969669	-0.111817526787226
0.128	0.119882964103568	0.176840870865835	-0.194046491872069	-0.133954429933411	0.142021569877747	-0.137238188894058	0.926289572316506	-0.0509009001464263	-0.06836221185828	-0.111636526764201
0.129	0.119823623883211	0.176701527351643	-0.193934521078096	-0.133442486903342	0.142033867303056	-0.13730384282085	0.926972557873023	-0.0509366669806486	-0.0683722637359973	-0.111454753875809
0.13	0.119764348522229	0.17656125449774	-0.193822539465652	-0.132928331654656	0.142046002402112	-0.137368887879118	0.927655300626498	-0.0509730594898577	-0.0683818649514629	-0.111272208747282
0.131	0.119705143195564	0.176420063085437	-0.193710539849393	-0.132411980426762	0.142057974151518	-0.137433320282472	0.928337790441841	-0.0510100823121392	-0.0683910108667296	-0.111088891875583
0.132	0.119646012937717	0.17627796417331	-0.193598515170896	-0.131893449109009	0.142069780807965	-0.137497136077869	0.929020017241091	-0.0510477401931824	-0.0683996972244233	-0.11090480361631
0.133	0.119586962663448	0.176134968998336	-0.193486458564488	-0.131372753013834	0.14208141996583	-0.137560331158984	0.929701971158317	-0.0510860379627852	-0.0684079201615075	-0.110719944150201
0.134	0.119527997168775	0.175991088937337	-0.193374363345703	-0.13084990659215	0.142092888718365	-0.137622901150576	0.930383642600453	-0.0511249805465697	-0.0684156761752529	-0.110534313507725
0.135	0.119469121108637	0.175846335572083	-0.193262222990852	-0.130324923354577	0.142104183785959	-0.137684841369889	0.931065022210625	-0.0511645730084867	-0.0684229621733071	-0.1103479116871
0.136	0.119410338998382	0.175700720723067	-0.193150031158743	-0.129797815931347	0.142115301641834	-0.137746146975311	0.931746100841907	-0.0512048204858279	-0.0684297754942708	-0.110160738784694
0.137	0.119351655231859	0.175554256395609	-0.19303778178954	-0.129268595998826	0.142126238681274	-0.137806813100681	0.932426869555637	-0.0512457280412807	-0.0684361138159893	-0.109972795082167
0.138	0.119293074106736	0.175406954718104	-0.192925469160067	-0.128737274194954	0.142136991348498	-0.137866834782399	0.933107319598068	-0.0512873005866294	-0.0684419751999349	-0.109784081074426
0.139	0.11923459984976	0.175258827933718	-0.192813087799563	-0.128203860144634	0.142147556197788	-0.137926206819504	0.933787442373655	-0.0513295428893856	-0.068447358334048	-0.109594597464766
0.14	0.119176236633919	0.175109888446747	-0.192700632453572	-0.127668362440445	0.142157929961992	-0.137984923714157	0.934467229450539	-0.051372459536026	-0.0684522625983714	-0.109404345180664
0.141	0.119117988665187	0.174960148883416	-0.192588098212356	-0.127130788655327	0.142168109586678	-0.138042979657156	0.93514667256704	-0.0514160548065865	-0.0684566878272597	-0.109213325337711
0.142	0.119059860298924	0.174809622133645	-0.192475480630735	-0.126591145513099	0.142178092194143	-0.138100368588697	0.935825763608904	-0.051460332583805	-0.0684606341508871	-0.109021539054246
0.143	0.119001856085015	0.174658321336064	-0.192362775744734	-0.12604943894598	0.142187875064021	-0.13815708429256	0.936504494625045	-0.051505296360301	-0.0684641020699822	-0.108828987177442
0.144	0.118943980857205	0.174506259767251	-0.19224998006925	-0.125505673866506	0.142197455611575	-0.138213120381753	0.937182857915057	-0.0515509492752542	-0.0684670924652471	-0.108635670084322
0.145	0.118886239827381	0.174353450710665	-0.192137090620515	-0.124959853883936	0.142206831211818	-0.138268470268029	0.93786084606781	-0.0515972942063236	-0.068469606472573	-0.108441587652105
0.146	0.118828638473519	0.17419990741543	-0.192024104909474	-0.124411981206018	0.142215998915393	-0.138323127247461	0.938538451881358	-0.0516443339834652	-0.0684716454455742	-0.108246739365083
0.147	0.118771182330918	0.174045643095457	-0.191911020870972	-0.123862056807635	0.142224955328464	-0.138377084572488	0.939215668277684	-0.0516920716109099	-0.0684732109908936	-0.108051124521318
0.148	0.11871387688857	0.173890670904535	-0.191797836825022	-0.123310080756042	0.142233696705055	-0.13843033541286	0.939892488320938	-0.0517405103124839	-0.0684743049331594	-0.107854742485363
0.149	0.11865672757976	0.17373500395793	-0.191684551512735	-0.122756052509317	0.142242219094124	-0.138482872832232	0.940568905314627	-0.0517896534480116	-0.068474929272061	-0.107657592892166
0.15	0.118599739784859	0.173578655380039	-0.191571164091859	-0.122199971143662	0.142250518511286	-0.138534689855018	0.94124491290036	-0.0518395044818215	-0.0684750862240686	-0.107459675762522
0.151	0.118542918802743	0.173421638261743	-0.19145767405964	-0.121641835514402	0.142258591110753	-0.138585779520787	0.941920505116098	-0.0518900669794785	-0.06847477828675	-0.107260991507187
0.152	0.118486269810438	0.173263965550386	-0.191344081178617	-0.121081644375819	0.142266433294099	-0.138636134872756	0.942595676376424	-0.0519413445824536	-0.068474008275839	-0.107061540857569
0.153	0.118429797824799	0.173105649981889	-0.19123038547677	-0.120519396455071	0.1422740417266	-0.138685748952138	0.943270421364904	-0.051993341041177	-0.0684727793476739	-0.106861324779514
0.154	0.118373507656054	0.172946704120533	-0.191116587340946	-0.119955090361554	0.14228141322558	-0.138734614869638	0.943944734931498	-0.052046060246145	-0.0684710949365156	-0.106660344332699
0.155	0.118317403867042	0.172787140441431	-0.191002687584032	-0.119388724423997	0.142288544605591	-0.138782725949686	0.944618612064117	-0.0520995061558789	-0.0684689585727219	-0.106458600525174
0.156	0.118261490745334	0.172626971323253	-0.190888687411782	-0.118820296747658	0.142295432638399	-0.138830075835395	0.945292047917935	-0.0521536827178896	-0.0684663737515324	-0.106256094236723
0.157	0.118205772318719	0.17246620894378	-0.190774588368001	-0.11824980542452	0.142302074075741	-0.138876658453029	0.945965037888129	-0.052208593882589	-0.0684633439646695	-0.106052826177839
0.158	0.118150252437253	0.172304865172293	-0.190660392291447	-0.117677248617246	0.142308465600316	-0.138922467917853	0.946637577648832	-0.0522642436869008	-0.0684598727605089	-0.105848796870579
0.159	0.118094934845659	0.172142951499039	-0.190546101294546	-0.117102624578	0.142314603742247	-0.138967498520756	0.947309663095892	-0.0523206363579021	-0.0684559637909911	-0.105644006633216
0.16	0.118039823172044	0.171980478954754	-0.190431717785679	-0.116525931760358	0.142320484833912	-0.139011744766228	0.947981290323603	-0.0523777763799167	-0.0684516209151215	-0.105438455611313
0.161	0.117984920841649	0.171817458034504	-0.190317244481123	-0.115947168934457	0.142326105018465	-0.139055201369271	0.948652455703148	-0.0524356684898491	-0.0684468481884435	-0.105232143939292
0.162	0.117930230987529	0.17165389871428	-0.190202684392547	-0.115366335202304	0.14233146031544	-0.139097863184661	0.949323155906706	-0.0524943176177121	-0.0684416496978332	-0.105025071915668
0.163	0.117875756439434	0.171489810546108	-0.190088040852821	-0.114783429922833	0.142336546743033	-0.139139725075799	0.949993387843679	-0.0525537287855495	-0.0684360295826171	-0.104817240041511
0.164	0.117821499767638	0.171325202741321	-0.189973317573917	-0.114198452564702	0.142341360492292	-0.139180781785377	0.950663148638067	-0.0526139070364538	-0.0684299922683271	-0.104608649000596
0.165	0.117767463323628	0.17116008422959	-0.189858518724838	-0.11361140255991	0.142345898080106	-0.139221027861803	0.951332435642829	-0.0526748574508742	-0.0684235425223409	-0.104399299660987
0.166	0.11771364925374	0.170994463692478	-0.189743649000695	-0.113022279206147	0.142350156403474	-0.139260457636748	0.952001246420499	-0.052736585113141	-0.0684166852759935	-0.10418919305797
0.167	0.117660059473399	0.170828349497205	-0.189628713558353	-0.112431081514799	0.142354132723708	-0.139299065276274	0.952669578758947	-0.0527990949867053	-0.0684094255681756	-0.103978330383321
0.168	0.117606695668747	0.170661749562179	-0.189513717843499	-0.111837808071787	0.142357824636157	-0.139336844944044	0.953337430784741	-0.0528623918791089	-0.0684017687379182	-0.103766712989106
0.169	0.117553559346716	0.170494671268182	-0.189398667429383	-0.111242457201268	0.14236123001769	-0.139373791009725	0.954004801015697	-0.0529264805903384	-0.0683937205967236	-0.103554342402173
0.17	0.117500651871753	0.170327121386142	-0.189283567871247	-0.110645027369824	0.142364346933812	-0.139409898145125	0.954671688253869	-0.0529913661503194	-0.0683852874097066	-0.10334122037301
0.171	0.117447974511744	0.170159105995509	-0.189168424642216	-0.110045517442863	0.142367173606942	-0.139445161249712	0.955338091485023	-0.0530570539280727	-0.0683764757980708	-0.103127348887346
0.172	0.117395528486643	0.169990630501487	-0.189053243217916	-0.109443926729702	0.14236970852901	-0.139479575332824	0.9560040098579	-0.0531235495483626	-0.0683672926205653	-0.102912730176747
0.173	0.117343314969689	0.169821699741831	-0.188938029197595	-0.108840255031917	0.142371950564872	-0.13951313550409	0.956669442657964	-0.0531908588088138	-0.0683577448346662	-0.102697366811882
0.174	0.117291335099321	0.169652317988237	-0.188822788336286	-0.108234502662581	0.142373898891109	-0.139545837047019	0.957334389289945	-0.0532589876855238	-0.0683478394711825	-0.102481261776242
0.175	0.117239589988719	0.169482488780492	-0.188707526466276	-0.107626670273383	0.142375552800309	-0.139577675413661	0.957998849322122	-0.0533279423730876	-0.0683375837293435	-0.102264418465992
0.176	0.117188080637767	0.16931221479697	-0.188592249334205	-0.107016758631043	0.142376911504563	-0.139608646101357	0.958662822552833	-0.0533977293124897	-0.068326984966441	-0.102046840690537
0.177	0.117136807821527	0.169141497908148	-0.188476962467077	-0.106404768594656	0.142377974118044	-0.139638744599518	0.959326309039772	-0.0534683551534494	-0.0683160505598841	-0.101828532734612
0.178	0.117085772054005	0.168970339304781	-0.188361671185163	-0.10579070126406	0.142378739811708	-0.139667966520014	0.95998930908811	-0.0535398267486599	-0.0683047878814751	-0.101609499473683
0.179	0.117034973611232	0.168798739585651	-0.188246380678028	-0.105174558155396	0.142379207969138	-0.139696307722224	0.960651823240468	-0.053612151269155	-0.06829320434272	-0.101389746435283
0.18	0.116984412612176	0.168626698800568	-0.188131096037384	-0.104556341281588	0.142379378277591	-0.139723764301336	0.961313852328634	-0.0536853362364854	-0.0682813072366827	-0.101169279736036
0.181	0.116934089137241	0.168454216457876	-0.188015822250512	-0.103936053002306	0.142379250730067	-0.139750332578277	0.961975397562775	-0.0537593893849543	-0.068269103460883	-0.100948105975439
0.182	0.116884003297188	0.168281291538583	-0.187900564175822	-0.103313695733351	0.14237882552196	-0.139776009139302	0.962636460588534	-0.0538343185450143	-0.0682565994315437	-0.100726232145876
0.183	0.116834155169605	0.168107922540085	-0.187785326560517	-0.102689271755188	0.142378102887356	-0.139800790830496	0.963297043589262	-0.0539101315874354	-0.068243801210465	-0.100503665525228
0.184	0.116784544624713	0.167934107532754	-0.187670114103343	-0.102062783091852	0.142377082979856	-0.139824674671574	0.963957149470572	-0.0539868363333344	-0.0682307146105856	-0.100280413549472
0.185	0.116735171192419	0.167759844256519	-0.187554931511361	-0.101434231312752	0.142375765840432	-0.13984765771531	0.964616781916348	-0.0540644404488851	-0.0682173451729384	-0.100056483676866
0.186	0.116686034069316	0.167585130256804	-0.187439783529168	-0.100803617380784	0.142374151357796	-0.139869736972618	0.965275945200776	-0.054142951423358	-0.068203698107839	-0.0998318833114354
0.187	0.116637132213982	0.167409962994289	-0.187324674911523	-0.100170941665382	0.142372239235771	-0.139890909474588	0.965934643916668	-0.054222376663811	-0.0681897782304662	-0.0996066198991315
0.188	0.116588464439855	0.167234339866016	-0.187209610387165	-0.0995362039959402	0.142370029026632	-0.139911172347776	0.966592882774993	-0.0543027236140613	-0.0681755899263401	-0.0993807011091262
0.189	0.116540029466541	0.167058258128521	-0.187094594680785	-0.0988994036717251	0.142367520115475	-0.139930522822744	0.967250666528102	-0.0543839998042762	-0.068161137216118	-0.0991541348820964
0.19	0.116491825965084	0.166881714839345	-0.186979632495804	-0.0982605394450257	0.142364711641117	-0.139948958253295	0.96790800001944	-0.0544662128506277	-0.068146423791345	-0.0989269293006604
0.191	0.116443852604434	0.166704706925898	-0.186864728453508	-0.0976196094919187	0.142361602551012	-0.139966476200621	0.968564888261234	-0.0545493704848304	-0.0681314529651029	-0.0986990924483868
0.192	0.116396108026493	0.166527231308618	-0.186749887158624	-0.0969766114126164	0.142358191795007	-0.139983074524541	0.969221336415984	-0.054633480638718	-0.0681162276584264	-0.0984706323966216
0.193	0.116348590767904	0.166349285002287	-0.186635113322897	-0.096331542345298	0.142354478415739	-0.139998751394829	0.969877349697662	-0.0547185515008608	-0.0681007503585177	-0.09824155728288
0.194	0.116301299257149	0.166170865204182	-0.186520411763283	-0.0956843992042182	0.142350461500322	-0.140013505232447	0.970532933331165	-0.0548045914911366	-0.0680850229710968	-0.0980118754351035
0.195	0.11625423192404	0.165991969325755	-0.186405787336082	-0.0950351788216041	0.142346140235747	-0.140027334679032	0.971188092635429	-0.0548916092406579	-0.0680690467512976	-0.0977815955138008
0.196	0.1162073873308	0.165812594975301	-0.186291244922199	-0.0943838778231312	0.142341514150549	-0.140040238635426	0.971842833127547	-0.0549796136085006	-0.0680528224262786	-0.0975507265642665
0.197	0.116160764229542	0.165632739987502	-0.186176789444469	-0.0937304924142925	0.142336583310034	-0.14005221628356	0.972497160538288	-0.055068613630239	-0.0680363503251356	-0.097319277915452
0.198	0.116114361548336	0.165452402521484	-0.186062425868692	-0.0930750182334579	0.142331348302688	-0.140063267018131	0.973151080729044	-0.055158618437856	-0.0680196304026249	-0.0970872590332839
0.199	0.116068178388726	0.165271581185963	-0.185948159170936	-0.0924174502704698	0.142325810122019	-0.140073390376325	0.973804599587916	-0.0552496372742122	-0.068002662334154	-0.0968546794698506
0.2	0.116022214020139	0.165090275104868	-0.185833994280201	-0.0917577829766512	0.142319970011432	-0.140082586075575	0.974457723049923	-0.055341679486413	-0.0679854457393726	-0.096621548819175
0.201	0.115976467806511	0.164908483877604	-0.185719936009527	-0.0910960106081903	0.142313829244087	-0.140090854127854	0.975110457229061	-0.0554347543817872	-0.0679679802791414	-0.0963878765484468
0.202	0.115930939132655	0.16472620752116	-0.185605988982534	-0.0904321275524028	0.142307388978438	-0.140098194956971	0.975762808464714	-0.0555288711023655	-0.0679502655679053	-0.096153671806476
0.203	0.115885627392873	0.164543446440565	-0.185492157594689	-0.0897661284391097	0.142300650312027	-0.140104609448337	0.976414783236419	-0.0556240386404214	-0.0679323011701732	-0.095918943342652
0.204	0.115840532009164	0.164360201411615	-0.185378446034289	-0.0890980080922844	0.142293614399801	-0.140110098899992	0.977066388077837	-0.0557202658837844	-0.0679140867177925	-0.0956836995579742
0.205	0.115795652436198	0.164176473625933	-0.1852648583398	-0.08842776140347	0.142286282525752	-0.140114664961096	0.977717629558856	-0.0558175616110928	-0.0678956219361155	-0.0954479485958203
0.206	0.115750988137755	0.163992264763685	-0.185151398446658	-0.0877553831437231	0.142278656127868	-0.140118309615732	0.978368514281016	-0.0559159345130527	-0.0678769066345761	-0.0952116984016935
0.207	0.115706538586204	0.163807576927554	-0.185038070121735	-0.0870808678327428	0.142270736733866	-0.140121035179223	0.979019048837421	-0.0560153932623171	-0.0678579408315415	-0.0949749568222555
0.208	0.11566230330748	0.163622412478835	-0.184924876790073	-0.086404209787455	0.142262525809602	-0.140122844290959	0.979669239778328	-0.0561159465753999	-0.0678387248520222	-0.0947377317471227
0.209	0.115618281920014	0.163436773984772	-0.184811821430106	-0.08572540326856	0.142254024608009	-0.14012373988412	0.980319093592825	-0.0562176032603241	-0.0678192592279499	-0.09450003122528
0.21	0.115574474190135	0.163250664253595	-0.18469890658825	-0.085044442669934	0.142245234100036	-0.140123725093291	0.980968616671897	-0.0563203722437048	-0.0677995445620114	-0.0942618635487674
0.211	0.115530880101121	0.16306408628641	-0.184586134489361	-0.0843613227784642	0.142236154984002	-0.140122803135617	0.981617815273667	-0.0564242625533877	-0.0677795814615764	-0.094023237297167
0.212	0.115487499847277	0.162877043144145	-0.184473507253174	-0.0836760389221089	0.142226787707223	-0.140120977247831	0.982266695525014	-0.0565292832836723	-0.0677593704592833	-0.0937841613351093
0.213	0.115444333798729	0.162689537857062	-0.184361027059697	-0.0829885868803133	0.142217132507696	-0.140118250674488	0.98291526344479	-0.0566354435588183	-0.0677389119483062	-0.0935446448020192
0.214	0.115401382517538	0.162501573451685	-0.184248696126645	-0.0822989626934501	0.14220718948135	-0.14011462664985	0.983563524962025	-0.0567427524897836	-0.0677182061593688	-0.0933046971005565
0.215	0.115358646756192	0.162313153062341	-0.184136516596245	-0.0816071623929075	0.142196958581145	-0.140110108362062	0.984211485969824	-0.056851219181387	-0.0676972530733933	-0.0930643278190901
0.216	0.115316127381073	0.162124279986849	-0.184024490430673	-0.080913181728527	0.142186439540835	-0.140104698935247	0.984859152445009	-0.0569608528018447	-0.0676760522999447	-0.092823546664543
0.217	0.115273825286996	0.161934957613947	-0.183912619339639	-0.0802170161390489	0.142175631816278	-0.140098401447344	0.985506530560903	-0.0570716625996438	-0.0676546030711165	-0.0925823635172496
0.218	0.115231741387058	0.161745189362906	-0.183800904806793	-0.0795186607833696	0.142164534568726	-0.14009121893021	0.986153626735444	-0.0571836577828769	-0.0676329042786579	-0.0923407884435033
0.219	0.115189876667669	0.161554978710803	-0.183689348230735	-0.0788181103126294	0.142153146714303	-0.140083154310972	0.98680044761712	-0.057296847296236	-0.0676109544325104	-0.0920988315256535
0.22	0.115148232245561	0.161364329191748	-0.183577951067206	-0.078115358578525	0.142141467049991	-0.140074210354985	0.987447000007115	-0.0574112396465111	-0.0675887516964985	-0.0918565026818324
0.221	0.115106809426772	0.161173244327858	-0.183466714832867	-0.0774103985535176	0.142129494333157	-0.140064389700285	0.988093290748644	-0.0575268429299433	-0.067566294044391	-0.0916138116525478
0.222	0.115065609727658	0.16098172754712	-0.183355640947287	-0.0767032224161671	0.142117227253142	-0.140053694972923	0.988739326671177	-0.0576436649753077	-0.0675435792817498	-0.0913707680622432
0.223	0.115024634797604	0.160789782112215	-0.183244730577763	-0.0759938216757388	0.142104664413452	-0.140042128871137	0.989385114592727	-0.0577617133770797	-0.0675206049194497	-0.0911273814505559
0.224	0.114983886375633	0.160597411100508	-0.183133984618205	-0.0752821872582208	0.142091804412979	-0.140029694163116	0.990030661287205	-0.0578809954092628	-0.0674973681469273	-0.0908836612901178
0.225	0.114943366339757	0.160404617432693	-0.18302340371015	-0.0745683094914582	0.142078645935535	-0.140016393673989	0.990675973444383	-0.0580015180147202	-0.0674738659050564	-0.0906396168921651
0.226	0.114903076707443	0.160211403860362	-0.18291298823562	-0.0738521780145923	0.142065187708928	-0.1400022303635	0.991321057699027	-0.0581232879403699	-0.0674500949174523	-0.0903952572697605
0.227	0.114863019582882	0.160017772919317	-0.182802738315639	-0.0731337817232685	0.142051428402613	-0.139987207472951	0.991965920637825	-0.0582463118843346	-0.0674260517442835	-0.0901505912061132
0.228	0.11482319711782	0.159823726929082	-0.182692653792947	-0.0724131088261155	0.142037366664176	-0.139971328574357	0.992610568716347	-0.0583705965337634	-0.0674017329206362	-0.0899056274163351
0.229	0.114783611484522	0.159629268017008	-0.182582734214708	-0.0716901469633472	0.142023001285417	-0.139954597454456	0.993255008201649	-0.058496148516611	-0.0673771350720428	-0.0896603746077228
0.23	0.114744264881194	0.159434398106282	-0.182472978864316	-0.0709648833131808	0.142008331261342	-0.139937017990768	0.993899245175224	-0.0586229743641452	-0.0673522549163604	-0.0894148415127253
0.231	0.114705159580751	0.159239118847373	-0.182363386821924	-0.0702373047748022	0.14199335563759	-0.139918594154745	0.994543285519524	-0.0587510804985911	-0.0673270891955342	-0.0891690369373024
0.232	0.114666298019995	0.159043431525063	-0.182253956994143	-0.0695073983142102	0.141978073346545	-0.139899330075378	0.995187134930592	-0.058880473210074	-0.0673016346508512	-0.0889229697039321
0.233	0.114627682899451	0.158847337034612	-0.182144688057865	-0.0687751513554662	0.141962483172199	-0.139879230027979	0.995830798984547	-0.0590111586801026	-0.0672758880844705	-0.0886766484892589
0.234	0.114589317227765	0.158650835995773	-0.182035578415822	-0.0680405521082677	0.141946583765887	-0.139858298374459	0.996474283168195	-0.0591431430698327	-0.0672498465208225	-0.0884300817310076
0.235	0.114551204268574	0.158453928939611	-0.181926626312142	-0.0673035897491847	0.141930373683171	-0.139836539560166	0.997117592875597	-0.0592764325555374	-0.0672235074671294	-0.0881832776351754
0.236	0.114513347400702	0.158256616400385	-0.181817830013077	-0.0665642543403454	0.141913851416586	-0.139813958139434	0.997760733427928	-0.0594110332942761	-0.0671968690887489	-0.087936244182591
0.237	0.114475749988275	0.158058898853057	-0.181709187888466	-0.0658225366761434	0.141897015392273	-0.139790558759617	0.998403710090705	-0.0595469514266208	-0.0671699301573939	-0.0876889890757747
0.238	0.114438415331185	0.157860776621466	-0.181600698396894	-0.0650784283108125	0.141879864035564	-0.139766346108478	0.999046528101338	-0.0596841931045179	-0.0671426899351448	-0.0874415196191896
0.239	0.114401346688649	0.157662249892728	-0.1814923600649	-0.0643319215930674	0.141862395926395	-0.139741324855916	0.999689192743349	-0.0598227644424608	-0.0671151481437932	-0.0871938426139466
0.24	0.114364547372927	0.157463318826133	-0.181384171530187	-0.0635830096431384	0.141844609865745	-0.139715499592097	1.00033170941871	-0.0599626714045039	-0.0670873049351196	-0.0869459643540568
0.241	0.114328020839163	0.157263983611067	-0.181276131599257	-0.0628316864999442	0.141826504770532	-0.139688874764065	1.00097408366667	-0.0601039196949805	-0.0670591608408184	-0.0866978907017761
0.242	0.114291770713289	0.157064244412123	-0.181168239198647	-0.0620779473532812	0.141808079529647	-0.139661454652384	1.00161632113644	-0.060246514629045	-0.067030716814816	-0.0864496271385221
0.243	0.114255800813843	0.156864101304101	-0.181060493241626	-0.0613217886165301	0.141789332927884	-0.139633243424711	1.00225842757248	-0.0603904610352377	-0.0670019742964209	-0.0862011787465339
0.244	0.114220115162606	0.15666355426864	-0.180952892595211	-0.0605632078351045	0.141770263582402	-0.139604245254663	1.00290040880805	-0.0605357633088888	-0.0669729351884062	-0.0859525501804019
0.245	0.114184717981145	0.156462603246906	-0.180845436210159	-0.0598022034737919	0.141750869878666	-0.139574464444801	1.00354227068741	-0.0606824255289455	-0.0669436018567759	-0.0857037456758969
0.246	0.11414961373505	0.156261248244665	-0.180738123226109	-0.0590387744919253	0.141731149994061	-0.13954390546701	1.00418401897109	-0.060830451528192	-0.066913977137987	-0.08545476908658
0.247	0.114114807158273	0.156059489417314	-0.180630952951271	-0.058272919799889	0.141711101972774	-0.139512572911743	1.004825659312	-0.0609798449395215	-0.0668840642268663	-0.0852056239041666
0.248	0.114080303207406	0.155857327050094	-0.180523924838996	-0.0575046379457254	0.141690723749814	-0.139480471428501	1.0054671972252	-0.0611306091723899	-0.0668538665796781	-0.0849563132488394
0.249	0.114046107041827	0.155654761548003	-0.18041703849904	-0.0567339270390059	0.141670013148622	-0.139447605704986	1.00610863802768	-0.061282747340775	-0.0668233879152439	-0.0847068398425082
0.25	0.114012224037017	0.155451793575921	-0.180310293673557	-0.0559607846638554	0.141648967937365	-0.139413980518776	1.00674998685257	-0.061436262288453	-0.0667926321226389	-0.0844572059413317
0.251	0.113978659762	0.155248424253621	-0.180203690185428	-0.0551852078362644	0.141627585954207	-0.13937960084138	1.00739124872813	-0.0615911566770535	-0.0667616031556829	-0.0842074132438447
0.252	0.113945419928132	0.15504465522426	-0.180097227912939	-0.0544071931051894	0.141605865174788	-0.139344471849064	1.00803242864276	-0.061747433011198	-0.0667303051624933	-0.0839574628763888
0.253	0.113912510381157	0.154840488519658	-0.179990906789173	-0.0536267366716175	0.141583803641262	-0.139308598805598	1.00867353157612	-0.0619050936233425	-0.0666987426145568	-0.0837073555144718
0.254	0.113879937162668	0.154635926360356	-0.179884726750219	-0.0528438344740734	0.141561399415032	-0.139271986951651	1.00931456248904	-0.0620641406717291	-0.0666669201801982	-0.0834570915098732
0.255	0.113847706550907	0.154430971072395	-0.17977868763651	-0.0520584822729515	0.141538650607721	-0.139234641479063	1.00995552631824	-0.0622245761250324	-0.0666348426059005	-0.0832066708506042
0.256	0.113815825030772	0.15422562507565	-0.179672789153702	-0.0512706756629663	0.141515555332653	-0.139196567592068	1.01059642801339	-0.0623864017481529	-0.0666025147759775	-0.0829560930399491
0.257	0.113784299248225	0.154019890896041	-0.179567030897424	-0.0504804100076962	0.141492111634393	-0.139157770641255	1.01123727253481	-0.0625496191658563	-0.0665699417660755	-0.0827053571046036
0.258	0.113753135989046	0.15381377122017	-0.179461412371922	-0.0496876803776901	0.141468317525376	-0.139118256255402	1.0118780647567	-0.0627142299860504	-0.0665371287765796	-0.0824544617332161
0.259	0.113722342184173	0.153607268892798	-0.179355932999951	-0.048892481481347	0.141444171118884	-0.139078030385965	1.01251880936412	-0.062880235876463	-0.0665040810234726	-0.0822034053754201
0.26	0.113691924905262	0.15340038679779	-0.179250592164663	-0.0480948075813928	0.141419670840268	-0.139037099279747	1.01315951084195	-0.0630476385142272	-0.0664708037070865	-0.081952186224573
0.261	0.113661891330768	0.153193127737626	-0.179145389286344	-0.0472946525552013	0.141394815570913	-0.138995469433937	1.01380017350052	-0.0632164394215795	-0.0664373020515761	-0.0817008022131469
0.262	0.113632248744315	0.152985494425866	-0.179040323864187	-0.0464920102416349	0.14136960458787	-0.138953147527835	1.01444080146169	-0.0633866398046151	-0.0664035813440812	-0.0814492511109243
0.263	0.113603004536378	0.152777489538721	-0.178935395440684	-0.0456868748921996	0.141344037421504	-0.138910140330198	1.01508139866926	-0.0635582404887502	-0.0663696469741085	-0.0811975306367214
0.264	0.113574166101798	0.15256911572493	-0.178830603530762	-0.0448792414412027	0.141318113760461	-0.138866454615276	1.0157219689302	-0.0637312419464764	-0.0663355044388944	-0.080945638521093
0.265	0.113545740691138	0.152360375577709	-0.178725947545132	-0.0440691055494034	0.141291833386458	-0.138822097099127	1.01636251589153	-0.0639056443677431	-0.0663011592860764	-0.0806935725342615
0.266	0.113517735287753	0.152151271610736	-0.178621426751605	-0.043256463478754	0.141265196110263	-0.138777074393375	1.01700304296897	-0.0640814477163941	-0.0662666170697279	-0.0804413305068751
0.267	0.113490156504765	0.151941806247435	-0.178517040343871	-0.0424413119192625	0.141238201727198	-0.138731392988791	1.01764355334751	-0.0642586517437435	-0.0662318833549407	-0.0801889103712033
0.268	0.11346301056946	0.15173198179824	-0.178412787574012	-0.0416236479021614	0.14121085003026	-0.138685059275916	1.0182840500958	-0.0644372559637092	-0.0661969637088018	-0.0799363101917526
0.269	0.113436303387151	0.15152180041966	-0.178308667851535	-0.0408034687694266	0.14118314085392	-0.138638079576142	1.01892453628775	-0.0646172596190402	-0.0661618636565754	-0.0796835281456405
0.27	0.113410040590855	0.151311264123797	-0.178204680762351	-0.0399807721829047	0.141155074089627	-0.138590460159232	1.01956501500086	-0.0647986616826338	-0.0661265886864198	-0.079430562515639
0.271	0.113384227550627	0.15110037482289	-0.178100825995653	-0.0391555562089806	0.141126649674696	-0.138542207245453	1.02020548920234	-0.0649814608971087	-0.0660911443456315	-0.0791774117489214
0.272	0.113358869346149	0.15088913428142	-0.177997103283609	-0.0383278194176239	0.141097867532896	-0.138493327027971	1.02084596167835	-0.0651656558029769	-0.0660555363458275	-0.0789240744909972
0.273	0.113333970726543	0.150677544002963	-0.177893512422785	-0.0374975609191489	0.141068727488425	-0.13844382576969	1.02148643509112	-0.0653512447472049	-0.0660197706344875	-0.0786705495482737
0.274	0.11330953607989	0.150465605176732	-0.177790053276683	-0.0366647803087699	0.141039229279825	-0.138393709892709	1.0221269120761	-0.0655382259312424	-0.0659838534450485	-0.0784168358646003
0.275	0.113285569444411	0.150253318673958	-0.177686725804053	-0.0358294775297262	0.141009372682691	-0.138342985922775	1.02276739529503	-0.0657265974444847	-0.0659477912259603	-0.0781629325428186
0.276	0.113262074595464	0.150040685032845	-0.177583530213578	-0.0349916526741622	0.140979157640761	-0.138291660358965	1.02340788745295	-0.0659163571807289	-0.0659115904420616	-0.0779088388716525
0.277	0.113239055145163	0.149827704425331	-0.177480467085095	-0.0341513057757089	0.140948584331435	-0.138239739619331	1.02404839130657	-0.0661075027168223	-0.0658752575245709	-0.0776545543135557
0.278	0.11321651458415	0.14961437659449	-0.177377537337695	-0.033308436699201	0.140917653166576	-0.138187230073096	1.02468890966194	-0.066300031245284	-0.0658387990549361	-0.0774000784448711
0.279	0.113194456253184	0.149400700781785	-0.177274742153777	-0.0324630450915376	0.140886364783357	-0.138134138110598	1.0253294453538	-0.0664939395621519	-0.0658022218850606	-0.07714541091855
0.28	0.113172883253261	0.14918667573819	-0.177172082917715	-0.0316151302630582	0.140854719986791	-0.138080470220765	1.02597000122263	-0.066689224113182	-0.0657655330802996	-0.076890551490403
0.281	0.113151798372	0.148972299820438	-0.17706956113132	-0.0307646910330022	0.140822719598913	-0.138026233030189	1.02661058009707	-0.0668858810456185	-0.065728739876691	-0.0766355000610842
0.282	0.113131204066941	0.148757571047372	-0.176967178301486	-0.0299117256613131	0.140790364336332	-0.137971433257834	1.02725118477731	-0.0670839062190466	-0.0656918496950953	-0.0763802567252367
0.283	0.113111102450515	0.148542487105841	-0.176864935855388	-0.029056231937538	0.140757654853865	-0.137916077602932	1.02789181800618	-0.0672832952218232	-0.0656548700774573	-0.0761248218441454
0.284	0.113091495283225	0.148327045409554	-0.176762835201096	-0.0281982074616071	0.140724591921789	-0.137860172630574	1.02853248243363	-0.0674840434408329	-0.0656178085593032	-0.0758691960163645
0.285	0.113072384021535	0.148111243184328	-0.176660877937787	-0.0273376499738402	0.14069117659984	-0.137803724722637	1.02917318063504	-0.0676861461405786	-0.0655806725850038	-0.0756133798963405
0.286	0.113053769881283	0.147895077490577	-0.176559066006134	-0.0264745574345277	0.140657410247739	-0.137746740091745	1.02981391519388	-0.0678895984831232	-0.065543469423545	-0.0753573740688682
0.287	0.113035653832385	0.147678545204053	-0.176457401621849	-0.0256089278411047	0.140623294330542	-0.13768922479498	1.0304546887693	-0.0680943955429622	-0.0655062060202976	-0.0751011790263051
0.288	0.113018036505906	0.147461642994433	-0.176355887053264	-0.02474075909932	0.140588830234637	-0.137631184803607	1.03109550406029	-0.0683005323532867	-0.0654688888835126	-0.0748447950963535
0.289	0.113000918087532	0.147244367355627	-0.176254524419006	-0.0238700490922285	0.140554019263485	-0.137572626138607	1.0317363636762	-0.0685080039157308	-0.0654315241061872	-0.0745882223838297
0.29	0.112984298248271	0.147026714741033	-0.176153315632722	-0.0229967958643324	0.14051886269014	-0.137513554901139	1.03237727006145	-0.0687168052094402	-0.0653941174173982	-0.0743314608764311
0.291	0.112968176104446	0.146808681688656	-0.176052262490534	-0.0221209978573429	0.140483361767799	-0.137453977173145	1.03301822554706	-0.0689269312541641	-0.0653566741125953	-0.0740745106425098
0.292	0.112952550261459	0.146590264830891	-0.175951366825317	-0.0212426540932618	0.140447517806599	-0.13739389892026	1.03365923243517	-0.0691383771588454	-0.065319198933448	-0.0738173719574755
0.293	0.112937418940609	0.146371460895363	-0.175850630608441	-0.0203617642688304	0.140411332343621	-0.137333325956673	1.03430029308722	-0.0693511381154681	-0.0652816960404697	-0.0735600453704497
0.294	0.112922780044434	0.146152266757498	-0.175750055918891	-0.019478328898013	0.140374807275352	-0.13727226393294	1.03494141005275	-0.0695652093331701	-0.065244169050598	-0.0733025317655098
0.295	0.11290863113734	0.14593267950091	-0.175649644850921	-0.0185923494965227	0.140337944884545	-0.137210718300275	1.03558258617163	-0.0697805859038338	-0.0652066210887109	-0.0730448323386307
0.296	0.11289496945553	0.145712696479979	-0.175549399505931	-0.0177038286681523	0.140300747749864	-0.137148694301632	1.03622382455584	-0.0699972626877726	-0.0651690548805639	-0.0727869485126959
0.297	0.11288179197597	0.145492315294903	-0.175449322092097	-0.0168127700665611	0.140263218569941	-0.137086197030634	1.03686512847273	-0.0702152342905486	-0.065131472838903	-0.0725288818763696
0.298	0.112869095468211	0.145271533648373	-0.175349415009245	-0.0159191782061251	0.140225360023575	-0.137023231493814	1.03750650125345	-0.070434495088807	-0.0650938770653019	-0.0722706340994686
0.299	0.112856876463648	0.145050349267038	-0.175249680863467	-0.0150230581649391	0.140187174724814	-0.136959802691137	1.03814794628801	-0.0706550392366014	-0.0650562693160753	-0.0720122068270093
0.3	0.112845131225016	0.144828759966319	-0.175150122447936	-0.0141244154328832	0.140148665248457	-0.136895915758927	1.0387894670164	-0.0708768606025555	-0.0650186510241515	-0.0717536016282079
0.301	0.11283385580763	0.144606763762595	-0.175050742726526	-0.0132232560162761	0.140109834190635	-0.136831576001186	1.03943106681752	-0.0710999527139392	-0.0649810233704835	-0.0714948199913483
0.302	0.112823046125289	0.144384358981411	-0.174951544869948	-0.0123195866624846	0.140070684192429	-0.136766788718212	1.04007274884374	-0.0713243087906537	-0.0649433873274435	-0.0712358633037123
0.303	0.112812697947507	0.144161544353715	-0.174852532316564	-0.0114134150846045	0.140031217894312	-0.136701559064312	1.04071451595094	-0.0715499217823956	-0.0649057436107681	-0.0709767328045119
0.304	0.112802806866507	0.143938319113176	-0.174753708745514	-0.0105047500675135	0.139991437879737	-0.136635892070145	1.04135637074993	-0.0717767843379741	-0.0648680925894718	-0.0707174295586972
0.305	0.112793368340005	0.143714683134198	-0.174655077984024	-0.00959360142169586	0.139951346655707	-0.136569792710667	1.04199831564761	-0.0720048887363267	-0.0648304342947147	-0.070457954468417
0.306	0.112784377872219	0.143490637028846	-0.174556643981362	-0.00867997990830322	0.139910946642279	-0.136503265939946	1.04264035285039	-0.0722342268684753	-0.0647927685489094	-0.070198308241058
0.307	0.112775831149403	0.143266182111667	-0.174458410853741	-0.00776389708155413	0.139870240117075	-0.136436316707821	1.04328248438362	-0.0724647903232137	-0.0647550950738693	-0.0699384913121947
0.308	0.112767724020265	0.143041320342598	-0.174360382907307	-0.00684536498854091	0.139829229112285	-0.136368949950882	1.04392471207206	-0.0726965704791333	-0.0647174134995909	-0.0696785038993979
0.309	0.112760052454181	0.1428160542734	-0.174262564630718	-0.00592439596732639	0.139787915345043	-0.136301170566814	1.0445670374706	-0.0729295585565027	-0.0646797233936901	-0.0694183462019347
0.31	0.112752812477954	0.142590386894275	-0.174164960726949	-0.00500100258403082	0.139746300252346	-0.136232983403623	1.04520946182836	-0.0731637456447164	-0.0646420243619791	-0.0691580185557393
0.311	0.112746000070758	0.142364321489554	-0.174067576172447	-0.00407519752550275	0.139704385069422	-0.136164393217517	1.04585198607226	-0.0733991226851975	-0.0646043160147003	-0.068897521487206
0.312	0.112739611117477	0.142137861667659	-0.17397041622799	-0.00314699354589914	0.139662170843925	-0.136095404575154	1.04649461077142	-0.0736356805140804	-0.0645665977260008	-0.0686368557425956
0.313	0.112733641416025	0.14191101151272	-0.173873486396946	-0.00221640355228278	0.139619658415908	-0.136026021820054	1.04713733615059	-0.0738734100086742	-0.0645288684425172	-0.0683760222788138
0.314	0.112728086700227	0.141683775711204	-0.173776792332267	-0.00128344065660267	0.139576848490112	-0.135956249158398	1.04778016221747	-0.0741123021447904	-0.0644911266849363	-0.0681150220892306
0.315	0.112722942679747	0.141456159542169	-0.173680339676281	-0.000348118128110697	0.139533741779505	-0.135886090732063	1.04842308894126	-0.074352347868167	-0.0644533705997328	-0.0678538559464852
0.316	0.11271820506004	0.141228168720573	-0.173584133919301	0.000589550690286319	0.139490339034768	-0.135815550570443	1.04906611630187	-0.074593537976092	-0.0644155979743395	-0.0675925243394917
0.317	0.112713869552487	0.140999809251443	-0.173488180358469	0.00152955253528327	0.139446640958075	-0.135744632480422	1.04970924414957	-0.0748358631757916	-0.0643778062379988	-0.0673310276205504
0.318	0.112709931878324	0.140771087405744	-0.173392484104278	0.00247187448914763	0.139402648174201	-0.135673339994286	1.0503524720922	-0.0750793141838208	-0.0643399924355634	-0.0670693661590871
0.319	0.112706387710413	0.140542009707171	-0.173297050098462	0.00341650422780148	0.13935836123392	-0.135601676385376	1.05099579952056	-0.0753238817199902	-0.0643021532163968	-0.0668075404128101
0.32	0.112703232637806	0.140312582841309	-0.173201883194287	0.00436343007848709	0.139313780559805	-0.135529644695732	1.05163922559931	-0.0755695564844453	-0.0642642849002082	-0.0665455509865349
0.321	0.112700462246843	0.140082813584331	-0.173106988254012	0.00531264092298048	0.139268906390628	-0.135457247807725	1.05228274919887	-0.0758163292411421	-0.0642263835555376	-0.066283398706202
0.322	0.112698072182302	0.139852708819878	-0.173012370126562	0.0062641260710093	0.139223738759732	-0.135384488557883	1.05292636891279	-0.076064190952442	-0.0641884449865974	-0.0660210845873504
0.323	0.112696058094179	0.139622275532716	-0.17291803354205	0.00721787517103229	0.139178277483157	-0.135311369741094	1.05357008315649	-0.0763131327768695	-0.0641504646360666	-0.0657586096705168
0.324	0.112694415551407	0.139391520725377	-0.172823983052903	0.00817387822910734	0.139132522161107	-0.135237893994352	1.05421389026705	-0.0765631459281201	-0.0641124374941276	-0.0654959748620261
0.325	0.112693139959559	0.139160451382789	-0.172730223034539	0.00913212566869019	0.139086472225845	-0.135164063747941	1.05485778856681	-0.0768142216128366	-0.064074358070444	-0.0652331808595019
0.326	0.112692226479642	0.138929074509629	-0.172636757721948	0.0100926082863287	0.139040127036835	-0.135089881285144	1.05550177638973	-0.0770663510792401	-0.0640362204381701	-0.0649702281577343
0.327	0.112691669995194	0.138697397122811	-0.17254359121948	0.0110553171811816	0.138993485985649	-0.135015348820373	1.05614585209643	-0.0773195256119424	-0.0639980183214394	-0.064707117173261
0.328	0.112691465177051	0.138465426174366	-0.172450727431781	0.0120202437518453	0.138946548608714	-0.134940468535325	1.05679001404044	-0.0775737364515779	-0.0639597451327423	-0.0644438484622348
0.329	0.112691606591342	0.138233168511159	-0.172358170017936	0.0129873797029964	0.13889931470264	-0.134865242547831	1.05743426045689	-0.0778289747435789	-0.0639213939751744	-0.0641804228155261
0.33	0.112692088743228	0.138000630920923	-0.172265922461864	0.0139567171134757	0.138851784397289	-0.134789672866574	1.05807858937311	-0.0780852315556774	-0.0638829577732209	-0.063916841162915
0.331	0.112692906080374	0.137767820166142	-0.172173988178578	0.0149282486017526	0.138803958167893	-0.13471376139416	1.05872299861681	-0.0783424979308584	-0.0638444294529292	-0.0636531045364973
0.332	0.112694053031716	0.137534742958733	-0.172082370538288	0.0159019673933269	0.138755836829357	-0.134637509947584	1.05936748584267	-0.0786007648897049	-0.0638058019083387	-0.0633892142024201
0.333	0.112695524079273	0.137301405922615	-0.17199107280283	0.0168778672253722	0.1387074215601	-0.134560920251389	1.06001204847193	-0.0788600233701872	-0.0637670678748336	-0.063125171788047
0.334	0.112697313831064	0.137067815529998	-0.171900098003895	0.0178559423068369	0.138658713833309	-0.13448399397891	1.0606566836267	-0.0791202642117184	-0.0637282200369585	-0.0628609793032097
0.335	0.112699417061013	0.13683397800761	-0.171809448787745	0.0188361873651377	0.138609715157101	-0.134406732900477	1.06130138819645	-0.0793814781551996	-0.0636892512300375	-0.0625966391029832
0.336	0.112701828732588	0.136599899274732	-0.17171912734565	0.0198185975672328	0.138560426886369	-0.134329139002772	1.06194615895047	-0.0796436557654115	-0.0636501544293588	-0.0623321537945991
0.337	0.112704544033791	0.136365584927262	-0.171629135486586	0.0208031683726472	0.138510850314141	-0.134251214426517	1.06259099257336	-0.0799067873832439	-0.0636109226816104	-0.0620675260531155
0.338	0.112707558376268	0.136131040248638	-0.171539474732535	0.0217898955881708	0.138460986836685	-0.134172961248293	1.06323588568375	-0.0801708632422908	-0.0635715491568861	-0.0618027583824504
0.339	0.112710867358562	0.135896270234599	-0.171450146354979	0.0227787755810339	0.138410837978217	-0.134094381279467	1.0638808348455	-0.0804358736480046	-0.0635320271305437	-0.0615378528946424
0.34	0.112714466742137	0.135661279564331	-0.171361151380554	0.0237698054371984	0.138360405290176	-0.134015476063171	1.06452583649767	-0.0807018090440755	-0.0634923498513881	-0.0612728112216076
0.341	0.112718352458309	0.135426072480788	-0.171272490587751	0.0247629830720167	0.138309690236266	-0.13393624704045	1.06517088687602	-0.0809686599723358	-0.0634525105513054	-0.0610076346344392
0.342	0.112722520646081	0.135190652668125	-0.171184164498976	0.0257583072980854	0.138258694180965	-0.133856695645999	1.0658159820218	-0.0812364170191811	-0.0634125026049076	-0.0607423242697762
0.343	0.112726967625774	0.134955023197424	-0.17109617340011	0.026755777772373	0.138207418475134	-0.133776823222993	1.06646111784295	-0.0815050708182552	-0.0633723196126368	-0.0604768813191765
0.344	0.112731689789626	0.134719186543238	-0.171008517419586	0.0277553949244701	0.138155864492419	-0.133696630911355	1.06710629014869	-0.0817746121119488	-0.0633319553984588	-0.0602113071482965
0.345	0.112736683545197	0.134483144678358	-0.17092119663317	0.0287571599270542	0.138104033565493	-0.133616119660791	1.06775149462212	-0.0820450317956941	-0.063291403992222	-0.0599456034110412
0.346	0.11274194527885	0.134246899207155	-0.170834211102796	0.0297610746150897	0.13805192694533	-0.133535290294229	1.06839672677624	-0.0823163209695591	-0.0632506595982846	-0.0596797721526582
0.347	0.112747471242665	0.134010451452637	-0.170747560788553	0.0307671414808846	0.137999545873631	-0.133454143483811	1.06904198192133	-0.08258847107697	-0.0632097166433717	-0.0594138158133581
0.348	0.112753257486811	0.133773802444048	-0.170661245390546	0.0317753638468684	0.137946891692557	-0.13337267968766	1.06968725507215	-0.082861474062082	-0.0631685698877336	-0.0591477371941391
0.349	0.112759299954348	0.133536952829832	-0.170575264283603	0.0327857459427312	0.137893965863306	-0.133290899154841	1.07033254078999	-0.0831353224352031	-0.063127214428676	-0.0588815394257882
0.35	0.11276559462515	0.133299902818646	-0.170489616568185	0.0337982927790576	0.137840769886208	-0.133208801969877	1.07097783311451	-0.0834100092556936	-0.0630856456120836	-0.0586152257987369
0.351	0.112772137528133	0.133062652205975	-0.170404301080204	0.0348130100967813	0.13778730518321	-0.133126388073066	1.07162312566472	-0.0836855281039591	-0.0630438590011592	-0.0583487995244524
0.352	0.112778924631242	0.132825200452308	-0.170319316356742	0.0358299045303042	0.137733572995354	-0.133043657228692	1.07226841178332	-0.0839618730789955	-0.0630018503377776	-0.0580822636814629
0.353	0.112785951761004	0.132587546792417	-0.170234660651021	0.0368489837457444	0.13767957436202	-0.132960608947344	1.07291368459144	-0.0842390388221601	-0.0629596153266986	-0.0578156212865164
0.354	0.112793214579961	0.132349690365905	-0.170150331923827	0.0378702562881926	0.137625310148228	-0.132877242473326	1.07355893698486	-0.0845170205370129	-0.0629171494208496	-0.0575488752778689
0.355	0.112800708555863	0.132111630296584	-0.170066327722247	0.0388937312482361	0.137570781050518	-0.132793556923151	1.07420416167012	-0.0847958139209991	-0.0628744478840895	-0.0572820284659136
0.356	0.112808428958937	0.131873365697146	-0.169982645014029	0.0399194180270503	0.137515987630657	-0.13270955145531	1.07484935123535	-0.0850754150026877	-0.062831505918056	-0.057015083570578
0.357	0.112816370956968	0.131634895703708	-0.169899280174632	0.0409473262539836	0.137460930390226	-0.132625225316183	1.07549449815823	-0.0853558200297502	-0.0627883185405445	-0.0567480432954308
0.358	0.112824529786412	0.131396219542736	-0.169816229211653	0.0419774658350122	0.137405609818513	-0.132540577784298	1.07613959469543	-0.085637025462382	-0.0627448804210135	-0.0564809103932361
0.359	0.112832900905154	0.131157336502262	-0.169733487994739	0.0430098471392615	0.13735002643455	-0.132455608086501	1.0767846327343	-0.0859190279691075	-0.0627011860293163	-0.0562136877023284
0.36	0.112841480024474	0.13091824583277	-0.16965105233072	0.0440444811845668	0.137294180867745	-0.132370315334061	1.0774296037475	-0.0862018243381945	-0.0626572299209501	-0.0559463781357181
0.361	0.112850263004285	0.130678946686649	-0.16956891797725	0.0450813797010035	0.137238073907844	-0.132284698528556	1.07807449888848	-0.0864854113279293	-0.0626130068022017	-0.0556789846310561
0.362	0.112859245737277	0.1304394380857	-0.169487080597973	0.0461205551443062	0.13718170647977	-0.132198756572446	1.07871930913947	-0.0867697855940601	-0.062568511551802	-0.0554115100385664
0.363	0.112868424200631	0.130199718891359	-0.169405535698625	0.0471620207130997	0.137125079619553	-0.132112488268079	1.07936402540816	-0.0870549437553614	-0.0625237393990126	-0.0551439569970032
0.364	0.112877794636056	0.12995978779923	-0.169324278755159	0.048205790317139	0.137068194486109	-0.132025892410975	1.08000863855551	-0.0873408824646782	-0.0624786859960786	-0.0548763278588718
0.365	0.112887353632299	0.12971964334495	-0.169243305486979	0.049251878450984	0.137011052354093	-0.131938967902286	1.08065313936455	-0.0876275984012628	-0.0624333472918842	-0.0546086246493617
0.366	0.11289709809709	0.129479283886142	-0.169162611957855	0.0503002999827252	0.136953654580894	-0.131851713741019	1.08129751846639	-0.0879150882724333	-0.0623877194830082	-0.0543408490766423
0.367	0.112907025215869	0.129238707566022	-0.169082194439165	0.0513510699644442	0.136896002587772	-0.131764128921579	1.08194176629578	-0.0882033488371363	-0.062341799128505	-0.0540730025603154
0.368	0.112917132390718	0.128997912267909	-0.169002049230744	0.0524042036321884	0.136838097843768	-0.131676212313809	1.08258587306817	-0.0884923768665607	-0.0622955832518055	-0.053805086240981
0.369	0.112927417208151	0.128756895566817	-0.168922172601121	0.0534597166122098	0.136779941840996	-0.13158796258157	1.08322982874858	-0.0887821691322848	-0.0622490693789386	-0.0535371010830041
0.37	0.112937877447415	0.128515654733873	-0.16884256088497	0.0545176251033107	0.136721536056292	-0.131499378171867	1.08387362311014	-0.0890727225407313	-0.0622022555480513	-0.0532690480993211
0.371	0.112948511079206	0.128274186784306	-0.168763210590257	0.0555779458854679	0.136662881856045	-0.131410457355664	1.08451724585467	-0.0893640342919952	-0.062155140241134	-0.0530009285327182
0.372	0.112959316289629	0.128032488478665	-0.168684118386819	0.0566406963321403	0.136603980389293	-0.131321198248366	1.08516068662834	-0.0896561018952506	-0.062107722322884	-0.0527327439199272
0.373	0.112970291515603	0.12779055629828	-0.168605281029192	0.0577058945940384	0.136544832585916	-0.13123159877822	1.08580393496154	-0.0899489230325731	-0.0620600011074752	-0.0524644960855388
0.374	0.112981435427066	0.127548386460489	-0.168526695260585	0.0587735597673298	0.136485439305828	-0.131141656647034	1.08644698026745	-0.0902424954144854	-0.0620119764336432	-0.0521961870725532
0.375	0.112992746843629	0.127305974905608	-0.168448357769146	0.0598437117550034	0.13642580154294	-0.131051369295628	1.08708981187856	-0.0905368167692828	-0.0619636486843328	-0.0519278190708095
0.376	0.113004224600953	0.127063317209281	-0.168370265286562	0.0609163708861018	0.136365920501739	-0.130960733852057	1.08773241904563	-0.0908318848875748	-0.0619150188492135	-0.0516593944089006
0.377	0.11301586744312	0.126820408521689	-0.168292414714109	0.0619915576332429	0.136305797518921	-0.130869747107045	1.08837479092155	-0.0911276975793628	-0.0618660885724105	-0.0513909155298051
0.378	0.113027674009252	0.126577243583713	-0.168214803108844	0.063069292591423	0.136245433924851	-0.130778405598956	1.08901691659204	-0.0914242526096457	-0.0618168600580493	-0.0511223848829594
0.379	0.113039642875896	0.126333816742718	-0.168137427542763	0.0641495966161381	0.136184830863789	-0.130686705733697	1.08965878513824	-0.0917215477351105	-0.0617673358838867	-0.0508538047956779
0.38	0.113051772618859	0.126090121933291	-0.168060284975862	0.0652324910201177	0.136123989123823	-0.130594643798346	1.0903003856878	-0.0920195807602219	-0.061717518821651	-0.0505851773863885
0.381	0.11306406188508	0.125846152730016	-0.167983372270071	0.0663179977531709	0.136062909104958	-0.130502215969699	1.09094170748399	-0.0923183494649903	-0.0616674116781048	-0.0503165044692689
0.382	0.113076509410621	0.125601902521836	-0.167906686305049	0.0674061394524276	0.136001590910637	-0.130409418435998	1.09158273999233	-0.0926178515011947	-0.0616170172575854	-0.0500477874464341
0.383	0.113089113973851	0.125357364640263	-0.16783022405165	0.0684969393809313	0.135940034409772	-0.130316247498609	1.09222347296444	-0.0929180844286922	-0.0615663385527754	-0.0497790273135722
0.384	0.113101874332471	0.125112532368417	-0.167753982551982	0.069590421333727	0.135878239245094	-0.130222699547824	1.09286389636933	-0.093219045837787	-0.0615153789218456	-0.0495102247531657
0.385	0.113114789189428	0.124867398978821	-0.16767795886592	0.0706866094898742	0.135816204887871	-0.130128770952782	1.09350400025465	-0.0935207334231045	-0.0614641419256091	-0.0492413801902719
0.386	0.113127857256706	0.12462195787052	-0.167602150074399	0.0717855281743583	0.13575393074928	-0.1300344579164	1.09414377468976	-0.0938231449549024	-0.0614126309940146	-0.0489724938487815
0.387	0.1131410773538	0.124376202736781	-0.167526553359596	0.0728872015406038	0.135691416245065	-0.12993975639213	1.09478320979231	-0.0941262781761472	-0.0613608492973312	-0.048703565818029
0.388	0.113154448400026	0.124130127692867	-0.167451166103508	0.0739916532790545	0.135628660771973	-0.129844662138688	1.09542229572335	-0.0944301307234212	-0.0613087997670326	-0.0484345960784696
0.389	0.11316796933625	0.123883727334827	-0.167375985952686	0.0750989065436408	0.135565663762559	-0.129749170848737	1.09606102263709	-0.0947347001338588	-0.0612564850473061	-0.0481655845903868
0.39	0.113181639077021	0.123636996736132	-0.167301010799711	0.0762089841201034	0.135502424909315	-0.129653278253942	1.0966993806753	-0.0950399838966215	-0.0612039074751684	-0.0478965315038199
0.391	0.113195456511979	0.123389931437805	-0.167226238722211	0.0773219086371798	0.135438944327555	-0.129556980148829	1.09733736004004	-0.0953459794672239	-0.0611510692236477	-0.0476274373262472
0.392	0.113209420549955	0.123142527477243	-0.167151668015129	0.0784377027031506	0.135375222519125	-0.129460272352056	1.09797495108747	-0.0956526842447122	-0.0610979724881146	-0.0473583029484241
0.393	0.113223530176657	0.122894781411799	-0.167077297294396	0.0795563889556931	0.135311260245163	-0.129363150699812	1.09861214438787	-0.0959600955663546	-0.0610446196305076	-0.0470891296236945
0.394	0.113237784480941	0.122646690295653	-0.16700312551869	0.0806779900190239	0.135247058367091	-0.129265611092802	1.09924893074695	-0.0962682106890586	-0.060991013309263	-0.0468199189421838
0.395	0.113252182654094	0.122398251601291	-0.166929151904737	0.0818025284222935	0.135182617725344	-0.129167649535896	1.09988530120036	-0.0965770267280264	-0.0609371564956816	-0.0465506727330381
0.396	0.113266723981755	0.122149463082526	-0.166855375852825	0.0829300264635844	0.13511793914129	-0.129069262124242	1.10052124696637	-0.0968865406110947	-0.060883052313508	-0.0462813929326254
0.397	0.113281407814655	0.121900322678723	-0.166781796937478	0.0840605060146646	0.135053023449474	-0.128970445010165	1.10115675938749	-0.0971967490707179	-0.0608287038791814	-0.0460120815165527
0.398	0.11329623352034	0.121650828549308	-0.16670841487873	0.0851939884823132	0.134987871466925	-0.128871194445587	1.10179182995577	-0.0975076486188982	-0.0607741143407534	-0.0457427404433356
0.399	0.113311200423825	0.12140097913523	-0.166635229532108	0.0863304950448922	0.13492248394461	-0.128771506885013	1.10242645037746	-0.0978192354887395	-0.060719287079958	-0.0454733715287258
0.4	0.113326307745918	0.121150773113761	-0.166562240983359	0.087470046943497	0.134856861549197	-0.128671379042992	1.10306061254981	-0.0981315056318971	-0.0606642259220027	-0.0452039762921071
0.401	0.113341554590787	0.120900209263915	-0.166489449550104	0.0886126656106867	0.134791004906523	-0.128570807850306	1.10369430849611	-0.0984444548404557	-0.0606089352888975	-0.044934555842583
0.402	0.113356939974777	0.120649286361274	-0.166416855573893	0.0897583726931798	0.134724914673338	-0.128469790350445	1.10432753035243	-0.0987580789247122	-0.0605534202456185	-0.0446651108504507
0.403	0.11337246279262	0.120398003173997	-0.166344459229323	0.0909071900895923	0.134658591569464	-0.128368323657699	1.10496027035855	-0.099072373857595	-0.0604976864041212	-0.0443956415730432
0.404	0.113388121721841	0.120146358485786	-0.166272260533613	0.0920591399384149	0.134592036407456	-0.128266404998796	1.10559252082344	-0.0993873358543144	-0.060441739778685	-0.0441261478460847
0.405	0.113403915190983	0.119894351096969	-0.166200259465213	0.0932142444650491	0.134525250129418	-0.128164031734309	1.10622427414808	-0.0997029613633795	-0.0603855866771983	-0.0438566290728871
0.406	0.113419841420308	0.119641979848238	-0.166128456021209	0.0943725257886002	0.134458233783424	-0.12806120133353	1.10685552290164	-0.100019247019263	-0.0603292336134034	-0.043587084332567
0.407	0.113435898472484	0.119389243634798	-0.166056850235242	0.0955340057699745	0.134390988488771	-0.127957911363207	1.10748625983509	-0.100336189649117	-0.0602726872694027	-0.043317512586579
0.408	0.113452084316169	0.119136141422699	-0.165985442233181	0.0966987058401175	0.134323515426513	-0.127854159500742	1.10811647782673	-0.100653786307128	-0.06021595460116	-0.0430479128296207
0.409	0.113468396857514	0.118882672331729	-0.165914232271048	0.0978666469018347	0.134255815760951	-0.12774994354526	1.10874616985468	-0.100972034296278	-0.0601590429938233	-0.0427782841801917
0.41	0.113484833907659	0.118628835680942	-0.165843220763666	0.0990378494262473	0.134187890545143	-0.127645261427318	1.10937532901293	-0.101290931197009	-0.0601019601892819	-0.0425086259923235
0.411	0.113501393112381	0.118374630876728	-0.165772408372805	0.100212333535296	0.134119740762903	-0.127540111171042	1.11000394849849	-0.10161047485188	-0.0600447139999642	-0.0422389379470666
0.412	0.113518071845319	0.118120057218343	-0.165701796086641	0.10139011893964	0.134051367436676	-0.127434490781341	1.11063202156132	-0.101930663303074	-0.0599873121429288	-0.0419692201190189
0.413	0.1135348671265	0.117865113779325	-0.165631385204516	0.102571224921348	0.133982771630563	-0.12732839822038	1.1112595415103	-0.102251494797743	-0.0599297622447295	-0.0416994730356278
0.414	0.113551775642432	0.117609799424775	-0.165561177248721	0.103755670378122	0.133913954396272	-0.127221831559295	1.11188650179361	-0.102572967847435	-0.059872071797437	-0.0414296976736148
0.415	0.113568793868468	0.117354112896415	-0.165491173897811	0.104943473739587	0.133844916818039	-0.127114789058328	1.11251289608725	-0.102895081207734	-0.059814248072873	-0.041159895306638
0.416	0.113585918244001	0.117098052904181	-0.165421376983573	0.106134652754482	0.133775660123672	-0.127007269027203	1.11313871836053	-0.103217833759885	-0.0597562980871468	-0.040890067148976
0.417	0.11360314526618	0.116841618212625	-0.165351788455649	0.107329224341734	0.133706185771604	-0.126899269681584	1.11376396290135	-0.103541224381089	-0.0596982285654293	-0.0406202140181973
0.418	0.113620471439025	0.116584807701694	-0.165282410315444	0.108527204633679	0.133636495532883	-0.126790789190004	1.11438862429072	-0.103865251870703	-0.0596400459345564	-0.0403503362997165
0.419	0.113637893198578	0.116327620423559	-0.165213244656252	0.109728609164611	0.133566591528319	-0.126681825838481	1.11501269734	-0.104189914914145	-0.0595817563999367	-0.0400804340907442
0.42	0.113655406887371	0.116070055635072	-0.165144293780416	0.110933453073974	0.133496476131735	-0.126572378115056	1.11563617702883	-0.10451521201789	-0.0595233659943289	-0.0398105072674641
0.421	0.113673008746912	0.115812112737755	-0.165075560223115	0.112141751219912	0.133426151778265	-0.126462444690259	1.11625905847945	-0.104841141471511	-0.059464880528523	-0.0395405555116948
0.422	0.113690694901316	0.115553791159373	-0.165007046637673	0.113353518218771	0.13335562082739	-0.126352024437793	1.11688133695345	-0.105167701441733	-0.0594063055562407	-0.0392705784527286
0.423	0.113708461332108	0.115295090224123	-0.164938755685116	0.114568768480017	0.133284885549129	-0.12624111648382	1.11750300787035	-0.105494890101068	-0.0593476464089813	-0.0390005758479862
0.424	0.113726303880568	0.11503600907393	-0.164870690010736	0.115787516210171	0.133213948102654	-0.12612972021774	1.11812406684924	-0.105822705645833	-0.0592889082172617	-0.0387305476675036
0.425	0.113744218272529	0.114776546706429	-0.164802852193944	0.117009775384576	0.133142810397171	-0.126017835291324	1.11874450970545	-0.106151146265756	-0.0592300959119323	-0.0384604941047027
0.426	0.113762200122804	0.114516702043064	-0.164735244633912	0.11823555974218	0.13307147394942	-0.125905461571345	1.11936433241172	-0.106480210173976	-0.0591712142890027	-0.0381904155091651
0.427	0.113780244903966	0.114256473927641	-0.164667869522642	0.119464882743367	0.132999939873184	-0.125792599037418	1.11998353112335	-0.106809895654662	-0.0591122680879133	-0.0379203122371272
0.428	0.113798347859831	0.113995861075096	-0.16460072890385	0.120697757408038	0.132928209004397	-0.125679247729887	1.12060210222724	-0.107140201074207	-0.0590532620066549	-0.0376501844865335
0.429	0.113816503913035	0.113734861990899	-0.164533824594693	0.121934196120226	0.132856282071504	-0.125565407789566	1.12122004229705	-0.107471124906902	-0.0589942007455103	-0.0373800321985152
0.43	0.113834707664045	0.113473474833914	-0.16446715801111	0.123174210609079	0.132784159791249	-0.125451079494354	1.1218373479739	-0.10780266577382	-0.0589350890850887	-0.0371098550886389
0.431	0.113852953469994	0.113211697280897	-0.16440073016768	0.12441781215895	0.132711842879567	-0.125336263215503	1.12245401587401	-0.108134822443411	-0.0588759318364799	-0.0368396527294641
0.432	0.113871235527132	0.112949526518176	-0.164334541838874	0.125665011842384	0.132639331998679	-0.125220959331003	1.12307004259567	-0.108467593824578	-0.0588167336865169	-0.0365694245999256
0.433	0.113889547904622	0.112686959311071	-0.164268593688086	0.126915820575804	0.132566627673208	-0.1251051681583	1.12368542480711	-0.10880097896227	-0.0587574991647034	-0.0362991701343033
0.434	0.113907884538382	0.112423992021769	-0.16420288629744	0.12817024900985	0.132493730303326	-0.12498888995667	1.1243001593072	-0.109134976996659	-0.0586982327584414	-0.036028888755228
0.435	0.113926239232177	0.112160620592982	-0.164137420142011	0.129428307442555	0.132420640276	-0.124872125018616	1.1249142430308	-0.10946958708906	-0.0586389389918211	-0.0357585798924722
0.436	0.11394460567317	0.111896840547428	-0.164072195598626	0.130690005859688	0.132347358029911	-0.124754873781358	1.12552767307896	-0.109804808309546	-0.0585796224758825	-0.0354882430716631
0.437	0.113962977474264	0.111632647048297	-0.164007213043146	0.131955353972805	0.132273884030677	-0.124637136880473	1.12614044677928	-0.110140639489402	-0.0585202880084293	-0.0352178780370953
0.438	0.113981348255619	0.111368035051079	-0.163942472953316	0.133224361131478	0.132200218732363	-0.124518915155971	1.12675256174315	-0.110477079094971	-0.058460940581659	-0.0349474847503314
0.439	0.113999711686246	0.111102999435374	-0.163877975883224	0.134497036194782	0.132126362582323	-0.124400209669169	1.12736401594266	-0.110814125151188	-0.0584015852692558	-0.0346770632279805
0.44	0.11401806144864	0.110837535025083	-0.163813722355821	0.13577338752505	0.132052316042657	-0.124281021732416	1.12797480776401	-0.111151775225464	-0.0583422271769309	-0.0344066133843089
0.441	0.114036391201282	0.110571636598527	-0.163749712776931	0.137053423100332	0.131978079596264	-0.12416135292537	1.12858493598075	-0.111490026458719	-0.0582828714641025	-0.0341361350438142
0.442	0.114054694543338	0.11030529898563	-0.163685947371049	0.138337150611298	0.131903653777295	-0.124041205141944	1.12919439970661	-0.111828875538004	-0.0582235233024659	-0.0338656280728247
0.443	0.114072964979379	0.110038517169208	-0.163622426230617	0.139624577502999	0.131829039247695	-0.123920580654505	1.12980319839307	-0.112168318601311	-0.0581641877566873	-0.0335950924438521
0.444	0.114091195959661	0.109771286280865	-0.16355914951211	0.140915711004678	0.131754236871395	-0.12379948208276	1.13041133184872	-0.112508351258055	-0.0581048696935432	-0.0333245281822828
0.445	0.114109380998129	0.109503601516283	-0.163496117635011	0.142210558124817	0.131679247724709	-0.123677912300107	1.13101880020938	-0.112848968768607	-0.0580455738118154	-0.0330539352721215
0.446	0.114127513781673	0.109235458049156	-0.163433331387522	0.143509125557477	0.131604073061835	-0.123555874400874	1.13162560385312	-0.113190166178016	-0.0579863047211622	-0.032783313583254
0.447	0.11414558820752	0.108966851013017	-0.163370791902253	0.144811419544281	0.13152871438961	-0.123433371711646	1.1322317433438	-0.113531938290152	-0.0579270669632085	-0.0325126628841004
0.448	0.114163598405484	0.108697775540442	-0.163308500555764	0.146117445749545	0.131453173643706	-0.123310407787045	1.13283721942299	-0.113874279549526	-0.0578678650258693	-0.032241982929347
0.449	0.114181538793054	0.10842822676427	-0.163246458912964	0.147427209192905	0.131377453207301	-0.123186986378327	1.1334420330054	-0.114217183965906	-0.0578087033589226	-0.0319712735472699
0.45	0.114199404057196	0.108158199840906	-0.163184668716515	0.148740714391729	0.131301555761075	-0.123063111401394	1.13404618517794	-0.114560645202424	-0.057749586283007	-0.0317005346783331
0.451	0.114217189030113	0.107887690092905	-0.163123131831043	0.150057965704893	0.13122548421486	-0.122938786914792	1.13464967717645	-0.114904656681999	-0.0576905178265934	-0.0314297663599078
0.452	0.114234888580996	0.107616693104411	-0.163061850139027	0.151378967566169	0.131149241709577	-0.122814017053744	1.13525251032953	-0.115249211482693	-0.0576315016556539	-0.0311589687412511
0.453	0.114252497586306	0.107345204630848	-0.163000825469787	0.152703724493361	0.1310728315387	-0.122688805949653	1.13585468606967	-0.115594302162754	-0.0575725411676896	-0.030888142149887
0.454	0.114270010998948	0.107073220475032	-0.162940059570338	0.154032241096221	0.130996257069872	-0.122563157651075	1.13645620601456	-0.115939920757965	-0.0575136396774891	-0.0306172870795575
0.455	0.114287423998873	0.106800736481896	-0.16287955403075	0.155364522125095	0.130919521729247	-0.122437075976981	1.13705707199695	-0.116286058912341	-0.0574548005661457	-0.0303464040647938
0.456	0.114304732071166	0.106527748595553	-0.162819310116085	0.15670057239962	0.130842629000111	-0.122310564346424	1.13765728606051	-0.116632708010825	-0.0573960273168431	-0.0300754935757856
0.457	0.114321930925198	0.106254252848802	-0.162759328575007	0.158040396630655	0.130765582475357	-0.122183625681172	1.1382568504811	-0.116979859291973	-0.057337323494954	-0.0298045559852705
0.458	0.114339016341969	0.105980245240561	-0.162699609556194	0.159383999220553	0.130688385963334	-0.122056262463134	1.13885576774693	-0.117327503950101	-0.0572786927562065	-0.0295335915194614
0.459	0.114355984073814	0.105705721556883	-0.1626401526906	0.160731384078965	0.130611043546654	-0.121928476965455	1.13945404050431	-0.117675633167178	-0.0572201387759506	-0.0292626001805166
0.46	0.114372829882219	0.105430677225887	-0.162580957253232	0.162082554545244	0.130533559551252	-0.12180027149125	1.14005167156435	-0.11802423802668	-0.0571616650510588	-0.0289915817354381
0.461	0.114389549642541	0.105155107277151	-0.162522022247142	0.163437513497769	0.130455938466798	-0.121671648433316	1.14064866393728	-0.118373309386151	-0.0571032748228393	-0.0287205358197152
0.462	0.114406139370402	0.104879006422242	-0.162463346389654	0.164796263585451	0.130378184851882	-0.121542610217816	1.1412450208291	-0.118722837795865	-0.0570449712191588	-0.0284494620392459
0.463	0.114422595185744	0.104602369203796	-0.162404928165634	0.166158807443589	0.13030030323385	-0.121413159303615	1.14184074564425	-0.119072813481146	-0.0569867574029047	-0.028178359934675
0.464	0.114438913302423	0.104325190131487	-0.16234676598974	0.167525147891674	0.130222298024944	-0.121283298220522	1.14243584203984	-0.119423226386394	-0.0569286365783089	-0.0279072289013739
0.465	0.114455090077526	0.104047463814213	-0.162288858365299	0.168895288084331	0.130144173507235	-0.121153029599913	1.1430303139685	-0.119774066260746	-0.0568706118907494	-0.0276360681824063
0.466	0.11447112213638	0.10376918508913	-0.162231203971347	0.170269231416351	0.130065933857693	-0.121022356227693	1.14362416563672	-0.120125322745225	-0.0568126863342692	-0.0273648768701707
0.467	0.114487006535479	0.103490349008273	-0.162173801635706	0.17164698119262	0.129987583096919	-0.120891281088614	1.14421740144199	-0.120476985361464	-0.0567548627381534	-0.0270936538856176
0.468	0.114502740855043	0.103210950705657	-0.16211665021896	0.173028540314721	0.129909125022421	-0.12075980740298	1.1448100259337	-0.120829043358593	-0.0566971438457244	-0.0268223979876386
0.469	0.114518323129736	0.102930985321819	-0.162059748495352	0.174413911129315	0.129830563234016	-0.120627938637919	1.14540204374864	-0.121181485550914	-0.0566395324915579	-0.026551107815687
0.47	0.114533751690952	0.102650447962973	-0.16200309509209	0.175803095440723	0.129751901223338	-0.120495678408036	1.14599345956426	-0.12153430025636	-0.0565820317639447	-0.0262797819462362
0.471	0.114549025087758	0.10236933364277	-0.161946688558479	0.17719609460856	0.129673142493537	-0.120363030341073	1.14658427809747	-0.121887475308151	-0.0565246449686052	-0.0260084189660448
0.472	0.114564142108207	0.102087637249368	-0.161890527576065	0.178592909634439	0.129594290606221	-0.120229998035626	1.1471745040502	-0.122240998092485	-0.0564673754712105	-0.0257370175562027
0.473	0.114579101819641	0.101805353543356	-0.161834611128804	0.17999354121488	0.129515349126378	-0.120096585079647	1.14776414201424	-0.122594855604093	-0.0564102266743584	-0.0254655765857376
0.474	0.114593903571386	0.101522477209473	-0.161778938499436	0.181397989789302	0.129436321643	-0.119962795071902	1.14835319647158	-0.122949034469997	-0.0563532021586302	-0.0251940952031636
0.475	0.114608546980907	0.10123900292008	-0.161723509214728	0.182806255584342	0.129357211901605	-0.119828631648187	1.1489416718715	-0.123303520893766	-0.0562963058237421	-0.0249225728362403
0.476	0.114623031949879	0.100954925363356	-0.161668323006551	0.184218338618504	0.129278023882076	-0.119694098510482	1.1495295726351	-0.123658300629019	-0.0562395418936219	-0.0246510090986335
0.477	0.114637358648459	0.10067023929556	-0.161613379710054	0.185634238611932	0.129198761794259	-0.119559199413883	1.15011690306583	-0.124013359069564	-0.0561829147652939	-0.0243794037371556
0.478	0.114651527437983	0.100384939583952	-0.161558679154311	0.187053954778561	0.129119430078065	-0.119423938056293	1.15070366725186	-0.124368681336707	-0.0561264288660796	-0.0241077565855123
0.479	0.114665538819237	0.100099021179776	-0.161504221153205	0.18847748564576	0.129040033348888	-0.119288317923029	1.15128986898912	-0.124724252316592	-0.0560700886811738	-0.0238360673977775
0.48	0.114679393393961	0.0998124790163758	-0.161450005536843	0.189904829030991	0.12896057619821	-0.119152342243572	1.15187551173721	-0.125080056762025	-0.0560138987937092	-0.0235643356418056
0.481	0.114693091787278	0.0995253078627504	-0.161396032120228	0.19133598211668	0.128881062929442	-0.119016014100742	1.15246059862912	-0.125436079440574	-0.0559578637322464	-0.0232925604190246
0.482	0.11470663458696	0.0992375022797902	-0.161342300649975	0.192770941613672	0.128801497416158	-0.118879336541256	1.15304513250078	-0.125792305220881	-0.055901987812336	-0.0230207405308803
0.483	0.114720022304662	0.0989490567249981	-0.161288810791552	0.194209703983303	0.128721883143148	-0.118742312554182	1.15362911592311	-0.126148719126096	-0.0558462751636234	-0.022748874566032
0.484	0.114733255357647	0.0986599656813167	-0.161235562145327	0.195652265525024	0.128642223217807	-0.118604944981311	1.15421255125646	-0.12650530645622	-0.0557907297347665	-0.0224769608931404
0.485	0.114746334103663	0.0983702237438487	-0.161182554317591	0.197098622305647	0.128562520262817	-0.118467236513336	1.1547954407476	-0.126862052961135	-0.0557353551477996	-0.0222049976359622
0.486	0.114759258857808	0.0980798256707242	-0.161129786995808	0.198548770141293	0.128482776435652	-0.11832918977079	1.15537778666359	-0.127218944946846	-0.0556801546661499	-0.0219329827722096
0.487	0.114772029873987	0.0977887664024922	-0.161077259900105	0.200002704665607	0.128402993646684	-0.118190807352263	1.15595959133414	-0.127575969316257	-0.0556251313348063	-0.0216609142656582
0.488	0.114784647337388	0.0974970410246167	-0.161024972645657	0.201460421306748	0.12832317374869	-0.118052091807295	1.1565408570482	-0.127933113590351	-0.0555702879717379	-0.021388790106478
0.489	0.11479711138327	0.0972046446699586	-0.160972924609016	0.202921915165957	0.128243318529749	-0.117913045579385	1.15712158600017	-0.128290365915407	-0.0555156270290742	-0.0211166083408714
0.49	0.114809422163123	0.0969115724472688	-0.160921114804327	0.204387180921214	0.128163429592679	-0.117773670951133	1.15770178036992	-0.128647715110302	-0.0554611506305049	-0.0208443671399946
0.491	0.114821579876832	0.096617819445176	-0.160869541827769	0.205856212706862	0.128083508307149	-0.117633969992286	1.15828144239381	-0.129005150653347	-0.0554068607240217	-0.0205720648676237
0.492	0.114833584734483	0.0963233807398928	-0.160818203919801	0.207329003945181	0.128003555791066	-0.117493944580905	1.15886057436972	-0.12936266249996	-0.0553527591219456	-0.0202997001440357
0.493	0.114845436936477	0.0960282513602947	-0.16076709901988	0.208805547308512	0.127923572821884	-0.117353596591136	1.15943917864607	-0.129720240942361	-0.0552988474540263	-0.0200272719052324
0.494	0.114857136649485	0.0957324262586649	-0.160716224762608	0.210285834840773	0.127843559828831	-0.117212928145327	1.16001725757539	-0.130077876657138	-0.0552451271695661	-0.0197547794147804
0.495	0.114868683944097	0.0954359003408971	-0.160665578556703	0.211769858095737	0.127763517028113	-0.117071941697602	1.1605948133826	-0.130435560749621	-0.0551915996264236	-0.0194822221355664
0.496	0.114880078751507	0.0951386685053721	-0.16061515776138	0.213257608276518	0.12768344447645	-0.116930639952506	1.16117184806104	-0.130793284636042	-0.0551382661943785	-0.0192095994834895
0.497	0.114891320850836	0.0948407256218587	-0.160564959826049	0.214749076348687	0.12760334198861	-0.116789025809786	1.16174836345074	-0.131151039878492	-0.0550851282924225	-0.0189369106761026
0.498	0.114902409865301	0.094542066561267	-0.160514982349572	0.216244253014266	0.127523209157551	-0.116647102377893	1.16232436135336	-0.131508818113485	-0.0550321873756941	-0.018664154785682
0.499	0.114913345295526	0.0942426863548451	-0.160465223091066	0.21774312858495	0.127443045515863	-0.116504872979788	1.16289984347942	-0.131866611045218	-0.0549794449521692	-0.0183913308405877
0.5	0.114924126632141	0.0939425803268373	-0.160415679977682	0.219245692908073	0.127362850626688	-0.116362341104058	1.16347481134994	-0.132224410451381	-0.0549269026915795	-0.018118437797287
0.501	0.114934753472203	0.0936417441170225	-0.160366351121234	0.220751935407736	0.127282624017564	-0.116219510343939	1.16404926632142	-0.132582208179552	-0.0548745625822795	-0.0178454744426365
0.502	0.11494522550795	0.0933401737336325	-0.160317234788039	0.222261845206313	0.127202365060848	-0.116076384357796	1.16462320968329	-0.132939996141031	-0.0548224269956037	-0.0175724393678805
0.503	0.114955542425692	0.09303786565902	-0.160268329342055	0.223775411287917	0.127122072962846	-0.115932966764054	1.16519664268201	-0.133297766381328	-0.0547704986379188	-0.017299331022489
0.504	0.114965703832456	0.0927348168193583	-0.160219633256274	0.225292622651035	0.127041746808336	-0.115789260967229	1.165769566427	-0.133655511211645	-0.0547187805236569	-0.0170261477917419
0.505	0.114975709240126	0.0924310244368672	-0.160171145229142	0.226813468383265	0.126961385441084	-0.115645270064275	1.16634198180341	-0.134013223272504	-0.0546672759825933	-0.0167528880312196
0.506	0.114985558117962	0.092126485983586	-0.160122864348993	0.228337937674996	0.12688098731324	-0.115500996908462	1.16691388946468	-0.134370895542101	-0.0546159886392131	-0.0164795500120683
0.507	0.114995249965606	0.0918211992441317	-0.160074790183569	0.229866019835541	0.126800550574177	-0.115356444213544	1.16748528985219	-0.134728521402495	-0.0545649224351882	-0.0162061318279849
0.508	0.115004784271529	0.0915151623717499	-0.160026922746542	0.231397704267344	0.126720073238343	-0.115211614510784	1.16805618322132	-0.135086094717172	-0.0545140816575313	-0.0159326314071293
0.509	0.115014160352522	0.0912083738888104	-0.159979262386893	0.232932980340739	0.126639553221328	-0.115066509983599	1.16862656967942	-0.135443609834497	-0.054463470816566	-0.0156590466591083
0.51	0.115023377243446	0.0909008326045111	-0.159931809624643	0.234471837236436	0.126558988384605	-0.11492113237349	1.16919644925246	-0.135801061649674	-0.0544130944677303	-0.015385375632347
0.511	0.115032433709905	0.0905925375240073	-0.159884564982076	0.236014263791726	0.126478376672109	-0.114775482989241	1.16976582194976	-0.136158445807495	-0.0543629571688964	-0.0151116166624535
0.512	0.115041328294498	0.0902834878151835	-0.159837528910759	0.237560248382756	0.12639771621104	-0.114629562740403	1.17033468777314	-0.136515758820941	-0.0543130634939419	-0.0148377685021456
0.513	0.115050059342147	0.0899736827576067	-0.159790701830429	0.2391097790096	0.126317005388276	-0.114483372201256	1.17090304671954	-0.136872997997558	-0.0542634179459683	-0.0145638303340096
0.514	0.11505862503066	0.089663121666853	-0.159744084135536	0.24066284356731	0.126236242991058	-0.1143369116838	1.17147089875873	-0.137230161395491	-0.0542140248911427	-0.0142898016833034
0.515	0.115067023413795	0.0893518038919725	-0.159697676064644	0.242219429998394	0.126155428253407	-0.11419018122039	1.17203824373996	-0.137587247909655	-0.0541648886268655	-0.0140156823023604
0.516	0.115075252448495	0.0890397289250743	-0.159651477593147	0.243779526240391	0.126074560660044	-0.114043180456278	1.17260508135173	-0.137944257334086	-0.0541160133365172	-0.0137414720568318
0.517	0.115083310038233	0.0887268964837864	-0.15960548850796	0.245343120188043	0.125993639719202	-0.113895908571851	1.17317141118941	-0.138301190306189	-0.0540674028040203	-0.0134671708491532
0.518	0.115091194111414	0.0884133063921169	-0.159559708535735	0.246910199759978	0.125912664888987	-0.113748364263482	1.17373723281817	-0.138658048180675	-0.0540190602423857	-0.013192778562808
0.519	0.115098902660752	0.088098958418762	-0.159514137373239	0.24848075293923	0.125831635528233	-0.113600545732369	1.17430254574484	-0.139014832901685	-0.053970988433819	-0.0129182949454297
0.52	0.115106433736323	0.0877838523110554	-0.159468774656498	0.250054767668868	0.125750550777078	-0.113452450721671	1.17486734932416	-0.139371546935356	-0.0539231899261516	-0.0126437194768745
0.521	0.115113785437279	0.0874679879125543	-0.159423619951623	0.251632231630277	0.125669409452934	-0.113304076641192	1.17543164270359	-0.139728193264045	-0.0538756671435418	-0.0123690514150127
0.522	0.115120955900082	0.0871513651706057	-0.15937867280496	0.253213132064832	0.125588210057485	-0.113155420703178	1.17599542487058	-0.140084775346061	-0.05382842247509	-0.0120942900136468
0.523	0.115127943255728	0.086833984034519	-0.159333932785607	0.254797455850049	0.125506950891109	-0.113006479998748	1.17655869478956	-0.140441297020145	-0.053781458285417	-0.0118194347206869
0.524	0.115134745521846	0.0865158443563527	-0.159289399411182	0.256385189819461	0.125425630174923	-0.112857251561935	1.17712145156453	-0.140797762438919	-0.0537347767901915	-0.0115444852367052
0.525	0.115141360498631	0.0861969458599066	-0.15924507205731	0.257976321003637	0.125344246140043	-0.112707732408447	1.17768369454444	-0.141154176061458	-0.0536883799376976	-0.0112694414269687
0.526	0.115147785762261	0.0858772881426259	-0.159200950003847	0.25957083663642	0.125262797134396	-0.112557919476358	1.17824542335158	-0.141510542655333	-0.0536422694392412	-0.0109943032801337
0.527	0.115154018702026	0.0855568706757443	-0.159157032510227	0.261168724117082	0.12518128172096	-0.112407809614829	1.17880663788579	-0.141866867254717	-0.053596446864526	-0.0107190710731465
0.528	0.115160056577944	0.0852356928175375	-0.159113318800252	0.26276997101359	0.125099698665336	-0.112257399744292	1.17936733835386	-0.142223155123572	-0.0535509136949215	-0.0104437455569452
0.529	0.115165896635221	0.0849137538867243	-0.15906980803345	0.264374565002635	0.125018046850752	-0.112106687024922	1.1799275252912	-0.142579411812523	-0.053505671404053	-0.0101683278908778
0.53	0.115171536202936	0.0845910533071354	-0.159026499301229	0.265982493783596	0.124936325276304	-0.111955668874632	1.18048719950965	-0.142935643273564	-0.0534607215373622	-0.00989281935816595
0.531	0.115176972684004	0.0842675907363828	-0.15898339165067	0.267593745030041	0.124854533124528	-0.111804342840973	1.18104636199626	-0.143291855930828	-0.0534160656781043	-0.00961722117503544
0.532	0.11518220345966	0.0839433661005671	-0.15894048421127	0.26920830635355	0.124772669697224	-0.111652706432268	1.1816050137874	-0.143648056674684	-0.0533717054627994	-0.00934153451985687
0.533	0.115187225856579	0.0836183795728198	-0.158897776378193	0.27082616538423	0.124690734155319	-0.111500757044834	1.18216315583012	-0.144004252815623	-0.0533276427941873	-0.00906576060981831
0.534	0.115192037226785	0.0832926315792627	-0.158855267881915	0.27244730997871	0.124608725285518	-0.111348492001027	1.18272078895446	-0.144360451999211	-0.0532838800679065	-0.00878990071084258
0.535	0.115196634963832	0.0829661228305112	-0.15881295869603	0.274071728343381	0.124526641495908	-0.111195908592241	1.18327791398086	-0.144716662107872	-0.0532404202653821	-0.00851395609620759
0.536	0.115201016377546	0.0826388543179996	-0.158770848898131	0.27569940901411	0.124444481012944	-0.111043004090709	1.18383453179759	-0.145072891261351	-0.0531972669476861	-0.00823792800865422
0.537	0.115205178582013	0.08231082730355	-0.158728938568301	0.277330340823191	0.124362242104629	-0.110889775804707	1.18439064334574	-0.145429147869936	-0.0531544241420286	-0.00796181768470238
0.538	0.115209118497075	0.0819820433492873	-0.158687227662697	0.278964512912317	0.124279923151937	-0.11073622119191	1.18494624960528	-0.145785440633598	-0.0531118961423773	-0.00768562643427114
0.539	0.11521283287189	0.0816525043483562	-0.158645715834557	0.280601914730436	0.124197522629136	-0.110582337938745	1.18550135162952	-0.14614177856685	-0.0530696873660406	-0.00740935567424562
0.54	0.115216318223757	0.081322212568745	-0.158604402355474	0.282242535991259	0.124115039165676	-0.110428123981441	1.18605595059483	-0.146498171043685	-0.0530278023367066	-0.00713300686382796
0.541	0.115219570777113	0.0809911707126491	-0.158563286212848	0.283886366603625	0.124032471650688	-0.110273577503393	1.18661004783311	-0.146854627788484	-0.0529862456882439	-0.006856581440403
0.542	0.115222586513871	0.0806593819184099	-0.158522366221887	0.285533396571135	0.123949819307247	-0.110118696904717	1.18716364482746	-0.147211158913388	-0.0529450220411061	-0.00658008078046687
0.543	0.115225361262469	0.0803268497365737	-0.158481641039474	0.287183615982187	0.123867081728614	-0.109963480789942	1.18771674318952	-0.14756777500898	-0.0529041358151949	-0.00630350610846875
0.544	0.115227890784241	0.0799935780986195	-0.158441109162811	0.288837015143208	0.123784258812216	-0.109807927995517	1.18826934468243	-0.147924487178281	-0.0528635911566392	-0.0060268584092254
0.545	0.115230170866544	0.0796595712406858	-0.158400768993665	0.290493584677579	0.12370135061139	-0.109652037564955	1.18882145129142	-0.148281307049306	-0.0528233919778462	-0.00575013844735513
0.546	0.115232197340651	0.0793248336615022	-0.158360618921918	0.292153315537547	0.12361835718576	-0.109495808627758	1.1893730652629	-0.148638246777481	-0.0527835420670746	-0.00547334683029159
0.547	0.115233966041067	0.0789893701503147	-0.158320657337635	0.293816199011876	0.123535278492548	-0.109339240258537	1.18992418908077	-0.148995318941777	-0.0527440451613048	-0.00519648398809505
0.548	0.115235472781064	0.0786531858265775	-0.158280882587288	0.295482226684866	0.123452114354799	-0.109182331459114	1.19047482544985	-0.149352536379792	-0.0527049048134943	-0.00491955013909027
0.549	0.11523671331534	0.0783162861753543	-0.158241292967449	0.29715139028077	0.123368864470093	-0.109025081288378	1.19102497735068	-0.14970991213204	-0.0526661241972267	-0.00464254537545215
0.55	0.115237683305094	0.0779786770388826	-0.15820188676786	0.298823681466795	0.123285528425444	-0.108867488943674	1.19157464810061	-0.150067459502349	-0.0526277060465408	-0.00436546983509934
0.551	0.115238378311697	0.0776403645346244	-0.15816266231299	0.300499091725052	0.123202105800108	-0.108709553719884	1.19212384132622	-0.150425192075371	-0.052589652615524	-0.00408832385513522
0.552	0.115238793781256	0.0773013549517707	-0.158123617965608	0.302177612331824	0.123118596317125	-0.108551275027952	1.19267256090721	-0.150783123649702	-0.0525519656298527	-0.00381110803396581
0.553	0.115238925054172	0.0769616546558652	-0.158084752071972	0.303859234436896	0.123034999886497	-0.108392652537924	1.19322081099871	-0.151141268165789	-0.0525146464233517	-0.00353382322795614
0.554	0.115238767431583	0.0766212700169706	-0.158046062870394	0.305543949212944	0.122951316664871	-0.10823368629781	1.19376859608759	-0.151499639618559	-0.0524776961949645	-0.00325647057620386
0.555	0.115238316247114	0.0762802073792985	-0.158007548424173	0.307231748043916	0.122867547227113	-0.108074376732986	1.19431592097909	-0.151858251894447	-0.0524411160730372	-0.00297905157238838
0.556	0.11523756689461	0.075938472991277	-0.157969206644566	0.308922622674476	0.122783692584464	-0.107914724572077	1.19486279073307	-0.152217118591256	-0.0524049070023153	-0.00270156810819872
0.557	0.115236514799498	0.0755960728824962	-0.157931035430119	0.310616565292878	0.122699754004221	-0.107754730789454	1.19540921064269	-0.152576252938944	-0.0523690697808658	-0.0024240224016623
0.558	0.115235155383906	0.0752530128050889	-0.157893032807476	0.312313568675591	0.122615732917933	-0.107594396615718	1.19595518623016	-0.152935667816309	-0.0523336052380534	-0.00214641684104717
0.559	0.115233484040072	0.0749092982537192	-0.157855196901891	0.314013626319353	0.122531630939808	-0.107433723571221	1.19650072316087	-0.15329537579944	-0.0522985142682877	-0.0018687538862364
0.56	0.115231496065605	0.074564934523945	-0.157817525776456	0.31571673234959	0.122447449743074	-0.107272713455242	1.19704582714898	-0.153655389204227	-0.0522637977998014	-0.00159103609563013
0.561	0.11522918660708	0.0742199267780272	-0.157780017324739	0.317422881334724	0.122363190812625	-0.107111368291083	1.1975905039685	-0.154015720090901	-0.0522294569128173	-0.00131326616724952
0.562	0.115226550683102	0.0738742800884453	-0.157742669285615	0.319132068169483	0.122278855367058	-0.106949690267104	1.19813475948838	-0.154376380302204	-0.0521954929297503	-0.00103544687032034
0.563	0.115223583273704	0.0735279994912863	-0.157705479325214	0.320844288018771	0.122194444464596	-0.106787681737739	1.19867859966791	-0.154737381559707	-0.0521619073350684	-0.000757580940301947
0.564	0.115220279396258	0.0731810900303852	-0.157668445095489	0.322559536431293	0.122109959037692	-0.106625345267694	1.19922203054842	-0.155098735490022	-0.0521287017585393	-0.000479671031813742
0.565	0.115216634112717	0.0728335567476781	-0.157631564256016	0.324277809636161	0.122025399826813	-0.106462683590508	1.1997650582122	-0.155460453613628	-0.0520958781212376	-0.000201719684537947
0.566	0.115212642551675	0.0724854046537391	-0.157594834514403	0.325999104792209	0.121940767365478	-0.106299699481951	1.20030768869183	-0.15582254739998	-0.0520634387676995	7.62707018419437e-05
0.567	0.115208299972146	0.0721366386908688	-0.157558253612661	0.327723420008864	0.121856062026219	-0.106136395662649	1.20084992788991	-0.156185028291482	-0.052031386527105	0.000354297868988293
0.568	0.11520360174272	0.0717872636584304	-0.157521819204183	0.329450754154129	0.121771284064103	-0.105972774741042	1.20139178155122	-0.156547907659839	-0.0519997247234926	0.000632359759408212
0.569	0.115198543204929	0.0714372841183583	-0.157485528784463	0.331181106588869	0.121686433686438	-0.105808839222765	1.20193325530124	-0.156911196829872	-0.0519684570218287	0.000910454639696717
0.57	0.115193119542795	0.0710867043637266	-0.157449379774816	0.33291447698699	0.121601511187618	-0.105644591604776	1.20247435474539	-0.157274907165179	-0.0519375871031895	0.00118858117586198
0.571	0.115187325805228	0.0707355284671147	-0.157413369601804	0.334650865361448	0.121516517061277	-0.105480034414521	1.20301508554322	-0.157639050058506	-0.0519071184662133	0.00146673843914968
0.572	0.115181157047844	0.0703837603060715	-0.157377495651189	0.336390272176045	0.121431451977122	-0.105315170172984	1.20355545338036	-0.15800363682367	-0.0518770545044683	0.00174492587732081
0.573	0.115174608364721	0.0700314035235713	-0.157341755201222	0.338132698288734	0.121346316689397	-0.105150001394437	1.20409546389592	-0.158368678624124	-0.0518473986132679	0.00202314321006385
0.574	0.115167674783993	0.0696784614624356	-0.157306145424108	0.339878144829613	0.121261111981851	-0.10498453057229	1.20463512264494	-0.158734186464568	-0.0518181541697563	0.00230139027484127
0.575	0.115160351219051	0.0693249370662852	-0.157270663432444	0.341626613278704	0.121175838633626	-0.104818760111286	1.20517443509142	-0.1591001711595	-0.0517893244054165	0.00257966696497471
0.576	0.115152632502181	0.0689708327717546	-0.157235306383874	0.343378105630717	0.12109049740185	-0.104652692287613	1.20571340662409	-0.15946664320705	-0.0517609120925903	0.00285797333886798
0.577	0.115144513454158	0.0686161504872907	-0.157200071614791	0.345132624398518	0.121005088996518	-0.10448632922764	1.20625204261746	-0.159833612613963	-0.0517329191888736	0.00313630976930727
0.578	0.115135988979657	0.0682608916542248	-0.157164956663179	0.3468901725465	0.120919613999835	-0.104319672905248	1.20679034849323	-0.160201088795484	-0.0517053468152734	0.00341467693964925
0.579	0.115127054139077	0.0679050572496262	-0.157129959189386	0.348650753519421	0.120834072784794	-0.104152725210465	1.20732832967499	-0.160569080547663	-0.0516781954526063	0.0036930757671089
0.58	0.115117704189549	0.0675486476894609	-0.157095076985633	0.350414371256327	0.120748465500553	-0.103985488038003	1.20786599144994	-0.160937596004705	-0.0516514649734007	0.00397150738727037
0.581	0.115107934550796	0.0671916627960254	-0.157060308091682	0.35218103010917	0.120662792151361	-0.103817963352342	1.20840333890482	-0.161306642593942	-0.0516251546456813	0.00424997315193565
0.582	0.115097740697334	0.0668341019033049	-0.157025650855018	0.353950734758455	0.120577052736184	-0.103650153218756	1.20894037701383	-0.161676227029908	-0.0515992633145505	0.00452847463253161
0.583	0.115087118108458	0.0664759639530245	-0.156991103896419	0.355723490129498	0.120491247342493	-0.103482059754852	1.2094771107618	-0.162046355365074	-0.0515737895062333	0.00480701359587102
0.584	0.115076062236802	0.0661172475089938	-0.156956666043549	0.357499301290133	0.120405376211485	-0.103313685026349	1.21001354520378	-0.162417033126788	-0.051548731312318	0.0050855919134731
0.585	0.115064568420652	0.0657579507763248	-0.156922336261485	0.35927817345102	0.120319439793891	-0.103145030946479	1.21054968549734	-0.162788265445506	-0.051524086315312	0.00536421148509154
0.586	0.115052631881655	0.065398071649634	-0.156888113593093	0.361060112092511	0.120233438659533	-0.102976099195026	1.21108553692403	-0.163160057054929	-0.0514998516692209	0.00564287421524149
0.587	0.115040247855811	0.0650376077153987	-0.156853997115235	0.362845123040565	0.120147373333244	-0.102806891203217	1.2116211048307	-0.163532412265803	-0.0514760241305176	0.00592158199527661
0.588	0.115027411707485	0.064676556207283	-0.156819985928509	0.364633212462965	0.120061244245175	-0.102637408224076	1.21215639449663	-0.163905335026532	-0.0514526000177918	0.00620033662592147
0.589	0.115014118942938	0.0643149140035122	-0.15678607915283	0.366424386953748	0.119975051723708	-0.102467651394284	1.21269141102735	-0.164278829034127	-0.0514295753265367	0.00647913970743256
0.59	0.11500036517565	0.0639526776742925	-0.156752275874698	0.368218653689004	0.119888795948634	-0.102297621767131	1.2132261593297	-0.164652897835194	-0.0514069459431317	0.00675799260083472
0.591	0.114986146084818	0.0635898434976364	-0.156718575108788	0.370016020464531	0.119802476940825	-0.102127320379561	1.21376064415916	-0.165027544865427	-0.0513847077172324	0.00703689649474744
0.592	0.114971457341608	0.063226407424422	-0.156684975841165	0.371816495602108	0.119716094581449	-0.101956748280496	1.21429487020111	-0.165402773433847	-0.051362856483397	0.00731585250240184
0.593	0.114956294573638	0.0628623650681452	-0.156651477123439	0.373620087840749	0.119629648531425	-0.101785906440399	1.21482884213868	-0.165778586717784	-0.0513413881805329	0.00759486168102193
0.594	0.114940653471552	0.0624977117695321	-0.156618078149268	0.37542680623932	0.119543138112615	-0.101614795593441	1.21536256466311	-0.166154987805046	-0.0513202989079583	0.00787392500545916
0.595	0.114924529914221	0.0621324426258879	-0.156584778227314	0.377236660155318	0.119456562395417	-0.101443416072696	1.21589604243202	-0.166531979726742	-0.0512995848261953	0.00815304342023715
0.596	0.114907919979595	0.061766552380556	-0.156551576627438	0.379049659371715	0.119369920400972	-0.101271767701368	1.21642928003159	-0.166909565385192	-0.0512792420992208	0.00843221796475293
0.597	0.114890819918954	0.061400035341398	-0.156518472422488	0.380865814217143	0.119283211135204	-0.101099849807694	1.21696228196711	-0.16728774745048	-0.0512592669703876	0.00871144980221644
0.598	0.114873226154898	0.0610328854706603	-0.156485464490137	0.382685135560706	0.119196433523939	-0.100927661343405	1.21749505267315	-0.16766652837147	-0.0512396558530619	0.0089907400886483
0.599	0.114855135310401	0.0606650964773257	-0.156452551631022	0.384507634803745	0.119109586394003	-0.100755201003481	1.21802759648982	-0.168045910428958	-0.0512204054282827	0.00927008988159138
0.6	0.114836544263074	0.0602966618302515	-0.156419732643028	0.386333323885281	0.119022668451012	-0.100582467293758	1.21855991760503	-0.168425895678263	-0.0512015127830413	0.00954950016602052
0.601	0.114817450162839	0.0599275748164683	-0.15638700636795	0.38816221513917	0.118935678224399	-0.100409458603193	1.21909202007851	-0.168806485792548	-0.0511829754339692	0.00982897187494132
0.602	0.114797850414467	0.0595578286211584	-0.156354371755915	0.389994321027021	0.118848614047256	-0.100236173255986	1.21962390793555	-0.169187681923182	-0.0511647911890417	0.0101085059362302
0.603	0.114777742657003	0.0591874163371236	-0.156321827887596	0.391829653952043	0.118761474111847	-0.100062609440826	1.22015558518306	-0.169569484700277	-0.0511469580740739	0.0103881033871343
0.604	0.114757124748748	0.0588163309346676	-0.156289373956603	0.393668226231721	0.118674256492362	-0.0998887651236255	1.22068705573798	-0.169951894384048	-0.0511294743506541	0.0106677654688771
0.605	0.11473599477159	0.0584445652451203	-0.156257009287939	0.395510050184869	0.11858695907403	-0.0997146380862575	1.2212183233955	-0.170334910972806	-0.0511123384191748	0.0109474937082704
0.606	0.114714351015476	0.058072111997614	-0.156224733379902	0.397355138243122	0.118499579502099	-0.0995402260140947	1.22174939186115	-0.170718534169005	-0.0510955486994904	0.0112272900329055
0.607	0.11469219192566	0.0576989639134278	-0.156192545902276	0.399203502945319	0.118412115176558	-0.0993655265296032	1.22228026476543	-0.171102763360422	-0.0510791036744704	0.0115071568448594
0.608	0.114669516049036	0.057325113792944	-0.156160446678221	0.401055156800336	0.118324563243349	-0.0991905371428155	1.22281094569385	-0.171487597672397	-0.051063001898554	0.0117870969791661
0.609	0.114646322033235	0.0569505545395671	-0.156128435681997	0.402910112161113	0.118236920609265	-0.0990152551605182	1.22334143825799	-0.17187303599307	-0.0510472417932081	0.0120671135432139
0.61	0.114622608715517	0.0565752791267988	-0.156096513028122	0.404768381185467	0.118149183997778	-0.098839677633167	1.22387174611068	-0.172259076974753	-0.0510318214481511	0.0123472096762941
0.611	0.114598375207105	0.0561992805660036	-0.156064678947641	0.406629975860941	0.118061350052546	-0.0986638013031249	1.22440187291049	-0.172645719034714	-0.0510167385994926	0.0126273883819485
0.612	0.114573620929365	0.0558225519157247	-0.156032933708791	0.40849490802289	0.117973415480793	-0.0984876224901874	1.22493182227771	-0.173032960326504	-0.0510019906443336	0.012907652525044
0.613	0.114548345653422	0.0554450863127562	-0.156001277401693	0.410363189267376	0.117885377156154	-0.0983111369869452	1.2254615977256	-0.173420798745261	-0.0509875746058312	0.0131880048930869
0.614	0.114522549443715	0.0550668769964938	-0.155969709698095	0.41223483075881	0.117797232125627	-0.098134340060816	1.22599120265212	-0.173809232023533	-0.0509734871321717	0.0134684482203096
0.615	0.114496232498901	0.0546879172987094	-0.155938229850074	0.414109843121853	0.117708977528191	-0.0979572265397714	1.22652064042985	-0.174198257813932	-0.0509597245019607	0.0137489850938773
0.616	0.114469395073122	0.0543082006123764	-0.155906836907288	0.415988236633544	0.117620610469081	-0.097779790891135	1.22704991446114	-0.174587873653091	-0.0509462825522722	0.014029617769925
0.617	0.114442037535706	0.0539277204243776	-0.15587552984693	0.417870021599364	0.117532127968707	-0.0976020272296819	1.22757902815245	-0.17497807686348	-0.0509331566560143	0.0143103480999597
0.618	0.114414160485166	0.0535464704158545	-0.155844307536148	0.419755208570064	0.117443527044564	-0.0974239292801012	1.22810798487515	-0.175368864519998	-0.050920341882865	0.0145911776278999
0.619	0.114385764775159	0.0531644445509322	-0.155813168743798	0.421643808310463	0.117354804820203	-0.0972454903870351	1.22863678796142	-0.175760233485716	-0.0509078331961591	0.0148721077499243
0.62	0.114356851451667	0.0527816371450788	-0.15578211228741	0.423535831659357	0.117265958558721	-0.0970667035778608	1.22916544075725	-0.176152180442016	-0.0508956255227102	0.0151531398996495
0.621	0.114327421778508	0.0523980429192896	-0.155751137144945	0.425431289372897	0.117176985598239	-0.0968875616229583	1.22969394663237	-0.176544701909994	-0.0508837137509886	0.0154342757677263
0.622	0.114297477317778	0.0520136569820111	-0.155720242439663	0.427330192004253	0.117087883214642	-0.0967080571130974	1.23022230885269	-0.176937794251189	-0.0508720927213061	0.0157155174829819
0.623	0.114267019927987	0.0516284747048334	-0.15568942742208	0.429232549805141	0.116998648499184	-0.0965281825098068	1.23075053040011	-0.177331453667125	-0.0508607572512256	0.0159968676584574
0.624	0.114236051743849	0.0512424916070117	-0.155658691495756	0.431138372598802	0.116909278319384	-0.0963479300638977	1.23127861382644	-0.177725676286923	-0.0508497022883016	0.0162783293420066
0.625	0.114204575158049	0.0508557034164757	-0.155628034176181	0.433047669756415	0.116819769368483	-0.0961672917209184	1.23180656116819	-0.17812045826693	-0.0508389231189164	0.0165599059478314
0.626	0.114172592780221	0.0504681062312494	-0.15559745494181	0.434960450390916	0.116730118284527	-0.0959862592072042	1.23233437400341	-0.178515795818176	-0.0508284154419554	0.0168416011698245
0.627	0.11414010746543	0.0500796965604147	-0.155566953092184	0.436876723564193	0.116640321797385	-0.0958048242061641	1.23286205368289	-0.178911685261547	-0.0508181752938459	0.017123418890087
0.628	0.114107122354062	0.0496904712359388	-0.155536527768938	0.438796498252105	0.11655037686811	-0.0956229784319278	1.23338960159211	-0.179308123113838	-0.0508081990025304	0.0174053630951092
0.629	0.114073640786608	0.0493004273166093	-0.15550617810207	0.44071978311775	0.116460280780872	-0.0954407136080958	1.23391701927332	-0.179705106134277	-0.0507984832331731	0.0176874377909566
0.63	0.114039666176084	0.0489095620236852	-0.155475903266079	0.44264658642533	0.116370031168284	-0.0952580214796813	1.23444430839398	-0.180102631339117	-0.0507890249757437	0.0179696469036499
0.631	0.114005201963702	0.048517872692836	-0.155445702383172	0.444576916219413	0.11627962599602	-0.0950748939197088	1.23497147069545	-0.180500695945337	-0.0507798215104196	0.0182519941725143
0.632	0.113970251680319	0.0481253567108309	-0.15541557443191	0.446510780413186	0.116189063484206	-0.0948913230450051	1.23549850799083	-0.180899297267299	-0.0507708705221721	0.0185344830511774
0.633	0.113934819043939	0.0477320114264212	-0.155385518283778	0.448448186575688	0.116098341992522	-0.0947073012345471	1.23602542212152	-0.18129843269015	-0.0507621701947753	0.0188171166106229
0.634	0.113898907990839	0.0473378340929477	-0.155355532786571	0.450389141664044	0.116007459980232	-0.0945228210862784	1.23655221490208	-0.181698099694868	-0.0507537190489155	0.0190998975425931
0.635	0.113862522654911	0.046942821858167	-0.155325616750223	0.452333651914252	0.115916415967431	-0.0943378753516552	1.23707888817055	-0.182098295842606	-0.0507455157007971	0.0193828283258049
0.636	0.113825667352573	0.0465469717140374	-0.155295768856654	0.454281722928928	0.115825208420006	-0.0941524568760636	1.23760544386613	-0.182499018756599	-0.0507375587980719	0.0196659113747101
0.637	0.113788346573235	0.0461502804287034	-0.155265987626409	0.456233359862375	0.115733835757477	-0.0939665586248996	1.23813188401828	-0.182900266150662	-0.0507298470557542	0.0199491490483926
0.638	0.113750564910636	0.0457527445689925	-0.155236271494478	0.458188567508556	0.115642296545435	-0.0937801736879005	1.23865821065845	-0.183302035848394	-0.0507223792345616	0.0202325436567934
0.639	0.113712326897297	0.0453543605670837	-0.155206618903168	0.460147350312376	0.11555058963467	-0.0935932951470918	1.23918442571943	-0.183704325713898	-0.0507151540543051	0.0205160975556553
0.64	0.113673636908422	0.0449551247280371	-0.155177028304419	0.462109712438721	0.115458714139634	-0.093405915976959	1.23971053098092	-0.184107133507858	-0.0507081700652135	0.0207998132567698
0.641	0.113634499239109	0.044555033173188	-0.155147498082276	0.464075657868076	0.115366669369268	-0.0932180291126705	1.24023652806362	-0.184510456788999	-0.0507014255059675	0.0210836935138539
0.642	0.113594918190014	0.0441540817855571	-0.155118026424699	0.466045190462316	0.115274454803653	-0.0930296275861776	1.24076241841703	-0.184914292943866	-0.0506949182037519	0.0213677413431754
0.643	0.113554898076448	0.0437522662129975	-0.155088611252166	0.468018313970631	0.11518207009168	-0.0928407045724417	1.2412882032754	-0.185318639258169	-0.0506886455088433	0.0216519599470348
0.644	0.113514443211755	0.0433495819149062	-0.155059250381986	0.469995031902287	0.115089515013525	-0.0926512533377925	1.24181388359976	-0.185723492934193	-0.050682604200619	0.0219363526129735
0.645	0.113473557919463	0.0429460242203358	-0.155029941738996	0.471975347281858	0.114996789440769	-0.0924612672011861	1.24233946002168	-0.186128851141036	-0.0506767904218983	0.0222209226404302
0.646	0.113432246678046	0.0425415883813943	-0.155000683295311	0.473959262423764	0.114903893335628	-0.0922707395171461	1.24286493282011	-0.186534711142269	-0.050671199755218	0.0225056733323214
0.647	0.113390514358283	0.0421362695965129	-0.154971472890508	0.475946778878516	0.11481082672867	-0.0920796636501837	1.24339030194615	-0.186941070361506	-0.0506658273701273	0.0227906080386124
0.648	0.113348366336808	0.0417300629776016	-0.154942308153569	0.477937897638277	0.114717589660261	-0.0918880329897688	1.24391556709055	-0.187347926375859	-0.0506606681133582	0.0230757301350558
0.649	0.113305808401666	0.0413229634995154	-0.154913186459901	0.479932619466167	0.114624182189768	-0.0916958410461532	1.24444072774718	-0.187755277013224	-0.050655716555677	0.0233610428987406
0.65	0.113262846563892	0.04091496604383	-0.154884104898582	0.481930945105711	0.114530604459684	-0.0915030816038065	1.24496578314856	-0.188163120532041	-0.0506509670455888	0.0236465493908001
0.651	0.113219486873152	0.0405060655282495	-0.154855060322469	0.483932875296002	0.114436856721803	-0.0913097488317562	1.24549073207084	-0.188571455655436	-0.0506464137779184	0.0239322524760262
0.652	0.113175735240313	0.0400962569595622	-0.154826049455276	0.4859384105661	0.114342939392821	-0.0911158372787946	1.24601557269751	-0.188980281418869	-0.0506420509051944	0.0242181548909525
0.653	0.113131597362042	0.0396855353922212	-0.154797068992953	0.487947550895095	0.114248853145453	-0.0909213417961605	1.24654030267936	-0.189389596990909	-0.0506378726838226	0.0245042591745501
0.654	0.1130870788702	0.0392738959274121	-0.15476811568599	0.489960295531903	0.114154598852336	-0.090726257434961	1.2470649193232	-0.189799401575197	-0.0506338735351403	0.0247905675064571
0.655	0.113042185532496	0.0388613337692882	-0.154739186348752	0.491976642980805	0.114060177393241	-0.0905305793924587	1.24758941972278	-0.190209694384202	-0.0506300479863757	0.0250770816697178
0.656	0.112996923238563	0.0384478442666084	-0.154710277762372	0.493996590937863	0.113965589568367	-0.0903343031110284	1.24811380076401	-0.190620474619406	-0.0506263906746545	0.025363803242352
0.657	0.112951297857103	0.038033422902682	-0.154681386600981	0.496020136277835	0.113870836152241	-0.0901374244058274	1.24863805913558	-0.191031741444727	-0.0506228965343978	0.0256507337929993
0.658	0.112905315181954	0.0376180652150721	-0.154652509529987	0.498047275212783	0.113775917930292	-0.089939939459543	1.24916219141779	-0.191443493970792	-0.0506195610062684	0.0259378748814121
0.659	0.112858980953321	0.0372017667025914	-0.154623643374136	0.500078003467557	0.113680835685258	-0.0897418448337367	1.24968619413014	-0.191855731249439	-0.0506163801470118	0.0262252280148001
0.66	0.112812300880812	0.0367845228266549	-0.154594785149822	0.502112316360602	0.113585590150917	-0.0895431375964671	1.25021006369874	-0.192268452292854	-0.0506133507529416	0.0265127946518584
0.661	0.112765280644278	0.0363663291169255	-0.154565931960446	0.504150208824869	0.113490181970411	-0.0893438154383788	1.25073379645973	-0.192681656104787	-0.0506104704265812	0.0268005761651664
0.662	0.112717925839761	0.0359471812914994	-0.154537080843996	0.506191675412071	0.113394611741472	-0.0891438766961755	1.25125738868653	-0.193095341718827	-0.0506077373953095	0.027088573790886
0.663	0.112670241922851	0.0355270753018732	-0.154508228671824	0.508236710313912	0.113298880017598	-0.0889433202282115	1.25178083656529	-0.193509508240624	-0.050605150272955	0.0273767885933726
0.664	0.112622234202478	0.0351060073620999	-0.154479372207564	0.51028530733788	0.113202987134202	-0.0887421451548641	1.25230413620703	-0.193924154836242	-0.0506027079911128	0.0276652213359906
0.665	0.11257390782711	0.0346839741013658	-0.15445050825909	0.512337459742727	0.113106933064389	-0.088540350683946	1.25282728372081	-0.194339280682974	-0.0506004097586665	0.0279538723314446
0.666	0.112525267726313	0.0342609727459875	-0.154421633770629	0.514393160065651	0.11301071740228	-0.0883379361177247	1.25335027521602	-0.194754884978124	-0.0505982550493024	0.0282427414661381
0.667	0.11247631860054	0.0338370010963533	-0.154392745831993	0.51645240011404	0.11291433933236	-0.0881349008489214	1.2538731067518	-0.195170967011417	-0.050596243779823	0.0285318282829483
0.668	0.112427065031027	0.0334120572938111	-0.154363841639882	0.518515171113369	0.112817797595399	-0.0879312443278744	1.25439577433084	-0.195587526173471	-0.050594376445855	0.0288211319589179
0.669	0.112377511597938	0.0329861396126114	-0.154334918459056	0.520581463947691	0.112721090529294	-0.0877269661320298	1.25491827389156	-0.196004561846905	-0.050592653974482	0.0291106513124334
0.67	0.112327662955205	0.0325592464458691	-0.154305973672232	0.522651269327103	0.112624216160616	-0.0875220660502403	1.25544060126029	-0.19642207333405	-0.0505910774914836	0.0294003849115591
0.671	0.112277523911456	0.0321313764075916	-0.154277004889687	0.524724577782574	0.112527172307704	-0.087316544128177	1.25596275210544	-0.19684005992433	-0.050589648165348	0.0296903311658304
0.672	0.112227099421934	0.0317025283830659	-0.154248009961235	0.526801379688573	0.112429956616106	-0.0871104007641873	1.25648472190065	-0.197258521015872	-0.050588367065475	0.0299804884389904
0.673	0.112176394471793	0.0312727014997467	-0.154218986879136	0.52888166537478	0.112332566490789	-0.0869036368276968	1.25700650590586	-0.197677456207108	-0.0505872350854814	0.0302708552473232
0.674	0.112125413948778	0.0308418950916643	-0.154189933679682	0.530965425122815	0.112234999050428	-0.0866962536813854	1.25752809915144	-0.198096865322582	-0.0505862530013556	0.0305614303383349
0.675	0.112074162553222	0.0304101086511696	-0.154160848373844	0.533052649049107	0.112137251145484	-0.0864882530728009	1.2580494963483	-0.198516748318918	-0.0505854215006937	0.0308522125367987
0.676	0.112022644855718	0.0299773417605844	-0.154131728934797	0.535143326990341	0.112039319397061	-0.0862796369886251	1.25857069180338	-0.198937105092952	-0.0505847410920889	0.031143200550051
0.677	0.111970865455973	0.0295435940761495	-0.154102573392051	0.53723744837353	0.111941200310264	-0.0860704075547269	1.25909167945645	-0.199357935327726	-0.0505842120712806	0.0314343928468368
0.678	0.111918829052574	0.0291088653339784	-0.154073380002861	0.539335002152366	0.111842890415514	-0.0858605669667585	1.25961245292458	-0.199779238473708	-0.0505838345987319	0.0317257875773777
0.679	0.111866540439719	0.0286731552815162	-0.154044147388549	0.541435976946651	0.111744386311317	-0.0856501174639545	1.26013300546803	-0.200201013821892	-0.0505836087338463	0.0320173825324728
0.68	0.111814004436698	0.0282364635530533	-0.154014874554168	0.543540361240797	0.111645684627412	-0.0854390613497497	1.26065332994431	-0.200623260542497	-0.0505835344282752	0.0323091752084829
0.681	0.111761225716675	0.0277987895839222	-0.153985560803271	0.545648143444609	0.11154678198536	-0.0852274009809676	1.26117341881387	-0.201045977613876	-0.0505836116190912	0.0326011630080047
0.682	0.111708208656734	0.0273601326079108	-0.153956205603309	0.547759311887168	0.111447675004383	-0.0850151388056324	1.26169326419898	-0.201469163713909	-0.0505838403633208	0.0328933434209572
0.683	0.111654957284744	0.0269204916766831	-0.153926808486193	0.549873854833792	0.111348360322363	-0.0848022775214473	1.2622128579254	-0.201892817245398	-0.0505842208656829	0.0331857140553449
0.684	0.11160147532374	0.026479865683908	-0.153897369040574	0.551991760479334	0.111248834553885	-0.0845888201256333	1.26273219151287	-0.202316936523146	-0.0505847534854259	0.0334782725647145
0.685	0.111547766304081	0.0260382534225142	-0.153867886965057	0.554113016871097	0.111149094275213	-0.0843747697706453	1.26325125621845	-0.202741519910309	-0.0505854388281634	0.0337710165611786
0.686	0.111493833620633	0.0255956535853141	-0.153838362124265	0.556237611708482	0.111049136152428	-0.0841601296052294	1.26377004318632	-0.203166565770172	-0.0505862778231221	0.034063943575709
0.687	0.111439680486343	0.0251520647226148	-0.153808794562837	0.55836553201327	0.110948957075045	-0.0839449026739019	1.26428854355533	-0.203592072346466	-0.0505872717433337	0.0343570510592333
0.688	0.111385309849724	0.0247074852991668	-0.153779184472871	0.560496763868617	0.110848554107707	-0.083729091878467	1.26480674845893	-0.204018037719909	-0.0505884222251439	0.0346503364055805
0.689	0.11133072431109	0.0242619137620103	-0.153749532138346	0.562631292427255	0.110747924334499	-0.0835126999677372	1.26532464902895	-0.204444459905049	-0.0505897312659643	0.0349437969712921
0.69	0.111275926060778	0.0238153484868029	-0.153719837808583	0.564769102115735	0.11064706480077	-0.0832957295038082	1.26584223638312	-0.204871337009521	-0.0505912011734104	0.0352374300353161
0.691	0.111220916866219	0.0233677877325478	-0.153690101487204	0.566910176841501	0.110545972588887	-0.0830781828570358	1.26635950152645	-0.20529866728351	-0.0505928345225172	0.0355312327071349
0.692	0.11116569814637	0.0229192297235235	-0.153660322780677	0.569054500151216	0.110444644911469	-0.0828600622111238	1.26687643526113	-0.205726449048146	-0.050594634254319	0.0358252018389986
0.693	0.111110271124034	0.022469672779218	-0.15363050089975	0.571202055393163	0.110343079116201	-0.0826413694995721	1.26739302820901	-0.206154680645391	-0.0505966038804889	0.0361193340065957
0.694	0.111054636910852	0.0220191153920169	-0.153600634740719	0.573352825784089	0.110241272600526	-0.0824221063462998	1.2679092708941	-0.206583360459102	-0.0505987475317501	0.0364136255896127
0.695	0.11099879647055	0.0215675562377842	-0.153570723005865	0.575506794276037	0.110139222755211	-0.0822022740468539	1.26842515376819	-0.207012486932519	-0.0506010698490948	0.0367080729034237
0.696	0.110942750546818	0.0211149941589337	-0.153540764379621	0.577663943429644	0.110036927006283	-0.0819818735042159	1.26894066720713	-0.207442058553945	-0.0506035759236141	0.0370026722655283
0.697	0.110886499659602	0.0206614281404196	-0.153510757636601	0.579824255412824	0.109934382846035	-0.0817609052015732	1.26945580153112	-0.207872073836368	-0.0506062713072871	0.0372974199057884
0.698	0.110830044217796	0.0202068572390471	-0.153480701564667	0.581987711986754	0.109831587775016	-0.0815393693494194	1.26997054693034	-0.208302531268983	-0.0506091620951491	0.0375923118778309
0.699	0.110773384632845	0.0197512804568617	-0.153450594880607	0.58415429455119	0.109728539224247	-0.0813172660714266	1.27048489332938	-0.208733429216748	-0.0506122550642899	0.037887344161317
0.7	0.110716521409334	0.0192946966353836	-0.153420436320592	0.586323984395565	0.109625234501055	-0.0810945954597004	1.27099883039817	-0.209164765811921	-0.0506155576424731	0.0381825128218231
0.701	0.110659455260505	0.0188371044325229	-0.153390224752721	0.588496763032279	0.109521670740415	-0.0808713575629284	1.27151234760405	-0.209596538938801	-0.0506190776213323	0.0384778140576006
0.702	0.110602187120126	0.0183785023746751	-0.153359959155646	0.590672612420163	0.109417844860141	-0.0806475523952126	1.27202543414535	-0.210028746300366	-0.0506228229756892	0.0387732441871361
0.703	0.110544718076112	0.0179188889246011	-0.153329638553206	0.592851515037281	0.109313753551905	-0.0804231799031147	1.27253807889243	-0.210461385441129	-0.0506268019587471	0.0390687996508288
0.704	0.110487049334105	0.0174582624723418	-0.153299262023077	0.595033453842707	0.109209393293976	-0.0801982398475375	1.27305027037352	-0.210894453736265	-0.0506310230972647	0.0393644769996115
0.705	0.110429182118746	0.0169966212578533	-0.153268828790171	0.597218412148964	0.109104760320621	-0.0799727317481271	1.27356199673602	-0.211327948387849	-0.0506354949387621	0.0396602728696411
0.706	0.110371117559841	0.0165339633738274	-0.153238338319047	0.59940637348553	0.108999850604819	-0.0797466549769489	1.2740732457102	-0.211761866402468	-0.0506402258420231	0.0399561839844871
0.707	0.1103128566659	0.0160702868598183	-0.15320779032481	0.601597321536254	0.108894659902945	-0.0795200088749266	1.27458400456445	-0.212196204579755	-0.0506452238450137	0.0402522072249306
0.708	0.110254400374951	0.0156055896983614	-0.153177184725576	0.603791240035378	0.108789183762459	-0.079292792828303	1.27509426003025	-0.212630959481003	-0.0506504964462295	0.0405483397430329
0.709	0.110195749727572	0.0151398696964114	-0.153146521605257	0.605988112544135	0.108683417508178	-0.0790650062950436	1.27560399827185	-0.213066127355911	-0.0506560504779889	0.0408445790001501
0.71	0.110136905956549	0.0146731244222424	-0.153115801227608	0.608187922345674	0.108577356294733	-0.0788366487365006	1.27611320495594	-0.213501704123585	-0.0506618922783262	0.0411409227259397
0.711	0.110077870303609	0.0142053512002431	-0.15308502407072	0.610390652614497	0.108470995155105	-0.0786077195158012	1.27662186539973	-0.213937685395881	-0.0506680279554563	0.0414373688652068
0.712	0.110018643874169	0.0137365470788546	-0.153054190843852	0.612596286603546	0.10836432901661	-0.0783782178600663	1.27712996474753	-0.214374066469522	-0.0506744635242389	0.0417339154785137
0.713	0.109959227676743	0.0132667088013858	-0.153023302505521	0.614804807624391	0.10825735280538	-0.0781481429334528	1.27763748806441	-0.214810842312796	-0.0506812049921908	0.0420305606371007
0.714	0.109899622650158	0.0127958328304238	-0.152992360237869	0.617016198966976	0.108150061626294	-0.0779174939781495	1.27814442031052	-0.215248007583918	-0.0506882584027386	0.0423273024224743
0.715	0.109839829691641	0.0123239154493255	-0.152961365310513	0.619230443860977	0.108042450829721	-0.0776862703874976	1.27865074632696	-0.215685556674793	-0.0506956297228532	0.042624138990995
0.716	0.109779849753353	0.0118509529030713	-0.152930318896509	0.621447525391154	0.107934515915	-0.0774544716882607	1.27915645091502	-0.216123483746847	-0.0507033246872736	0.0429210685594677
0.717	0.10971968393623	0.0113769414566262	-0.152899221955643	0.623667426421968	0.107826252402232	-0.0772220974968579	1.27966151896987	-0.21656178273068	-0.050711348754636	0.0432180893215983
0.718	0.109659333561496	0.0109018773757471	-0.152868075217063	0.625890129571112	0.107717655716379	-0.0769891474415555	1.2801659355926	-0.217000447275704	-0.0507197070993333	0.043515199433728
0.719	0.10959880025906	0.010425756963837	-0.152836879201087	0.628115617156276	0.107608721061146	-0.0767556210914156	1.28066968610766	-0.217439470700669	-0.0507284046185601	0.0438123971152178
0.72	0.109538086027011	0.0099485766121902	-0.152805634198653	0.630343871191938	0.107499443358248	-0.0765215179816056	1.28117275598043	-0.217878846019221	-0.0507374460309188	0.0441096807941189
0.721	0.109477193169259	0.00947033274553004	-0.152774340252303	0.632574873501053	0.107389817292929	-0.076286837682646	1.28167513071409	-0.218318565990843	-0.0507468358959694	0.0444070492019092
0.722	0.109416124222472	0.00899102174634563	-0.152742997288431	0.634808605826494	0.107279837400662	-0.0760515797955906	1.28217679579436	-0.218758623177125	-0.0507565784422904	0.0447045014331865
0.723	0.109354882010334	0.00851063998357146	-0.152711605313442	0.63704504984987	0.107169498102192	-0.0758157438989651	1.28267773667107	-0.219199010056153	-0.0507666774661206	0.0450020370044034
0.724	0.109293469698015	0.0080291838985804	-0.152680164439673	0.639284187142899	0.107058793658271	-0.0755793295905262	1.28317793880418	-0.219639719097008	-0.0507771364342915	0.0452996558340545
0.725	0.109231890794502	0.00754665007117124	-0.152648674776075	0.641525999136567	0.106947718142019	-0.0753423366594825	1.28367738776971	-0.220080742713285	-0.0507879585798585	0.0455973581382913
0.726	0.10917014914345	0.00706303529771957	-0.152617136326379	0.643770467134531	0.106836265490357	-0.0751047652272561	1.28417606923688	-0.220522073193044	-0.0507991469138348	0.0458951442475526
0.727	0.109108248766002	0.00657833663758877	-0.152585548901896	0.64601757229033	0.106724429564448	-0.0748666157232696	1.28467396880649	-0.220963702653551	-0.0508107043074906	0.0461930143631676
0.728	0.109046193615166	0.00609255133380722	-0.15255391203556	0.648267295487122	0.106612204135121	-0.0746278887386315	1.28517107197719	-0.221405622984447	-0.0508226336158034	0.0464909684333304
0.729	0.10898398751629	0.00560567673730191	-0.152522224946915	0.650519617196843	0.106499582822777	-0.0743885849364248	1.28566736423894	-0.221847825813257	-0.0508349376731482	0.0467890061725519
0.73	0.108921634332141	0.00511771036210313	-0.152490486625339	0.652774517502524	0.106386559115798	-0.0741487051624311	1.28616283104556	-0.222290302527801	-0.0508476192393122	0.0470871270369736
0.731	0.10885913818477	0.00462864994779438	-0.152458695987579	0.655031976306564	0.10627312651671	-0.0739082505680401	1.28665745768286	-0.222733044316541	-0.0508606810508311	0.0473853301392163
0.732	0.108796503509001	0.00413849344445436	-0.152426851994418	0.657291973472807	0.106159278700742	-0.0736672225338449	1.28715122921016	-0.223176042225595	-0.0508741258146248	0.0476836142990405
0.733	0.108733734914304	0.00364723897205833	-0.152394953717965	0.65955448883288	0.106045009533492	-0.0734256225999949	1.28764413045168	-0.223619287244415	-0.0508879560312888	0.0479819783013795
0.734	0.108670837106369	0.00315488474322454	-0.152363000384441	0.661819502305423	0.10593031303617	-0.073183452558259	1.28813614592673	-0.224062770346594	-0.0509021739320398	0.0482804211723759
0.735	0.108607814893813	0.00266142897529003	-0.152330991331145	0.664086994144987	0.105815183461355	-0.0729407145227054	1.28862725973775	-0.224506482427411	-0.0509167816355309	0.0485789422996112
0.736	0.108544673152168	0.00216686988696319	-0.152298925862845	0.666356945038403	0.105699615380555	-0.0726974108842012	1.28911745552004	-0.224950414175792	-0.0509317812551899	0.0488775414241483
0.737	0.10848141679741	0.00167120570098356	-0.152266803167768	0.668629335923785	0.105583603674279	-0.0724535442153529	1.28960671652994	-0.225394555947308	-0.0509471748147034	0.0491762186092671
0.738	0.108418050747216	0.00117443456122788	-0.152234622398256	0.670904147679891	0.105467143451378	-0.0722091171530187	1.29009502584633	-0.225838897696004	-0.0509629640911341	0.0494749741751549
0.739	0.108354579846771	0.000676554480558648	-0.152202382775005	0.673181360888772	0.10535022995827	-0.0719641322878341	1.29058236655128	-0.226283429008438	-0.0509791505141341	0.0497738085610831
0.74	0.108291008859355	0.000177563394305215	-0.152170083603981	0.675460955831411	0.105232858541453	-0.0717185921449256	1.29106872173912	-0.226728139208526	-0.0509957350726853	0.0500727222245463
0.741	0.10822734251589	-0.000322540753566942	-0.152137724281493	0.677742912716382	0.105115024631307	-0.0714724992769807	1.29155407435904	-0.227173017422633	-0.0510127181999537	0.0503717156627343
0.742	0.108163585611031	-0.000823759991217084	-0.152105304307952	0.680027211860558	0.104996723722133	-0.0712258563542408	1.29203840711011	-0.227618052557787	-0.0510300997850493	0.0506707894783085
0.743	0.108099743138538	-0.001326096375368	-0.152072823250935	0.682313833669404	0.104877951398777	-0.0709786661698165	1.29252170254871	-0.228063233253327	-0.0510478792705035	0.0509699443688294
0.744	0.108035820355556	-0.00182955198795287	-0.152040280686578	0.684602758551388	0.104758703409594	-0.0707309316091269	1.29300394330515	-0.228508547890825	-0.0510660556506254	0.0512691810596691
0.745	0.10797182274748	-0.00233412886421804	-0.152007676149662	0.686893966810938	0.10463897572575	-0.0704826556152152	1.29348511218062	-0.228953984712566	-0.0510846274616641	0.0515685003347083
0.746	0.10790775593698	-0.0028398289976134	-0.151975009074975	0.689187438552382	0.104518764492556	-0.0702338411465892	1.29396519205924	-0.229399531978833	-0.0511035928205784	0.0518679031833347
0.747	0.107843625557531	-0.00334665438749571	-0.151942278767906	0.691483153630902	0.104398065893057	-0.0699844911838918	1.29444416583882	-0.229845178062237	-0.0511229494134681	0.0521673909081292
0.748	0.107779437156812	-0.00385460703689808	-0.151909484427648	0.693781091502861	0.1042768760877	-0.0697346087487194	1.29492201649798	-0.230290911494827	-0.0511426945184956	0.0524669650889094
0.749	0.107715196186588	-0.00436368894239434	-0.151876625154533	0.696081230943053	0.104155191222891	-0.0694841968392856	1.29539872716496	-0.23073672102581	-0.0511628250634074	0.0527666274867449
0.75	0.107650908073209	-0.00487390213232798	-0.151843699907709	0.698383549815019	0.104033007413923	-0.0692332584037857	1.29587428114726	-0.231182595668482	-0.0511833376057624	0.0530663800535328
0.751	0.107586578280165	-0.00538524876027866	-0.151810707443693	0.700688025060151	0.103910320782908	-0.0689817964074996	1.29634866198325	-0.231628524677955	-0.0512042284140774	0.0533662250415433
0.752	0.107522212301734	-0.0058977311696361	-0.151777646239051	0.702994632935641	0.103787127573406	-0.0687298138286225	1.29682185345651	-0.232074497488011	-0.0512254937046662	0.0536661651141946
0.753	0.107457815706816	-0.00641135187412365	-0.151744514440983	0.705303349268424	0.103663424218815	-0.068477313595215	1.2972938395416	-0.232520503656717	-0.0512471296992658	0.0539662034058893
0.754	0.107393394232194	-0.00692611351241557	-0.151711309922759	0.707614149507776	0.103539207341982	-0.0682242985554538	1.29776460431181	-0.232966532840895	-0.0512691324478238	0.0542663434752362
0.755	0.107328953728363	-0.00744201878434601	-0.151678030380001	0.709927008735045	0.103414473762265	-0.0679707714705956	1.29823413184754	-0.233412574846576	-0.0512914977578915	0.0545665892033803
0.756	0.107264499960862	-0.00795907038975582	-0.15164467338061	0.712241901789058	0.103289220553422	-0.0677167350874631	1.29870240626576	-0.233858619739104	-0.0513142213722522	0.0548669447185343
0.757	0.107200038426858	-0.00847727103305344	-0.151611236423536	0.71455880338119	0.103163445088937	-0.0674621922708213	1.29916941183401	-0.234304657923071	-0.0513372991747562	0.0551674143135031
0.758	0.107135574284989	-0.00899662343839919	-0.151577716997479	0.716877688037971	0.103037144972474	-0.0672071460740101	1.29963513297328	-0.234750680165706	-0.0513607272326806	0.0554680023686899
0.759	0.107071112383297	-0.00951713032722973	-0.15154411256227	0.719198529902411	0.102910317967158	-0.0669515997274327	1.30009955417894	-0.235196677579411	-0.0513845017603366	0.055768713339208
0.76	0.107006657271968	-0.0100387943859766	-0.151510420502649	0.721521302597033	0.102782962078018	-0.0666955565503203	1.30056266001196	-0.235642641564753	-0.0514086190892897	0.056069551799192
0.761	0.106942213204456	-0.0105616182011203	-0.151476638168301	0.723845979236324	0.102655075634938	-0.0664390198549786	1.30102443512574	-0.236088563778623	-0.0514330755747016	0.0563705225463738
0.762	0.106877784169791	-0.0110856042098568	-0.151442763032012	0.726172532498468	0.102526657225165	-0.0661819930023246	1.30148486422455	-0.236534436150153	-0.0514578675364252	0.0566716307967326
0.763	0.10681337392049	-0.0116107547783582	-0.151408792801033	0.72850093473006	0.102397705574088	-0.0659244795343468	1.3019439320038	-0.236980250837605	-0.0514829914330692	0.056972882380332
0.764	0.106748986066524	-0.0121370723500373	-0.151374725334729	0.730831158095903	0.10226821948024	-0.0656664831518464	1.30240162315654	-0.237426000113032	-0.0515084440572352	0.0572742838020047
0.765	0.106684624222988	-0.0126645594954903	-0.151340558508749	0.73316317467662	0.102138197817766	-0.065408007607434	1.30285792240264	-0.237871676307977	-0.0515342224612988	0.0575758421617301
0.766	0.106620292098951	-0.0131932188295213	-0.151306290188837	0.73549695641921	0.102007639555236	-0.0651490567206285	1.30331281445968	-0.238317271884901	-0.05156032382543	0.0578775649498229
0.767	0.106555993568172	-0.0137230529363331	-0.151271918334374	0.737832474982601	0.101876543741903	-0.0648896344484245	1.30376628400501	-0.238762779520002	-0.0515867454809368	0.0581794597643807
0.768	0.106491732658441	-0.0142540643721454	-0.15123744112659	0.740169701577867	0.101744909529006	-0.0646297448816902	1.30421831572309	-0.239208192083718	-0.0516134849274061	0.0584815341247966
0.769	0.106427513377489	-0.0147862556722248	-0.151202856914681	0.742508606801931	0.101612736299194	-0.0643693922306674	1.30466889435479	-0.239653502581707	-0.0516405397795721	0.058783795433054
0.77	0.10636333959769	-0.0153196293165456	-0.151168164041181	0.744849160396291	0.101480023833964	-0.0641085808643918	1.30511800471516	-0.240098704136114	-0.051667907763082	0.0590862509473403
0.771	0.106299215120104	-0.0158541876868672	-0.151133360802871	0.74719133096567	0.101346772382885	-0.0638473153174992	1.30556563180999	-0.240543789985803	-0.0516955867099543	0.0593889077476956
0.772	0.106235143752958	-0.0163899330888619	-0.151098445499179	0.749535085841663	0.10121298257627	-0.0635856001213441	1.3060117609544	-0.240988753500511	-0.0517235744833447	0.0596917727919928
0.773	0.10617112930222	-0.0169268678275503	-0.15106341639494	0.751880391299236	0.1010786552992	-0.0633234394899102	1.30645637770143	-0.241433588222115	-0.0517518689221235	0.0599948530388942
0.774	0.106107175514916	-0.0174649942314926	-0.151028271683429	0.754227212990334	0.100943791702302	-0.0630608371466495	1.30689946771245	-0.241878287878362	-0.0517804677619462	0.0602981555800257
0.775	0.106043286042751	-0.0180043146176749	-0.150993009536564	0.756575516152548	0.100808393305074	-0.0627977964440981	1.30734101674947	-0.242322846328888	-0.0518093684783653	0.0606016877788454
0.776	0.105979464421621	-0.0185448312948306	-0.150957628101051	0.758925265470333	0.100672462014655	-0.0625343205833441	1.3077810107145	-0.242767257493782	-0.0518385682591778	0.0609054573760899
0.777	0.10591571403726	-0.0190865466064448	-0.150922125398636	0.761276424808675	0.10053600000637	-0.0622704127608284	1.30821943562252	-0.243211515328808	-0.0518680641684846	0.0612094725372444
0.778	0.105852038106819	-0.019629462920005	-0.150886499283336	0.763628956958663	0.100399009528582	-0.0620060762515202	1.30865627749566	-0.243655613881175	-0.0518978532246724	0.0615137418183609
0.779	0.105788439711952	-0.0201735826057753	-0.150850747500736	0.76598282348024	0.100261492730591	-0.0617413144447452	1.30909152227769	-0.244099547395068	-0.0519279322297275	0.0618182740415562
0.78	0.105724921910963	-0.0207189081213807	-0.150814867752033	0.768337984710616	0.100123451602837	-0.0614761308210376	1.30952515589848	-0.24454331037586	-0.0519582976199776	0.0621230781637966
0.781	0.105661487854511	-0.0212654421434298	-0.15077885770729	0.770694399819466	0.0999848880155256	-0.0612105289017706	1.30995716440608	-0.244986897609881	-0.0519889456361696	0.0624281632058129
0.782	0.105598140785729	-0.0218131875822976	-0.150742714973418	0.773052026818358	0.0998458037541645	-0.0609445122097819	1.3103875340359	-0.245430304227075	-0.0520198725930689	0.0627335382226176
0.783	0.10553488401485	-0.0223621474367879	-0.150706437027164	0.775410822662581	0.0997062005695193	-0.0606780842438399	1.31081625130825	-0.24587352578332	-0.0520510749288564	0.0630392122189497
0.784	0.105471720898131	-0.0229123246271908	-0.150670021151045	0.777770743437118	0.0995660803131354	-0.0604112484953544	1.31124330319059	-0.24631655824805	-0.0520825491042881	0.0633451939923183
0.785	0.105408654664937	-0.023463721923648	-0.150633464404257	0.780131744409412	0.0994254450603116	-0.0601440085223014	1.31166867711608	-0.246759397890288	-0.0521142914730263	0.0636514920395331
0.786	0.105345688189547	-0.0240163419129268	-0.150596763622876	0.782493779968129	0.0992842971251416	-0.0598763680315511	1.31209236077849	-0.247202041118373	-0.0521462981878591	0.0639581145832698
0.787	0.105282823945843	-0.0245701869584475	-0.150559915446703	0.784856803631784	0.0991426390440607	-0.0596083309757933	1.31251434194829	-0.2476444843136	-0.0521785652473254	0.064265069651369
0.788	0.105220064173195	-0.0251252591944082	-0.150522916372594	0.787220768076869	0.0990004735860066	-0.0593399017022393	1.3129346084629	-0.248086723770827	-0.0522110886542964	0.0645723651424502
0.789	0.10515741111123	-0.0256815605706757	-0.150485762839774	0.789585625036529	0.0988578037527655	-0.0590710850529023	1.31335314823233	-0.248528755849739	-0.0522438645831761	0.0648800089016179
0.79	0.105094867103831	-0.0262390929700472	-0.150448451325435	0.791951325133449	0.0987146327486572	-0.0588018863358877	1.31376994916426	-0.24897057720298	-0.0522768895270571	0.0651880088795716
0.791	0.105032434575229	-0.0267978583812067	-0.150410978408623	0.794317817787546	0.0985709639307042	-0.0585323112544505	1.31418499914758	-0.249412184831707	-0.0523101604361848	0.0654963733107733
0.792	0.104970116037224	-0.0273578589554435	-0.150373340781888	0.796685051232158	0.0984268007712816	-0.0582623658271086	1.31459828612613	-0.249853575976104	-0.0523436747913588	0.0658051107372897
0.793	0.104907914107173	-0.0279190968419596	-0.150335535201769	0.799052972639979	0.0982821468393513	-0.0579920563034651	1.31500979810934	-0.250294747996695	-0.0523774305217751	0.0661142298330378
0.794	0.104845831498994	-0.0284815740164143	-0.150297558456852	0.801421528286725	0.0981370057882864	-0.0577213891356656	1.31541952308749	-0.250735698262779	-0.0524114258659371	0.066423739181092
0.795	0.104783871032197	-0.0290452923235407	-0.150259407443906	0.803790663603667	0.0979913813391312	-0.0574503709512486	1.31582744894991	-0.251176424066195	-0.052445659366365	0.0667336471295235
0.796	0.104722035614659	-0.0296102536589451	-0.150221079270678	0.806160323126252	0.0978452771881249	-0.0571790084863122	1.31623356345879	-0.25161692264336	-0.0524801299499635	0.0670439617382589
0.797	0.104660328194771	-0.030176460082871	-0.150182571248267	0.808530450403757	0.0976986968243628	-0.0569073085722183	1.31663785429678	-0.25205719126919	-0.0525148369172314	0.0673546908187044
0.798	0.104598751758508	-0.0307439137453299	-0.150143880793178	0.810900987819554	0.0975516434066509	-0.056635278215091	1.31704030917674	-0.252497227309793	-0.0525497798521935	0.0676658419936893
0.799	0.104537309364824	-0.0313126167469424	-0.150105005330883	0.81327187638092	0.0974041198012623	-0.0563629246864974	1.31744091594018	-0.252937028214427	-0.0525849585446223	0.0679774227285078
0.8	0.104476004132965	-0.0318825711254088	-0.150065942231572	0.815643055615398	0.0972561286957501	-0.0560902555434331	1.31783966257545	-0.253376591478131	-0.0526203729127766	0.0682894404184243
0.801	0.104414839135278	-0.0324537789001551	-0.150026688776433	0.818014463529328	0.0971076726812219	-0.0558172786042004	1.31823653713187	-0.253815914586971	-0.0526560229985357	0.0686019025288037
0.802	0.104353817321148	-0.0330262420736624	-0.149987242143031	0.820386036546879	0.0969587542788643	-0.0555440019300219	1.318631527583	-0.25425499498739	-0.052691909110884	0.068914816657227
0.803	0.10429294159041	-0.0335999626569303	-0.149947599453829	0.822757709498072	0.0968093759193449	-0.0552704337385132	1.31902462179704	-0.25469383006332	-0.052728031896646	0.0692281905158293
0.804	0.104232214862952	-0.0341749427147637	-0.149907757897825	0.825129415701535	0.096659539854018	-0.0549965821999282	1.31941580770752	-0.255132417039411	-0.0527643921910658	0.06954203196668
0.805	0.104171640046511	-0.0347511843293925	-0.149867714799702	0.827501087051961	0.0965092479926642	-0.0547224552646749	1.31980507354217	-0.255570752900855	-0.0528009908904021	0.0698563490985825
0.806	0.104111220032651	-0.0353286894960385	-0.149827467556537	0.829872654064296	0.0963585017745137	-0.0544480606174017	1.32019240787517	-0.256008834489375	-0.0528378289803573	0.0701711502176085
0.807	0.104050957710063	-0.0359074600822701	-0.149787013526794	0.83224404586998	0.0962073021654067	-0.0541734056393577	1.32057779949202	-0.256446658680512	-0.0528749075002017	0.0704864437448914
0.808	0.103990855963909	-0.0364874978765012	-0.149746350006874	0.834615190052381	0.0960556497196161	-0.0538984973459543	1.32096123725101	-0.256884222420406	-0.0529122273155113	0.0708022380557573
0.809	0.103930917762111	-0.0370688045919085	-0.149705474290929	0.836986012303409	0.0959035446162238	-0.0536233424462184	1.32134271001869	-0.257321522619572	-0.0529497889120649	0.0711185412510835
0.81	0.103871146273445	-0.0376513818294514	-0.149664383712123	0.839356436099602	0.0957509866908949	-0.0533479475553866	1.32172220672011	-0.257758556064522	-0.0529875924023719	0.0714353609462499
0.811	0.103811544928869	-0.0382352311485048	-0.149623075663712	0.84172638251072	0.095597975538422	-0.053072319398194	1.32209971657121	-0.25819531938615	-0.0530256376243844	0.0717527042122582
0.812	0.103752117411502	-0.0388203541851585	-0.149581547607082	0.84409577011451	0.0954445106571767	-0.0527964648979948	1.32247522930314	-0.258631809061069	-0.0530639241893815	0.072070577615531
0.813	0.103692867561442	-0.0394067526158956	-0.149539796993965	0.846464515060879	0.0952905915529266	-0.0525203911860458	1.32284873512136	-0.25906802143084	-0.0531024515570043	0.0723889872356066
0.814	0.1036337993073	-0.0399944279814471	-0.149497821175781	0.84883253130835	0.0951362177891862	-0.052244105565547	1.32322022450815	-0.259503952639813	-0.0531412191606491	0.072707938708622
0.815	0.103574916686167	-0.0405833815990828	-0.149455617444316	0.851199730902058	0.0949813889506474	-0.0519676154536871	1.32358968811874	-0.259939598489034	-0.0531802264483326	0.0730274373427124
0.816	0.103516223891019	-0.0411736146858715	-0.149413183135143	0.853566024142036	0.0948261045346559	-0.0516909283308598	1.32395711680712	-0.260374954375879	-0.0532194728445964	0.0733474882910763
0.817	0.10345772535716	-0.0417651285500217	-0.149370515686007	0.855931319652597	0.0946703638997848	-0.0514140516908495	1.32432250165908	-0.260810015409234	-0.0532589577195582	0.0736680967521269
0.818	0.103399425878946	-0.0423579246040472	-0.14932761267967	0.858295524391314	0.0945141662996935	-0.0511369930020641	1.32468583393689	-0.26124477658652	-0.0532986803872493	0.073989268112671
0.819	0.103341330627517	-0.0429520041557871	-0.149284471911976	0.860658543477583	0.0943575109136185	-0.0508597597056362	1.32504710494562	-0.261679232862936	-0.0533386402095134	0.0743110080336712
0.82	0.103283444998434	-0.0435473682172799	-0.14924109143813	0.863020279913029	0.0942003968017155	-0.0505823592137022	1.32540630590617	-0.262113379105402	-0.0533788367412866	0.0746333224750724
0.821	0.103225774470762	-0.0441440175004259	-0.14919746949223	0.865380634411207	0.0940428227646309	-0.0503047988623892	1.32576342790118	-0.262547210089512	-0.0534192696918734	0.0749562175975404
0.822	0.103168324654055	-0.0447419525160109	-0.14915360431238	0.867739505240529	0.0938847872190996	-0.0500270858471418	1.32611846186546	-0.26298072060802	-0.0534599387657595	0.0752796996028153
0.823	0.103111101382314	-0.0453411736436912	-0.14910949404477	0.870096788027698	0.0937262882091523	-0.0497492271848039	1.32647139863341	-0.263413905549472	-0.0535008436442869	0.0756037745955301
0.824	0.103054110690043	-0.0459416811413327	-0.149065136757397	0.872452375765702	0.093567323451676	-0.049471229696249	1.32682222910383	-0.263846759874727	-0.0535419840661517	0.0759284484604654
0.825	0.102997358739408	-0.0465434751716431	-0.149020530426486	0.874806159069624	0.0934078903192726	-0.0491931000247992	1.32717094439787	-0.264279278561731	-0.0535833598370731	0.076253726751718
0.826	0.102940851802346	-0.0471465558899982	-0.148975672889514	0.877158026375191	0.0932479858694662	-0.048914844719602	1.32751753588135	-0.264711456506645	-0.0536249708462917	0.0765796146140546
0.827	0.102884596299133	-0.0477509235532421	-0.148930561954172	0.879507863916833	0.0930876069497364	-0.0486364703118987	1.32786199513956	-0.265143288388232	-0.0536668171604996	0.0769061167123394
0.828	0.102828598814254	-0.0483565785963216	-0.148885195673669	0.881855555586324	0.0929267502587977	-0.0483579833302095	1.32820431394216	-0.265574768580336	-0.0537088990892998	0.0772332371853518
0.829	0.102772866008196	-0.0489635216483429	-0.148839572497118	0.884200982716559	0.0927654123563389	-0.0480793902828381	1.32854448414863	-0.266005891161466	-0.0537512171734171	0.0775609797278829
0.83	0.102717404497756	-0.0495717535622384	-0.148793691144804	0.886544023851865	0.0926035896829236	-0.0478006976004517	1.32888249764202	-0.266436649990057	-0.0537937721660459	0.077889347729982
0.831	0.10266222083486	-0.0501812755050003	-0.14874755040928	0.888884554583016	0.0924412785761566	-0.047521911533572	1.329218346374	-0.266867038682693	-0.0538365650346139	0.0782183443164139
0.832	0.102607321557671	-0.0507920889730256	-0.148701149067454	0.891222447403796	0.0922784752273076	-0.047243038041386	1.329552022431	-0.267297050477076	-0.0538795969191025	0.0785479723665505
0.833	0.10255271321306	-0.051404195657136	-0.148654485880454	0.893557571634952	0.0921151755887041	-0.0469640827826576	1.32988351803147	-0.267726678202796	-0.0539228690682089	0.0788782346470812
0.834	0.102498402319253	-0.0520175973063367	-0.148607559628717	0.895889793511725	0.0919513753466641	-0.0466850513001559	1.33021282553365	-0.268155914362407	-0.0539663828672675	0.0792091339808323
0.835	0.102444395335551	-0.0526322957338273	-0.148560369148828	0.898218976348527	0.0917870699818827	-0.0464059492255657	1.33053993752697	-0.268584751132458	-0.0540101398950315	0.0795406732921185
0.836	0.102390698691368	-0.0532482929386557	-0.148512913342931	0.900544980643988	0.0916222547983087	-0.0461267823158282	1.33086484689958	-0.269013180312147	-0.0540541418529244	0.079872855535844
0.837	0.10233731881059	-0.053865591203185	-0.148465191170827	0.90286766415662	0.0914569249228153	-0.0458475564397007	1.33118754680048	-0.269441193346489	-0.0540983904723429	0.0802056836284928
0.838	0.102284262083975	-0.0544841930198035	-0.148417201642337	0.905186882016047	0.091291075382416	-0.0455682776139578	1.33150803057715	-0.269868781382532	-0.0541428875281525	0.0805391604444679
0.839	0.102231534846292	-0.0551041008772334	-0.148368943852194	0.907502486741309	0.0911247012333701	-0.0452889519750965	1.33182629175198	-0.270295935232373	-0.054187634788724	0.0808732888532324
0.84	0.102179143422163	-0.0557253171309369	-0.14832041709676	0.909814328030679	0.0909577976615428	-0.0450095856581294	1.33214232399839	-0.270722645261204	-0.0542326338159753	0.0812080716773503
0.841	0.102127094199984	-0.0563478440219433	-0.148271620974934	0.912122252487794	0.0907903600399044	-0.04473018473482	1.33245612109918	-0.271148901332337	-0.0542778857989756	0.081543511549392
0.842	0.102075393638698	-0.0569716836962747	-0.148222555379911	0.914426103538939	0.0906223839656996	-0.0444507553169821	1.33276767695366	-0.271574692819242	-0.0543233915231513	0.0818796108065563
0.843	0.102024048272064	-0.0575968382162874	-0.148173220477973	0.916725721538026	0.0904538652747696	-0.0441713036962286	1.33307698562955	-0.272000008647554	-0.054369151412511	0.0822163715058712
0.844	0.101973064817865	-0.0582233095967118	-0.148123616738573	0.919020943960835	0.0902847999885943	-0.0438918363311173	1.3333840413425	-0.272424837416693	-0.0544151656063892	0.0825537954862087
0.845	0.101922450273662	-0.0588510997936354	-0.14807374490234	0.921311605673019	0.0901151842346844	-0.0436123597119054	1.33368883835571	-0.272849167557758	-0.0544614340200114	0.082891884374415
0.846	0.101872211854561	-0.0594802106754601	-0.148023605851987	0.923597539183132	0.0899450142022492	-0.0433328802475303	1.33399137089704	-0.273272987410232	-0.0545079563059699	0.0832306396063625
0.847	0.101822356834777	-0.0601106440104961	-0.147973200521293	0.925878574747608	0.0897742861255796	-0.0430534042589974	1.33429163313625	-0.273696285247034	-0.0545547318164133	0.0835700625324143
0.848	0.101772892432453	-0.0607424014545178	-0.147922529907339	0.928154540359081	0.0896029963157699	-0.0427739380391344	1.3345896191839	-0.274119049339007	-0.0546017596853276	0.083910154496377
0.849	0.101723825759473	-0.0613754845685668	-0.147871595110398	0.93042526178871	0.0894311412136057	-0.0424944878030926	1.33488532301866	-0.274541268043785	-0.054649038881904	0.0842509168046379
0.85	0.101675163774555	-0.0620098948601911	-0.147820397314537	0.932690562638245	0.0892587173724477	-0.0422150594650347	1.33517873838246	-0.274962929836117	-0.0546965681717754	0.0845923506178138
0.851	0.10162691325338	-0.0626456338233933	-0.147768937727998	0.934950264161755	0.08908572136103	-0.0419356584272015	1.33546985876661	-0.275384023252667	-0.0547443461633665	0.0849344568856895
0.852	0.101579080798962	-0.0632827029308827	-0.147717217531125	0.937204184946066	0.0889121496714641	-0.0416562895843347	1.33575867743502	-0.275804536810323	-0.0547923714178607	0.0852772364018409
0.853	0.1015316728451	-0.0639211035916215	-0.147665237792398	0.939452140677155	0.0887379987440209	-0.0413769575367554	1.33604518746632	-0.276224458909988	-0.0548406424878983	0.0856206899128467
0.854	0.101484695663748	-0.0645608371943179	-0.147612999418209	0.941693944058769	0.0885632650970928	-0.0410976667657272	1.33632938187684	-0.276643777725238	-0.0548891580120865	0.0859648182540247
0.855	0.101438155437361	-0.0652019052121367	-0.147560503283442	0.943929405022959	0.088387945402973	-0.040818421554139	1.33661125370854	-0.277062481183907	-0.0549379169292894	0.0863096224970053
0.856	0.101392058370085	-0.0658443092460953	-0.147507750430767	0.94615833110763	0.0882120364343096	-0.0405392258066734	1.33689079598797	-0.277480557042623	-0.054986918523454	0.0866551039970229
0.857	0.101346410770175	-0.0664880510003367	-0.147454742101554	0.948380527572231	0.0880355349757737	-0.0402600830447763	1.3371680016644	-0.27789799285388	-0.0550361621502868	0.0870012643011305
0.858	0.101301219019341	-0.0671331322419297	-0.147401479605687	0.950595797290308	0.0878584378091471	-0.0399809965265704	1.33744286364726	-0.278314775754671	-0.055085647027021	0.0873481050617806
0.859	0.101256489351368	-0.067779554801459	-0.147347964217824	0.952803940830221	0.0876807417293046	-0.0397019693158244	1.33771537492381	-0.278730892270821	-0.055135372425432	0.0876956280523189
0.86	0.101212227569344	-0.0684273206569821	-0.14729419718717	0.95500475670609	0.0875024434915156	-0.0394230043260764	1.3379855286543	-0.279146328301635	-0.0551853379498698	0.0880438352063587
0.861	0.101168438904069	-0.0690764320568245	-0.147240179763283	0.957198041396516	0.0873235397871229	-0.0391441044166329	1.33825331818193	-0.27956106920884	-0.0552355435166204	0.0883927286475163
0.862	0.10112512804049	-0.0697268915792471	-0.147185913161087	0.959383589104812	0.0871440273697059	-0.0388652724771528	1.3385187369913	-0.279975099858436	-0.0552859891903388	0.0887423107095036
0.863	0.101082299262782	-0.0703787020850807	-0.147131398514679	0.961561191638416	0.0869639032199375	-0.0385865114088421	1.33878177869808	-0.280388404594135	-0.0553366750635696	0.0890925839007495
0.864	0.101039956593112	-0.0710318666047269	-0.14707663688808	0.963730638491861	0.0867831646476581	-0.0383078240353277	1.33904243707661	-0.280800967216526	-0.0553876011871581	0.0894435508255987
0.865	0.100998103847829	-0.0716863882281472	-0.147021629389383	0.965891716977123	0.0866018093578966	-0.0380292130705522	1.33930070607367	-0.281212771032035	-0.0554387676633406	0.0897952141130622
0.866	0.100956744717175	-0.0723422700491702	-0.146966377314014	0.968044212415799	0.0864198354212775	-0.037750681218829	1.33955657982057	-0.281623798989934	-0.0554901748503859	0.0901475764303946
0.867	0.100915882839491	-0.0729995151919669	-0.146910882199364	0.970187908327386	0.0862372411326194	-0.0374722313393785	1.33981005266933	-0.282034033821987	-0.0555418234248447	0.0905006405443311
0.868	0.1008755217994	-0.073658126876417	-0.146855145823115	0.97232258645173	0.086054024958562	-0.0371938665637831	1.34006111920225	-0.282443458084871	-0.0555937142741239	0.0908544092353107
0.869	0.100835665137126	-0.0743181084506118	-0.146799170149545	0.974448026745307	0.085870185632948	-0.0369155903477672	1.34030977413381	-0.28285205415686	-0.0556458483313874	0.0912088850987704
0.87	0.1007963163181	-0.0749794634003523	-0.146742957181559	0.976564007486105	0.0856857222060764	-0.0366374065032591	1.34055601213869	-0.283259804229615	-0.0556982263743867	0.091564070499742
0.871	0.10075747859966	-0.0756421953288317	-0.146686508852397	0.978670305227682	0.0855006340263678	-0.036359319214352	1.34079982777016	-0.28366669029449	-0.055750848882668	0.0919199677346749
0.872	0.100719154921256	-0.0763063078453076	-0.146629827065974	0.980766694500389	0.0853149207790651	-0.036081332991197	1.34104121550868	-0.284072694208224	-0.05580371611532	0.0922765791981535
0.873	0.100681347900218	-0.0769718044085319	-0.146572913767803	0.982852947547266	0.0851285825392162	-0.0358034526026302	1.34128016981217	-0.284477797775831	-0.0558568283006952	0.0926339074359256
0.874	0.100644059911251	-0.0776386882727478	-0.146515770985492	0.984928834267965	0.0849416197644114	-0.035525683057514	1.34151668512492	-0.284881982721882	-0.0559101856198763	0.0929919551338961
0.875	0.10060729317119	-0.0783069625882048	-0.146458400881073	0.986994122416575	0.0847540332950767	-0.0352480295433581	1.34175075587942	-0.285285230645686	-0.0559637880205694	0.0933507251086204
0.876	0.100571049772406	-0.0789766305077538	-0.146400805716183	0.989048578030661	0.0845658244204344	-0.0349704972413753	1.34198237647106	-0.285687523047107	-0.0560176352149596	0.0937102203561696
0.877	0.100535331722983	-0.079647695159141	-0.146342987705383	0.991091965844122	0.0843769949459112	-0.0346930911633632	1.34221154120795	-0.286088841376558	-0.0560717268819572	0.0940704440800152
0.878	0.100500141007408	-0.0803201595596817	-0.146284948955737	0.993124049494324	0.0841875471883065	-0.0344158161775226	1.34243824432515	-0.286489167109796	-0.0561260627628816	0.0944313995871313
0.879	0.100465479613377	-0.0809940266111863	-0.146226691571372	0.995144591591058	0.0839974839395684	-0.034138677111648	1.34266248007466	-0.28688848184624	-0.0561806425803003	0.0947930901842681
0.88	0.100431349497173	-0.0816692991881245	-0.146168217736378	0.997153353754379	0.0838068084876004	-0.0338616787061305	1.34288424275157	-0.287286767361137	-0.0562354660202766	0.0951555191364108
0.881	0.100397752449033	-0.0823459802306036	-0.1461095296461	0.999150096603597	0.083615524661875	-0.0335848254459482	1.34310352662573	-0.287684005595903	-0.056290532820599	0.0955186895601737
0.882	0.100364689946315	-0.0830240727827705	-0.146050629415258	1.00113457960998	0.0834236367790034	-0.0333081214682047	1.34332032594681	-0.288080178634422	-0.0563458427741598	0.0958826042897335
0.883	0.100332163166577	-0.0837035799902482	-0.145991519081113	1.00310656086508	0.0832311494640522	-0.0330315706002244	1.34353463506938	-0.288475268685394	-0.0564013957181907	0.0962472658848571
0.884	0.100300173127208	-0.0843845050869585	-0.145932200692698	1.00506579695229	0.0830380674326626	-0.0327551764248713	1.34374644854541	-0.288869258077651	-0.0564571916011339	0.0966126768202595
0.885	0.100268720808566	-0.0850668514239091	-0.145872676449844	1.00701204303014	0.0828443952990257	-0.0324789422922443	1.34395576115369	-0.289262129283504	-0.0565132304706568	0.09697883972684
0.886	0.100237807182964	-0.0857506225670986	-0.14581294880607	1.00894505315521	0.0826501374848541	-0.0322028713276007	1.34416256790627	-0.289653864923696	-0.0565695124964099	0.0973457575238976
0.887	0.100207433171973	-0.0864358224026473	-0.14575302050322	1.0108645807174	0.0824552982543917	-0.0319269665119591	1.34436686397629	-0.290044447658463	-0.0566260381916126	0.0977134333979425
0.888	0.10017759967005	-0.0871224551285702	-0.145692894597654	1.01277037867779	0.0822598817527403	-0.0316512307723611	1.34456864461576	-0.290433860020041	-0.0566828085429424	0.0980818707497625
0.889	0.100148307636623	-0.0878105251183966	-0.145632574478013	1.01466219954325	0.0820638920355063	-0.0313756670293546	1.3447679051687	-0.290822084370069	-0.0567398248774761	0.0984510731951157
0.89	0.100119558106282	-0.0885000368563937	-0.145572063838067	1.01653979532312	0.0818673331960616	-0.0311002782629052	1.34496464114003	-0.291209103042845	-0.056797088735172	0.0988210445176625
0.891	0.100091352119985	-0.0891909950160687	-0.145511366593051	1.01840291753083	0.0816702095165087	-0.0308250675399121	1.3451588482911	-0.291594898588348	-0.0568546018899043	0.0991917885400425
0.892	0.100063690643393	-0.0898834044691961	-0.14545048672324	1.02025131714044	0.0814725255202409	-0.0305500379625184	1.34535052268026	-0.291979453963649	-0.056912366371856	0.0995633090329982
0.893	0.100036574425832	-0.0905772701611175	-0.145389428118909	1.02208474460778	0.0812742859566345	-0.0302751926544757	1.34553966054031	-0.292362752567822	-0.0569703844546898	0.0999356096932432
0.894	0.100010003802086	-0.09127259699456	-0.145328194557932	1.02390295000823	0.0810754957734545	-0.0300005347971869	1.34572625810518	-0.292744778153685	-0.057028658705159	0.100308694089124
0.895	0.0999839785997144	-0.0919693897812837	-0.145266789819159	1.02570568313841	0.080876160091706	-0.0297260676691889	1.34591031154859	-0.293125514713775	-0.0570871920323654	0.100682565579966
0.896	0.0999584982143631	-0.0926676532615544	-0.145205217796113	1.02749269363524	0.0806762842391298	-0.0294517946818324	1.34609181701611	-0.293504946420343	-0.0571459876314014	0.101057227357508
0.897	0.0999335616736562	-0.0933673921630272	-0.145143482449209	1.02926373133724	0.0804758738534902	-0.0291777193667299	1.34627077067638	-0.293883057634453	-0.0572050489122994	0.101432682628073
0.898	0.0999091676729472	-0.094068611215552	-0.145081587616725	1.03101854683794	0.0802749349377502	-0.0289038453433792	1.34644716879009	-0.294259832930762	-0.0572643794914122	0.101808934848769
0.899	0.099885314724526	-0.0947713151008464	-0.145019536923285	1.03275689193352	0.0800734738020737	-0.0286301763506553	1.34662100782536	-0.294635257080877	-0.0573239831400674	0.102185987937945
0.9	0.0998620012612645	-0.095475508413715	-0.144957333915481	1.03447851984452	0.0798714969585456	-0.0283567163147968	1.34679228453705	-0.295009315011008	-0.0573838636838603	0.102563846393017
0.901	0.0998392255611024	-0.0961811956910691	-0.144894982255992	1.03618318532722	0.079669011019146	-0.028083469378964	1.34696099589135	-0.295381991794883	-0.0574440250078993	0.102942515326853
0.902	0.0998169857095037	-0.0968883814672757	-0.144832485769609	1.0378706446921	0.0794660226152944	-0.0278104399023724	1.34712713897212	-0.295753272676877	-0.0575044710689484	0.103322000367894
0.903	0.0997952796608755	-0.0975970702902629	-0.144769848387443	1.03954065574983	0.0792625383551537	-0.0275376324132533	1.34729071105238	-0.29612314311473	-0.0575652057019177	0.103702307400343
0.904	0.0997741052239379	-0.0983072667151183	-0.144707074117317	1.04119297788715	0.0790585647934165	-0.0272650514877246	1.34745170971679	-0.296491588844348	-0.0576262324683305	0.104083442294589
0.905	0.0997534599957316	-0.0990189753018494	-0.144644167011628	1.04282737222832	0.0788541084179926	-0.0269927016289387	1.34761013289025	-0.296858595859268	-0.0576875548236975	0.10446541069208
0.906	0.099733341396058	-0.0997322006185532	-0.144581131115236	1.04444360166935	0.0786491756613811	-0.0267205871646037	1.34776597878901	-0.297224150266473	-0.0577491762925218	0.104848217848013
0.907	0.0997137468197739	-0.100446947329099	-0.144517970436565	1.04604143099338	0.0784437728977765	-0.0264487121559052	1.34791924585544	-0.297588238197023	-0.0578111003520641	0.105231868610326
0.908	0.0996946737885338	-0.101163220336844	-0.144454688842607	1.04762062731023	0.0782379064286457	-0.0261770804110687	1.34806993271003	-0.297950845880198	-0.0578733302651179	0.105616367521597
0.909	0.0996761199676536	-0.101881024780861	-0.144391289850454	1.04918096054297	0.0780315824757125	-0.0259056956133753	1.34821803809655	-0.298311959757374	-0.0579358690618138	0.106001718886917
0.91	0.0996580830474439	-0.102600365915593	-0.144327776557526	1.05072220365249	0.0778248072028046	-0.0256345614169084	1.34836356082618	-0.298671566504374	-0.0579987195434805	0.106387926742625
0.911	0.0996405605645454	-0.103321249107157	-0.144264151735492	1.05224413268794	0.0776175867459351	-0.0253636813873339	1.34850649977266	-0.299029652981142	-0.0580618843139102	0.10677499483715
0.912	0.0996235497597949	-0.104043679945116	-0.14420041780807	1.05374652680152	0.0774099271364615	-0.0250930588386067	1.3486468538895	-0.299386206156499	-0.0581253658870197	0.107162926709319
0.913	0.099607047610568	-0.104767664257525	-0.144136576693319	1.05522916816927	0.0772018340893017	-0.0248226967265256	1.3487846221606	-0.299741213045042	-0.0581891667237125	0.107551725839604
0.914	0.0995910509809554	-0.105493207964231	-0.14407262976081	1.05669184183362	0.0769933128027294	-0.0245525976884831	1.34891980350947	-0.30009466073098	-0.0582532892200803	0.107941395781998
0.915	0.0995755566712241	-0.106220316971927	-0.144008577959171	1.05813433565538	0.0767843679192406	-0.0242827641679233	1.34905239677482	-0.300446536465095	-0.0583177358159512	0.108331940254496
0.916	0.099560561316498	-0.106948997239036	-0.143944421911888	1.05955644038376	0.0765750036327482	-0.0240131985155601	1.34918240073376	-0.300796827735572	-0.0583825090669722	0.108723363215804
0.917	0.0995460612624512	-0.107679254852683	-0.143880161947868	1.06095794974841	0.0763652238420826	-0.0237439030479943	1.34930981410795	-0.301145522309591	-0.0584476114534517	0.109115668804075
0.918	0.099532052564693	-0.108411095966195	-0.143815798204735	1.06233866070816	0.0761550323116263	-0.0234748801086457	1.3494346356154	-0.301492608294059	-0.0585130451885634	0.109508861088484
0.919	0.0995185310690062	-0.109144526642266	-0.143751330752324	1.06369837388108	0.0759444328070837	-0.0232061321532154	1.34955686413185	-0.301838074169011	-0.0585788123103338	0.109902943809497
0.92	0.0995054924329986	-0.109879552719934	-0.14368675965956	1.06503689390477	0.0757334291693411	-0.0229376618253365	1.34967649886527	-0.30218190874842	-0.0586449148311722	0.110297920229974
0.921	0.0994929321879281	-0.110616179767868	-0.143622084996253	1.0663540296536	0.0755220252935768	-0.0226694719707458	1.34979353940394	-0.302524101102378	-0.0587113547670589	0.110693793088979
0.922	0.0994808458806639	-0.111354413115284	-0.143557306685102	1.06764959434779	0.0753102249942327	-0.0224015655641385	1.34990798567369	-0.302864640485265	-0.0587781341658711	0.111090564623355
0.923	0.0994692290859269	-0.112094257917128	-0.143492424263299	1.06892340545012	0.0750980318796239	-0.0221339455763471	1.35001983790346	-0.303203516356	-0.0588452550919558	0.111488236644844
0.924	0.0994580772713946	-0.112835719179368	-0.143427436763463	1.07017528448397	0.0748854493812526	-0.0218666149050339	1.35012909658415	-0.303540718512981	-0.0589127195246907	0.111886810680562
0.925	0.0994473857001136	-0.113578801693662	-0.143362342784153	1.07140505706008	0.0746724808435154	-0.0215995764381149	1.35023576243282	-0.303876237176636	-0.0589805294197317	0.112286288161817
0.926	0.0994371494587889	-0.114323509976013	-0.143297140655457	1.07261255298734	0.0744591294916913	-0.0213328331719141	1.35033983640741	-0.304210062899596	-0.0590486869904889	0.112686670574128
0.927	0.0994273635480407	-0.115069848341149	-0.14323182853472	1.07379760637595	0.07424539830684	-0.0210663883217945	1.35044131972033	-0.30454218639557	-0.0591171948267817	0.113087959486025
0.928	0.0994180229141084	-0.115817821019851	-0.143166404373928	1.07496005595588	0.0740312899488698	-0.0208002453873037	1.35054021377474	-0.304872598459691	-0.0591860556787795	0.11349015651701
0.929	0.0994091224118943	-0.116567432139792	-0.143100865890015	1.0760997454893	0.0738168067517566	-0.0205344081284464	1.35063652000996	-0.305201290056367	-0.0592552723033921	0.113893263295968
0.93	0.0994006567690736	-0.117318685633675	-0.143035210608229	1.07721652405969	0.0736019507325823	-0.0202688804739782	1.3507302397548	-0.305528252479791	-0.0593248475880004	0.1142972813367
0.931	0.0993926206136907	-0.118071585207026	-0.142969435875084	1.07831024630869	0.0733867236224025	-0.0200036664097651	1.35082137421398	-0.305853477480936	-0.0593947846323339	0.114702211848793
0.932	0.0993850085710541	-0.118826134334039	-0.142903538788379	1.07938077259908	0.0731711269063284	-0.0197387698689233	1.35090992453877	-0.306176957303902	-0.0594650866731878	0.115108055630475
0.933	0.0993778153101042	-0.119582336256759	-0.142837516169449	1.08042796902199	0.0729551617557689	-0.0194741946438682	1.35099589184284	-0.306498684570031	-0.0595357570365999	0.115514813065797
0.934	0.0993710355406802	-0.12034019400001	-0.14277136463154	1.08145170727886	0.0727388289159816	-0.0192099443571818	1.35107927720271	-0.306818652073926	-0.0596067990692388	0.115922484084637
0.935	0.0993646640807939	-0.121099710394648	-0.142705080592947	1.08245186456219	0.0725221287101966	-0.0189460225137837	1.35116008173596	-0.307136852655905	-0.0596782159420359	0.116331068048918
0.936	0.099358695919116	-0.121860888103511	-0.142638660197232	1.08342832356125	0.0723050610560914	-0.0186824325850922	1.35123830668479	-0.307453279224421	-0.0597500104808404	0.116740563721265
0.937	0.0993531262008042	-0.122623729617894	-0.142572099312478	1.08438097254984	0.0720876253939826	-0.0184191779980822	1.35131395345608	-0.307767924843024	-0.0598221851457144	0.117150969400137
0.938	0.0993479501527155	-0.123388237294493	-0.142505393721486	1.0853097055775	0.0718698206242259	-0.0181562620235354	1.3513870236326	-0.30808078272924	-0.0598947419968069	0.117562283118286
0.939	0.099343162954545	-0.124154413539783	-0.142438539363028	1.08621442290386	0.0716516450774156	-0.0178936877437698	1.35145751892349	-0.308391846163447	-0.059967682595679	0.117974502823888
0.94	0.0993387596524221	-0.124922260993939	-0.142371532373621	1.08709503141184	0.0714330965005208	-0.0176314581649541	1.35152544109233	-0.308701108460432	-0.0600410080329077	0.11838762655255
0.941	0.0993347351715761	-0.125691782506581	-0.142304368966171	1.08795144465232	0.0712141721185273	-0.0173695763247008	1.35159079193861	-0.309008563036284	-0.0601147190197083	0.118801652565675
0.942	0.099331084425194	-0.126462981000253	-0.14223704538586	1.08878358278364	0.0709948687570723	-0.0171080452828208	1.35165357333078	-0.309314203460728	-0.0601888158449385	0.119216579408587
0.943	0.0993278024672107	-0.12723585938422	-0.142169557959519	1.08959137260682	0.0707751829170307	-0.0168468680370867	1.35171378725895	-0.309618023479808	-0.0602632982809191	0.119632405883285
0.944	0.0993248845038291	-0.128010420482044	-0.142101903097225	1.09037474742579	0.0705551107576878	-0.0165860474262585	1.35177143590429	-0.309920017059828	-0.0603381655167999	0.12004913095874
0.945	0.0993223257659668	-0.128786666981005	-0.142034077251788	1.09113364677883	0.0703346480655481	-0.0163255860575558	1.3518265217335	-0.310220178427403	-0.0604134161002094	0.120466753662238
0.946	0.0993201214576469	-0.129564601440426	-0.141966076955501	1.09186801625975	0.0701137902555174	-0.016065486286988	1.35187904757083	-0.310518502086776	-0.0604890480356624	0.120885272971036
0.947	0.0993182667824908	-0.130344226249477	-0.141897898934309	1.0925778073064	0.0698925323802535	-0.0158057501985656	1.3519290165945	-0.310814982847078	-0.0605650590164113	0.121304687724591
0.948	0.0993167569451378	-0.131125543550608	-0.141829540169605	1.0932629770009	0.0696708691857942	-0.0155463795167898	1.35197643225639	-0.311109615862082	-0.0606414464846751	0.121724996658481
0.949	0.0993155871784354	-0.131908555256713	-0.141760997876844	1.09392348814402	0.069448795223779	-0.0152873755348028	1.35202129818536	-0.311402396674893	-0.0607182075431341	0.122146198562203
0.95	0.0993147528284032	-0.132693263082745	-0.141692269448003	1.09455930949666	0.0692263049718535	-0.0150287391751973	1.35206361819417	-0.311693321249379	-0.0607953390224436	0.122568292396862
0.951	0.0993142494134827	-0.133479668472969	-0.141623352356734	1.09517041590953	0.0690033929850103	-0.0147704711054839	1.35210339638239	-0.31198238590726	-0.0608728376680802	0.122991277284298
0.952	0.0993140725977791	-0.134267772490018	-0.141554244117557	1.09575678840718	0.0687800539972393	-0.0145125717671932	1.35214063718791	-0.312269587207325	-0.0609507001991097	0.123415152426715
0.953	0.0993142180986045	-0.135057575800642	-0.141484942353024	1.09631841435853	0.0685562828170557	-0.0142550413237681	1.35217534535338	-0.312554921925708	-0.0610289232966389	0.123839917035298
0.954	0.0993146815726269	-0.135849078796483	-0.141415444801671	1.0968552875093	0.0683320741329008	-0.0139978795946578	1.35220752585075	-0.312838387127833	-0.0611075037128911	0.12426557029029
0.955	0.0993154585307415	-0.136642281756463	-0.141345749230151	1.09736740772325	0.0681074224412822	-0.0137410860360605	1.35223718380403	-0.313119980169933	-0.061186438408063	0.124692111376166
0.956	0.0993165443296219	-0.137437184972854	-0.141275853401976	1.09785478068872	0.0678823220519882	-0.0134846597912965	1.35226432449334	-0.31339969855728	-0.0612657245587947	0.125119539622933
0.957	0.0993179342007694	-0.138233788836102	-0.14120575508261	1.09831741779594	0.0676567670383722	-0.0132285997390128	1.35228895342588	-0.313677539809275	-0.061345359615714	0.125547854651262
0.958	0.0993196232422282	-0.139032093841318	-0.141135451998476	1.09875533618155	0.0674307511811274	-0.0129729044888653	1.35231107638929	-0.313953501458272	-0.0614253415380945	0.125977056458559
0.959	0.0993216064433836	-0.139832100495395	-0.14106494176862	1.09916855895589	0.0672042679878679	-0.0127175723939036	1.35233069944521	-0.314227581024477	-0.0615056689005628	0.126407145487871
0.96	0.0993238787828069	-0.140633809233573	-0.140994221849375	1.09955711546637	0.0669773107043106	-0.0124626016248563	1.35234782880642	-0.314499775853835	-0.0615863406939725	0.126838122629492
0.961	0.0993264352190565	-0.141437220458042	-0.140923289547546	1.09992104131069	0.0667498722764359	-0.0122079902582695	1.35236247066431	-0.314770082968462	-0.0616673560970608	0.127269989074178
0.962	0.0993292705003744	-0.142242334621276	-0.140852142129955	1.10026037820935	0.0665219453886962	-0.0119537363348374	1.35237463119577	-0.315038499070925	-0.0617487144257606	0.127702746115083
0.963	0.0993323790060626	-0.143049152209995	-0.140780777024886	1.10057517405003	0.0662935225791191	-0.0116998378595135	1.35238431677182	-0.315305020665291	-0.0618304151543777	0.128136395071393
0.964	0.0993357548112537	-0.143857673663147	-0.140709192022246	1.10086548294523	0.0660645963426726	-0.0114462927630414	1.35239153410716	-0.315569644170592	-0.0619124579361128	0.128570937321448
0.965	0.0993393918930123	-0.144667899343309	-0.140637385327026	1.10113136505638	0.0658351592557368	-0.0111930988827762	1.35239629021691	-0.315832365951963	-0.0619948426503158	0.129006374309868
0.966	0.0993432842671849	-0.145479829547272	-0.140565355445835	1.10137288637699	0.0656052040880115	-0.0109402539726167	1.35239859227756	-0.316093182260061	-0.0620775693928202	0.129442707510176
0.967	0.0993474260030111	-0.146293464500086	-0.140493101016769	1.10159011860078	0.0653747237839755	-0.0106877557559836	1.35239844748014	-0.316352089136526	-0.0621606383320212	0.129879938412843
0.968	0.0993518111859524	-0.147108804367252	-0.140420620727778	1.10178313894853	0.0651437113372709	-0.0104356019843805	1.35239586294266	-0.316609082418657	-0.0622440495430139	0.13031806852158
0.969	0.0993564338832028	-0.14792584928754	-0.140347913329603	1.10195203003904	0.0649121596891852	-0.0101837904041787	1.35239084573674	-0.316864157876606	-0.062327802919163	0.13075709930995
0.97	0.099361288178644	-0.148744599376918	-0.14027497765505	1.10209687994708	0.0646800616842963	-0.0099323186825301	1.35238340297345	-0.317117311335488	-0.0624118981124326	0.13119703217535
0.971	0.0993663682837533	-0.149565054733873	-0.140201812710076	1.10221778228855	0.0644474100335896	-0.00968118437041035	1.3523735418814	-0.317368538709535	-0.0624963345014085	0.131637868452509
0.972	0.099371668662821	-0.150387215461617	-0.140128417875847	1.10231483616794	0.0642141973212575	-0.00943038485732245	1.35236126985055	-0.317617836009858	-0.0625811111857326	0.132079609505604
0.973	0.0993771841260688	-0.15121108165216	-0.140054793049987	1.1023881460552	0.0639804160665575	-0.00917991732748095	1.35234659439263	-0.317865199308835	-0.0626662268946325	0.132522256809654
0.974	0.0993829098324861	-0.152036653398458	-0.139980938623432	1.10243782165096	0.0637460587931663	-0.0089297787156696	1.35232952304594	-0.318110624638517	-0.062751679811042	0.132965811893337
0.975	0.0993888412423093	-0.152863930868579	-0.139906855359702	1.10246397768351	0.0635111180955037	-0.00867996562893113	1.35231006331028	-0.318354107910412	-0.0628374674674854	0.133410276196723
0.976	0.0993949741194437	-0.153692914281662	-0.139832544286164	1.10246673363997	0.0632755866283521	-0.00843047434412699	1.35228822260662	-0.318595644888676	-0.0629235867272043	0.133855651042892
0.977	0.0994013045126495	-0.154523603777071	-0.139758006681825	1.10244621349613	0.0630394569863225	-0.00818130088394831	1.35226400826171	-0.318835231163326	-0.0630100337715925	0.134301937758414
0.978	0.0994078286493495	-0.155355999356752	-0.139683244151225	1.1024025454704	0.0628027216024355	-0.00793244102157831	1.35223742757959	-0.319072862136639	-0.0630968042076453	0.134749137704474
0.979	0.0994145428611618	-0.156190100955171	-0.139608258695732	1.102335861953	0.0625653728041192	-0.00768389025509548	1.35220848792603	-0.31930853303657	-0.06318389332452	0.135197252122828
0.98	0.0994214435971199	-0.157025908510021	-0.139533052721197	1.10224629973072	0.0623274029735735	-0.00743564384563974	1.35217719668564	-0.319542238916375	-0.0632712962220648	0.13564628206758
0.981	0.0994285274687016	-0.157863421857495	-0.139457629016653	1.10213400018129	0.062088804635891	-0.00718769690513889	1.35214356116815	-0.319773974681906	-0.0633590077256401	0.13609622853107
0.982	0.0994357913077923	-0.158702640488054	-0.139381990716853	1.1019991091255	0.0618495704585245	-0.00694004452997988	1.35210758864708	-0.320003735149724	-0.0634470223855659	0.136547092548146
0.983	0.0994432322055861	-0.159543563443376	-0.139306141177339	1.10184177656203	0.0616096931993703	-0.00669268188013796	1.35206928650592	-0.320231514985251	-0.0635353346822845	0.136998875191253
0.984	0.0994508475157007	-0.16038618943674	-0.139230083772621	1.10166215653004	0.0613691656062156	-0.00644560411775871	1.35202866228779	-0.320457308519112	-0.0636239391819162	0.137451577552117
0.985	0.0994586348570806	-0.16123051696806	-0.139153821728507	1.10146040696248	0.0611279803810239	-0.00619880632247415	1.35198572357358	-0.320681109652709	-0.0637128305709743	0.137905200766641
0.986	0.0994665921188838	-0.162076544311771	-0.139077358065674	1.10123668942999	0.0608861302391586	-0.00595228339557909	1.3519404778244	-0.320902911912101	-0.0638020037901655	0.138359746034187
0.987	0.0994747174419723	-0.162924269464097	-0.139000695594202	1.10099116889199	0.0606436079587164	-0.0057060298569691	1.35189293233814	-0.321122708476173	-0.0638914542108049	0.138815214574247
0.988	0.0994830091770101	-0.16377369015727	-0.138923836864083	1.10072401340404	0.060400406377671	-0.00546003969063022	1.35184309431657	-0.321340492062901	-0.0639811776479381	0.139271607520498
0.989	0.0994914658808916	-0.164624803996962	-0.138846784147928	1.10043539376004	0.0601565183683048	-0.00521430645673021	1.35179097091984	-0.321556254788053	-0.0640711703373616	0.139728925781619
0.99	0.0995000863464276	-0.1654776086382	-0.138769539501576	1.10012548340675	0.0599119368695673	-0.00496882360262773	1.35173656927645	-0.3217699881697	-0.0641614290043667	0.140187169937517
0.991	0.0995088695214994	-0.166332101844621	-0.138692104801813	1.09979445866903	0.0596666550059944	-0.00472358473693337	1.3516798965268	-0.321981683264732	-0.0642519508972431	0.14064634020665
0.992	0.0995178143503703	-0.167188281434206	-0.138614481767762	1.09944249883103	0.0594206661950919	-0.00447858373256646	1.35162095990152	-0.322191330785995	-0.0643427337425441	0.141106436460656
0.993	0.0995269197332088	-0.168046145222115	-0.138536672008193	1.09906978595176	0.0591739642101319	-0.00423381472754592	1.35155976676349	-0.32239892109075	-0.064433775691861	0.141567458283338
0.994	0.0995361846183224	-0.168905691006384	-0.138458677063367	1.09867650471428	0.05892654328174	-0.00398927210256516	1.35149632460537	-0.322604444067492	-0.0645250752746551	0.142029405084448
0.995	0.0995456081283459	-0.169766916588527	-0.138380498464779	1.09826284235772	0.0586783981959726	-0.00374495041209836	1.35143064105476	-0.322807889081933	-0.0646166313869906	0.142492276227259
0.996	0.0995551896550092	-0.17062981979437	-0.138302137773198	1.09782898847529	0.0584295242415278	-0.00350084435066651	1.35136272389043	-0.323009245058173	-0.0647084433447288	0.142956071107782
0.997	0.0995649289392125	-0.171494398450522	-0.138223596472648	1.09737513471443	0.0581799170945123	-0.00325694884236452	1.35129258103759	-0.323208500578212	-0.0648005109074859	0.143420789211904
0.998	0.0995748261597169	-0.172360650347419	-0.138144875809201	1.09690147457828	0.0579295728087529	-0.00301325916868606	1.35122022055061	-0.323405643922578	-0.0648928341522695	0.143886430157829
0.999	0.0995848819018876	-0.173228573266277	-0.138065976794565	1.09640820329241	0.0576784877510243	-0.00276977105456375	1.35114565058059	-0.323600663087891	-0.064985413290708	0.144352993679856
1	0.0995950969875694	-0.174098165056442	-0.137986900378951	1.0958955176523	0.0574266583860514	-0.00252648065991347	1.35106887931096	-0.323793545771922	-0.065078248615029	0.144820479634627
1.001	0.0996054723665306	-0.174969423662293	-0.137907647644502	1.09536361598009	0.0571740812262313	-0.00228338444569426	1.35098991487268	-0.323984279350038	-0.065171340479302	0.145288888037491
1.002	0.099616009156618	-0.175842347047676	-0.137828219949324	1.09481269827227	0.0569207530570186	-0.0020404790638013	1.35090876524503	-0.324172850964276	-0.0652646892018113	0.145758218967608
1.003	0.0996267087963189	-0.176716933050019	-0.137748618980008	1.09424296633124	0.0566666710904196	-0.00179776137825551	1.35082543815914	-0.324359247657857	-0.0653582950870896	0.146228472334607
1.004	0.0996375732276631	-0.177593179232209	-0.137668846680467	1.09365462368698	0.056411832859235	-0.00155522845960183	1.35073994102789	-0.324543456364196	-0.0654521585820507	0.146699647659487
1.005	0.0996486049547868	-0.178471082818191	-0.137588905137188	1.09304787540818	0.0561562360684512	-0.00131287750342501	1.35065228093239	-0.324725463806957	-0.0655462802626501	0.147171743944256
1.006	0.0996598069346272	-0.179350640739531	-0.137508796572561	1.0924229279124	0.0558998785711444	-0.00107070581505892	1.3505624647282	-0.32490525644434	-0.0656406606508592	0.14764475962694
1.007	0.0996711823883087	-0.180231849721816	-0.137428523498541	1.0917799887195	0.0556427583703917	-0.000828710841403231	1.35047049921699	-0.325082820455065	-0.0657353001226317	0.148118692621226
1.008	0.0996827346304765	-0.181114706313206	-0.137348088878952	1.0911192661386	0.0553848735874031	-0.000586890178045223	1.35037639121916	-0.325258141760432	-0.0658301988792627	0.148593540369462
1.009	0.0996944669950255	-0.181999206820452	-0.137267496149356	1.09044096899302	0.0551262224329223	-0.00034524155838107	1.35028014752373	-0.325431206049795	-0.0659253568129183	0.149069299838191
1.01	0.0997063828616069	-0.182885347256859	-0.137186749087331	1.08974530649966	0.054866803168	-0.000103762824464471	1.35018177482315	-0.325601998741016	-0.0660207734068925	0.149545967518812
1.011	0.0997184857182622	-0.183773123368355	-0.137105851570684	1.08903248827857	0.0546066141133048	0.000137548095346279	1.35008127966973	-0.325770504912976	-0.0661164478619514	0.150023539485549
1.012	0.0997307791592327	-0.184662530615958	-0.13702480734443	1.08830272435904	0.0543456537953898	0.000378693236279902	1.34997866844246	-0.325936709283638	-0.0662123793154848	0.15050201149046
1.013	0.099743266788174	-0.185553564109702	-0.136943619929337	1.08755622518437	0.0540839211318094	0.000619674709193905	1.34987394739512	-0.32610059617714	-0.0663085669975097	0.150981379052408
1.014	0.0997559521335306	-0.186446218644863	-0.136862292625431	1.08679320163204	0.0538214154435223	0.000860494760336402	1.34976712280882	-0.32626214945105	-0.0664050103433158	0.151461637501667
1.015	0.0997688386189064	-0.187340488802716	-0.136780828517132	1.08601386491668	0.0535581362606856	0.0011011557114088	1.34965820110691	-0.326421352488064	-0.0665017090554822	0.151942781993089
1.016	0.0997819295724685	-0.188236368980386	-0.136699230455149	1.08521842639489	0.0532940831820394	0.00134165986440444	1.34954718884607	-0.326578188223291	-0.0665986631593325	0.152424807511499
1.017	0.0997952282746896	-0.189133853370316	-0.136617501000559	1.08440709741241	0.0530292559493529	0.00158200950890817	1.34943409269507	-0.326732639104091	-0.0666958731722728	0.152907708912809
1.018	0.099808737928939	-0.190032935976573	-0.136535642342812	1.08358008918263	0.0527636545668342	0.00182220709203133	1.34931891949445	-0.326884687003834	-0.0667933402575848	0.153391481027182
1.019	0.0998224615287299	-0.190933610708129	-0.136453656229632	1.0827376127178	0.0524972793743436	0.0020622553910756	1.34920167632805	-0.327034313136124	-0.0668910661570882	0.153876118733265
1.02	0.0998364017755622	-0.191835871495308	-0.136371543976965	1.0818798788657	0.0522301311249454	0.00230215749363726	1.3490823705441	-0.327181498062436	-0.0669890530672862	0.154361616900489
1.021	0.099850561098198	-0.19273971232246	-0.136289306567475	1.08100709832775	0.0519622109897514	0.00254191661872013	1.3489610097522	-0.327326221815212	-0.0670873037284413	0.154847970261168
1.022	0.099864941757409	-0.193645127200336	-0.136206944731734	1.08011948161138	0.0516935204742626	0.00278153593332819	1.34883760180818	-0.327468464010752	-0.0671858215985407	0.155335173343478
1.023	0.0998795460202316	-0.194552110162814	-0.136124458968824	1.07921723910179	0.0514240613769282	0.00302101845987446	1.3487121547394	-0.327608203935588	-0.0672846108002375	0.155823220467832
1.024	0.0998943762998959	-0.195460655296048	-0.136041849552461	1.07830058125526	0.0511538358107638	0.00326036709404162	1.34858467661414	-0.327745420630878	-0.0673836759675189	0.156312105793702
1.025	0.0999094351612076	-0.196370756794566	-0.135959116552871	1.07736971863822	0.0508828461876178	0.00349958465119164	1.34845517550162	-0.327880092933379	-0.0674830222898898	0.156801823432945
1.026	0.099924725182649	-0.197282409033823	-0.135876259879021	1.07642486172908	0.0506110951139285	0.00373867381164182	1.34832365957007	-0.328012199444763	-0.0675826555212031	0.157292367549364
1.027	0.0999402488095666	-0.198195606589934	-0.135793279322619	1.07546622063162	0.0503385852741728	0.00397763699322	1.34819013712224	-0.328141718405441	-0.0676825817194094	0.157783732377669
1.028	0.0999560083262355	-0.199110344132322	-0.135710174611163	1.07449400481768	0.0500653194173665	0.0042164762895531	1.34805461647506	-0.328268627609833	-0.0677828070647532	0.158275912194605
1.029	0.0999720058719192	-0.200026616310561	-0.13562694551797	1.07350842300476	0.0497913004257704	0.00445519350535476	1.34791710582523	-0.328392904521407	-0.0678833379331171	0.158768901288392
1.03	0.0999882434995031	-0.200944417787573	-0.135543592024733	1.07250968320927	0.0495165313373856	0.00469379026753618	1.34777761318072	-0.328514526431078	-0.0679841808611482	0.159262693907542
1.031	0.100004723347228	-0.201863743283682	-0.135460114444733	1.07149799286801	0.0492410152712979	0.00493226816924056	1.34763614629469	-0.328633470525192	-0.0680853422896695	0.159757284203294
1.032	0.100021447768851	-0.202784587538141	-0.13537651344274	1.07047355891482	0.0489647553453407	0.00517062884191396	1.34749271255822	-0.328749713985623	-0.068186828399954	0.160252666280465
1.033	0.100038419286394	-0.203706945352634	-0.135292789993992	1.06943658775559	0.04868775469153	0.00540887394405543	1.34734731891446	-0.328863234108812	-0.068288645087028	0.160748834342914
1.034	0.100055640403948	-0.204630811729134	-0.135208945334673	1.06838728512108	0.0484100165317907	0.0056470051500818	1.34719997185157	-0.328974008274157	-0.0683907978695484	0.161245782769147
1.035	0.100073113411771	-0.20555618189559	-0.135124980899403	1.06732585589579	0.0481315441920978	0.00588502417210969	1.34705067739758	-0.329082013810175	-0.0684932918046007	0.161743506061944
1.036	0.10009084034989	-0.206483051181737	-0.135040898241438	1.06625250408633	0.0478523410733457	0.00612293281465328	1.34689944105742	-0.329187227953804	-0.0685961315000466	0.162241998795026
1.037	0.100108823103603	-0.207411414919418	-0.134956698960278	1.0651674329172	0.0475724106574533	0.00636073304001909	1.34674626776016	-0.329289627904745	-0.0686993210488801	0.162741255660364
1.038	0.100127063442079	-0.208341268452757	-0.13487238463653	1.06407084483953	0.047291756458603	0.00659842698498584	1.34659116184185	-0.329389190820955	-0.0688028638577794	0.163241271537228
1.039	0.100145562925307	-0.209272607145629	-0.13478795677552	1.06296294135872	0.0470103818661516	0.00683601691455973	1.34643412703492	-0.329485893681824	-0.0689067625965085	0.163742041498047
1.04	0.100164322770144	-0.210205426279403	-0.134703416787487	1.06184392285171	0.0467282900471881	0.00707350516705613	1.34627516649914	-0.329579713130244	-0.0690110193031442	0.164243560748855
1.041	0.100183343805442	-0.211139720915843	-0.134618766014626	1.06071398852999	0.0464454839935685	0.00731089413236147	1.34611428294322	-0.329670625443095	-0.0691156355244699	0.164745824518898
1.042	0.100202626525688	-0.212075485892791	-0.134534005791885	1.05957333650122	0.04616196659912	0.00754818625871043	1.34595147876008	-0.329758606554774	-0.0692206124981649	0.165248827966249
1.043	0.100222171176297	-0.2130127160244	-0.13444913746128	1.05842216377667	0.0458777407556423	0.00778538406290649	1.34578675602439	-0.329843632002522	-0.0693259513192416	0.165752566135317
1.044	0.100241977819779	-0.213951406345059	-0.134364162307421	1.0572606661603	0.0455928094763325	0.00802249012538698	1.34562011641751	-0.32992567683758	-0.0694316529289974	0.166257034001225
1.045	0.100262046334841	-0.214891552122455	-0.134279081530797	1.05608903812175	0.0453071758986511	0.00825950708357013	1.34545156128439	-0.330004715603915	-0.0695377180131186	0.166762226602835
1.046	0.10028237638617	-0.215833148688653	-0.134193896298424	1.05490747273586	0.0450208431493684	0.00849643762633373	1.34528109180888	-0.330080722469981	-0.069644147041374	0.167268139123323
1.047	0.100302967414988	-0.216776191405798	-0.134108607761256	1.05371616164656	0.0447338142102939	0.00873328447541495	1.34510870913051	-0.330153671472066	-0.0697509404051497	0.167774766863071
1.048	0.100323818602517	-0.217720675768237	-0.134023216959608	1.05251529500321	0.0444460918878372	0.00897005036327389	1.3449344143296	-0.330223536678319	-0.0698580984906647	0.168282105171287
1.049	0.100344928829606	-0.218666597443236	-0.133937724661548	1.05130506136906	0.0441576788830299	0.00920673798520115	1.34475820836496	-0.330290292166682	-0.0699656217800695	0.168790149382512
1.05	0.100366296711643	-0.219613952271406	-0.133852131256616	1.05008564763189	0.0438685777710707	0.00944334992308827	1.34458009203188	-0.330353911890247	-0.0700735110579793	0.16929889478433
1.051	0.100387920676009	-0.220562736284345	-0.133766436735818	1.04885723892737	0.0435787908061854	0.00967988856307567	1.34440006588762	-0.330414369590234	-0.0701817674688617	0.1698083366176
1.052	0.100409799024017	-0.221512945692409	-0.133680640724586	1.04762001857737	0.0432883197593684	0.00991635599286746	1.34421813015692	-0.330471638842059	-0.0702903923055843	0.170318470064396
1.053	0.100431929967181	-0.222464576847543	-0.133594742574021	1.04637416809477	0.0429971659174162	0.010152753956719	1.34403428475827	-0.330525693152855	-0.0703993868764364	0.17082929016415
1.054	0.100454311637089	-0.223417626236245	-0.133508741411005	1.04511986724501	0.042705330158829	0.0103890839373257	1.34384852946224	-0.330576505968509	-0.0705087525914996	0.171340791735133
1.055	0.100476942073989	-0.224372090491563	-0.133422636099394	1.0438572940138	0.0424128129825904	0.0106253472690486	1.34366086403552	-0.33062405057137	-0.0706184909698239	0.171852969411232
1.056	0.100499819169409	-0.225327966419198	-0.133336425288836	1.04258662443034	0.0421196144466765	0.0108615452062778	1.34347128830005	-0.330668300018183	-0.0707286035314715	0.172365817755644
1.057	0.100522940589653	-0.226285251049445	-0.133250107561497	1.04130803242146	0.0418257340924934	0.011097678967833	1.34327980210583	-0.330709227188626	-0.0708390917734849	0.172879331367014
1.058	0.100546303767316	-0.227243941633942	-0.133163681465457	1.0400216897928	0.0415311709409162	0.0113337497997518	1.34308640525817	-0.330746804828888	-0.0709499571892397	0.173393504897763
1.059	0.10056990591652	-0.228204035605138	-0.133077145441636	1.03872776619477	0.0412359235999278	0.0115697590877337	1.34289109747531	-0.330781005552647	-0.0710612012252817	0.173908332993292
1.06	0.100593744001419	-0.229165530591259	-0.132990497793982	1.03742642899756	0.0409399904676572	0.0118057084314091	1.34269387835902	-0.330811801852209	-0.0711728252446431	0.174423810272433
1.061	0.10061781470155	-0.23012842436873	-0.132903736714989	1.03611784320961	0.0406433698634645	0.0120415995845942	1.34249474738195	-0.330839166075246	-0.071284830559639	0.174939931396623
1.062	0.100642114408185	-0.231092714701374	-0.132816860317578	1.034802171485	0.040346059954027	0.0122774343886383	1.34229370394189	-0.330863070343266	-0.0713972184430076	0.175456691164916
1.063	0.100666639243712	-0.232058399299411	-0.132729866669037	1.03347957408984	0.0400480586095694	0.0125132147866885	1.34209074739768	-0.330883486526843	-0.0715099900749268	0.175974084541929
1.064	0.10069138505396	-0.233025475989091	-0.13264275386288	1.03215020878055	0.0397493633466517	0.0127489428088244	1.34188587702493	-0.330900386305267	-0.0716231465032448	0.176492106588752
1.065	0.100716347362541	-0.23399394284444	-0.132555520118203	1.03081423067578	0.0394499713352133	0.0129846205360703	1.34167909198885	-0.330913741147942	-0.0717366885963821	0.177010752353392
1.066	0.100741521425148	-0.234963798077797	-0.132468163832716	1.02947179221659	0.0391498794159783	0.0132202501406579	1.34147039138121	-0.330923522177961	-0.0718506169329638	0.177530016771485
1.067	0.100766902388176	-0.235935039793675	-0.132380683529765	1.02812304321257	0.0388490841452719	0.013455833966112	1.34125977427505	-0.330929700100697	-0.0719649317407071	0.178049894601111
1.068	0.100792485324415	-0.236907665812369	-0.132293077696068	1.02676813081726	0.0385475819000852	0.0136913746277902	1.34104723978956	-0.330932245280968	-0.0720796329405084	0.178570380392426
1.069	0.10081826510595	-0.2378816736647	-0.13220534458458	1.02540719937391	0.038245368993296	0.0139268751535159	1.340832787135	-0.330931127845078	-0.0721947201124964	0.179091468467413
1.07	0.100844236319746	-0.238857060725124	-0.132117482112316	1.02404039028878	0.0379424417047498	0.0141623390472836	1.34061641559895	-0.33092631769656	-0.0723101923206225	0.179613152910662
1.071	0.100870393315169	-0.239833824347789	-0.132029487916962	1.02266784199942	0.0376387962143104	0.0143977701773446	1.34039812454588	-0.33091778443622	-0.0724260479930309	0.180135427586304
1.072	0.100896730250563	-0.240811961931397	-0.131941359442491	1.02128969001237	0.0373344285078194	0.0146331725237806	1.34017791348891	-0.330905497229283	-0.0725422849222844	0.180658286141875
1.073	0.100923241073534	-0.241791470938209	-0.13185309388915	1.01990606703898	0.0370293343538501	0.0148685499098157	1.33995578215446	-0.330889424749033	-0.0726589002802969	0.181181721949433
1.074	0.100949919572239	-0.242772348866579	-0.131764688137222	1.01851710314648	0.0367235093990466	0.015103905892031	1.33973173043006	-0.33086953528243	-0.0727758907185736	0.181705728022294
1.075	0.100976759499884	-0.243754593191241	-0.131676138819791	1.01712292582168	0.0364169493266921	0.0153392438141367	1.33950575824111	-0.330845796863264	-0.072893252595478	0.182230297018358
1.076	0.101003754606114	-0.244738201372756	-0.131587442438207	1.01572365999785	0.0361096499970472	0.0155745668858368	1.33927786551066	-0.330818177290929	-0.0730109820470719	0.182755421384406
1.077	0.101030898573094	-0.245723170968241	-0.131498595418015	1.0143194280807	0.0358016074871574	0.0158098781986776	1.33904805220393	-0.330786644065605	-0.0731290747954224	0.18328109353778
1.078	0.101058184945637	-0.246709499708634	-0.131409594154747	1.01291034992276	0.0354928180048715	0.0160451806210016	1.33881631834909	-0.330751164369942	-0.0732475260338871	0.183807305973288
1.079	0.101085607101875	-0.247697185483093	-0.13132043502637	1.0114965427233	0.0351832778181031	0.0162804766644963	1.33858266399736	-0.330711705199063	-0.073366330531003	0.184334051307123
1.08	0.101113158300047	-0.248686226316521	-0.131231114392788	1.01007812090289	0.0348729832488101	0.0165157684778602	1.3383470891535	-0.330668233562255	-0.0734854826774422	0.184861322277658
1.081	0.101140831745467	-0.249676620342099	-0.131141628643423	1.00865519602465	0.0345619306070824	0.0167510578954998	1.33810959375315	-0.330620716617569	-0.0736049764191334	0.185389111697789
1.082	0.1011686206399	-0.250668365740957	-0.131051974211313	1.0072278768054	0.0342501161606998	0.0169863464443744	1.33787017773318	-0.330569121713561	-0.0737248053671788	0.18591741238473
1.083	0.101196518256973	-0.251661460731226	-0.130962147521875	1.00579626920337	0.0339375362986646	0.0172216353650522	1.33762884113417	-0.330513416351431	-0.0738449630150438	0.186446217116491
1.084	0.101224517976826	-0.252655903618821	-0.13087214495508	1.00436047649696	0.033624187707474	0.0174569256834028	1.33738558412007	-0.330453568107788	-0.0739654426726052	0.186975518619739
1.085	0.101252613244388	-0.253651692793703	-0.130781962879256	1.00292059929076	0.0333100673816299	0.0176922182884898	1.33714040690747	-0.330389544625496	-0.0740862372640345	0.18750530956144
1.086	0.101280797558065	-0.254648826678454	-0.130691597792815	1.00147673551959	0.0329951725829066	0.0179275139456182	1.33689330971983	-0.330321313693364	-0.0742073393941701	0.18803558253442
1.087	0.10130906448378	-0.255647303720665	-0.130601046479276	1.00002898049387	0.0326795008256319	0.0181628132321358	1.33664429280323	-0.330248843328031	-0.074328741550214	0.188566329971333
1.088	0.10133740765082	-0.256647122418666	-0.130510306024011	0.998577426843	0.0323630498126288	0.0183981164884836	1.33639335642047	-0.330172101869356	-0.0744504362184123	0.189097544025824
1.089	0.101365820751216	-0.257648281362065	-0.130419373729068	0.997122164294333	0.0320458173632846	0.0186334238785237	1.3361405007641	-0.330091058096274	-0.0745724160352069	0.18962921659902
1.09	0.101394297500515	-0.258650779252433	-0.130328247066136	0.995663279476148	0.0317278014463656	0.0188687354904068	1.3358857258277	-0.330005681250085	-0.074694673923983	0.190161339449638
1.091	0.101422831549795	-0.259654614862066	-0.130236923686705	0.994200855878258	0.0314090002716904	0.0191040513216833	1.33562903134988	-0.329915940943842	-0.0748172030265939	0.190693904210898
1.092	0.101451416383813	-0.260659786982123	-0.130145401381366	0.992734973907512	0.031089412349517	0.019339371206806	1.33537041688921	-0.329821807039533	-0.074939996626914	0.191226902310459
1.093	0.101480045249634	-0.261666294369466	-0.13005367794894	0.991265710929925	0.0307690365340626	0.0195746948621939	1.33510988191035	-0.329723249559662	-0.0750630482432377	0.191760324856696
1.094	0.101508711171658	-0.262674135675535	-0.129961751095131	0.989793141207971	0.030447872086947	0.0198100219935572	1.33484742577221	-0.32962023867157	-0.0751863516357063	0.192294162622888
1.095	0.101537407016681	-0.263683309441969	-0.129869618427538	0.988317335817138	0.0301259186990964	0.0200453523027159	1.33458304770671	-0.329512744706211	-0.0753099006798825	0.192828406170755
1.096	0.101566125590102	-0.264693814178399	-0.12977727747393	0.986838362765309	0.0298031764041685	0.0202806854339603	1.33431674685319	-0.329400738169981	-0.0754336893467237	0.193363045952431
1.097	0.101594859748834	-0.265705648428369	-0.129684725697741	0.985356287264414	0.0294796454883231	0.0205160210129016	1.33404852227162	-0.329284189771595	-0.0755577117167592	0.193898072336485
1.098	0.101623602414014	-0.266718810780779	-0.129591960506636	0.983871171898175	0.0291553265333751	0.0207513587235588	1.33377837293648	-0.329163070410655	-0.0756819618728423	0.194433475634448
1.099	0.101652346453706	-0.267733299814468	-0.129498979207228	0.982383076628147	0.0288302205638592	0.0209866982361124	1.3335062977768	-0.329037351051274	-0.0758064338432696	0.194969246156803
1.1	0.101681084519109	-0.268749114026027	-0.129405778988898	0.980892058765463	0.0285043291670758	0.0212220390191743	1.33323229572759	-0.328907002603286	-0.0759311217012732	0.195505374288456
1.101	0.101709808997669	-0.269766251803314	-0.129312357090006	0.979398173026047	0.0281776544596107	0.0214573802205223	1.33295636576527	-0.328771995964988	-0.0760560195713455	0.196041850535324
1.102	0.101738512216746	-0.270784711385413	-0.129218711066442	0.977901471675253	0.0278501989377978	0.0216927206837242	1.33267850693802	-0.328632302182215	-0.0761811214292332	0.196578665523989
1.103	0.101767186707554	-0.271804490830598	-0.129124838942352	0.97640200472702	0.0275219653508407	0.0219280590314177	1.33239871832644	-0.328487892642105	-0.0763064210155361	0.197115809987201
1.104	0.101795825285378	-0.272825588072582	-0.12903073921118	0.97489982017463	0.0271929565677498	0.0221633936607576	1.33211699891087	-0.3283387392375	-0.0764319120190864	0.197653274661439
1.105	0.101824420999827	-0.273848001000103	-0.128936410802261	0.973394964155639	0.0268631754267222	0.0223987226019342	1.33183334744595	-0.328184814412199	-0.0765575882174559	0.198191050072914
1.106	0.101852967082978	-0.274871727498156	-0.128841853079632	0.971887480961952	0.0265326247039964	0.0226340433968312	1.33154776245403	-0.328026091123518	-0.0766834434391809	0.198729126407474
1.107	0.101881456915744	-0.275896765416922	-0.128747065855353	0.970377412909439	0.0262013072099667	0.0228693531029919	1.33126024234359	-0.327862542832737	-0.0768094715400337	0.199267493507504
1.108	0.101909883995755	-0.276923112433728	-0.128652049359288	0.968864800198099	0.0258692259214072	0.0231046484009511	1.33097078551762	-0.327694143566805	-0.0769356663658548	0.199806140831766
1.109	0.101938241913989	-0.277950765920545	-0.128556804104316	0.967349680902193	0.0255363840761304	0.0233399257584138	1.33067939035861	-0.327520868026831	-0.0770620215873948	0.20034505735235
1.11	0.101966524338683	-0.278979722955457	-0.128461330649799	0.96583209098813	0.0252027851583022	0.0235751815391508	1.33038605513078	-0.327342691634104	-0.0771885305976756	0.200884231497045
1.111	0.101994725011629	-0.280009980413819	-0.12836562944104	0.96431206419413	0.0248684328663965	0.0238104120018593	1.3300907779156	-0.327159590479723	-0.0773151866288993	0.201423651233003
1.112	0.102022837787377	-0.28104153500315	-0.128269700864659	0.962789631852189	0.0245333311816636	0.0240456132902657	1.3297935566509	-0.326971541287165	-0.0774419829199088	0.201963304238193
1.113	0.102050856650061	-0.282074383260312	-0.128173545349441	0.961264822836273	0.0241974844225989	0.0242807814408116	1.32949438920971	-0.326778521402264	-0.0775689127920507	0.202503178015572
1.114	0.102078775624324	-0.283108521554771	-0.128077163397447	0.959737663683588	0.0238608972056297	0.024515912337921	1.32919327343605	-0.326580508732102	-0.0776959696894955	0.203043259957349
1.115	0.102106588676876	-0.284143946066428	-0.127980555641384	0.958208178773485	0.0235235743884268	0.0247510016535526	1.32889020718261	-0.326377481665495	-0.077823147198784	0.203583537433299
1.116	0.102134289714709	-0.285180652756633	-0.127883722881663	0.956676390474993	0.0231855209933127	0.0249860448374252	1.328585188374	-0.326169419076279	-0.077950439004927	0.204123997871688
1.117	0.102161872626993	-0.28621863734233	-0.127786666071122	0.955142319276194	0.0228467421080234	0.0252210371700514	1.32827821504892	-0.325956300433252	-0.0780778388666406	0.204664628780495
1.118	0.102189331321965	-0.28725789521835	-0.127689386353849	0.953605983837708	0.0225072428269636	0.0254559738646413	1.32796928538043	-0.325738105947687	-0.0782053407098801	0.20520541772008
1.119	0.10221665976535	-0.28829842131728	-0.12759188512478	0.952067400866868	0.0221670282087448	0.0256908501161131	1.32765839764617	-0.325514816618941	-0.0783329387088604	0.205746352229557
1.12	0.102243852008798	-0.289340209987807	-0.127494164009575	0.95052658491958	0.0218261032119051	0.0259256610320926	1.32734555009341	-0.325286414103464	-0.0784606272845077	0.206287419683464
1.121	0.10227090219456	-0.290383254942223	-0.127396224793797	0.948983548345037	0.0214844726633177	0.026160401578951	1.32703074082137	-0.325052880524689	-0.0785884012012237	0.206828607175773
1.122	0.102297804542883	-0.291427549216303	-0.127298069397421	0.947438301386513	0.0211421413268552	0.0263950666240243	1.32671396786838	-0.324814198371455	-0.0787162556904101	0.207369901576306
1.123	0.102324553375798	-0.292473085114428	-0.127199699903429	0.945890852301161	0.0207991140186258	0.0266296509618807	1.3263952294139	-0.324570350470551	-0.078844186390359	0.207911289717871
1.124	0.102351143191133	-0.293519854199882	-0.127101118583794	0.94434120739782	0.0204553956250172	0.0268641493153217	1.32607452387893	-0.32432131995735	-0.0789721892935519	0.208452758559637
1.125	0.102377568709059	-0.294567847348773	-0.127002327906617	0.942789371060152	0.0201109910304866	0.0270985563878687	1.32575184987335	-0.324067090297341	-0.0791002608912338	0.20899429529001
1.126	0.102403824860716	-0.295617054777325	-0.126903330492258	0.94123534589815	0.0197659050849653	0.0273328669060164	1.3254272060375	-0.323807645415082	-0.0792283982963082	0.209535887401353
1.127	0.102429906745088	-0.296667466002437	-0.126804129030526	0.939679132977538	0.0194201426342351	0.0275670756199875	1.32510059091833	-0.323542969847715	-0.0793565992110692	0.210077522710251
1.128	0.102455809564961	-0.297719069843132	-0.126704726288732	0.93812073196956	0.0190737085501289	0.0278011773461702	1.32477200300292	-0.323273048840121	-0.0794848618882355	0.21061918931086
1.129	0.10248152857175	-0.298771854542079	-0.126605125176647	0.9365601411911	0.0187266077519177	0.0280351669962148	1.32444144077881	-0.322997868367307	-0.0796131850561974	0.211160875443244
1.13	0.102507059057679	-0.299825807960804	-0.126505328668608	0.934997357616888	0.0183788452639269	0.0282690394295209	1.32410890267681	-0.322717415112271	-0.0797415676952016	0.211702569303066
1.131	0.102532396393868	-0.30088091772862	-0.126405339680555	0.933432376923915	0.0180304262626477	0.0285027892231571	1.32377438698732	-0.322431676442678	-0.0798700088626815	0.21224425893105
1.132	0.102557536111448	-0.301937171266125	-0.126305161120687	0.931865193553612	0.0176813560240909	0.0287364105865694	1.32343789185427	-0.322140640437907	-0.0799985077443291	0.212785932182704
1.133	0.102582474005396	-0.30299455573835	-0.12620479598421	0.930295800748532	0.0173316397911651	0.0289698973743371	1.32309941532715	-0.321844295994131	-0.0801270637262896	0.213327576656582
1.134	0.102607206168882	-0.304053057987003	-0.126104247276499	0.928724190588782	0.0169812826467383	0.0292032430905458	1.32275895541968	-0.321542632897494	-0.0802556763333806	0.213869179597856
1.135	0.10263172891309	-0.305112664441736	-0.126003517837156	0.927150354120792	0.0166302894860486	0.0294364409457403	1.32241651013735	-0.321235641754211	-0.0803843451816957	0.214410727893778
1.136	0.102656038695979	-0.306173361053159	-0.125902610290757	0.925574281548347	0.0162786651128758	0.0296694839217552	1.32207207746309	-0.320923313869928	-0.0805130699674138	0.214952208213381
1.137	0.10268013219503	-0.307235133216812	-0.12580152714932	0.923995962358488	0.0159264143874814	0.0299023647281715	1.32172565532657	-0.320605641186411	-0.0806418503719078	0.215493607203839
1.138	0.102704006444085	-0.308297965655308	-0.125700270916438	0.922415385418337	0.0155735423160154	0.0301350757367057	1.32137724158965	-0.320282616236002	-0.0807706859659434	0.216034911593706
1.139	0.102727658920969	-0.309361842395257	-0.125598844140516	0.92083253916428	0.0152200540051878	0.0303676090232349	1.32102683406392	-0.319954232091241	-0.0808995762387562	0.216576108174974
1.14	0.102751087601916	-0.310426746869234	-0.125497249475479	0.919247411790956	0.01486595457524	0.0305999564668259	1.32067443052539	-0.319620482342943	-0.081028520655208	0.217117183782564
1.141	0.102774290915985	-0.311492661972224	-0.12539548977975	0.91765999125133	0.014511249135191	0.0308321097804697	1.32032002866741	-0.319281361100442	-0.0811575186087061	0.217658125332121
1.142	0.102797267566094	-0.312559570042291	-0.125293568151389	0.916070265124361	0.0141559427447879	0.0310640604265098	1.31996362603645	-0.318936862976341	-0.0812865693602722	0.218198919872638
1.143	0.10282001638881	-0.313627452878586	-0.12519148780873	0.914478220534207	0.0138000403667335	0.0312957995296806	1.3196052200456	-0.318586983046964	-0.0814156720684781	0.218739554662582
1.144	0.102842536342191	-0.314696291788657	-0.125089251976972	0.912883844158233	0.0134435469011716	0.03152731798851	1.31924480807461	-0.318231716865174	-0.0815448258123773	0.219280017228552
1.145	0.102864826537428	-0.315766067569884	-0.124986863951482	0.911287122292587	0.0130864672007556	0.0317586067362668	1.31888238756648	-0.317871060568905	-0.0816740296009089	0.219820295270477
1.146	0.102886886257622	-0.316836760478255	-0.124884327203519	0.909688040962128	0.0127288059932566	0.0319896568990341	1.31851795600841	-0.317505010994316	-0.0818032824882523	0.220360376445295
1.147	0.102908714965145	-0.317908350319882	-0.124781645356303	0.908086586021837	0.0123705678539947	0.0322204598400599	1.31815151084779	-0.317133565722575	-0.081932583674908	0.220900248170634
1.148	0.10293031228449	-0.318980816578703	-0.124678822088443	0.90648274322927	0.0120117572664003	0.0324510071821195	1.31778304950008	-0.31675672306971	-0.0820619324891438	0.22143989750984
1.149	0.102951677946848	-0.320054138379438	-0.124575861071143	0.904876498354205	0.0116523786797711	0.0326812907495214	1.31741256943088	-0.316374482020137	-0.0821913284322525	0.221979311182278
1.15	0.102972811774871	-0.321128294346446	-0.12447276589096	0.903267837315846	0.0112924365997918	0.0329113024491313	1.31704006815937	-0.315986842149124	-0.082320771279276	0.222518475685553
1.151	0.102993713740309	-0.322203262577977	-0.124369539905562	0.901656746223826	0.0109319357585407	0.0331410342325242	1.31666554317164	-0.315593803635324	-0.0824502610162433	0.223057377433549
1.152	0.10301438392238	-0.323279020748822	-0.124266186157819	0.900043211290549	0.0105708812183216	0.0333704781811299	1.31628899189199	-0.315195367339487	-0.0825797977782181	0.223596002876648
1.153	0.103034822331996	-0.324355546221485	-0.124162707375901	0.898427218730292	0.0102092782828153	0.0335996265727814	1.31591041176282	-0.314791534838186	-0.082709382100063	0.224134338633804
1.154	0.103055028826245	-0.325432816151645	-0.124059105935556	0.89680875472681	0.00984713232647288	0.0338284718113352	1.31552980030211	-0.314382308423853	-0.0828390152525152	0.224672371620459
1.155	0.103075003200999	-0.326510807597811	-0.123955383838725	0.895187805480265	0.00948444868758744	0.0340570063015495	1.31514715507196	-0.313967691088098	-0.0829686992804282	0.225210089120586
1.156	0.103094745287406	-0.327589497585106	-0.123851542768357	0.89356435734072	0.00912123266397911	0.0342852223875678	1.31476247366435	-0.313547686438032	-0.0830984368415849	0.225747478755118
1.157	0.103114254883817	-0.328668863131908	-0.123747584115503	0.891938396972922	0.00875748960286978	0.0345131123689559	1.3143757537481	-0.313122298602776	-0.083228231036689	0.22628452841029
1.158	0.103133531626988	-0.329748881297469	-0.12364350896394	0.890309911474241	0.00839322500011845	0.0347406685720794	1.3139869930622	-0.312691532203631	-0.083358085189566	0.226821226256132
1.159	0.103152574976801	-0.330829529234436	-0.123539318136097	0.888678888433751	0.00802844451409286	0.0349678834166381	1.31359618930753	-0.312255392372846	-0.0834880026641046	0.227357560755271
1.16	0.103171384236751	-0.331910784207244	-0.123435012297442	0.887045315982965	0.00766315388364712	0.0351947493742774	1.31320334003425	-0.311813884805887	-0.0836179869222363	0.227893520523185
1.161	0.10318995851358	-0.332992623584476	-0.123330591957533	0.885409182855062	0.00729735880324307	0.0354212588226308	1.3128084425943	-0.311367015827112	-0.0837480416594014	0.228429094156464
1.162	0.10320829670399	-0.334075024841811	-0.123226057363399	0.883770478400931	0.00693106486971268	0.0356474039084834	1.31241149415991	-0.310914792432401	-0.0838781706926501	0.22896427017315
1.163	0.103226397570915	-0.335157965628162	-0.123121408482061	0.882129192595701	0.00656427765264495	0.0358731765187637	1.31201249179306	-0.310457222286131	-0.0840083777357223	0.229499037072504
1.164	0.103244259843295	-0.336241423881307	-0.123016645066226	0.880485316051394	0.00619700279746367	0.0360985683877909	1.31161143249402	-0.309994313681901	-0.0841386662934248	0.230033383409419
1.165	0.103261882235514	-0.33732537788919	-0.122911766677505	0.878838839941969	0.00582924608836363	0.0363235712314959	1.31120831319438	-0.309526075467622	-0.0842690395903755	0.230567297790316
1.166	0.103279263374885	-0.338409806280864	-0.122806772732824	0.87718975591288	0.0054610134622588	0.0365481767807336	1.31080313079181	-0.30905251693059	-0.0843995005355003	0.231100768824618
1.167	0.103296401749723	-0.339494688052859	-0.122701662558531	0.875538056137405	0.00509231096847459	0.0367723767847439	1.3103958822453	-0.308573647726086	-0.0845300517790789	0.231633785115448
1.168	0.103313295736016	-0.34058000262418	-0.12259643530084	0.873883733478884	0.00472314470112043	0.0369961631137019	1.30998656461749	-0.308089477909788	-0.084660695684776	0.232166335333059
1.169	0.103329943640991	-0.341665729811705	-0.122491089797082	0.872226781625472	0.00435352073718307	0.0372195278867323	1.30957517501369	-0.307600017984154	-0.0847914341747262	0.232698408313229
1.17	0.103346343685924	-0.342751849743923	-0.122385624576426	0.870567195139711	0.00398344508728048	0.0374424634750168	1.30916171046801	-0.307105278875193	-0.0849222687238505	0.233229993100144
1.171	0.103362493883886	-0.343838342825572	-0.122280037958062	0.868904969410928	0.00361292369527214	0.0376649623931701	1.30874616786687	-0.306605271883597	-0.0850532005232964	0.23376107893597
1.172	0.103378391883593	-0.344925189758752	-0.122174328161264	0.867240100570531	0.00324196248229953	0.0378870172336666	1.30832854394263	-0.306100008647926	-0.0851842304869757	0.234291655211662
1.173	0.103394034895554	-0.346012371504312	-0.122068493341439	0.865572585468795	0.00287056731675182	0.0381086207386331	1.30790883529939	-0.305589501122366	-0.0853153591239827	0.234821711394875
1.174	0.10340941968966	-0.347099869186025	-0.121962531578067	0.863902421684283	0.00249874394235465	0.0383297659041156	1.30748703847092	-0.305073761607977	-0.0854465865748922	0.235351236954376
1.175	0.103424542646053	-0.348187664073596	-0.121856440922304	0.862229607529832	0.00212649806012147	0.0385504459798843	1.30706315001443	-0.304552802826126	-0.0855779127185583	0.235880221275851
1.176	0.103439399879621	-0.349275737604931	-0.121750219446188	0.860554142088769	0.00175383548523224	0.0387706543709837	1.30663716662693	-0.304026638005167	-0.0857093371151608	0.236408653580429
1.177	0.103453987376366	-0.350364071342573	-0.121643865230958	0.858876025208071	0.00138076216309284	0.0389903845335354	1.30620908526319	-0.303495280963425	-0.0858408589491573	0.236936522893892
1.178	0.10346830109369	-0.351452646974369	-0.121537376384813	0.857195257408784	0.00100728409571591	0.0392096299518732	1.30577890317405	-0.302958746150771	-0.0859724771641382	0.237463818123859
1.179	0.103482337005019	-0.352541446410323	-0.121430751107555	0.855511839837508	0.000633407291865554	0.0394283841995959	1.30534661783623	-0.302417048689602	-0.0861041906126704	0.237990528256148
1.18	0.103496091080092	-0.35363045185753	-0.121323987707279	0.853825774346643	0.00025913773485604	0.0396466409912721	1.30491222682565	-0.301870204467962	-0.0862359980924511	0.238516642568873
1.181	0.103509559296017	-0.354719645844228	-0.121217084496171	0.852137063579641	-0.000115518621477472	0.0398643941635737	1.30447572767267	-0.301318230236443	-0.086367898445156	0.239042150684382
1.182	0.103522737709553	-0.355809011228857	-0.121110039626598	0.850445710871367	-0.000490555833693117	0.0400816376561217	1.30403711779867	-0.300761143607712	-0.0864998907193736	0.239567042462152
1.183	0.103535622511481	-0.356898531218243	-0.121002851030638	0.848751720044105	-0.000865968041888921	0.040298365528485	1.3035963946066	-0.300198962939783	-0.0866319741431628	0.240091307929917
1.184	0.103548210039874	-0.357988189385619	-0.120895516479131	0.847055095251808	-0.00124174965529374	0.0405145719172139	1.30315355557418	-0.299631707251917	-0.0867641480035682	0.24061493729833
1.185	0.103560496734122	-0.359077969664946	-0.120788033632241	0.845355840784865	-0.00161789546235223	0.0407302509354946	1.30270859819783	-0.299059396275523	-0.0868964117440368	0.241137920962841
1.186	0.103572479023185	-0.36016785637348	-0.120680400031957	0.843653960826964	-0.00199440056806876	0.0409453966479852	1.30226151986703	-0.298482050579087	-0.0870287651610087	0.241660249453596
1.187	0.103584153208359	-0.361257834262076	-0.120572613064069	0.841949459350333	-0.00237126027458798	0.0411600031404771	1.30181231778935	-0.297899691677302	-0.0871612084382641	0.242181913352728
1.188	0.103595515418265	-0.362347888541282	-0.120464669899902	0.840242340202245	-0.00274847006371598	0.0413740645988574	1.30136098900437	-0.297312342055895	-0.0872937421242778	0.242702903183337
1.189	0.103606561659239	-0.36343800491166	-0.120356567448467	0.8385326072674	-0.00312602566328593	0.0415875753671474	1.30090753046295	-0.296720025120938	-0.0874263671659631	0.243223209283949
1.19	0.103617287891411	-0.364528169547637	-0.120248302425326	0.836820264583581	-0.00350392303257025	0.0418005299867005	1.30045193907196	-0.296122765117216	-0.0875590848151474	0.243742821791103
1.191	0.103627690107965	-0.365618368966954	-0.120139871546801	0.835105316361336	-0.00388215828568571	0.0420129232111355	1.29999421166826	-0.29552058706965	-0.0876918964003997	0.244261730761497
1.192	0.103637764414723	-0.366708589944657	-0.120031271655858	0.833387766960539	-0.00426072764139574	0.0422247500349838	1.29953434498547	-0.294913516776053	-0.0878248032051961	0.244779926284357
1.193	0.103647506971358	-0.367798819575495	-0.119922499712855	0.831667620895938	-0.00463962734564251	0.042436005759315	1.29907233563802	-0.294301580736173	-0.0879578064457915	0.245297398500853
1.194	0.103656913788454	-0.368889045335682	-0.119813552769033	0.829944882858462	-0.0050188536006986	0.0426466860010722	1.29860818010868	-0.293684806018282	-0.0880909072563782	0.245814137540597
1.195	0.103665980619287	-0.369979255119212	-0.119704427951782	0.828219557654962	-0.0053984026249115	0.0428567866024503	1.29814187474092	-0.29306322023855	-0.0882241067438906	0.246330133474876
1.196	0.103674703034929	-0.371069437340271	-0.119595122503823	0.826491650024306	-0.00577827082136532	0.0430663036093087	1.29767341574889	-0.292436851646277	-0.0883574060338347	0.246845376410834
1.197	0.103683076550475	-0.372159581008435	-0.119485633935819	0.82476116445602	-0.0061584549245485	0.0432752334031134	1.29720279924654	-0.291805729191823	-0.0884908061251996	0.247359856638558
1.198	0.103691096724728	-0.373249675701913	-0.119375960173228	0.823028105146048	-0.00653895208167338	0.0434835728334479	1.29673002131141	-0.291169882575335	-0.0886243076202341	0.247873564672327
1.199	0.103698759229723	-0.37433971150438	-0.119266099588547	0.821292476064401	-0.00691975988780364	0.0436913192790047	1.29625507811615	-0.290529342329631	-0.0887579106109349	0.248386491239096
1.2	0.103706059903907	-0.375429678931374	-0.119156050990446	0.819554281048144	-0.00730087632112211	0.0438984706742622	1.29577796607337	-0.289884139915216	-0.0888916147552933	0.248898627287583
1.201	0.103712994801327	-0.376519568857386	-0.119045813639423	0.817813523874037	-0.00768229960338785	0.0441050254824772	1.29529868186029	-0.289234307721267	-0.0890254192884096	0.249409963920069
1.202	0.103719560143866	-0.377609372486251	-0.11893538724608	0.816070208307273	-0.00806402809818791	0.0443109826418753	1.2948172223289	-0.288579878939233	-0.0891593229630199	0.249920492246929
1.203	0.103725752171467	-0.378699081365497	-0.118824771911076	0.81432433812149	-0.00844606019247287	0.0445163415568638	1.29433358445026	-0.287920887498099	-0.0892933240754972	0.250430203274282
1.204	0.103731567057319	-0.379788687402655	-0.118713968046047	0.812575917028774	-0.00882839411633632	0.0447211021164394	1.29384776535547	-0.287257368183137	-0.0894274205131477	0.250939087844147
1.205	0.103737000884372	-0.380878182858193	-0.118602976339829	0.810824948497997	-0.00921102786289395	0.0449252646723564	1.29335976243612	-0.286589356756617	-0.089561609744723	0.251447136662583
1.206	0.103742049587363	-0.381967560310712	-0.118491797770255	0.809071435551601	-0.0095939593000304	0.0451288299220213	1.2928695734303	-0.285916889962931	-0.0896958888524464	0.251954340414019
1.207	0.103746708911951	-0.383056812560375	-0.118380433588761	0.807315380650185	-0.00997718637803876	0.0453317987397858	1.2923771964168	-0.285240005464617	-0.0898302546912354	0.25246068984008
1.208	0.10375097443957	-0.384145932480517	-0.118268885224935	0.805556785688948	-0.0103607073197103	0.0455341721067549	1.29188262975217	-0.284558741731198	-0.0899647040494426	0.252966175692381
1.209	0.103754841616266	-0.385234912927489	-0.118157154135565	0.803795652005056	-0.0107445206914294	0.0457359511352228	1.29138587202843	-0.283873137967514	-0.0900992336687498	0.253470788600751
1.21	0.103758305729662	-0.386323746766852	-0.118045241671582	0.802031980340624	-0.0111286253077095	0.0459371370453584	1.29088692200378	-0.283183234127353	-0.090233840227719	0.253974518961707
1.211	0.103761361895083	-0.387412426935601	-0.117933149027372	0.800265770867061	-0.0115130200678813	0.0461377310729601	1.29038577847993	-0.282489070955801	-0.0903685204022785	0.254477356867015
1.212	0.103764005084215	-0.388500946429144	-0.117820877244149	0.798497023269588	-0.0118977038712147	0.0463377343894172	1.28988244023893	-0.281790690043945	-0.0905032709261327	0.254979292117371
1.213	0.103766230141791	-0.38958929821546	-0.117708427096335	0.796725736714079	-0.0122826756443592	0.0465371480917609	1.28937690609094	-0.281088133800406	-0.0906380886230775	0.255480314340605
1.214	0.103768031804779	-0.390677475154953	-0.117595798877177	0.794951909643355	-0.0126679343868125	0.0467359732227508	1.28886917496011	-0.280381445289395	-0.090772970439139	0.255980413039883
1.215	0.103769404711793	-0.391765469973041	-0.11748299240307	0.793175539559121	-0.0130534791590694	0.0469342107383127	1.28835924590599	-0.279670668106777	-0.0909079134037306	0.256479577527106
1.216	0.103770343357034	-0.392853275278656	-0.117370007217825	0.791396622980615	-0.0134393090115595	0.0471318614471282	1.2878471180387	-0.278955846343715	-0.0910429145840093	0.256977796879713
1.217	0.103770842058501	-0.393940883576122	-0.117256842644383	0.789615155564367	-0.0138254229044673	0.0473289259905813	1.28733279044348	-0.27823702452037	-0.0911779711739457	0.257475059983793
1.218	0.103770895013036	-0.395028287271036	-0.117143497705871	0.787831132198817	-0.014211819718197	0.0475254048532416	1.28681626223323	-0.277514247514725	-0.0913130805478258	0.257971355657046
1.219	0.103770496404059	-0.396115478665862	-0.117029971141648	0.786044547032944	-0.0145984983277527	0.0477212984023407	1.28629753266705	-0.276787560531747	-0.0914482401435201	0.258466672777562
1.22	0.103769640437097	-0.397202449885262	-0.116916261474289	0.784255393524222	-0.0149854576231733	0.0479166069484992	1.28577660119585	-0.276057009012957	-0.0915834473946897	0.258961000315656
1.221	0.103768321263867	-0.398289192790434	-0.116802367012438	0.782463664498693	-0.0153726964915963	0.0481113307574181	1.28525346741141	-0.275322638490148	-0.0917186997900149	0.259454327321199
1.222	0.103766532949657	-0.399375698967184	-0.116688285816018	0.780669352173927	-0.0157602138146227	0.048305470038882	1.28472813097981	-0.274584494547758	-0.0918539949120555	0.259946643042139
1.223	0.103764269566833	-0.400461959767405	-0.1165740157578	0.77887244821573	-0.0161480084835107	0.0484990249531236	1.28420059160895	-0.273842622949163	-0.0919893304133879	0.260437937139404
1.224	0.103761525347688	-0.401547966366888	-0.116459554710329	0.777072943858649	-0.01653607941052	0.0486919955991564	1.28367084909858	-0.273097069773555	-0.092124703956547	0.260928199771694
1.225	0.1037582948356	-0.402633709806104	-0.116344900673205	0.775270829920861	-0.0169244255166234	0.0488843820426912	1.28313890348418	-0.272347881369867	-0.0922601131455827	0.261417421483267
1.226	0.103754572889209	-0.403719181012689	-0.116230051762094	0.773466096733926	-0.0173130457547261	0.0490761843552127	1.28260475515697	-0.271595104182978	-0.0923955554718069	0.261905593039226
1.227	0.103750354472055	-0.404804370805651	-0.116115006135418	0.771658734184408	-0.0177019392237464	0.0492674025523397	1.2820684048955	-0.270838784688397	-0.0925310283027186	0.26239270533384
1.228	0.103745634486215	-0.405889269868953	-0.115999761940286	0.76984873171002	-0.0180911052813783	0.0494580365247428	1.28152985385875	-0.270078969474303	-0.0926665289349682	0.262878749292981
1.229	0.103740407838107	-0.406973868749454	-0.115884317404357	0.768036078156577	-0.0184805435143143	0.049648086062138	1.2809891035742	-0.269315705343993	-0.0928020545973406	0.263363715702463
1.23	0.103734669584685	-0.408058157916285	-0.11576867101543	0.766220761840586	-0.0188702535991779	0.0498375509197118	1.28044615596885	-0.268549039364559	-0.0929376023256752	0.263847595101644
1.231	0.103728414943657	-0.409142127820521	-0.11565282158764	0.764402770783832	-0.0192602351781319	0.050026430849454	1.27990101345979	-0.267779018794545	-0.093073168887607	0.264330377845077
1.232	0.103721639172783	-0.410225768871702	-0.115536768289751	0.762582092705496	-0.0196504877584256	0.0502147255457568	1.2793536789871	-0.267005690899317	-0.0932087508851668	0.26481205426196
1.233	0.103714337523752	-0.411309071348497	-0.115420510744634	0.760758714858279	-0.0200410106262017	0.0504024345499878	1.27880415592719	-0.266229102857029	-0.0933443449001479	0.265292614783447
1.234	0.10370650531055	-0.412392025361626	-0.115304049071929	0.758932624032964	-0.0204318028214956	0.0505895571941428	1.27825244799935	-0.265449301856896	-0.0934799475468277	0.265772050026006
1.235	0.103698137949996	-0.4134746208975	-0.115187383839358	0.757103806649736	-0.0208228631935787	0.0507760925530792	1.2776985592312	-0.264666335230808	-0.093615555439428	0.266250350909104
1.236	0.103689230954842	-0.414556847862209	-0.11507051600026	0.755272248727203	-0.0212141905036054	0.0509620393712145	1.27714249393927	-0.263880250557282	-0.0937511651250189	0.266727508739616
1.237	0.103679779929541	-0.415638696076344	-0.11495344679665	0.753437935801218	-0.0216057835225792	0.0511473960135617	1.27658425673305	-0.263091095810607	-0.0938867730309656	0.267203515171813
1.238	0.10366978057093	-0.416720155192285	-0.114836177618398	0.751600852946073	-0.0219976410814924	0.051332160463592	1.27602385255186	-0.262298919485996	-0.0940223754750513	0.267678362110521
1.239	0.103659228628099	-0.417801214551944	-0.114718709904423	0.749760984884886	-0.0223897620199711	0.051516330351133	1.27546128667368	-0.261503770590775	-0.0941579687173169	0.268152041646392
1.24	0.103648119816304	-0.418881863071497	-0.114601045178062	0.747918316090717	-0.0227821451035123	0.0516999029614706	1.27489656470014	-0.260705698500302	-0.0942935489912627	0.268624546007472
1.241	0.103636449811253	-0.419962089187641	-0.114483185200827	0.74607283084717	-0.0231747891267251	0.0518828751856037	1.27432969258192	-0.259904752740125	-0.0944291125569879	0.269095867473983
1.242	0.103624214362301	-0.421041880860492	-0.114365132082897	0.744224513382606	-0.0235676931314411	0.0520652435119059	1.27376067667477	-0.259100982788568	-0.0945646558318891	0.269565998263701
1.243	0.103611409419277	-0.422121225655406	-0.114246888216056	0.742373348053975	-0.0239608564433625	0.0522470041364535	1.2731895237579	-0.258294437994581	-0.0947001754783764	0.270034930434082
1.244	0.103598031232283	-0.423200110879038	-0.114128456082813	0.740519319346005	-0.0243542785708117	0.0524281530499116	1.27261624094108	-0.257485167580032	-0.0948356683642158	0.270502655870948
1.245	0.103584076384554	-0.424278523670706	-0.114009838107985	0.738662411716998	-0.024747959159838	0.0526086860325053	1.27204083549268	-0.256673220615174	-0.0949711315939189	0.270969166322276
1.246	0.103569541706785	-0.425356450984793	-0.113891036635809	0.7368026095195	-0.0251418979526477	0.052788598701005	1.27146331478753	-0.255858645970371	-0.0951065627101209	0.271434453373188
1.247	0.103554424176007	-0.426433879521139	-0.11377205397422	0.734939897035528	-0.0255360946632836	0.0529678866141943	1.27088368642361	-0.25504149225095	-0.0952419598242862	0.27189850842479
1.248	0.103538720919597	-0.427510795699232	-0.113652892445266	0.7330742585026	-0.0259305488242231	0.0531465453125431	1.27030195831112	-0.254221807690009	-0.095377321620481	0.272361322687581
1.249	0.103522429270665	-0.428587185679186	-0.113533554406672	0.731205678052497	-0.0263252597366928	0.0533245703380782	1.26971813864668	-0.253399640090868	-0.095512647416083	0.272822887166934
1.25	0.103505546797118	-0.429663035348472	-0.11341404217444	0.729334139703362	-0.0267202265646859	0.0535019573000819	1.26913223586641	-0.252575036872504	-0.0956479372008114	0.273283192774427
1.251	0.10348807131681	-0.43073833023002	-0.113294357901697	0.727459627527698	-0.0271154483628552	0.0536787018667333	1.26854425866202	-0.251748045128081	-0.0957831915191971	0.273742230518439
1.252	0.10347000092633	-0.431813055413134	-0.113174503601653	0.725582125814842	-0.0275109239888252	0.0538547996444507	1.26795421603555	-0.250918711668241	-0.0959184113737306	0.274199991549265
1.253	0.10345133401731	-0.432887195593111	-0.113054481271213	0.723701619066974	-0.0279066521712064	0.0540302461377008	1.26736211731244	-0.250087083116358	-0.0960535982911618	0.274656467047603
1.254	0.103432069203998	-0.433960735087232	-0.112934292926185	0.721818092005233	-0.0283026317238425	0.0542050369003882	1.26676797211038	-0.249253206001065	-0.0961887544109768	0.275111648150609
1.255	0.103412205217316	-0.435033657770396	-0.112813940578607	0.719931529748161	-0.0286988616307962	0.0543791677206941	1.26617179032511	-0.248417126720341	-0.0963238824822391	0.275565526020793
1.256	0.103391740914933	-0.436105947079457	-0.112693426224347	0.7180419180039	-0.0290953409959738	0.0545526346600476	1.26557358215118	-0.247578891445576	-0.096458985803129	0.276018091940253
1.257	0.103370675356546	-0.437177586113429	-0.112572751794398	0.716149243092382	-0.0294920690080792	0.0547254340139383	1.26497335810183	-0.246738546099411	-0.0965940680815689	0.276469337297838
1.258	0.103349007779517	-0.438248557757771	-0.112451919103501	0.714253491825167	-0.0298890449131116	0.0548975623214387	1.26437112899355	-0.245896136371482	-0.0967291332249565	0.276919253520271
1.259	0.103326737475602	-0.439318844777687	-0.112330929874545	0.712354651375069	-0.0302862679649435	0.0550690163725303	1.26376690592494	-0.245051707746269	-0.0968641852512159	0.27736783206676
1.26	0.103303863700965	-0.440388429775376	-0.112209785845878	0.710452709250905	-0.0306837374223803	0.0552397931545806	1.26316070027528	-0.244205305562474	-0.0969992283560303	0.277815064508971
1.261	0.103280385632539	-0.441457295041575	-0.112088488899169	0.708547653438654	-0.0310814526057486	0.0554098897612351	1.26255252368552	-0.243356974993331	-0.0971342669302427	0.278260942646224
1.262	0.10325630228575	-0.442525422504927	-0.111967041123564	0.706639472629759	-0.0314794129012607	0.0555793033252276	1.26194238805777	-0.242506760889991	-0.0972693055423965	0.278705458579193
1.263	0.103231612485087	-0.443592793811337	-0.111845444861237	0.704728156319119	-0.031877617627291	0.0557480310141288	1.26133030563353	-0.241654707639983	-0.0974043489856731	0.279148604675001
1.264	0.103206314989221	-0.444659390380495	-0.111723702803996	0.702813694783589	-0.0322760659151449	0.0559160700053107	1.26071628905139	-0.240800859158816	-0.0975394022321984	0.279590373464721
1.265	0.103180408625427	-0.44572519339259	-0.111601818054905	0.700896079145225	-0.0326747567724758	0.0560834174579609	1.26010035127716	-0.239945258936134	-0.0976744702303224	0.280030757562513
1.266	0.103153892338238	-0.446790183725099	-0.111479794067671	0.698975301415969	-0.0330736891767717	0.0562500705826669	1.25948250547856	-0.239087950083627	-0.0978095577792214	0.280469749625333
1.267	0.103126765216924	-0.447854341827942	-0.111357634507582	0.697051354370063	-0.0334728620924173	0.0564160267109024	1.25886276494966	-0.238228975412285	-0.0979446695886395	0.280907342289469
1.268	0.10309902648214	-0.448917647623519	-0.111235343147555	0.695124231381105	-0.0338722745378184	0.0565812832995605	1.25824114308088	-0.237368377444109	-0.0980798102761475	0.281343528055811
1.269	0.103070675409988	-0.449980080542296	-0.111112923834292	0.693193926329467	-0.0342719256703931	0.0567458379237644	1.25761765334451	-0.236506198330571	-0.0982149842079987	0.281778299209253
1.27	0.10304171127121	-0.451041619648313	-0.110990380464831	0.69126043361375	-0.034671814737057	0.0569096882419358	1.25699230932753	-0.235642479829183	-0.0983501954591099	0.282211647799905
1.271	0.103012133334856	-0.452102243731596	-0.11086771696471	0.689323748277106	-0.035071940924085	0.0570728319659396	1.25636512480295	-0.234777263309219	-0.0984854479145209	0.282643565676957
1.272	0.102981940920426	-0.453161931283986	-0.11074493721371	0.687383866094626	-0.0354723032803998	0.0572352669437991	1.25573611372253	-0.233910589645248	-0.0986207452293072	0.283074044594633
1.273	0.102951133442607	-0.454220660389273	-0.110622044840552	0.685440783519688	-0.0358729007818468	0.0573969913239784	1.25510529010019	-0.233042499119679	-0.0987560906750728	0.283503076320423
1.274	0.10291971040147	-0.455278408666172	-0.11049904306595	0.683494497628631	-0.0362737324177555	0.057558003655498	1.25447266787411	-0.232173031517094	-0.0988914871428853	0.283930652705919
1.275	0.102887671338458	-0.456335153297561	-0.110375934758507	0.681545006225935	-0.036674797154158	0.0577183028998535	1.25383826081384	-0.231302226310412	-0.0990269372889625	0.284356765782702
1.276	0.10285501582713	-0.457390871052609	-0.110252722538636	0.679592308013777	-0.0370760938100724	0.0578778884560305	1.25320208248756	-0.230430122754157	-0.0991624435954878	0.284781407916524
1.277	0.102821743536377	-0.458445538279537	-0.110129408787763	0.67763640261455	-0.0374776209985876	0.0580367602598557	1.25256414623711	-0.229556759891698	-0.0992980083740405	0.285204571931465
1.278	0.102787854301469	-0.459499130891315	-0.110005995642889	0.675677290487218	-0.0378793771691605	0.0581949189088485	1.25192446517003	-0.228682176533598	-0.0994336338398875	0.285626251100166
1.279	0.102753348150674	-0.460551624369132	-0.109882485042153	0.673714972881671	-0.0382813607302914	0.0583523657185172	1.25128305226448	-0.227806411199499	-0.0995693221512427	0.286046439050993
1.28	0.102718225303431	-0.461602993827516	-0.109758878766341	0.671749451825031	-0.0386835702325868	0.0585091026762505	1.25063992054268	-0.226929502040455	-0.0997050754124195	0.286465129660603
1.281	0.102682486116835	-0.462653214084829	-0.109635178409327	0.669780730088292	-0.0390860045393955	0.0586651323442174	1.24999508318044	-0.226051486770584	-0.0998408957894443	0.286882316952201
1.282	0.102646131042863	-0.463702259650154	-0.109511385294728	0.667808811139286	-0.0394886629088341	0.0588204578048234	1.24934855355448	-0.225172402649464	-0.0999767856683924	0.287297995034959
1.283	0.10260916067774	-0.464750104656959	-0.10938750045234	0.665833699168482	-0.0398915449360616	0.0589750826471714	1.24870034528139	-0.224292286568022	-0.100112747778897	0.287712158078108
1.284	0.102571575793747	-0.465796722788059	-0.109263524744721	0.663855399194756	-0.0402946503930567	0.0591290108539527	1.24805047220736	-0.223411175202049	-0.100248785331816	0.288124800296538
1.285	0.102533377305521	-0.466842087179443	-0.109139459031674	0.661873917141849	-0.0406979790803815	0.0592822465786812	1.24739894832456	-0.222529105105794	-0.100384902036283	0.288535915900838
1.286	0.102494566270375	-0.467886170346887	-0.109015304167192	0.659889259887897	-0.0411015307490148	0.0594347940228261	1.24674578769916	-0.221646112689656	-0.10052110194704	0.288945498972808
1.287	0.102455143942978	-0.46892894418487	-0.108891060865343	0.657901435302485	-0.041505305080895	0.0595866574725324	1.24609100449962	-0.220762234173678	-0.100657389425184	0.289353543326848
1.288	0.102415111805947	-0.469970379981595	-0.108766729642013	0.655910452197929	-0.0419093017254393	0.059737841345059	1.24543461307689	-0.219877505578365	-0.100793769274999	0.28976004248989
1.289	0.102374471494271	-0.471010448429116	-0.108642310822385	0.65391632023801	-0.0423135203653075	0.0598883501960939	1.24477662796401	-0.218991962742772	-0.100930246794904	0.29016498986678
1.29	0.102333224656413	-0.47204911969654	-0.108517804475715	0.651919049876199	-0.0427179606859788	0.0600381886974986	1.24411706379805	-0.218105641372939	-0.101066827658797	0.290568378909172
1.291	0.102291372877002	-0.473086363567588	-0.108393210382194	0.649918652282559	-0.0431226222125272	0.0601873615676459	1.24345593528031	-0.217218577069759	-0.101203517790762	0.290970203077716
1.292	0.102248917642952	-0.474122149549262	-0.108268528186272	0.647915139304978	-0.0435275041598646	0.060335873509649	1.24279325717051	-0.216330805289757	-0.101340323324613	0.291370455712111
1.293	0.10220586028983	-0.475156446884217	-0.1081437576373	0.645908523586046	-0.0439326053781023	0.0604837291939106	1.24212904422522	-0.215442361290883	-0.101477250563116	0.291769130043137
1.294	0.102162202017805	-0.476189224497766	-0.108018898784999	0.643898818773063	-0.0443379243930312	0.0606309332625033	1.24146331113131	-0.214553280146848	-0.101614305922762	0.292166219344892
1.295	0.102117944017129	-0.477220451002027	-0.107893952071706	0.641886039633739	-0.044743459517313	0.0607774903546026	1.24079607254366	-0.213663596829326	-0.101751495991909	0.292561717040187
1.296	0.102073087587676	-0.478250094849356	-0.107768918290878	0.639870202011563	-0.0451492089181071	0.0609234051131778	1.24012734315814	-0.21277334622481	-0.101888827610087	0.292955616683081
1.297	0.102027634192944	-0.479278124518183	-0.107643798531256	0.637851322648493	-0.0455551706083014	0.0610686821308105	1.23945713769913	-0.211882563015083	-0.10202630772672	0.293347911879872
1.298	0.101981585457272	-0.480304508526612	-0.107518594185261	0.635829418912181	-0.0459613424722563	0.0612133259250746	1.23878547086006	-0.210991281532462	-0.102163943195423	0.293738596217227
1.299	0.101934943135328	-0.481329215295479	-0.107393306867124	0.633804508523769	-0.0463677223538419	0.0613573410468371	1.23811235725894	-0.210099535689073	-0.102301740781653	0.294127663281722
1.3	0.101887709122133	-0.482352213051336	-0.107267938169271	0.631776609358274	-0.0467743081286955	0.0615007322514538	1.23743781136167	-0.209207358954363	-0.102439707192356	0.294515106729775
1.301	0.101839885495634	-0.483373469817013	-0.107142489433383	0.629745739360806	-0.0471810977215631	0.0616435045535244	1.23676184736653	-0.20831478433811	-0.102577848913666	0.294900920277563
1.302	0.10179147450611	-0.484392953426765	-0.107016961697939	0.627711916601449	-0.0475880890870323	0.061785663107582	1.23608447917876	-0.207421844397083	-0.102716172083419	0.295285097673103
1.303	0.101742478480489	-0.485410631590748	-0.106891355752281	0.625675159334271	-0.0479952801936406	0.0619272130671616	1.23540572055791	-0.206528571272247	-0.102854682534101	0.295667632799031
1.304	0.101692899733033	-0.486426472019319	-0.106765672151465	0.623635485970373	-0.0484026690016843	0.0620681595356798	1.23472558529911	-0.205634996716906	-0.102993385807595	0.29604851985858
1.305	0.10164274058189	-0.487440442476762	-0.106639911210626	0.621592915086237	-0.048810253395593	0.0622085075543415	1.23404408727022	-0.204741152108215	-0.103132287098297	0.29642775340172
1.306	0.101592003417748	-0.488452510692749	-0.106514073038421	0.619547465497394	-0.0492180311039053	0.062348262104073	1.23336124039248	-0.203847068458354	-0.103271391245241	0.296805328101631
1.307	0.101540690704754	-0.48946264426819	-0.106388157587807	0.617499156236405	-0.0496259996676666	0.0624874281816835	1.23267705872351	-0.202952776411517	-0.103410702738797	0.297181238504692
1.308	0.10148880488758	-0.490470810703529	-0.106262164714344	0.615448006399109	-0.0500341565092278	0.0626260109450817	1.23199155656235	-0.202058306241761	-0.103550225756478	0.297555478932361
1.309	0.101436348326661	-0.491476977498857	-0.106136094200044	0.613394035027309	-0.0504424991092362	0.0627640157988608	1.23130474849256	-0.201163687901939	-0.103689964333216	0.297928043453801
1.31	0.101383323343677	-0.492481112202122	-0.106009945637672	0.611337261093953	-0.0508510251419806	0.0629014483347127	1.23061664944139	-0.200268951079727	-0.103829922466711	0.298298925786321
1.311	0.101329732240018	-0.493483182377644	-0.105883718218799	0.609277703489881	-0.0512597324078911	0.0630383142127107	1.2299272747709	-0.199374125152635	-0.103970104024267	0.298668119224656
1.312	0.101275577217776	-0.494483155588336	-0.105757410623749	0.607215380994128	-0.0516686186783152	0.0631746190785506	1.22923664031071	-0.198479239104803	-0.104110512785152	0.299035616790635
1.313	0.101220860350664	-0.495480999435527	-0.105631021082076	0.6051503123394	-0.0520776816855398	0.0633103684865097	1.22854476231396	-0.19758432154317	-0.104251152709065	0.299401411478823
1.314	0.101165583657858	-0.496476681574249	-0.10550454749713	0.603082516406354	-0.0524869192372277	0.0634455677934929	1.22785165738612	-0.196689400746992	-0.104392028082556	0.299765496394563
1.315	0.101109749160933	-0.49747016970158	-0.105377987538547	0.601012012406141	-0.0528963292214622	0.0635802220892823	1.22715734236067	-0.195794504692856	-0.104533143481135	0.300127864817865
1.316	0.101053358854188	-0.498461431631794	-0.105251338672296	0.598938819884317	-0.0533059094384214	0.0637143361908951	1.22646183413393	-0.194899661120551	-0.104674503788914	0.30048851026604
1.317	0.100996414637069	-0.499450435431119	-0.105124598147353	0.596862958570082	-0.0537156574969101	0.0638479146635761	1.22576514955735	-0.194004897583216	-0.10481611426786	0.300847426529032
1.318	0.100938918274737	-0.500437149492897	-0.10499776303054	0.594784448272568	-0.0541255708891843	0.0639809618704793	1.22506730537403	-0.193110241386819	-0.104957980512897	0.301204607663183
1.319	0.100880871370072	-0.50142154256981	-0.1048708303403	0.592703308837389	-0.054535647057825	0.0641134820091732	1.22436831818063	-0.19221571945227	-0.105100108413387	0.301560048008747
1.32	0.100822275309319	-0.502403583816317	-0.104743797179076	0.590619559991716	-0.0549458833923686	0.064245479086386	1.22366820448268	-0.191321358217022	-0.105242504270213	0.30191374223941
1.321	0.100763131256926	-0.503383242794395	-0.104616660760976	0.588533221109091	-0.0553562772899616	0.0643769568958491	1.22296698076275	-0.190427183663482	-0.10538517482703	0.302265685320309
1.322	0.100703440229333	-0.504360489403153	-0.104489418398602	0.586444311029616	-0.0557668262634213	0.0645079190516906	1.22226466343561	-0.189533221431465	-0.105528127030964	0.302615872374094
1.323	0.1006432031366	-0.505335293779874	-0.104362067530611	0.584352847997949	-0.05617752797023	0.0646383690127753	1.22156126879402	-0.188639496914142	-0.105671367800312	0.30296429862384
1.324	0.100582420809345	-0.506307626243518	-0.104234605705768	0.582258849714323	-0.0565883802015986	0.064768310049151	1.22085681302452	-0.187746035291555	-0.105814903956055	0.303310959376028
1.325	0.100521094109739	-0.507277457294319	-0.10410703049579	0.580162333350851	-0.0569993808947427	0.0648977452195878	1.22015131217659	-0.186852861517394	-0.105958742110839	0.303655849908028
1.326	0.100459224031423	-0.508244757642381	-0.103979339465028	0.578063315455017	-0.0574105281006155	0.0650266774320433	1.21944478206419	-0.185960000292936	-0.106102888507715	0.303998965366441
1.327	0.100396811648204	-0.509209498278278	-0.103851530218843	0.575961811873656	-0.0578218198786826	0.0651551095650884	1.21873723820198	-0.185067476063321	-0.10624734895806	0.304340300750556
1.328	0.100333857976133	-0.510171650551677	-0.103723600447947	0.573857837720217	-0.0582332542064887	0.0652830445828483	1.21802869581294	-0.184175313019182	-0.106392128843593	0.304679850928976
1.329	0.100270363942827	-0.511131186159158	-0.103595547923584	0.571751407266387	-0.0586448289732553	0.0654104856220052	1.21731916991318	-0.183283534999939	-0.106537233153272	0.305017610690762
1.33	0.100206330521424	-0.512088077069119	-0.103467370457845	0.56964253380851	-0.0590565419958564	0.0655374360712765	1.21660867545153	-0.182392165328888	-0.106682666554318	0.305353574812142
1.331	0.100141758845444	-0.513042295481366	-0.103339065868269	0.567531229633662	-0.0594683910129824	0.0656638996113191	1.21589722742468	-0.181501226769821	-0.106828433356073	0.305687738108911
1.332	0.100076650158612	-0.513993813817035	-0.103210631939579	0.56541750605294	-0.0598803737242033	0.0657898801830166	1.21518484090045	-0.180610741635923	-0.106974537339508	0.306020095423252
1.333	0.100011005691885	-0.51494260470861	-0.103082066411901	0.563301373443177	-0.0602924878686758	0.0659153819234224	1.21447153091857	-0.179720731880652	-0.107120981672628	0.306350641555878
1.334	0.0999448266077818	-0.515888641007427	-0.102953367022998	0.561182841300681	-0.0607047312195477	0.0660404091192302	1.21375731236745	-0.178831219039228	-0.107267768988766	0.306679371254347
1.335	0.0998781140353185	-0.516831895815513	-0.10282453149078	0.559061918288949	-0.0611171014829047	0.0661649662379744	1.21304219996419	-0.177942224080454	-0.107414901464231	0.307006279287657
1.336	0.0998108691243793	-0.517772342507112	-0.102695557418839	0.556938612292275	-0.0615295962357282	0.0662890580369577	1.2123262082537	-0.177053767276906	-0.107562380839461	0.307331360582144
1.337	0.0997430930563074	-0.518709954693579	-0.102566442273573	0.554812930529339	-0.0619422129184377	0.0664126896132028	1.21160935157512	-0.176165868127389	-0.1077102084898	0.307654610345338
1.338	0.0996747869968638	-0.519644706142114	-0.102437183388977	0.552684879709958	-0.0623549488420436	0.0665358663044962	1.21089164408809	-0.175278545417736	-0.107858385580105	0.307976024129833
1.339	0.099605952027167	-0.520576570726273	-0.102307777846234	0.550554466146087	-0.0627678012705181	0.0666585935125832	1.21017309981239	-0.174391817419319	-0.108006913197093	0.308295597865269
1.34	0.0995365891514505	-0.521505522426888	-0.102178222331698	0.548421695728269	-0.0631807675350404	0.0667808765730603	1.20945373258906	-0.173505702016645	-0.108155792425186	0.308613327833463
1.341	0.0994666993889062	-0.522431535314226	-0.102048513145252	0.546286573749555	-0.0635938450466968	0.0669027207313964	1.20873355602066	-0.172620216696111	-0.10830502449401	0.308929210635065
1.342	0.0993962838202767	-0.523354583495927	-0.101918646286063	0.544149104723334	-0.0640070312328891	0.0670241311736516	1.20801258348076	-0.171735378520295	-0.108454610954107	0.309243243200372
1.343	0.0993253435579295	-0.524274641068426	-0.101788617485938	0.542009292379938	-0.0644203235169824	0.0671451130498735	1.2072908281987	-0.170851204115469	-0.108604553673996	0.309555422706517
1.344	0.0992538797265544	-0.525191682097229	-0.101658422207695	0.539867139836056	-0.0648337193912876	0.0672656714826693	1.20656830332806	-0.169967709671046	-0.108754854729491	0.309865746361321
1.345	0.0991818934922903	-0.52610568066438	-0.10152805567123	0.537722649786919	-0.0652472165341302	0.0673858115431187	1.20584502191354	-0.169084910978613	-0.108905516406064	0.310174211233111
1.346	0.0991093861084009	-0.527016610963366	-0.10139751290743	0.535575824583127	-0.0656608128836727	0.0675055381767093	1.20512099680437	-0.168202823484154	-0.109056541314863	0.310480814198951
1.347	0.0990363589005072	-0.527924447343802	-0.101266788778919	0.533426666208892	-0.066074506653556	0.0676248561351087	1.20439624060086	-0.167321462366619	-0.109207932480051	0.310785551875963
1.348	0.0989628131876807	-0.528829164306557	-0.101135878012733	0.531275176269757	-0.0664882962729043	0.0677437699667373	1.20367076562769	-0.166440842652217	-0.10935969338278	0.31108842049941
1.349	0.0988887502446911	-0.529730736540833	-0.101004775367161	0.529121355971785	-0.0669021802439524	0.0678622840245374	1.20294458389145	-0.165560979278326	-0.109511828047704	0.311389415941507
1.35	0.0988141713184835	-0.530629138998307	-0.100873475838057	0.526965206048956	-0.067316157061231	0.0679804024679342	1.20221770704706	-0.16468188707309	-0.109664341101323	0.311688533944557
1.351	0.098739077629892	-0.531524346920919	-0.100741974725563	0.524806726689209	-0.0677302252546058	0.0680981292881848	1.20149014644237	-0.163803580739939	-0.109817237702036	0.31198577038534
1.352	0.0986634703562415	-0.532416335825374	-0.100610267578649	0.522645917494013	-0.0681443834052924	0.0682154683775259	1.20076191322602	-0.16292607487342	-0.109970523384253	0.312281121432069
1.353	0.0985873506275279	-0.533305081513576	-0.100478350087296	0.520482777451071	-0.0685586300620397	0.0683324236183434	1.20003301841288	-0.162049383925276	-0.110124203859888	0.312574583609979
1.354	0.0985107195013319	-0.534190560123904	-0.100346217948522	0.518317304888935	-0.0689729636641682	0.0684489989197449	1.1993034728562	-0.161173522151525	-0.110278284855621	0.312866153818344
1.355	0.0984335778750884	-0.535072748245611	-0.100213866783529	0.516149497468717	-0.0693873825295463	0.0685651981924897	1.19857328719843	-0.160298503647344	-0.110432772112472	0.313155829335968
1.356	0.0983559264213894	-0.535951623039559	-0.100081292132322	0.513979352302919	-0.0698018848450082	0.0686810253356571	1.19784247186776	-0.159424342452127	-0.110587671461553	0.31344360780777
1.357	0.0982777656072754	-0.536827162205742	-0.0999484894632802	0.511806866076553	-0.0702164686505883	0.0687964843053409	1.19711103707221	-0.158551052649934	-0.110742988785843	0.313729487142244
1.358	0.0981990957299423	-0.537699343859417	-0.0998154542108	0.509632035040965	-0.0706311319025836	0.068911579215749	1.19637899275772	-0.157678648387422	-0.110898729961659	0.314013465346979
1.359	0.0981199169137167	-0.538568146510032	-0.099682181859746	0.507454855039967	-0.071045872637964	0.0690263143649468	1.19564634858112	-0.156807143743891	-0.111054900884979	0.314295540437618
1.36	0.0980402291191832	-0.539433549133137	-0.0995486680052697	0.505275321670236	-0.0714606890780964	0.0691406942234866	1.1949131139137	-0.15593655256277	-0.11121150737562	0.314575710449915
1.361	0.0979600322450661	-0.540295531169479	-0.0994149083662621	0.503093430471546	-0.0718755795531011	0.0692547234474193	1.19417929784784	-0.155066888409178	-0.111368554953497	0.314853973418189
1.362	0.0978793262255321	-0.541154072388836	-0.0992808987713516	0.500909177037692	-0.0722905424027737	0.0693684068916524	1.19344490923842	-0.154198164619589	-0.111526048764219	0.315130327299219
1.363	0.0977981109551227	-0.542009152800497	-0.0991466351305504	0.498722556936496	-0.0727055759388839	0.0694817495998764	1.19270995682048	-0.153330394353724	-0.11168399356039	0.315404769995212
1.364	0.0977163861357293	-0.542860752784838	-0.0990121134116154	0.496533565437633	-0.073120678331023	0.0695947567684684	1.19197444930438	-0.15246359066374	-0.111842393526008	0.315677299450215
1.365	0.0976341512504346	-0.543708853304897	-0.0988773295932806	0.494342197278811	-0.0735358474801798	0.0697074337239084	1.19123839536223	-0.151597766601427	-0.112001252194006	0.315947913697328
1.366	0.0975514056329951	-0.544553435940768	-0.0987422796345126	0.492148446699628	-0.0739510811062593	0.0698197858984545	1.19050180360712	-0.150732935295565	-0.112160572655257	0.316216610859844
1.367	0.0974681485015162	-0.545394482761153	-0.0986069595415286	0.489952307677042	-0.0743663769561082	0.0699318187430876	1.18976468263322	-0.14986910989952	-0.112320357787346	0.316483389121477
1.368	0.0973843789505159	-0.546231976226813	-0.0984713654148312	0.487753774083883	-0.0747817328852064	0.0700435376213916	1.18902704103388	-0.149006303458728	-0.112480610304474	0.31674824667816
1.369	0.0973000959173354	-0.547065899183943	-0.0983354933641702	0.485552839698468	-0.0751971468673318	0.0701549477143392	1.18828888734415	-0.148144528857001	-0.112641332779102	0.317011181678788
1.37	0.0972152981403191	-0.547896234910425	-0.0981993394209449	0.483349498269331	-0.0756126170670994	0.0702660539411486	1.18755022999429	-0.147283798853557	-0.112802527727533	0.317272192170944
1.371	0.0971299841719495	-0.548722967192151	-0.0980628995077478	0.481143743690343	-0.0760281418863549	0.0703768609853564	1.18681107735844	-0.146424126107735	-0.112964197666151	0.317531276096437
1.372	0.0970441524244415	-0.549546080392276	-0.0979261694199475	0.478935570107405	-0.0764437199076019	0.0704873734103384	1.18607143782145	-0.145565523153021	-0.113126345152659	0.31778843135295
1.373	0.0969578011948057	-0.550365559463988	-0.097789144905057	0.476724971881097	-0.0768593498531498	0.0705975957280912	1.18533131982142	-0.144708002369436	-0.113288972912525	0.318043655924452
1.374	0.0968709286824159	-0.551181389902007	-0.0976518218352678	0.474511943534867	-0.0772750306231176	0.0707075323473633	1.18459073191749	-0.143851576008927	-0.113452083987218	0.318296947981159
1.375	0.0967835329888915	-0.551993557727339	-0.0975141962736708	0.472296479751179	-0.0776907612908823	0.0708171874313661	1.18384968279903	-0.142996256223492	-0.113615681740355	0.318548305792289
1.376	0.0966956121025292	-0.552802049545411	-0.0973762643616796	0.470078575313629	-0.078106541017682	0.0709265648133909	1.18310818116951	-0.142142055036296	-0.113779769734494	0.318797727541454
1.377	0.0966071638825531	-0.553606852568837	-0.0972380221705822	0.467858225016713	-0.0785223689600258	0.0710356680486252	1.18236623563307	-0.141288984352542	-0.113944351684771	0.319045211310301
1.378	0.0965181860322634	-0.554407954554781	-0.0970994656890171	0.46563542367644	-0.0789382442170314	0.071144500519732	1.18162385466377	-0.140437056080459	-0.114109431583639	0.319290755226798
1.379	0.0964286761286157	-0.555205343773743	-0.0969605910001149	0.463410166233345	-0.0793541658490382	0.0712530655339096	1.18088104659524	-0.13958628223674	-0.114275013882457	0.319534357521998
1.38	0.0963386317241909	-0.555999009074718	-0.0968213944821666	0.461182447851871	-0.0797701329489925	0.0713613663731832	1.18013781962216	-0.138736674954097	-0.11444110361429	0.319776016468059
1.381	0.096248050387921	-0.556788939946525	-0.0966818728464394	0.458952263956107	-0.080186144771664	0.0714694063343626	1.17939418185398	-0.137888246461946	-0.114607706422731	0.320015730379481
1.382	0.0961569296708056	-0.557575126544993	-0.0965420230980405	0.456719610233103	-0.080602200871446	0.0715771888178413	1.17865014138687	-0.137041009100518	-0.114774828484242	0.320253497673312
1.383	0.0960652670838059	-0.558357559757708	-0.0964018425407126	0.454484482660181	-0.0810183011075421	0.0716847173523052	1.17790570635241	-0.136194975357699	-0.114942476381312	0.320489316852757
1.384	0.0959730600566905	-0.559136231251992	-0.0962613287544137	0.452246877487857	-0.0814344455729304	0.0717919955398428	1.17716088498268	-0.135350157829266	-0.115110657060054	0.320723186387437
1.385	0.0958803058334944	-0.559911133368356	-0.0961204795019117	0.450006791171171	-0.0818506345935619	0.0718990270798579	1.17641568569523	-0.134506569079295	-0.115279377871666	0.320955104588622
1.386	0.0957870013495856	-0.560682258926216	-0.0959792926355494	0.447764220407954	-0.0822668687508757	0.0720058158493026	1.17567011707018	-0.133664221599915	-0.115448646557226	0.321185069516479
1.387	0.0956931431651817	-0.561449601131577	-0.0958377660757973	0.445519162265993	-0.0826831487839007	0.0721123659216485	1.17492418771739	-0.132823127889913	-0.115618471140406	0.321413078839944
1.388	0.0955987275090826	-0.562213153555717	-0.095695897842845	0.443271614251388	-0.0830994753823045	0.0722186815344128	1.17417790625909	-0.131983300426569	-0.115788859776537	0.32163912974086
1.389	0.0955037504028176	-0.562972910095269	-0.095553686094329	0.441021574392497	-0.0835158490555754	0.072324767068545	1.17343128146357	-0.13114475158286	-0.115959820593868	0.321863219003988
1.39	0.0954082077649913	-0.563728864963205	-0.0954111291995602	0.438769041415168	-0.0839322701328408	0.0724306270655114	1.17268432231123	-0.130307493660944	-0.11613136160572	0.322085343150396
1.391	0.0953120954443022	-0.564481012724346	-0.0952682258184013	0.436514014821985	-0.0843487387782132	0.072536266268636	1.17193703793404	-0.129471538958303	-0.11630349070712	0.322305498433842
1.392	0.0952154092204631	-0.565229348334575	-0.0951249748977168	0.434256494784264	-0.0847652549905157	0.0726416896548428	1.17118943755051	-0.128636899746532	-0.116476215627757	0.322523680785553
1.393	0.0951181448267522	-0.565973867146699	-0.0949813756260353	0.431996482047253	-0.0851818186385222	0.0727469023945145	1.17044153045889	-0.127803588169079	-0.116649543792069	0.322739885897166
1.394	0.0950202979694683	-0.566714564866309	-0.094837427455232	0.429733977939775	-0.0855984295195084	0.0728519097945084	1.16969332611991	-0.126971616154689	-0.116823482186224	0.322954109353333
1.395	0.0949218642912634	-0.567451437468127	-0.094693130218414	0.427468984381528	-0.086015087383883	0.0729567173773048	1.16894483432015	-0.126140995428191	-0.116998037288807	0.323166346603015
1.396	0.0948228393096221	-0.568184481061635	-0.0945484842279045	0.425201503883268	-0.0864317919511426	0.0730613310022187	1.16819606526485	-0.125311737568984	-0.117173215015353	0.323376592862017
1.397	0.0947232184132911	-0.568913691750499	-0.0944034902296173	0.422931539620306	-0.0868485429535538	0.0731657568136647	1.16744702951149	-0.124483854070067	-0.117349020640994	0.323584843136312
1.398	0.094622996942043	-0.569639065566802	-0.094258149225123	0.420659095602058	-0.087265340152016	0.0732700010405027	1.16669773783806	-0.123657356410207	-0.117525458807525	0.323791092363035
1.399	0.0945221702662897	-0.570360598449209	-0.0941124622471484	0.418384176864437	-0.0876821833171623	0.0733740697733426	1.16594820116415	-0.122832256051238	-0.117702533678765	0.323995335534015
1.4	0.0944207337925226	-0.571078286204461	-0.0939664302766926	0.416106789575874	-0.0880990722329291	0.0734779687676112	1.16519843058987	-0.122008564282553	-0.117880249066508	0.324197567689705
1.401	0.0943186829054669	-0.571792124457119	-0.0938200544025559	0.413826941029324	-0.0885160067331136	0.0735817033498989	1.16444843748879	-0.121186292072405	-0.118058608434895	0.324397783821389
1.402	0.0942160128904867	-0.572502108601179	-0.0936733360223052	0.411544639564619	-0.0889329867475556	0.0736852784960599	1.16369823350715	-0.120365450080606	-0.118237614926082	0.324595978798563
1.403	0.094112718932077	-0.573208233756681	-0.0935262768921745	0.409259894489564	-0.0893500123110306	0.0737886989955282	1.16294783047763	-0.119546048731445	-0.118417271464335	0.324792147341306
1.404	0.0940087962160625	-0.573910494745575	-0.093378879093918	0.406972716028661	-0.0897670835087636	0.0738919696059692	1.16219724034578	-0.118728098299672	-0.118597580887404	0.324986283993294
1.405	0.0939042400520158	-0.574608886089246	-0.0932311450860941	0.404683115245523	-0.0901842004174853	0.0739950951548485	1.16144647511314	-0.117911609039681	-0.118778546118871	0.325178383132239
1.406	0.0937990460180949	-0.575303402028331	-0.0930830778067444	0.402391103904098	-0.0906013630698011	0.0740980805150361	1.16069554681071	-0.117096591216484	-0.118960170368957	0.325368439018211
1.407	0.0936932101036142	-0.575994036582843	-0.0929346806878322	0.400096694359824	-0.0910185714098865	0.0742009304963073	1.15994446754823	-0.116283055008931	-0.119142457250301	0.325556445791311
1.408	0.0935867287142537	-0.576680783606216	-0.0927859576046575	0.397799899609164	-0.0914358252907971	0.0743036498098527	1.15919324959897	-0.115471010465549	-0.119325410764205	0.325742397377241
1.409	0.0934795985704065	-0.577363636789341	-0.0926369128313992	0.395500733436364	-0.0918531245359088	0.0744062431215618	1.15844190538794	-0.11466046758277	-0.119509035256702	0.325926287352054
1.41	0.0933718166373831	-0.578042589657178	-0.0924875509994896	0.393199210507341	-0.0922704689716973	0.074508715086571	1.15769044736428	-0.113851436424444	-0.119693335445541	0.326108108901224
1.411	0.0932633801019709	-0.578717635562375	-0.092337877035753	0.390895346433411	-0.0926878583866259	0.0746110703402638	1.15693888791412	-0.113043927200897	-0.119878316532514	0.326287854877065
1.412	0.0931542863968145	-0.579388767635766	-0.0921878960794303	0.388589157783303	-0.093105292459489	0.07471331348241	1.15618723935375	-0.112237950265433	-0.120063984321861	0.326465517833627
1.413	0.0930445333191551	-0.580055978703002	-0.0920376133852276	0.386280661959496	-0.0935227707129544	0.0748154490795052	1.15543551395784	-0.111433516044607	-0.12025034523105	0.326641090062727
1.414	0.0929341191880122	-0.580719261201846	-0.0918870342556884	0.383969877132039	-0.0939402925131353	0.0749174817170917	1.1546837240521	-0.110630634995325	-0.120437406173281	0.326814563683747
1.415	0.0928230428959841	-0.581378607101416	-0.0917361640625842	0.381656822361778	-0.0943578571444521	0.0750194161116237	1.15393188213203	-0.109829317650323	-0.120625174410758	0.326985930701795
1.416	0.0927113038302474	-0.582034007838235	-0.0915850083005992	0.379341517695748	-0.0947754639580985	0.0751212572035701	1.15318000094863	-0.10902957465772	-0.120813657463539	0.327155182987191
1.417	0.0925989017876631	-0.582685454315472	-0.091433572582937	0.37702398415201	-0.0951931124712185	0.0752230101260569	1.15242809358235	-0.108231416666334	-0.121002863046249	0.327322312297139
1.418	0.0924858369536736	-0.583332936951774	-0.0912818626005745	0.37470424375603	-0.0956108023301046	0.0753246800981404	1.15167617348643	-0.107434854107654	-0.121192799026252	0.327487310356551
1.419	0.09237210990215	-0.583976445721594	-0.091129884112305	0.372382319599709	-0.0960285331849793	0.0754262724292877	1.15092425446758	-0.106639897069882	-0.121383473466783	0.327650168843037
1.42	0.0922577215806563	-0.584615970142544	-0.0909776429716787	0.370058235769337	-0.096446304581151	0.0755277926624521	1.15017235066612	-0.105846555311796	-0.121574894654727	0.327810879299274
1.421	0.0921426732913227	-0.585251499194902	-0.0908251450991326	0.367732017252855	-0.0968641159435642	0.0756292466107535	1.14942047656864	-0.105054838326622	-0.1217670709638	0.327969433051694
1.422	0.0920269667094365	-0.585883021212242	-0.0906723964077796	0.36540369000524	-0.0972819666408578	0.0757306401768904	1.14866864699695	-0.104264755406843	-0.121960010674544	0.3281258210811
1.423	0.0919106039135586	-0.586510523782754	-0.0905194028078959	0.363073281079562	-0.0976998560927289	0.0758319792010428	1.14791687708641	-0.103476315736327	-0.122153721914671	0.328280033974759
1.424	0.0917935873363276	-0.587133993677933	-0.0903661702189478	0.360740818634037	-0.0981177838921851	0.0759332694801703	1.147165182305	-0.102689528496518	-0.122348212613096	0.328432062124132
1.425	0.0916759197020587	-0.587753416842023	-0.0902127044961142	0.358406331817541	-0.0985357498421104	0.0760345167811609	1.14641357844748	-0.101904402845979	-0.122543490311397	0.328581895967078
1.426	0.091557604045622	-0.588368778458355	-0.0900590113976774	0.356069850706356	-0.0989537538478733	0.0761357267302471	1.14566208154681	-0.10112094776826	-0.122739561995691	0.328729526017672
1.427	0.0914386437639542	-0.588980063038159	-0.0899050966659224	0.353731406344901	-0.0993717957724545	0.0762369046923918	1.14491070777016	-0.100339172008033	-0.122936434140158	0.32887494276347
1.428	0.0913190426798135	-0.589587254433571	-0.0897509660996257	0.351391030793188	-0.0997898753010098	0.0763380557070392	1.14415947334553	-0.0995590841049024	-0.123134112735257	0.329018136653005
1.429	0.0911988050981641	-0.590190335790329	-0.0895966254945754	0.349048757189472	-0.100207991811496	0.0764391843923637	1.14340839452719	-0.0987806924010789	-0.123332603152354	0.329159098186454
1.43	0.0910779358021935	-0.590789289543406	-0.0894420804765165	0.346704619837611	-0.100626144378664	0.0765402948725453	1.14265748762068	-0.0980040051102657	-0.123531910135724	0.329297817971237
1.431	0.0909564399678829	-0.591384097424073	-0.0892873363704676	0.344358654227879	-0.101044331880281	0.0766413909420459	1.14190676899056	-0.0972290304030986	-0.12373203801365	0.329434286727389
1.432	0.0908343230108942	-0.591974740454973	-0.0891323982231284	0.342010897027189	-0.101462553001249	0.0767424764004616	1.14115625497871	-0.0964557763463467	-0.12393299083099	0.329568495369372
1.433	0.090711590475446	-0.592561199022809	-0.0889772709626021	0.339661386083159	-0.101880806107015	0.0768435552212248	1.14040596180541	-0.09568425083478	-0.124134772324981	0.329700435168797
1.434	0.0905882480153216	-0.59314345297301	-0.0888219595788571	0.337310160332745	-0.102299089103904	0.0769446314874783	1.13965590550861	-0.0949144616338687	-0.124337385970729	0.329830097786888
1.435	0.0904643013965512	-0.59372148162064	-0.0886664691949443	0.334957259640536	-0.102717399408423	0.0770457092889328	1.13890610189653	-0.0941464164258341	-0.124540835132321	0.329957475167554
1.436	0.0903397565152255	-0.594295263752425	-0.0885108049953117	0.332602724697482	-0.103135734043849	0.0771467926667918	1.13815656652078	-0.0933801228313852	-0.124745123093003	0.330082559539715
1.437	0.0902146194224745	-0.594864777692879	-0.0883549721018921	0.330246596957275	-0.103554089773184	0.0772478856661808	1.13740731471826	-0.0926155884033472	-0.124950252914382	0.330205343543616
1.438	0.0900888963297253	-0.59543000139928	-0.088198975497266	0.327888918613999	-0.103972463198212	0.0773489924960736	1.13665836169538	-0.0918528205431487	-0.125156227344216	0.330325820294699
1.439	0.089962593640648	-0.595990912532324	-0.0880428199872909	0.325529732680977	-0.104390850778803	0.0774501175904947	1.13590972254822	-0.0910918263992599	-0.125363048886499	0.330443983309458
1.44	0.0898357180344329	-0.59654748845801	-0.087886510139024	0.323169083071124	-0.104809248826293	0.0775512654766686	1.13516141222272	-0.0903326128248877	-0.12557071995598	0.330559826345006
1.441	0.0897082765873569	-0.59709970619938	-0.087730050207499	0.320807014593489	-0.105227653567141	0.0776524406129176	1.13441344552481	-0.0895751863980502	-0.125779243010127	0.330673343253831
1.442	0.0895802768804112	-0.597647542413619	-0.08757344409497	0.318443572957247	-0.105646061190144	0.0777536473386885	1.13366583719746	-0.0888195534537445	-0.125988620601656	0.330784527914183
1.443	0.0894517269775367	-0.598190973452547	-0.0874166953419984	0.316078804780759	-0.106064467798339	0.0778548899232697	1.13291860198869	-0.0880657200647167	-0.126198855416324	0.330893374189482
1.444	0.0893226352773451	-0.598729975505168	-0.0872598071517135	0.313712757459215	-0.106482869378996	0.0779561726144776	1.13217175465771	-0.0873136920223624	-0.126409950352777	0.330999875871053
1.445	0.0891930103827963	-0.599264524740114	-0.087102782406917	0.311345478938732	-0.106901261855052	0.0780574996596592	1.13142530993883	-0.0865634748372409	-0.126621908566166	0.331104026642081
1.446	0.0890628610563532	-0.599794597373904	-0.0869456236395466	0.308977017582854	-0.107319641109808	0.078158875368265	1.13067928253742	-0.085815073688175	-0.126834733405135	0.331205820075305
1.447	0.0889321962141507	-0.600320169683549	-0.0867883330193331	0.30660742216628	-0.107738002875704	0.0782603042162416	1.12993368716803	-0.0850684933997479	-0.127048428248508	0.331305249662438
1.448	0.0888010249264825	-0.600841218043942	-0.0866309123978162	0.304236741934588	-0.108156342557256	0.0783617909265976	1.12918853856199	-0.0843237385236272	-0.127262996346669	0.331402308861484
1.449	0.0886693564703211	-0.601357719032111	-0.0864733633538241	0.301865026679521	-0.108574655183835	0.0784633404966808	1.12844385145864	-0.0835808134457718	-0.127478440789715	0.331496991121173
1.45	0.0885372004367843	-0.601869649476537	-0.0863156872304488	0.299492326824938	-0.108992935500929	0.0785649581543314	1.12769964060913	-0.0828397224371681	-0.127694764582778	0.331589289914388
1.451	0.0884045667301797	-0.602376986350735	-0.0861578851883837	0.297118693512583	-0.109411178009465	0.078666649259706	1.12695592072897	-0.0821004695663943	-0.127911970756127	0.33167919883301
1.452	0.0882714653888951	-0.602879706681856	-0.085999958241813	0.294744178598793	-0.10982937694624	0.0787684191972163	1.12621270646376	-0.0813630584865873	-0.128130062380806	0.331766711762463
1.453	0.0881379064234444	-0.603377787630832	-0.0858419072329259	0.292368834631698	-0.110247526366454	0.0788702732924589	1.12547001246006	-0.0806274922916416	-0.12834904240543	0.331851823057471
1.454	0.0880038998169079	-0.60387120662464	-0.0856837327846664	0.289992714958864	-0.1106656202791	0.0789722168037534	1.12472785341109	-0.0798937735629446	-0.128568913521113	0.331934527578318
1.455	0.0878694556354948	-0.604359941405165	-0.0855254353368334	0.287615873815371	-0.111083652615324	0.0790742549319518	1.12398624399435	-0.0791619045230409	-0.128789678232174	0.332014820618175
1.456	0.0877345841206607	-0.604843970043577	-0.0853670153220938	0.285238366261449	-0.111501616996739	0.0791763927766722	1.12324519881533	-0.0784318871900006	-0.129011338940203	0.332092697856851
1.457	0.0875992956785117	-0.605323271014947	-0.0852084733799272	0.282860248108853	-0.111919506534096	0.0792786353200888	1.12250473241433	-0.0777037234947838	-0.129233897771196	0.332168155346114
1.458	0.0874636007810225	-0.605797823321419	-0.0850498104647047	0.28048157589346	-0.112337313828853	0.0793809874196664	1.12176485924268	-0.0769774153194858	-0.129457356252597	0.332241189414851
1.459	0.0873275098378959	-0.606267606542096	-0.084891027836135	0.278102406848528	-0.112755031079802	0.0794834537599614	1.12102559356276	-0.0762529644319604	-0.129681715217196	0.332311796488057
1.46	0.0871910331465379	-0.606732600755239	-0.0847321269956252	0.27572279892418	-0.113172650135272	0.0795860389107902	1.12028694937759	-0.0755303724274549	-0.129906974898677	0.33237997299449
1.461	0.0870541809542495	-0.607192786439152	-0.0845731096398635	0.273342810845823	-0.11359016247515	0.0796887474793576	1.11954894044435	-0.0748096408054507	-0.130133134855797	0.33244571548474
1.462	0.0869169635280222	-0.607648144466182	-0.0844139776566441	0.270962502090172	-0.114007559205841	0.0797915841405496	1.11881158029491	-0.0740907711219762	-0.130360193837708	0.332509020865637
1.463	0.08677939121451	-0.60809865625414	-0.0842547331062145	0.268581932832788	-0.114424831097836	0.0798945535800169	1.11807488222388	-0.0733737650596615	-0.130588149896548	0.332569886542902
1.464	0.0866414744996642	-0.608544304013282	-0.0840953781591168	0.266201163979904	-0.114841968671138	0.07999766054567	1.11733885933445	-0.0726586243746985	-0.130817000599275	0.332628310379767
1.465	0.0865032239881889	-0.608985070886745	-0.0839359150140528	0.263820257122529	-0.115258962357839	0.0801009099987922	1.1166035246911	-0.0719453507986162	-0.13104674313926	0.332684290567415
1.466	0.0863646503376087	-0.609420940931884	-0.0837763458365633	0.261439274307243	-0.115675802625685	0.0802043072453809	1.11586889138605	-0.0712339459206228	-0.131277374446797	0.332737825527243
1.467	0.0862257642143885	-0.6098518990779	-0.0836166727633161	0.259058277841975	-0.116092479953669	0.0803078580076562	1.11513497239479	-0.0705244110524187	-0.131508891321099	0.332788913834906
1.468	0.0860865762568662	-0.610277931124673	-0.0834568979514501	0.256677330300986	-0.116508984759355	0.0804115684396025	1.11440178043984	-0.0698167471603362	-0.131741290448485	0.332837554097462
1.469	0.085947097120555	-0.610699023725961	-0.0832970235785981	0.254296494576638	-0.116925307339414	0.080515445095324	1.11366932799847	-0.0691109548918096	-0.131974568375414	0.332883744847172
1.47	0.0858073376137646	-0.611115164315641	-0.0831370517630682	0.251915833802784	-0.117341437806751	0.0806194948951849	1.11293762731084	-0.0684070345824059	-0.132208721564503	0.332927484528441
1.471	0.0856673087870125	-0.611526341003578	-0.0829769845028739	0.249535411236082	-0.117757366084846	0.0807237251724228	1.11220669035916	-0.0677049861617183	-0.132443746479122	0.332968771541569
1.472	0.0855270219689862	-0.61193254248187	-0.08281682365087	0.247155290228314	-0.118173081982864	0.0808281437836805	1.11147652893935	-0.0670048090191038	-0.132679639710118	0.333007604333259
1.473	0.085386488765735	-0.612333757989636	-0.0826565708709199	0.244775534263257	-0.118588575278097	0.0809327591343327	1.11074715479997	-0.0663065019134951	-0.132916398122128	0.333043981531221
1.474	0.0852457209729719	-0.612729977332698	-0.0824962276644398	0.242396206962078	-0.119003835763262	0.0810375800917262	1.11001857970405	-0.0656100629674984	-0.133154018822344	0.333077902087858
1.475	0.0851047304537752	-0.613121190868644	-0.0823357954920284	0.240017372017599	-0.119418853261823	0.0811426159052108	1.10929081537937	-0.0649154897564487	-0.133392499016464	0.333109365363233
1.476	0.0849635290630125	-0.613507389449857	-0.0821752758278805	0.237639093114897	-0.11983361761642	0.081247876161629	1.10856387346659	-0.0642227793956436	-0.133631835990967	0.333138371099157
1.477	0.0848221286555064	-0.613888564413398	-0.0820146701002286	0.23526143382984	-0.120248118738978	0.0813533707106125	1.10783776552753	-0.0635319285094842	-0.133872027128128	0.333164919387638
1.478	0.0846805411212489	-0.614264707624569	-0.0818539796406555	0.232884457434742	-0.120662346780773	0.0814591095193691	1.10711250307324	-0.0628429331459848	-0.134113069813672	0.333189010699703
1.479	0.0845387783365137	-0.614635811501915	-0.0816932056862045	0.230508226737087	-0.121076292215419	0.0815651025350017	1.10638809760254	-0.0621557887673844	-0.134354961423063	0.333210645904577
1.48	0.0843968520977306	-0.615001869004523	-0.081532349375922	0.228132804168367	-0.121489945670055	0.0816713596362649	1.10566456063496	-0.0614704903370112	-0.134597699470084	0.333229826237287
1.481	0.0842547741282129	-0.615362873596377	-0.0813714118073365	0.225758252071397	-0.121903297767969	0.0817778905904987	1.10494190369575	-0.0607870324829405	-0.134841281689551	0.333246553221156
1.482	0.0841125560915807	-0.615718819172938	-0.0812103942183754	0.223384632841645	-0.122316339211366	0.0818847050121138	1.10422013828213	-0.060105409683757	-0.135085705970206	0.333260828581104
1.483	0.0839702095842206	-0.616069699999441	-0.0810492981284145	0.221012008779729	-0.122729060873071	0.0819918124352981	1.10349927586956	-0.0594256163576191	-0.13533097031599	0.333272654168467
1.484	0.0838277461090001	-0.616415510739444	-0.0808881253232171	0.218640441950161	-0.123141453680641	0.0820992223686168	1.10277932793536	-0.0587476468225587	-0.135577072899667	0.333282031886435
1.485	0.0836851770186506	-0.616756246527246	-0.0807268778122589	0.216269994187908	-0.123553508437668	0.0822069441379296	1.10206030592129	-0.0580714952178903	-0.13582401207327	0.333288963607831
1.486	0.0835425134527269	-0.617091902988413	-0.080565557883949	0.213900727053576	-0.123965215790986	0.0823149866641476	1.10134222112497	-0.057397155478508	-0.136071786319539	0.333293451101305
1.487	0.0833997662448678	-0.617422476223782	-0.0804041682003816	0.211532701687917	-0.124376566317734	0.082423358411251	1.1006250845686	-0.0567246213859795	-0.136320394230133	0.333295496033276
1.488	0.0832569458083822	-0.617747962866371	-0.080242711825164	0.209165978661613	-0.124787550589388	0.0825320674851731	1.09990890688556	-0.0560538866493193	-0.136569834448812	0.333295100063682
1.489	0.0831140620865995	-0.618068360252728	-0.0800811921652552	0.206800617880243	-0.125198159198904	0.0826411217982586	1.09919369830242	-0.055384944943164	-0.136820105521816	0.333292264997196
1.49	0.0829711246100441	-0.618383666606764	-0.0799196128734118	0.204436678597196	-0.12560838277855	0.082750529283018	1.09847946872806	-0.0547177898788281	-0.137071205717591	0.333286992932569
1.491	0.0828281425507104	-0.618693881082617	-0.0797579777885071	0.202074219485262	-0.126018211969499	0.082860298066268	1.09776622781004	-0.0540524149742365	-0.137323132916935	0.333279286308658
1.492	0.0826851245948044	-0.61899900361517	-0.0795962909181917	0.199713298662491	-0.126427637384866	0.0829704365382594	1.09705398491611	-0.0533888136723998	-0.137575884653272	0.333269147866967
1.493	0.0825420787676137	-0.619299034729766	-0.0794345563766559	0.197353973632651	-0.126836649684845	0.0830809533506339	1.09634274913902	-0.0527269793681995	-0.137829458237152	0.333256580598052
1.494	0.0823990124980661	-0.619593975494866	-0.0792727782497968	0.194996301144981	-0.127245239731984	0.083191857355357	1.09563252929902	-0.0520669054070353	-0.138083850828485	0.333241587603104
1.495	0.0822559328191014	-0.619883827584754	-0.0791109605027159	0.192640337024759	-0.127653398679318	0.0833031575120178	1.09492333391135	-0.0514085850434172	-0.138339059422731	0.33322417187672
1.496	0.082112846464965	-0.620168593319898	-0.0789491070487853	0.190286136058646	-0.128061117918577	0.083414862836363	1.09421517122758	-0.0507520113155137	-0.138595080787956	0.333204336145116
1.497	0.0819697599068322	-0.620448275689346	-0.078787221886926	0.187933751980336	-0.128468388900669	0.0835269824345068	1.09350804931799	-0.0500971768262133	-0.138851911450716	0.333182082792116
1.498	0.0818266794174729	-0.620722878430091	-0.0786253090989705	0.185583237482125	-0.12887520298962	0.0836395255979975	1.09280197604484	-0.0494440735790303	-0.139109547793562	0.333157413851714
1.499	0.081683611114074	-0.620992406124479	-0.0784633727669599	0.183234644141944	-0.129281551475584	0.0837525018780626	1.09209695899042	-0.0487926929757186	-0.139367986151966	0.333130331143266
1.5	0.0815405609356827	-0.621256864215985	-0.0783014170405394	0.180888022331819	-0.129687425596926	0.0838659210617531	1.09139300548794	-0.0481430258473997	-0.139627222869409	0.333100836497121
1.501	0.0813975346192144	-0.621516258948285	-0.0781394462599174	0.178543421250416	-0.130092816518384	0.0839797930740086	1.09069012273459	-0.0474950624419212	-0.139887254387505	0.333068931873334
1.502	0.0812545377233975	-0.621770597325394	-0.0779774649012337	0.176200889060482	-0.130497715364185	0.0840941278847157	1.08998831786822	-0.0468487924428693	-0.140148077298777	0.333034619395086
1.503	0.0811115756410806	-0.622019887118809	-0.0778154774154898	0.173860473036316	-0.130902113248264	0.0842089354233354	1.08928759796318	-0.0462042050315414	-0.140409688277673	0.332997901435969
1.504	0.0809686535752105	-0.62226413686901	-0.0776534881271882	0.171522219704421	-0.131306001265188	0.08432422551091	1.088587970017	-0.045561288950427	-0.140672084018414	0.332958780718758
1.505	0.0808257765024314	-0.622503355922142	-0.0774915012087585	0.169186174955708	-0.13170937047988	0.0844400078228744	1.08788944095595	-0.0449200325531226	-0.140935261321068	0.332917260302573
1.506	0.0806829491155727	-0.62273755453472	-0.0773295206826785	0.166852384024855	-0.132112211935102	0.0845562918904225	1.08719201758303	-0.0442804238205465	-0.141199217218778	0.332873343455977
1.507	0.0805401757718993	-0.622966743917713	-0.0771675504192767	0.164520891318737	-0.132514516746762	0.0846730871872077	1.08649570646337	-0.0436424503403062	-0.14146394900455	0.33282703348201
1.508	0.0803974604543895	-0.623190936161777	-0.0770055941562602	0.162191740253433	-0.132916276256976	0.0847904031718829	1.08580051385817	-0.0430060993542118	-0.141729454222514	0.332778333541548
1.509	0.0802548067511097	-0.623410144166761	-0.0768436555399642	0.159864973207758	-0.133317482082202	0.0849082491544015	1.08510644577448	-0.04237135796575	-0.141995730687963	0.332727246521138
1.51	0.0801122179093297	-0.623624381612594	-0.0766817381128487	0.157540631566908	-0.133718126057141	0.0850266341326042	1.08441350803857	-0.0417382134000725	-0.142262776478508	0.332673774942412
1.511	0.0799696968881153	-0.62383366289672	-0.0765198452545348	0.155218755832218	-0.134118200217898	0.0851455667233918	1.08372170628633	-0.041106653174423	-0.142530589887898	0.332617920926903
1.512	0.0798272463222587	-0.624038003067697	-0.076357980130117	0.152899385730994	-0.134517696835783	0.0852650551680597	1.08303104596651	-0.0404766651456639	-0.14279916941373	0.332559686248147
1.513	0.0796848684767211	-0.624237417795122	-0.0761961456455904	0.150582560175176	-0.134916608456077	0.0853851073691425	1.08234153248536	-0.0398482375028157	-0.143068513787532	0.332499072433159
1.514	0.0795425652286167	-0.624431923333282	-0.0760343444467136	0.148268317049606	-0.135314927953967	0.0855057308920855	1.08165317140601	-0.0392213588278413	-0.143338621997241	0.33243608089656
1.515	0.0794003380788918	-0.624621536472954	-0.075872578974561	0.14595669308062	-0.135712648542659	0.085626932942336	1.08096596850996	-0.0385960181712711	-0.143609493273012	0.332370713089509
1.516	0.0792581881886178	-0.62480627448071	-0.075710851528495	0.143647723956405	-0.136109763684216	0.0857487203641013	1.08027992968913	-0.0379722050069053	-0.143881127022418	0.332302970612371
1.517	0.079116116319382	-0.624986155010227	-0.0755491642944258	0.141341444487975	-0.136506266973222	0.0858710996057208	1.07959506081974	-0.0373499091347297	-0.144153522722677	0.332232855255444
1.518	0.0789741226951923	-0.625161196000344	-0.0753875193032148	0.139037888588814	-0.136902152026087	0.0859940766462215	1.07891136767749	-0.0367291206219298	-0.144426679841118	0.332160369012337
1.519	0.078832206972481	-0.625331415553052	-0.0752259183713102	0.136737089151177	-0.137297412410723	0.0861176569683334	1.07822885586945	-0.0361098297568542	-0.144700597889674	0.332085514152752
1.52	0.0786903683399718	-0.625496831793998	-0.0750643631065354	0.134439077995338	-0.137692041688549	0.0862418455929541	1.07754753081307	-0.0354920270630958	-0.144975276577562	0.332008293272149
1.521	0.0785486056409674	-0.625657462773064	-0.0749028549604329	0.132143885954123	-0.138086033541054	0.086366647167825	1.07686739771818	-0.0348757034070456	-0.145250715871033	0.331928709217284
1.522	0.0784069174476475	-0.625813326445625	-0.0747413952969584	0.129851542990691	-0.138479381851946	0.0864920661551134	1.07618846154017	-0.0342608500537373	-0.145526915945413	0.331846764935994
1.523	0.078265302090993	-0.625964440692925	-0.0745799854380627	0.127562078251206	-0.138872080683461	0.086618107087911	1.07551072701515	-0.0336474585917612	-0.145803877199821	0.331762463291381
1.524	0.0781237576949833	-0.626110823274138	-0.0744186266042607	0.125275520085948	-0.139264124238565	0.0867447747232643	1.07483419879797	-0.0330355208328421	-0.14608160031459	0.331675806895905
1.525	0.077982282194033	-0.626252491673756	-0.074257319798278	0.122991896032855	-0.139655506830734	0.0868720739886195	1.07415888157234	-0.0324250287634093	-0.146360086216271	0.33158679807311
1.526	0.0778408732980995	-0.62638946296478	-0.074096065774549	0.120711232717881	-0.140046222793772	0.0870000098555573	1.07348478002358	-0.0318159745356141	-0.146639335956232	0.331495438950534
1.527	0.0776995284563003	-0.626521753780988	-0.0739348651133179	0.118433555758519	-0.140436266392274	0.0871285872713284	1.07281189870625	-0.031208350439349	-0.146919350552556	0.331401731552459
1.528	0.0775582448691489	-0.62664938036422	-0.0737737182975131	0.116158889751967	-0.14082563178471	0.0872578110951922	1.07214024197442	-0.0306021488294933	-0.147200130860094	0.331305677851919
1.529	0.077417019523955	-0.626772358631632	-0.0736126257126089	0.11388725827959	-0.141214312987158	0.0873876860511807	1.07146981403927	-0.0299973620743892	-0.14748167755389	0.331207279850848
1.53	0.0772758492533544	-0.626890704186875	-0.0734515875926959	0.111618683837701	-0.141602303821286	0.0875182167903305	1.07080061907348	-0.0293939825481815	-0.147763991118276	0.331106539662091
1.531	0.0771347308692688	-0.627004432224626	-0.0732906039635172	0.109353187730647	-0.141989597879611	0.0876494079664949	1.07013266130421	-0.0287920025953679	-0.148047071670926	0.331003459520308
1.532	0.0769936613026198	-0.62711355737169	-0.0731296745897677	0.107090790083271	-0.142376188562537	0.0877812642130452	1.06946594506903	-0.0281914144367761	-0.148330918814935	0.330898041720921
1.533	0.0768526376290109	-0.627218093545486	-0.07296879893544	0.104831510020655	-0.142762069166998	0.0879137900956764	1.0688004748452	-0.027592210116294	-0.148615531782911	0.330790288568239
1.534	0.0767116570079928	-0.627318053921392	-0.0728079761969206	0.102575365859218	-0.143147232887237	0.0880469900733548	1.06813625528894	-0.0269943815813941	-0.14890090964493	0.330680202360881
1.535	0.0765707165917889	-0.627413450992393	-0.0726472054307219	0.100322375189256	-0.143531672714856	0.0881808684180268	1.06747329127411	-0.026397920790597	-0.149187051322665	0.330567785347581
1.536	0.0764298134578986	-0.627504296593711	-0.0724864856244434	0.0980725548333389	-0.14391538138207	0.0883154291416824	1.06681158789306	-0.0258028197548486	-0.149473955608657	0.330453039673675
1.537	0.0762889446316842	-0.62759060191147	-0.0723258155783034	0.0958259206804895	-0.144298351351732	0.0884506759811735	1.06615115041316	-0.0252090705832268	-0.149761621312971	0.330335967357502
1.538	0.0761481071249185	-0.627672377574843	-0.0721651937544575	0.093582487477624	-0.1446805747969	0.0885866123769454	1.06549198421792	-0.0246166655116123	-0.150050047360349	0.330216570246119
1.539	0.0760072979409194	-0.627749633775442	-0.0720046182967409	0.09134226871743	-0.145062043629534	0.0887232413702087	1.06483409479064	-0.0240255968722112	-0.150339232773454	0.330094849968364
1.54	0.0758665140861923	-0.62782238030089	-0.0718440871480338	0.0891052766539221	-0.145442749580846	0.0888605654640292	1.06417748775351	-0.0234358571145607	-0.150629176619439	0.329970808042948
1.541	0.0757257525406288	-0.627890626466533	-0.0716835981369073	0.0868715223868881	-0.145822684267658	0.0889985866126982	1.06352216888886	-0.0228474389364807	-0.150919877991175	0.329844446138667
1.542	0.075585010182651	-0.627954381002135	-0.071523149058266	0.0846410159839786	-0.14620183923024	0.0891373063587737	1.06286814411732	-0.0222603354678003	-0.15121133607428	0.329715766203963
1.543	0.0754442837600952	-0.628013651992371	-0.0713627377537916	0.0824137665492692	-0.146580205929446	0.0892767259099953	1.06221541949596	-0.0216745404113266	-0.151503550235341	0.329584770444659
1.544	0.0753035699329489	-0.628068446949627	-0.0712023621281767	0.0801897821399731	-0.146957775690758	0.0894168461524612	1.06156400126478	-0.021090048012176	-0.15179652001526	0.329451461398942
1.545	0.0751628653334917	-0.628118772945593	-0.0710420201130723	0.0779690696775957	-0.147334539633332	0.0895576678122479	1.06091389588885	-0.0205068528944352	-0.152090245070513	0.329315842029329
1.546	0.0750221665879698	-0.628164636665053	-0.0708817096444147	0.0757516350213659	-0.14771048860508	0.0896991916626076	1.06026511004152	-0.0199249500052957	-0.152384725192293	0.329177915624877
1.547	0.0748814702801568	-0.628206044383615	-0.0707214286485048	0.0735374831008108	-0.148085613084013	0.0898414185022711	1.05961765052717	-0.01934433472828	-0.152679960403744	0.329037685552444
1.548	0.0747407728684177	-0.628243001972638	-0.0705611749768303	0.0713266179947918	-0.148459903085642	0.0899843490255571	1.05897152417087	-0.0187650029719548	-0.15297595107037	0.328895154993695
1.549	0.0746000705999236	-0.628275514954226	-0.0704009463101847	0.06911904298578	-0.148833348169015	0.0901279839057909	1.05832673770906	-0.0181869510901875	-0.153272698009592	0.328750326802546
1.55	0.074459359487355	-0.628303588541413	-0.0702407401038668	0.0669147605377487	-0.149205937434743	0.0902723240039126	1.05768329771206	-0.0176101756829843	-0.153570202550487	0.328603203499988
1.551	0.0743186353487532	-0.628327227654835	-0.0700805535621959	0.0647137721485104	-0.149577659362694	0.0904173703639624	1.05704121057955	-0.0170346734759097	-0.153868466493636	0.328453787299244
1.552	0.0741778938037738	-0.628346436936917	-0.0699203836360703	0.0625160782708342	-0.149948501625478	0.0905631240153284	1.05640048261329	-0.0164604413742581	-0.154167492006053	0.328302080176652
1.553	0.0740371302220019	-0.628361220747566	-0.0697602270624786	0.0603216784426655	-0.150318451061206	0.0907095858828455	1.05576112008681	-0.0158874765354759	-0.154467281536885	0.32814808406766
1.554	0.0738963397511534	-0.628371583141345	-0.0696000804185867	0.0581305714609194	-0.15068749375968	0.0908567568809937	1.05512312929421	-0.015315776346685	-0.154767837803704	0.327991801100498
1.555	0.0737555173997875	-0.628377527894087	-0.0694399401759686	0.0559427554597341	-0.151055615199912	0.0910046379833722	1.0544865166119	-0.0147453383512848	-0.155069163799126	0.327833233755826
1.556	0.073614658065594	-0.628379058634524	-0.0692798027475308	0.0537582279039734	-0.151422800374849	0.0911532301483117	1.05385128849759	-0.0141761601347078	-0.155371262782349	0.327672384962154
1.557	0.0734737565164898	-0.628376178972163	-0.0691196644906557	0.0515769855183393	-0.151789033790352	0.0913025341833206	1.05321745140111	-0.0136082392139796	-0.155674138276897	0.327509258164932
1.558	0.0733328073681374	-0.628368892520064	-0.068959521631891	0.0493990242504613	-0.152154299453534	0.0914525506507026	1.05258501172356	-0.0130415730480012	-0.155977794024277	0.327343857384057
1.559	0.0731918051232605	-0.628357202884859	-0.0687993701627676	0.0472243393099786	-0.152518580962401	0.0916032798712015	1.05195397586358	-0.0124761591603872	-0.15628223380191	0.327176187209355
1.56	0.0730507443068348	-0.628341113677811	-0.0686392058185465	0.0450529251588712	-0.152881861518571	0.0917547219651996	1.05132435026409	-0.0119119952372002	-0.156587461191412	0.32700625270084
1.561	0.072909619581682	-0.62832062853078	-0.0684790241090663	0.042884775434998	-0.153244123873619	0.0919068768433484	1.05069614148245	-0.0113490790788876	-0.156893479552347	0.326834059257951
1.562	0.0727684257922494	-0.628295751111477	-0.0683188202824488	0.0407198828927911	-0.153605350425543	0.092059744196257	1.05006935631293	-0.01078740843471	-0.157200292200768	0.3266596124745
1.563	0.0726271580593247	-0.628266485152823	-0.0681585892773686	0.0385582393971535	-0.153965523369036	0.0922133235341418	1.04944400188245	-0.0102269809139045	-0.157507902529666	0.326482917972839
1.564	0.0724858119169266	-0.628232834519999	-0.0679983257759957	0.0363998360173906	-0.154324624719281	0.0923676142650572	1.0488200856864	-0.00966779408295839	-0.157816314014615	0.326303981321859
1.565	0.0723443833461328	-0.628194803263858	-0.0678380242830112	0.0342446631672024	-0.154682636254509	0.0925226157432236	1.04819761556945	-0.00910984562704274	-0.15812553021202	0.326122808146268
1.566	0.0722028686797394	-0.628152395600732	-0.067677679131539	0.0320927106659511	-0.155039539432873	0.0926783272218019	1.0475765996701	-0.00855313342537097	-0.158435554786212	0.325939404337296
1.567	0.0720612644467053	-0.628105615881637	-0.067517284443848	0.0299439677919208	-0.15539531530934	0.0928347478264211	1.04695704641637	-0.00799765551219269	-0.158746391557699	0.325753776164115
1.568	0.0719195672398705	-0.62805446863432	-0.0673568341068459	0.0277984234247542	-0.155749944497661	0.0929918766210671	1.04633896459447	-0.00744340999195543	-0.159058044514574	0.325565930280835
1.569	0.0717777736600151	-0.627998958654683	-0.0671963218570594	0.0256560661140357	-0.156103407207258	0.0931497126303893	1.04572236340945	-0.00689039502870772	-0.15937051777992	0.325375873709355
1.57	0.0716358803254185	-0.627939091054304	-0.0670357414412968	0.0235168839337439	-0.156455683348123	0.0933082547902452	1.04510725248084	-0.00633860893487887	-0.159683815677776	0.325183613779106
1.571	0.071493883894624	-0.627874871221966	-0.066875086667932	0.0213808643276351	-0.156806752583002	0.0934675019029785	1.04449364178536	-0.00578805024565423	-0.159997942918425	0.324989158085001
1.572	0.0713517810769558	-0.627806304773952	-0.0667143513491281	0.0192479941458055	-0.157156594282711	0.0936274525521999	1.04388154160004	-0.00523871773244023	-0.160312904717719	0.324792514507969
1.573	0.0712095686460226	-0.627733397582788	-0.0665535292580385	0.0171182597345269	-0.157505187555414	0.0937881050018864	1.04327096243727	-0.00469061040004776	-0.160628706795278	0.324593691203508
1.574	0.0710672434097182	-0.627656155841206	-0.0663926141751284	0.0149916469834327	-0.157852511362931	0.0939494572056772	1.04266191494017	-0.00414372745060847	-0.160945355345576	0.324392696511195
1.575	0.070924802150529	-0.627574586092021	-0.0662316000044035	0.0128681414571721	-0.158198544569044	0.0941115068801101	1.04205440982128	-0.00359806824880316	-0.161262857001798	0.324189538848931
1.576	0.0707822416378594	-0.627488695259098	-0.0660704808414811	0.0107477285791915	-0.158543265988184	0.0942742515761498	1.04144845792839	-0.003053632370764	-0.161581218776082	0.323984226672633
1.577	0.0706395586506594	-0.627398490679394	-0.0659092509775848	0.00863039370101547	-0.158886654558263	0.0944376887784668	1.04084407032771	-0.00251041966561461	-0.161900448033566	0.323776768478616
1.578	0.0704967499188393	-0.627303980094719	-0.0657479049137615	0.00651612208579201	-0.159228689505116	0.0946018159900703	1.04024125826225	-0.0019684303089018	-0.162220552558992	0.323567172803393
1.579	0.0703538120401154	-0.62720517164341	-0.0655864374057243	0.00440489895234933	-0.159569350297836	0.0947666307542306	1.03964003308631	-0.0014276649026172	-0.162541540680223	0.323355448252334
1.58	0.070210741465235	-0.627102073906865	-0.0654248434724844	0.00229670959897739	-0.159908616443644	0.0949321305733926	1.03904040629104	-0.000888124473445964	-0.162863421340741	0.32314160356228
1.581	0.0700675345966113	-0.626994695965187	-0.0652631182843641	0.000191539470321496	-0.160246467367182	0.0950983127367077	1.03844238950012	-0.00034981030133886	-0.163186204049665	0.322925647665802
1.582	0.0699241878842043	-0.626883047346985	-0.0651012570337158	-0.00191062590574913	-0.160582882446046	0.0952651742518242	1.0378459943913	0.000187276195904542	-0.163509898773348	0.322707589750161
1.583	0.0697806978198611	-0.626767137892478	-0.0649392549279977	-0.00400980101421672	-0.160917841058	0.0954327119874285	1.03725123269362	0.000723133408885068	-0.163834515846846	0.322487439332592
1.584	0.0696370609840539	-0.626646977718435	-0.0647771072337403	-0.00610600038956908	-0.161251322604556	0.0956009228851712	1.03665811627519	0.00125775945325363	-0.164160065913262	0.322265206336082
1.585	0.0694932741995039	-0.626522577330672	-0.0646148092944469	-0.00819923857737326	-0.161583306559509	0.0957698040696247	1.03606665720156	0.00179115215734321	-0.164486559941467	0.322040901102511
1.586	0.0693493345941977	-0.626393947701764	-0.0644523565487929	-0.0102895300747288	-0.161913772521653	0.0959393528040547	1.03547686776071	0.0023233091012917	-0.164814009342702	0.321814534297222
1.587	0.0692052395396874	-0.626261100242853	-0.064289744524259	-0.0123768892952168	-0.162242700270627	0.0961095664119327	1.03488876047866	0.00285422766490991	-0.165142425986357	0.321586116721496
1.588	0.0690609866309539	-0.62612404677152	-0.0641269687799989	-0.0144613304888095	-0.162570069814582	0.0962804422980827	1.03430234807101	0.00338390504217622	-0.165471821937475	0.321355659139308
1.589	0.0689165737520602	-0.62598279950042	-0.0639640248571588	-0.0165428676070771	-0.162895861411579	0.0964519780472405	1.03371764335261	0.0039123382223603	-0.165802209178651	0.321123172175654
1.59	0.0687719991506128	-0.625837371018281	-0.0638009082291989	-0.0186215142623236	-0.163220055608073	0.0966241715255821	1.03313465920655	0.00443952396606831	-0.166133599579233	0.320888666259456
1.591	0.068627261455006	-0.625687774278761	-0.0636376142260192	-0.0206972838549912	-0.163542633293664	0.0967970209684214	1.03255340862687	0.00496545876300797	-0.166466004857138	0.320652151643378
1.592	0.0684823596076097	-0.625534022592748	-0.0634741380267421	-0.0227701897218662	-0.163863575737611	0.0969705250114331	1.03197390477848	0.00549013879034313	-0.166799436306212	0.320413638536434
1.593	0.0683372927385884	-0.625376129600543	-0.0633104747155087	-0.0248402451372277	-0.164182864616612	0.0971446826013126	1.03139616106195	0.0060135599320023	-0.167133904472431	0.320173137298549
1.594	0.0681920600420718	-0.625214109233231	-0.0631466192706099	-0.0269074631777147	-0.164500482003366	0.097319492863935	1.03082019118712	0.00653571782687358	-0.167469419013068	0.31993065858443
1.595	0.0680466607105893	-0.625047975718915	-0.062982566571218	-0.02897185657195	-0.164816410256189	0.0974949550233144	1.03024600919019	0.00705660788490235	-0.167805988782889	0.319686213356027
1.596	0.0679010938827408	-0.62487774368634	-0.0628183115965128	-0.0310334376475939	-0.165130631865236	0.0976710683563684	1.02967362932636	0.00757622529750517	-0.168143621998059	0.319439812799472
1.597	0.0677553585764939	-0.624703428262057	-0.0626538496440649	-0.0330922183506857	-0.165443129402612	0.097847832162289	1.02910306590349	0.00809456512276607	-0.168482326319965	0.319191468220286
1.598	0.0676094536937858	-0.624525044957713	-0.0624891763256888	-0.0351482101922258	-0.16575388560059	0.0980252457250748	1.02853433320429	0.00861162243850401	-0.168822108909342	0.318941190965929
1.599	0.0674633780339802	-0.624342609434542	-0.0623242875298406	-0.0372014240775921	-0.166062883476529	0.0982033083160227	1.0279674455212	0.00912739241487044	-0.169162976544392	0.31868899241668
1.6	0.067317130221085	-0.624156137465284	-0.0621591795252023	-0.0392518701722301	-0.166370106492512	0.0983820192966563	1.02740241720182	0.00964187026247944	-0.16950493575903	0.318434883968605
1.601	0.0671707086442467	-0.62396564511769	-0.0619938489857076	-0.0412995579906626	-0.166675538674398	0.0985613782238535	1.0268392626796	0.0101550511384175	-0.169847992928606	0.318178876903984
1.602	0.067024111454361	-0.623771148910445	-0.061828292874489	-0.0433444966164881	-0.166979164578392	0.098741384834664	1.02627799651745	0.0106669299988135	-0.170192154304515	0.317920982263838
1.603	0.0668773365731961	-0.623572665835137	-0.061662508384762	-0.0453866947883708	-0.167280969212454	0.0989220389327966	1.02571863340121	0.0111775014595894	-0.170537426092348	0.317661210807704
1.604	0.0667303817222627	-0.623370213328959	-0.0614964929290204	-0.0474261608496179	-0.167580938092857	0.0991033403054952	1.02516118804153	0.0116867598709694	-0.170883814594434	0.317399572938685
1.605	0.0665832444547412	-0.623163809297034	-0.0613302440835009	-0.0494629026908435	-0.167879057417794	0.0992852887721158	1.02460567506221	0.0121946995447648	-0.171231326251307	0.317136078632107
1.606	0.066435922170896	-0.622953472163413	-0.061163759559232	-0.0514969276868977	-0.168175314175246	0.0994678843049571	1.02405210895338	0.0127013148609827	-0.171579967545785	0.316870737533466
1.607	0.0662884121343967	-0.62273922083076	-0.0609970372651795	-0.053528242681977	-0.1684696960854	0.0996511270641688	1.023500504097	0.0132066002399306	-0.171929744940732	0.316603559163443
1.608	0.066140711498974	-0.622521074585056	-0.0608300753994725	-0.0555568540636751	-0.168762191467675	0.0998350173420989	1.02295087484888	0.0137105501200019	-0.172280664943838	0.316334553070301
1.609	0.0659928173476001	-0.622299053139985	-0.0606628724650747	-0.0575827678061056	-0.169052789162398	0.100019555593084	1.02240323563127	0.0142131589719638	-0.172632734264692	0.316063728858975
1.61	0.0658447267333176	-0.622073176795163	-0.0604954271906821	-0.0596059894365569	-0.169341478541815	0.100204742564948	1.02185760092839	0.0147144213177013	-0.17298595997116	0.315791096121821
1.611	0.065696436707912	-0.62184346650359	-0.0603277383919955	-0.0616265239772019	-0.169628249506555	0.100390579352588	1.02131398517149	0.0152143317923902	-0.173340349573089	0.315516664376705
1.612	0.0655479443006719	-0.621609943858808	-0.0601598048187934	-0.063644375875019	-0.169913092399146	0.100577067318353	1.02077240266742	0.0157128853142299	-0.173695910926907	0.315240443039637
1.613	0.0653992464276274	-0.621372631138963	-0.0599916251057222	-0.0656595489535191	-0.170195997962748	0.100764207962159	1.02023286764854	0.0162100771775373	-0.174052651897457	0.314962441398723
1.614	0.0652503398481695	-0.621131551412789	-0.0598231978515173	-0.0676720464054727	-0.170476957433261	0.100952002907763	1.01969539436799	0.0167059028724302	-0.174410580061274	0.314682668609687
1.615	0.0651012211908544	-0.620886728683295	-0.0596545216591594	-0.0696818707906145	-0.17075596261671	0.101140454125672	1.01915999717925	0.017200357798337	-0.174769702714387	0.314401133745778
1.616	0.0649518868930438	-0.620638188026977	-0.0594855950494115	-0.0716890240083428	-0.171033005842096	0.101329564171968	1.01862669060318	0.0176934370744064	-0.175130026971057	0.314117845896881
1.617	0.0648023330979499	-0.62038595561419	-0.059316416358516	-0.0736935072310648	-0.171308079969982	0.101519336209653	1.01809548936698	0.0181851354864175	-0.175491559725514	0.3138328142407
1.618	0.0646525556535252	-0.620130058651601	-0.0591469837208659	-0.0756953208209641	-0.171581178546049	0.101709773910452	1.01756640836685	0.0186754476236215	-0.175854307577109	0.313546048038033
1.619	0.0645025501637887	-0.619870525398782	-0.0589772951088009	-0.0776944642697268	-0.171852295883775	0.101900881295493	1.01703946257608	0.0191643681615188	-0.17621827677677	0.313257556574012
1.62	0.0643523120323731	-0.619607385232337	-0.0588073483577433	-0.0796909361252701	-0.172121427012937	0.102092662533475	1.01651466698463	0.0196518920755743	-0.176583473123177	0.312967349037024
1.621	0.0642018365208282	-0.619340668640608	-0.0586371411317237	-0.0816847338623346	-0.17238856762225	0.102285121899973	1.01599203660991	0.020138014628084	-0.176949901892732	0.312675434331532
1.622	0.064051118801345	-0.619070407148207	-0.0584666709214808	-0.0836758537712876	-0.172653713968596	0.102478263936128	1.01547158651593	0.0206227311747266	-0.177317567881147	0.312381820893458
1.623	0.0639001539763326	-0.618796633240267	-0.0582959352366757	-0.0856642909730436	-0.172916862741466	0.102672093546202	1.01495333180804	0.0211060369674639	-0.177686475444172	0.312086516628981
1.624	0.0637489371011521	-0.618519380293287	-0.058124931873991	-0.0876500395732657	-0.173178011038349	0.102866615884605	1.01443728767625	0.0215879270807726	-0.178056628516691	0.311789529003061
1.625	0.0635974632034401	-0.618238682433393	-0.0579536589931199	-0.0896330928802793	-0.173437156471035	0.103061836187201	1.0139234694405	0.0220683964593112	-0.178428030694346	0.311490865154141
1.626	0.0634457271842824	-0.617954574313923	-0.0577821150079424	-0.0916134435608156	-0.173694297262697	0.103257759708672	1.01341189250002	0.0225474400034284	-0.178800685327756	0.311190531960762
1.627	0.0632937236281221	-0.617667090961276	-0.0576102984474453	-0.0935910836281189	-0.173949432256054	0.103454391690228	1.01290257225048	0.0230250526095443	-0.179174595573369	0.310888536099109
1.628	0.0631414467414707	-0.617376267761327	-0.0574382078666472	-0.0955660043343934	-0.174202560816814	0.103651737270548	1.01239552403718	0.0235012291773425	-0.179549764442777	0.310584884120462
1.629	0.0629888904502259	-0.617082140464619	-0.057265841805881	-0.0975381961378343	-0.174453682648006	0.103849801434283	1.0118907631261	0.023975964635324	-0.179926194814107	0.310279582522022
1.63	0.0628360485001777	-0.61678474508478	-0.0570931987559912	-0.0995076487334471	-0.174702797603722	0.104048589054973	1.01138830467753	0.0244492540023415	-0.180303889357265	0.309972637781666
1.631	0.0626829144953392	-0.616484117719146	-0.0569202771863273	-0.10147435103978	-0.174949905610632	0.104248104986901	1.01088816378765	0.0249210925203248	-0.180682850508442	0.309664056341682
1.632	0.0625294818929882	-0.616180294427522	-0.0567470756516182	-0.103438291194334	-0.175195006702324	0.104448354140216	1.01039035563175	0.0253914758236237	-0.18106308063473	0.309353844528994
1.633	0.0623757440222203	-0.615873311155556	-0.0565735928130525	-0.105399456642766	-0.175438101092835	0.104649341468492	1.0098948955343	0.0258604000022617	-0.181444582261468	0.309042008463595
1.634	0.0622216941652402	-0.6155632035896	-0.0563998273097058	-0.107357834261943	-0.175679189229623	0.104851071938762	1.00940179884866	0.0263278615383596	-0.181827358086259	0.308728554030793
1.635	0.0620673256745204	-0.615250007020213	-0.0562257776189455	-0.109313410488071	-0.175918271784341	0.105053550536259	1.00891108078148	0.0267938572452343	-0.182211410842872	0.308413486927505
1.636	0.061912632082961	-0.614933756307532	-0.056051441978306	-0.111266171422344	-0.17615534953197	0.105256782185722	1.00842275631851	0.0272583842701679	-0.182596743340801	0.308096812797548
1.637	0.061757607131571	-0.614614485881789	-0.0558768183452977	-0.113216102742711	-0.176390423147757	0.105460771609692	1.0079368403257	0.0277214401225061	-0.182983358602504	0.307778537446992
1.638	0.0616022446965631	-0.614292229721478	-0.0557019044288097	-0.115163189446945	-0.17662349309279	0.105665523289984	1.00745334773354	0.0281830226604374	-0.183371259907213	0.307458666996865
1.639	0.0614465387240399	-0.613967021306611	-0.0555266977863031	-0.117107415714755	-0.176854559668957	0.105871041511119	1.00697229359105	0.0286431300113016	-0.183760450905037	0.30713720787217
1.64	0.0612904832557581	-0.613638893546419	-0.055351195908184	-0.119048764978863	-0.177083623128015	0.106077330336337	1.0064936929728	0.0291017604882983	-0.18415093575176	0.306814166721327
1.641	0.0611340725300185	-0.613307878675278	-0.055175396271945	-0.120987220032421	-0.177310683747907	0.106284393544613	1.00601756091187	0.029558912508008	-0.184542718979574	0.306489550378187
1.642	0.0609773010742051	-0.612974008145936	-0.0549992964111851	-0.122922763044531	-0.177535741848558	0.106492234652455	1.00554391243784	0.0300145844571753	-0.184935805265904	0.306163365850574
1.643	0.06082016367062	-0.61263731259672	-0.0548228939704865	-0.12485537552704	-0.177758797732417	0.106700857008082	1.00507276266602	0.0304687745823105	-0.185330199427052	0.305835620254603
1.644	0.060662655255146	-0.612297821885287	-0.0546461866151276	-0.126785038388113	-0.17797985161288	0.106910263842184	1.00460412686359	0.0309214809467391	-0.185725906446306	0.305506320695687
1.645	0.0605047709389696	-0.611955565081781	-0.0544691718332951	-0.128711732150474	-0.178198903623358	0.107120458227223	1.00413802040547	0.0313727013765201	-0.186122931281411	0.305175474186951
1.646	0.0603465061025352	-0.611610570397216	-0.0542918468666301	-0.130635437189295	-0.178415953949665	0.107331443037758	1.00367445864273	0.0318224334574764	-0.186521278678246	0.304843087634944
1.647	0.0601878563773145	-0.611262865144797	-0.0541142088055939	-0.13255613372359	-0.178631002991479	0.107543220969475	1.0032134568871	0.0322706746587891	-0.186920953125485	0.30450916782909
1.648	0.0600288175284683	-0.610912475779397	-0.0539362546806633	-0.134473801592342	-0.178844051408984	0.107755794571405	1.00275503053753	0.0327174224077497	-0.187321958779826	0.304173721381573
1.649	0.0598693853683778	-0.610559427949609	-0.0537579814823581	-0.136388420086304	-0.179055100051759	0.107969166248949	1.00229919511332	0.0331626740263901	-0.187724299425342	0.30383675464486
1.65	0.0597095557540726	-0.610203746538801	-0.0535793861845577	-0.138299967882249	-0.179264149821052	0.108183338233536	1.00184596612026	0.0336064266620249	-0.188127978608539	0.303498273667066
1.651	0.0595493246169966	-0.609845455712443	-0.0534004658498805	-0.140208422986183	-0.17947120149865	0.108398312556928	1.00139535889648	0.0340486772538329	-0.188532999786123	0.303158284210996
1.652	0.0593886879568251	-0.609484578870938	-0.0532212177791555	-0.142113762732296	-0.179676255606487	0.108614091036905	1.00094738853192	0.0344894225386163	-0.188939366358193	0.302816791762866
1.653	0.0592276418218696	-0.609121138451123	-0.0530416396013479	-0.144015963894015	-0.179879312340158	0.108830675263746	1.00050206984721	0.0349286591227773	-0.18934708168624	0.302473801436574
1.654	0.0590661823196761	-0.608755155795809	-0.0528617292309775	-0.145915002828063	-0.180080371586435	0.109048066619774	1.00005941740187	0.0353663835463373	-0.189756149095697	0.302129317919567
1.655	0.0589043056316744	-0.608386651255819	-0.0526814847193936	-0.147810855592805	-0.180279433029019	0.109266266339979	0.999619445518759	0.035802592304422	-0.190166571770776	0.301783345611947
1.656	0.0587420080035426	-0.608015644361913	-0.0525009041866342	-0.149703498069659	-0.18047649627265	0.109485275588667	0.999182168302327	0.036237281900393	-0.190578352619406	0.301435888837481
1.657	0.0585792857149085	-0.607642153898994	-0.0523199859227616	-0.151592906008478	-0.180671560868994	0.109705095505078	0.998747599633642	0.0366704489576682	-0.19099149426436	0.30108695202886
1.658	0.0584161350654189	-0.607266197886865	-0.0521387285026277	-0.153479054889025	-0.180864626299658	0.109925727151537	0.998315753169898	0.0371020903380578	-0.191405999153905	0.300736539846178
1.659	0.0582525523960629	-0.606887793542365	-0.051957130848402	-0.155361919762832	-0.181055692041516	0.110147171396961	0.997886642363702	0.0375322032710086	-0.19182186967874	0.300384657156143
1.66	0.0580885341029149	-0.606506957298973	-0.0517751922793275	-0.157241475316441	-0.181244757570491	0.11036942888747	0.99746028044963	0.0379607855013055	-0.19223910824524	0.300031308917734
1.661	0.0579240766542194	-0.606123704864695	-0.0515929124745662	-0.159117696051716	-0.181431822168884	0.110592500165339	0.997036680401555	0.0383878353125334	-0.1926577172832	0.299676500115012
1.662	0.0577591766863428	-0.605738051222969	-0.0514102913416806	-0.160990556337498	-0.18161688474706	0.110816385805791	0.99661585492207	0.038813351389839	-0.193077699215978	0.299320235822682
1.663	0.0575938311923616	-0.605350010553017	-0.0512273289333825	-0.162860030364988	-0.181799943841448	0.11104108643666	0.996197816441028	0.0392373327118515	-0.193499056556903	0.298962521285351
1.664	0.0574280376922027	-0.604959596187096	-0.0510440254841819	-0.164726092172336	-0.181980997675092	0.111266602687216	0.995782577084875	0.0396597785754884	-0.193921792154189	0.298603361822032
1.665	0.057261794244944	-0.604566820660306	-0.050860381472398	-0.166588715782842	-0.182160044169679	0.111492935148603	0.995370148612637	0.0400806886725357	-0.194345909235796	0.298242762611894
1.666	0.0570950993439258	-0.604171695726286	-0.0506763976052222	-0.168447875416012	-0.182337080917034	0.111720084317218	0.994960542348552	0.0405000630853593	-0.194771411090245	0.297880728592686
1.667	0.0569279518514848	-0.603774232382104	-0.0504920747963415	-0.170303545602455	-0.18251210517949	0.111948050559281	0.994553769197469	0.0409179021759946	-0.195198300817107	0.297517264527577
1.668	0.0567603510052674	-0.60337444108408	-0.0503074141944949	-0.172155701022839	-0.182685113945866	0.112176834168948	0.994149839771343	0.0413342064899536	-0.19562658145231	0.297152375079872
1.669	0.0565922964445938	-0.602972332002308	-0.0501224171747007	-0.174004316238745	-0.182856103976372	0.112406435447306	0.993748764554308	0.0417489767338258	-0.196056256148448	0.296786064863693
1.67	0.0564237882249205	-0.602567915069672	-0.0499370852954562	-0.1758493656415	-0.183025071803603	0.112636854751354	0.993350553992449	0.0421622137663105	-0.196487328112563	0.296418338523252
1.671	0.0562548267877182	-0.602161199928627	-0.049751420273996	-0.177690823605853	-0.183192013759711	0.112868092526959	0.992955218443355	0.0425739185951353	-0.196919800465014	0.296049200759104
1.672	0.0560854129126409	-0.60175219596681	-0.0495654239660348	-0.179528664605147	-0.183356926121463	0.113100149272512	0.992562768060908	0.0429840923779788	-0.197353676197337	0.295678656350652
1.673	0.0559155477187803	-0.601340912451309	-0.0493790983617586	-0.181362863235295	-0.183519805330914	0.113333025435111	0.992173212719719	0.043392736345044	-0.197788958122427	0.295306710310017
1.674	0.0557452326917774	-0.60092735868181	-0.0491924455881042	-0.183193394269841	-0.183680648150713	0.113566721322751	0.991786561990984	0.0437998516476892	-0.198225648786876	0.29493336805111
1.675	0.0555744696489623	-0.600511544074879	-0.049005467908376	-0.185020232784514	-0.18383945174711	0.113801237043365	0.991402825159199	0.0442054392720502	-0.198663750493792	0.294558635404199
1.676	0.0554032606461378	-0.600093478209101	-0.0488181677495607	-0.186843354229043	-0.183996213725514	0.114036572459332	0.991022011282685	0.0446095000805108	-0.199103265373666	0.294182518517903
1.677	0.0552316079283653	-0.599673170966431	-0.0486305477487076	-0.188662734350327	-0.184150932037842	0.11427272718563	0.990644129264254	0.0450120349206721	-0.199544195362196	0.293805023739335
1.678	0.0550595139138688	-0.599250632777699	-0.0484426107923265	-0.190478349066471	-0.184303604844946	0.114509700586971	0.990269187879481	0.0454130447012447	-0.199986542219748	0.293426157429597
1.679	0.054886981089779	-0.598825874897422	-0.0482543600242451	-0.192290174361221	-0.184454230477378	0.114747491759902	0.989897195759074	0.0458125303644445	-0.200430307656607	0.293045925743831
1.68	0.054714011870511	-0.598398909659752	-0.0480657987900719	-0.194098186185643	-0.184602807405272	0.114986099612071	0.989528161338289	0.0462104928542148	-0.200875493344133	0.292664334565344
1.681	0.0545406086279155	-0.597969750629069	-0.0478769305486222	-0.195902360453405	-0.184749334211077	0.115225522952073	0.989162092773397	0.0466069331758291	-0.201322100789219	0.292281389588245
1.682	0.054366773899771	-0.597538412643321	-0.0476877587803466	-0.197702673111703	-0.184893809649905	0.11546576040767	0.988798997862366	0.0470018524374848	-0.201770131326838	0.291897096373748
1.683	0.0541925105122971	-0.597104911833543	-0.0474982868955835	-0.199499100148788	-0.185036232693592	0.115706810339843	0.988438884001026	0.047395251807249	-0.202219586274508	0.29151146038795
1.684	0.0540178215070215	-0.596669265641201	-0.0473085182334905	-0.201291617578888	-0.185176602511757	0.115948670950673	0.988081758146341	0.0477871324494834	-0.202670467043467	0.291124487087533
1.685	0.0538427100564514	-0.596231492892077	-0.0471184561884515	-0.203080201542381	-0.185314918467887	0.116191340426654	0.987727626762012	0.0481774954828718	-0.203122775119881	0.290736181999856
1.686	0.0536671794498739	-0.595791613937152	-0.0469281043283026	-0.204864828520055	-0.185451180123538	0.116434816899999	0.987376495772966	0.048566341990224	-0.2035765120084	0.290346550765555
1.687	0.0534912330759159	-0.595349650726253	-0.0467374664194784	-0.206645475545198	-0.18558538722811	0.116679098295679	0.987028370544051	0.0489536730888527	-0.204031679203959	0.289955599162589
1.688	0.0533148744418126	-0.594905626801492	-0.0465465464229362	-0.208422120286499	-0.185717539736709	0.11692418230742	0.98668325588471	0.0493394900212963	-0.204488278177282	0.289563333124226
1.689	0.0531381072482954	-0.59445956732737	-0.0463553485033027	-0.210194740949056	-0.185847637836951	0.117170066536295	0.986341156103861	0.0497237942575854	-0.204946310336738	0.28916975877214
1.69	0.0529609354060856	-0.594011499160044	-0.0461638770137396	-0.211963316114523	-0.185975681891096	0.117416748622325	0.986002075085439	0.0501065876071574	-0.205405776960013	0.288774882470631
1.691	0.0527833629743471	-0.59356145089388	-0.0459721364477385	-0.213727824701433	-0.186101672310968	0.117664226307835	0.985666016324434	0.0504878722586757	-0.20586667916773	0.288378710874768
1.692	0.0526053940922311	-0.593109452889539	-0.0457801314114206	-0.215488246025341	-0.186225609482619	0.117912497438526	0.985332982900444	0.0508676507188332	-0.206329017987955	0.287981250913346
1.693	0.0524270329703366	-0.592655537283582	-0.0455878666337571	-0.217244559801811	-0.186347493732762	0.118161559845409	0.985002977419368	0.05124592576583	-0.206792794433223	0.287582509687707
1.694	0.0522482840140205	-0.592199737974643	-0.0453953469785367	-0.218996746098238	-0.186467325263341	0.118411411119457	0.9846760020064	0.0516227005043	-0.207258009491337	0.287182494406373
1.695	0.0520691520066847	-0.591742090651029	-0.0452025774379967	-0.22074478534841	-0.186585104123657	0.118662048497649	0.984352058352078	0.0519979784682327	-0.207724664072101	0.286781212451605
1.696	0.0518896422019629	-0.591282632883196	-0.0450095630993238	-0.222488658392671	-0.186700830259802	0.118913469003367	0.984031147746566	0.0523717636367014	-0.20819275897328	0.286378671504504
1.697	0.0517097602870076	-0.590821404157397	-0.0448163090938224	-0.224228346465796	-0.186814503556437	0.119165669610053	0.983713271126291	0.0527440603108413	-0.208662294774574	0.285974879640357
1.698	0.0515295122132566	-0.590358445762135	-0.0446228205474947	-0.225963831143363	-0.186926123868367	0.119418647256525	0.983398429176551	0.0531148729520543	-0.209133271667416	0.28556984535876
1.699	0.0513489039658472	-0.589893800632466	-0.0444291025477791	-0.227695094264633	-0.187035691073261	0.119672398873704	0.983086622435304	0.0534842060971148	-0.209605689403796	0.285163577538479
1.7	0.0511679414183278	-0.589427513234311	-0.0442351601805038	-0.229422117867891	-0.187143205136029	0.119926921494855	0.982777851339225	0.0538520644017129	-0.210079547327199	0.284756085347372
1.701	0.0509866302784699	-0.588959629462128	-0.0440409985524687	-0.231144884165858	-0.187248666197718	0.120182212311049	0.982472116285075	0.0542184527558424	-0.21055484430212	0.284347378157513
1.702	0.0508049760474973	-0.588490196566036	-0.0438466226291626	-0.23286337553363	-0.187352074671466	0.120438268594538	0.982169417751195	0.0545833763289539	-0.211031578615029	0.283937465503877
1.703	0.0506229839687744	-0.588019263096606	-0.0436520370436659	-0.234577574484001	-0.187453431304905	0.12069508758855	0.981869756357651	0.054946840484517	-0.2115097479886	0.283526357035952
1.704	0.0504406589644839	-0.587546878852414	-0.0434572460472236	-0.236287463680485	-0.187552737205642	0.12095266648785	0.981573132834431	0.055308850664579	-0.211989349623322	0.283114062369535
1.705	0.050258005584979	-0.58707309486863	-0.0432622534439388	-0.237993026058791	-0.187649993816773	0.12121100246482	0.981279547999032	0.0556694123769682	-0.212470380202305	0.282700590902211
1.706	0.0500750280071009	-0.586597963407644	-0.0430670624803929	-0.239694244962075	-0.187745202835498	0.12147009263274	0.980989002759919	0.0560285312650128	-0.212952835964843	0.282285951766013
1.707	0.0498917300930727	-0.586121537901544	-0.0428716758447567	-0.241391104190519	-0.187838366125095	0.121729933980698	0.980701498128278	0.0563862131629575	-0.213436712870461	0.281870153899851
1.708	0.0497081155136136	-0.585643872875404	-0.042676095769582	-0.243083588101878	-0.187929485642779	0.121990523366975	0.980417035219768	0.0567424640924343	-0.213922006733657	0.281453206103911
1.709	0.0495241878670205	-0.585165023856964	-0.0424803241289793	-0.244771681745046	-0.188018563385962	0.122251857530319	0.98013561520846	0.0570972902087826	-0.214408713278106	0.281035117083828
1.71	0.0493399506961628	-0.584685047214648	-0.0422843624704706	-0.246455370760568	-0.188105601378589	0.12251393304205	0.979857239264854	0.0574506978166587	-0.214896828202179	0.280615895448929
1.711	0.0491554074534894	-0.58420399995046	-0.0420882119843401	-0.248134641124807	-0.188190601676913	0.122776746308345	0.979581908518652	0.0578026934995652	-0.215386347293812	0.28019554958739
1.712	0.0489705614917542	-0.583721939579912	-0.0418918734307209	-0.24980947904702	-0.188273566356624	0.123040293698961	0.979309624029756	0.0581532842413355	-0.215877266467971	0.279774087558094
1.713	0.0487854160565004	-0.583238924100741	-0.0416953470361859	-0.251479870988197	-0.188354497459479	0.123304571635976	0.979040386763945	0.0585024774804729	-0.216369581696768	0.279351517123398
1.714	0.0485999742817595	-0.582755011889011	-0.0414986324009617	-0.253145803619512	-0.188433396984205	0.123569576618491	0.978774197593335	0.0588502810897777	-0.216863289008144	0.278927845844746
1.715	0.0484142392332592	-0.582270261512716	-0.041301728451757	-0.254807263761133	-0.188510267055259	0.123835305312298	0.978511057319174	0.0591967033026341	-0.217358384589074	0.278503081169987
1.716	0.0482282140129043	-0.58178473165502	-0.0411046334486763	-0.256464238403259	-0.188585110139621	0.124101754638051	0.978250966665117	0.0595417526859273	-0.217854864838112	0.278077230540725
1.717	0.0480419018678559	-0.581298481127937	-0.0409073450503749	-0.258116714768677	-0.188657929139979	0.124368921758424	0.977993926203291	0.0598854381853665	-0.21835272635219	0.277650301509662
1.718	0.0478553062207244	-0.580811568806466	-0.0407098603878693	-0.259764680318558	-0.188728727466335	0.124636804056325	0.977739936279191	0.0602277691281368	-0.218851965918256	0.277222301785192
1.719	0.0476684306260186	-0.580324053527612	-0.0405121761151547	-0.261408122721891	-0.188797509091286	0.12490539919386	0.977488997003761	0.0605687551174729	-0.219352580497165	0.276793239212387
1.72	0.0474812786971432	-0.579835994027125	-0.0403142885037946	-0.263047029886841	-0.188864278506083	0.12517470512457	0.977241108296189	0.0609084059046544	-0.219854567193076	0.276363121754574
1.721	0.0472938540278626	-0.579347448905201	-0.0401161935579454	-0.26468139001447	-0.188929040699661	0.1254447199731	0.976996269960907	0.0612467313220339	-0.220357923185901	0.275931957469041
1.722	0.047106160164136	-0.57885847660255	-0.0399178870318962	-0.266311191540603	-0.18899180117856	0.125715441991699	0.976754481782877	0.0615837413016203	-0.220862645576946	0.275499754485996
1.723	0.0469182006437399	-0.578369135313298	-0.0397193644249063	-0.267936422993441	-0.18905256588974	0.125986869715617	0.976515743586852	0.0619194459836103	-0.221368731204989	0.275066521008831
1.724	0.046729979073147	-0.577879482851387	-0.0395206210508706	-0.269557072967078	-0.189111341078467	0.126259002124574	0.976280055232887	0.0622538558035708	-0.221876176560176	0.274632265326118
1.725	0.0465414992097406	-0.5773895765724	-0.0393216520541327	-0.271173130250504	-0.189168133230587	0.126531838736062	0.976047416616532	0.0625869814563979	-0.222384977788228	0.274196995850462
1.726	0.0463527649695309	-0.576899473324688	-0.0391224523422644	-0.272784583913108	-0.189222949146105	0.126805379716036	0.975817827742155	0.0629188338533535	-0.222895130693231	0.273760721161036
1.727	0.0461637803567192	-0.576409229354913	-0.0389230166313428	-0.274391423276012	-0.189275796058866	0.127079625914447	0.975591288785634	0.0632494241375688	-0.223406630796751	0.273323449962576
1.728	0.0459745494399611	-0.575918900213771	-0.0387233396271125	-0.275993637869911	-0.189326681722418	0.127354578771113	0.975367800069148	0.0635787636498737	-0.223919473432128	0.272885190964211
1.729	0.045785076438466	-0.575428540720682	-0.0385234161174816	-0.277591217434557	-0.189375614456152	0.127630240206458	0.975147362032999	0.0639068638260786	-0.224433653666962	0.272445952815677
1.73	0.045595365852598	-0.574938204958292	-0.0383232408932679	-0.279184151950303	-0.18942260315883	0.127906612530164	0.974929975235714	0.0642337361055287	-0.22494916613134	0.272005744141049
1.731	0.0454054225156127	-0.5744479462515	-0.0381228086225789	-0.280772431622619	-0.189467657285104	0.128183698370592	0.974715640327579	0.064559391947111	-0.225466004958024	0.271564573561394
1.732	0.0452152514953886	-0.57395781709509	-0.037922113734226	-0.282356046826795	-0.189510786805621	0.128461500655967	0.97450435805542	0.0648838429797417	-0.225984163763904	0.271122449630938
1.733	0.0450248579179812	-0.573467869038568	-0.0377211503159828	-0.283934988101512	-0.189552002183754	0.128740022565422	0.974296129321057	0.065207101130151	-0.226503635630379	0.270679380704378
1.734	0.0448342468407378	-0.572978152593173	-0.0375199120874013	-0.285509246108618	-0.189591314350822	0.129019267353974	0.974090955174267	0.0655291786091319	-0.227024413174537	0.270235374855968
1.735	0.0446434232228769	-0.572488717169686	-0.0373183924413857	-0.287078811531526	-0.189628734669301	0.129299238135174	0.973888836737317	0.0658500878612312	-0.227546488739593	0.269790439914146
1.736	0.044452391944193	-0.571999611004291	-0.0371165844482181	-0.288643675048894	-0.189664274925648	0.129579937761778	0.973689775155961	0.0661698415658898	-0.228069854648882	0.269344583541449
1.737	0.044261157808008	-0.571510881082909	-0.036914480760841	-0.290203827397961	-0.189697947326013	0.129861368819464	0.973493771555683	0.0664884526604696	-0.22859450338062	0.268897813351235
1.738	0.0440697255581286	-0.571022573083109	-0.0367120735494504	-0.291759259440069	-0.189729764434025	0.130143533634045	0.973300826980186	0.0668059343801236	-0.229120427626299	0.268450137033977
1.739	0.0438780999148809	-0.570534731306347	-0.0365093545889754	-0.293309962208001	-0.189759739131039	0.130426434152615	0.973110942359956	0.0671223002931181	-0.229647620382694	0.268001562376999
1.74	0.043686285538741	-0.570047398608542	-0.0363063153800368	-0.294855927005848	-0.189787884672445	0.130710071751077	0.972924118515028	0.0674375642945012	-0.230176075143288	0.267552097178497
1.741	0.0434942869803848	-0.569560616366093	-0.0361029471567583	-0.296397145490706	-0.189814214751023	0.13099444722241	0.972740356184301	0.0677517405939429	-0.230705786132548	0.267101749189202
1.742	0.0433021087776096	-0.569074424450089	-0.0358992408167534	-0.297933609521686	-0.189838743480867	0.131279561005133	0.972559656039524	0.0680648437052756	-0.231236748510518	0.266650526173094
1.743	0.0431097556526376	-0.568588861229622	-0.0356951869258947	-0.299465310887713	-0.189861485294717	0.131565413457074	0.972382018577156	0.068376888439607	-0.231768958433395	0.266198436030719
1.744	0.0429172326072012	-0.568103963650517	-0.0354907758848012	-0.300992241214947	-0.189882454803087	0.131852005016262	0.972207443928724	0.0686878899592031	-0.2323024129779	0.265745486860932
1.745	0.0427245448848821	-0.567619767255367	-0.0352859981290069	-0.302514392053797	-0.189901666683741	0.132139336249155	0.972035931760164	0.068997863778967	-0.232837110120689	0.265291686915562
1.746	0.0425316979539197	-0.567136306092873	-0.0350808442349344	-0.304031755008938	-0.189919135610976	0.13242740788496	0.971867481297393	0.0693068255683784	-0.233373048807875	0.264837044505205
1.747	0.0423386975083641	-0.566653612673516	-0.0348753049577298	-0.305544321835633	-0.189934876199466	0.132716220904294	0.971702091394368	0.0696147909387196	-0.233910228938527	0.264381567926137
1.748	0.042145549379368	-0.56617171799622	-0.0346693711963313	-0.307052084454429	-0.189948902973153	0.133005776613692	0.971539760572768	0.0699217753582825	-0.234448651219477	0.263925265435091
1.749	0.0419522593885306	-0.565690651577937	-0.0344630339385141	-0.308555034936982	-0.189961230356651	0.133296076605649	0.971380487026822	0.0702277940415095	-0.234988317010765	0.263468145271002
1.75	0.0417588332347981	-0.565210441510832	-0.0342562843189195	-0.310053165496538	-0.189971872664944	0.13358712262203	0.971224268623985	0.0705328618290346	-0.235529228191058	0.263010215678008
1.751	0.0415652764461361	-0.564731114521705	-0.0340491137433108	-0.311546468370458	-0.189980844064639	0.13387891638392	0.971071102903807	0.0708369932428225	-0.236071387015987	0.262551484896465
1.752	0.0413715943669028	-0.564252695949649	-0.0338415139707799	-0.31303493560556	-0.189988158477958	0.134171459482018	0.970920987082655	0.0711402027126144	-0.236614796011323	0.26209196116033
1.753	0.0411777921642293	-0.563775209719897	-0.0336334771726605	-0.314518558975207	-0.189993829512361	0.134464753417276	0.970773918067257	0.0714425047806522	-0.237159457886002	0.261631652728549
1.754	0.0409838748672035	-0.563298678417591	-0.033424995977104	-0.315997330073676	-0.189997870483512	0.134758799684488	0.970629892447616	0.071743914065248	-0.237705375386818	0.261170567918105
1.755	0.0407898474112479	-0.562823123327161	-0.0332160634807397	-0.317471240412843	-0.190000294437319	0.135053599786879	0.970488906477579	0.0720444450083258	-0.238252551087932	0.260708715136054
1.756	0.0405957146412019	-0.562348564299412	-0.0330066732624176	-0.318940281509212	-0.190001114148519	0.13534915527016	0.970350956116729	0.072344111698021	-0.238800987193489	0.260246102970965
1.757	0.0404014812992485	-0.56187501961641	-0.0327968193944089	-0.320404445045179	-0.190000342186687	0.135645467774218	0.97021603718488	0.072642927904014	-0.239350685438268	0.259782740292013
1.758	0.0402071520027912	-0.56140250605701	-0.0325864964192172	-0.321863723029071	-0.189997991032199	0.135942539002391	0.9700841455065	0.072940907193555	-0.239901647044216	0.259318636221062
1.759	0.0400127311367607	-0.56093103901342	-0.0323756993127278	-0.323318107854452	-0.18999407316683	0.136240370664389	0.969955276899991	0.0732380630596401	-0.240453872676301	0.258853800046395
1.76	0.0398182227445552	-0.560460632457787	-0.0321644234405161	-0.324767592294695	-0.189988601112236	0.136538964420513	0.969829427128632	0.073534409055036	-0.241007362467602	0.258388241235689
1.761	0.0396236305809843	-0.559991298824856	-0.0319526645038566	-0.326212169481931	-0.189981587384333	0.136838321768504	0.969706591953022	0.0738299588334266	-0.241562116092049	0.257921969465763
1.762	0.0394289582154002	-0.559523048908367	-0.031740418490192	-0.327651832823663	-0.189973044400795	0.137138444003329	0.969586767200664	0.0741247261410495	-0.242118132793343	0.257454994469969
1.763	0.0392342090064069	-0.559055891787925	-0.0315276816036714	-0.32908657588221	-0.189962984442019	0.137439332303162	0.969469948771204	0.0744187249386292	-0.242675411477274	0.256987325758992
1.764	0.0390393860178541	-0.558589834833955	-0.0313144501731007	-0.330516392353629	-0.189951419654186	0.137740987699073	0.969356132610384	0.0747119695944931	-0.243233950966772	0.256518972492576
1.765	0.0388444920278413	-0.558124883845164	-0.0311007206263672	-0.331941276114921	-0.189938362006902	0.138043410910591	0.969245314698796	0.0750044749357121	-0.243793750256163	0.256049943538345
1.766	0.0386495296416114	-0.557661043252355	-0.0308864895558959	-0.333361221196964	-0.189923823195928	0.138346602288836	0.969137491048954	0.075296256183022	-0.244354808636608	0.255580247500082
1.767	0.0384545013943284	-0.557198316240138	-0.03067175374363	-0.334776221689127	-0.189907814581232	0.138650561890492	0.969032657668754	0.0755873289562592	-0.244917125791418	0.255109892696511
1.768	0.0382594097936349	-0.556736704798259	-0.0304565101135273	-0.336186271681071	-0.1898903472245	0.138955289564454	0.9689308105131	0.0758777093584778	-0.245480701910678	0.254638887173516
1.769	0.0380642573208994	-0.55627620982315	-0.030240755741435	-0.337591365322008	-0.189871431962796	0.139260785022495	0.968831945450911	0.0761674139878244	-0.246045537768908	0.254167238731262
1.77	0.0378690464238325	-0.555816831261721	-0.0300244879294828	-0.338991496963862	-0.18985107943861	0.139567047884914	0.968736058231627	0.0764564598174175	-0.246611634815621	0.253694955031329
1.771	0.0376737795926744	-0.555358568244848	-0.029807704270532	-0.340386661232578	-0.189829300093251	0.139874077670365	0.968643144503109	0.0767448640293524	-0.247178995349781	0.253222043810603
1.772	0.037478459459697	-0.554901419216634	-0.0295904026648668	-0.341776852922093	-0.189806104148587	0.140181873768372	0.968553199922734	0.0770326438587768	-0.247747622700639	0.252748513063902
1.773	0.0372830887789517	-0.554445382043964	-0.0293725812571165	-0.343162066808071	-0.189781501577989	0.140490435503617	0.968466220259106	0.0773198164712898	-0.248317521294185	0.252274371120635
1.774	0.0370876703798908	-0.553990454052635	-0.0291542383955742	-0.344542297576728	-0.189755502086434	0.140799762312229	0.968382201388919	0.0776063989604157	-0.248888696597392	0.251799626662088
1.775	0.0368922071827515	-0.553536631989527	-0.0289353727379685	-0.345917539889123	-0.189728115129224	0.141109853887064	0.968301139256705	0.077892408427402	-0.249461155046779	0.251324288761374
1.776	0.0366967021813379	-0.553083911981908	-0.0287159833869326	-0.347287788415556	-0.189699349990117	0.141420710166875	0.968223029861087	0.078177861998716	-0.250034904004507	0.250848366957633
1.777	0.0365011583583276	-0.552632289539528	-0.0284960698569723	-0.348653037747797	-0.189669215896366	0.141732331201157	0.968147869234558	0.0784627767711667	-0.250609951656758	0.250371871222905
1.778	0.0363055785795508	-0.552181759598875	-0.028275631909583	-0.350013282240686	-0.189637722040646	0.142044716998003	0.968075653425147	0.078747169714186	-0.251186306839403	0.249894811742736
1.779	0.0361099655173391	-0.551732316599767	-0.0280546694543922	-0.351368515937695	-0.189604877487352	0.142357867479529	0.968006378481763	0.0790310575022136	-0.2517639788902	0.249417198643826
1.78	0.035914321648695	-0.55128395459113	-0.0278331825582989	-0.352718732732644	-0.189570691203278	0.142671782554948	0.967940040381287	0.0793144563337567	-0.252342977556512	0.248939041835721
1.781	0.0357186493115901	-0.550836667331959	-0.0276111714727023	-0.354063926670512	-0.18953517228884	0.142986462161073	0.967876634916224	0.0795973818484036	-0.252923312851686	0.248460351007106
1.782	0.0355229507692888	-0.550390448307787	-0.0273886366326951	-0.355404092105733	-0.1894983300701	0.143301906245206	0.967816157650828	0.0798798491411451	-0.253504994774608	0.247981135689066
1.783	0.0353272282485558	-0.549945290658369	-0.0271655786089905	-0.356739223612538	-0.189460173865374	0.143618114762288	0.967758603976957	0.080161872812997	-0.254088033000167	0.24750140529212
1.784	0.0351314839510144	-0.549501187138975	-0.0269419980467734	-0.358069315822298	-0.189420712749766	0.14393508763925	0.96770396917824	0.0804434670170366	-0.254672436739646	0.247021169097607
1.785	0.0349357200427619	-0.549058130196851	-0.0267178956540082	-0.359394363372426	-0.189379955579311	0.14425282466573	0.967652248449528	0.0807246454941776	-0.255258214748782	0.246540436235755
1.786	0.0347399385917505	-0.548616112066983	-0.0264932721874321	-0.360714360936883	-0.189337911117769	0.144571325355594	0.967603436925914	0.0810054216628042	-0.255845375284659	0.246059215709515
1.787	0.0345441415189564	-0.548175124790729	-0.0262681283257641	-0.362029303237622	-0.189294588104756	0.14489058886303	0.967557529733684	0.0812858087220154	-0.256433926025956	0.245577516497797
1.788	0.0343483306860313	-0.547735160190212	-0.0260424644895172	-0.36333918507894	-0.189249995289568	0.145210613995841	0.9675145220207	0.0815658196452341	-0.257023874126843	0.245095347686397
1.789	0.0341525080461418	-0.547296209826923	-0.0258162807734404	-0.364644001462237	-0.189204141443099	0.145531399234996	0.967474408955673	0.0818454671591065	-0.257615226354533	0.244612718535154
1.79	0.0339566757156898	-0.546858264961222	-0.0255895770106614	-0.365943747687733	-0.18915703534595	0.145852942690123	0.967437185709909	0.0821247638447463	-0.258207989161527	0.244129638467538
1.791	0.0337608359523825	-0.546421316541723	-0.0253623528534216	-0.367238419378435	-0.189108685781986	0.146175242109333	0.967402847450389	0.082403722289634	-0.258802168742252	0.24364611701274
1.792	0.0335649910687108	-0.545985355178852	-0.0251346077669099	-0.368528012488668	-0.189059101548681	0.146498294969218	0.967371389330576	0.0826823552096794	-0.259397771130907	0.243162163717909
1.793	0.0333691433498153	-0.545550371056278	-0.024906340947806	-0.369812523283996	-0.189008291423657	0.146822098459162	0.967342806424737	0.0829606755276037	-0.259994802206046	0.242677788131947
1.794	0.033173295043952	-0.545116353873612	-0.024677551265062	-0.371091948191882	-0.188956264067417	0.147146649416057	0.967317093637668	0.0832386963805879	-0.260593267544908	0.242192999924824
1.795	0.0329774483921457	-0.544683292896313	-0.02444823726804	-0.372366283572212	-0.188903028008696	0.1474719443857	0.967294245677699	0.0835164310993038	-0.261193172361377	0.241707808996599
1.796	0.0327816056701863	-0.544251176989691	-0.0242183972520473	-0.373635525553894	-0.188848591755739	0.14779797965966	0.967274257094173	0.0837938932306212	-0.261794521684162	0.241222225452183
1.797	0.032585769258228	-0.543819994579012	-0.0239880293449444	-0.374899669954299	-0.188792963892353	0.14812475118581	0.967257122322132	0.0840710965681374	-0.262397320554743	0.240736259520766
1.798	0.0323899416871592	-0.543389733661334	-0.0237571315125004	-0.376158712253995	-0.188736153144825	0.14845225453557	0.967242835712973	0.0843480551238727	-0.263001574081012	0.240249921531353
1.799	0.0321941256145284	-0.542960381871487	-0.0235257014912884	-0.377412647617195	-0.188678168468953	0.148780484982378	0.967231391544039	0.0846247830272836	-0.263607287503502	0.239763221939272
1.8	0.0319983237888173	-0.542531926501943	-0.023293736815634	-0.378661470889605	-0.188619019045451	0.149109437589272	0.967222784000668	0.0849012943955916	-0.264214466331872	0.239276171351709
1.801	0.031802539055806	-0.542104354466742	-0.0230612349079384	-0.37990517655931	-0.18855871415091	0.149439107278156	0.967217007149542	0.0851776032697272	-0.264823116451519	0.238788780496538
1.802	0.0316067743707628	-0.541677652249772	-0.0228281930542534	-0.381143758737017	-0.188497263057662	0.149769488863172	0.967214054912788	0.0854537236397641	-0.265433244235491	0.238301060085811
1.803	0.0314110328222627	-0.541251805918353	-0.0225946083467133	-0.382377211147283	-0.188434674964407	0.150100577084387	0.967213921049388	0.0857296694862681	-0.266044856605563	0.237813020656821
1.804	0.0312153177387653	-0.540826801242235	-0.0223604777621643	-0.383605527145099	-0.188370958878732	0.150432366717862	0.967216599149238	0.0860054547558122	-0.266657960936044	0.237324672501098
1.805	0.0310196328321982	-0.540402623770948	-0.0221257982706739	-0.384828699851315	-0.188306123550807	0.150764852711195	0.967222082625615	0.0862810932436054	-0.267272564991639	0.236836025665304
1.806	0.0308239822427425	-0.539979258769404	-0.0218905668176914	-0.386046722331408	-0.188240177540531	0.151098030306538	0.967230364717269	0.0865565984184331	-0.267888677062483	0.236347089997681
1.807	0.0306283704477909	-0.539556691186721	-0.0216547802350968	-0.387259587571952	-0.188173129351607	0.151431895132121	0.96724143850308	0.0868319832313948	-0.268506306126261	0.235857875213316
1.808	0.0304328020932008	-0.539134905754698	-0.0214184352052015	-0.388467288300337	-0.188104987533033	0.151766443157588	0.967255296931734	0.0871072599832463	-0.269125461803083	0.235368390935838
1.809	0.030237281831078	-0.538713887062678	-0.0211815283216501	-0.389669816984465	-0.188035760691627	0.152101670526899	0.967271932870536	0.0873824403509341	-0.269746154137527	0.234878646729821
1.81	0.0300418142584465	-0.538293619566749	-0.0209440561788887	-0.390867166029195	-0.187965457413684	0.152437573450814	0.967291339110193	0.0876575355569645	-0.270368393385484	0.23438865214949
1.811	0.0298464039560382	-0.53787408761108	-0.0207060153459015	-0.392059327884374	-0.187894086110504	0.152774148208084	0.967313508313147	0.0879325564973678	-0.270992189835998	0.233898416826226
1.812	0.0296510555037742	-0.537455275408337	-0.0204674022340186	-0.393246295048855	-0.187821654869363	0.153111391090111	0.96733843296569	0.0882075136855154	-0.271617553682419	0.233407950578821
1.813	0.0294557734301323	-0.537037166927962	-0.0202282130376078	-0.394428060078381	-0.187748171464159	0.153449298254463	0.967366105358087	0.0884824171457095	-0.272244494998028	0.232917263457084
1.814	0.0292605622166614	-0.536619745770784	-0.0199884437522916	-0.395604615470314	-0.187673643489099	0.153787865628399	0.967396517621622	0.0887572764571094	-0.272873023745088	0.23242636569337
1.815	0.0290654264178906	-0.536202995083662	-0.0197480901474396	-0.39677595341323	-0.187598078402344	0.154127088872009	0.967429661862658	0.0890321009108902	-0.27350314971874	0.231935267609054
1.816	0.0288703707724448	-0.535786897521106	-0.0195071476826604	-0.397942065669814	-0.187521483478928	0.154466963308668	0.967465530359418	0.089306899655505	-0.274134882439277	0.231443979532374
1.817	0.0286754002029732	-0.535371435269974	-0.0192656114348208	-0.399102943685304	-0.187443865790782	0.154807483863637	0.96750411566228	0.089581681781623	-0.274768231063826	0.230952511820814
1.818	0.0284805197448334	-0.534956590084643	-0.0190234761070815	-0.40025857870463	-0.187365232173862	0.15514864512437	0.967545410498607	0.0898564563222092	-0.275403204346963	0.230460874949679
1.819	0.0282857344732331	-0.534542343269542	-0.0187807360648807	-0.401408961785605	-0.187285589198172	0.155490441451644	0.967589407616559	0.0901312322048305	-0.276039810642748	0.229969079532621
1.82	0.0280910494985318	-0.534128675646223	-0.018537385260213	-0.402554083806431	-0.187204943226471	0.155832866991778	0.967636099704703	0.0904060182272323	-0.27667805795405	0.229477136281474
1.821	0.0278964700195445	-0.533715567595945	-0.0182934171125501	-0.403693935519069	-0.187123300501548	0.156175915620197	0.967685479373918	0.0906808230524081	-0.277317953994175	0.22898505593214
1.822	0.0277020012860044	-0.533302999222921	-0.0180488245170781	-0.404828507655663	-0.187040667179579	0.156519580919021	0.967737539170327	0.0909556552225253	-0.277959506233431	0.228492849182659
1.823	0.0275076484883297	-0.532890950541728	-0.0178035999454232	-0.405957791064074	-0.186957049289146	0.156863856219504	0.967792271607426	0.0912305231904356	-0.278602721986766	0.228000526740209
1.824	0.0273134167540146	-0.532479401569553	-0.0175577355181183	-0.407081776720338	-0.186872452609155	0.157208734670503	0.967849669191998	0.091505435326002	-0.279247608513469	0.227508099404547
1.825	0.027119311217233	-0.532068332327077	-0.0173112230430124	-0.408200455554557	-0.18678688250963	0.157554209275546	0.967909724429151	0.0917803999494324	-0.279894173009164	0.227015578077779
1.826	0.0269253370294993	-0.53165772279498	-0.017064054052811	-0.409313818261592	-0.186700343877408	0.157900272884858	0.967972429798817	0.0920554254142426	-0.28054242257565	0.226522973727627
1.827	0.0267314993055768	-0.531247552894084	-0.0168162198706245	-0.410421855193586	-0.186612841163972	0.158246918173135	0.968037777705439	0.0923305201134558	-0.281192364330817	0.226030297352573
1.828	0.0265378030823298	-0.5308378025491	-0.0165677117138128	-0.411524556293632	-0.186524378416763	0.158594137659407	0.968105760463379	0.0926056924065192	-0.281844005509102	0.225537559966917
1.829	0.0263442533624108	-0.530428451839782	-0.0163185207198568	-0.412621911114896	-0.186434959247287	0.158941923752416	0.968176370351687	0.0928809505933143	-0.282497353368845	0.225044772551368
1.83	0.0261508551716118	-0.530019481206729	-0.0160686378287457	-0.41371390892883	-0.186344586802871	0.15929026871733	0.968249599651621	0.0931563029484591	-0.28315241507031	0.224551945910047
1.831	0.0259576135202218	-0.529610871600578	-0.0158180536864317	-0.41480053885896	-0.186253263762062	0.15963916458481	0.968325440612618	0.0934317577687323	-0.283809197722198	0.224059090527551
1.832	0.0257645333126799	-0.52920260445955	-0.015566758676005	-0.415881790078612	-0.186160992360409	0.159988603173047	0.96840388541509	0.0937073233826733	-0.284467708461562	0.223566216552459
1.833	0.0255716192744937	-0.528794661568476	-0.0153147429616484	-0.416957651999478	-0.186067774405819	0.160338576234662	0.968484926202628	0.0939830080424967	-0.285127954419009	0.22307333387964
1.834	0.0253788759320189	-0.528387024965016	-0.0150619964865156	-0.418028114210201	-0.185973611286203	0.160689075559621	0.968568555177764	0.0942588197643416	-0.285789942746393	0.222580452236833
1.835	0.0251863076683503	-0.527979676971093	-0.0148085090303752	-0.419093166198535	-0.185878504049995	0.161040093009124	0.968654764678712	0.0945347663174259	-0.286453680748909	0.222087581256522
1.836	0.0249939187921179	-0.527572600267352	-0.0145542703230429	-0.420152797173436	-0.185782453504848	0.161391620528565	0.96874354717281	0.0948108553488926	-0.287119175859121	0.221594730549147
1.837	0.0248017135806682	-0.527165777881483	-0.0142992700993072	-0.421206996050592	-0.185685460232263	0.161743650080074	0.968834895236809	0.0950870944280446	-0.28778643546648	0.221101909792338
1.838	0.0246096962925477	-0.526759193147904	-0.0140434981215692	-0.422255751404877	-0.185587524583156	0.162096173517693	0.968928801602485	0.0953634909470794	-0.288455466864908	0.220609128808532
1.839	0.0244178710846888	-0.526352829784018	-0.0137869442000771	-0.423299051387361	-0.18548864673241	0.162449182520744	0.96902525921154	0.0956400519808056	-0.289126277327777	0.220116397576563
1.84	0.0242262418778853	-0.525946672000813	-0.0135295981450871	-0.424336883714722	-0.185388826700668	0.16280266862084	0.969124261238485	0.0959167841820462	-0.289798874183018	0.219623726216908
1.841	0.0240348123339211	-0.525540704535251	-0.0132714496819664	-0.425369235692724	-0.185288064331188	0.16315662329128	0.969225801118072	0.0961936937466782	-0.290473264899847	0.219131124995837
1.842	0.0238435859871508	-0.525134912647818	-0.0130124884166608	-0.426396094260616	-0.185186359381011	0.163511038019167	0.969329872551966	0.0964707864074293	-0.291149457143774	0.218638604315245
1.843	0.0236525664324884	-0.524729282085949	-0.0127527038789127	-0.427417446082797	-0.185083711653651	0.163865904279564	0.969436469460445	0.0967480673929176	-0.291827458659816	0.218146174624376
1.844	0.0234617574471092	-0.524323799012112	-0.0124920856316278	-0.428433277637449	-0.184980120969044	0.164221213450515	0.969545585938115	0.0970255413990918	-0.292507277047966	0.217653846259894
1.845	0.0232711630088662	-0.52391845000029	-0.0122306233681014	-0.429443575298555	-0.18487558704286	0.164576956776496	0.969657216238488	0.0973032126032442	-0.293188919621494	0.217161629356998
1.846	0.0230807873021898	-0.523513222157773	-0.0119683068967619	-0.430448325401729	-0.184770109418069	0.164933125415966	0.969771354713123	0.0975810846948112	-0.293872393355671	0.216669533891539
1.847	0.0228906347484633	-0.523108103265963	-0.0117051260306954	-0.431447514182428	-0.184663687425827	0.165289710521338	0.969887995696443	0.0978591609393096	-0.294557704857193	0.216177569770397
1.848	0.0227007100172756	-0.522703081788203	-0.0114410704924363	-0.43244112762252	-0.18455632012964	0.165646703306122	0.970007133465921	0.0981374442521438	-0.295244860389711	0.215685746923076
1.849	0.0225110179975119	-0.522298146751447	-0.0111761298968926	-0.433429151406504	-0.184448006229641	0.166004095117082	0.970128762334221	0.0984159372237953	-0.295933865903968	0.215194075343021
1.85	0.0223215637116187	-0.521893287647615	-0.0109102938258448	-0.43441157101139	-0.184338743918549	0.166361877526425	0.970252876719385	0.0986946420970224	-0.296624726908029	0.214702565056605
1.851	0.0221323522100668	-0.521488494426901	-0.01064355199951	-0.435388371821183	-0.184228530779356	0.166720042405764	0.970379471057497	0.0989735607495155	-0.297317448299761	0.214211226117831
1.852	0.0219433884938828	-0.521083757493428	-0.0103758944149857	-0.43635953922287	-0.184117363766202	0.16707858194802	0.9705085396416	0.0992526947203602	-0.298012034461492	0.213720068646998
1.853	0.021754677484125	-0.520679067620523	-0.0101073112812349	-0.437325058638373	-0.184005239187859	0.167437488676524	0.970640076534837	0.0995320452331441	-0.298708489488274	0.213229102836868
1.854	0.0215662240499395	-0.520274415876509	-0.00983779287335622	-0.438284915502084	-0.183892152714657	0.167796755501057	0.970774075587359	0.099811613204392	-0.299406817222341	0.212738338970702
1.855	0.0213780330479838	-0.519869793665401	-0.00956732952774585	-0.439239095225929	-0.183778099494683	0.168156375774319	0.970910530478008	0.100091399314671	-0.300107021214945	0.212247787495832
1.856	0.0211901093456079	-0.519465192812062	-0.00929591174913173	-0.440187583102863	-0.183663074326452	0.168516343245671	0.971049434701104	0.100371404099605	-0.300809104821235	0.21175745906648
1.857	0.0210024578074845	-0.519060605622001	-0.0090235303521964	-0.441130364189536	-0.183547071745	0.168876651931035	0.971190781546693	0.100651627950143	-0.301513071243358	0.211267364522142
1.858	0.0208150831948543	-0.518656024978823	-0.00875017659666924	-0.442067423287957	-0.183430085962511	0.169237296023288	0.971334564142166	0.100932070996282	-0.30221892344435	0.210777514842116
1.859	0.0206279900376329	-0.518251444450999	-0.00847584215981767	-0.442998744995008	-0.1833121107493	0.169598269909905	0.971480775482653	0.101212732938392	-0.302926664131545	0.210287921069942
1.86	0.0204411825948322	-0.517846858268884	-0.00820051895380643	-0.443924313721602	-0.183193139381407	0.169959568227728	0.971629408398276	0.101493612956911	-0.30363629578744	0.209798594209342
1.861	0.0202546649475818	-0.517442261184281	-0.00792419902578205	-0.44484411368387	-0.183073164680687	0.170321185866751	0.971780455506613	0.101774709729976	-0.304347820641598	0.209309545130185
1.862	0.020068441148506	-0.517037648355878	-0.00764687462677413	-0.445758128945496	-0.182952179067231	0.170683117978777	0.971933909222339	0.102056021485445	-0.305061240697722	0.208820784478187
1.863	0.0198825152575509	-0.516633015321187	-0.00736853833995144	-0.446666343560312	-0.182830174570657	0.171045360020407	0.972089761875388	0.102337546069049	-0.305776557830345	0.208332322541725
1.864	0.019696891264259	-0.516228358017915	-0.00708918308893664	-0.447568741779254	-0.182707142821764	0.171407907740659	0.972248005845053	0.102619281046295	-0.306493773794961	0.207844169117501
1.865	0.0195115730547736	-0.515823672810907	-0.00680880197227874	-0.44846530821265	-0.182583075075467	0.171770757123803	0.972408633593845	0.1029012237966	-0.307212890186372	0.207356333446142
1.866	0.0193265644170355	-0.515418956482669	-0.00652738816145395	-0.449356027823246	-0.182457962275353	0.172133904335521	0.972571637663081	0.103183371510392	-0.307933908493221	0.206868824201459
1.867	0.0191418689737877	-0.515014206189994	-0.00624493498779791	-0.450240885778731	-0.182331795090433	0.172497345677798	0.972737010692717	0.103465721086022	-0.30865683019976	0.206381649543351
1.868	0.0189574900956407	-0.514609419441652	-0.0059614359957704	-0.451119867405816	-0.182204563929365	0.172861077599625	0.972904745404636	0.103748269029	-0.309381656837341	0.205894817218316
1.869	0.0187734309445182	-0.514204594097063	-0.00567688485756482	-0.451992958316565	-0.182076258991258	0.173225096718014	0.973074834544722	0.104031011438452	-0.310108390014071	0.20540833464962
1.87	0.0185896946141324	-0.513799728344594	-0.00539127529006612	-0.452860144454189	-0.181946870291624	0.173589399772827	0.973247270818559	0.1043139440858	-0.310837031427851	0.204922208997733
1.871	0.0184062841634476	-0.513394820680609	-0.00510460104847357	-0.453721412018761	-0.181816387634043	0.173953983619579	0.97342204677827	0.10459706253791	-0.311567582848004	0.204436447136353
1.872	0.0182232025351031	-0.512989869897245	-0.00481685595877484	-0.454576747510108	-0.181684800646202	0.174318845336754	0.973599154741216	0.104880362272504	-0.312300046131108	0.203951055599301
1.873	0.0180404525025501	-0.512584875020083	-0.00452803395258689	-0.455426137845948	-0.18155209891314	0.174683982329237	0.973778586844958	0.105163838742457	-0.313034423299573	0.203466040645675
1.874	0.0178580366096026	-0.512179835248919	-0.0042381291015482	-0.456269570376774	-0.181418272044884	0.175049392346934	0.973960335107595	0.10544748738208	-0.313770716589151	0.202981408425434
1.875	0.0176759571096659	-0.511774750001165	-0.00394713560465718	-0.457107032907746	-0.181283309610099	0.175415073486313	0.974144391406234	0.105731303576121	-0.314508928408997	0.202497165102289
1.876	0.0174942160614673	-0.511369618996759	-0.00365504768759591	-0.457938513774322	-0.181147201096719	0.175781024184681	0.974330747441396	0.106015282570757	-0.315249061314432	0.202013316851138
1.877	0.0173128155151999	-0.510964442315351	-0.00336185950444377	-0.458764001806287	-0.181009936005186	0.176147243127854	0.974519394718081	0.106299419299536	-0.315991118048397	0.201529869816766
1.878	0.0171317575981117	-0.510559220415224	-0.00306756510912461	-0.459583486255657	-0.180871503978354	0.176513729139503	0.974710324558261	0.106583708182116	-0.316735101531324	0.20104683013347
1.879	0.0169510445169868	-0.510153954084844	-0.00277215846756341	-0.460396956871823	-0.180731894846047	0.176880481155569	0.974903528134729	0.106868143054268	-0.3174810147364	0.200564203972801
1.88	0.0167706785487103	-0.509748644386385	-0.00247563352781369	-0.461204404005299	-0.180591098572076	0.177247498208459	0.975098996456095	0.107152717280076	-0.318228860598369	0.200081997571082
1.881	0.0165906620007678	-0.509343292683382	-0.00217798434070099	-0.462005818603507	-0.180449105171267	0.177614779384354	0.975296720301749	0.107437423862746	-0.318978642075504	0.199600217234012
1.882	0.0164109971590645	-0.508937900707357	-0.00187920516845162	-0.462801192238778	-0.180305904632902	0.177982323806664	0.97549669019947	0.107722255485479	-0.319730362209371	0.199118869339545
1.883	0.0162316862557102	-0.508532470559587	-0.00157929055510437	-0.463590517234487	-0.180161486842598	0.178350130647671	0.975698896497624	0.108007204559139	-0.320484024005927	0.19863796028773
1.884	0.016052731429197	-0.508127004627582	-0.00127823534975747	-0.46437378675276	-0.180015841551878	0.178718199193644	0.975903329440491	0.108292263208804	-0.321239630258705	0.19815749635181
1.885	0.0158741346472062	-0.507721505466327	-0.000976034716325254	-0.465150994852124	-0.179868958414769	0.179086528925952	0.976109979092114	0.10857742319606	-0.321997183462726	0.197677483545369
1.886	0.0156958976515638	-0.507315975735164	-0.000672684127150328	-0.465922136587	-0.179720827000763	0.179455119486119	0.976318835183055	0.108862675911615	-0.322756685769098	0.197197927577981
1.887	0.0155180219856229	-0.506910418271942	-0.000368179290718017	-0.466687208023236	-0.179571436811694	0.179823970548638	0.976529887119602	0.109148012431963	-0.323518138937487	0.196718833862593
1.888	0.0153405090314789	-0.506504836231583	-6.25160891186956e-05	-0.467446206087027	-0.179420777386326	0.180193081720953	0.976743124131235	0.109433423547017	-0.324281544300703	0.19624020755949
1.889	0.0151633600126956	-0.506099233127076	0.000244309420665975	-0.468199128359829	-0.17926883832454	0.180562452502105	0.976958535353985	0.109718899751204	-0.325046902734773	0.19576205362406
1.89	0.0149865760169841	-0.505693612741306	0.000552301008662264	-0.468945972969062	-0.17911560916024	0.180932082319695	0.977176109809019	0.110004431264666	-0.325814214612988	0.195284376818674
1.891	0.0148101580323281	-0.505287979022159	0.000861462288760072	-0.469686738644065	-0.178961079309147	0.181301970626288	0.977395836359021	0.110290008164431	-0.326583479792907	0.194807181723229
1.892	0.0146341069544527	-0.504882336047485	0.00117179675632765	-0.470421424837891	-0.17880523810282	0.181672116961717	0.977617703714415	0.110575620555778	-0.327354697708091	0.194330472813863
1.893	0.0144584235489165	-0.50447668799132	0.00148330783480669	-0.471150031847831	-0.178648074774727	0.182042520955418	0.977841700459989	0.110861258632272	-0.328127867437422	0.193854254577078
1.894	0.0142831083808969	-0.504071039036306	0.0017959988657628	-0.471872560996973	-0.178489578448415	0.182413182289471	0.978067815044582	0.11114691268796	-0.328902987651317	0.193378531550942
1.895	0.0141081617780255	-0.503665393334923	0.00210987310077445	-0.472589014809682	-0.178329738127831	0.182784100648966	0.978296035799273	0.111432573167282	-0.329680056569188	0.192903308298479
1.896	0.0139335838799878	-0.50325975504368	0.00242493377245367	-0.473299397104365	-0.178168542648314	0.183155275778446	0.978526351020156	0.111718230690434	-0.330459072000669	0.192428589419829
1.897	0.0137593747683495	-0.502854128296148	0.0027411841571789	-0.474003713044245	-0.178005980705074	0.183526707680088	0.978758749000765	0.112003876079364	-0.331240031428942	0.191954379617418
1.898	0.0135855345967536	-0.50244851709381	0.00305862754030158	-0.474701969040676	-0.177842041036994	0.183898396757571	0.978993217953367	0.11228950035546	-0.33202293210628	0.191480683720511
1.899	0.0134120636510546	-0.502042925240132	0.00337726711998905	-0.475394172433501	-0.177676712631743	0.184270343755399	0.979229745935893	0.112575094569355	-0.332807771110984	0.191007506636374
1.9	0.0132389623706081	-0.501637356327717	0.00369710592599418	-0.476080331190502	-0.177509984785169	0.184642549589618	0.979468320879449	0.112860649611266	-0.333594545366698	0.190534853296234
1.901	0.0130662313495942	-0.501231813674134	0.00401814681371673	-0.476760453811644	-0.177341847064214	0.185015015232579	0.979708930655078	0.11314615624334	-0.334383251710015	0.190062728662479
1.902	0.0128938713241794	-0.500826300230605	0.00434039253322754	-0.477434549376991	-0.177172289296225	0.185387741734238	0.979951563113763	0.113431605177948	-0.33517388701287	0.189591137780602
1.903	0.0127218831970729	-0.500420818554937	0.00466384583163205	-0.478102627611292	-0.177001301548298	0.185760730334753	0.980196206132721	0.113716987005106	-0.335966448231824	0.189120085818866
1.904	0.0125502680559154	-0.500015370838782	0.00498850955808503	-0.478764698875351	-0.176828874081911	0.186133982443631	0.980442847670359	0.114002292189123	-0.336760932335037	0.188649578084497
1.905	0.0123790270925711	-0.49960995897506	0.00531438666859929	-0.479420774172838	-0.176654997385124	0.186507499457788	0.980691475733154	0.114287511206792	-0.337557336263312	0.188179620026871
1.906	0.0122081614756071	-0.499204584660625	0.00564148002165932	-0.480070865226463	-0.176479662337025	0.186881282787249	0.980942078248005	0.11457263455674	-0.338355657024361	0.187710217228563
1.907	0.0120376723037243	-0.498799249444461	0.00596979212620411	-0.48071498447733	-0.176302860416091	0.187255334161434	0.981194642971549	0.114857652594696	-0.339155891799522	0.187241375345902
1.908	0.0118675606742457	-0.498393954667602	0.00629932509096114	-0.481353145000259	-0.176124583738497	0.187629655831213	0.981449157487818	0.115142555404059	-0.339958037970873	0.186773100011078
1.909	0.0116978277751917	-0.497988701396203	0.00663008068323518	-0.481985360410557	-0.175944824852117	0.188004250529728	0.981705609251781	0.115427332823774	-0.340762093104123	0.186305396813058
1.91	0.0115284749087436	-0.497583490436237	0.00696206031783774	-0.482611644684345	-0.175763576474937	0.188379121366013	0.981963985638651	0.115711974570017	-0.34156805487981	0.18583827133837
1.911	0.0113595034903833	-0.497178322390837	0.00729526501115502	-0.483232011946319	-0.175580831341172	0.188754271720158	0.982224273957646	0.115996470301398	-0.342375920943561	0.185371729164291
1.912	0.011190915086877	-0.49677319769971	0.00762969539523271	-0.483846476422632	-0.175396582167297	0.189129705117206	0.982486461440267	0.116280809582445	-0.343185688767744	0.184905775820298
1.913	0.0110227114241268	-0.496368116614212	0.0079653518182489	-0.484455052540917	-0.175210821689792	0.189505425133851	0.982750535213193	0.116564981823952	-0.343997355632569	0.18444041674497
1.914	0.010854894292268	-0.495963079133441	0.00830223442786717	-0.485057755060024	-0.175023542725184	0.189881435408824	0.983016482248695	0.116848976264368	-0.344810918670158	0.183975657244973
1.915	0.0106874654445562	-0.495558084989708	0.00864034315420177	-0.485654599206687	-0.17483473822273	0.190257739745326	0.983284289376278	0.117132781987183	-0.345626374856717	0.183511502498899
1.916	0.0105204265851871	-0.495153133668525	0.00897967768561908	-0.486245600748445	-0.174644401315016	0.190634342204145	0.983553943371507	0.117416387958606	-0.346443720938453	0.183047957601532
1.917	0.0103537793524208	-0.494748224416196	0.00932023751765857	-0.486830775932075	-0.174452525371079	0.191011247100554	0.983825431000583	0.117699783098118	-0.347262953349357	0.182585027585474
1.918	0.0101875252628423	-0.494343356239397	0.00966202201834154	-0.487410141334273	-0.174259103986212	0.191388458920205	0.984098739013019	0.117982956319046	-0.348084068213381	0.18212271742189
1.919	0.0100216657154602	-0.493938527832997	0.0100050304385389	-0.487983713718017	-0.174064130934154	0.191765982199064	0.984373854158483	0.11826589646684	-0.348907061415019	0.181661032056085
1.92	0.00985620203171885	-0.49353373739343	0.0103492618644137	-0.488551509949715	-0.173867600229768	0.19214382141704	0.984650763215392	0.118548592246882	-0.349731928581172	0.18119997646967
1.921	0.00969113545086517	-0.493128982423329	0.0106947151772992	-0.489113546918396	-0.173669506296317	0.19252198096243	0.984929452994143	0.118831032199066	-0.350558664954334	0.18073955571183
1.922	0.00952646710605227	-0.492724259659155	0.0110413891170592	-0.489669841482083	-0.173469844125634	0.192900465174385	0.985209910326253	0.119113204639278	-0.351387265243421	0.180279774887197
1.923	0.00936219801963419	-0.49231956514471	0.0113892824520813	-0.490220410573146	-0.173268609382788	0.193279278389694	0.985492122100127	0.119395097577856	-0.352217723515684	0.179820639165609
1.924	0.00919832909880192	-0.49191489433436	0.0117383941047804	-0.490765271327212	-0.173065798407704	0.193658424927176	0.985776075340503	0.119676698723829	-0.353050033207233	0.179362153861649
1.925	0.00903486110398823	-0.49151024208985	0.0120887231551504	-0.491304441082265	-0.172861408136053	0.194037909062718	0.986061757235484	0.119957995600115	-0.353884187181588	0.178904324512676
1.926	0.00887179462341827	-0.491105602607189	0.0124402688587289	-0.491837937395273	-0.172655436055343	0.194417735034013	0.986349155124118	0.120238975680364	-0.354720177758417	0.178447156859063
1.927	0.00870913011624285	-0.490700969402868	0.0127930307171228	-0.492365778157832	-0.172447880238718	0.194797907034361	0.986638256525362	0.120519626485245	-0.355557996804436	0.177990656776757
1.928	0.00854686796835164	-0.49029633535638	0.0131470084443308	-0.49288798169458	-0.172238739396705	0.195178429210768	0.986929049163014	0.120799935659528	-0.356397635822743	0.177534830245072
1.929	0.00838500846863921	-0.489891692710118	0.0135022018577302	-0.493404566714956	-0.172028012869069	0.195559305685746	0.9872215208964	0.121079891030004	-0.357239085941446	0.177079683314709
1.93	0.00822355175727825	-0.489487033004367	0.0138586108549707	-0.49391555212188	-0.17181570051954	0.195940540574149	0.987515659582131	0.121359480576324	-0.358082337971429	0.17662522209497
1.931	0.00806249780266018	-0.489082347002986	0.0142162353764157	-0.494420956864244	-0.171601802571291	0.196322137988827	0.987811453032699	0.121638692290894	-0.358927382568438	0.176171452807618
1.932	0.00790184638812602	-0.488677624664239	0.0145750752383361	-0.494920799941049	-0.171386319542636	0.196704102021097	0.988108889147471	0.121917514032204	-0.359774210265826	0.175718381793483
1.933	0.00774159706708627	-0.488272855198224	0.0149351300131895	-0.495415100461303	-0.171169252377609	0.197086436720073	0.98840795598782	0.122195933453981	-0.360622811371007	0.175266015431239
1.934	0.00758174900956323	-0.487868027174383	0.0152963990996462	-0.49590387764822	-0.170950602576392	0.197469146134739	0.988708641608824	0.122473937998864	-0.361473175966484	0.174814360122812
1.935	0.00742230081493491	-0.487463128599346	0.0156588818888088	-0.49638715075295	-0.170730372198128	0.197852234321006	0.989010933823883	0.122751514959758	-0.362325294050638	0.174363422384662
1.936	0.00726325049053508	-0.487058146973779	0.0160225778590821	-0.496864938943739	-0.170508563883366	0.198235705224012	0.989314820139438	0.123028651547253	-0.363179155697636	0.173913208915876
1.937	0.00710459557361562	-0.486653069369721	0.0163874865286935	-0.497337261279547	-0.170285180887521	0.198619562602724	0.98962028784682	0.123305334880747	-0.364034751251263	0.173463726556353
1.938	0.00694633320285458	-0.486247882544535	0.0167536073779989	-0.497804136729753	-0.170060226966919	0.199003810096395	0.98992732411076	0.123581551947916	-0.364892071524979	0.173014982189905
1.939	0.00678846006752243	-0.485842573051894	0.0171209398301634	-0.498265584112919	-0.169833706180735	0.199388451307465	0.990235915996126	0.12385728958664	-0.365751107844686	0.172566982732475
1.94	0.00663097233301277	-0.485437127268813	0.0174894831883601	-0.49872162199174	-0.169605622800284	0.199773489793322	0.990546050512602	0.124132534496315	-0.366611851926388	0.172119735265867
1.941	0.00647386565819111	-0.485031531363443	0.017859236538444	-0.499172268669129	-0.169375981400963	0.200158928959146	0.990857714710404	0.124407273208138	-0.367474295773349	0.171673247239843
1.942	0.00631713528425841	-0.484625771299427	0.0182301987524661	-0.499617542269844	-0.169144787006851	0.200544771941549	0.99117089576216	0.124681491957139	-0.368338431635442	0.171227526591629
1.943	0.00616077611236064	-0.48421983288984	0.018602368546249	-0.50005746073152	-0.168912045056521	0.200931021579774	0.991485580980698	0.124955176565401	-0.369204251930886	0.170782581668491
1.944	0.00600478275177268	-0.483813701845095	0.0189757445255016	-0.500492041709878	-0.16867776117263	0.201317680481644	0.991801757762794	0.125228312380487	-0.370071749137235	0.170338420996859
1.945	0.00584914955462124	-0.483407363791398	0.0193503252496694	-0.500921302605365	-0.168441940940599	0.201704751082922	0.992119413482514	0.125500884218779	-0.370940915637488	0.169895053061865
1.946	0.0056938706625929	-0.483000804293149	0.0197261092888028	-0.501345260737562	-0.168204589807455	0.202092235530168	0.992438535421463	0.125772876379788	-0.371811743508006	0.169452486209851
1.947	0.00553894004024921	-0.482594008897203	0.0201030952734466	-0.501763933565514	-0.167965713094078	0.202480135471652	0.992759110817329	0.126044272766664	-0.372684224405359	0.169010728647548
1.948	0.00538435144194169	-0.482186963175473	0.0204812820292868	-0.502177338934819	-0.167725316068902	0.202868452045182	0.993081126991799	0.126315057011024	-0.373558349601091	0.168569788498666
1.949	0.00523009837619956	-0.481779652789342	0.0208606687995421	-0.502585495214831	-0.167483403985003	0.203257186022775	0.993404571401563	0.126585212521661	-0.374434110014219	0.168129673934362
1.95	0.00507617415471642	-0.481372063579028	0.0212412553658223	-0.502988421139071	-0.167239982097854	0.203646337883008	0.993729431520383	0.126854722479761	-0.375311496192176	0.167690393312911
1.951	0.00492257198602862	-0.48096418160996	0.021623041990152	-0.503386135490191	-0.16699505571842	0.204035907844934	0.994055694686716	0.127123569861152	-0.376190498318936	0.16725195521247
1.952	0.00476928504130157	-0.480555993206448	0.0220060292974349	-0.503778656899085	-0.166748630241842	0.20442589594245	0.994383348074442	0.12739173753967	-0.377071106271846	0.166814368368073
1.953	0.00461630647843022	-0.480147485000411	0.0223902181451349	-0.504166003784457	-0.166500711152341	0.204816302048359	0.994712378727708	0.127659208411296	-0.377953309641698	0.166377641634562
1.954	0.00446362940920183	-0.479738643924088	0.0227756095314335	-0.504548194353773	-0.166251304026864	0.205207125863384	0.995042773612706	0.127925965422746	-0.378837097700853	0.165941784009536
1.955	0.00431124680515183	-0.479329457155517	0.0231622046188342	-0.504925246594865	-0.166000414463177	0.205598366981298	0.995374519748362	0.128191991517102	-0.379722459411154	0.165506804655012
1.956	0.00415915141036237	-0.478919912079919	0.0235500047708652	-0.505297178237796	-0.165748047960162	0.205990024952861	0.995707604321538	0.128457269641139	-0.380609383429652	0.165072712925605
1.957	0.00400733572659285	-0.478509996266894	0.0239390114854233	-0.505664006763674	-0.165494209905182	0.206382099249794	0.996042014650504	0.128721782886038	-0.381497858056655	0.164639518390693
1.958	0.00385579205478957	-0.478099697420138	0.0243292263329156	-0.506025749422059	-0.165238905720276	0.20677458923613	0.996377738068631	0.128985514658407	-0.382387871226034	0.164207230781516
1.959	0.00370451253775341	-0.47768900332008	0.0247206509589161	-0.506382423147911	-0.164982141077309	0.207167494213662	0.996714761852214	0.129248448732553	-0.383279410600659	0.163775859902402
1.96	0.00355348917202515	-0.477277901862064	0.0251132869922513	-0.50673404445712	-0.164723922133061	0.207560813413713	0.997053073192417	0.129510569189066	-0.384172463730177	0.163345415587711
1.961	0.00340271376291148	-0.476866381156076	0.0255071358819027	-0.507080629445233	-0.164464255732061	0.20795454589616	0.997392659168307	0.129771860375561	-0.385067018243161	0.162915907683302
1.962	0.00325217782265933	-0.476454429548969	0.0259021988785449	-0.507422193847425	-0.16420314939668	0.208348690505956	0.997733506761076	0.130032306927323	-0.385963062087166	0.162487346004611
1.963	0.00310187254897293	-0.476042035600806	0.0262984771517629	-0.507758753036269	-0.163940611068071	0.208743245932442	0.998075602966124	0.13029189379443	-0.386860583724776	0.162059740329235
1.964	0.00295178898042519	-0.475629188111137	0.0266959719029353	-0.508090321930953	-0.163676648819068	0.209138210769831	0.998418934881537	0.130550606256488	-0.387759572187141	0.161633100465915
1.965	0.00280191816541625	-0.475215876190195	0.0270946843939892	-0.508416914948524	-0.163411270728978	0.209533583540602	0.998763489607227	0.130808429900474	-0.388660017069172	0.161207436320816
1.966	0.00265225121330772	-0.474802089327413	0.02749461585138	-0.50873854610017	-0.163144484902179	0.209929362667025	0.999109254027831	0.131065350592517	-0.389561908550444	0.160782757920533
1.967	0.00250277930835352	-0.474387817423232	0.0278957673469881	-0.509055229142664	-0.162876299439694	0.210325546415082	0.999456214658675	0.131321354537939	-0.390465237407396	0.160359075388895
1.968	0.00235349377498557	-0.473973050831849	0.0282981398263007	-0.509366977655558	-0.162606722292246	0.210722132915548	0.999804357617957	0.131576428403809	-0.391369994946822	0.159936398842546
1.969	0.00220438615595204	-0.473557780445263	0.0287017342941649	-0.509673805041722	-0.162335761175711	0.211119120221136	1.0001536686774	0.131830559362521	-0.392276172902334	0.15951473825192
1.97	0.00205544818789604	-0.473141997758648	0.0291065519729744	-0.509975724505159	-0.162063423620474	0.211516506294734	1.0005041333224	0.132083735009271	-0.393183763435197	0.159094103349579
1.971	0.00190667171870013	-0.472725694915791	0.0295125943256265	-0.510272749000072	-0.161789717019803	0.211914288971172	1.00085573681159	0.132335943271008	-0.394092759204906	0.158674503598413
1.972	0.00175804874446152	-0.472308864701326	0.0299198630761247	-0.510564891128405	-0.16151464865011	0.212312465930793	1.00120846424897	0.132587172412526	-0.395003153396482	0.15825594822659
1.973	0.00160957154647154	-0.471891500424132	0.0303283602611709	-0.510852163037342	-0.161238225720112	0.212711034671847	1.00156230063654	0.132837411112677	-0.395914939739337	0.157838446302068
1.974	0.001461232742357	-0.47147359584083	0.0307380881989442	-0.511134576338336	-0.160960455405756	0.213109992507568	1.00191723087341	0.133086648487458	-0.396828112496329	0.157422006765525
1.975	0.00131302524053578	-0.471055145216338	0.0311490494347856	-0.511412142016498	-0.160681344858041	0.213509336585101	1.00227323970123	0.133334873966924	-0.397742666352427	0.157006638455787
1.976	0.00116494225119572	-0.470636143382444	0.0315612467510466	-0.51168487039985	-0.160400901200165	0.213909063863983	1.00263031164631	0.133582077145394	-0.398658596322654	0.156592350246369
1.977	0.00101697735088657	-0.470216585681947	0.0319746831830352	-0.511952771235143	-0.160119131478212	0.21430917105959	1.00298843104201	0.133828247803072	-0.399575897742161	0.156179151204616
1.978	0.000869124491089606	-0.469796467799551	0.0323893620093703	-0.51221585378394	-0.159836042613795	0.21470965460946	1.00334758209677	0.134073376000961	-0.400494566155384	0.155767050588873
1.979	0.000721377965272394	-0.469375785608689	0.0328052867092777	-0.51247412688508	-0.159551641409951	0.215110510657094	1.00370774888317	0.134317451993181	-0.401414597106487	0.155356057731566
1.98	0.00057373239395374	-0.468954535184627	0.0332224608471748	-0.512727598969121	-0.159265934529907	0.215511735101082	1.00406891526228	0.134560466019555	-0.402335986078886	0.154946181953557
1.981	0.00042618273070152	-0.468532712873169	0.033640887933979	-0.51297627801997	-0.158978928383711	0.215913323761058	1.00443106484604	0.134802408233791	-0.403258728581662	0.154537432544281
1.982	0.000278724258607682	-0.468110315235028	0.0340605713699816	-0.51322017152443	-0.158690628998866	0.216315272517206	1.00479418102765	0.135043268805624	-0.404182820169812	0.154129818782248
1.983	0.000131352562744086	-0.467687338948662	0.0344815144198447	-0.513459286441982	-0.158401042012594	0.216717577301767	1.00515824708174	0.135283038043512	-0.405108256356757	0.153723349976047
1.984	-1.5936492365965e-05	-0.467263780839751	0.0349037200961293	-0.513693629243925	-0.158110172806318	0.21712023402132	1.00552324629788	0.135521706396375	-0.406035032511318	0.153318035478829
1.985	-0.000163146779554735	-0.466839638016959	0.0353271910419262	-0.51392320603503	-0.157818026632583	0.217523238495207	1.00588916203291	0.135759264363337	-0.406963143767382	0.152913884640382
1.986	-0.000310281906319618	-0.466414907965117	0.0357519295408263	-0.514148022642715	-0.157524608672315	0.217926586414836	1.0062559776497	0.135995702474974	-0.407892584961046	0.152510906752064
1.987	-0.000457345140349174	-0.465989588525879	0.036177937540257	-0.514368084604228	-0.157229924142959	0.218330273321047	1.00662367645321	0.136231011381914	-0.408823350666374	0.152109111008826
1.988	-0.000604339339470123	-0.465563677801612	0.0366052166034112	-0.514583397116541	-0.156933978428682	0.218734294599773	1.00699224165461	0.136465181914979	-0.409755435307932	0.15170850642528
1.989	-0.000751266969512423	-0.465137174041227	0.037033767862594	-0.514793965002854	-0.156636777077386	0.219138645492386	1.00736165632334	0.136698205067821	-0.410688833229246	0.151309101711652
1.99	-0.000898130148382904	-0.464710075566797	0.0374635919872586	-0.514999792698093	-0.156338325734776	0.219543321104695	1.00773190342389	0.136930072026563	-0.411623538703185	0.150910905194576
1.991	-0.00104493071269869	-0.464282380786691	0.0378946891610881	-0.515200884227083	-0.156038630187162	0.219948316382789	1.00810296593728	0.137160774296154	-0.412559545941174	0.150513924782852
1.992	-0.00119167036941408	-0.463854088290867	0.0383270591087682	-0.515397243180149	-0.155737696470483	0.220353626063705	1.00847482689673	0.137390303803315	-0.413496849079846	0.15011816798348
1.993	-0.00133835085331447	-0.463425196905906	0.0387607011709582	-0.515588872772398	-0.155435530931109	0.220759244670287	1.00884746934996	0.137618652923287	-0.414435442144927	0.149723642066269
1.994	-0.00148497394228004	-0.462995705610341	0.0391956144030727	-0.515775775960328	-0.155132140228092	0.221165166570639	1.00922087638217	0.137845814565569	-0.415375319113103	0.14933035427898
1.995	-0.00163154133758191	-0.462565613428982	0.0396317977225953	-0.515957955469592	-0.154827531280441	0.221571386013236	1.00959503121906	0.138071782379662	-0.416316474121847	0.148938311923561
1.996	-0.0017780545086689	-0.462134919445918	0.0400692501029326	-0.516135413797416	-0.154521711215581	0.221977897059576	1.0099699173379	0.138296550902223	-0.417258901642806	0.148547522356956
1.997	-0.00192451456342029	-0.46170362288607	0.0405079706986771	-0.516308153348997	-0.154214687375196	0.222384693460651	1.01034551850362	0.138520115514851	-0.418202596462392	0.148157993013637
1.998	-0.00207092221137588	-0.461271723138584	0.0409479588138544	-0.516476176590493	-0.153906467331703	0.222791768576607	1.01072181873745	0.138742472255255	-0.419147553639086	0.147769731435144
1.999	-0.00221727780905931	-0.460839219727102	0.0413892137977672	-0.516639486042464	-0.153597058900663	0.223199115361832	1.01109880232149	0.13896361759689	-0.420093768615097	0.147382745298836
2	-0.00236358137994078	-0.460406112288042	0.0418317350051326	-0.516798084191631	-0.153286470162967	0.223606726393455	1.01147645385861	0.139183548334168	-0.421041237306514	0.146997042366936
[truncated: 43,000 more rows]
