# Supplementary material for: Virtual reality as a tool for balance research: Eyes open body sway is reproduced in photo-realistic, but not in abstract virtual scenes
Source: PLoS One. 2020 Oct 29;15(10):e0241479. doi: 10.1371/journal.pone.0241479 (PMC7595375; doi:10.1371/journal.pone.0241479)
Supplement: S1 Data — (ZIP) [file pone.0241479.s001.zip › data/sway_referencing/LAB_sr.csv]

0.001	0.20540455232705	0.310281213939707	0.0137537925336711	0.0431701168909619	-0.236107655104733	-0.00532002555288302	-0.267509932281992	-0.427163099677415	-0.0725840437652287	-0.248031286199471
0.002	0.205721892930653	0.310102204701345	0.0136194618534948	0.0437483629516905	-0.236044572919754	-0.00544075547050657	-0.267354752864335	-0.426890013142512	-0.0725027309818949	-0.247542819143759
0.003	0.206038849516455	0.309922541422229	0.013484912930061	0.0443262063750212	-0.235980961845467	-0.00556153789184444	-0.267199031217143	-0.426617050516761	-0.0724200233250714	-0.247054067539218
0.004	0.206355425235354	0.309742217490404	0.013350143348723	0.0449036415752962	-0.235916817436701	-0.00568237107117277	-0.26704277318253	-0.426344216916968	-0.072335916302162	-0.24656503935141
0.005	0.206671623078587	0.309561226277236	0.0132151510140386	0.0454806629952492	-0.235852135382893	-0.0058032532987748	-0.266885984502904	-0.426071517583747	-0.0722504055632768	-0.246075742635122
0.006	0.206987445883363	0.309379561070967	0.0130799342039247	0.0460572650162338	-0.235786911554162	-0.00592418279736291	-0.266728670816314	-0.425798957777958	-0.0721634867750691	-0.245586185456486
0.007	0.207302896212442	0.309197215102571	0.0129444915292069	0.0466334418209424	-0.235721141920473	-0.00604515755584403	-0.266570837689746	-0.42552654272665	-0.0720751555037237	-0.245096375753181
0.008	0.207617976272444	0.309014181603859	0.0128088217826374	0.0472091874077772	-0.235654822480784	-0.00616617525958974	-0.266412490713432	-0.42525427754314	-0.0719854072489127	-0.244606321273811
0.009	0.207932688043057	0.308830453899691	0.0126729238087523	0.0477844958359772	-0.235587949223059	-0.00628723333295118	-0.266253635605891	-0.424982167151986	-0.071894237600522	-0.244116029640115
0.01	0.208247033476452	0.308646025539256	0.0125367965255691	0.0483593615274833	-0.235520518099563	-0.0064083289843181	-0.266094278286569	-0.424710216301762	-0.0718016423829116	-0.243625508385757
0.011	0.208561014562927	0.308460890379094	0.0124004391167653	0.0489337794564139	-0.235452525101497	-0.00652945922820817	-0.265934424889605	-0.42443842963546	-0.0717076176791657	-0.243134764907753
0.012	0.20887463326973	0.308275042547884	0.0122638512065486	0.0495077451253865	-0.235383966380917	-0.00665062095857478	-0.265774081697156	-0.42416681174817	-0.0716121598564277	-0.242643806441768
0.013	0.209187891453793	0.308088476335121	0.0121270328514039	0.0500812542866964	-0.23531483830893	-0.0067718110970541	-0.265613255046745	-0.423895367205616	-0.071515265699267	-0.242152640075548
0.014	0.209500790772858	0.307901186114563	0.0119899844229201	0.0506543026231584	-0.2352451375119	-0.00689302668891594	-0.265451951300715	-0.423624100507908	-0.0714169325156331	-0.241661272748295
0.015	0.209813332550128	0.307713166306145	0.0118527065489946	0.0512268857174015	-0.235174860946601	-0.00701426480970474	-0.265290176883856	-0.423353016023034	-0.0713171580662107	-0.241169711244671
0.016	0.21012551763505	0.307524411326224	0.0117152001456385	0.0517989992892181	-0.235104005961178	-0.00713552239665991	-0.265127938330189	-0.423082117994285	-0.0712159403744901	-0.240677962158425
0.017	0.210437346409463	0.307334915596133	0.0115774664113494	0.0523706394057769	-0.235032570338311	-0.00725679619700933	-0.264965242292378	-0.422811410621566	-0.0711132775957536	-0.24018603184328
0.018	0.210748818984432	0.307144673622686	0.0114395067531831	0.0529418024750866	-0.234960552347836	-0.00737808281020869	-0.264802095485424	-0.422540898087852	-0.0710091679875375	-0.239693926454982
0.019	0.211059935421849	0.306953680066375	0.0113013227187248	0.0535124850010945	-0.23488795076987	-0.00749937876028773	-0.26463850460474	-0.42227058450069	-0.0709036098882731	-0.239201652066405
0.02	0.211370695793067	0.306761929786155	0.0111629159602591	0.0540826833020411	-0.234814764954954	-0.00762068058931609	-0.264474476319145	-0.422000473836059	-0.0707966016825805	-0.238709214731559
0.021	0.21168110011302	0.306569417886204	0.0110242882689153	0.0546523934944852	-0.234740994979111	-0.00774198488184649	-0.264310017324408	-0.421730569941076	-0.0706881418246782	-0.238216620496244
0.022	0.211991148292564	0.30637613978944	0.0108854416423665	0.055221611715389	-0.234666641775819	-0.00786328820100464	-0.264145134366571	-0.421460876537746	-0.0705782289060635	-0.237723875406223
0.023	0.212300840114091	0.306182091291948	0.0107463782944665	0.0557903343146836	-0.234591707128872	-0.00798458708201382	-0.263979834233573	-0.421191397173772	-0.0704668616753822	-0.237230985482316
0.024	0.212610175190464	0.305987268478791	0.0106071006026279	0.0563585578527488	-0.234516193590387	-0.00810587809709682	-0.263814123721562	-0.420922135173144	-0.0703540390314115	-0.236737956665091
0.025	0.21291915294911	0.305791667571839	0.0104676110089879	0.0569262789148069	-0.234440104467835	-0.00822715784676206	-0.263648009574018	-0.420653093634866	-0.0702397600382827	-0.236244794754547
0.026	0.213227772672283	0.30559528489602	0.010327911931908	0.0574934939702295	-0.234363443831405	-0.00834842292996509	-0.263481498471556	-0.420384275443365	-0.0701240239272628	-0.235751505324073
0.027	0.213536033558559	0.305398116940467	0.0101880057953414	0.0580601994807056	-0.234286216396144	-0.0084696700411767	-0.263314597089056	-0.420115683256078	-0.0700068300996515	-0.235258093635862
0.028	0.213843934779642	0.305200160391309	0.0100478951428555	0.0586263921540227	-0.234208427324223	-0.00859089605453617	-0.263147312114251	-0.419847319527935	-0.0698881781386793	-0.234764564603919
0.029	0.214151475498394	0.305001412108252	0.00990758266777703	0.0591920691287326	-0.234130082088694	-0.00871209795043876	-0.262979650198627	-0.419579186611027	-0.069768067723769	-0.234270922795115
0.03	0.214458654836445	0.304801869088936	0.00976707117674155	0.0597572280189846	-0.234051186425445	-0.00883327273551618	-0.262811617910566	-0.419311286858416	-0.0696464984890067	-0.233777172466039
0.031	0.214765471883251	0.304601528489811	0.00962636364356952	0.0603218668050711	-0.233971746304622	-0.0089544174535735	-0.262643221738007	-0.419043622630335	-0.0695234700180757	-0.233283317645682
0.032	0.21507192578109	0.304400387737588	0.00948546325308825	0.0608859835876329	-0.233891767898149	-0.00907552925522223	-0.262474468133461	-0.418776196186482	-0.0693989819622094	-0.232789362253199
0.033	0.215378015766583	0.304198444674914	0.00934437328365259	0.0614495763735583	-0.233811257580043	-0.00919660548473608	-0.262305363513248	-0.418509009595094	-0.0692730341246947	-0.232295310222694
0.034	0.215683741110205	0.303995697587286	0.00920309694182575	0.0620126430712014	-0.233730221923075	-0.00931764362891217	-0.262135914157265	-0.418242064732213	-0.0691456264328805	-0.231801165549167
0.035	0.215989101091835	0.303792145063512	0.00906163727428698	0.0625751816553339	-0.233648667685384	-0.00943864110715079	-0.261966126114739	-0.417975363307693	-0.0690167587963793	-0.231306932248291
0.036	0.216294095125598	0.303587785845793	0.00891999715844476	0.0631371902966393	-0.233566601864118	-0.00955959511878657	-0.261796005252894	-0.417708906904794	-0.0688864309870062	-0.230812614374465
0.037	0.21659872293856	0.303382618752447	0.00877817933397207	0.0636986673345538	-0.233484031725097	-0.00968050263489047	-0.261625557398205	-0.417442697044075	-0.068754642748682	-0.230318216099812
0.038	0.216902984632265	0.30317664266522	0.00863618643896254	0.0642596111486343	-0.233400964734187	-0.00980136051521114	-0.261454788373624	-0.417176735224434	-0.0686213940664408	-0.22982374169449
0.039	0.21720688057403	0.302969856616484	0.00849402099835548	0.0648200200627967	-0.233317408515588	-0.00992216570035657	-0.261283703914741	-0.416911022909236	-0.0684866853375026	-0.229329195404777
0.04	0.217510411234322	0.302762259930484	0.00835168534413232	0.0653798924240275	-0.233233370881833	-0.0100429152629668	-0.261112309633906	-0.416645561501497	-0.0683505173868918	-0.228834581383396
0.041	0.217813577092721	0.302553852312109	0.00820918157630093	0.0659392268400577	-0.233148859886544	-0.0101636062429079	-0.260940611096587	-0.416380352351451	-0.0682128913701594	-0.228339903702385
0.042	0.21811637858224	0.30234463383117	0.0080665116171383	0.066498022307168	-0.233063883828126	-0.0102842354943198	-0.26076861391768	-0.416115396740652	-0.0680738086705506	-0.227845166321198
0.043	0.218418816024328	0.302134604803416	0.00792367727880798	0.0670562780324732	-0.232978451116999	-0.0104047997018796	-0.260596323761301	-0.415850695807463	-0.067933270954672	-0.227350372980209
0.044	0.218720889627407	0.301923765632082	0.00778068026138214	0.067613993125962	-0.232892570118242	-0.0105252955094131	-0.260423746255432	-0.415586250483625	-0.0677912803078116	-0.226855527104983
0.045	0.219022599595075	0.30171211672269	0.00763752207250049	0.0681711664683135	-0.232806249228146	-0.0106457196158611	-0.260250886946166	-0.415322061477668	-0.067647839263432	-0.226360631742492
0.046	0.219323946272678	0.301499658507034	0.00749420399521535	0.068727796790407	-0.232719497157683	-0.0107660687608224	-0.260077751333534	-0.415058129261814	-0.0675029507625146	-0.225865689525907
0.047	0.219624930214364	0.30128639148963	0.00735072715772872	0.0692838827784979	-0.232632323111233	-0.0108863396782469	-0.25990434491629	-0.414794454031599	-0.0673566181498968	-0.225370702689567
0.048	0.219925552112077	0.301072316265845	0.00720709260180353	0.0698394231090929	-0.232544736725291	-0.0110065290818989	-0.259730673183281	-0.414531035680326	-0.067208845179499	-0.224875673118988
0.049	0.220225812696228	0.300857433551333	0.00706330128441219	0.0703944164531971	-0.232456747920206	-0.0111266336730395	-0.259556741567658	-0.414267873786459	-0.0670596359570771	-0.224380602420755
0.05	0.220525712709986	0.300641744233941	0.00691935403570898	0.0709488614691995	-0.23236836685055	-0.0112466501819071	-0.259382555417592	-0.414004967516632	-0.0669089948558734	-0.22388549202301
0.051	0.2208252529002	0.300425249360756	0.00677525155777513	0.0715027567687508	-0.232279603974421	-0.0113665754162494	-0.259208119984259	-0.413742315509587	-0.0667569265405079	-0.223390343286268
0.052	0.221124433985039	0.300207949992151	0.00663099447018541	0.0720561008626951	-0.23219047011592	-0.0114864063256799	-0.259033440448271	-0.413479915935123	-0.0666034361201299	-0.222895157574575
0.053	0.221423256628215	0.299989847006457	0.00648658333695942	0.0726088920894109	-0.232100976383276	-0.011606140138731	-0.258858522030299	-0.413217766663336	-0.0664485292595964	-0.222399936247788
0.054	0.221721721455429	0.299770941024954	0.00634201869366361	0.0731611285400418	-0.232011133972131	-0.0117257744904443	-0.258683370083417	-0.412955865292925	-0.0662922121212114	-0.22190468058142
0.055	0.222019829119199	0.299551232515386	0.00619730107898467	0.0737128080106971	-0.231920954087989	-0.0118453074457474	-0.258507990063166	-0.412694209098854	-0.0661344912162682	-0.221409391708588
0.056	0.222317580357443	0.299330721899338	0.00605243099805362	0.0742639279600559	-0.231830448082459	-0.0119647374477333	-0.258332387442994	-0.412432795180127	-0.065975373308405	-0.220914070682807
0.057	0.222614976038881	0.299109409566275	0.00590740880579122	0.0748144854183798	-0.231739627557798	-0.0120840631986016	-0.258156567654873	-0.412171620705289	-0.0658148653677548	-0.220418718606371
0.058	0.222912017262283	0.298887295919335	0.00576223461225508	0.0753644769139085	-0.231648504238324	-0.0122032835299098	-0.257980536095164	-0.411910682934053	-0.0656529745545571	-0.219923336698797
0.059	0.223208705474656	0.298664381436151	0.00561690822184062	0.0759138985606006	-0.231557089790651	-0.0123223973854373	-0.257804298178344	-0.411649979108037	-0.0654897082755868	-0.219427926291504
0.06	0.223505042476941	0.298440666683379	0.00547142904657918	0.0764627462603933	-0.231465395798664	-0.0124414038600116	-0.257627859323271	-0.411389506513401	-0.0653250742276784	-0.218932488805613
0.061	0.223801030291636	0.298216152369788	0.00532579609810761	0.0770110158219726	-0.231373433774669	-0.0125603022101149	-0.257451224847775	-0.4111292626287	-0.0651590803143199	-0.218437025749159
0.062	0.224096671022208	0.297990839405698	0.00518000812078267	0.0775587029277108	-0.231281215049475	-0.0126790919168586	-0.257274399878921	-0.410869245092842	-0.0649917345141513	-0.217941538745081
0.063	0.224391966817537	0.297764728870914	0.00503406372050088	0.078105803100031	-0.231188750575088	-0.0127977728039145	-0.257097389333413	-0.410609451558484	-0.0648230448219486	-0.217446029586417
0.064	0.224686919865804	0.297537821950002	0.00488796136131649	0.0786523118087606	-0.231096050782195	-0.0129163450687801	-0.2569201979341	-0.410349879637559	-0.0646530192547056	-0.216950500250078
0.065	0.224981532290604	0.297310119901157	0.00474169929233171	0.0791982246161933	-0.231003125585948	-0.0130348092178236	-0.25674283024409	-0.410090526924497	-0.0644816658518489	-0.216454952779534
0.066	0.225275806033444	0.297081624033286	0.00459527553412746	0.0797435372134693	-0.230909984506347	-0.0131531660971958	-0.256565290738454	-0.409831390953896	-0.0643089926481487	-0.215959389174872
0.067	0.225569742902556	0.296852335729073	0.00444868793498379	0.0802882453843508	-0.230816636812499	-0.0132714170237693	-0.256387583867034	-0.409572469091409	-0.0641350076910845	-0.215463811480412
0.068	0.225863344764739	0.296622256527659	0.00430193424923427	0.0808323449672316	-0.230723091600559	-0.0133895637910868	-0.256209714050096	-0.409313758511097	-0.0639597191240879	-0.214968221891291
0.069	0.226156613668881	0.296391388125721	0.00415501215787512	0.0813758318093566	-0.230629357805926	-0.0135076085353661	-0.256031685683247	-0.409055256283138	-0.0637831352849111	-0.214472622665892
0.07	0.226449551788326	0.296159732282094	0.00400791922254222	0.0819187017084204	-0.230535444192821	-0.0136255535768791	-0.255853503204145	-0.408796959431792	-0.0636052647905071	-0.213977015956693
0.071	0.226742161272058	0.29592729080058	0.00386065289064234	0.08246095042195	-0.230441359233016	-0.013743401337857	-0.255675171105283	-0.408538864941671	-0.0634261165519108	-0.213481403689055
0.072	0.227034444128745	0.295694065579162	0.00371321052250401	0.0830025738237126	-0.230347110892067	-0.0138611544589847	-0.255496693859945	-0.40828096976567	-0.0632456997762217	-0.212985787502636
0.073	0.227326402207243	0.295460058580719	0.00356558935165712	0.0835435681291567	-0.230252706578781	-0.0139788160007401	-0.25531807590162	-0.408023270789984	-0.0630640240625231	-0.212490168751462
0.074	0.227618037197623	0.295225271816266	0.00341778644516111	0.0840839300422533	-0.230158153257083	-0.0140963895382746	-0.255139321674657	-0.407765764770033	-0.0628810994707337	-0.211994548541463
0.075	0.227909350543726	0.294989707453436	0.00326979874843297	0.0846236567049082	-0.230063457485966	-0.0142138791775934	-0.254960435647623	-0.407508448333393	-0.0626969364278352	-0.211498927789181
0.076	0.22820034344523	0.294753367912726	0.00312162317963791	0.0851627454477602	-0.229968625428977	-0.014331289540122	-0.254781422293895	-0.407251318012687	-0.0625115455992296	-0.211003307268885
0.077	0.228491017107088	0.294516255846197	0.002973256650059	0.0857011935895958	-0.229873662939263	-0.0144486257342043	-0.254602286103382	-0.406994370224914	-0.0623249379036243	-0.210507687638948
0.078	0.228781372946216	0.294278374058721	0.0028246960281031	0.0862389984869963	-0.229778575631941	-0.014565893379728	-0.254423031599663	-0.406737601284532	-0.0621371246367662	-0.210012069440585
0.079	0.229071412461831	0.294039725424413	0.00267593816473016	0.0867761576938195	-0.229683368922081	-0.0146830986503582	-0.254243663316793	-0.406481007540742	-0.0619481175613863	-0.209516453017673
0.08	0.229361136943969	0.293800312813711	0.00252697991166437	0.0873126690373131	-0.22958804809759	-0.0148002482388459	-0.254064185774319	-0.406224585541621	-0.061757928855694	-0.209020838432744
0.081	0.229650547389818	0.29356013905154	0.00237781805818914	0.0878485306048626	-0.229492618406133	-0.0149173492968808	-0.253884603480381	-0.405968332085663	-0.0615665709984432	-0.208525225512506
0.082	0.229939644666631	0.293319206920218	0.00222844931616426	0.0883837406629936	-0.229397085099585	-0.0150344094450203	-0.25370492092094	-0.405712244116718	-0.0613740567398556	-0.208029613968019
0.083	0.230228429631535	0.293077519225021	0.00207887043475403	0.0889182975290098	-0.229301453419591	-0.015151436780081	-0.253525142516593	-0.405456318594856	-0.0611803990663033	-0.20753400350018
0.084	0.230516903089578	0.292835078909425	0.00192907832115978	0.0894521994792142	-0.229205728507823	-0.0152684397648878	-0.253345272578357	-0.405200552489566	-0.0609856111455986	-0.207038393913694
0.085	0.230805065750129	0.292591889143199	0.00177907003932909	0.0899854447693318	-0.229109915277085	-0.0153854270967028	-0.253165315302478	-0.40494494277031	-0.0607897064166316	-0.20654278517312
0.086	0.231092918280843	0.29234795332144	0.00162884273615321	0.0905180317684049	-0.22901401833346	-0.0155024077232548	-0.252985274795205	-0.404689486310848	-0.0605926987439904	-0.206047177326029
0.087	0.231380461394133	0.292103274984444	0.00147839359120933	0.091049959050166	-0.228918041993144	-0.0156193909427473	-0.25280515509501	-0.404434179878858	-0.0603946024518673	-0.205551570436177
0.088	0.231667695904122	0.291857857761206	0.00132771974634519	0.0915812252858694	-0.228821990362812	-0.0157363863995665	-0.252624960207745	-0.404179020244162	-0.0601954322377407	-0.205055964597822
0.089	0.231954622774998	0.29161170541956	0.00117681820041736	0.0921118290561726	-0.22872586738444	-0.0158534039527513	-0.252444694108978	-0.403924004260415	-0.059995203108851	-0.204560359916817
0.09	0.232241243197156	0.291364821920129	0.0010256857725237	0.0926417688184449	-0.228629676799502	-0.015970453540855	-0.252264360682119	-0.403669128886291	-0.059793930405338	-0.204064756466277
0.091	0.232527558657419	0.291117211388019	0.000874319094717886	0.0931710430763108	-0.228533422082903	-0.0160875451075952	-0.252083963702381	-0.403414391188353	-0.059591629795804	-0.203569154281051
0.092	0.23281357087925	0.290868878100705	0.000722714554327899	0.0936996505750579	-0.228437106368347	-0.0162046885194913	-0.251903506854069	-0.403159788324967	-0.059388317252565	-0.20307355335732
0.093	0.233099281624826	0.290619826508214	0.000570868289096811	0.0942275902732666	-0.228340732386011	-0.0163218934695229	-0.251722993675706	-0.402905317518128	-0.0591840090920909	-0.202577953635459
0.094	0.23338469256761	0.290370061171628	0.000418776255274768	0.0947548610402596	-0.228244302444528	-0.0164391695215693	-0.251542427495759	-0.402650976041473	-0.0589787220093549	-0.202082355003624
0.095	0.233669805305609	0.290119586617452	0.0002664342519957	0.0952814614514685	-0.228147818430272	-0.0165565262866315	-0.251361811436482	-0.402396761244601	-0.0587724731058753	-0.20158675732144
0.096	0.233954621375339	0.289868407221784	0.000113837928116693	0.0958073900213338	-0.228051281816179	-0.0166739735449221	-0.25118114845602	-0.402142670638173	-0.0585652799325586	-0.20109116037415
0.097	0.234239142208716	0.289616527193033	-3.90171452638566e-05	0.0963326456180206	-0.227954693721808	-0.016791521271328	-0.251000441372399	-0.401888701993966	-0.0583571604908237	-0.200595563792389
0.098	0.234523369051808	0.289363950589367	-0.000192135375743306	0.0968572276266901	-0.227858055021325	-0.0169091796023398	-0.25081969284181	-0.401634853310402	-0.0581481331994682	-0.200099967101033
0.099	0.234807302916004	0.28911068130898	-0.000345521080917823	0.0973811357965951	-0.227761366428151	-0.0170269587817505	-0.250638905350927	-0.401381122638514	-0.0579382168337311	-0.199604369837405
0.1	0.235090944646595	0.288856723082292	-0.00049917841658906	0.0979043699460741	-0.227664628465853	-0.0171448691028737	-0.250458081280723	-0.401127507977484	-0.0577274304724156	-0.199108771562908
0.101	0.235374294995553	0.288602079425191	-0.000653111255079568	0.0984269297510384	-0.227567841352261	-0.0172629208434511	-0.250277222983193	-0.400874007305101	-0.0575157934892423	-0.198613171797954
0.102	0.235657354563166	0.288346753509966	-0.000807323071803683	0.0989488148353303	-0.227471004952363	-0.0173811242967581	-0.250096332822933	-0.400620618611894	-0.0573033255442415	-0.19811756999657
0.103	0.235940123727541	0.288090748049883	-0.000961816949353077	0.0994700251257656	-0.227374118858136	-0.0174994899009168	-0.249915413213098	-0.400367339930169	-0.0570900465538364	-0.197621965594807
0.104	0.23622260266937	0.287834065238325	-0.00111659569045075	0.0999905611778338	-0.227277182512668	-0.0176180283034336	-0.249734466629827	-0.40011416940878	-0.0568759766347472	-0.197126358108839
0.105	0.236504791385324	0.287576706692929	-0.00127166190877773	0.100510424250006	-0.227180195312363	-0.0177367503228491	-0.24955349557037	-0.399861105317408	-0.0566611360354436	-0.196630747212348
0.106	0.23678668960018	0.287318673398525	-0.00142701802062914	0.101029616023433	-0.227083156634338	-0.0178556668262576	-0.249372502497233	-0.399608145911307	-0.0564455451239627	-0.196135132711135
0.107	0.23706829667418	0.28705996564577	-0.00158266618554621	0.101548138131484	-0.2269860657122	-0.0179747885960827	-0.249191489821689	-0.399355289326696	-0.0562292244249978	-0.195639514438372
0.108	0.237349611670024	0.286800583020599	-0.0017386083150636	0.102065992012837	-0.226888921461783	-0.0180941263346864	-0.249010459923211	-0.399102533637489	-0.0560121946225399	-0.195143892189979
0.109	0.23763063356791	0.286540524514486	-0.00189484619747346	0.102583179276511	-0.226791722464716	-0.0182136907182331	-0.248829415191982	-0.398849876987964	-0.0557944765000554	-0.194648265738049
0.11	0.237911361422719	0.286279788646513	-0.00205138159328897	0.103099702128717	-0.226694467043886	-0.0183334923705433	-0.2486483581221	-0.398597317671331	-0.0555760908101901	-0.194152634830903
0.111	0.238191794377992	0.286018373493827	-0.00220821618066035	0.103615563434233	-0.226597153254908	-0.0184535418287467	-0.248467291438089	-0.398344854100151	-0.0553570581517156	-0.193656999146545
0.112	0.238471931712388	0.285756276689919	-0.00236535142185653	0.104130766447175	-0.226499778837852	-0.0185738494618336	-0.248286218152989	-0.398092484719485	-0.0551373990176524	-0.193161358319031
0.113	0.23875177295817	0.28549349541613	-0.00252278844970383	0.104645314484893	-0.226402341235816	-0.0186944253163583	-0.24810514154779	-0.397840207979622	-0.054917133965222	-0.192665712100387
0.114	0.239031317847398	0.285230026421091	-0.00268052803669757	0.105159210824574	-0.226304837675897	-0.0188152790185384	-0.247924065170529	-0.397588022406053	-0.0546962836442862	-0.192170060532978
0.115	0.239310566043929	0.284965866149829	-0.00283857063962391	0.105672458944855	-0.226207265267479	-0.0189364197213871	-0.247742992837654	-0.397335926683184	-0.0544748685984348	-0.191674403990346
0.116	0.239589516913733	0.284701010896456	-0.00299691644820845	0.10618506284009	-0.226109621061625	-0.019057856072142	-0.247561928546534	-0.397083919716657	-0.0542529090593647	-0.191178743113061
0.117	0.239868169524679	0.284435456855335	-0.00315556548409087	0.106697026987226	-0.226011902049868	-0.0191795962651729	-0.24738087637321	-0.396832000705034	-0.0540304248988925	-0.190683078816858
0.118	0.240146522878554	0.2841692001463	-0.00331451780555816	0.107208355996474	-0.225914105237652	-0.019301648133269	-0.247199840472984	-0.396580169145401	-0.0538074356320405	-0.190187412433208
0.119	0.240424576138732	0.283902236952643	-0.00347377369037499	0.107719054321411	-0.225816227841962	-0.0194240191997395	-0.247018825110501	-0.396328424718181	-0.0535839603566462	-0.189691745778322
0.12	0.240702328582374	0.283634563698189	-0.00363333367016312	0.108229126203763	-0.225718267376313	-0.019546716680757	-0.246837834614576	-0.396076767132944	-0.0533600176998336	-0.189196081030631
0.121	0.240979779440432	0.283366177087566	-0.00379319842917186	0.10873857580361	-0.225620221562187	-0.0196697474536701	-0.246656873328832	-0.395825196016279	-0.0531356258424885	-0.188700420613136
0.122	0.241256927977665	0.283097074064813	-0.00395336867929597	0.109247407376976	-0.225522088298429	-0.0197931180401723	-0.246475945647018	-0.395573710930257	-0.0529108025660243	-0.188204767270403
0.123	0.241533773666416	0.282827251853194	-0.00411384512344225	0.109755625332741	-0.225423865742608	-0.0199168346007209	-0.24629505607514	-0.395322311547807	-0.0526855653009999	-0.18770912421622
0.124	0.241810316115169	0.282556708086741	-0.00427462849143949	0.110263234207358	-0.22532555239857	-0.0200409028920997	-0.246114209254988	-0.395070997828021	-0.0524599311908152	-0.187213495087965
0.125	0.242086554897317	0.282285440952407	-0.00443571957713137	0.110770238660638	-0.225227147152891	-0.0201653282300377	-0.245933409936209	-0.39481977005696	-0.0522339171191174	-0.18671788370119
0.126	0.242362489547006	0.282013449290797	-0.0045971192125758	0.111276643437406	-0.225128649242942	-0.0202901154774475	-0.245752662874595	-0.394568628763391	-0.0520075397295066	-0.186222293862831
0.127	0.242638119596378	0.281740732647457	-0.00475882815626145	0.111782453338118	-0.225030058190544	-0.0204152690153447	-0.245571972711048	-0.39431757457975	-0.0517808155098005	-0.185726729406678
0.128	0.242913444498296	0.281467291302563	-0.0049208470043571	0.112287673278804	-0.224931373695904	-0.0205407926972323	-0.245391343894348	-0.394066608179012	-0.0515537608342983	-0.185231194311742
0.129	0.243188463538152	0.281193126316204	-0.00508317615388489	0.112792308347946	-0.224832595502149	-0.0206666898244822	-0.245210780592522	-0.393815730326444	-0.0513263918710311	-0.184735692716946
0.13	0.243463175829345	0.280918239560722	-0.00524581568114511	0.113296363807543	-0.22473372329975	-0.020792963196773	-0.245030286632123	-0.393564941893584	-0.0510987244678034	-0.184240228911499
0.131	0.243737580409512	0.280642633671409	-0.00540876517477542	0.113799845040808	-0.224634756612672	-0.0209196152108308	-0.244849865602706	-0.393314243764712	-0.0508707740884761	-0.183744807418888
0.132	0.244011676375473	0.280366311910559	-0.00557202371838867	0.114302757408008	-0.224535694603077	-0.0210466479436311	-0.244669521050847	-0.39306363675014	-0.0506425557711722	-0.183249433108458
0.133	0.244285462884302	0.280089278047101	-0.00573559000822159	0.114805106093226	-0.224436535976024	-0.0211740632563631	-0.244489256559902	-0.392813121540269	-0.0504140841579221	-0.182754111248764
0.134	0.244558939048392	0.279811536355214	-0.00589946243998702	0.115306896082462	-0.224337279161979	-0.0213018629060024	-0.244309075688268	-0.392562698659554	-0.0501853736163546	-0.182258847496205
0.135	0.244832103914571	0.279533091647074	-0.00606363912270797	0.115808132256325	-0.224237922575682	-0.0214300485699656	-0.244128981937069	-0.392312368503285	-0.049956438282991	-0.181763647862869
0.136	0.245104956517225	0.279253949211549	-0.00622811789645257	0.116308819507313	-0.224138464652758	-0.0215586218448755	-0.243948978837629	-0.392062131450256	-0.0497272919870876	-0.181268518701956
0.137	0.245377495936009	0.278974114715188	-0.00639289640199778	0.116808962837285	-0.224038903688574	-0.0216875843049707	-0.243769070033938	-0.391811987889894	-0.0494979482545543	-0.18077346667842
0.138	0.245649721381409	0.27869359412741	-0.00655797216340787	0.117308567369056	-0.223939237704182	-0.0218169375084372	-0.243589259276531	-0.391561938174568	-0.0492684203615087	-0.180278498693838
0.139	0.245921632264341	0.278412393617262	-0.00672334264575057	0.117807638268467	-0.223839464465974	-0.0219466829068154	-0.243409550369401	-0.391311982610782	-0.0490387212509524	-0.179783621804284
0.14	0.246193228216759	0.278130519390768	-0.00688900530227696	0.118306180734151	-0.223739581591427	-0.0220768217897641	-0.243229947117932	-0.391062121496802	-0.0488088633490461	-0.179288843142823
0.141	0.246464509134673	0.277847977571066	-0.00705495756156058	0.118804200094608	-0.223639586659401	-0.0222073553270013	-0.243050453338385	-0.390812355167103	-0.0485788584747532	-0.178794169851476
0.142	0.246735475192414	0.277564774233398	-0.00722119670533554	0.119301701827764	-0.223539477276299	-0.0223382846451535	-0.242871072954637	-0.390562684021592	-0.0483487179145068	-0.17829960907973
0.143	0.247006126684613	0.277280915459965	-0.00738771978839755	0.119798691405846	-0.22343925101655	-0.0224696108563406	-0.24269181011786	-0.390313108545279	-0.0481184525400828	-0.177805168036897
0.144	0.247276463776893	0.276996407236869	-0.0075545236978592	0.120295174066396	-0.223338905273868	-0.022601335039507	-0.242512669229661	-0.390063629280144	-0.0478880729189233	-0.17731085403168
0.145	0.247546486393792	0.276711255253243	-0.0077216052250931	0.120791154664195	-0.223238437183601	-0.022733458255083	-0.242333654823675	-0.389814246707097	-0.0476575894171009	-0.176816674495132
0.146	0.247816194299003	0.276425464699761	-0.00788896115048815	0.12128663768327	-0.223137843667363	-0.022865981535319	-0.24215477141644	-0.389564961117141	-0.0474270122523577	-0.176322636986326
0.147	0.248085587183711	0.276139040120424	-0.00805658840361547	0.121781627370581	-0.223037121483071	-0.0229989057244104	-0.24197602344283	-0.389315772522665	-0.047196351575448	-0.175828749181136
0.148	0.248354664609763	0.275851985385107	-0.00822448420559644	0.122276127913439	-0.222936267223068	-0.02313223127912	-0.241797415265109	-0.389066680595731	-0.0469656175519768	-0.17533501889456
0.149	0.248623425896496	0.275564303740767	-0.00839264615293398	0.122770143587461	-0.22283527735912	-0.0232659581869111	-0.241618951189796	-0.38881768470237	-0.0467348202453825	-0.174841454108915
0.15	0.248891870054799	0.27527599782051	-0.008561072266143	0.123263678798177	-0.222734148396912	-0.0234000859680962	-0.241440635497259	-0.388568784017122	-0.0465039694214472	-0.174348062901318
0.151	0.249159995718798	0.274987069593212	-0.00872976101046656	0.123756737974265	-0.222632877042918	-0.0235346137262618	-0.241262472455273	-0.388319977599815	-0.0462730745238052	-0.173854853249735
0.152	0.24942780107826	0.274697520355856	-0.00889871135559464	0.12424932544207	-0.222531460290696	-0.0236695402645032	-0.241084466186101	-0.388071264458471	-0.0460421447282489	-0.173361832824138
0.153	0.249695283945498	0.274407350800804	-0.00906792289623883	0.124741445519026	-0.222429895441381	-0.0238048642022813	-0.240906620464214	-0.38782264363411	-0.0458111889830269	-0.172869008935803
0.154	0.249962441973459	0.274116561082419	-0.00923739589689372	0.125233102751532	-0.222328180071431	-0.0239405839839914	-0.240728938687814	-0.387574114200583	-0.0455802161059858	-0.172376388685739
0.155	0.250229272810148	0.273825150896693	-0.00940713117646177	0.125724301983999	-0.2222263120214	-0.0240766977841937	-0.240551424002593	-0.387325675171271	-0.0453492348812331	-0.171883979141474
0.156	0.25049577405789	0.273533119601719	-0.00957712995484404	0.126215048224335	-0.222124289512302	-0.0242132034495481	-0.240374079396599	-0.387077325460992	-0.0451182540772721	-0.17139178740838
0.157	0.250761943197989	0.273240466292336	-0.00974739375742501	0.126705346488329	-0.222022111296646	-0.0243500985919838	-0.24019690772686	-0.386829063957817	-0.044887282437043	-0.170899820592897
0.158	0.251027777634388	0.272947189797336	-0.00991792434127424	0.127195201708079	-0.221919776682995	-0.0244873808001745	-0.240019911689501	-0.386580889646297	-0.04465632863228	-0.170408085730099
0.159	0.251293274776444	0.272653288691535	-0.0100887236299767	0.127684618724808	-0.221817285528108	-0.0246250478398453	-0.239843093718586	-0.386332801731223	-0.044425401146088	-0.169916589784834
0.16	0.251558432036313	0.272358761405049	-0.0102597936580837	0.128173602382944	-0.221714638340539	-0.0247630977332159	-0.239666455846598	-0.386084799734968	-0.0441945081985648	-0.16942533972822
0.161	0.251823246733943	0.272063606352382	-0.0104311364683916	0.128662157696697	-0.221611836315658	-0.024901528688473	-0.239489999655888	-0.385836883547015	-0.0439636578087621	-0.168934342626834
0.162	0.25208771600432	0.271767821990277	-0.010602753977103	0.129150290019527	-0.221508881170186	-0.025040338953677	-0.239313726410714	-0.385589053415625	-0.0437328578710683	-0.16844360568931
0.163	0.252351836822578	0.271471406926351	-0.0107746479102015	0.129638005161209	-0.221405775008051	-0.0251795267385213	-0.239137637232214	-0.385341309892881	-0.0435021161235898	-0.167953136205224
0.164	0.252615606105539	0.271174360100169	-0.0109468198048719	0.130125309488475	-0.221302520345019	-0.0253190902374372	-0.238961733130991	-0.385093653745722	-0.0432714400940434	-0.167462941418617
0.165	0.252879020719717	0.270876680809499	-0.011119271041145	0.130612210052423	-0.221199120129022	-0.0254590276433415	-0.238786014909445	-0.384846085857472	-0.0430408370959314	-0.166973028450961
0.166	0.253142077405106	0.270578368552015	-0.011292002940309	0.131098714669457	-0.221095577639294	-0.0255993371151588	-0.238610483090009	-0.38459860713621	-0.0428103142397156	-0.166483404338678
0.167	0.253404772804801	0.270279422925211	-0.0114650168658888	0.131584831906588	-0.220991896343348	-0.0257400167665596	-0.238435137931341	-0.384351218395393	-0.0425798784650461	-0.165994076137271
0.168	0.253667103592321	0.269979843687945	-0.0116383142283014	0.13207057102514	-0.22088807984786	-0.0258810647215458	-0.238259979423138	-0.384103920205494	-0.0423495365446074	-0.165505050913465
0.169	0.253929066429775	0.269679630838712	-0.0118118964239245	0.13255594187807	-0.220784131930406	-0.0260224792127243	-0.238085007255437	-0.383856712839788	-0.0421192950032696	-0.165016335609302
0.17	0.254190657747166	0.269378784609072	-0.0119857647914188	0.133040954697268	-0.220680056538204	-0.0261642586632614	-0.237910220892106	-0.383609596385902	-0.0418891600152124	-0.164527937001163
0.171	0.25445187368653	0.269077305431685	-0.0121599205911063	0.133525619872807	-0.220575857798968	-0.026306401734199	-0.237735619705797	-0.383362570872348	-0.0416591373138911	-0.164039861798294
0.172	0.254712710254343	0.268775193960364	-0.0123343649477713	0.13400994794378	-0.220471540130106	-0.0264489073387086	-0.237561203025363	-0.383115636206506	-0.0414292321521395	-0.163552116752367
0.173	0.254973163423094	0.268472451127273	-0.012509098796022	0.134493949776716	-0.220367108342197	-0.0265917746292414	-0.237386970107456	-0.382868791942299	-0.0411994493485916	-0.163064708712334
0.174	0.25523322916537	0.268169078155543	-0.0126841229154969	0.134977636677074	-0.220262567654918	-0.0267350029815163	-0.237212920123836	-0.382622037172157	-0.0409697933050785	-0.162577644573954
0.175	0.255492903525982	0.2678650765564	-0.0128594380282597	0.135461020334202	-0.220157923658263	-0.0268785919887199	-0.237039052157953	-0.382375370690882	-0.0407402679943899	-0.162090931205796
0.176	0.255752182732062	0.267560448159731	-0.0130350448971496	0.135944112713813	-0.22005318224327	-0.0270225414890726	-0.236865365185464	-0.382128791194605	-0.0405108770829651	-0.161604575480787
0.177	0.256011063317106	0.267255195063519	-0.0132109443771819	0.136426926009573	-0.219948349571799	-0.0271668516241752	-0.23669185809655	-0.381882297362828	-0.0402816240829736	-0.16111858432929
0.178	0.256269542138713	0.266949319497181	-0.0133871374129581	0.13690947269939	-0.219843432161067	-0.0273115228810439	-0.236518529766075	-0.381635887925921	-0.0400525123846764	-0.16063296472988
0.179	0.256527616215551	0.266642823769738	-0.0135636250388751	0.137391765671608	-0.219738436994423	-0.0274565560895112	-0.236345379083873	-0.381389561752663	-0.0398235452460948	-0.160147723665651
0.18	0.25678528262406	0.266335710334386	-0.0137404084141076	0.137873818291452	-0.219633371525615	-0.0276019523167724	-0.236172404933801	-0.381143317866066	-0.0395947257170376	-0.159662868090181
0.181	0.257042538642283	0.266027981860492	-0.0139174888937233	0.138355644314104	-0.219528243665882	-0.0277477126606495	-0.235999606177157	-0.380897155324034	-0.0393660565336723	-0.159178404940618
0.182	0.257299381900329	0.265719641246127	-0.0140948680993878	0.138837257730849	-0.219423061837061	-0.0278938381352273	-0.235826981664663	-0.380651073027702	-0.03913754017065	-0.158694341093523
0.183	0.257555810255795	0.265410691571143	-0.0142725479533598	0.139318672735447	-0.219317834951015	-0.0280403297579911	-0.235654530284212	-0.380405069575526	-0.0389091789934625	-0.158210683212611
0.184	0.257811821552824	0.265101136062607	-0.0144505306512061	0.139799903810686	-0.219212572281414	-0.0281871886986495	-0.235482250997479	-0.380159143187617	-0.038680975352627	-0.157727437650059
0.185	0.258067413608878	0.264790978148142	-0.0146288185396545	0.140280965806691	-0.219107283346696	-0.0283344163496	-0.235310142751569	-0.379913291698507	-0.0384529316197979	-0.157244610412985
0.186	0.258322584393559	0.264480221488176	-0.0148074139663749	0.140761874056638	-0.219001977835641	-0.0284820143005018	-0.235138204284993	-0.37966751261087	-0.0382250502027985	-0.156762207075109
0.187	0.258577332124437	0.264168869850244	-0.0149863191614399	0.14124264451185	-0.218896665565242	-0.0286299842640488	-0.234966434018929	-0.379421803159883	-0.0379973335828361	-0.156280232696058
0.188	0.258831655255457	0.263856926964681	-0.0151655361273721	0.141723293693419	-0.218791356472547	-0.0287783279784518	-0.234794830099974	-0.379176160425221	-0.037769784344786	-0.155798691850197
0.189	0.259085552499518	0.263544396522091	-0.0153450665945652	0.142203838514359	-0.218686060613463	-0.0289270471049519	-0.234623390501336	-0.378930581490075	-0.037542405114515	-0.155317588738862
0.19	0.259339022843268	0.263231282180685	-0.0155249121029469	0.142684296227864	-0.218580788144022	-0.0290761432264604	-0.234452113111016	-0.378685063507743	-0.037315198460358	-0.154836927360563
0.191	0.259592065421901	0.262917587436102	-0.0157050741367985	0.143164684554472	-0.218475549296924	-0.0292256179351844	-0.234280995743055	-0.378439603647517	-0.0370881668444667	-0.154356711707977
0.192	0.25984467933583	0.26260331545092	-0.0158855542095188	0.143645021900586	-0.218370354376979	-0.0293754728449191	-0.234110036068459	-0.37819419903422	-0.0368613126737654	-0.153876945868629
0.193	0.260096863588424	0.262288468976384	-0.0160663538623979	0.144125327532655	-0.218265213772371	-0.0295257095579023	-0.233939231551258	-0.377948846707181	-0.0366346384785116	-0.153397634004295
0.194	0.260348617161828	0.261973050371923	-0.016247474641472	0.144605621499366	-0.21816013798174	-0.0296763297018795	-0.233768579412398	-0.377703543534565	-0.0364081470402428	-0.152918780329968
0.195	0.260599939140896	0.261657061636363	-0.0164289181802405	0.145085924295783	-0.21805513763007	-0.02982733497298	-0.233598076606333	-0.377458286119483	-0.0361818412845141	-0.152440389103087
0.196	0.260850828786391	0.261340504336291	-0.0166106863431817	0.145566256577896	-0.217950223392683	-0.0299787271305643	-0.233427719849659	-0.377213070783355	-0.0359557240812653	-0.151962464557478
0.197	0.26110128555198	0.261023379502776	-0.0167927812395687	0.146046639183231	-0.217845405830654	-0.0301305080208052	-0.233257505714651	-0.376967893623962	-0.0357297981805662	-0.151485010832153
0.198	0.261351309155949	0.260705687650622	-0.0169752051263519	0.146527093360325	-0.217740695268451	-0.0302826796457484	-0.233087430706392	-0.376722750615503	-0.0355040662909153	-0.151008031954496
0.199	0.261600899687865	0.260387428837823	-0.01715796036591	0.147007640855316	-0.21763610184041	-0.0304352442152472	-0.232917491245611	-0.376477637707369	-0.0352785311719086	-0.150531531843731
0.2	0.26185005760005	0.260068602676027	-0.0173410494460729	0.147488303679182	-0.217531635642864	-0.0305882041801969	-0.232747683616586	-0.376232550844399	-0.0350531956337175	-0.150055514320832
0.201	0.262098783561013	0.259749208348985	-0.017524474964883	0.147969103781273	-0.217427306821028	-0.0307415622398719	-0.232578003996586	-0.375987485886594	-0.0348280624855287	-0.149579983148967
0.202	0.262347078296879	0.259429244622883	-0.0177082395683668	0.148450062927955	-0.217323125575068	-0.030895321294818	-0.23240844854041	-0.375742438509926	-0.034603134561629	-0.149104942052744
0.203	0.262594942544939	0.259108709797161	-0.0178923459026671	0.148931202831946	-0.217219102115928	-0.0310494843841834	-0.232239013391812	-0.375497404190712	-0.0343784148043071	-0.148630394668056
0.204	0.26284237706269	0.258787601631111	-0.0180767966038669	0.149412545394352	-0.217115246568413	-0.0312040546136675	-0.23206969460745	-0.375252378283582	-0.0341539062686146	-0.148156344480754
0.205	0.263089382532194	0.258465917310675	-0.0182615942903198	0.149894112905758	-0.217011568886363	-0.0313590350882468	-0.231900488072397	-0.37500735610441	-0.0339296120349316	-0.147682794780667
0.206	0.263335959433845	0.258143653436852	-0.0184467415255104	0.150375928001063	-0.216908078781568	-0.0315144289196925	-0.231731389448806	-0.374762332956698	-0.0337055351925943	-0.147209748603346
0.207	0.263582108114099	0.257820805998578	-0.0186322408024281	0.150858013292369	-0.216804785586561	-0.0316702392045801	-0.231562394184231	-0.374517304111483	-0.0334816789799021	-0.146737208658378
0.208	0.263827828995603	0.257497370396948	-0.0188180945798242	0.151340391004008	-0.216701698076893	-0.0318264688728704	-0.231393497554625	-0.374272264776595	-0.0332580469238115	-0.146265177240481
0.209	0.264073122655486	0.257173341562256	-0.0190043052539326	0.151823082891784	-0.216598824362226	-0.0319831205831765	-0.231224694680399	-0.374027210080372	-0.0330346428510311	-0.145793656160391
0.21	0.264317989689154	0.256848714044987	-0.0191908750498446	0.152306110350369	-0.216496171918889	-0.0321401967777806	-0.231055980521201	-0.373782135031471	-0.032811470842489	-0.145322646747279
0.211	0.264562430554676	0.256523481955063	-0.019377805972287	0.152789494562401	-0.216393747754394	-0.0322976997936595	-0.230887349874765	-0.373537034446615	-0.0325885352022349	-0.144852149917566
0.212	0.264806445602629	0.256197638844078	-0.0195650998593829	0.153273256614894	-0.216291558593452	-0.0324556319651165	-0.230718797420303	-0.373291902941831	-0.0323658404542193	-0.144382166297637
0.213	0.265050035190947	0.255871177702684	-0.0197527585147013	0.153757417520556	-0.216189610989179	-0.0326139957226264	-0.230550317835553	-0.373046734990349	-0.032143391424163	-0.143912696326214
0.214	0.265293199605449	0.255544091027298	-0.0199407838317902	0.154241998149935	-0.216087911360323	-0.0327727936585548	-0.230381905904301	-0.372801524940359	-0.0319211933637505	-0.143443740247863
0.215	0.265535938897784	0.255216370795147	-0.0201291777452668	0.154727019160728	-0.215986465951738	-0.0329320285463779	-0.230213556511882	-0.372556266991948	-0.0316992519459975	-0.142975298078799
0.216	0.265778252988744	0.25488800837676	-0.0203179420331568	0.155212500996224	-0.21588528068691	-0.0330917033798204	-0.230045264559697	-0.372310955214249	-0.0314775731322919	-0.142507369629711
0.217	0.266020141934887	0.254558994569224	-0.0205070782177627	0.155698463928938	-0.215784361002986	-0.0332518214638301	-0.229877024932977	-0.372065583641802	-0.0312561630681968	-0.142039954525616
0.218	0.266261606005123	0.254229319742759	-0.0206965876391377	0.156184928099026	-0.215683711776821	-0.0334123864829821	-0.229708832549436	-0.371820146413063	-0.031035028057846	-0.14157305222388
0.219	0.266502645506354	0.2538989739446	-0.0208864715453628	0.156671913481461	-0.215583337295017	-0.0335734024852702	-0.229540682383281	-0.371574637880081	-0.0308141745735612	-0.14110666205538
0.22	0.266743260589336	0.253567946983699	-0.0210767311255504	0.157159439761498	-0.215483241306076	-0.0337348737511611	-0.229372569440021	-0.371329052689955	-0.0305936092644942	-0.14064078319048
0.221	0.266983451282666	0.253236228563131	-0.0212673674917386	0.157647526258792	-0.215383427161051	-0.0338968045762298	-0.229204488735391	-0.371083385809813	-0.0303733389505388	-0.140175414550089
0.222	0.267223217676166	0.252903808402019	-0.0214583816112785	0.158136192003435	-0.215283897837875	-0.034059199113593	-0.229036435277647	-0.370837632413656	-0.0301533705875559	-0.139710554843111
0.223	0.26746255992195	0.252570676339545	-0.0216497742681094	0.158625455887078	-0.215184655851325	-0.034222061341773	-0.228868404042631	-0.370591787744806	-0.029933711189649	-0.139246202691454
0.224	0.267701478095068	0.252236822418606	-0.0218415461008256	0.159115336725845	-0.2150857032515	-0.034385395072794	-0.22870038995941	-0.370345847086495	-0.029714367737498	-0.138782356661353
0.225	0.26793997229859	0.251902236888438	-0.022033697646298	0.159605853125807	-0.214987041767839	-0.0345492039472358	-0.228532387890593	-0.37009980574258	-0.0294953470937696	-0.138319015260072
0.226	0.268178042914224	0.251566910198014	-0.0222262293581125	0.16009702328667	-0.214888672999329	-0.0347134913907265	-0.228364392590689	-0.369853659005134	-0.0292766559534015	-0.137856176990767
0.227	0.268415690578289	0.251230833063849	-0.0224191416272382	0.160588864993362	-0.214790598540408	-0.0348782605037753	-0.228196398659164	-0.369607402213265	-0.0290583008720172	-0.137393840331707
0.228	0.268652915995936	0.250893996527998	-0.0226124347920786	0.161081395838657	-0.214692819982198	-0.0350435139593442	-0.228028400497277	-0.369361030846602	-0.0288402882940208	-0.136932003575655
0.229	0.26888971995943	0.250556391987067	-0.0228061091512351	0.161574633509913	-0.214595338782103	-0.0352092539928968	-0.227860392273231	-0.369114540498245	-0.0286226245010092	-0.136470664731393
0.23	0.26912610354995	0.250218011285129	-0.0230001650224426	0.162068595903456	-0.2144981561064	-0.0353754824679515	-0.227692367897928	-0.368867926705196	-0.0284053155522693	-0.136009821605612
0.231	0.269362068281215	0.249878846866203	-0.0231946028039741	0.162563300939386	-0.214401272743215	-0.0355422009960064	-0.227524321021904	-0.368621184756925	-0.0281883672472748	-0.135549471923101
0.232	0.269597616053832	0.249538891901501	-0.0233894230066595	0.163058766187208	-0.214304689056952	-0.0357094110825124	-0.227356245062162	-0.368374309595796	-0.0279717850460838	-0.135089613405442
0.233	0.269832748978931	0.249198140311523	-0.0235846263438017	0.163555008557941	-0.214208404932692	-0.0358771142422479	-0.227188133249445	-0.368127295810609	-0.0277555740103124	-0.134630243781429
0.234	0.270067469279029	0.248856586701639	-0.0237802138556573	0.164052044266784	-0.214112419746189	-0.0360453120727428	-0.22701997865965	-0.367880137662278	-0.027539738877902	-0.134171360642043
0.235	0.270301779387525	0.248514226356655	-0.0239761869171254	0.164549888988306	-0.214016732428189	-0.0362140062705774	-0.226851774180993	-0.367632829168076	-0.0273242842298243	-0.133712961310107
0.236	0.270535682071897	0.248171055344526	-0.0241725471358078	0.165048557936415	-0.213921341584117	-0.036383198576168	-0.226683512469117	-0.367385364282803	-0.0271092146499468	-0.133255042975028
0.237	0.270769180398607	0.247827070599163	-0.0243692962205578	0.165548065809085	-0.213826245553641	-0.0365528906941299	-0.226515185965401	-0.367137737071944	-0.02689453478576	-0.132797602895297
0.238	0.271002277711978	0.247482269897517	-0.0245664358424899	0.166048426707138	-0.213731442347496	-0.036723084196634	-0.226346786938011	-0.36688994173543	-0.0266802492597178	-0.132340638396276
0.239	0.271234977827985	0.247136651815173	-0.0247639675464743	0.166549654012656	-0.213636929534486	-0.0368937804221195	-0.226178307518859	-0.366641972474491	-0.0264663625294516	-0.131884146818238
0.24	0.271467285236206	0.246790215710606	-0.0249618927450921	0.16705176022691	-0.213542704216706	-0.0370649804229693	-0.226009739740998	-0.366393823354239	-0.0262528788384861	-0.131428125558503
0.241	0.271699205048073	0.246442961678656	-0.0251602127530685	0.167554756951448	-0.213448763129427	-0.0372366849371952	-0.225841075548501	-0.366145488288318	-0.0260398022804966	-0.130972572080312
0.242	0.271930742810883	0.246094890506665	-0.0253589287923096	0.168058655067643	-0.213355102777994	-0.0374088944090835	-0.225672306824184	-0.365896961114219	-0.0258271369003731	-0.130517483894051
0.243	0.272161904418781	0.245746003677846	-0.0255580419586548	0.168563464857781	-0.213261719511009	-0.0375816090757714	-0.225503425456776	-0.365648235663738	-0.0256148867100688	-0.130062858639032
0.244	0.272392696155242	0.245396303359971	-0.0257575531983681	0.169069195879186	-0.213168609466598	-0.0377548289649937	-0.225334423334432	-0.365399305771397	-0.0254030555538267	-0.129608694180409
0.245	0.272623124733965	0.24504579238927	-0.0259574632537482	0.169575856774995	-0.213075768399024	-0.0379285537942222	-0.225165292255919	-0.365150165249798	-0.0251916469296336	-0.129154988558046
0.246	0.272853197228015	0.244694474312075	-0.0261577725793359	0.170083455325318	-0.212983191597978	-0.0381027829355093	-0.22499602388163	-0.364900807889089	-0.0249806639172214	-0.128701739858
0.247	0.273082920997406	0.244342353426666	-0.026358481328969	0.170591998717125	-0.212890874082292	-0.0382775154645795	-0.224826609744847	-0.364651227478632	-0.0247701092203954	-0.128248946178104
0.248	0.273312303728366	0.243989434765211	-0.0265595893729418	0.1711014937304	-0.212798810872997	-0.0384527502068463	-0.224657041286585	-0.364401417809373	-0.0245599851597138	-0.127796605682963
0.249	0.273541353435656	0.24363572406783	-0.0267610962697145	0.171611946712159	-0.212706997061575	-0.0386284857079751	-0.224487309894741	-0.364151372656325	-0.0243502935293865	-0.12734471664981
0.25	0.273770078290641	0.243281227750609	-0.0269630012837748	0.172123363447582	-0.2126154276812	-0.0388047201864249	-0.22431740689839	-0.363901085747439	-0.0241410354742788	-0.126893277496981
0.251	0.273998486438059	0.242925952805053	-0.0271653035078037	0.172635749048235	-0.212524097586366	-0.0389814515746261	-0.224147323536526	-0.363650550655413	-0.0239322114794168	-0.126442286792106
0.252	0.274226586027695	0.24256990665556	-0.0273680019945763	0.173149107952167	-0.212433001436363	-0.0391586775566353	-0.223977050987854	-0.363399760636298	-0.0237238214303408	-0.12599174319563
0.253	0.274454385394924	0.242213097044895	-0.0275710958258857	0.173663444046635	-0.212342133728055	-0.0393363955293323	-0.223806580412486	-0.363148708561959	-0.0235158647020487	-0.125541645409925
0.254	0.274681893167083	0.241855531953232	-0.0277745841186103	0.17417876085346	-0.212251488853468	-0.0395146025803321	-0.223635902903423	-0.362897386984763	-0.0233083401764478	-0.125091992192186
0.255	0.274909118233176	0.241497219572438	-0.0279784659970599	0.174695061678642	-0.212161061171652	-0.0396932955212751	-0.223465009414414	-0.362645788249666	-0.0231012461816421	-0.124642782369116
0.256	0.275136069656069	0.241138168360972	-0.0281827405795054	0.175212349514939	-0.212070845036064	-0.0398724709363741	-0.223293890735267	-0.362393904583963	-0.022894580488219	-0.124194014874594
0.257	0.275362756611702	0.240778387042555	-0.0283874069962987	0.175730626702191	-0.211980834814217	-0.0400521252161018	-0.223122537492352	-0.362141728138281	-0.0226883403329181	-0.123745688826147
0.258	0.275589188347183	0.240417884468708	-0.0285924644556348	0.176249894700733	-0.211891024984499	-0.0402322545754596	-0.222950940199627	-0.361889250981954	-0.0224825223341203	-0.123297803552609
0.259	0.275815374077455	0.240056669545163	-0.028797912351151	0.176770154183164	-0.211801410160425	-0.0404128550720064	-0.222779089343921	-0.361636465108084	-0.0222771224136963	-0.122850358587237
0.26	0.276041322893491	0.239694751308194	-0.0290037503123585	0.17729140531241	-0.211711984907103	-0.0405939226154457	-0.222606975439832	-0.361383362536933	-0.022072135875441	-0.12240335373509
0.261	0.276267043823586	0.239332138950268	-0.029209978139636	0.177813647910796	-0.211622743553598	-0.0407754529368536	-0.222434589079567	-0.361129935475541	-0.0218675575192916	-0.121956789191485
0.262	0.276492545953055	0.238968841702708	-0.0294165956719323	0.178336881350901	-0.211533680158168	-0.0409574415378974	-0.222261920998931	-0.360876176377757	-0.0216633817198605	-0.121510665527565
0.263	0.27671783843746	0.238604868667028	-0.0296236026614915	0.178861104329073	-0.211444788494755	-0.0411398836872539	-0.222088962099705	-0.360622077885868	-0.021459602532574	-0.121064983534964
0.264	0.276942930416349	0.238240228700185	-0.0298309987586927	0.179386314723181	-0.211356062019831	-0.0413227744732252	-0.221915703372082	-0.360367632766939	-0.0212562137559508	-0.120619744124683
0.265	0.277167830903151	0.237874930438584	-0.0300387835879929	0.179912509611366	-0.211267493969045	-0.041506108863106	-0.22174213576973	-0.360112833937444	-0.0210532089514375	-0.120174948267456
0.266	0.27739254873693	0.237508982369787	-0.0302469567202821	0.180439685454276	-0.211179077517161	-0.0416898817064821	-0.22156825019747	-0.359857674530884	-0.020850581521192	-0.119730596916954
0.267	0.277617092668187	0.23714239278722	-0.0304555175023903	0.180967838266798	-0.211090805819277	-0.0418740876912316	-0.221394037661492	-0.359602147891577	-0.0206483247496045	-0.119286691013718
0.268	0.277841471472393	0.23677516971827	-0.0306644649311588	0.181496963594386	-0.211002672003471	-0.0420587213503466	-0.221219489431607	-0.359346247561266	-0.0204464317576149	-0.118843231516313
0.269	0.278065693912006	0.236407320950827	-0.0308737976798458	0.182027056334778	-0.210914669214509	-0.0422437771223925	-0.221044597086207	-0.35908996733272	-0.0202448954561638	-0.118400219387223
0.27	0.278289768585359	0.2360388540586	-0.0310835141680981	0.182558110615186	-0.210826790665215	-0.0424292494382992	-0.220869352455813	-0.358833301286141	-0.0200437085494316	-0.117957655646099
0.271	0.278513703827285	0.235669776325476	-0.0312936125546303	0.183090119914634	-0.210739029677142	-0.0426151328669694	-0.220693747544652	-0.358576243782588	-0.019842863638417	-0.117515541434607
0.272	0.278737507713856	0.235300094611035	-0.0315040907002763	0.183623077346236	-0.210651379733086	-0.0428014222043969	-0.220517774507408	-0.358318789459024	-0.0196423533396408	-0.117073877884844
0.273	0.278961188066115	0.234929815265594	-0.0317149461522779	0.184156975802887	-0.210563834538962	-0.0429881124187509	-0.22034142572238	-0.358060933221812	-0.0194421702534922	-0.116632665925538
0.274	0.279184752402351	0.234558944140573	-0.0319261761325264	0.184691807891933	-0.210476388094182	-0.0431751985906818	-0.220164693895646	-0.357802670199118	-0.0192423067817227	-0.116191906294525
0.275	0.279408207967685	0.234187486645901	-0.0321377775880252	0.185227565829342	-0.210389034766403	-0.0433626759162871	-0.219987572099395	-0.357543995698126	-0.0190427549309711	-0.115751599651806
0.276	0.279631561829321	0.233815447832751	-0.032349747272964	0.185764241353435	-0.210301769327466	-0.0435505397310458	-0.219810053766015	-0.357284905229231	-0.0188435062944078	-0.115311746640866
0.277	0.279854820829528	0.233442832462613	-0.0325620817198177	0.186301825650879	-0.210214586932202	-0.0437387855413507	-0.219632132662134	-0.35702539453817	-0.0186445522314262	-0.114872348011764
0.278	0.280077991378901	0.233069644979711	-0.0327747771897169	0.186840309380139	-0.21012748311858	-0.0439274089856463	-0.219453802862676	-0.356765459633576	-0.0184458839535282	-0.114433404802876
0.279	0.280301079291201	0.23269588943817	-0.0329878297446813	0.187379682779246	-0.210040453846472	-0.0441164056870766	-0.21927505879678	-0.356505096819361	-0.018247492368002	-0.113994918393085
0.28	0.280524089791299	0.232321569480509	-0.0332012353325871	0.187919935764378	-0.20995349544867	-0.0443057710606982	-0.219095895305091	-0.356244302633902	-0.0180493679218264	-0.11355689045987
0.281	0.280747027625261	0.231946688351984	-0.0334149897917895	0.188461058012079	-0.209866604509193	-0.0444955001293222	-0.218916307622943	-0.355983073698515	-0.0178515006090788	-0.113119322964152
0.282	0.280969897073523	0.231571248950789	-0.0336290888409528	0.189003038967422	-0.209779777845882	-0.0446855874443034	-0.218736291340506	-0.355721406571337	-0.0176538800282256	-0.11268221805486
0.283	0.281192701849311	0.231195253880029	-0.0338435281485403	0.189545867731154	-0.209693012617049	-0.0448760271555622	-0.218555842362209	-0.355459297624863	-0.0174564953898258	-0.112245577867347
0.284	0.281415445121645	0.230818705396814	-0.0340583035065358	0.190089533007125	-0.209606306365444	-0.0450668131530745	-0.218374956836703	-0.355196742984887	-0.01725933550216	-0.111809404389144
0.285	0.281638129706799	0.230441605337758	-0.0342734109864269	0.190634023258999	-0.209519656909389	-0.0452579392239762	-0.218193631141708	-0.354933738566034	-0.017062388806166	-0.111373699438324
0.286	0.281860758160478	0.230063955165765	-0.0344888469816454	0.191179326884216	-0.209433062200161	-0.0454493991622396	-0.218011862015266	-0.354670280120945	-0.0168656434536252	-0.110938464647866
0.287	0.282083332636877	0.229685756031597	-0.0347046081988214	0.1917254321711	-0.209346520201878	-0.0456411867335989	-0.217829646672299	-0.354406363203807	-0.0166690873427815	-0.110503701422818
0.288	0.282305854703955	0.229307008714001	-0.0349206916340286	0.192272327130347	-0.209260028837006	-0.0458332955500187	-0.217646982752164	-0.354141983069624	-0.0164727081315245	-0.110069410940474
0.289	0.282528325339948	0.228927713534989	-0.0351370945457525	0.192819999465003	-0.209173586072355	-0.0460257190076783	-0.217463868253026	-0.353877134648667	-0.0162764932991201	-0.109635594206527
0.29	0.28275074508671	0.228547870338183	-0.0353538144697629	0.193368436770128	-0.20908719003036	-0.0462184503111808	-0.217280301559326	-0.353611812640098	-0.0160804302007919	-0.109202252085769
0.291	0.282973114158107	0.228167478459643	-0.0355708492060231	0.193917626803731	-0.209000839031832	-0.0464114825788207	-0.217096281482175	-0.353346011612958	-0.0158845060232696	-0.108769385262985
0.292	0.283195432438273	0.227786536654645	-0.0357881967427002	0.194467557634483	-0.20891453163256	-0.0466048090088052	-0.216911807293751	-0.353079726113288	-0.0156887076764978	-0.108336994177955
0.293	0.283417699526443	0.227405043038011	-0.0360058552409765	0.195018217589417	-0.208828266648449	-0.0467984229867395	-0.216726878730374	-0.352812950830144	-0.0154930217707372	-0.10790507900058
0.294	0.283639914809773	0.227022995096784	-0.0362238230937521	0.195569595067665	-0.208742043115502	-0.0469923181006685	-0.216541495939669	-0.352545680704269	-0.0152974346998956	-0.107473639707002
0.295	0.283862077307295	0.226640389777766	-0.0364420989403428	0.196121678397974	-0.208655860233332	-0.0471864880878452	-0.216355659449724	-0.352277910897805	-0.0151019327316254	-0.107042676288177
0.296	0.284084185427408	0.226257223603451	-0.0366606815950766	0.196674455862375	-0.208569717358179	-0.0473809267168306	-0.216169370176136	-0.352009636757559	-0.0149065020838768	-0.106612188975149
0.297	0.284306237006728	0.225873492781081	-0.0368795699641044	0.197227915857146	-0.208483614003669	-0.047575627718774	-0.215982629403402	-0.351740853840298	-0.0147111289520318	-0.106182178275653
0.298	0.284528229488264	0.225489193271988	-0.0370987630477112	0.197782047081885	-0.208397549784215	-0.0477705848659915	-0.215795438800417	-0.351471557859994	-0.0145157994714714	-0.105752644824719
0.299	0.284750159983627	0.225104320787809	-0.0373182600003579	0.198336838635555	-0.208311524341952	-0.0479657920858043	-0.215607800551755	-0.351201744558953	-0.0143204997012152	-0.105323589249079
0.3	0.284972025261612	0.22471887075133	-0.0375380601498053	0.198892279960673	-0.208225537344044	-0.048161243455674	-0.215419717470489	-0.350931409656114	-0.0141252157003248	-0.104895012145061
0.301	0.285193821708525	0.224332838324141	-0.0377581630059378	0.199448360714833	-0.208139588515571	-0.0483569331535857	-0.215231192954855	-0.350660548834791	-0.0139299337040589	-0.104466914156594
0.302	0.285415545334352	0.22394621853085	-0.0379785682967044	0.200005070749635	-0.208053677659308	-0.0485528555230507	-0.215042230864424	-0.350389157704496	-0.0137346402710005	-0.104039296085521
0.303	0.285637191893807	0.223559006398093	-0.0381992759364942	0.200562400284634	-0.207967804709966	-0.0487490051751883	-0.214852835412587	-0.350117231804774	-0.0135393222726754	-0.103612158894854
0.304	0.285858756957007	0.223171197026634	-0.0384202859171808	0.201120340139449	-0.207881969798715	-0.0489453769978663	-0.214663011091231	-0.349844766600142	-0.0133439668189867	-0.10318550357687
0.305	0.286080235794007	0.222782785524093	-0.0386415982210819	0.201678881835575	-0.20779617326143	-0.049141966107191	-0.214472762643497	-0.349571757398245	-0.0131485612202668	-0.102759331044378
0.306	0.286301623257097	0.222393766832996	-0.03886321279053	0.202238017494741	-0.207710415591526	-0.0493387677766419	-0.214282095098604	-0.349298199322559	-0.0129530929434996	-0.102333642116507
0.307	0.286522913862214	0.222004135658483	-0.0390851295667813	0.202797739575854	-0.207624697359641	-0.0495357773641939	-0.21409101381275	-0.349024087391797	-0.0127575495685908	-0.101908437487305
0.308	0.286744101958133	0.221613886519824	-0.039307348582335	0.203358040672593	-0.207539019149695	-0.0497329902817161	-0.213899524428738	-0.34874941656723	-0.0125619187644171	-0.101483717659744
0.309	0.286965181748714	0.221223013757335	-0.0395298700123389	0.203918913572107	-0.207453381556699	-0.0499304019747297	-0.213707632764514	-0.348474181715085	-0.0123661882492818	-0.101059482932769
0.31	0.287186147172058	0.220831511517612	-0.0397526941907644	0.204480351446375	-0.207367785197593	-0.0501280078744337	-0.213515344722157	-0.348198377598388	-0.0121703457515562	-0.100635733416869
0.311	0.28740699185815	0.220439373773433	-0.0399758216785106	0.205042347981826	-0.207282230696732	-0.0503258033724606	-0.213322666293315	-0.347921998940363	-0.0119743790283438	-0.100212468993869
0.312	0.287627709219692	0.220046594297833	-0.0401992533166472	0.205604897378856	-0.207196718674669	-0.0505237838183704	-0.213129603664503	-0.347645040414826	-0.0117782759349013	-0.0997896892251806
0.313	0.287848292484474	0.219653166604745	-0.0404229901717118	0.206167994176731	-0.207111249714355	-0.0507219444682953	-0.212936163292896	-0.347367496526515	-0.0115820244155279	-0.0993673932932576
0.314	0.288068734604099	0.219259083945356	-0.0406470334356499	0.20673163308032	-0.207025824327301	-0.0509202804184592	-0.212742351838405	-0.347089361552971	-0.0113856124013771	-0.0989455800255317
0.315	0.288289028206692	0.218864339414697	-0.0408713843838431	0.207295809038294	-0.206940442988157	-0.0511187866075254	-0.21254817604922	-0.346810629654776	-0.0111890277805954	-0.0985242479792026
0.316	0.288509165686695	0.218468926133791	-0.0410960444173977	0.207860517414359	-0.206855106193466	-0.0513174578558587	-0.212353642746807	-0.346531295063055	-0.0109922584835603	-0.0981033955273407
0.317	0.288729139329339	0.218072837388493	-0.0413210151283427	0.208425753951474	-0.206769814490038	-0.0515162888852936	-0.212158758908077	-0.346251352197171	-0.0107952926173219	-0.0976830209048265
0.318	0.288948941345253	0.217676066676104	-0.0415462983221892	0.208991514566343	-0.206684568454018	-0.0517152743302043	-0.211963531699878	-0.345970795707569	-0.0105981186135701	-0.0972631222627436
0.319	0.289168563829584	0.217278607653562	-0.0417718959616697	0.209557795138671	-0.206599368623154	-0.0519144087697738	-0.211767968367837	-0.345689620480924	-0.0104007253201783	-0.0968436977316735
0.32	0.289387998781823	0.216880454007678	-0.041997810008326	0.210124591362368	-0.206514215460186	-0.0521136868129283	-0.211572076145575	-0.345407821643382	-0.0102031019513112	-0.0964247454198539
0.321	0.289607238208046	0.216481599352035	-0.0422240422796003	0.210691898670607	-0.206429109402189	-0.0523131031579479	-0.211375862325378	-0.345125394655469	-0.0100052379736504	-0.096006263409313
0.322	0.289826274137973	0.216082037230452	-0.0424505944583259	0.211259712223939	-0.206344050949944	-0.0525126525226945	-0.211179334325771	-0.344842335460368	-0.00980712309879581	-0.0955882498249106
0.323	0.290045098516121	0.215681761201628	-0.0426774681412874	0.211828027040824	-0.206259040745012	-0.0527123295661678	-0.210982499615315	-0.344558640572508	-0.00960874733939072	-0.0951707028583216
0.324	0.290263703147106	0.215280764905908	-0.0429046648308015	0.212396838268239	-0.206174079593618	-0.0529121289128799	-0.210785365599266	-0.344274307071913	-0.00941010100857428	-0.0947536206439317
0.325	0.290482079754041	0.214879042092484	-0.0431321859653626	0.212966141346177	-0.206089168440949	-0.0531120451940766	-0.210587939598441	-0.343989332511839	-0.00921117474849923	-0.0943370011356167
0.326	0.290700219992132	0.214476586676404	-0.0433600329892312	0.213535931989141	-0.20600430836099	-0.0533120730834444	-0.210390228886989	-0.343703714796894	-0.00901195965950151	-0.0939208421289135
0.327	0.290918115348416	0.21407339278761	-0.0435882073633204	0.214106206191104	-0.205919500548818	-0.0535122073376431	-0.210192240730078	-0.343417452083758	-0.00881244742266705	-0.0935051413242197
0.328	0.291135757050286	0.213669454704908	-0.0438167105102161	0.21467696027314	-0.205834746302549	-0.0537124427896378	-0.209993982410131	-0.34313054272085	-0.00861263033614272	-0.0930898963603288
0.329	0.291353136088717	0.213264766745462	-0.0440455437764053	0.215248190906566	-0.205750047035	-0.0539127743624968	-0.209795461193574	-0.34284298522	-0.00841250130846787	-0.0926751048548784
0.33	0.291570243289096	0.212859323269554	-0.0442747084684966	0.215819895228186	-0.205665404305342	-0.0541131971523214	-0.209596684281588	-0.342554778228137	-0.00821205382500464	-0.0922607643640707
0.331	0.291787069264727	0.212453118757897	-0.0445042058993642	0.21639207089871	-0.205580819823701	-0.0543137064544404	-0.2093976588481	-0.3422659205097	-0.00801128183743085	-0.0918468722099307
0.332	0.292003604310844	0.212046147895889	-0.0447340374061963	0.216964715849704	-0.205496295371386	-0.0545142976744349	-0.209198392095042	-0.341976410961754	-0.00781017969590359	-0.0914334253842851
0.333	0.292219838471559	0.211638405730452	-0.04496420443501	0.217537828015617	-0.205411832663726	-0.054714966205362	-0.208998891204979	-0.341686248601465	-0.00760874228009635	-0.0910204206610397
0.334	0.292435761742504	0.211229887822042	-0.0451947086831073	0.218111405435116	-0.205327433239007	-0.0549157073268104	-0.208799163223254	-0.341395432471248	-0.00740696520112483	-0.090607854702447
0.335	0.292651364198493	0.210820590267996	-0.0454255521467593	0.218685446563315	-0.205243098391609	-0.0551165161718703	-0.208599214986487	-0.341103961511217	-0.00720484488268421	-0.0901957240329223
0.336	0.292866636028374	0.210410509693185	-0.0456567370653554	0.219259950415535	-0.205158829154325	-0.0553173878188911	-0.208399053164778	-0.340811834499487	-0.00700237847934361	-0.0897840250342858
0.337	0.293081567610941	0.209999643304567	-0.0458882658812682	0.219834916440492	-0.205074626331848	-0.0555183174444247	-0.20819868437786	-0.340519050118119	-0.00679956370954512	-0.089372753997893
0.338	0.293296149669145	0.209587988937239	-0.0461201412196358	0.220410344306546	-0.204990490513574	-0.0557193004503706	-0.207998115277427	-0.340225607063055	-0.00659639870936316	-0.088961907127283
0.339	0.293510373398999	0.20917554503128	-0.0463523658226289	0.220986233802682	-0.204906422038765	-0.0559203325421729	-0.207797352525659	-0.339931504079329	-0.0063928819083381	-0.0885514805366175
0.34	0.293724230499119	0.208762310561691	-0.0465849424747358	0.22156258492393	-0.204822421022306	-0.0561214096735716	-0.207596402730441	-0.339636739943539	-0.00618901192101535	-0.0881414702879563
0.341	0.293937713101694	0.208348284930715	-0.0468178740295522	0.22213939807401	-0.204738487486992	-0.0563225279050021	-0.207395272445071	-0.339341313468956	-0.00598478749564441	-0.0877318723090347
0.342	0.294150813703446	0.207933467845458	-0.0470511635336325	0.222716674215997	-0.20465462150188	-0.0565236833875951	-0.207193968184792	-0.339045223578468	-0.00578020744836131	-0.0873226821730383
0.343	0.294363525267672	0.207517859262538	-0.0472848143193808	0.223294414802867	-0.204570823215642	-0.0567248724238889	-0.206992496345158	-0.338748469422785	-0.00557527050541279	-0.0869138949923799
0.344	0.294575841433337	0.207101459421412	-0.0475188300364869	0.223872621509441	-0.204487092812488	-0.0569260914178072	-0.206790863106581	-0.338451050440232	-0.00536997521710211	-0.0865055054851355
0.345	0.294787756534021	0.206684268910054	-0.0477532146467122	0.224451295973366	-0.204403430524256	-0.0571273367998817	-0.206589074451365	-0.338152966329238	-0.00516432009247824	-0.0860975080138793
0.346	0.294999265392981	0.206266288680012	-0.0479879723310413	0.225030439691706	-0.204319836696133	-0.0573286050780873	-0.206387136227809	-0.337854217000739	-0.00495830382687941	-0.0856898965706092
0.347	0.295210363174505	0.205847519960068	-0.0482231073091954	0.225610054063583	-0.204236311819481	-0.0575298929592243	-0.206185054217468	-0.337554802567039	-0.00475192545845173	-0.0852826648480409
0.348	0.295421045388137	0.205427964202245	-0.0484586236850724	0.226190140449225	-0.204152856565699	-0.0577311974118387	-0.205982834225272	-0.337254723392921	-0.00454518439672557	-0.0848758064231472
0.349	0.295631307886307	0.205007623179662	-0.0486945254111923	0.226770700071277	-0.204069471833928	-0.0579325156065211	-0.205780482097531	-0.336953980181976	-0.00433808035226497	-0.0844693149588358
0.35	0.295841146813093	0.204586499101279	-0.0489308163022717	0.227351733797989	-0.203986158729122	-0.0581338448201178	-0.205578003624726	-0.336652574051628	-0.00413061327384806	-0.0840631843245337
0.351	0.296050558631402	0.204164594587459	-0.0491674999960804	0.227933242049621	-0.203902918483553	-0.0583351824573636	-0.205375404417567	-0.336350506596206	-0.00392278339255941	-0.0836574086033446
0.352	0.296259540298396	0.203741912521845	-0.0494045798919499	0.228515224883245	-0.203819752419992	-0.0585365261502702	-0.205172689787344	-0.336047779884096	-0.00371459133043337	-0.083251982019018
0.353	0.296468089434731	0.203318455917627	-0.0496420590987857	0.229097682161124	-0.203736662006097	-0.0587378738319976	-0.20496986465059	-0.33574439628716	-0.00350603808833436	-0.0828468988413828
0.354	0.296676204211748	0.202894227913338	-0.0498799404204715	0.22968061379912	-0.203653648964384	-0.0589392238089213	-0.204766933545822	-0.33544035822597	-0.00329712489881831	-0.0824421533505396
0.355	0.296883883006644	0.202469231864756	-0.0501182264385256	0.230264020035127	-0.203570715347348	-0.0591405748139234	-0.204563900727537	-0.335135668042552	-0.00308785314394727	-0.0820377398758738
0.356	0.297091124241987	0.20204347143198	-0.050356919620537	0.23084790154455	-0.203487863519271	-0.0593419260241673	-0.2043607701964	-0.334830328059146	-0.00287822435868112	-0.0816336528429916
0.357	0.297297926565943	0.201616950577488	-0.0505960223350076	0.231432259327122	-0.203405096056146	-0.0595432770992106	-0.204157545721955	-0.334524340681631	-0.00266824016941125	-0.0812298868323734
0.358	0.297504288986756	0.20118967346463	-0.0508355368164144	0.23201709453913	-0.203322415677801	-0.0597446281846177	-0.203954230977401	-0.334217708374777	-0.00245790219027897	-0.0808264366169686
0.359	0.297710210683284	0.200761644389678	-0.0510754651561633	0.232602408525704	-0.203239825258133	-0.0599459798200482	-0.20375082963927	-0.333910433530617	-0.00224721199232624	-0.0804232971015748
0.36	0.297915690788801	0.200332867804403	-0.0513158092611676	0.233188203055603	-0.203157327750943	-0.0601473328395947	-0.203547345306035	-0.333602518399605	-0.00203617114466959	-0.0800204633016049
0.361	0.298120728411132	0.199903348308429	-0.0515565707742459	0.233774480530384	-0.203074925974301	-0.0603486883253922	-0.203343781334718	-0.333293965098454	-0.00182478130535453	-0.0796179304845734
0.362	0.298325322725784	0.199473090592158	-0.0517977510391754	0.234361243964993	-0.20299262243071	-0.0605500475743718	-0.203140140710491	-0.332984775578431	-0.00161304433327787	-0.0792156943052623
0.363	0.298529472941077	0.199042099361829	-0.0520393510899105	0.234948496799791	-0.202910419276628	-0.0607514120259004	-0.202936426024903	-0.332674951536459	-0.00140096235758392	-0.0788137507503636
0.364	0.298733178158177	0.198610379199046	-0.0522813716713683	0.235536242817743	-0.202828318376781	-0.0609527831850341	-0.202732639585423	-0.332364494333764	-0.00118853776207047	-0.0784120959476832
0.365	0.29893643733787	0.198177934443321	-0.0525238133370768	0.236124486258009	-0.202746321394556	-0.0611541626546647	-0.202528783515605	-0.332053405037031	-0.000975773077020607	-0.0780107259857615
0.366	0.299139249471097	0.197744769228261	-0.0527666765218404	0.236713231966287	-0.202664429902343	-0.0613555522436267	-0.202324859786855	-0.331741684604064	-0.000762670863988055	-0.0776096368106018
0.367	0.299341613707255	0.197310887625573	-0.0530099615557313	0.237302485393405	-0.202582645419123	-0.0615569539888214	-0.202120870294155	-0.331429333997191	-0.000549233665313794	-0.0772088242423306
0.368	0.299543529248164	0.196876293769971	-0.0532536687385383	0.237892252338859	-0.202500969345538	-0.0617583701145109	-0.201916816945072	-0.33111635412573	-0.000335463954375064	-0.0768082841064395
0.369	0.299744995206778	0.196440991837405	-0.0534977984545423	0.238482538624174	-0.202419402861297	-0.0619598030456553	-0.201712701607769	-0.330802745783411	-0.000121364079285568	-0.0764080123542722
0.37	0.299946010666932	0.196004985873543	-0.0537423511837935	0.239073350039489	-0.202337946825815	-0.062161255419668	-0.201508525951652	-0.33048850968694	9.30637505171498e-05	-0.0760080050634813
0.371	0.300146574849845	0.195568279664423	-0.0539873273791577	0.239664692564608	-0.202256601713527	-0.0623627300584851	-0.201304291360695	-0.330173646567306	0.000307817448852531	-0.0756082583396447
0.372	0.300346687132442	0.195130876732247	-0.0542327273297472	0.240256572578799	-0.202175367642891	-0.062564229925444	-0.201099998942904	-0.329858157227139	0.00052289499399003	-0.0752087682138358
0.373	0.300546346914414	0.194692780332473	-0.0544785511213406	0.240848996880377	-0.202094244506861	-0.0627657580147065	-0.200895649534912	-0.329542042553443	0.000738294405515959	-0.0748095306403018
0.374	0.300745553550126	0.19425399345097	-0.0547247986662607	0.241441972562832	-0.202013232035615	-0.0629673172290817	-0.200691243690749	-0.32922530350648	0.000954013884970271	-0.0744105416337243
0.375	0.300944306335284	0.193814518883565	-0.0549714697664119	0.2420355068472	-0.201932329676898	-0.0631689103481764	-0.200486781673315	-0.328907941129362	0.00117005197699706	-0.0740117974082363
0.376	0.301142604385784	0.193374359329264	-0.0552185641947929	0.242629606847897	-0.201851536499626	-0.0633705400330448	-0.200282263447415	-0.328589956682663	0.00138640754506846	-0.0736132943750252
0.377	0.301340446463456	0.192933517417292	-0.055466081721175	0.243224279327237	-0.201770851315299	-0.0635722087963029	-0.200077688717114	-0.328271351824838	0.00160307965519915	-0.0732150291064668
0.378	0.30153783092371	0.192491995660515	-0.0557140220863858	0.243819530599442	-0.201690272886975	-0.0637739189825424	-0.199873056996416	-0.327952128653797	0.00182006762313449	-0.0728169983725042
0.379	0.3017347558394	0.192049796382902	-0.0559623849718593	0.244415366564931	-0.201609800046017	-0.063975672837032	-0.199668367640299	-0.327632289653593	0.00203737126626403	-0.0724191991591781
0.38	0.301931219149189	0.191606921727508	-0.0562111699427199	0.245011792757306	-0.201529431700204	-0.0641774726258525	-0.199463619848561	-0.327311837679399	0.00225499111104776	-0.0720216286322929
0.381	0.302127218653108	0.191163373685532	-0.0564603763890939	0.245608814363477	-0.201449166758517	-0.0643793206995789	-0.199258812723812	-0.326990775949989	0.00247292840814417	-0.0716242841004108
0.382	0.30232275193755	0.190719154004072	-0.056710003509108	0.246206436232447	-0.20136900399961	-0.0645812194410543	-0.199053945388152	-0.326669107925843	0.00269118512073941	-0.0712271629972408
0.383	0.302517816384522	0.190274264113745	-0.0569600503335772	0.246804662912195	-0.201288941909836	-0.0647831711387209	-0.19884901703711	-0.326346837096705	0.00290976399941104	-0.070830262883209
0.384	0.302712409218979	0.189828705237742	-0.0572105157910192	0.247403498743493	-0.20120897857044	-0.0649851779314854	-0.198644026852201	-0.32602396681752	0.00312866859875042	-0.0704335814811648
0.385	0.302906527537229	0.189382478525666	-0.0574613988085574	0.248002948017968	-0.201129111673796	-0.0651872419002971	-0.19843897384544	-0.325700500183317	0.00334790314262753	-0.0700371167261438
0.386	0.303100168368025	0.188935585029508	-0.0577126984225395	0.248603015138058	-0.201049338579615	-0.0653893652073185	-0.198233856772013	-0.3253764398343	0.00356747233939629	-0.0696408667616096
0.387	0.303293328774469	0.188488025565156	-0.0579644138582566	0.249203704638339	-0.200969656379127	-0.065591550143116	-0.198028674207155	-0.325051787745752	0.00378738127593951	-0.0692448298797256
0.388	0.303486005916014	0.188039800619758	-0.0582165445918472	0.249805021041804	-0.20089006203794	-0.0657937990414173	-0.197823424658271	-0.324726545157981	0.00400763544019005	-0.0688490044165913
0.389	0.30367819698947	0.187590910354448	-0.0584690904016708	0.250406968817588	-0.200810552453374	-0.0659961141868436	-0.197618106537544	-0.324400712641326	0.0042282407936688	-0.0684533885904029
0.39	0.30386989912199	0.18714135458049	-0.0587220513465653	0.251009552652661	-0.200731124279317	-0.0661984978984476	-0.197412718167903	-0.324074290179993	0.00444920376533272	-0.0680579803951659
0.391	0.304061109408093	0.186691132685913	-0.0589754276869166	0.251612777806859	-0.200651773778276	-0.0664009527120764	-0.197207257938078	-0.323747277235104	0.00467053118047738	-0.0676627776922449
0.392	0.304251825099661	0.186240243625331	-0.059229219817047	0.252216650265565	-0.200572496947468	-0.0666034814156726	-0.197001724363537	-0.323419672798215	0.00489223022427254	-0.0672677784116559
0.393	0.304442043752557	0.185788685959308	-0.0594834281638626	0.252821176657706	-0.20049328973419	-0.0668060869995469	-0.196796115989781	-0.323091475398269	0.0051143084618629	-0.0668729806461075
0.394	0.304631763180894	0.185336457868993	-0.0597380530151087	0.253426364036299	-0.200414148076042	-0.0670087726809748	-0.196590431338433	-0.322762683064519	0.00533677388722338	-0.066478382654746
0.395	0.304820981252683	0.184883557139838	-0.0599930943688319	0.254032219690731	-0.200335067854259	-0.0672115419093929	-0.196384668933605	-0.322433293371133	0.00555963491442153	-0.0660839829414178
0.396	0.305009695746901	0.184429981139157	-0.0602485518887197	0.254638751084386	-0.200256044979461	-0.0674143982901549	-0.196178827298825	-0.322103303601795	0.00578290028216244	-0.0656897803476736
0.397	0.30519790444231	0.183975726894021	-0.0605044249785221	0.255245965910412	-0.200177075488474	-0.0676173455053934	-0.195972904913575	-0.321772710941225	0.00600657904358127	-0.0652957740487803
0.398	0.305385605310388	0.183520791326468	-0.0607607129361797	0.255853872229702	-0.200098155443218	-0.0678203873382962	-0.195766900210375	-0.321441512656575	0.00623068067706479	-0.0649019635319267
0.399	0.305572796581467	0.183065171411988	-0.0610174150987832	0.256462478499063	-0.200019280786966	-0.0680235278072049	-0.195560811638891	-0.321109706232324	0.00645521509698352	-0.0645083485708949
0.4	0.305759476704262	0.182608864068092	-0.0612745309214641	0.257071793308183	-0.199940447317722	-0.0682267712280375	-0.195354637759628	-0.320777289393946	0.00668019252196323	-0.064114929143673
0.401	0.305945644367582	0.182151865981009	-0.0615320599873754	0.257681825052235	-0.199861650689655	-0.0684301221190598	-0.195148377318793	-0.32044426011082	0.00690562334981175	-0.0637217054089783
0.402	0.306131298540779	0.18169417355441	-0.0617900019417155	0.258292581881085	-0.199782886391391	-0.0686335850816179	-0.194942029272554	-0.320110616739183	0.00713151810278591	-0.0633286778032355
0.403	0.306316438395964	0.181235782925674	-0.0620483564355928	0.258904071851912	-0.199704149691147	-0.068837164771905	-0.194735592852618	-0.319776358239819	0.00735788742195693	-0.0629358470889661
0.404	0.306501063179897	0.18077669005651	-0.0623071231960209	0.259516303025925	-0.199625435570158	-0.0690408659354382	-0.194529067731361	-0.319441484323453	0.0075847420039001	-0.0625432142685088
0.405	0.306685172153115	0.180316890844076	-0.0625663021072358	0.260129283437088	-0.199546738792174	-0.0692446934113024	-0.194322454064499	-0.319105995522631	0.00781209245199608	-0.0621507805102696
0.406	0.306868764627345	0.179856381056932	-0.0628258931607546	0.260743020956901	-0.199468054114579	-0.0694486521079579	-0.194115752296686	-0.318769893167459	0.00803994922745141	-0.0617585471836179
0.407	0.307051840079864	0.179395156116902	-0.0630858963510927	0.261357523099682	-0.199389376420743	-0.0696527469506038	-0.193908962980066	-0.318433179288445	0.00826832282023939	-0.0613665158572307
0.408	0.307234398200484	0.1789332109584	-0.063346311636389	0.261972796942384	-0.199310700663107	-0.0698569827576163	-0.19370208675252	-0.31809585655008	0.00849722403389446	-0.060974688138214
0.409	0.307416438803978	0.178470540060604	-0.0636071389597341	0.262588849293361	-0.199232021730558	-0.0700613642133881	-0.193495124351176	-0.317757928112763	0.00872666419923366	-0.0605830654833696
0.41	0.307597961807041	0.178007137567619	-0.0638683782178736	0.263205686950414	-0.199153334366187	-0.0702658960127456	-0.193288076577212	-0.317419397351424	0.00895665524410007	-0.0601916490950218
0.411	0.307778967345442	0.177542997400063	-0.064130029152476	0.263823316828443	-0.199074633155455	-0.0704705829140854	-0.193080944253559	-0.317080267641952	0.00918720965460388	-0.0598004398663823
0.412	0.307959455772554	0.177078113311634	-0.0643920912961845	0.264441745885844	-0.198995912581157	-0.0706754296438036	-0.192873728237151	-0.316740542309656	0.00941834035089979	-0.0594094384241739
0.413	0.308139427453494	0.176612478888807	-0.0646545640839383	0.265060980832753	-0.198917167120155	-0.0708804408234967	-0.192666429532246	-0.31640022454561	0.00965006051368309	-0.0590186452921466
0.414	0.308318882605568	0.176146087535148	-0.06491744706846	0.265681027825218	-0.198838391309781	-0.0710856209258795	-0.192459049439766	-0.316059317209204	0.00988238346067546	-0.0586280610115647
0.415	0.308497821282788	0.175678932458228	-0.065180740014613	0.266301892461148	-0.19875957976808	-0.0712909742418891	-0.192251589553143	-0.315717822721797	0.0101153226294022	-0.0582376861243331
0.416	0.308676243409401	0.175211006673996	-0.0654444428161995	0.266923580026467	-0.198680727223542	-0.0714965048689783	-0.192044051599548	-0.315375743165805	0.0103488915586749	-0.0578475211331779
0.417	0.308854148809665	0.174742303114682	-0.065708555459134	0.26754609572494	-0.198601828533727	-0.0717022166755344	-0.19183643733982	-0.315033080385614	0.0105831038189218	-0.0574575665086812
0.418	0.309031537198177	0.17427281480989	-0.0659730781018693	0.268169444763252	-0.198522878626012	-0.0719081132607422	-0.191628748579677	-0.314689835892344	0.0108179730341119	-0.0570678227081534
0.419	0.309208408183095	0.17380253495947	-0.066238011105688	0.268793632300852	-0.198443872465371	-0.0721141979673124	-0.191420987200301	-0.314346010674935	0.0110535130168935	-0.0566782901873853
0.42	0.309384761347458	0.173331456896344	-0.0665033549715148	0.269418663402471	-0.198364805128797	-0.072320473959661	-0.191213155199569	-0.314001605109231	0.0112897378609328	-0.0562889693323496
0.421	0.309560596307348	0.172859574086634	-0.0667691103305049	0.270044543140977	-0.198285671820511	-0.0725269443029211	-0.191005254742072	-0.313656618976313	0.0115266619261378	-0.0558998603311487
0.422	0.309735912682092	0.172386880175767	-0.0670352780276634	0.270671276806215	-0.198206467799558	-0.0727336119743364	-0.190797288176283	-0.313311051525391	0.0117642998013758	-0.0555109631260463
0.423	0.309910710063428	0.171913369005634	-0.0673018591512415	0.271298870062646	-0.198127188403763	-0.0729404798868268	-0.190589258063528	-0.312964901573064	0.0120026663020986	-0.0551222774252883
0.424	0.310084988020079	0.171439034617061	-0.0675688549682991	0.271927328978943	-0.198047829165606	-0.0731475509434932	-0.190381167236512	-0.312618167625145	0.0122417764677772	-0.0547338027095891
0.425	0.310258746046169	0.170963871279069	-0.0678362668623533	0.272556659909135	-0.197968385885855	-0.0733548279856165	-0.190173018793231	-0.312270847983975	0.0124816455089852	-0.0543455382444326
0.426	0.310431983429437	0.170487873482429	-0.0681040963083999	0.273186869317625	-0.197888854676385	-0.073562313681006	-0.189964816056897	-0.31192294080666	0.0127222886824791	-0.0539574831006335
0.427	0.310604699251907	0.170011035878308	-0.0683723448464009	0.273817963773732	-0.197809232026456	-0.0737700104901403	-0.189756562589256	-0.311574444114233	0.0129637211794917	-0.0535696361807133
0.428	0.310776892657282	0.169533353236298	-0.0686410140355963	0.274449950049797	-0.197729514858501	-0.0739779206835771	-0.189548262177868	-0.311225355832852	0.0132059581483459	-0.053181996229246
0.429	0.310948563140959	0.169054820432977	-0.0689101054460647	0.27508283504916	-0.197649700522497	-0.0741860463944406	-0.18933991875043	-0.310875673902842	0.0134490147517872	-0.0527945618227023
0.43	0.311119710591033	0.168575432493915	-0.0691796207022164	0.275716625646909	-0.197569786701926	-0.0743943897093503	-0.189131536338688	-0.31052539637007	0.0136929060595417	-0.0524073313776024
0.431	0.311290335147423	0.168095184678616	-0.0694495615682085	0.276351328558645	-0.197489771290051	-0.0746029527148629	-0.188923119149813	-0.310174521391116	0.0139376468261317	-0.0520203032021881
0.432	0.311460437084403	0.167614072502529	-0.0697199300678807	0.276986950100288	-0.197409652333926	-0.0748117374749343	-0.188714671636683	-0.309823047167381	0.01418325133218	-0.0516334755492382
0.433	0.311630016787147	0.167132091698606	-0.0699907285504541	0.277623495996161	-0.197329428001316	-0.0750207460207588	-0.188506198485361	-0.309470971875438	0.0144297333460096	-0.0512468466499404
0.434	0.311799074799019	0.166649238236026	-0.0702619596975514	0.278260971523629	-0.197249096471462	-0.0752299803962471	-0.188297704552674	-0.309118293682169	0.0146771061413235	-0.0508604147906046
0.435	0.311967611814681	0.166165508439451	-0.0705336265324047	0.278899381779332	-0.197168655835411	-0.0754394426978882	-0.18808919480457	-0.308765010854744	0.0149253824641854	-0.0504741783992269
0.436	0.312135628554952	0.165680899102937	-0.0708057323907487	0.279538731686291	-0.197088104145628	-0.0756491350513434	-0.187880674279089	-0.308411121815866	0.0151745744490864	-0.050088136048229
0.437	0.312303125764429	0.165195407497591	-0.0710782808813983	0.280179025758742	-0.197007439535014	-0.0758590595718583	-0.187672148072034	-0.308056625016093	0.0154246935910535	-0.0497022863753731
0.438	0.312470104423424	0.164709031300844	-0.0713512759571187	0.280820267888913	-0.196926660275363	-0.0760692183509721	-0.187463621319262	-0.307701518715611	0.0156757508528517	-0.0493166279583205
0.439	0.312636565839328	0.164221768503064	-0.071624722008275	0.281462461309414	-0.19684576479278	-0.0762796134074853	-0.187255099191821	-0.307345800850206	0.0159277568642988	-0.0489311591843221
0.44	0.312802511474202	0.163733617350321	-0.0718986237901418	0.282105608710761	-0.196764751655388	-0.0764902465666185	-0.187046586940665	-0.306989469036733	0.0161807220058128	-0.0485458781779298
0.441	0.312967942782598	0.163244576343116	-0.0721729862842276	0.282749712422794	-0.196683619478488	-0.0767011193718736	-0.186838089906923	-0.306632520678487	0.0164346562620325	-0.0481607828152842
0.442	0.313132861205874	0.162754644191998	-0.0724478146565569	0.283394774579562	-0.19660236680729	-0.0769122331197143	-0.186629613414146	-0.306274953062376	0.0166895690748078	-0.0477758708285556
0.443	0.313297268172042	0.162263819725779	-0.0727231142896914	0.284040797194502	-0.196520992129178	-0.0771235888682783	-0.18642116266924	-0.305916763317868	0.0169454694026116	-0.04739113995503
0.444	0.313461165032473	0.161772101858821	-0.07299889086516	0.284687782109844	-0.196439493951211	-0.0773351872865034	-0.186212742818462	-0.30555794824452	0.0172023658503779	-0.0470065879541906
0.445	0.313624553039467	0.161279489551147	-0.0732751504192571	0.285335730904219	-0.196357870795362	-0.077547028533136	-0.186004359083209	-0.305198504082248	0.0174602666705826	-0.0466222124261245
0.446	0.313787433403893	0.160785981694504	-0.0735518993345477	0.285984644886922	-0.196276121193048	-0.0777591122956373	-0.185796016807254	-0.304838426326808	0.0177191796502173	-0.0462380106522871
0.447	0.313949807395224	0.16029157704449	-0.0738291444022471	0.28663452526054	-0.19619424375687	-0.0779714378862735	-0.185587721393512	-0.304477709709894	0.0179791120823193	-0.0458539796004656
0.448	0.31411167640403	0.159796274229072	-0.0741068929480713	0.28728537337031	-0.196112237176781	-0.0781840043539285	-0.185379478238484	-0.304116348249013	0.0182400708997002	-0.0454701159304673
0.449	0.314273041869144	0.159300071753033	-0.0743851528819332	0.287937190747185	-0.196030100080006	-0.0783968105948965	-0.185171292704483	-0.303754335252132	0.0185020627997945	-0.0450864158698424
0.45	0.314433905182408	0.158802967991554	-0.0746639326830846	0.28858997884733	-0.195947830986551	-0.0786098554448994	-0.18496317007365	-0.303391663366309	0.0187650942397008	-0.0447028751135243
0.451	0.31459426773361	0.15830496115124	-0.0749432413585885	0.28924373883274	-0.195865428429878	-0.078823137769071	-0.184755115460686	-0.303028324679097	0.0190291713586339	-0.0443194888448546
0.452	0.314754130959809	0.157806049128005	-0.0752230883402976	0.289898471691996	-0.195782891028433	-0.0790366564968708	-0.18454713372477	-0.302664310792308	0.0192942999134181	-0.0439362517707276
0.453	0.314913496248471	0.157306229333649	-0.0755034833624296	0.290554178561834	-0.195700217488022	-0.0792504105851863	-0.184339229437013	-0.302299612894561	0.0195604852635143	-0.0435531581869276
0.454	0.315072364804597	0.15680549868861	-0.0757844363356576	0.291210860955289	-0.195617406661627	-0.0794643989616485	-0.184131406937493	-0.301934221905502	0.0198277324060821	-0.0431702021361024
0.455	0.315230737597118	0.156303853765425	-0.0760659571754907	0.291868520763111	-0.195534457618838	-0.0796786204533274	-0.183923670446679	-0.301568128709268	0.020096046002934	-0.0427873775776379
0.456	0.315388615384149	0.155801290892827	-0.0763480556970172	0.29252716004528	-0.195451369656965	-0.0798930737275599	-0.183716024155216	-0.301201324338975	0.0203654303843144	-0.0424046784715306
0.457	0.315545998797351	0.155297806201305	-0.0766307416633931	0.293186780795114	-0.195368142300882	-0.0801077572814389	-0.183508472245915	-0.300833799970912	0.0206358895940027	-0.0420220987546249
0.458	0.315702888388361	0.154793395645425	-0.0769140248759828	0.293847384976226	-0.195284775306618	-0.0803226694622108	-0.183301018848317	-0.300465546866666	0.0209074274191172	-0.0416396322756859
0.459	0.315859284583333	0.154288054951525	-0.077197915221712	0.294508974831168	-0.195201268620004	-0.0805378084980086	-0.183093667972376	-0.300096556448498	0.0211800473052293	-0.0412572727727393
0.46	0.316015187716719	0.153781779538455	-0.0774824226602141	0.295171553081042	-0.195117622298983	-0.080753172490267	-0.182886423472296	-0.299726820465262	0.0214537522283666	-0.0408750139582545
0.461	0.316170598207972	0.153274564526497	-0.0777675571361967	0.295835122840706	-0.19503383651344	-0.0809687593289396	-0.182679289060965	-0.299356331161521	0.0217285446371409	-0.0404928496878549
0.462	0.316325516642486	0.152766404812825	-0.0780533284663976	0.296499687349302	-0.194949911659824	-0.0811845666082803	-0.182472268336372	-0.298985081397743	0.0220044264355761	-0.0401107740499766
0.463	0.316479943679555	0.152257295098355	-0.0783397462519851	0.297165249613335	-0.194865848426365	-0.0814005916423058	-0.182265364741726	-0.298613064643106	0.0222813989574955	-0.0397287813338916
0.464	0.316633880002716	0.151747229841846	-0.0786268198367578	0.297831812228904	-0.194781647655265	-0.0816168315649979	-0.182058581442627	-0.298240274867948	0.0225594629760454	-0.039346865995855
0.465	0.316787326359434	0.151236203196346	-0.0789145583506267	0.298499377577709	-0.194697310100098	-0.0818332834338913	-0.181851921179916	-0.297866706465241	0.0228386187548221	-0.0389650226539306
0.466	0.316940283513554	0.150724208972561	-0.0792029708124324	0.299167948113353	-0.194612836333619	-0.0820499442415332	-0.181645386192766	-0.297492354221161	0.023118866104812	-0.0385832460499555
0.467	0.317092752081035	0.150211240689236	-0.0794920661856931	0.299837526404022	-0.19452822683357	-0.0822668108294219	-0.181438978244909	-0.297117213255564	0.0234002044620064	-0.0382015309648173
0.468	0.317244732411573	0.149697291721071	-0.0797818533680352	0.300508114989288	-0.194443482035483	-0.082483879835224	-0.181232698639029	-0.296741278914826	0.0236826329710303	-0.0378198721106855
0.469	0.317396224609619	0.149182355438914	-0.0800723411884879	0.301179716292482	-0.1943586022807	-0.0827011477211485	-0.181026548145913	-0.296364546627151	0.0239661504748929	-0.0374382640236286
0.47	0.317547228590043	0.148666425249365	-0.0803635384171877	0.301852332700236	-0.194273587783727	-0.0829186108376372	-0.180820526969037	-0.295987011747363	0.0242507554257224	-0.03705670103403
0.471	0.317697744014353	0.148149494567872	-0.0806554537090915	0.30252596673102	-0.194188438673463	-0.0831362654886597	-0.180614634840292	-0.295608669517488	0.0245364458803809	-0.0366751773259555
0.472	0.317847770170332	0.147631556830545	-0.0809480954931777	0.303200621153322	-0.19410315503263	-0.0833541079808607	-0.18040887119312	-0.295229515190811	0.0248232196161464	-0.0362936869416023
0.473	0.317997306023311	0.147112605544706	-0.0812414719131712	0.30387629899352	-0.194017736939555	-0.0835721347062344	-0.180203235326071	-0.29484954416737	0.0251110742732438	-0.0359122236962621
0.474	0.318146350436333	0.146592634287805	-0.0815355908213821	0.304553003446759	-0.193932184495334	-0.0837903422325953	-0.179997726448218	-0.294468752022161	0.0254000074247362	-0.0355307811985234
0.475	0.318294902322501	0.146071636665853	-0.0818304597689851	0.305230737732874	-0.193846497730059	-0.0840087272777822	-0.179792343598104	-0.294087134482006	0.0256900165173615	-0.0351493530578053
0.476	0.318442960675178	0.145549606290198	-0.0821260860116206	0.305909505048631	-0.193760676491915	-0.0842272866074934	-0.179587085592819	-0.293704687444702	0.0259810988185984	-0.034767933012468
0.477	0.318590524605655	0.145026536765204	-0.0824224765478348	0.306589308751897	-0.193674720477517	-0.0844460169949822	-0.179381951062447	-0.293321407019105	0.0262732515555977	-0.0343865147846824
0.478	0.318737593401061	0.144502421673198	-0.0827196381351677	0.307270152591569	-0.1935886293456	-0.0846649152709329	-0.179176938510489	-0.292937289493136	0.0265664721536714	-0.0340050918964842
0.479	0.318884166497774	0.14397725458336	-0.0830175772357472	0.307952040686659	-0.193502402845027	-0.0848839784334043	-0.178972046392711	-0.292552331236625	0.0268607583454316	-0.0336236576537826
0.48	0.319030243352882	0.143451029112401	-0.0833162999274464	0.308634977289437	-0.193416040942368	-0.0851032037205288	-0.178767273199281	-0.292166528638938	0.0271561081422938	-0.0332422051968385
0.481	0.319175823352598	0.142923738993076	-0.0836158118198511	0.309318966566873	-0.19332954387419	-0.0853225885316828	-0.178562617459611	-0.291779878141655	0.0274525198179837	-0.0328607275429446
0.482	0.319320905865134	0.14239537809358	-0.0839161179563805	0.310004012466324	-0.193242912111525	-0.0855421302687098	-0.178358077633603	-0.291392376378225	0.0277499919338785	-0.0324792176346946
0.483	0.319465490347609	0.141865940402058	-0.0842172227215574	0.310690118638965	-0.193156146321432	-0.0857618262681208	-0.17815365200392	-0.291004020340787	0.0280485233147809	-0.0320976683818097
0.484	0.319609576342458	0.141335420005358	-0.0845191298202132	0.311377288512305	-0.193069247322546	-0.0859816738721508	-0.17794933863622	-0.29061480740267	0.0283481129745224	-0.0317160726978705
0.485	0.319753163384696	0.140803811099778	-0.0848218422994937	0.312065525557496	-0.192982215986503	-0.0862016705403412	-0.17774513535404	-0.290224735154555	0.0286487600041342	-0.0313344235513648
0.486	0.319896251003567	0.140271108048671	-0.0851253625482356	0.312754833533994	-0.1928950531648	-0.086421813872424	-0.177541039769551	-0.289833801242151	0.0289504633870993	-0.0309527140841424
0.487	0.32003883883722	0.139737305421333	-0.0854296923232087	0.313445216398073	-0.192807759776106	-0.0866421015231848	-0.177337049361499	-0.289442003365561	0.029253221899213	-0.0305709377571348
0.488	0.32018092669392	0.139202397945676	-0.08573483280962	0.314136677944859	-0.192720336973582	-0.0868625310968442	-0.177133161469438	-0.289049339321514	0.0295570342421898	-0.0301890883738974
0.489	0.32032251448607	0.13866638041677	-0.0860407846170002	0.31482922168352	-0.192632786163411	-0.0870831001048977	-0.176929373240568	-0.288655806960984	0.0298618992398387	-0.0298071600087454
0.49	0.320463602135239	0.13812924769001	-0.0863475477147934	0.315522851119739	-0.19254510888904	-0.0873038060203469	-0.176725681670672	-0.288261404179725	0.0301678158698206	-0.0294251469760043
0.491	0.320604189585551	0.137590994754594	-0.086655121393327	0.316217570057556	-0.192457306757008	-0.0875246463814679	-0.176522083715697	-0.287866128998938	0.0304747831386731	-0.029043043865804
0.492	0.3207442769173	0.137051616793264	-0.0869635042993091	0.316913382675626	-0.192369381432205	-0.08774561886971	-0.176318576351783	-0.287469979635438	0.0307827999561129	-0.0286608456377162
0.493	0.320883864391198	0.136511109278416	-0.0872726945458544	0.317610293441553	-0.192281334621007	-0.0879667213457691	-0.17611515655729	-0.287072954521701	0.0310918650646336	-0.0282785476937337
0.494	0.321022952306847	0.135969468092228	-0.0875826898246818	0.318308306955493	-0.192193167989404	-0.0881879518721574	-0.175911821283382	-0.286675052324286	0.0314019769390622	-0.0278961458335796
0.495	0.321161540794942	0.135426689530276	-0.0878934874275252	0.319007427859867	-0.192104883044787	-0.0884093087178875	-0.175708567503592	-0.286276272028512	0.0317131337205836	-0.0275136361873753
0.496	0.321299629753552	0.134882770234415	-0.088205084161963	0.319707660875257	-0.192016481101073	-0.0886307903215727	-0.17550539236127	-0.285876613061071	0.032025333334978	-0.0271310152282601
0.497	0.321437218910617	0.134337707176919	-0.0885174763317748	0.320409010902446	-0.191927963339401	-0.0888523952801385	-0.175302293257942	-0.285476075317914	0.0323385736819318	-0.0267482798198922
0.498	0.321574307795724	0.133791497697119	-0.0888306599464818	0.321111483124555	-0.191839330774598	-0.0890741223603334	-0.175099267752449	-0.285074659064795	0.0326528527170667	-0.0263654272272439
0.499	0.321710895571121	0.133244139575076	-0.0891446310118138	0.32181508296284	-0.191750584083148	-0.0892959704331456	-0.174896313406679	-0.284672364850636	0.0329681683823014	-0.0259824550559133
0.5	0.321846980954827	0.132695631084076	-0.0894593857001598	0.322519815851326	-0.19166172345632	-0.0895179384222587	-0.174693427753783	-0.284269193527959	0.033284518456134	-0.0255993611420468
0.501	0.32198256234524	0.132145970974899	-0.0897749204138584	0.323225687084842	-0.191572748599811	-0.0897400253664429	-0.174490608350292	-0.283865146304327	0.0336019004824874	-0.0252161434243165
0.502	0.322117637955542	0.131595158446973	-0.0900912318241636	0.323932701927726	-0.191483658836757	-0.0899622304977876	-0.174287852824017	-0.283460224753758	0.0339203118135102	-0.0248327998579557
0.503	0.322252205829848	0.131043193117564	-0.0904083169327787	0.324640865875102	-0.191394453142381	-0.0901845532562185	-0.174085158922637	-0.283054430800728	0.0342397497077913	-0.0244493284391137
0.504	0.322386263813658	0.13049007495557	-0.0907261731142092	0.325350184848153	-0.191305130084135	-0.0904069932526625	-0.173882524548249	-0.28264776668302	0.0345602114126077	-0.0240657272685867
0.505	0.322519809599711	0.129935804186726	-0.0910447981052535	0.326060665176892	-0.1912156878268	-0.0906295502277157	-0.173679947730949	-0.282240234908513	0.0348816941520494	-0.0236819945485102
0.506	0.322652840843797	0.129380381195576	-0.0913641899702995	0.326772313360874	-0.19112612428855	-0.0908522240374996	-0.173477426542574	-0.28183183824802	0.0352041950994867	-0.023298128547037
0.507	0.322785355211995	0.128823806468812	-0.0916843469960073	0.327485135773554	-0.191036437348624	-0.0910750146507451	-0.173274959007741	-0.281422579734635	0.0355277114277066	-0.0229141275990647
0.508	0.322917350369047	0.128266080570709	-0.0920052675082134	0.328199138552848	-0.190946624942664	-0.091297922163521	-0.173072543103719	-0.28101246259353	0.0358522403372283	-0.0225299901387833
0.509	0.323048824071225	0.127707204052213	-0.0923269497431578	0.328914327710299	-0.190856684968917	-0.091520946830821	-0.17287017686316	-0.280601490138016	0.0361777789696786	-0.0221457147595676
0.51	0.323179774343936	0.127147177291219	-0.0926493918587092	0.329630709259522	-0.19076661509967	-0.0917440890406196	-0.172667858471849	-0.28018966571298	0.0365043242629511	-0.0217613002610677
0.511	0.323310199522831	0.126586000430523	-0.0929725919839884	0.330348289189772	-0.190676412712465	-0.0919673492036438	-0.172465586320655	-0.279776992685692	0.0368318728480514	-0.0213767456127989
0.512	0.323440098102936	0.126023673448742	-0.0932965481884921	0.331067073241381	-0.190586074993462	-0.092190727656956	-0.172263359064601	-0.279363474445606	0.037160421023727	-0.020992049876375
0.513	0.323569468589445	0.125460196169193	-0.0936212584551508	0.331787066641601	-0.190495599005566	-0.0924142246425953	-0.172061175643313	-0.278949114385483	0.0374899648023136	-0.0206072121479255
0.514	0.323698309481751	0.124895568185716	-0.0939467207341172	0.332508274018233	-0.190404981577177	-0.0926378403393742	-0.171859035204206	-0.278533915921026	0.0378205000046577	-0.020222231524284
0.515	0.323826619305342	0.12432978887009	-0.0942729329884228	0.333230699471766	-0.190314219185783	-0.0928615749514284	-0.171656937021077	-0.27811788264327	0.0381520222957287	-0.0198371070978705
0.516	0.323954396550306	0.123762857413386	-0.0945998931937273	0.333954346661894	-0.19022330803151	-0.0930854287781105	-0.171454880502317	-0.277701018487485	0.0384845271043004	-0.0194518379668877
0.517	0.324081639580075	0.123194772789206	-0.0949275993517859	0.334679218802835	-0.190132244237451	-0.0933094021782436	-0.171252865237663	-0.277283327679195	0.0388180095566367	-0.0190664232608315
0.518	0.324208346692838	0.122625533711851	-0.0952560495060312	0.335405318554304	-0.190041024007828	-0.09353349556774	-0.171050890976438	-0.276864814527068	0.0391524645028498	-0.0186808622089791
0.519	0.324334516286301	0.122055138656289	-0.0955852417085274	0.33613264795217	-0.189949643624047	-0.0937577095507093	-0.170848957513832	-0.276445483300225	0.0394878865278467	-0.0182951542621048
0.52	0.324460146898779	0.121483585937432	-0.0959151739892735	0.336861208493973	-0.189858099388579	-0.0939820450079744	-0.17064706461156	-0.276025338194926	0.0398242698965161	-0.0179092991775201
0.521	0.324585237111488	0.120910873786191	-0.0962458444062535	0.337591001360061	-0.189766387682561	-0.0942065030325403	-0.170445212092884	-0.275604383334067	0.0401616085693587	-0.0175232969574861
0.522	0.324709785534031	0.120337000315239	-0.096577251164512	0.338322027701981	-0.189674505027167	-0.0944310848386597	-0.17024340000833	-0.275182622777577	0.0404998963032274	-0.0171371477447343
0.523	0.324833790888976	0.119761963454361	-0.096909392683535	0.339054288850435	-0.189582448009041	-0.0946557917469697	-0.170041628682968	-0.274760060490304	0.0408391266441608	-0.0167508518412676
0.524	0.324957251991003	0.119185760965568	-0.0972422675619609	0.339787786286681	-0.189490213127694	-0.0948806252055691	-0.169839898674748	-0.274336700311326	0.0411792927831942	-0.0163644097748194
0.525	0.325080167651311	0.118608390437678	-0.0975758745793505	0.340522521438616	-0.189397796688161	-0.0951055867770263	-0.169638210748305	-0.273912546010049	0.0415203874033668	-0.0159778222483347
0.526	0.325202536651637	0.118029849210206	-0.0979102127672217	0.341258495540527	-0.189305194763399	-0.0953306780871676	-0.169436565865744	-0.273487601412169	0.0418624025826415	-0.0155910900108338
0.527	0.325324357765377	0.117450134301477	-0.0982452814402309	0.341995709627252	-0.189212403200294	-0.0955559008030747	-0.169234965171329	-0.273061870503789	0.0422053298464784	-0.0152042137685671
0.528	0.325445629806004	0.116869242365125	-0.0985810802033155	0.342734164525887	-0.189119417650051	-0.0957812567118644	-0.16903340996971	-0.272635357446494	0.0425491603772472	-0.0148171941201931
0.529	0.325566351634112	0.116287169663209	-0.0989176090133077	0.343473860799469	-0.189026233519731	-0.0960067478551911	-0.168831901651511	-0.272208066512125	0.0428938851731059	-0.014430031519759
0.53	0.32568652200898	0.115703912053491	-0.0992548682674853	0.344214798684724	-0.188932845825739	-0.0962323765814849	-0.16863044155041	-0.271780001983762	0.0432394950920445	-0.0140427263174348
0.531	0.325806139428257	0.115119464956803	-0.0995928588114222	0.344956978000989	-0.188839249140175	-0.0964581454811902	-0.168429030842531	-0.271351168088836	0.0435859809160916	-0.0136552787644633
0.532	0.325925202118763	0.114533823279148	-0.0999315818937873	0.345700398014649	-0.188745437717188	-0.0966840573030972	-0.1682276705536	-0.270921569033558	0.0439333334284082	-0.0132676889582457
0.533	0.326043708065874	0.113946981374575	-0.100271039184606	0.346445057353929	-0.188651405625091	-0.0969101149616669	-0.168026361613735	-0.270491209072666	0.0442815433752717	-0.0128799569361307
0.534	0.326161654956496	0.113358933128697	-0.10061123281625	0.347190954096685	-0.188557146774595	-0.0971363216497407	-0.167825104883808	-0.270060092486906	0.0446306013554247	-0.0124920828773059
0.535	0.326279040087283	0.112769672064427	-0.100952165393102	0.347938085966358	-0.188462654919986	-0.0973626809459438	-0.167623901131451	-0.269628223546186	0.0449804978368006	-0.0121040671326328
0.536	0.326395860410785	0.112179191369034	-0.101293840003231	0.348686450399425	-0.188367923676942	-0.0975891968210352	-0.167422751016465	-0.269195606593511	0.0453312232659544	-0.0117159100810783
0.537	0.326512112767641	0.111587483879661	-0.10163626022775	0.349436044373817	-0.188272946553937	-0.0978158735740981	-0.167221655113628	-0.268762246201297	0.0456827680845605	-0.0113276120306633
0.538	0.326627794071987	0.110994542044039	-0.101979430102804	0.350186864198903	-0.188177716998629	-0.0980427157984598	-0.167020613924859	-0.268328147251717	0.0460351226952559	-0.010939173232638
0.539	0.32674290130025	0.110400357892301	-0.102323354028486	0.350938905534821	-0.188082228432239	-0.0982697284190285	-0.166819627883765	-0.267893314842403	0.046388277455198	-0.0105505939299253
0.54	0.326857431456444	0.109804923106572	-0.102668036726519	0.351692163601557	-0.187986474234079	-0.0984969167163278	-0.166618697374878	-0.267457754124328	0.0467422226327372	-0.0101618743914211
0.541	0.326971381677352	0.109208229120224	-0.103013483275599	0.352446633359227	-0.187890447657029	-0.0987242862682288	-0.166417822755878	-0.267021470261076	0.0470969483626014	-0.00977301491409176
0.542	0.327084749343703	0.108610267153972	-0.103359699153281	0.353202309551502	-0.187794141717942	-0.0989518428827512	-0.166217004392601	-0.26658446845736	0.0474524447711955	-0.00938401576744439
0.543	0.327197531947811	0.10801102826499	-0.103706690350166	0.353959186573734	-0.187697549145381	-0.0991795926058587	-0.166016242701586	-0.266146753915971	0.0478087021871876	-0.00899487710400204
0.544	0.327309726792956	0.107410503407166	-0.104054463541717	0.354717258267876	-0.187600662435894	-0.099407541782891	-0.165815538162657	-0.265708331764659	0.0481657111592283	-0.00860559886856942
0.545	0.327421330885431	0.106808683392945	-0.104403026091945	0.355476517918027	-0.187503474016326	-0.0996356970878907	-0.165614891322012	-0.265269206998859	0.0485234622945612	-0.00821618073529824
0.546	0.327532341051482	0.10620555885827	-0.104752385858343	0.356236958497068	-0.187405976360502	-0.0998640654510475	-0.16541430282816	-0.264829384394333	0.0488819461043844	-0.00782662213165937
0.547	0.327642753961284	0.105601120374222	-0.105102551022234	0.356998572944531	-0.187308161911932	-0.100092653908968	-0.165213773450391	-0.264388868399052	0.0492411529204832	-0.00743692231339757
0.548	0.327752566007582	0.104995358597699	-0.105453530052247	0.357761354345985	-0.187210022960053	-0.100321469487435	-0.165013304033649	-0.263947663053966	0.0496010729177239	-0.00704708038051551
0.549	0.327861773309106	0.104388264337342	-0.105805331706275	0.358525296026052	-0.187111551660124	-0.100550519197222	-0.164812895437843	-0.26350577196729	0.0499616962269491	-0.00665709525215339
0.55	0.327970371911341	0.103779828568168	-0.106157964964139	0.359290391618716	-0.187012740167258	-0.100779810098676	-0.164612548477463	-0.263063198323491	0.0503230129818568	-0.00626696569514229
0.551	0.328078357921918	0.103170042448116	-0.106511438920076	0.360056635146064	-0.186913580744625	-0.101009349294262	-0.164412263833516	-0.262619944880351	0.0506850132515421	-0.0058766903939387
0.552	0.328185727435075	0.102558897301237	-0.1068657627791	0.36082402109578	-0.186814065743127	-0.101239143800415	-0.164212041988097	-0.262176013970356	0.0510476869950134	-0.00548626795198657
0.553	0.328292476420236	0.101946384519236	-0.107220946003872	0.361592544511896	-0.186714187539657	-0.10146920042634	-0.164011883263327	-0.261731407557998	0.0514110240588251	-0.00509569680087739
0.554	0.328398600741587	0.101332495472997	-0.107576998485658	0.362362201004009	-0.18661393854724	-0.101699525777645	-0.16381178793815	-0.261286127373182	0.0517750141530236	-0.00470497515761784
0.555	0.328504096241131	0.100717221552959	-0.107933930596689	0.363132986530843	-0.186513311219676	-0.101930126339507	-0.163611756297352	-0.260840175075515	0.0521396469045084	-0.00431410109001045
0.556	0.328608958723396	0.100100554282033	-0.108291753126528	0.363904897107052	-0.186412297986125	-0.1021610085099	-0.163411788498182	-0.260393552300527	0.0525049120516234	-0.00392307258685552
0.557	0.328713183838286	0.0994824853902612	-0.108650477195614	0.364677928769608	-0.186310891214461	-0.102392178571311	-0.163211884349913	-0.259946260558198	0.0528707996233593	-0.00353188757854331
0.558	0.328816767043724	0.098863006869779	-0.109010114166804	0.365452077842182	-0.186209083267678	-0.102623642723193	-0.163012043236328	-0.259498301166026	0.0532373000397783	-0.00314054389222042
0.559	0.32891970376724	0.0982421110391947	-0.109370675585627	0.366227341214054	-0.186106866605774	-0.10285540721246	-0.162812264240536	-0.259049675280184	0.0536044041913056	-0.00274903916183247
0.56	0.329021989603119	0.0976197905307365	-0.109732173185183	0.367003716422112	-0.186004233876046	-0.103087478437187	-0.162612546316625	-0.25860038394753	0.0539721034601919	-0.00235737079096069
0.561	0.329123620267994	0.0969960381735504	-0.110094618891277	0.367781201492761	-0.185901177920019	-0.103319862939319	-0.162412888380309	-0.258150428193465	0.0543403896617088	-0.0019655359867704
0.562	0.329224591400665	0.0963708469111954	-0.110458024781358	0.368559794597747	-0.185797691738463	-0.103552567335065	-0.162213289311743	-0.257699809138651	0.0547092549345083	-0.00157353184567028
0.563	0.329324898545361	0.0957442098158459	-0.110822402987227	0.369339493722109	-0.185693768528632	-0.10378559818216	-0.16201374793558	-0.257248528049698	0.0550786916025031	-0.00118135549286205
0.564	0.329424537276136	0.0951161200698509	-0.111187765573495	0.370120296514803	-0.185589401756442	-0.104018961807168	-0.161814263018377	-0.256796586335186	0.0554486920652026	-0.000789004147512283
0.565	0.329523503174422	0.0944865708657664	-0.111554124473225	0.37090220031119	-0.185484585205689	-0.10425266428124	-0.161614833231144	-0.256343985563682	0.0558192487443208	-0.000396474998727948
0.566	0.329621791698959	0.0938555553331807	-0.111921491467679	0.371685202230132	-0.185379313035497	-0.104486711582189	-0.161415457060392	-0.255890727445351	0.0561903540718994	-3.76501458932176e-06
0.567	0.329719398146412	0.0932230665313312	-0.112289878168046	0.372469299141571	-0.185273579827623	-0.104721109739254	-0.161216132756189	-0.255436813675337	0.0565620005776932	0.000389129150728753
0.568	0.329816317694154	0.0925890974654441	-0.112659296021001	0.373254487374812	-0.185167380512588	-0.104955864882809	-0.161016858376642	-0.254982245736995	0.0569341810625773	0.000782211151295503
0.569	0.329912545456521	0.0919536411106993	-0.113029756334991	0.374040762395679	-0.185060710189646	-0.105190983275185	-0.160817631893615	-0.254527024869169	0.0573068887079248	0.00117548489247914
0.57	0.330008076510316	0.0913166904530973	-0.113401270253071	0.374828118767261	-0.184953563998707	-0.105426471308452	-0.160618451301422	-0.254071152165437	0.0576801170839549	0.00156895442540458
0.571	0.330102905850747	0.0906782385255888	-0.113773848606961	0.375616550435138	-0.184845937161931	-0.105662335458582	-0.160419314683481	-0.253614628580973	0.0580538601208612	0.00196262383789533
0.572	0.330197028407787	0.0900382784054477	-0.114147501796356	0.376406051021201	-0.184737825227018	-0.105898582265	-0.160220220191149	-0.253157454840739	0.058428112058098	0.00235649723513759
0.573	0.330290439140462	0.0893968032168339	-0.114522239872348	0.377196613717608	-0.184629224302343	-0.106135218302561	-0.160021165958206	-0.2526996314306	0.0588028673797153	0.00275057878194894
0.574	0.330383132934263	0.0887538062035211	-0.114898072699789	0.377988230864937	-0.184520131033988	-0.106372250082129	-0.159822150102674	-0.252241158660717	0.0591781207780176	0.00314487265250352
0.575	0.330475104371584	0.0881092808414509	-0.115275009997756	0.378780893714301	-0.184410542412372	-0.106609683910891	-0.159623170883716	-0.251782036642856	0.0595538671596058	0.00353938290691366
0.576	0.330566347798981	0.0874632208859184	-0.115653061271206	0.379574592557239	-0.184300455587141	-0.106847525779028	-0.159424226802507	-0.251322265171502	0.0599301016511365	0.00393411344566941
0.577	0.330656857654396	0.0868156203348518	-0.116032235773638	0.380369316980722	-0.184189867749071	-0.107085781367482	-0.159225316480258	-0.250861843635758	0.0603068196109721	0.00432906803322161
0.578	0.330746628645273	0.0861664733966943	-0.116412542551727	0.381165056089901	-0.184078776158853	-0.107324456172181	-0.159026438483617	-0.250400771007955	0.0606840167321726	0.00472425032692201
0.579	0.330835655699569	0.0855157744715438	-0.116793990506276	0.381961798743062	-0.183967178329167	-0.107563555551679	-0.158827591296815	-0.249939045880676	0.0610616891950701	0.00511966391400762
0.58	0.33092393390042	0.0848635181164776	-0.117176588392324	0.382759533744784	-0.183855072186651	-0.10780308457953	-0.158628773389477	-0.249476666559127	0.0614398336839787	0.00551531234234414
0.581	0.331011458497202	0.084209699028494	-0.117560344723716	0.383558249868821	-0.183742456061799	-0.108043047839392	-0.158429983224637	-0.249013631202549	0.0618184472965584	0.00591119911213673
0.582	0.331098224905283	0.0835543120475378	-0.117945267718865	0.38435793583435	-0.183629328503172	-0.10828344936386	-0.158231219155133	-0.248549937967515	0.062197527510761	0.00630732766184169
0.583	0.331184228601725	0.0828973521276233	-0.118331365425621	0.385158580471	-0.18351568803143	-0.108524292728863	-0.158032479249991	-0.248085585116665	0.0625770721734633	0.00670370141987198
0.584	0.331269465017068	0.0822388142525266	-0.118718645853534	0.385960172929785	-0.183401533007706	-0.108765581189555	-0.157833761115103	-0.247620571078422	0.0629570794737818	0.00710032386298442
0.585	0.33135392959785	0.081578693354828	-0.11910711692178	0.386762702630097	-0.183286861733194	-0.109007317794654	-0.157635061828509	-0.2471548943873	0.0633375479576988	0.00749719848720446
0.586	0.331437617988632	0.0809169842928095	-0.119496786334954	0.387566158993214	-0.183171672706795	-0.109249505420568	-0.157436378070091	-0.246688553474639	0.063718476541834	0.00789432878183751
0.587	0.331520526101066	0.0802536818592621	-0.119887661543702	0.38837053123976	-0.183055964837885	-0.109492146721696	-0.157237706342826	-0.246221546495817	0.0640998645201928	0.00829171826279274
0.588	0.331602649935324	0.0795887807634092	-0.120279749755054	0.389175808395197	-0.182939737543531	-0.109735244137701	-0.157039043091873	-0.245753871329682	0.0644817116354875	0.00868937046999022
0.589	0.331683985339425	0.07892227554507	-0.120673057912344	0.389981979385579	-0.182822990743228	-0.109978800015406	-0.156840384686327	-0.245285525655329	0.064864018150111	0.00908728895202863
0.59	0.331764528021971	0.0782541604786049	-0.121067592653455	0.390789033048331	-0.182705724720543	-0.110222816723288	-0.156641727391486	-0.244816507070401	0.0652467848237344	0.00948547726641262
0.591	0.33184427374652	0.0775844295898113	-0.121463360272094	0.391596958105079	-0.182587939976638	-0.110467296665632	-0.156443067366837	-0.244346813272917	0.0656300128475822	0.00988393892553398
0.592	0.331923218373035	0.0769130767449459	-0.121860366644423	0.392405743142164	-0.182469637241555	-0.110712242204091	-0.156244400693569	-0.243876442174582	0.0660137038636058	0.0102826773778711
0.593	0.332001357725072	0.0762400956676602	-0.122258617116817	0.393215376464131	-0.182350817522461	-0.110957655548451	-0.156045723461096	-0.243405391863237	0.0663978601470231	0.0106816960951023
0.594	0.332078687541195	0.0755654799216089	-0.122658116469455	0.39402584587056	-0.18223148203495	-0.111203538739856	-0.155847031832416	-0.242933660561532	0.0667824848384629	0.0110809986321816
0.595	0.332155203635975	0.0748892229317977	-0.123058869028308	0.394837138622983	-0.182111632130118	-0.111449893779788	-0.155648322054992	-0.24246124668868	0.0671675820048617	0.0114805885689211
0.596	0.332230902106414	0.0742113180199246	-0.123460878844296	0.395649241588811	-0.18199126931566	-0.111696722777111	-0.155449590469384	-0.241988148902749	0.0675531564931116	0.0118804694120419
0.597	0.332305779347051	0.0735317584840179	-0.123864149814673	0.396462141338873	-0.181870395292493	-0.111944028010502	-0.155250833534163	-0.241514365986569	0.0679392137900238	0.0122806445906383
0.598	0.332379831926533	0.0728505376951388	-0.124268685694188	0.397275824162519	-0.181749011959317	-0.11219181192322	-0.15505204786674	-0.24103989668473	0.0683257600244072	0.0126811175053468
0.599	0.332453056588798	0.0721676491300892	-0.124674490068609	0.398090275959445	-0.18162712141155	-0.112440077064381	-0.154853230223673	-0.240564739700852	0.0687128020042727	0.013081891503837
0.6	0.332525450428927	0.0714830864137911	-0.125081566374915	0.398905481968639	-0.181504725922384	-0.112688825997076	-0.154654377368644	-0.240088893804874	0.0691003471535505	0.0134829698024737
0.601	0.332597010988288	0.0707968434140617	-0.125489917937658	0.399721426563845	-0.181381827897623	-0.112938061208822	-0.154455485946146	-0.239612357866241	0.0694884033276869	0.0138843554326612
0.602	0.332667736127323	0.0701089142773842	-0.125899547972114	0.40053809327526	-0.181258429862461	-0.113187785026956	-0.154256552449405	-0.239135130809205	0.0698769786437148	0.0142860512705279
0.603	0.332737623947676	0.069419293406274	-0.126310459552744	0.401355464926909	-0.181134534499956	-0.113437999543089	-0.154057573232228	-0.238657211567481	0.070266081466263	0.0146880601591078
0.604	0.33280667292704	0.0687279754611787	-0.126722655589166	0.40217352378297	-0.181010144705584	-0.113688706599655	-0.153858544511434	-0.238178599092334	0.070655720491858	0.0150903850121638
0.605	0.332874881989241	0.0680349553565971	-0.127136138834443	0.40299225167558	-0.180885263567407	-0.113939907877675	-0.153659462339443	-0.237699292428012	0.0710459047681961	0.0154930288064019
0.606	0.332942250358547	0.0673402282464769	-0.127550911879037	0.40381163012251	-0.180759894226483	-0.114191605015169	-0.153460322571234	-0.237219290782268	0.0714366436560629	0.0158959945272047
0.607	0.333008777415209	0.0666437895372656	-0.127966977165238	0.40463164048741	-0.180634039776727	-0.11444379961566	-0.153261120877879	-0.23673859351083	0.071827946912069	0.0162992851727156
0.608	0.333074462728401	0.0659456348623939	-0.128384337062913	0.405452264217351	-0.180507703294946	-0.114696493168665	-0.153061852801753	-0.236257199981244	0.0722198248423384	0.0167029037636302
0.609	0.333139306176908	0.0652457599748761	-0.128802993907703	0.406273483029167	-0.180380887879409	-0.114949687072169	-0.152862513799317	-0.235775109410349	0.0726122882988061	0.0171068532322049
0.61	0.333203307968173	0.064544160655204	-0.12922294996946	0.407095278847738	-0.180253596582024	-0.11520338276428	-0.152663099268083	-0.235292320856999	0.0730053485321712	0.0175111363091531
0.611	0.333266468481576	0.0638408327087908	-0.129644207423638	0.407917633546762	-0.180125832280845	-0.115457581821694	-0.152463604586508	-0.23480883336124	0.073399017058941	0.0179157555842233
0.612	0.333328788100882	0.0631357719762311	-0.130066768363734	0.40874052871786	-0.179997597686656	-0.115712285975308	-0.152264025099875	-0.2343246460628	0.0737933056141511	0.0183207135700441
0.613	0.333390267244295	0.0624289742486999	-0.130490634827254	0.409563945615726	-0.179868895545396	-0.115967497041183	-0.152064356033991	-0.233839758209676	0.0741882262388976	0.0187260126141822
0.614	0.333450906470239	0.0617204351392413	-0.130915808792767	0.410387865252878	-0.179739728815993	-0.116223216822686	-0.151864592447181	-0.233354169061879	0.0745837914378504	0.0191316548099738
0.615	0.333510706449678	0.0610101500708604	-0.131342292166799	0.411212268487804	-0.179610100618754	-0.116479447092718	-0.151664729216025	-0.232867877760035	0.07498001420722	0.0195376419804179
0.616	0.333569667872886	0.060298114390717	-0.131770086760706	0.41203713609698	-0.179480014062854	-0.116736189686901	-0.151464760987146	-0.232380883285114	0.0753769079123317	0.0199439756829352
0.617	0.333627791399323	0.0595843234253857	-0.132199194176153	0.412862448865694	-0.179349472141907	-0.116993446622784	-0.15126468213477	-0.231893184558347	0.0757744861652667	0.0203506572434397
0.618	0.33368507764442	0.0588687723911535	-0.132629615605006	0.413688187540373	-0.179218477696511	-0.117251220159339	-0.151064486759627	-0.231404780543678	0.0761727627740502	0.0207576877717498
0.619	0.333741527160982	0.0581514563184046	-0.133061351766074	0.414514332663953	-0.179087033417032	-0.117509512833039	-0.150864168733334	-0.23091567023714	0.0765717517270706	0.0211650681378519
0.62	0.333797140370563	0.0574323701045843	-0.13349440309508	0.415340864514081	-0.178955141917251	-0.117768327497029	-0.150663721806091	-0.230425852604775	0.0769714671691348	0.0215727989897765
0.621	0.333851917536024	0.0567115085973389	-0.133928769924712	0.416167763127286	-0.178822805853811	-0.118027667260687	-0.150463139724325	-0.229935326530721	0.0773719233545841	0.0219808807776015
0.622	0.333905858923916	0.0559888666335811	-0.134364452434923	0.416995008315657	-0.178690027991558	-0.118287535332156	-0.150262416286412	-0.229444090785496	0.0777731345855445	0.0223893137465705
0.623	0.333958965031326	0.055264439058642	-0.134801450526066	0.417822579722957	-0.178556811178842	-0.118547934951486	-0.150061545385681	-0.228952144031417	0.0781751152005216	0.0227980980068553
0.624	0.334011236610166	0.0545382207688284	-0.135239763841958	0.41865045685644	-0.178423158314358	-0.118808869442702	-0.149860521090993	-0.22845948487145	0.0785778795841019	0.0232072336736783
0.625	0.334062674560697	0.0538102068046017	-0.135679391905201	0.419478618983727	-0.178289072349192	-0.119070342229844	-0.14965933767111	-0.22796611193077	0.0789814420612307	0.0236167208752181
0.626	0.334113279950068	0.0530803924238341	-0.136120334197526	0.420307045046145	-0.178154556305167	-0.119332356819786	-0.149457989504205	-0.227472023935205	0.0793858167401653	0.0240265596142828
0.627	0.334163054089119	0.0523487730945101	-0.136562590179346	0.421135713804789	-0.178019613306686	-0.119594916819268	-0.149256470981094	-0.226977219780348	0.0797910175179702	0.0244367497846946
0.628	0.334211998490836	0.0516153444638114	-0.137006159297903	0.421964604118492	-0.177884246574587	-0.119858025939033	-0.149054776481639	-0.226481698621503	0.0801970582274025	0.0248472914126376
0.629	0.334260114766347	0.0508801023450402	-0.137451040991179	0.422793695024579	-0.17774845931437	-0.120121688012377	-0.148852900384971	-0.225985459947293	0.0806039526907675	0.0252581848062117
0.63	0.334307404566356	0.0501430427056854	-0.137897234725338	0.4236229655323	-0.177612254607616	-0.120385907060015	-0.148650837079522	-0.225488503548369	0.0810117146092324	0.0256694304746671
0.631	0.334353869630907	0.0494041616665506	-0.138344740074469	0.424452394401696	-0.177475635448832	-0.120650687276423	-0.148448580936934	-0.224990829415863	0.0814203574149066	0.0260810290075893
0.632	0.334399511895049	0.0486634554896587	-0.138793556793245	0.42528196011455	-0.177338604824172	-0.120916032912936	-0.148246126207455	-0.224492437734883	0.0818298941791108	0.0264929810414202
0.633	0.334444333433467	0.0479209205085153	-0.139243684835969	0.426111640948406	-0.177201165695092	-0.121181948185249	-0.14804346691288	-0.223993328972974	0.082240337606956	0.0269052872468371
0.634	0.334488336251835	0.0471765530873874	-0.139695124330764	0.42694141502024	-0.177063320965991	-0.121448437242399	-0.147840596846344	-0.223493503884416	0.0826517001318722	0.0273179482582033
0.635	0.334531522234217	0.0464303496547794	-0.14014787555988	0.427771260292731	-0.176925073536294	-0.121715504178447	-0.147637509669913	-0.222992963445427	0.0830639939944908	0.027730964543744
0.636	0.334573893306666	0.0456823066997055	-0.140601938976607	0.428601154521697	-0.176786426371035	-0.121983153086067	-0.147434199051355	-0.222491708881771	0.0834772311490222	0.0281443362619906
0.637	0.334615451500331	0.04493242073633	-0.141057315204872	0.429431075103942	-0.17664738244435	-0.122251388106994	-0.147230658753846	-0.221989741749201	0.0838914230829715	0.0285580631732181
0.638	0.334656198754536	0.0441806882883421	-0.141514004972018	0.430260998980322	-0.176507944521363	-0.122520213456175	-0.147026882618458	-0.221487063927247	0.0843065807639632	0.0289721446359702
0.639	0.334696136733461	0.0434271058107678	-0.141972009078082	0.431090902716495	-0.176368114934625	-0.122789633454101	-0.146822864527571	-0.220983677554642	0.084722714720842	0.0293865796226435
0.64	0.334735266918392	0.0426716695436547	-0.142431328478697	0.431920762625651	-0.176227895530987	-0.123059652533069	-0.146618598429796	-0.220479585003829	0.0851398350735746	0.029801366705979
0.641	0.334773590807496	0.0419143754121178	-0.142891964362402	0.432750554910565	-0.176087287778352	-0.12333027514838	-0.146414078370798	-0.219974788854918	0.0855579514693675	0.030216504067759
0.642	0.334811109936303	0.0411552190117371	-0.143353918084097	0.433580255810605	-0.175946292889223	-0.123601505700291	-0.146209298463442	-0.219469291789188	0.0859770730684862	0.0306319895381546
0.643	0.334847825789899	0.0403941956626132	-0.143817190989482	0.434409841521755	-0.175804911919577	-0.123873348617054	-0.146004252824534	-0.218963096463155	0.0863972086226466	0.0310478206628525
0.644	0.334883739854088	0.0396313005060917	-0.144281784292021	0.435239287954436	-0.175663145868125	-0.124145808503771	-0.145798935553807	-0.218456205458781	0.0868183665664834	0.0314639948588712
0.645	0.334918853730984	0.0388665285773161	-0.144747699059327	0.436068570664375	-0.175520995701899	-0.124418890195144	-0.145593340749872	-0.217948621317975	0.0872405550504923	0.0318805095659977
0.646	0.334953169063654	0.0380998748523694	-0.145214936223055	0.436897665017857	-0.175378462276179	-0.124692598735825	-0.145387462525683	-0.217440346604827	0.0876637818801411	0.0322973622470561
0.647	0.334986687302791	0.0373313343139447	-0.145683496577271	0.437726546431671	-0.175235546192439	-0.124966939345992	-0.14518129504923	-0.216931383891185	0.0880880544251575	0.0327145503356488
0.648	0.335019409577413	0.0365609020163652	-0.146153380813303	0.438555190497951	-0.175092247652497	-0.125241917324539	-0.144974832593191	-0.216421735677468	0.0885133796134603	0.0331320712725986
0.649	0.335051336835308	0.0357885730936504	-0.146624589611446	0.439383572873796	-0.174948566412956	-0.125517537926918	-0.144768069539098	-0.215911404353704	0.0889397639604764	0.0335499225554492
0.65	0.335082470120109	0.0350143426796957	-0.147097123726936	0.440211669061792	-0.17480450186945	-0.125793806367204	-0.144561000374985	-0.215400392145536	0.089367213554455	0.0339681016801079
0.651	0.335112810695823	0.0342382058408388	-0.147570983983043	0.441039454313276	-0.174660053178555	-0.126070727934594	-0.144353619706197	-0.214888701000589	0.0897957340613811	0.0343866060295214
0.652	0.335142360021147	0.0334601576315952	-0.14804617121498	0.441866903692779	-0.174515219253153	-0.126348308078136	-0.14414592224038	-0.214376332535888	0.090225330722076	0.0348054328432467
0.653	0.335171119784716	0.0326801931627635	-0.148522686306946	0.442693992206484	-0.174369998600078	-0.126626552395083	-0.143937902812506	-0.213863288098464	0.0906560083272195	0.0352245792661212
0.654	0.335199091974105	0.0318983075482163	-0.149000530314916	0.443520694951484	-0.174224389248592	-0.126905466552203	-0.143729556459405	-0.213349568908299	0.0910877713194552	0.0356440423685
0.655	0.335226278856339	0.0311144958281883	-0.149479704531255	0.444346987219807	-0.174078388879924	-0.127185056166777	-0.143520878418203	-0.212835176247154	0.0915206239728181	0.0360638191514487
0.656	0.335252682896683	0.0303287530039989	-0.14996021047249	0.445172844475584	-0.173931994952732	-0.127465326699551	-0.143311864032362	-0.212320111575785	0.0919545704496504	0.0364839066125384
0.657	0.335278306651419	0.0295410741390121	-0.150442049908329	0.445998242247248	-0.173785204721231	-0.12774628347882	-0.143102508663716	-0.21180437651604	0.0923896147780814	0.0369043017687541
0.658	0.335303152697877	0.0287514544243289	-0.150925224940461	0.446823156048834	-0.173638015203325	-0.128027931845863	-0.142892807708495	-0.211287972826704	0.092825760857566	0.0373250015668935
0.659	0.335327223705336	0.027959889201813	-0.151409738010095	0.447647561442246	-0.173490423138541	-0.128310277229945	-0.142682756700317	-0.2107709025013	0.093263012498951	0.0377460028246601
0.66	0.335350522517928	0.0271663739450771	-0.151895591834335	0.448471434227462	-0.173342425020961	-0.128593325058156	-0.142472351346176	-0.210253167902374	0.0937013735055415	0.0381673022716296
0.661	0.335373052032595	0.0263709041625268	-0.152382789377773	0.449294750560016	-0.173194017211579	-0.12887708065557	-0.142261587469699	-0.209734771761277	0.0941408477099085	0.038588896684974
0.662	0.335394815040928	0.0255734752658035	-0.152871333853375	0.450117486815552	-0.173045195990389	-0.129161549278083	-0.14205046097934	-0.209215717052851	0.0945814389313419	0.0390107831163498
0.663	0.335415814276311	0.0247740825088421	-0.153361228711711	0.450939619314289	-0.172895957534265	-0.129446736150492	-0.141838967863034	-0.208696006912886	0.0950231509253414	0.0394329590087164
0.664	0.335436052477717	0.0239727210371287	-0.153852477608279	0.451761124249048	-0.172746297900268	-0.129732646410967	-0.141627104125704	-0.208175644690193	0.0954659873174583	0.0398554220940228
0.665	0.33545553228542	0.0231693859487629	-0.154345084324353	0.452581977878225	-0.172596213027435	-0.130019285056855	-0.141414865702144	-0.207654634037102	0.0959099515075263	0.0402781703312209
0.666	0.335474256145199	0.022364072251609	-0.154839052721544	0.453402156676053	-0.172445698790486	-0.130306656906755	-0.141202248475821	-0.207132978921933	0.0963550465666253	0.0407012020217891
0.667	0.335492226370856	0.0215567747951371	-0.15533438678685	0.454221637257559	-0.172294751120182	-0.130594766549528	-0.140989248398288	-0.206610683564688	0.0968012751474082	0.0411245158797008
0.668	0.335509445247062	0.0207474883038375	-0.155831090637133	0.455040396143207	-0.172143366053685	-0.130883618350235	-0.140775861558654	-0.206087752367701	0.0972486394138583	0.0415481108965536
0.669	0.335525915032022	0.019936207401438	-0.156329168418947	0.455858409511041	-0.171991539621119	-0.131173216531541	-0.140562084155825	-0.205564189931149	0.0976971410127217	0.0419719860910699
0.67	0.335541637924	0.0191229264928649	-0.156828624241975	0.456675653038372	-0.171839267725598	-0.131463565193157	-0.140347912455619	-0.205040001093746	0.0981467810948003	0.0423961402888666
0.671	0.335556616105825	0.018307639654959	-0.157329462233304	0.457492101825875	-0.171686546143365	-0.13175466821165	-0.140133342762627	-0.204515190848392	0.0985975603141011	0.0428205720543197
0.672	0.335570851786623	0.017490340647344	-0.157831686628138	0.458307730441455	-0.171533370523542	-0.132046529166823	-0.139918371419691	-0.203989764174178	0.09904947886785	0.043245279776322
0.673	0.335584347100276	0.0166710229042066	-0.158335301813989	0.459122513086341	-0.171379736244403	-0.132339151393996	-0.139702994884954	-0.203463725928687	0.0995025367345253	0.0436702617564688
0.674	0.335597103911464	0.0158496794809994	-0.158840312315388	0.45993642370192	-0.171225638198004	-0.132632538098586	-0.139487209809685	-0.202937080867884	0.0999567339467854	0.0440955162202539
0.675	0.335609123675596	0.0150263030885161	-0.159346722746855	0.460749435969295	-0.171071070788754	-0.132926692399403	-0.13927101305786	-0.202409833737003	0.100412070656774	0.0445210412749047
0.676	0.335620407467143	0.0142008862409583	-0.159854537782031	0.461561523354149	-0.170916028246674	-0.133221617296037	-0.139054401762458	-0.201881989315483	0.100868547100197	0.0449468348448498
0.677	0.335630956205841	0.0133734213942314	-0.160363762141694	0.462372659253313	-0.17076050489492	-0.133517315646831	-0.138837373376482	-0.2013535524373	0.101326163559188	0.0453728946147405
0.678	0.335640770859551	0.0125439009377145	-0.160874400581667	0.463182817166203	-0.170604495096549	-0.133813790108797	-0.138619925595739	-0.20082452807351	0.101784920267329	0.0457992180150687
0.679	0.335649852389348	0.0117123170840631	-0.161386457874804	0.463991970729059	-0.170447993098781	-0.13411104309093	-0.138402056219225	-0.200294921434884	0.102244817348854	0.0462258023607928
0.68	0.335658201602172	0.0108786618179426	-0.161899938823568	0.464800093529107	-0.170290993029703	-0.134409076847562	-0.138183763027711	-0.199764737981997	0.102705854898642	0.0466526451222235
0.681	0.335665819174586	0.0100429269674345	-0.162414848333908	0.465607158922162	-0.170133488979514	-0.134707893559372	-0.137965043687339	-0.199233983302601	0.103168033140067	0.0470797440678103
0.682	0.335672705750603	0.00920510435356998	-0.162931191470457	0.466413140130015	-0.169975474994576	-0.135007495279811	-0.137745895755378	-0.198702662965164	0.103631352597328	0.0475070972165713
0.683	0.335678861896226	0.00836518593570481	-0.163448973466752	0.467218010533457	-0.169816945052746	-0.135307883886161	-0.13752631678969	-0.1981707824604	0.104095814245514	0.0479347027612531
0.684	0.335684288003467	0.00752316389457353	-0.163968199749997	0.468021743879809	-0.169657893172821	-0.135609061076132	-0.13730630444196	-0.197638347198608	0.104561419558942	0.048362559011547
0.685	0.335688984396518	0.0066790306456024	-0.16448887597739	0.468824314358193	-0.169498313533377	-0.13591102833101	-0.137085856493102	-0.197105362567231	0.105028170457754	0.0487906643901567
0.686	0.335692951561657	0.00583277882271723	-0.165011008039075	0.469625696636272	-0.169338200452401	-0.136213786919474	-0.13686497083271	-0.196571834091476	0.105496069224779	0.0492190175084897
0.687	0.335696190165969	0.00498440126793862	-0.165534601971045	0.470425865833249	-0.169177548308983	-0.136517337975821	-0.136643645399214	-0.196037767584821	0.105965118450205	0.0496476172323184
0.688	0.335698700850883	0.00413389100758996	-0.166059663811348	0.471224797448293	-0.169016351495019	-0.136821682488087	-0.136421878147682	-0.195503169168009	0.106435321010729	0.0500764627322927
0.689	0.335700484103272	0.00328124121263915	-0.166586199504347	0.472022467364533	-0.168854604392784	-0.137126821208442	-0.136199667063082	-0.194968045186667	0.106906680026047	0.050505553627918
0.69	0.335701540314334	0.00242644517843798	-0.167114214890919	0.472818851991211	-0.168692301375577	-0.137432754646726	-0.135977010200476	-0.194432402114995	0.107379198821501	0.0509348901738756
0.691	0.335701869884972	0.00156949635355661	-0.167643715721917	0.47361392846724	-0.168529436842853	-0.13773948310287	-0.135753905742663	-0.193896246500842	0.107852880989119	0.0513644732841165
0.692	0.335701473249987	0.000710388367603792	-0.168174707610453	0.474407674713483	-0.168366005243942	-0.138047006671242	-0.135530352040081	-0.193359584982321	0.10832773046128	0.0517943043973267
0.693	0.335700350852917	-0.000150885056431177	-0.168707195990019	0.475200069253276	-0.168202001016298	-0.138355325252438	-0.135306347609897	-0.19282242433951	0.108803751397566	0.0522243853776433
0.694	0.335698503209692	-0.0010143302669446	-0.169241186130882	0.475991090976537	-0.168037418486721	-0.138664438612947	-0.135081891102611	-0.192284771440409	0.109280947963671	0.0526547184294145
0.695	0.335695931018413	-0.00187995378696231	-0.169776683147735	0.47678071902286	-0.167872251879747	-0.138974346490894	-0.134856981255884	-0.191746633084232	0.109759324274226	0.0530853058894381
0.696	0.335692635124664	-0.00274776233975277	-0.170313692023185	0.477568932781244	-0.167706495488034	-0.139285048639993	-0.134631616868477	-0.191208015974673	0.110238884477483	0.0535161499946025
0.697	0.335688616409905	-0.00361776284508266	-0.170852217629769	0.478355711934455	-0.167540143878954	-0.139596544802729	-0.13440579680225	-0.190668926882876	0.110719632823569	0.0539472528016501
0.698	0.335683875825745	-0.00448996240283261	-0.171392264664834	0.479141036524019	-0.167373191930016	-0.139908834705682	-0.134179520007678	-0.190129372807783	0.111201573717147	0.0543786162155851
0.699	0.335678414522061	-0.00536436823611216	-0.171933837519873	0.479924886914507	-0.167205634676709	-0.140221918016999	-0.133952785573263	-0.189589361014984	0.111684711755547	0.0548102420191784
0.7	0.335672233866739	-0.00624098759632459	-0.172476940187535	0.480707243562227	-0.167037467156757	-0.140535794237712	-0.133725592770486	-0.189048898976086	0.112169051737631	0.0552421319303431
0.701	0.335665335345425	-0.00711982772362521	-0.173021576330051	0.481488086804541	-0.166868684363525	-0.140850462651486	-0.13349794109088	-0.188507994282095	0.112654598664106	0.0556742876800098
0.702	0.335657720463524	-0.00800089590240071	-0.173567749458236	0.482267396868059	-0.166699281297147	-0.1411659223655	-0.133269830258958	-0.18796665456912	0.11314135770056	0.0561067110339483
0.703	0.335649390750989	-0.00888419954305844	-0.174115463055177	0.48304515399123	-0.166529253022116	-0.141482172338185	-0.133041260160079	-0.18742488742624	0.113629334124765	0.0565394037650038
0.704	0.335640347830295	-0.00976974622943785	-0.174664720584891	0.483821338519687	-0.166358594653085	-0.141799211315091	-0.132812230749088	-0.186882700310714	0.114118533358459	0.0569723676384595
0.705	0.335630593371371	-0.0106575437170061	-0.175215525400503	0.484595930941915	-0.166187301297035	-0.142117037754188	-0.132582742043373	-0.18634010056674	0.114608961069346	0.057405604447365
0.706	0.33562012893313	-0.0115475998806165	-0.175767880712126	0.485368911889232	-0.166015368003285	-0.142435649859283	-0.132352794133793	-0.185797095545906	0.11510062329294	0.0578391161172357
0.707	0.335608955893398	-0.0124399226334606	-0.176321789727971	0.486140262156526	-0.165842789735843	-0.142755045625027	-0.132122387179409	-0.185253692689721	0.115593526495981	0.0582729048483973
0.708	0.335597075504131	-0.0133345198673216	-0.176877255786657	0.48690996277015	-0.165669561335792	-0.143075222762496	-0.131891521474163	-0.184709899507546	0.116087677482371	0.0587069731754924
0.709	0.335584488959737	-0.0142313994172285	-0.17743428231476	0.487677995084985	-0.165495677496557	-0.143396178564811	-0.131660197552226	-0.18416572353602	0.116583083319962	0.0591413239191733
0.71	0.335571197433884	-0.0151305690071978	-0.177992872686816	0.488444340874684	-0.165321132813852	-0.143717909796947	-0.131428416222274	-0.183621172329017	0.117079751458488	0.0595759601569276
0.711	0.335557202070435	-0.0160320361547648	-0.178553030159567	0.489208982326269	-0.165145921841548	-0.144040412697256	-0.131196178553416	-0.183076253450458	0.117577689860131	0.0600108852152849
0.712	0.335542503959529	-0.0169358080639894	-0.179114757938589	0.489971901839344	-0.164970039107274	-0.14436368316665	-0.130963485881247	-0.182530974438584	0.118076906979174	0.0604461025841233
0.713	0.335527104187309	-0.01784189161399	-0.179678059297198	0.490733081759671	-0.164793479145083	-0.144687716933095	-0.130730339772728	-0.181985342731024	0.118577411690558	0.0608816158251275
0.714	0.335511003928643	-0.0187502934764209	-0.180242937639904	0.491492504361965	-0.164616236527107	-0.145012509444592	-0.130496741878755	-0.181439365602806	0.119079213338254	0.0613174285953267
0.715	0.335494204443115	-0.0196610202090266	-0.180809396455125	0.492250152150414	-0.164438305866366	-0.145338055692174	-0.130262693787912	-0.180893050141168	0.119582321846708	0.0617535447105059
0.716	0.335476707016959	-0.0205740782219344	-0.181377439229957	0.493006008260551	-0.164259681882588	-0.145664350249688	-0.130028197015362	-0.180346403227614	0.12008674767405	0.0621899681226026
0.717	0.335458513017853	-0.0214894737107463	-0.181947069439056	0.493760056723449	-0.164080359551091	-0.145991387461595	-0.129793253068982	-0.179799431586288	0.120592501606365	0.0626267028258245
0.718	0.335439623982598	-0.0224072126808061	-0.182518290598983	0.494512282454165	-0.163900334155201	-0.146319161608929	-0.129557863478474	-0.179252141895458	0.121099594593354	0.0630637527522297
0.719	0.33542004154325	-0.0233273010558259	-0.183091106283339	0.495262671001713	-0.163719601169275	-0.14664766700477	-0.129322029753404	-0.178704540815686	0.121608037719146	0.0635011217038486
0.72	0.335399767277475	-0.024249744764425	-0.183665520052045	0.4960112082202	-0.163538156125985	-0.146976898002499	-0.129085753297783	-0.17815663497999	0.122117842250474	0.063938813342715
0.721	0.335378802698518	-0.0251745497760997	-0.184241535377479	0.496757880093055	-0.163355994560563	-0.147306848913003	-0.128849035400004	-0.177608431025824	0.122629019682445	0.0643768312193983
0.722	0.335357149351792	-0.0261017221385961	-0.184819155614005	0.497502672879922	-0.163173112002215	-0.147637513913732	-0.128611877320826	-0.177059935561978	0.123141581753448	0.0648151788579213
0.723	0.335334808832585	-0.0270312680197875	-0.185398383979018	0.498245573402429	-0.162989503997408	-0.147968887032998	-0.12837428031444	-0.176511155147135	0.123655540452353	0.065253859860667
0.724	0.335311782679475	-0.0279631937720188	-0.185979223571677	0.498986569111924	-0.162805166140266	-0.148300962148756	-0.128136245578078	-0.175962096378756	0.124170908018484	0.0656928779355087
0.725	0.33528807228703	-0.0288975060287963	-0.186561677419188	0.499725647909091	-0.162620094053573	-0.148633732939059	-0.127897774240638	-0.175412765916891	0.124687696847093	0.0661322368556804
0.726	0.335263678960843	-0.0298342117632524	-0.187145748457698	0.500462797981028	-0.16243428333681	-0.148967192837238	-0.127658867308227	-0.174863170385603	0.125205919342481	0.0665719404492453
0.727	0.33523860400894	-0.0307733182848763	-0.187731439453473	0.501198007804845	-0.162247729561119	-0.149301335054598	-0.127419525486036	-0.174313316322368	0.125725587876553	0.067011992682843
0.728	0.33521284872014	-0.0317148332196723	-0.188318752995084	0.501931266227615	-0.162060428279732	-0.149636152712103	-0.127179749042997	-0.173763210217662	0.126246714782369	0.067452397771877
0.729	0.33518641427942	-0.0326587644848697	-0.188907691595859	0.502662562472468	-0.161872374951169	-0.14997163905608	-0.126939537890639	-0.173212858530942	0.126769312311807	0.0678931602298952
0.73	0.33515930176313	-0.0336051202495322	-0.189498257774385	0.503391886038449	-0.161683564854248	-0.150307787626193	-0.126698891738432	-0.172662267645861	0.127293392613435	0.0683342848937192
0.731	0.335131512236548	-0.0345539089219077	-0.190090454046277	0.504119226562769	-0.161493993111552	-0.150644592245915	-0.126457810146618	-0.172111443829431	0.127818967658292	0.0687757769062633
0.732	0.335103046782623	-0.0355051391814464	-0.190684282944853	0.504844573676508	-0.161303654718923	-0.150982046901152	-0.12621629253861	-0.171560393241723	0.128346049120932	0.0692176415843685
0.733	0.335073906321015	-0.0364588199837024	-0.191279747125893	0.505567916870462	-0.161112544461854	-0.151320145719122	-0.125974338198308	-0.171009121939571	0.128874648394552	0.0696598842695741
0.734	0.335044091387802	-0.0374149604780816	-0.191876849447588	0.506289245438621	-0.160920656767482	-0.151658883104894	-0.125731946236449	-0.170457635857976	0.129404776754737	0.0701025102405109
0.735	0.335013602145239	-0.0383735698489357	-0.192475592980752	0.507008548517431	-0.160727985613019	-0.151998253923369	-0.125489115651601	-0.169905940887242	0.129936445471964	0.0705455246023688
0.736	0.334982438561407	-0.0393346571592013	-0.19307598099137	0.507725815157173	-0.160534524538199	-0.152338253569191	-0.125245845456654	-0.169354042983488	0.130469665800856	0.0709889322266752
0.737	0.334950600464761	-0.0402982313048772	-0.193678016944765	0.508441034330457	-0.160340266719173	-0.152678877868735	-0.125002134671796	-0.168801948120253	0.131004448953362	0.0714327378859386
0.738	0.334918087443696	-0.0412643010543438	-0.194281704561854	0.509154194877826	-0.160145205048463	-0.153020122993851	-0.124757982211584	-0.168249662142301	0.131540806099354	0.0718769464193528
0.739	0.334884898837204	-0.0422328750635912	-0.194887047831602	0.509865285577895	-0.159949332175892	-0.153361985496993	-0.12451338685341	-0.167697190698901	0.132078748415869	0.0723215627236258
0.74	0.334851033843803	-0.0432039619050847	-0.195494050924476	0.510574295382918	-0.159752640527749	-0.153704462314619	-0.124268347330502	-0.167144539273524	0.132618287184584	0.0727665917028058
0.741	0.334816491582986	-0.0441775701467846	-0.196102718137839	0.511281213607085	-0.159555122373503	-0.154047550623266	-0.124022862444652	-0.16659171314587	0.13315943378751	0.073212038331278
0.742	0.334781271075433	-0.0451537083532408	-0.196713053911062	0.511986029947427	-0.159356769906123	-0.154391247660775	-0.123776931085167	-0.166038717217053	0.133702199558424	0.0736579076563418
0.743	0.334745371219621	-0.0461323849672829	-0.197325062776433	0.512688734374619	-0.159157575238016	-0.154735550711402	-0.123530552180148	-0.165485555940483	0.134246595711422	0.0741042046647039
0.744	0.334708790909196	-0.0471136082251168	-0.197938749223819	0.513389317039066	-0.158957530384149	-0.155080457251197	-0.123283724719351	-0.164932233453358	0.134792633396448	0.0745509342940225
0.745	0.334671529310523	-0.0480973861636018	-0.198554117633119	0.514087768325638	-0.158756627339245	-0.155425965038766	-0.123036447869426	-0.164378753644815	0.135340323710953	0.0749981016346142
0.746	0.334633586008951	-0.0490837266126721	-0.19917117237093	0.514784078971611	-0.158554858128805	-0.15577207206464	-0.122788721068029	-0.163825120042596	0.135889677717338	0.0754457120290442
0.747	0.334594960855712	-0.0500726371741385	-0.19978991794563	0.515478240100091	-0.158352214704245	-0.156118776485923	-0.122540543985934	-0.163271335664036	0.136440706550834	0.0758937710014682
0.748	0.334555653780941	-0.051064125263581	-0.200410359082427	0.516170243123405	-0.158148688790158	-0.156466076644494	-0.122291916312134	-0.162717402960864	0.136993421475293	0.0763422841677505
0.749	0.334515664806095	-0.0520581982085173	-0.201032500687654	0.516860079494894	-0.157944271883864	-0.156813971127351	-0.122042837497379	-0.162163323849017	0.13754783382306	0.0767912571889118
0.75	0.334474994130381	-0.053054863383659	-0.201656347719846	0.517547740442357	-0.157738955366333	-0.157162458809872	-0.121793306682784	-0.161609099750577	0.13810395489709	0.0772406957277392
0.751	0.33443364208006	-0.0540541283108531	-0.202281905073594	0.518233217006436	-0.157532730506251	-0.157511538882546	-0.121543322826381	-0.161054731690577	0.1386617958783	0.0776906053736673
0.752	0.334391608964877	-0.0550560006840966	-0.202909177591102	0.518916500450042	-0.15732558842821	-0.157861210853725	-0.121292884822547	-0.160500220489463	0.139221367774434	0.0781409915645046
0.753	0.33434889508264	-0.0560604884384263	-0.203538170120188	0.519597582663868	-0.157117520249911	-0.158211474484379	-0.121041991457665	-0.159945566904074	0.139782681410953	0.0785918595777938
0.754	0.334305500905729	-0.0570675998236943	-0.204168887480504	0.520276456237496	-0.156908517280103	-0.158562329680822	-0.120790641276941	-0.159390771632979	0.140345747399387	0.0790432146098542
0.755	0.334261427211207	-0.0580773433248143	-0.204801334416376	0.520953114226238	-0.156698571119445	-0.158913776461249	-0.120538832553069	-0.158835835290555	0.140910576046656	0.0794950617981019
0.756	0.334216675012495	-0.0590897275868779	-0.205435515626343	0.521627549826437	-0.156487673719971	-0.159265814996844	-0.120286563374515	-0.158280758430247	0.141477177219988	0.0799474060891615
0.757	0.334171245397381	-0.0601047614985993	-0.206071435693421	0.522299756222359	-0.156275817424052	-0.159618445624789	-0.12003383173954	-0.15772554163085	0.142045560217712	0.0804002521502663
0.758	0.334125139446262	-0.0611224542707286	-0.206709098858151	0.522969726706788	-0.156062994960018	-0.159971668831349	-0.119780635596585	-0.157170185612461	0.142615733680301	0.0808536044740746
0.759	0.334078358249223	-0.0621428154469156	-0.207348508903596	0.523637454824143	-0.15584919942368	-0.160325485231817	-0.119526972795416	-0.156614691291542	0.143187705541266	0.0813074674923291
0.76	0.334030902860153	-0.0631658548872034	-0.207989669279928	0.524302934330623	-0.155634424220707	-0.160679895527978	-0.119272841030783	-0.156059059777677	0.143761483033344	0.0817618455754535
0.761	0.333982774138559	-0.0641915826666107	-0.208632583312983	0.524966159070136	-0.155418663026656	-0.161034900467821	-0.119018237926135	-0.155503292394406	0.144337072736334	0.0822167430149493
0.762	0.33393397268209	-0.0652200089525423	-0.209277254366169	0.525627122845432	-0.15520190983676	-0.161390500844559	-0.118763161138615	-0.15494739070587	0.144914480630847	0.082672163956406
0.763	0.333884498965782	-0.0662511439884681	-0.209923685930918	0.526285819303498	-0.154984158978538	-0.161746697517979	-0.118507608311291	-0.154391356491347	0.145493712158087	0.0831281122614606
0.764	0.333834353521182	-0.0672849981368267	-0.210571881642635	0.526942241934785	-0.154765405027109	-0.162103491436781	-0.118251577006154	-0.15383519164	0.146074772299297	0.0835845914980116
0.765	0.333783536986106	-0.0683215818834171	-0.211221845257041	0.52759638424643	-0.154545642755161	-0.162460883700983	-0.117995064738607	-0.153278897956534	0.146657665659507	0.0840416050937289
0.766	0.333732050046377	-0.0693609058175043	-0.211873580636408	0.528248240047117	-0.154324867151809	-0.162818875689387	-0.117738069004481	-0.152722476959524	0.147242396477192	0.0844991564649769
0.767	0.333679893361541	-0.0704029806154494	-0.212527091753061	0.528897803622384	-0.154103073369805	-0.163177469161733	-0.117480587294283	-0.152165929824448	0.147828968546674	0.0849572490778261
0.768	0.333627067508675	-0.0714478170006227	-0.213182382698544	0.529545069576839	-0.15388025657462	-0.163536666251407	-0.117222617185878	-0.151609257538633	0.148417385203863	0.0854158864962149
0.769	0.333573572939278	-0.072495425713006	-0.213839457653172	0.530190032500753	-0.153656411847129	-0.163896469422833	-0.116964156433825	-0.151052461088431	0.149007649474975	0.0858750723677602
0.77	0.333519409991553	-0.0735458175583792	-0.214498320778203	0.53083268682635	-0.153431534209488	-0.16425688150756	-0.116705202963468	-0.150495541463643	0.14959976425846	0.0863348103470555
0.771	0.333464579014343	-0.074599003498725	-0.215158976112286	0.531473026949535	-0.153205618688477	-0.164617905775275	-0.11644575479852	-0.149938499558276	0.150193732375557	0.08679510407334
0.772	0.333409080553813	-0.075654994683005	-0.215821427569462	0.532111047452497	-0.152978660383472	-0.164979545956059	-0.116185809946023	-0.149381336103445	0.150789556512149	0.0872559571911075
0.773	0.333352915448789	-0.0767138023774526	-0.216485678986049	0.532746743248114	-0.152750654639821	-0.165341806226783	-0.115925366302576	-0.148824051647578	0.151387239145438	0.087717373296315
0.774	0.333296084764128	-0.0777754378652798	-0.217151734098788	0.533380109546309	-0.152521597281407	-0.165704691132054	-0.11566442168553	-0.148266646619757	0.151986782519696	0.0881793558450377
0.775	0.333238589715426	-0.078839912422215	-0.217819596458871	0.534011141689164	-0.152291484739856	-0.166068205431983	-0.115402973919921	-0.14770912143841	0.152588188713352	0.0886419081423554
0.776	0.333180431730976	-0.0799072373814781	-0.218489269382105	0.53463983501712	-0.152060314086482	-0.166432353992048	-0.115141020817309	-0.147151476524503	0.153191459696292	0.089105033374617
0.777	0.333121612535721	-0.0809774242040372	-0.219160755948041	0.535266184936978	-0.151828083021851	-0.166797141751106	-0.114878560121421	-0.146593712204155	0.153796597270134	0.0895687345590179
0.778	0.333062134090322	-0.0820504844576231	-0.219834058997251	0.535890187156832	-0.151594789820443	-0.167162573709653	-0.1146155895886	-0.146035828632745	0.154403602999918	0.0900330144076239
0.779	0.33300199842647	-0.0831264297484115	-0.220509181137056	0.53651183780906	-0.151360433207862	-0.167528654953506	-0.114352107089183	-0.145477825777677	0.155012478259077	0.0904978752406254
0.78	0.332941207542596	-0.0842052717532225	-0.221186124771872	0.537131133258229	-0.151125012164493	-0.167895390704388	-0.114088110549333	-0.144919703418912	0.155623224322146	0.0909633189913924
0.781	0.332879763423652	-0.0852870223212992	-0.221864892105721	0.537748069765945	-0.150888525846542	-0.168262786262042	-0.113823597822984	-0.14436146121179	0.156235842368892	0.0914293471796803
0.782	0.332817668037845	-0.0863716934965494	-0.2225454850497	0.538362643382879	-0.150650973797348	-0.168630846808757	-0.113558566636945	-0.143803098839809	0.156850333407813	0.0918959608556879
0.783	0.3327549232106	-0.0874592974503217	-0.223227905127454	0.538974850136387	-0.150412356192851	-0.168999577278117	-0.113293014602717	-0.143244616183317	0.157466698241109	0.0923631606667477
0.784	0.332691530563977	-0.0885498463952316	-0.223912153553378	0.5395846863033	-0.150172673863184	-0.169368982443143	-0.113026939256433	-0.142686013410449	0.158084937499947	0.0928309470419821
0.785	0.332627491666305	-0.0896433525289198	-0.224598231390599	0.540192148636912	-0.149931928195324	-0.169739067117589	-0.112760338088329	-0.142127290933626	0.158705051656752	0.093299320358336
0.786	0.332562808226285	-0.0907398280430117	-0.225286139604093	0.540797234435211	-0.149690121031481	-0.170109836242534	-0.112493208536397	-0.141568449255478	0.159327040949598	0.0937682810424099
0.787	0.332497482165479	-0.0918392851898349	-0.225975879090177	0.54139994134222	-0.149447254579111	-0.170481294786746	-0.112225547961639	-0.141009488843796	0.159950905283232	0.0942378296223824
0.788	0.332431515607584	-0.0929417363443761	-0.226667450791267	0.542000267037509	-0.14920333132837	-0.170853447597732	-0.111957353626111	-0.14045041014993	0.160576644185022	0.0947079667086552
0.789	0.332364910814394	-0.0940471940150575	-0.227360855820444	0.542598209150353	-0.148958353975059	-0.171226299347602	-0.111688622704396	-0.139891213730985	0.161204256858416	0.0951786929018682
0.79	0.332297670039704	-0.0951556708064305	-0.228056095514609	0.543193765482652	-0.14871232538857	-0.171599854581725	-0.111419352330785	-0.139331900380917	0.161833742335414	0.0956500086842469
0.791	0.332229795342329	-0.0962671793603824	-0.228753171424867	0.543786934248598	-0.148465248639591	-0.171974117774679	-0.111149539650395	-0.1387724712165	0.162465099599899	0.0961219143353491
0.792	0.332161288432716	-0.0973817323408045	-0.229452085291936	0.544377714057111	-0.14821712702187	-0.172349093326323	-0.110879181893127	-0.138212927666649	0.163098327587352	0.0965944098869537
0.793	0.332092150627691	-0.0984993424802658	-0.23015283903422	0.544966103657436	-0.147967964017662	-0.172724785549185	-0.11060827647578	-0.137653271335552	0.163733425124899	0.0970674951586082
0.794	0.332022382952903	-0.099620022639163	-0.230855434739993	0.545552101662934	-0.147717763236347	-0.173101198716954	-0.110336821038857	-0.137093503866531	0.164370390876819	0.0975411698377295
0.795	0.331951986288594	-0.100743785877335	-0.231559874617183	0.546135706452599	-0.147466528349061	-0.173478337120231	-0.110064813385917	-0.136533626942337	0.165009223295705	0.0980154335359626
0.796	0.331880961393721	-0.101870645483705	-0.232266160858418	0.546716916278093	-0.147214263048011	-0.173856205038703	-0.109792251449939	-0.135973642368479	0.165649920571719	0.0984902858233046
0.797	0.33180930885617	-0.103000614863737	-0.232974295531829	0.547295729484997	-0.146960971059673	-0.174234806639248	-0.109519133347629	-0.135413552132172	0.166292480608142	0.098965726205845
0.798	0.331737029159251	-0.104133707364504	-0.233684280614049	0.547872144706353	-0.146706656199643	-0.174614145888019	-0.109245457434269	-0.134853358377857	0.166936901052169	0.0994417540859374
0.799	0.331664122827184	-0.105269936195725	-0.234396118060775	0.548446160854193	-0.146451322420687	-0.174994226591547	-0.108971222274721	-0.134293063324358	0.167583179331469	0.0999183688308662
0.8	0.331590590471472	-0.106409314455388	-0.235109809802616	0.549017776936761	-0.146194973833122	-0.175375052547787	-0.108696426526439	-0.13373266917771	0.168231312674671	0.10039556990277
0.801	0.331516432707864	-0.107551855125712	-0.235825357718567	0.549586991953816	-0.145937614742603	-0.175756627575465	-0.108421068843464	-0.133172178060397	0.16888129817223	0.100873356887199
0.802	0.331441650011825	-0.108697570968281	-0.236542763671812	0.550153804946774	-0.145679249604841	-0.176138955328816	-0.108145147861933	-0.132611592004202	0.169533132849552	0.101351729434303
0.803	0.331366242639039	-0.109846474464956	-0.237262029590472	0.550718215037847	-0.145419882795629	-0.176522039116212	-0.10786866219331	-0.132050912997248	0.170186813681765	0.101830687254053
0.804	0.331290210716503	-0.110998577891797	-0.237983157515927	0.551280221405483	-0.145159518406066	-0.176905881917008	-0.107591610460938	-0.131490143034343	0.170842337600202	0.102310230156185
0.805	0.331213554373841	-0.112153893371942	-0.238706149557659	0.551839823282795	-0.144898160280943	-0.177290486517605	-0.10731399140903	-0.130929284181241	0.171499701575593	0.102790358059927
0.806	0.331136273744032	-0.113312432864723	-0.239431007741614	0.552397019928342	-0.144635812217882	-0.177675855551041	-0.107035803924816	-0.130368338621343	0.172158902734163	0.103271071033549
0.807	0.331058368923608	-0.114474208163396	-0.240157733866979	0.552951810557	-0.144372478124021	-0.178061991384754	-0.106757046935984	-0.129807308604991	0.172819938392847	0.103752369408564
0.808	0.330979840013403	-0.11563923087367	-0.240886329464431	0.553504194426913	-0.144108162053683	-0.178448895970003	-0.106477719324568	-0.129246196322754	0.173482805986389	0.104234253865227
0.809	0.330900687155259	-0.116807512380428	-0.241616795769973	0.55405417109839	-0.143842868166814	-0.178836570745604	-0.106197819917452	-0.128685003832172	0.174147502972013	0.104716725392445
0.81	0.3308209104696	-0.117979063819347	-0.242349133664875	0.554601740664035	-0.143576600643291	-0.179225016625607	-0.105917347538345	-0.128123733100971	0.174814026767811	0.105199785171459
0.811	0.330740509984686	-0.119153896070068	-0.243083343669071	0.555146903809364	-0.143309363585671	-0.179614234035396	-0.105636301073939	-0.12756238607564	0.175482374681774	0.105683434454728
0.812	0.330659485660399	-0.120332019830944	-0.243819426036023	0.555689661684587	-0.143041160988306	-0.180004222962749	-0.105354679445251	-0.127000964728091	0.176152543853414	0.10616767444606
0.813	0.330577837426207	-0.121513445722749	-0.244557380884897	0.556230015789477	-0.1427719967706	-0.180394983044432	-0.105072481476992	-0.126439471133069	0.176824531286653	0.106652506226336
0.814	0.330495565125051	-0.122698184339048	-0.245297208310348	0.556767968066029	-0.142501874828168	-0.180786513660264	-0.10478970581252	-0.125877907529839	0.177498333959363	0.107137930739608
0.815	0.33041266839225	-0.123886246265488	-0.246038908497748	0.557303521113567	-0.142230799160373	-0.181178813986787	-0.104506350925472	-0.125316276331175	0.17817394895236	0.107623948760999
0.816	0.330329146615737	-0.125077642085365	-0.246782481835442	0.557836678390586	-0.141958773990451	-0.181571883038612	-0.104222415141407	-0.124754580130542	0.178851373519392	0.108110560842831
0.817	0.330244999049428	-0.126272382362767	-0.247527928926519	0.558367444228014	-0.141685803720945	-0.181965719751469	-0.103937896654724	-0.124192821639549	0.179530605040746	0.108597767297174
0.818	0.330160224926433	-0.127470477648446	-0.248275250496955	0.558895823496396	-0.141411892830749	-0.182360323103383	-0.103652793563553	-0.123631003515468	0.180211640953457	0.109085568185644
0.819	0.330074823465748	-0.128671938542458	-0.249024447319238	0.559421821182784	-0.141137045827641	-0.182755692186209	-0.103367103888196	-0.12306912826369	0.180894478779595	0.109573963310425
0.82	0.329988793879962	-0.129876775728154	-0.24977552019661	0.559945442291902	-0.140861267210644	-0.183151826187111	-0.103080825568554	-0.122507198299887	0.181579116238383	0.110062952283701
0.821	0.329902135455372	-0.131084999886603	-0.250528469949815	0.560466692121062	-0.140584561458632	-0.183548724369539	-0.102793956416351	-0.12194521597258	0.182265551378608	0.110552534610341
0.822	0.329814847644734	-0.132296621599657	-0.251283297377228	0.560985576640858	-0.140306933025976	-0.183946386078176	-0.102506493986568	-0.121383183493337	0.182953782667477	0.111042709657787
0.823	0.329726930083782	-0.133511651374665	-0.252040003195738	0.561502102648634	-0.140028386235811	-0.184344810680086	-0.102218435467973	-0.120821102966356	0.183643808956744	0.111533476595418
0.824	0.329638382524142	-0.134730099683792	-0.25279858798139	0.562016277567282	-0.139748925144408	-0.184743997498176	-0.101929777660144	-0.120258976516215	0.184335629360993	0.112024834415637
0.825	0.329549204794024	-0.135951976912819	-0.25355905216928	0.562528109141731	-0.139468553520561	-0.185143945870766	-0.101640516946935	-0.119696806372906	0.185029243183158	0.112516782026883
0.826	0.329459396856942	-0.137177293308465	-0.254321396112591	0.563037605367212	-0.139187274950024	-0.185544655244909	-0.101350649254635	-0.119134594895885	0.185724649915699	0.113009318374216
0.827	0.329368958855137	-0.138406058998458	-0.255085620126725	0.563544774676925	-0.138905092989007	-0.185946125129752	-0.101060170091305	-0.118572344556026	0.186421849225665	0.113502442482586
0.828	0.329277891013111	-0.139638284045972	-0.255851724519992	0.564049626188463	-0.13862201119189	-0.186348354980177	-0.100769074625661	-0.118010057899441	0.187120840917665	0.113996153371072
0.829	0.329186193563909	-0.140873978456168	-0.256619709625207	0.564552169810778	-0.138338032988666	-0.18675134421274	-0.100477357711675	-0.117447737544068	0.187821624988761	0.114490450002039
0.83	0.329093866887934	-0.142113152097719	-0.257389575771228	0.565052416075804	-0.138053161590254	-0.187155092304003	-0.100185013934218	-0.116885386220909	0.188524201724401	0.114985331407558
0.831	0.32900091166672	-0.143355814609825	-0.258161323206336	0.565550375770367	-0.137767399910279	-0.18755959878957	-0.0998920377041421	-0.116323006819025	0.189228571670723	0.115480796832849
0.832	0.328907328835506	-0.144601975408524	-0.258934952070846	0.56604605968089	-0.137480750448463	-0.187964863244625	-0.0995984232605112	-0.115760602403494	0.189934735575682	0.115976845718941
0.833	0.32881311946306	-0.145851643810829	-0.259710462408607	0.566539478627586	-0.137193215290414	-0.188370885359463	-0.0993041645512266	-0.115198176224007	0.190642694427788	0.116473477665348
0.834	0.328718284729149	-0.147104829152982	-0.260487854137417	0.56703064364871	-0.136904796256108	-0.188777665032041	-0.0990092551263556	-0.114635731697761	0.191352449458279	0.116970692513146
0.835	0.328622825984883	-0.148361540787101	-0.261267126971082	0.567519566093303	-0.136615495054527	-0.189185202393385	-0.0987136881013332	-0.114073272290553	0.192064002050078	0.117468490414082
0.836	0.328526744767109	-0.14962178799402	-0.262048280339541	0.56800625746497	-0.136325313391271	-0.189593497730353	-0.0984174561423712	-0.113510801341905	0.192777353666448	0.117966871769888
0.837	0.328430042677578	-0.150885579937248	-0.262831313375304	0.568490729112768	-0.136034252996011	-0.190002551381936	-0.0981205514903612	-0.112948322026018	0.193492505862882	0.118465837143349
0.838	0.328332721287564	-0.152152925701938	-0.263616224970647	0.56897299211288	-0.135742315611539	-0.190412363768623	-0.0978229660539184	-0.112385837490677	0.194209460432607	0.11896538721814
0.839	0.328234782277499	-0.153423834335295	-0.264403013838881	0.569453057456557	-0.135449503075833	-0.190822935558205	-0.0975246914886901	-0.111823350961557	0.194928219614974	0.119465522718391
0.84	0.328136227650161	-0.154698314831558	-0.265191678552056	0.569930936299162	-0.135155817442554	-0.191234267747463	-0.09722571919785	-0.111260865656003	0.195648786188076	0.11996624430284
0.841	0.328037059748482	-0.155976376089428	-0.26598221755774	0.570406640077904	-0.134861261040881	-0.19164636154057	-0.0969260402916405	-0.110698384662834	0.196371163408988	0.120467552555015
0.842	0.327937281140051	-0.157258026888926	-0.266774629169184	0.570880180463463	-0.134565836498901	-0.192059218255311	-0.0966256455468458	-0.1101359110007	0.197095354873445	0.120969448002779
0.843	0.32783689456045	-0.158543275938339	-0.267568911555338	0.571351569205746	-0.134269546717445	-0.192472839378082	-0.0963245253877799	-0.109573447769496	0.197821364374449	0.121471931076226
0.844	0.327735902926644	-0.159832131972714	-0.268365062806268	0.571820818015389	-0.133972394821113	-0.192887226601168	-0.0960226699194401	-0.109010998211182	0.198549195851885	0.121975002105631
0.845	0.327634309310974	-0.161124603850074	-0.269163081030191	0.572287938586569	-0.133674384185568	-0.193302381842542	-0.0957200690109213	-0.108448565649259	0.199278853453488	0.122478661424144
0.846	0.327532116842018	-0.162420700600837	-0.269962964351208	0.572752942746794	-0.133375518445087	-0.193718307283702	-0.0954167124037561	-0.107886153352205	0.200010341572191	0.122982909457864
0.847	0.327429328628552	-0.163720431362347	-0.270764710887708	0.573215842618424	-0.133075801350899	-0.194135005336753	-0.0951125898194841	-0.107323764408885	0.20074366476109	0.123487746707338
0.848	0.327325947824965	-0.165023805242433	-0.271568318816193	0.573676650584026	-0.132775236666827	-0.194552478583989	-0.0948076909850974	-0.106761401634087	0.20147882764733	0.123993173664823
0.849	0.327221977812912	-0.166330831250558	-0.272373786391204	0.574135378894375	-0.132473828277607	-0.194970729779515	-0.09450200556614	-0.106199067459578	0.202215834972581	0.124499190737915
0.85	0.327117422274886	-0.167641518329338	-0.27318111186172	0.574592039251933	-0.132171580283284	-0.19538976190673	-0.0941955231259084	-0.105636763925732	0.202954691659961	0.12500579826211
0.851	0.327012285056065	-0.168955875400438	-0.273990293435122	0.575046642973463	-0.131868496846938	-0.195809578172009	-0.0938882331330882	-0.105074492839699	0.203695402779204	0.125512996634662
0.852	0.32690657005855	-0.170273911380907	-0.27480132932934	0.575499201623669	-0.131564581988381	-0.196230181835501	-0.0935801249849183	-0.104512255945543	0.20443797347412	0.126020786427559
0.853	0.326800281310808	-0.171595635223786	-0.275614217791225	0.575949727371885	-0.131259839503663	-0.196651576058137	-0.093271188083749	-0.1039500550051	0.205182408888156	0.126529168405734
0.854	0.326693422993824	-0.172921055962555	-0.276428957105931	0.576398232749569	-0.13095427294803	-0.197073763922602	-0.0929614119284013	-0.103387891796394	0.205928714031475	0.127038143570586
0.855	0.326585999282694	-0.174250182700024	-0.277245545681512	0.576844730211455	-0.130647885694292	-0.197496748513995	-0.0926507861249692	-0.102825768068542	0.206676893731715	0.127547713229247
0.856	0.326478014181801	-0.17558302459918	-0.278063982111352	0.577289231976391	-0.130340681029014	-0.197920533029837	-0.0923393003409256	-0.102263685526155	0.207426952810679	0.128057878964432
0.857	0.326369471567387	-0.176919590874731	-0.278884265166528	0.577731750191039	-0.13003266218936	-0.198345120935099	-0.0920269442903394	-0.101701645859659	0.208178896266471	0.128568642529839
0.858	0.326260375394841	-0.17825989071546	-0.279706393771827	0.578172297121871	-0.12972383235843	-0.198770516007364	-0.0917137077785804	-0.101139650751716	0.208932729247612	0.129080005770388
0.859	0.326150729814929	-0.179603933205434	-0.280530366928989	0.578610885186713	-0.129414194632455	-0.199196722206712	-0.0913995807732188	-0.100577701861605	0.209688456890646	0.129591970603721
0.86	0.326040539022786	-0.180951727328808	-0.281356183633745	0.579047527012353	-0.129103751989908	-0.199623743491808	-0.0910845534617772	-0.100015800878755	0.210446084134558	0.130104539054679
0.861	0.325929806996053	-0.182303282069339	-0.282183842894216	0.579482235574836	-0.128792507334051	-0.200051583728351	-0.0907686162490343	-0.0994539495951271	0.211205615603079	0.130617713292047
0.862	0.325818537436136	-0.183658606565012	-0.283013343754902	0.579915024133717	-0.128480463602789	-0.200480246744698	-0.0904517596586994	-0.098892149871286	0.211967055627014	0.131131495657334
0.863	0.325706733932761	-0.185017710148269	-0.2838446852464	0.580345906058671	-0.128167623884307	-0.200909736404437	-0.09013397424507	-0.0983304035136959	0.212730408380018	0.131645888689667
0.864	0.325594400104212	-0.186380602205633	-0.284677866374035	0.580774894893528	-0.127853991429087	-0.201340056552335	-0.0898152506089144	-0.097768712148771	0.21349567801282	0.132160895130678
0.865	0.325481539603035	-0.187747292059635	-0.28551288618732	0.581202004508701	-0.127539569495097	-0.201771210877642	-0.0894955794259892	-0.0972070771547076	0.214262868677455	0.132676517953322
0.866	0.325368156102475	-0.189117788984373	-0.286349743864918	0.581627249078703	-0.12722436119851	-0.202203202810061	-0.0891749514257478	-0.096645499669376	0.215031984399988	0.133192760390098
0.867	0.325254253321829	-0.190492102266833	-0.287188438783464	0.582050642928118	-0.126908369560909	-0.202636035514222	-0.0888533573482589	-0.0960839806164386	0.215803028902977	0.133709625875664
0.868	0.325139834977803	-0.191870241241596	-0.288028970541123	0.582472200306219	-0.12659159769868	-0.203069711966719	-0.0885307879050778	-0.0955225207012525	0.216576005612115	0.134227117982384
0.869	0.32502490463158	-0.193252215256866	-0.288871338945922	0.58289193518264	-0.126274048959986	-0.203504235021001	-0.0882072338133282	-0.0949611204437921	0.217350917852826	0.134745240461937
0.87	0.324909465596948	-0.194638033611417	-0.28971554396736	0.583309861239477	-0.125955726887115	-0.203939607405284	-0.0878826858905214	-0.0943997803001277	0.21812776896589	0.13526399728632
0.871	0.324793521021621	-0.196027705580587	-0.290561585604697	0.583725992009315	-0.125636635068504	-0.204375831708068	-0.0875571350515851	-0.093838500777545	0.218906562257457	0.135783392553875
0.872	0.324677074005933	-0.197421240529505	-0.291409463772228	0.584140340958483	-0.125316777035783	-0.204812910415596	-0.0872305721589102	-0.0932772824345521	0.21968730093323	0.136303430330013
0.873	0.324560127595485	-0.198818648014538	-0.292259178326661	0.584552921465129	-0.12499615626318	-0.205250845973951	-0.0869029878453642	-0.092716125745013	0.220469988065456	0.136824114529744
0.874	0.324442684700178	-0.200219937852507	-0.293110729191561	0.584963746701825	-0.124674776175473	-0.205689640787546	-0.086574372443476	-0.0921550309106838	0.221254626592968	0.137345448915129
0.875	0.324324748050203	-0.201625120132262	-0.293964116468497	0.585372829495911	-0.124352640114079	-0.206129297171725	-0.0862447160760741	-0.0915939977793437	0.222041219448399	0.137867437206279
0.876	0.324206320254978	-0.203034205158087	-0.294819340444798	0.585780182341708	-0.124029751313644	-0.206569817393056	-0.0859140088308239	-0.091033025886078	0.222829769719819	0.138390083107178
0.877	0.32408740397007	-0.204447203466062	-0.295676401509326	0.58618581753332	-0.123706112862939	-0.207011203791911	-0.0855822409024713	-0.0904721144812804	0.223620280617624	0.138913390151083
0.878	0.323968001944672	-0.205864125915832	-0.296535300101174	0.586589747296714	-0.123381727622775	-0.207453458872291	-0.0852494026865237	-0.0899112625378352	0.224412755318116	0.139437361554472
0.879	0.32384811682466	-0.207284983692575	-0.297396036739489	0.586991983928346	-0.123056598162731	-0.207896585340371	-0.0849154848274311	-0.0893504688380768	0.225207196940852	0.13996200021402
0.88	0.323727751065576	-0.208709788242017	-0.298258612051702	0.587392539854978	-0.122730726731754	-0.208340586097925	-0.0845804781648977	-0.0887897320997306	0.226003608652666	0.140487308801338
0.881	0.323606907111163	-0.210138551207173	-0.299123026779614	0.587791427567786	-0.122404115221678	-0.208785464198632	-0.0842443736210644	-0.0882290510484004	0.226801993641587	0.141013289877812
0.882	0.323485587456315	-0.211571284294423	-0.299989281774827	0.588188659567709	-0.1220767651376	-0.20923122281509	-0.0839071621882514	-0.0876684244434199	0.227602354917052	0.141539945920179
0.883	0.323363794438829	-0.213007999120869	-0.300857377919698	0.588584248355509	-0.121748677636916	-0.209677865204214	-0.0835688350502194	-0.0871078510684295	0.228404695178438	0.142067279189412
0.884	0.323241530042471	-0.214448707205063	-0.301727315995652	0.588978206456933	-0.121419853622795	-0.210125394631105	-0.0832293836666861	-0.0865473296672649	0.229209016845981	0.142595291625736
0.885	0.323118795932997	-0.215893420028722	-0.302599096580185	0.589370546514489	-0.121090293787699	-0.210573814252175	-0.0828887996848505	-0.0859868588659514	0.23001532210562	0.143123984970626
0.886	0.322995593623463	-0.217342149012872	-0.303472719992925	0.589761281237947	-0.120759998608059	-0.211023126993805	-0.0825470748118809	-0.0854264371731415	0.230823612867299	0.143653360983686
0.887	0.32287192455229	-0.218794905449251	-0.304348186328511	0.590150423114775	-0.120428968396183	-0.211473335506308	-0.0822042008440281	-0.0848660630489774	0.231633890721245	0.144183421582152
0.888	0.322747790079117	-0.220251700463696	-0.305225495580624	0.590537984257934	-0.120097203356512	-0.211924442202966	-0.0818601697589153	-0.0843057349400292	0.232446157034381	0.14471416892706
0.889	0.322623191506729	-0.221712545029426	-0.306104647759889	0.590923976577381	-0.119764703562973	-0.212376449332686	-0.0815149736939134	-0.0837454512727703	0.233260413093804	0.145245605433971
0.89	0.322498130133314	-0.223177450040086	-0.306985642892357	0.591308411997586	-0.119431468949307	-0.212829359058726	-0.0811686048844074	-0.0831852104488661	0.234076660040914	0.145777733667175
0.891	0.322372607286562	-0.224646426409136	-0.30786848089845	0.591691302552814	-0.119097499405064	-0.213283173476324	-0.0808210556762481	-0.0826250108221369	0.234894898654059	0.146310556229596
0.892	0.322246624255756	-0.226119485162789	-0.308753161513689	0.592072660373399	-0.118762794921582	-0.21373789455611	-0.0804723185616698	-0.0820648507137958	0.235715129229108	0.146844075744857
0.893	0.322120182146675	-0.227596637528359	-0.309639684348664	0.592452497504002	-0.118427355616723	-0.214193524132694	-0.0801223862049838	-0.0815047285219428	0.236537351593177	0.14737829486908
0.894	0.321993281872771	-0.229077894975335	-0.310528048996778	0.592830825606628	-0.118091181635326	-0.214650064010751	-0.0797712514667616	-0.0809446427619242	0.237361565188041	0.147913216271004
0.895	0.321865924319115	-0.230563269157853	-0.311418255087986	0.593207655805684	-0.117754273105518	-0.215107516077173	-0.0794189073962654	-0.0803845919752779	0.23818776918074	0.148448842623472
0.896	0.321738110425691	-0.232052771829058	-0.312310302285341	0.593582998821854	-0.11741663016701	-0.215565882276196	-0.0790653472458796	-0.0798245746674568	0.239015962507994	0.148985176592863
0.897	0.321609841106202	-0.233546414836177	-0.313204190269329	0.593956865263867	-0.117078253008747	-0.216025164510297	-0.0787105645393329	-0.0792645892856925	0.239846143833379	0.149522220760896
0.898	0.32148111720186	-0.235044210196951	-0.314099918736334	0.594329265763179	-0.116739141944561	-0.216485364629491	-0.0783545530567108	-0.0787046341906309	0.240678311560032	0.150059977544827
0.899	0.321351939499651	-0.236546170173873	-0.314997487450682	0.594700210750581	-0.116399297442504	-0.216946484519593	-0.0779973067479987	-0.078144707659438	0.24151246394099	0.150598449230561
0.9	0.321222308656725	-0.238052307257163	-0.31589689635018	0.595069710117469	-0.116058719949131	-0.217408526187006	-0.0776388197310763	-0.0775848078744166	0.242348599130429	0.151137638054432
0.901	0.321092225074405	-0.239562634105287	-0.316798145611978	0.595437773168177	-0.115717409658288	-0.217871491781869	-0.0772790862939355	-0.0770249328726561	0.243186715111563	0.151677546131866
0.902	0.320961688885963	-0.241077163538289	-0.317701235642483	0.595804408858699	-0.115375366493303	-0.218335383565502	-0.0769181007868384	-0.0764650805101158	0.244026809643362	0.152218175269939
0.903	0.320830700098891	-0.242595908524602	-0.318606167043651	0.596169626006825	-0.115032590260836	-0.218800203858155	-0.076555857512668	-0.0759052484312588	0.244868880298038	0.152759526919617
0.904	0.32069925877138	-0.2441188821545	-0.319512940589173	0.596533433304142	-0.114689080869747	-0.219265955036309	-0.0761923507119917	-0.0753454340197594	0.245712924476141	0.153301602263928
0.905	0.320567365038275	-0.245646097670024	-0.320421557200561	0.596895839133488	-0.114344838562943	-0.219732639666215	-0.075827574620875	-0.0747856343265729	0.246558939385092	0.153844402292032
0.906	0.320435018999314	-0.247177568480867	-0.321332017893784	0.597256851287944	-0.113999863972868	-0.220200260720431	-0.0754615235567642	-0.0742258459986042	0.247406922044242	0.154387927877253
0.907	0.320302220700942	-0.248713308100726	-0.322244323671598	0.597616476845006	-0.113654157952751	-0.220668821621804	-0.0750941919730416	-0.0736660652953617	0.248256869265474	0.154932179848842
0.908	0.320168970280013	-0.250253330064064	-0.323158475383573	0.597974722388369	-0.113307721457007	-0.221138326047722	-0.0747255744512612	-0.0731062882106414	0.249108777617226	0.155477158996076
0.909	0.320035268027998	-0.251797647888137	-0.324074473636758	0.598331594389765	-0.112960555604701	-0.221608777728836	-0.0743556656590828	-0.0725465106118673	0.249962643422818	0.156022866026489
0.91	0.319901114283701	-0.253346275119884	-0.324992318807714	0.598687099369704	-0.11261266172814	-0.222080180328939	-0.0739844603011409	-0.0719867283297461	0.25081846272863	0.156569301458848
0.911	0.319766509373781	-0.254899225448565	-0.325912011086192	0.599041243759073	-0.112264041323885	-0.222552537355073	-0.0736119531211163	-0.0714269371467024	0.251676231241744	0.157116465476587
0.912	0.319631453652658	-0.256456512785718	-0.326833550476285	0.599394033794616	-0.111914696035654	-0.223025852105029	-0.0732381390276824	-0.0708671327180791	0.252535944307886	0.157664357906046
0.913	0.319495947505212	-0.258018151284592	-0.327756936834927	0.599745475718709	-0.111564627702244	-0.223500127639663	-0.0728630132815126	-0.070307310552425	0.25339759692262	0.15821297831996
0.914	0.319359991299868	-0.259584155310819	-0.328682170005962	0.600095576118611	-0.111213838434006	-0.223975366801879	-0.0724865715874344	-0.0697474660451918	0.254261183776738	0.158762326098576
0.915	0.319223585339786	-0.261154539334026	-0.329609249950931	0.600444342120293	-0.110862330753503	-0.224451572271735	-0.0721088100542663	-0.0691875944633858	0.255126699314446	0.15931240042174
0.916	0.319086729842042	-0.262729317825118	-0.330538176828598	0.600791781385231	-0.11051010774996	-0.224928746581755	-0.0717297251525211	-0.0686276908956384	0.255994137753739	0.159863200236933
0.917	0.318949425013096	-0.264308505223519	-0.331468951001549	0.601137901934195	-0.110157173116369	-0.225406892104787	-0.0713493137524943	-0.0680677502532227	0.256863493083853	0.160414724200838
0.918	0.318811671258985	-0.265892115840753	-0.332401572937937	0.60148271185568	-0.109803531119639	-0.22588601105945	-0.0709675731417074	-0.0675077673195429	0.257734759047257	0.160966970654825
0.919	0.318673469332311	-0.26748016372814	-0.333336043131773	0.60182621914306	-0.109449186587864	-0.226366105528787	-0.0705845009615225	-0.0669477367758015	0.258607929148029	0.161519937693469
0.92	0.318534820224305	-0.269072662691675	-0.33427236211446	0.602168431796275	-0.109094144848715	-0.226847177434728	-0.0702000951423837	-0.0663876531990243	0.259482996742999	0.162073623255844
0.921	0.318395725017747	-0.270669626402797	-0.33521053048774	0.60250935804137	-0.10873841162871	-0.227329228438271	-0.0698143538963451	-0.065827511079547	0.260359955109575	0.162628025149041
0.922	0.3182561848548	-0.27227106848383	-0.336150548947458	0.602849006516487	-0.108381993084302	-0.227812259865982	-0.0694272757612354	-0.0652673048536312	0.261238797420524	0.163183141070975
0.923	0.318116200820664	-0.27387700253648	-0.337092418276408	0.603187386237996	-0.108024896013199	-0.228296272756496	-0.0690388596215623	-0.064707028914245	0.262119516767576	0.163738968762803
0.924	0.317975773749683	-0.275487442116471	-0.338036139320824	0.603524506276983	-0.107667128018466	-0.228781267996379	-0.0686491046614665	-0.0641466775528078	0.263002106331297	0.164295506207736
0.925	0.317834904206907	-0.277102400695112	-0.338981713002833	0.603860375522281	-0.107308697442196	-0.229267246448342	-0.0682580103295336	-0.0635862449040995	0.26388655959755	0.164852751663348
0.926	0.317693592621063	-0.278721891591129	-0.339929140377616	0.604195002848612	-0.106949613145313	-0.229754208990993	-0.0678655763366895	-0.0630257250892438	0.264772870429844	0.165410703564392
0.927	0.317551839315463	-0.280345927899949	-0.340878422693201	0.604528397439771	-0.106589884286646	-0.230242156476848	-0.0674718025922311	-0.0624651124480097	0.265661032983913	0.165969360516848
0.928	0.317409644412071	-0.281974522521851	-0.341829561410775	0.604860568850893	-0.106229520214017	-0.230731089668012	-0.0670766890836399	-0.0619044015504664	0.266551041671351	0.166528721366992
0.929	0.317267007797708	-0.283607688248754	-0.342782558224658	0.605191526795487	-0.105868530512973	-0.231221009195862	-0.0666802358447264	-0.0613435870358225	0.267442891185803	0.167088785224929
0.93	0.317123929225352	-0.285245437810085	-0.343737415086179	0.605521280915804	-0.10550692509428	-0.231711915584368	-0.0662824430522446	-0.0607826634967071	0.268336576412333	0.167649551493476
0.931	0.316980408464376	-0.286887783878967	-0.344694134137026	0.605849840648114	-0.10514471413976	-0.232203809356326	-0.0658833111026238	-0.0602216254491839	0.269232092277624	0.16821101988341
0.932	0.31683644538446	-0.288534739073934	-0.345652717568191	0.606177215206818	-0.104781907934845	-0.232696691142249	-0.0654828405753149	-0.0596604673588552	0.270129433755547	0.168773190327823
0.933	0.316692039916156	-0.290186315992636	-0.34661316759208	0.606503413724784	-0.104418516778551	-0.233190561705162	-0.0650810321493758	-0.0590991836808085	0.271028596013445	0.169336062865835
0.934	0.316547191980442	-0.291842527278142	-0.347575486578531	0.606828445439361	-0.104054550965007	-0.233685421928932	-0.0646778865452172	-0.0585377688977135	0.271929574499745	0.169899637571821
0.935	0.316401901517666	-0.293503385638704	-0.348539677126355	0.607152319725728	-0.103690020640842	-0.234181272797657	-0.0642734045017073	-0.0579762176020407	0.272832364887527	0.170463914514358
0.936	0.316256168570461	-0.295168903794999	-0.349505741941078	0.60747504591504	-0.103324935608861	-0.234678115371514	-0.0638675867939335	-0.05741452458409	0.273736962930405	0.171028893733906
0.937	0.316109993279795	-0.296839094423411	-0.350473683694917	0.607796633066819	-0.102959305322429	-0.235175950826224	-0.0634604342791432	-0.0568526847806071	0.274643364351783	0.171594575201872
0.938	0.315963375747561	-0.298513970110198	-0.351443505028928	0.608117089970808	-0.102593139046047	-0.23567478049774	-0.0630519478993341	-0.0562906930638517	0.275551564875135	0.172160958761405
0.939	0.315816315918986	-0.300193543294347	-0.352415208615764	0.608436425432414	-0.102226445986113	-0.23617460582508	-0.0626421286359398	-0.0557285440515692	0.276461560338937	0.172728044146823
0.94	0.315668813697171	-0.301877826253504	-0.35338879717262	0.608754648602554	-0.101859235289402	-0.236675428224009	-0.0622309774975963	-0.0551662320743194	0.277373346731898	0.173295831038462
0.941	0.315520869175259	-0.303566831151446	-0.354364273489832	0.609071769110289	-0.101491515956018	-0.237177248969526	-0.0618184955478164	-0.0546037512598822	0.278286920119096	0.17386431901629
0.942	0.315372482653278	-0.305260570059933	-0.355341640536138	0.609387796920073	-0.101123296753692	-0.237680069147372	-0.0614046839612331	-0.0540410956498375	0.279202276594412	0.174433507528955
0.943	0.315223654464082	-0.306959054906067	-0.35632090152285	0.609702742096235	-0.100754586154285	-0.238183889682272	-0.0609895441250469	-0.0534782593012309	0.280119412331114	0.175003396006625
0.944	0.315074384928559	-0.308662297369284	-0.357302059844124	0.610016614825749	-0.100385392263818	-0.238688711389916	-0.0605730777209303	-0.0529152363117697	0.281038323680401	0.175573983937172
0.945	0.314924674460672	-0.310370308792245	-0.358285119010967	0.610329425708973	-0.100015722771906	-0.239194535019459	-0.0601552867169963	-0.0523520207578103	0.281959007224627	0.176145270805928
0.946	0.314774523600741	-0.312083100158844	-0.35927008267043	0.610641185942083	-0.0996455849882375	-0.239701361248473	-0.0597361733322976	-0.0517886066531803	0.282881459707265	0.176717256082788
0.947	0.314623932964175	-0.313800682115822	-0.360256954617049	0.610951907157928	-0.0992749859221228	-0.240209190603328	-0.059315740037068	-0.0512249879357582	0.283805677890976	0.177289939311094
0.948	0.314472903250395	-0.315523064990338	-0.361245738729942	0.611261601087516	-0.0989039323299392	-0.240718023388884	-0.0588939895341999	-0.0506611583744025	0.284731658508033	0.17786332012288
0.949	0.314321435323209	-0.317250258797888	-0.362236438914047	0.611570279428069	-0.0985324307441049	-0.241227859733016	-0.0584709247420089	-0.0500971114648235	0.285659398386948	0.178437398176822
0.95	0.314169530217872	-0.318982273283257	-0.363229059071361	0.611877954083564	-0.0981604874944071	-0.241738699690362	-0.0580465488558519	-0.049532840445173	0.28658889463349	0.1790121731417
0.951	0.314017189050401	-0.320719117975365	-0.364223603058607	0.612184637527688	-0.0977881087080477	-0.242250543219523	-0.057620865387166	-0.0489683383892129	0.287520144717581	0.179587644664321
0.952	0.313864412946722	-0.322460802176233	-0.36522007466929	0.612490343006646	-0.0974153003354644	-0.242763390015955	-0.0571938780671568	-0.0484035983072416	0.288453146473454	0.180163812288169
0.953	0.313711203005238	-0.324207334938421	-0.366218477673474	0.612795084557891	-0.0970420682016284	-0.243277239423398	-0.0567655906859176	-0.0478386132635636	0.289387898076556	0.18074067540373
0.954	0.313557560247767	-0.325958725126788	-0.367218815858537	0.613098876906116	-0.0966684179942723	-0.243792090507979	-0.0563360069808863	-0.0472733764709508	0.290324397997	0.181318233185778
0.955	0.313403485540253	-0.32771498149901	-0.368221093034603	0.613401735315672	-0.0962943552074293	-0.24430794219876	-0.055905130598842	-0.0467078812684153	0.291262644950726	0.181896484473687
0.956	0.313248979538354	-0.329476112708362	-0.369225313049689	0.61370367559998	-0.0959198850948401	-0.244824793459212	-0.0554729650550058	-0.0461421210300171	0.29220263790575	0.182475427706456
0.957	0.3130940427394	-0.331242127268364	-0.370231479811624	0.614004714320516	-0.0955450126635703	-0.245342643411652	-0.0550395136733498	-0.0455760891682294	0.293144376101765	0.18305506095081
0.958	0.312938675563081	-0.33301303356461	-0.371239597265875	0.61430486890132	-0.0951697427548957	-0.245861491353663	-0.0546047795750907	-0.0450097792438516	0.294087859054162	0.183635381953592
0.959	0.312782878383659	-0.334788839890929	-0.37224966938466	0.614604157515985	-0.0947940800796429	-0.246381336776888	-0.0541687656631386	-0.0444431850352803	0.295033086555677	0.184216388255808
0.96	0.312626651540103	-0.336569554444936	-0.373261700197915	0.614902598833744	-0.0944180290264403	-0.246902179439397	-0.0537314745574492	-0.0438763005243776	0.295980058619156	0.184798077410294
0.961	0.312469995337731	-0.338355185299007	-0.374275693791878	0.615200211742525	-0.094041593424415	-0.247424019360403	-0.0532929085664246	-0.0433091198964587	0.296928775383587	0.185380447158546
0.962	0.312312910099539	-0.340145740391821	-0.375291654262081	0.615497015238773	-0.0936647765746803	-0.247946856692553	-0.0528530697129224	-0.0427416375619423	0.297879237118524	0.18596349543652
0.963	0.312155396269948	-0.341941227562117	-0.3763095856673	0.615793028599294	-0.0932875814358908	-0.248470691627713	-0.0524119597448721	-0.0421738481493669	0.298831444312431	0.186547220371038
0.964	0.311997454442914	-0.343741654570845	-0.377329492010584	0.616088271645145	-0.0929100106790268	-0.248995524442808	-0.0519695800930219	-0.0416057465094472	0.29978539763808	0.187131620429323
0.965	0.311839085296146	-0.345547029036226	-0.378351377231456	0.616382764813958	-0.0925320666191992	-0.249521355645294	-0.0515259317924482	-0.0410373277232543	0.300741097737632	0.187716694521683
0.966	0.311680289524976	-0.347357358321904	-0.379375245172971	0.616676528976966	-0.0921537511138452	-0.25004818610376	-0.0510810153965883	-0.040468587028265	0.301698545048542	0.188302441881416
0.967	0.311521067808844	-0.349172649445637	-0.380401099536619	0.616969585112486	-0.0917750655019297	-0.250576017028317	-0.0506348309034982	-0.039899519678601	0.302657739827244	0.188888861834191
0.968	0.311361420830984	-0.350992909062939	-0.381428943875916	0.617261954047401	-0.0913960106804845	-0.251104849825979	-0.0501873777541368	-0.0393301208590947	0.303618682206679	0.189475953555648
0.969	0.311201349308604	-0.352818143509622	-0.382458781611364	0.617553656480639	-0.091016587210189	-0.251634686001648	-0.0497386549382221	-0.0387603857142364	0.304581372087955	0.190063715907231
0.97	0.311040853903983	-0.354648358769011	-0.383490616034916	0.617844713169619	-0.0906367952662406	-0.252165527119108	-0.0492886611168186	-0.0381903094151454	0.305545808951583	0.190652147484288
0.971	0.31087993509135	-0.356483560408893	-0.384524450348877	0.618135144977861	-0.0902566345386478	-0.252697374771844	-0.0488373946663088	-0.0376198871815134	0.306511991760207	0.191241246806315
0.972	0.310718593172017	-0.358323753671894	-0.38556028771576	0.61842497270559	-0.0898761042779501	-0.253230230615923	-0.0483848536630577	-0.0370491142906569	0.307479918967792	0.191831012441394
0.973	0.31055682832292	-0.360168943661191	-0.386598131242059	0.618714216809247	-0.0894952034479268	-0.253764096401893	-0.0479310358704551	-0.0364779860730625	0.308449588577003	0.192421443034302
0.974	0.310394640483348	-0.36201913544225	-0.387637983910703	0.619002897263549	-0.0891139308341017	-0.254298973941885	-0.0474759387605162	-0.0359064978504268	0.309420998207903	0.193012537299349
0.975	0.31023202921066	-0.363874334024061	-0.388679848529157	0.619291033700606	-0.0887322850571051	-0.254834865087313	-0.0470195595995486	-0.0353346448658827	0.310394145150483	0.193604293913373
0.976	0.310068993702493	-0.36573454427424	-0.389723727771552	0.619578645604793	-0.088350264611745	-0.255371771703006	-0.0465618956080851	-0.0347624222724216	0.311369026387937	0.194196711318534
0.977	0.309905532889999	-0.367599770838504	-0.390769624284056	0.619865752408366	-0.0879678680122396	-0.25590969561643	-0.0461029441057778	-0.0341898251870562	0.31234563860417	0.194789787614014
0.978	0.309741645412358	-0.369470018105944	-0.391817540740198	0.620152373479415	-0.0875850939108009	-0.256448638624327	-0.0456427025561057	-0.0336168487856327	0.31332397822448	0.195383520592933
0.979	0.309577329544386	-0.371345290231908	-0.392867479872586	0.620438527958841	-0.0872019411004909	-0.25698860254956	-0.0451811685460961	-0.0330434883779766	0.314304041525309	0.1959779077818
0.98	0.309412583213429	-0.373225591217231	-0.393919444537662	0.620724234593031	-0.086818408501188	-0.257529589239343	-0.0447183397313601	-0.0324697393620294	0.315285824743015	0.196572946429035
0.981	0.309247404047336	-0.375110924979444	-0.394973437768255	0.62100951176058	-0.086434495157884	-0.258071600468024	-0.0442542137615952	-0.0318955971002537	0.31626932408223	0.197168633568239
0.982	0.309081789337879	-0.377001295361576	-0.396029462768895	0.621294377634057	-0.0860502001290885	-0.25861463786204	-0.0437887882418049	-0.0313210569152039	0.31725453568702	0.197764966154252
0.983	0.308915735897874	-0.378896706134854	-0.397087522893211	0.621578850332549	-0.08566552229682	-0.25915870296616	-0.0433220606928998	-0.0307461142113019	0.318241455716677	0.198361941126066
0.984	0.308749239993607	-0.380797161065117	-0.398147621636761	0.621862947938743	-0.085280460301985	-0.259703797337039	-0.0428540284268771	-0.0301707645649814	0.31923008047635	0.198959555409506
0.985	0.308582297511291	-0.382702663992787	-0.399209762556575	0.622146688304831	-0.0848950126658436	-0.260249922498613	-0.0423846883967293	-0.0295950037058332	0.320220406467376	0.199557805942338
0.986	0.308414904162352	-0.384613218817029	-0.400273949111799	0.622430088855184	-0.0845091779388624	-0.260797079829086	-0.0419140371380712	-0.0290188274339958	0.321212430378962	0.200156689674695
0.987	0.308247055504056	-0.386528829377952	-0.401340184534408	0.622713166659853	-0.0841229547032067	-0.261345270487558	-0.0414420707945692	-0.0284422315491991	0.322206149035896	0.200756203553207
0.988	0.308078746881039	-0.388449499345063	-0.40240847176471	0.62299593869834	-0.0837363414043552	-0.261894495375162	-0.0409687851646967	-0.0278652118085161	0.323201559280812	0.20135634462099
0.989	0.30790997344685	-0.39037523217065	-0.403478813483682	0.623278422094873	-0.0833493361507836	-0.26244475517058	-0.0404941757421947	-0.0272877639638685	0.32419865791889	0.201957110170585
0.99	0.307740730246068	-0.392306031085811	-0.404551212213046	0.623560634216993	-0.0829619367136658	-0.262996050478801	-0.0400182377275709	-0.0267098838634748	0.325197441767898	0.202558497758608
0.991	0.307571012296109	-0.394241899134185	-0.405625670349314	0.623842592543596	-0.0825741407335567	-0.263548381991983	-0.0395409660242541	-0.0261315674825293	0.326197907663972	0.203160505140794
0.992	0.307400814617492	-0.396182839221159	-0.406702190096988	0.624124314373243	-0.0821859458467117	-0.264101750538419	-0.0390623552538151	-0.0255528108951006	0.327200052401191	0.203763130238783
0.993	0.307230132198203	-0.398128854153819	-0.40778077335462	0.624405816675711	-0.0817973496547567	-0.264656157069235	-0.0385823997796621	-0.0249736102427419	0.328203872668651	0.204366371104942
0.994	0.307058960011297	-0.400079946675337	-0.408861421616269	0.624687116203466	-0.0814083497209288	-0.265211602732608	-0.0381010937290217	-0.0243939616967219	0.329209364964241	0.204970225898162
0.995	0.306887293138143	-0.402036119454195	-0.409944135982955	0.624968229674292	-0.0810189435486165	-0.265768088985298	-0.0376184310298424	-0.0238138614772988	0.330216525536613	0.205574692892772
0.996	0.306715126845963	-0.403997375010961	-0.411028917269569	0.625249173847114	-0.0806291284787114	-0.266325617579663	-0.0371344054826757	-0.0232333058979063	0.331225350419501	0.206179770485376
0.997	0.306542456570793	-0.405963715647537	-0.412115766040033	0.625529965376848	-0.0802389017226703	-0.266884190465526	-0.0366490108505669	-0.0226522913519312	0.332235835499371	0.206785457169665
0.998	0.306369277923035	-0.407935143437008	-0.413204682529999	0.625810620474631	-0.0798482605017771	-0.267443809677379	-0.0361622408829461	-0.0220708143125399	0.333247976530189	0.207391751525038
0.999	0.306195586737725	-0.40991166028956	-0.414295666611112	0.626091154679973	-0.0794572020921314	-0.268004477178121	-0.035674089253022	-0.0214888713907983	0.334261769053856	0.207998652267972
1	0.306021379082226	-0.411893268041912	-0.415388717863596	0.626371582951653	-0.0790657238605801	-0.268566194731101	-0.0351845495373555	-0.0209064593614909	0.335277208284179	0.208606158272265
1.001	0.305846651188755	-0.413879968445883	-0.41648383566129	0.626651919892225	-0.0786738232907589	-0.269128963915237	-0.0346936153224294	-0.0203235750849468	0.33629428906079	0.209214268557258
1.002	0.30567139939597	-0.415871763033824	-0.417581019176279	0.626932179837953	-0.0782814978316196	-0.269692786225819	-0.0342012803595049	-0.0197402153985428	0.337313005865064	0.209822982306895
1.003	0.305495620181853	-0.417868653019279	-0.41868026732349	0.627212376743176	-0.0778887446631195	-0.270257663100182	-0.0337075386814757	-0.0191563771338742	0.338333352819573	0.210432298826799
1.004	0.305319310265796	-0.419870639361559	-0.419781578756965	0.62749252400706	-0.0774955606717241	-0.270823595851271	-0.0332123846499449	-0.0185720572287026	0.339355323693055	0.211042217509041
1.005	0.305142466670846	-0.421877722910062	-0.420884951941039	0.627772634482098	-0.0771019426268035	-0.271390585572644	-0.0327158129026238	-0.0179872527443189	0.340378911954276	0.211652737932086
1.006	0.304965086685172	-0.423889904470636	-0.421990385180264	0.62805272066782	-0.0767078872858636	-0.27195863302829	-0.0322178182241288	-0.0174019608009333	0.341404110803828	0.212263859920427
1.007	0.304787167850443	-0.425907184783515	-0.423097876563137	0.628332794838278	-0.0763133913888042	-0.272527738653866	-0.0317183954457821	-0.0168161785431951	0.342430913126397	0.212875583440627
1.008	0.304608708055517	-0.427929564505507	-0.424207423919944	0.628612868996357	-0.0759184516074967	-0.273097902728518	-0.0312175394633964	-0.0162299030938137	0.3434593114768	0.213487908487579
1.009	0.304429705558467	-0.429957044274371	-0.425319024843987	0.62889295475845	-0.0755230644342599	-0.273669125456126	-0.0307152452927883	-0.015643131491338	0.344489298227687	0.214100835065306
1.01	0.304250158832166	-0.431989624832581	-0.426432676728139	0.629173063229628	-0.0751272261420565	-0.27424140683042	-0.0302115080184061	-0.015055860674779	0.345520865793453	0.21471436319715
1.011	0.304070066422811	-0.434027307081882	-0.427548376803711	0.629453204898065	-0.0747309329094228	-0.274814746584221	-0.0297063227047376	-0.0144680875119846	0.346554006752999	0.215328492909489
1.012	0.303889427009621	-0.436070092027104	-0.428666122190409	0.629733389629136	-0.0743341809338771	-0.275389144399593	-0.0291996844162666	-0.0138798088920357	0.347588713829193	0.215943224199211
1.013	0.303708239584593	-0.438117980702592	-0.429785909960221	0.630013626744699	-0.0739369664831091	-0.275964600159919	-0.0286915883361284	-0.0132910218584233	0.348624979824087	0.216558556991852
1.014	0.303526503558686	-0.44017097415114	-0.430907737181912	0.630293925119124	-0.0735392860217753	-0.276541114039111	-0.0281820299028115	-0.0127017236691687	0.349662797601933	0.21717449111993
1.015	0.303344218743188	-0.442229073435108	-0.432031600909817	0.630574293277855	-0.0731411363690914	-0.277118686410708	-0.0276710048604437	-0.0121119117706638	0.350702160156611	0.217791026362556
1.016	0.303161385306752	-0.444292279633939	-0.433157498177931	0.630854739420339	-0.072742514744411	-0.277697317726869	-0.0271585091954414	-0.0115215837657046	0.351743060720959	0.218408162460403
1.017	0.302978003800876	-0.446360593829267	-0.434285426013744	0.631135271369612	-0.0723434186746081	-0.278277008528841	-0.0266445390533963	-0.0109307373832612	0.352785492766813	0.219025899004885
1.018	0.302794075189044	-0.448434017083732	-0.435415381420995	0.631415896619075	-0.0719438458904939	-0.278857759477491	-0.0261290906914562	-0.0103393704053619	0.353829449881132	0.219644235329132
1.019	0.302609600767369	-0.450512550426491	-0.436547361356109	0.631696622499284	-0.0715437943111114	-0.279439571268569	-0.0256121604930906	-0.00974748057940083	0.354874925683728	0.220263170567055
1.02	0.302424582062477	-0.452596194882616	-0.4376813627244	0.631977456328988	-0.0711432620474159	-0.280022444549497	-0.0250937450634148	-0.00915506558249694	0.355921913794696	0.220882703761665
1.021	0.302239020814901	-0.454684951475988	-0.438817382388761	0.632258405480744	-0.0707422474002934	-0.280606379958128	-0.024573841297931	-0.00856212302789498	0.356970407729478	0.221502833877581
1.022	0.30205291894709	-0.456778821141298	-0.439955417157593	0.6325394773154	-0.0703407488139382	-0.281191378181809	-0.0240524462933324	-0.00796865046692797	0.358020400748957	0.222123559837929
1.023	0.301866278450467	-0.458877804685437	-0.441095463727289	0.632820678992621	-0.0699387647021748	-0.281777439889868	-0.0235295572033654	-0.00737464539965235	0.359071885742765	0.22274488061105
1.024	0.30167910127692	-0.460981902858831	-0.442237518647449	0.633102017325783	-0.0695362933395788	-0.282364565617956	-0.0230051712301774	-0.00678010529786893	0.360124855139761	0.223366795170525
1.025	0.301491389286684	-0.463091116410607	-0.44338157837844	0.633383498801415	-0.0691333329736071	-0.282952755713121	-0.0224792857125337	-0.0061850275915773	0.36117930084717	0.223989302361755
1.026	0.301303144239008	-0.465205446130778	-0.44452763938616	0.633665129733131	-0.0687298818703735	-0.283542010226628	-0.021951898184446	-0.00558940963839528	0.362235214203324	0.224612400866847
1.027	0.301114367773663	-0.467324892921537	-0.445675698130293	0.633946916455194	-0.0683259381648816	-0.284132328745804	-0.0214230064435771	-0.0049932487293489	0.363292585941786	0.225236089260402
1.028	0.300925061335549	-0.469449457813494	-0.446825750922857	0.634228865347697	-0.0679214998440239	-0.284723710372787	-0.0208926086809194	-0.00439654213672066	0.364351406245527	0.225860366051341
1.029	0.300735226110288	-0.471579141947197	-0.4479777938269	0.634510982607915	-0.0675165649636897	-0.285316153830634	-0.0203607035445488	-0.00379928721211812	0.365411664892994	0.226485229740738
1.03	0.300544863085656	-0.4737139466455	-0.449131822707172	0.634793274021439	-0.0671111317964309	-0.285909657494799	-0.0198272901060114	-0.00320148144094751	0.366473351360828	0.227110678921537
1.031	0.30035397320628	-0.475853873567509	-0.450287833313765	0.635075744957918	-0.0667051987646052	-0.286504219352564	-0.019292367868677	-0.00260312232189259	0.367536454803802	0.227736712330592
1.032	0.300162557445414	-0.477998924843313	-0.451445821288286	0.63535840049762	-0.0662987643715054	-0.287099836987932	-0.0187559367976747	-0.00200420719352601	0.36860096398978	0.228363328778213
1.033	0.299970616717366	-0.480149103142469	-0.452605782166628	0.635641245501314	-0.0658918272488401	-0.287696507613354	-0.0182179972983226	-0.00140473316146141	0.369666867297291	0.228990526982017
1.034	0.299778151790417	-0.482304411672569	-0.453767711390036	0.635924284550222	-0.0654843861952397	-0.288294228158822	-0.0176785502232515	-0.000804697071290016	0.370734152798159	0.22961830542791
1.035	0.299585163338818	-0.484464854133226	-0.454931604298218	0.636207521741556	-0.0650764401743095	-0.288892995378465	-0.0171375969139215	-0.000204095531135341	0.371802808374991	0.230246662353793
1.036	0.299391652031753	-0.486630434673733	-0.45609745617867	0.636490960447699	-0.064667988310375	-0.289492805899519	-0.0165951391724599	0.000397074986008349	0.372872821815681	0.23087559579275
1.037	0.299197618490513	-0.48880115784329	-0.457265262360778	0.636774603293965	-0.0642590298760901	-0.290093656199515	-0.0160511791921839	0.000998818088461958	0.373944180806555	0.2315051035714
1.038	0.29900306312667	-0.490977028488585	-0.45843501827605	0.637058452393557	-0.0638495642833356	-0.290695542548748	-0.0155057195137957	0.00160113749444177	0.375016872824575	0.23213518330632
1.039	0.298807986083202	-0.493158051682185	-0.459606719453719	0.637342509571589	-0.0634395910659807	-0.291298460995985	-0.0149587629425365	0.00220403702547113	0.3760908850998	0.232765832496411
1.04	0.298612387362352	-0.495344232809784	-0.460780361504221	0.637626776408569	-0.0630291098692696	-0.291902407412599	-0.0144103123941126	0.00280752057104384	0.377166204705504	0.233397048661812
1.041	0.298416266914423	-0.497535577730322	-0.461955940151795	0.637911254123771	-0.0626181204770128	-0.29250737751717	-0.0138603707628645	0.00341159207917555	0.37824281866886	0.234028829400082
1.042	0.29821962458198	-0.499732092809226	-0.463133451214364	0.638195943397028	-0.0622066227913673	-0.293113366895486	-0.0133089408617996	0.00401625553180401	0.379320714051231	0.234661172367916
1.043	0.298022460050741	-0.501933784840227	-0.464312890486915	0.63848084433685	-0.0617946167028388	-0.293720371060192	-0.0127560254288504	0.00462151490317901	0.380399878011959	0.235294075309429
1.044	0.297824772882465	-0.504140661045674	-0.465494253708759	0.638765956685207	-0.0613821019410236	-0.294328385489121	-0.0122016272235655	0.00522737411520292	0.381480297856344	0.235927536118521
1.045	0.297626562579391	-0.506352729181293	-0.466677536658326	0.639051280111155	-0.0609690779979698	-0.294937405622756	-0.0116457491494546	0.00583383696647709	0.382561961004421	0.23656155278014
1.046	0.297427828634092	-0.508569997583335	-0.467862735182065	0.639336814405705	-0.0605555441255278	-0.295547426855294	-0.0110883942993874	0.00644090711169543	0.383644854873431	0.23719612318123
1.047	0.29722857055926	-0.510792475112331	-0.46904984510514	0.63962255944322	-0.0601414993328958	-0.2961584445196	-0.0105295659263232	0.00704858815677519	0.384728966765808	0.237831244949311
1.048	0.29702878792576	-0.513020171119629	-0.47023886214026	0.639908514967141	-0.0597269423621075	-0.296770453845704	-0.00996926735794233	0.0076568837578462	0.385814283783633	0.238466915409603
1.049	0.296828480386409	-0.515253095513344	-0.471429781816473	0.640194680452463	-0.059311871711924	-0.297383449894405	-0.0094075019206921	0.00826579764794801	0.386900792749491	0.239103131657086
1.05	0.296627647640917	-0.517491258881639	-0.472622599428022	0.640481055249226	-0.0588962856224124	-0.29799742755345	-0.00884427294553082	0.00887533364421711	0.387988480205674	0.239739890659005
1.051	0.296426289415329	-0.519734672575013	-0.473817310043896	0.640767638977096	-0.058480181882087	-0.298612381626407	-0.00827958377281924	0.00948549564631345	0.389077332447878	0.24037718924139
1.052	0.296224405531998	-0.521983348722859	-0.475013908560474	0.641054431868169	-0.0580635576441812	-0.29922830690025	-0.0077134377071355	0.0100962876291743	0.390167335357311	0.241015023954938
1.053	0.296021995994409	-0.524237300265938	-0.476212389737777	0.641341434795827	-0.0576464094996187	-0.299845198148448	-0.00714583796707338	0.0107077136834961	0.391258474074172	0.24165339103415
1.054	0.295819061003458	-0.526496540981298	-0.47741274819758	0.641628649043626	-0.0572287336713588	-0.300463050130532	-0.00657678761795146	0.011319778060052	0.392350732855384	0.242292286562437
1.055	0.295615600923435	-0.5287610854365	-0.47861497842845	0.641916076067861	-0.0568105260608328	-0.301081857617993	-0.00600628953738867	0.0119324851324203	0.393444095216942	0.242931706641819
1.056	0.295411616220549	-0.531030948923196	-0.479819074784617	0.642203717469041	-0.056391782158433	-0.30170161543416	-0.00543434649810117	0.0125458393201495	0.394538544182571	0.24357164738705
1.057	0.295207107398075	-0.533306147368879	-0.481025031456767	0.642491575160305	-0.0559724970227163	-0.302322318465876	-0.00486096129750622	0.0131598449879364	0.395634062474696	0.244212104840225
1.058	0.295002075025142	-0.535586697263233	-0.482232842506337	0.642779651552529	-0.0555526654118814	-0.302943961622026	-0.00428613683233667	0.013774506298189	0.396730632568983	0.244853074926434
1.059	0.29479651986191	-0.537872615743068	-0.483442501956195	0.643067949552967	-0.0551322819492237	-0.303566539767969	-0.0037098761194032	0.0143898271522098	0.397828236654424	0.245494553456485
1.06	0.29459044293327	-0.540163920769102	-0.484654003834568	0.643356472335245	-0.0547113411914074	-0.304190047647754	-0.00313218229542695	0.015005811299855	0.398926856612711	0.24613653624505
1.061	0.294383845504079	-0.542460631202323	-0.485867342160433	0.643645223160773	-0.0542898375616468	-0.304814479792291	-0.00255305858346733	0.015622462451146	0.400026474046422	0.246779019335479
1.062	0.294176729013755	-0.544762766814472	-0.487082510868889	0.643934205513674	-0.0538677652745	-0.305439830485799	-0.00197250817785946	0.0162397842547135	0.401127070314184	0.247421999113318
1.063	0.293969094998188	-0.547070348357552	-0.488299503720288	0.644223423454383	-0.0534451184280241	-0.306066093845319	-0.00139053409452888	0.0168577802228049	0.402228626572151	0.248065472260953
1.064	0.293760945002865	-0.549383397646035	-0.489518314306407	0.64451288187213	-0.0530218911296335	-0.306693263934578	-0.000807139096457258	0.0174764537115187	0.403331123864357	0.248709435710408
1.065	0.293552280504283	-0.55170193753919	-0.490738936140516	0.644802586409008	-0.0525980774520719	-0.30732133485844	-0.000222325679614849	0.01809580795626	0.404434543234274	0.249353886593289
1.066	0.29334310291332	-0.554025991843855	-0.491961362715171	0.645092543164981	-0.0521736713158532	-0.307950300856733	0.00036390394649456	0.0187158461656292	0.405538865821661	0.249998822119993
1.067	0.293133413692012	-0.556355585248927	-0.49318558747978	0.645382758469946	-0.0517486664533324	-0.308580156339828	0.000951547890924822	0.0193365716266396	0.406644072972328	0.250644239469556
1.068	0.292923214447948	-0.558690743326205	-0.494411603787292	0.645673238850224	-0.0513230564597102	-0.309210895871885	0.00154060461998302	0.0199579876106075	0.407750146275047	0.251290135779284
1.069	0.292712506887161	-0.561031492566025	-0.495639404881414	0.645963991098154	-0.0508968348713389	-0.309842514232729	0.00213107297449841	0.0205800970884903	0.408857067447768	0.251936508183302
1.07	0.292501292713565	-0.563377860442749	-0.496868983931633	0.646255022327052	-0.0504699952103335	-0.310475006542668	0.00272295212589733	0.0212029026209728	0.409964818209478	0.252583353803524
1.071	0.2922895735712	-0.565729875485903	-0.498100334053328	0.646546339918891	-0.0500425310158513	-0.311108368349411	0.00331624146350617	0.021826406511938	0.411073380222919	0.253230669673639
1.072	0.292077350998603	-0.568087567306815	-0.499333448278071	0.64683795127088	-0.0496144358943652	-0.311742595680426	0.00391094047705967	0.0224506109531011	0.412182735028631	0.253878452642763
1.073	0.291864626394916	-0.570450966586963	-0.500568319513542	0.64712986348524	-0.0491857034402093	-0.312377685039388	0.00450704874231881	0.0230755180856325	0.413292863970551	0.254526699328126
1.074	0.291651401035379	-0.572820105081294	-0.501804940494449	0.647422083310053	-0.0487563270620524	-0.313013633339774	0.00510456601208	0.023701130021415	0.414403748178138	0.25517540614677
1.075	0.291437676134654	-0.575195015628393	-0.503043303701064	0.647714617369575	-0.0483262999882388	-0.313650437852803	0.0057034923433024	0.0243274488176313	0.415515368626898	0.255824569352266
1.076	0.291223452952533	-0.577575732116125	-0.504283401321099	0.648007472419431	-0.0478956153702395	-0.314288096141417	0.00630382822970845	0.0249544764846614	0.416627706269753	0.256474185032616
1.077	0.291008732869482	-0.579962289431074	-0.505525225323362	0.648300655424678	-0.0474642662305163	-0.31492660595278	0.00690557464784467	0.0255822150115887	0.41774074217412	0.257124249135518
1.078	0.290793517338124	-0.582354723435023	-0.506768767589394	0.648594173497026	-0.0470322453344292	-0.315565965185073	0.00750873294537498	0.0262106663331604	0.418854457571962	0.25777475755605
1.079	0.290577807816203	-0.584753070986421	-0.508014019976663	0.648888033771797	-0.0465995452326372	-0.316206171939113	0.00811330468252744	0.0268398322897516	0.419968833759295	0.258425706261314
1.08	0.290361605866859	-0.587157369995768	-0.509260974202747	0.649182243318147	-0.0461661584403182	-0.316847224559383	0.00871929155619497	0.027469714602954	0.421083851959786	0.259077091379449
1.081	0.290144913353681	-0.589567659408525	-0.51050962163181	0.649476809231569	-0.0457320775112365	-0.317489121661873	0.0093266954135326	0.0281003148221592	0.422199493302313	0.259728909213868
1.082	0.289927732474806	-0.591983979100565	-0.511759953208989	0.649771738928086	-0.0452972949807787	-0.318131862145149	0.00993551826270713	0.0287316342441134	0.423315738833733	0.260381156234456
1.083	0.289710065644242	-0.594406369754712	-0.513011959561791	0.650067040515213	-0.044861803357577	-0.318775445148374	0.010545762234588	0.0293636738802346	0.424432569566803	0.261033829047124
1.084	0.289491915453194	-0.596834872702316	-0.514265631064935	0.650362723000339	-0.0444255952606094	-0.319419870036029	0.011157429583158	0.0299964345281884	0.4255499665918	0.26168692428766
1.085	0.289273284696691	-0.599269529814587	-0.515520957868572	0.65065879612114	-0.0439886635619856	-0.320065136485504	0.0117705227318155	0.0306299168339865	0.42666791106618	0.262340438426942
1.086	0.289054176304838	-0.601710383516012	-0.516777929965585	0.650955270029977	-0.0435510013700441	-0.320711244569498	0.0123850442773778	0.0312641212541123	0.427786384132491	0.262994367602549
1.087	0.288834593222558	-0.604157476791147	-0.518036537215185	0.651252155230346	-0.0431126019326946	-0.321358194725155	0.0130009969836497	0.0318990480540328	0.428905367014272	0.2636487076509
1.088	0.288614538370114	-0.606610853119816	-0.519296769328613	0.651549462678797	-0.0426734586108046	-0.32200598765782	0.0136183838084808	0.0325346973983565	0.430024841189357	0.264303454275719
1.089	0.288394014732133	-0.609070556407493	-0.520558615901227	0.651847203808277	-0.0422335648720566	-0.322654624282038	0.0142372078919396	0.0331710694226098	0.431144788440879	0.264958603127324
1.09	0.288173025501397	-0.611536631024512	-0.521822066479309	0.652145390488644	-0.0417929141986381	-0.323304105741231	0.0148574724980222	0.0338081642156695	0.432265190872073	0.265614149827482
1.091	0.287951574087284	-0.614009121967707	-0.523087110580251	0.652444034912335	-0.0413515000538677	-0.323954433469765	0.0154791809882958	0.0344459816914649	0.433386030949171	0.26627009014917
1.092	0.287729663932596	-0.616488074948485	-0.524353737612436	0.65274314938939	-0.0409093160676225	-0.324605609284298	0.0161023368005787	0.0350845214649201	0.434507291479753	0.2669264202417
1.093	0.287507298351387	-0.618973536347332	-0.525621936761683	0.653042746273023	-0.0404663562581597	-0.325257635471731	0.0167269433641101	0.0357237828869203	0.435628955512297	0.267583136677103
1.094	0.287284480532939	-0.621465553178031	-0.526891696893664	0.653342838125189	-0.0400226150427525	-0.325910514769306	0.017353004017468	0.0363637651780988	0.436751006235795	0.268240236422686
1.095	0.287061213573735	-0.623964173094981	-0.528163006473657	0.653643437886522	-0.0395780870719649	-0.326564250234014	0.0179805220583355	0.0370044675117305	0.437873426965328	0.268897716800265
1.096	0.286837500393079	-0.626469444365726	-0.529435853544374	0.653944558799301	-0.039132767128192	-0.327218845116312	0.0186095009156571	0.0376458889977625	0.438996201241298	0.269555575332297
1.097	0.286613343611902	-0.628981415764786	-0.530710225744385	0.654246214077414	-0.0386866502680858	-0.327874302855216	0.0192399442768536	0.038288028629549	0.440119312927542	0.270213809571955
1.098	0.286388745534067	-0.631500136468437	-0.53198611032052	0.654548416576918	-0.0382397321314406	-0.328530627179835	0.0198718560515835	0.0389308852977577	0.441242746166029	0.270872417044209
1.099	0.286163708191728	-0.634025656023905	-0.533263494129967	0.654851178706554	-0.0377920091934796	-0.3291878221774	0.0205052402360283	0.0395744578765195	0.442366485245667	0.271531395242418
1.1	0.285938233310038	-0.636558024280378	-0.534542363656814	0.655154512551833	-0.0373434788034884	-0.32984589232854	0.0211401008268529	0.040218745272409	0.443490514585121	0.272190741601403
1.101	0.28571232222069	-0.639097291213196	-0.535822705050449	0.655458430091254	-0.0368941389655154	-0.330504842536305	0.0217764418688695	0.0408637463903934	0.444614818879778	0.272850453476189
1.102	0.285485975897334	-0.641643506763662	-0.537104504153924	0.655762943330184	-0.0364439880341012	-0.331164678016175	0.022414267554652	0.0415094601123139	0.44573938324164	0.273510528192015
1.103	0.285259195136097	-0.644196720740798	-0.538387746523709	0.656068064159957	-0.0359930245533983	-0.331825404076387	0.0230535822205003	0.0421558853413102	0.446864193217622	0.274170963155877
1.104	0.285031980697734	-0.646756982679263	-0.539672417458146	0.65637380406608	-0.0355412472418788	-0.332487025978959	0.0236943902852911	0.0428030210537098	0.447989234750402	0.274831755968179
1.105	0.284804333236844	-0.649324341650864	-0.54095850208263	0.656680174019863	-0.0350886550017498	-0.333149548933631	0.0243366962677566	0.0434508663288378	0.449114494124849	0.275492904510058
1.106	0.2845762530926	-0.651898846169945	-0.542245985474012	0.656987184659271	-0.034635246857858	-0.333812978175056	0.0249805047905727	0.0440994203114993	0.45023995787867	0.276154406981873
1.107	0.284347740219953	-0.654480544202509	-0.543534852638198	0.657294846553359	-0.0341810218653696	-0.334477319007986	0.0256258204679003	0.0447486820820384	0.451365612655557	0.276816261856315
1.108	0.284118794353663	-0.657069483134456	-0.544825088349863	0.657603170286912	-0.0337259790477641	-0.335142576731932	0.0262726477877168	0.0453986505823324	0.452491445028988	0.277478467805751
1.109	0.283889415150643	-0.659665709648718	-0.546116677073814	0.657912166307518	-0.0332701173114011	-0.335808756499595	0.02692099107598	0.0460493246913071	0.453617441439997	0.278141023629682
1.11	0.283659602149582	-0.662269269582902	-0.547409602989642	0.65822184470944	-0.0328134353985048	-0.336475863209141	0.0275708544907022	0.0467007033330196	0.454743588306502	0.278803928094085
1.111	0.28342935473213	-0.664880207803288	-0.548703850035325	0.658532215159883	-0.0323559320189006	-0.337143901527295	0.0282222420228622	0.0473527855406602	0.455869872168229	0.279467179756109
1.112	0.283198672214487	-0.667498568055024	-0.549999401958199	0.658843287004972	-0.0318976060404536	-0.337812876044015	0.0288751575515091	0.0480055705023156	0.456996279774082	0.280130776936722
1.113	0.282967553930136	-0.670124392755076	-0.551296242373376	0.659155069461603	-0.0314384565249084	-0.338482791405931	0.0295296049174336	0.0486590575935626	0.458122798111612	0.280794717774779
1.114	0.282735999216799	-0.67275772279093	-0.552594354848531	0.659467571764136	-0.0309784826779379	-0.339153652306341	0.0301855879162077	0.0493132463565894	0.45924941445026	0.2814590002401
1.115	0.282504007427879	-0.675398597421435	-0.553893722983016	0.659780803157764	-0.0305176838774294	-0.339825463397881	0.0308431102515054	0.0499681363647657	0.460376116506589	0.28212362211623
1.116	0.282271578024603	-0.67804705423211	-0.555194330366538	0.660094772787896	-0.030056059787501	-0.34049822928298	0.0315021755350209	0.0506237270663774	0.461502892624577	0.282788580961628
1.117	0.282038710642185	-0.68070312902373	-0.556496160432077	0.660409489689808	-0.0295936104964041	-0.341171954575442	0.0321627873106453	0.0512800178024966	0.462629731798652	0.283453874068613
1.118	0.28180540505011	-0.683366855658972	-0.557799196377399	0.660724962979472	-0.0291303365875611	-0.34184664390297	0.0328249490688296	0.0519370079562098	0.46375662358185	0.284119498500029
1.119	0.281571661015887	-0.686038265943712	-0.559103421242255	0.661041202018262	-0.0286662390591109	-0.342522301889187	0.0334886642412651	0.0525946970313108	0.464883557972455	0.284785451226287
1.12	0.281337478179681	-0.688717389474273	-0.560408818010465	0.66135821635809	-0.0282013191637973	-0.343198933242517	0.0341539361800356	0.0532530845875135	0.466010525343612	0.285451729281047
1.121	0.281102856096211	-0.691404253379505	-0.561715369583005	0.661676015623441	-0.0277355783067295	-0.343876542882184	0.0348207681477288	0.0539121701285019	0.46713751648706	0.286118329818232
1.122	0.280867794393485	-0.694098882080682	-0.563023058731146	0.661994609404826	-0.0272690179904166	-0.344555135963459	0.0354891633537145	0.0545719530925378	0.468264522735604	0.286785250061612
1.123	0.280632292781843	-0.696801297257134	-0.564331868221456	0.662314007097335	-0.0268016398098768	-0.34523471783918	0.036159125026402	0.0552324329574955	0.469391536014851	0.28745248732335
1.124	0.280396350879865	-0.699511517967543	-0.565641781041366	0.662634217798346	-0.0263334455128855	-0.345915294037795	0.036830656432136	0.0558936093458359	0.470518548788062	0.288120039192616
1.125	0.280159968145831	-0.702229560640617	-0.566952780533493	0.662955250364275	-0.025864437022037	-0.346596870222694	0.0375037608043734	0.0565554820691885	0.47164555402219	0.288787903723895
1.126	0.279923143989244	-0.704955438824477	-0.568264850413934	0.66327711352432	-0.0253946164358766	-0.347279452078287	0.0381784412759001	0.0572180511219362	0.472772545203671	0.289456079449507
1.127	0.27968587784208	-0.707689162870312	-0.569577974789419	0.663599815854095	-0.0249239860570163	-0.347963045158065	0.0388547009087169	0.0578813166558227	0.473899516275335	0.290124565258308
1.128	0.279448169138546	-0.710430739677609	-0.570892138198278	0.663923365547709	-0.0244525483361111	-0.348647654811941	0.0395325427719488	0.0585452789488106	0.475026461487287	0.290793360294788
1.129	0.279210017295268	-0.713180172508376	-0.572207325567747	0.664247770190084	-0.0239803057104969	-0.349333286209567	0.0402119699432249	0.0592099383455674	0.476153375326299	0.291462463927608
1.13	0.278971421673637	-0.715937460871616	-0.573523522062677	0.664573036691813	-0.0235072604937211	-0.350019944286523	0.0408929854513807	0.0598752952211333	0.47728025253082	0.292131875721111
1.131	0.278732381498337	-0.718702600398263	-0.57484071295196	0.664899171340972	-0.0230334148666853	-0.350707633569365	0.041575592286582	0.0605413500388634	0.478407088019863	0.29280159542876
1.132	0.278492895780212	-0.721475582603967	-0.576158883590214	0.665226179893917	-0.0225587708523117	-0.351396358123681	0.0422597934808839	0.0612081033913733	0.479533876736817	0.293471622983988
1.133	0.278252963291187	-0.724256394579957	-0.577478019469865	0.665554067559563	-0.0220833302639622	-0.352086121724187	0.0429455921281415	0.0618755559439997	0.480660613573336	0.294141958383111
1.134	0.278012582591198	-0.727045018734359	-0.578798106266561	0.665882838773641	-0.021607094694451	-0.352776928025616	0.0436329912996512	0.0625437084191254	0.481787293364382	0.294812601569763
1.135	0.277771752097448	-0.729841432630381	-0.580119129870479	0.666212496988888	-0.0211300655214243	-0.353468780616564	0.044321993953263	0.0632125616578423	0.482913910882002	0.295483552410015
1.136	0.277530470182061	-0.732645608839178	-0.581441076442694	0.666543044738439	-0.0206522438842991	-0.354161683010315	0.0450126029053319	0.0638821166652317	0.484040460907556	0.296154810621441
1.137	0.277288735218605	-0.735457514715921	-0.58276393251567	0.66687448384379	-0.0201736306597839	-0.354855638563908	0.0457048208337206	0.0645523746272681	0.48516693836134	0.296826375638617
1.138	0.277046545568884	-0.738277112122554	-0.584087685075538	0.667206815534156	-0.0196942265108369	-0.35555065036607	0.0463986502550306	0.0652233368999614	0.486293338389424	0.297498246570747
1.139	0.276803899611655	-0.74110435715537	-0.585412321580937	0.667540040495296	-0.0192140319132239	-0.356246721248904	0.0470940934938279	0.0658950049896564	0.48741965637955	0.298170422301735
1.14	0.276560795802848	-0.743939199877457	-0.586737829925729	0.667874158861024	-0.018733047038871	-0.356943853933084	0.0477911526639123	0.0665673805257228	0.488545887884429	0.298842901589967
1.141	0.276317232703296	-0.746781584080122	-0.588064198335538	0.668209170047524	-0.0182512716857166	-0.357642051135745	0.0484898296222555	0.0672404651771656	0.48967202855911	0.299515683057395
1.142	0.27607320901119	-0.749631447124662	-0.589391415272184	0.668545072563873	-0.0177687053542778	-0.35834131555001	0.0491901259395458	0.0679142606113279	0.490798074212599	0.300188765150628
1.143	0.275828723635276	-0.752488719782965	-0.590719469401291	0.668881864071779	-0.0172853472586714	-0.359041649751952	0.0498920429384475	0.0685887685594713	0.491924020880947	0.300862146144202
1.144	0.275583775737043	-0.755353325981825	-0.592048349550404	0.669219541678967	-0.0168011962634593	-0.359743056197593	0.0505955816992253	0.0692639908325786	0.493049864878584	0.301535824162979
1.145	0.275338364671339	-0.758225182567264	-0.593378044685004	0.669558102135475	-0.0163162508967348	-0.360445537389402	0.051300743012682	0.069939929265368	0.494175602842473	0.302209797248636
1.146	0.275092489896839	-0.761104199164942	-0.594708543964885	0.669897541707954	-0.0158305093692814	-0.36114909601706	0.0520075274500462	0.0706165857401036	0.495301231727667	0.302884063428614
1.147	0.274846150943206	-0.763990278010575	-0.596039836821643	0.670237855925717	-0.0153439695399267	-0.361853734946945	0.0527159355581219	0.0712939623311254	0.496426748775749	0.303558620667382
1.148	0.274599347424104	-0.766883313699783	-0.597371913009485	0.67057903952325	-0.0148566289173273	-0.362559457190243	0.0534259679877266	0.0719720614802163	0.497552151503988	0.304233466768926
1.149	0.274352079031654	-0.769783192926763	-0.598704762599996	0.670921086631958	-0.0143684847215754	-0.363266265898308	0.0541376254766705	0.0726508860750774	0.498677437728563	0.304908599358894
1.15	0.274104345473125	-0.772689794269995	-0.600038375901916	0.67126399101544	-0.0138795339153983	-0.363974164340738	0.0548509087789036	0.073330439405683	0.499802605566046	0.305584015895544
1.151	0.273856146474026	-0.775602988049808	-0.601372743378861	0.67160774615962	-0.0133897732049532	-0.36468315590682	0.0555658186890057	0.0740107250720767	0.500927653357549	0.306259713680875
1.152	0.273607481939965	-0.778522636186834	-0.602707855636191	0.671952345228635	-0.0128991991411013	-0.365393244134473	0.056282356177184	0.074691746886387	0.502052579608603	0.306935689943578
1.153	0.273358352064651	-0.781448592001481	-0.604043703431752	0.672297780955004	-0.0124078082855083	-0.366104432690818	0.0570005224890265	0.0753735088156757	0.503177382993672	0.307611941921259
1.154	0.273108757184223	-0.784380700038003	-0.605380277646482	0.672644045554264	-0.0119155972639134	-0.366816725272954	0.0577203191350066	0.0760560149996224	0.504302062324079	0.308288466776043
1.155	0.272858697504382	-0.787318795925047	-0.606717569239666	0.672991130837189	-0.0114225627163398	-0.367530125495055	0.0584417477829387	0.076739269762416	0.505426616379477	0.308965261461868
1.156	0.272608172985871	-0.790262706174506	-0.608055569236918	0.673339028475056	-0.0109287012907233	-0.368244636851294	0.0591648100943075	0.0774232775502235	0.506551043710781	0.309642322796235
1.157	0.272357183500047	-0.793212247967737	-0.609394268743787	0.673687730154586	-0.0104340096821502	-0.368960262729149	0.059889507619259	0.0781080428742375	0.507675342686412	0.310319647654583
1.158	0.272105729046211	-0.796167229009087	-0.61073365891961	0.674037227505996	-0.00993848464307006	-0.369677006385357	0.060615841797937	0.0787935703273088	0.508799511710818	0.310997233061784
1.159	0.271853809827408	-0.799127447360958	-0.612073730872191	0.674387511886123	-0.00944212299265072	-0.37039487088166	0.0613438139715552	0.0794798646067659	0.509923549286113	0.311675076167423
1.16	0.271601426222719	-0.802092691227816	-0.613414475521173	0.67473857422464	-0.00894492160802367	-0.37111385901587	0.0620734253380678	0.0801669304395504	0.511047453915978	0.312353174196845
1.161	0.271348578749133	-0.805062738759813	-0.614755883511482	0.675090405072628	-0.00844687733556925	-0.371833973244888	0.0628046768979341	0.0808547724285842	0.512171224031079	0.313031524407504
1.162	0.271095268054894	-0.808037357816858	-0.616097945245404	0.675442994741622	-0.00794798690551529	-0.372555215593527	0.0635375694684066	0.0815433949984167	0.513294857979214	0.313710124055259
1.163	0.270841494934628	-0.811016305636512	-0.617440651001311	0.675796333382983	-0.00744824692480123	-0.373277587561465	0.0642721037606306	0.0822328025218748	0.514418354072548	0.314388970378929
1.164	0.270587260357747	-0.813999328549979	-0.618783991006546	0.676150410956035	-0.00694765387107454	-0.374001090092901	0.0650082804153616	0.0829229994887361	0.515541710577559	0.315068060611341
1.165	0.270332565539998	-0.816986161857118	-0.620127955391718	0.676505217039251	-0.00644620402233368	-0.374725723676815	0.0657460999400599	0.0836139906063789	0.516664925576496	0.315747392044132
1.166	0.270077412069772	-0.819976529731501	-0.621472534071701	0.676860740581741	-0.00594389332024781	-0.375451488504252	0.066485562612501	0.0843057808568817	0.517787996858	0.316426962083555
1.167	0.269821802064689	-0.822970144998131	-0.622817716677132	0.677216969867997	-0.00544071722817712	-0.376178384559928	0.0672266684555077	0.0849983755451927	0.518910921872874	0.317106768160095
1.168	0.26956573825337	-0.825966708832846	-0.624163492593037	0.677573892739322	-0.00493667068920444	-0.376906411617303	0.0679694173089816	0.0856917803238941	0.520033697689694	0.317786807536658
1.169	0.269309223924995	-0.828965910509247	-0.625509850978003	0.677931496804973	-0.00443174817971341	-0.377635569191646	0.0687138089488497	0.0863860011328544	0.521156320963633	0.318467077204786
1.17	0.269052262861838	-0.831967427244204	-0.626856780621308	0.678289769508259	-0.00392594379666584	-0.378365856543169	0.0694598431983866	0.0870810440582157	0.52227878786891	0.319147573950198
1.171	0.268794859301713	-0.834970924128009	-0.628204269690361	0.678648698145128	-0.00341925133346576	-0.379097272750079	0.0702075199675006	0.0877769152466025	0.52340109407501	0.31982829456271
1.172	0.268537017883804	-0.837976054048515	-0.629552305570605	0.679008269871374	-0.00291166433329138	-0.379829816790301	0.0709568391854949	0.0884736209355001	0.524523234867313	0.320509236052406
1.173	0.268278743582142	-0.84098245753785	-0.630900874922984	0.679368471669432	-0.00240317617032028	-0.380563487559065	0.0717078007151922	0.0891711675262269	0.525645205239513	0.321190395684979
1.174	0.268020041637553	-0.843989762584157	-0.632249963878933	0.679729290334833	-0.00189378013265718	-0.3812982837951	0.0724604043616652	0.0898695616536268	0.526766999885173	0.321871770810818
1.175	0.267760917574582	-0.846997584477894	-0.633599558131612	0.680090712518557	-0.00138346945655143	-0.382034204041229	0.0732146499240426	0.090568810226628	0.527888613202886	0.322553358627796
1.176	0.267501377309222	-0.850005525706048	-0.63494964280281	0.680452724752037	-0.000872237384889274	-0.382771246784463	0.0739705371881618	0.09126892038426	0.529010039337558	0.323235156095384
1.177	0.267241427127143	-0.853013175841563	-0.636300202262848	0.680815313388672	-0.000360077308184293	-0.383509410669334	0.0747280658899889	0.0919698994068239	0.530131272251196	0.323917160026413
1.178	0.266981073531578	-0.85602011141046	-0.637651220060439	0.681178464475043	0.000153017075135354	-0.384248694622414	0.0754872356758849	0.0926717547187144	0.531252305780271	0.324599367138446
1.179	0.266720323220393	-0.859025895813059	-0.639002678964078	0.681542163644439	0.00066705158443752	-0.384989097895983	0.0762480460673019	0.0933744939790522	0.532373133615322	0.325281774001459
1.18	0.266459183178017	-0.862030079305268	-0.64035456100307	0.681906396115605	0.001182031388963	-0.385730620035499	0.0770104965276733	0.0940781251211365	0.533493749223533	0.325964376964551
1.181	0.266197660689409	-0.865032198992102	-0.641706847327879	0.682271146785901	0.0016979610181089	-0.386473260788615	0.0777745866420945	0.0947826563313192	0.534614145735001	0.326647172090295
1.182	0.26593576330551	-0.868031778883261	-0.64305951798864	0.682636400374434	0.00221484450250995	-0.387217020052982	0.0785403162548901	0.0954880960722631	0.535734315864778	0.32733015518271
1.183	0.265673498853274	-0.871028330034183	-0.644412551878988	0.683002141525036	0.00273268546596042	-0.38796189784946	0.0793076854734323	0.0961944531014863	0.536854252007021	0.328013321942585
1.184	0.265410875469308	-0.874021350718042	-0.645765926820512	0.683368354780103	0.00325148723086026	-0.388707894279042	0.0800766946139487	0.0969017363431153	0.53797394642917	0.328696668062539
1.185	0.265147901654413	-0.877010326619874	-0.647119619613429	0.683735024539585	0.00377125299570994	-0.389455009563579	0.08084734418397	0.0976099546700914	0.539093391315942	0.329380189207323
1.186	0.26488458631339	-0.879994731063133	-0.648473605960379	0.684102135156584	0.00429198598859042	-0.39020324414665	0.0816196348839615	0.0983191167949048	0.540212578656446	0.330063881078984
1.187	0.264620938713731	-0.882974025269194	-0.64982786036515	0.68446967110817	0.00481368953757518	-0.390952598683757	0.0823935675528141	0.0990292313236333	0.541331500209964	0.330747739540564
1.188	0.264356968448516	-0.885947658657118	-0.651182356204081	0.684837617180213	0.00533636707252235	-0.39170307398178	0.0831691430909576	0.0997403068198265	0.542450147564791	0.331431760601446
1.189	0.264092685464384	-0.888915069138442	-0.652537065913533	0.68520595862545	0.00586002204847098	-0.39245467101605	0.083946362459177	0.100452351788819	0.543568512090539	0.332115940365088
1.19	0.26382810004676	-0.891875683376034	-0.653891961063829	0.685574681089096	0.00638465781070259	-0.393207390973861	0.0847252267444019	0.10116537465542	0.544686584890519	0.332800275090733
1.191	0.263563222728209	-0.894828917077485	-0.655247012303577	0.685943770311498	0.00691027751706996	-0.393961235309233	0.0855057372314833	0.101879383746347	0.54580435703926	0.333484761202742
1.192	0.263298064247935	-0.897774175359532	-0.656602189300793	0.686313212010749	0.00743688416718016	-0.394716205779587	0.0862878953919141	0.102594387257861	0.546921819891826	0.334169395159755
1.193	0.263032635623653	-0.900710853121566	-0.657957460727522	0.686682992087272	0.00796448063342682	-0.395472304384865	0.0870717027402428	0.103310393204754	0.548038965094876	0.334854173382403
1.194	0.262766948225648	-0.903638335403966	-0.659312794269188	0.687053096864191	0.00849306963980875	-0.396229533322531	0.0878571607047816	0.104027409314192	0.549155784405882	0.335539092307964
1.195	0.262501013786702	-0.906555997770828	-0.660668156645462	0.687423513187879	0.00902265374311226	-0.396987895071648	0.0886442706005051	0.104745442942458	0.550272269540303	0.336224148465209
1.196	0.26223484442083	-0.909463206728237	-0.662023513677417	0.687794228373099	0.00955323528526521	-0.397747392482016	0.0894330336113582	0.105464501102737	0.551388412124924	0.336909338486744
1.197	0.261968452682583	-0.912359320140394	-0.663378830373459	0.688165230039582	0.0100848162898297	-0.398508028746192	0.0902234507985937	0.106184590556232	0.552504203773014	0.337594659013093
1.198	0.261701851562966	-0.91524368760085	-0.664734070920854	0.68853650602399	0.0106173984104416	-0.399269807295017	0.0910155231729606	0.106905717943842	0.553619636125188	0.338280106598496
1.199	0.261435054327328	-0.918115650779901	-0.666089198617853	0.688908044459901	0.011150982986088	-0.400032731730105	0.091809251757282	0.107627889884666	0.554734700705282	0.338965677750581
1.2	0.261168074300697	-0.920974543785316	-0.667444175909225	0.689279833911675	0.0116855711057025	-0.400796805872284	0.0926046376273714	0.108351112938845	0.555849388704694	0.339651368982864
1.201	0.26090092482166	-0.923819693572836	-0.668798964546885	0.689651863372248	0.0122211635918364	-0.401562033882477	0.0934016818953351	0.109075393575682	0.556963690902647	0.340337176728482
1.202	0.260633619414418	-0.926650420496098	-0.67015352572876	0.690024122026178	0.0127577609488381	-0.402328420338768	0.0942003856049194	0.109800738259105	0.558077597758542	0.34102309722007
1.203	0.260366171977702	-0.929466038975684	-0.671507820096757	0.69039659896198	0.0132953633699385	-0.403095970229733	0.0950007497350718	0.110527153516382	0.559191099490213	0.341709126519755
1.204	0.260098596787254	-0.93226585819219	-0.672861807665216	0.690769283080213	0.0138339707856714	-0.403864688932509	0.0958027753837198	0.111254645917634	0.560304185994962	0.342395260660425
1.205	0.259830908343658	-0.935049182794014	-0.674215447834064	0.691142163176926	0.0143735828695215	-0.404634582213639	0.0966064638829176	0.111983222007672	0.561416846771272	0.343081495761929
1.206	0.25956312123153	-0.93781531358651	-0.675568699473473	0.691515228094249	0.0149141990278313	-0.405405656185309	0.0974118167722102	0.112712888229867	0.562529070998556	0.343767828096321
1.207	0.259295250078898	-0.94056354817722	-0.676921520991285	0.691888466896071	0.0154558184218966	-0.406177917203839	0.0982188357968759	0.113443650907447	0.563640847688367	0.344454254066586
1.208	0.259027309581491	-0.943293181622992	-0.678273870389117	0.692261868920916	0.0159984399676684	-0.406951371798167	0.0990275229515153	0.114175516335778	0.564752165757146	0.345140770085454
1.209	0.258759314475895	-0.946003507076005	-0.679625705326179	0.692635423580886	0.0165420623016266	-0.407726026663536	0.0998378804504278	0.114908490917744	0.565863013964209	0.345827372492487
1.21	0.25849127945108	-0.948693816392962	-0.680976983166122	0.693009120126694	0.0170866837830025	-0.408501888702632	0.100649910611164	0.115642581198002	0.566973380836469	0.346514057614837
1.211	0.258223219170516	-0.951363400788435	-0.682327660953117	0.69338294766742	0.017632302520083	-0.409278965103617	0.101463615778538	0.1163777937809	0.568083254693619	0.347200821864398
1.212	0.257955148402608	-0.954011551633125	-0.683677695323002	0.693756895365731	0.018178916343141	-0.41005726341443	0.102278998326187	0.11711413523592	0.569192623702085	0.347887661740113
1.213	0.257687082016193	-0.956637561297018	-0.685027042454328	0.694130952599391	0.018726522778059	-0.410836791556733	0.10309606065308	0.117851612033576	0.570301475922554	0.348574573775211
1.214	0.257419034806884	-0.959240723925072	-0.686375658108804	0.694505108981984	0.0192751191103728	-0.411617557748385	0.103914805202595	0.118590230489125	0.571409799387142	0.349261554486723
1.215	0.257151021379616	-0.961820336217207	-0.68772349770446	0.69487935418747	0.0198247024934716	-0.412399570371457	0.104735234562161	0.11932999672534	0.572517582162495	0.349948600311525
1.216	0.256883056180501	-0.964375698288663	-0.689070516389516	0.695253677734928	0.0203752700427342	-0.413182837909009	0.105557351552954	0.120070916671261	0.573624812398666	0.350635707564942
1.217	0.256615153520924	-0.966906114586578	-0.690416669105325	0.695628068982476	0.0209268189192453	-0.413967368971981	0.106381159209986	0.120812996082464	0.574731478371599	0.351322872487093
1.218	0.256347327517474	-0.969410894802208	-0.691761910628291	0.696002517302735	0.0214793463690949	-0.414753172262864	0.107206660681382	0.121556240590989	0.575837568404406	0.352010091334477
1.219	0.256079592102437	-0.971889354780231	-0.693106195651864	0.696377012305194	0.0220328496271878	-0.415540256456584	0.108033859122987	0.122300655722598	0.576943070688052	0.352697360436855
1.22	0.255811961161389	-0.974340817466131	-0.694449478870898	0.696751543965939	0.0225873257630237	-0.416328630128003	0.108862757639452	0.12304624680024	0.578047973187857	0.353384676214335
1.221	0.255544448648152	-0.976764613824907	-0.695791714934758	0.697126102511953	0.0231427717035232	-0.41711830171984	0.10969335929182	0.123793018872838	0.57915226368654	0.354072035162049
1.222	0.255277068588324	-0.979160083648819	-0.697132858315568	0.697500678269318	0.0236991844058691	-0.417909279506493	0.110525667161037	0.124540976814094	0.580255929885375	0.35475943384218
1.223	0.255009835038915	-0.981526576314827	-0.698472863236839	0.697875261772385	0.0242565609564172	-0.418701571563535	0.111359684413956	0.12529012545093	0.581358959456462	0.355446868948513
1.224	0.254742762096733	-0.983863451604292	-0.699811683751372	0.698249844037653	0.0248148985661521	-0.419495185754723	0.112195414293798	0.126040469526542	0.582461340010174	0.356134337404224
1.225	0.254475863934548	-0.98617008062325	-0.701149273930857	0.698624416823195	0.0253741945175885	-0.420290129781528	0.113032860029049	0.12679201352331	0.583563059084428	0.356821836407407
1.226	0.254209154723834	-0.988445846774488	-0.702485587972438	0.69899897275703	0.0259344460491877	-0.421086411286916	0.113872024733937	0.127544761516081	0.584664104162876	0.357509363446546
1.227	0.253942648413414	-0.990690146684974	-0.703820580161202	0.699373505208085	0.0264956502454924	-0.421884037929548	0.114712911411055	0.128298717148962	0.585764462629893	0.358196916343737
1.228	0.253676358577366	-0.992902391025462	-0.705154204836858	0.699748008033313	0.0270578040199017	-0.422683017383365	0.115555523062454	0.129053883695892	0.586864121698007	0.358884493265517
1.229	0.253410298486172	-0.995082005271143	-0.706486416415414	0.700122475494426	0.0276209041391496	-0.423483357345371	0.116399862711871	0.129810264153917	0.587963068356748	0.359572092618559
1.23	0.253144481257972	-0.99722843044109	-0.707817169428126	0.700496902317633	0.0281849472103637	-0.424285065595836	0.117245933285935	0.130567861303126	0.589061289364566	0.360259712913912
1.231	0.252878919862934	-0.999341123765007	-0.70914641864905	0.700871283713527	0.0287499296560817	-0.42508814996279	0.118093737540351	0.131326677648416	0.59015877129188	0.36094735274628
1.232	0.252613627012176	-1.00141955935017	-0.710474119327176	0.701245615379031	0.0293158477706004	-0.425892618162515	0.118943278078357	0.132086715304671	0.59125550053636	0.361635010835668
1.233	0.252348615170557	-1.00346322896921	-0.711800227338615	0.701619893435909	0.0298826978459053	-0.426698477705813	0.11979455740758	0.132847976000823	0.592351463310263	0.362322685972895
1.234	0.252083896684456	-1.00547164288886	-0.713124699187747	0.701994114204731	0.030450476243968	-0.427505735940794	0.120647578033465	0.133610461179066	0.59344664572881	0.363010376859288
1.235	0.251819483813452	-1.00744433064104	-0.714447491995459	0.702368274041411	0.0310191793366064	-0.428314400130562	0.121502342528662	0.134374171999908	0.594541033999516	0.363698081959765
1.236	0.251555388701203	-1.00938084174173	-0.715768563487496	0.702742369459923	0.0315888033550253	-0.429124477467556	0.122358853543149	0.135139109320788	0.595634614526932	0.364385799461247
1.237	0.251291623411189	-1.01128074634818	-0.717087871910315	0.703116397382431	0.0321593443348395	-0.429935975010371	0.123217113816096	0.135905273823128	0.596727373854283	0.365073527346595
1.238	0.251028199984649	-1.0131436358841	-0.71840537596316	0.703490355261954	0.0327307982599348	-0.43074889962641	0.12407712617658	0.136672666142035	0.597819298548083	0.365761263574825
1.239	0.250765130452052	-1.01496912370001	-0.719721034804527	0.703864240953813	0.0333031612542014	-0.431563258014706	0.124938893481584	0.137441286857799	0.598910375103909	0.366449006255325
1.24	0.250502426784475	-1.01675684575489	-0.721034808024019	0.704238052409282	0.0338764296509408	-0.432379056773395	0.125802418571636	0.138211136507603	0.600000589874378	0.367136753692653
1.241	0.250240100857063	-1.01850646127557	-0.722346655566538	0.70461178746678	0.0344505999329827	-0.433196302405601	0.126667704299768	0.138982215665763	0.601089929027187	0.367824504372679
1.242	0.249978164516481	-1.02021765338794	-0.72365653769028	0.704985443892015	0.0350256686034021	-0.434015001230017	0.127534753547749	0.139754524945976	0.602178378561815	0.368512256928383
1.243	0.249716629721294	-1.02189012972613	-0.724964414929473	0.705359019558815	0.0356016320344597	-0.434835159320942	0.128403569203814	0.140528064903545	0.6032659243635	0.36920001009639
1.244	0.249455508661783	-1.02352362299938	-0.726270248082241	0.705732512644471	0.0361784863755562	-0.435656782541552	0.129274154161436	0.141302835879771	0.604352552251	0.369887762734501
1.245	0.249194813774643	-1.02511789145819	-0.727573998315364	0.706105921684555	0.0367562275968399	-0.436479876569577	0.130146511373238	0.142078837873465	0.60543824804587	0.370575513837393
1.246	0.248934557653761	-1.02667271925923	-0.728875627272637	0.706479245362076	0.0373348516344671	-0.437304446917176	0.131020643963758	0.1428560706163	0.606522997706329	0.371263262519038
1.247	0.248674752990439	-1.02818791678695	-0.730175097054482	0.706852482260608	0.0379143545519411	-0.438130498983088	0.131896555321597	0.143634533785348	0.607606787461856	0.371951008027954
1.248	0.248415412607825	-1.02966332094815	-0.731472370173298	0.707225630908441	0.0384947326793763	-0.4389580380326	0.132774249070522	0.144414227071103	0.608689603834591	0.372638749761527
1.249	0.248156549484793	-1.03109879543492	-0.732767409573312	0.707598690030865	0.0390759826792311	-0.439787069105352	0.133653728977431	0.145195150063276	0.609771433554834	0.373326487242439
1.25	0.247898176693679	-1.03249423091022	-0.734060178696199	0.70797165871	0.0396581015733519	-0.440617596915511	0.134534998918012	0.145977302132314	0.610852263441639	0.37401422007614
1.251	0.247640307335992	-1.03384954511311	-0.735350641595493	0.708344536363212	0.0402410868376857	-0.441449625732743	0.135418062859277	0.146760682385764	0.611932080319576	0.374701947867657
1.252	0.24738295454163	-1.03516468298768	-0.73663876301387	0.708717322642226	0.0408249364178511	-0.442283159324478	0.136302924777909	0.147545289659784	0.613010871057704	0.375389670092188
1.253	0.247126131438086	-1.03643961681158	-0.737924508307066	0.709090017345473	0.0414096484772682	-0.443118200997542	0.137189588603359	0.148331122549633	0.614088622659957	0.376077385992048
1.254	0.246869851042764	-1.03767434622783	-0.739207843341037	0.709462620380923	0.0419952210697914	-0.443954753658635	0.138078058226946	0.149118179488079	0.615165322214125	0.376765094602108
1.255	0.246614126198676	-1.03886889825845	-0.740488734533996	0.70983513183237	0.0425816520444179	-0.444792819860992	0.138968337441753	0.149906458777349	0.616240956727434	0.377452794925895
1.256	0.246358969632548	-1.04002332738219	-0.741767148942983	0.710207552195536	0.0431689391324707	-0.445632401832871	0.139860429817896	0.150695958533071	0.617315513070096	0.378140486128823
1.257	0.246104394071311	-1.04113771555053	-0.743043054264121	0.710579882645736	0.0437570799893349	-0.446473501498377	0.140754338661669	0.151486676595629	0.618388978062706	0.378828167624691
1.258	0.2458504123053	-1.04221217201922	-0.74431641882367	0.71095212502416	0.0443460721890853	-0.447316120483439	0.141650067050983	0.152278610478798	0.619461338535919	0.379515839081788
1.259	0.245597037119793	-1.04324683313972	-0.745587211624007	0.711324281548676	0.0449359132280626	-0.448160260075014	0.14254761787319	0.15307175745189	0.620532581262605	0.380203500424361
1.26	0.245344281181381	-1.04424186232139	-0.746855402334031	0.711696354588368	0.0455266005062082	-0.449005921156698	0.143446993882342	0.153866114716924	0.621602692877056	0.380891151872014
1.261	0.245092157078873	-1.04519745015631	-0.748120961188968	0.712068346648545	0.0461181312928091	-0.449853104158036	0.144348197751242	0.154661679524132	0.622671659895339	0.381578793997155
1.262	0.244840677513691	-1.04611381450729	-0.749383858904246	0.712440260483379	0.0467105026983864	-0.450701809028073	0.145251232088779	0.155458449181146	0.623739468729636	0.382266427759322
1.263	0.244589855412856	-1.04699120035128	-0.750644066632496	0.712812099216033	0.0473037116674951	-0.451552035235718	0.146156099475244	0.156256420991133	0.624806105604438	0.382954054490971
1.264	0.244339703878839	-1.04782987944398	-0.751901555991328	0.713183866295385	0.047897754977355	-0.452403781815427	0.147062802487132	0.15705559216713	0.625871556438562	0.383641675809776
1.265	0.244090236133729	-1.04863015005966	-0.753156299127235	0.713555565296361	0.0484926292623839	-0.453257047487257	0.147971343659872	0.157855959726414	0.626935806756243	0.384329293481959
1.266	0.243841465536038	-1.04939233678932	-0.754408268654377	0.71392719986213	0.0490883311109164	-0.454111830814275	0.148881725471542	0.158657520354159	0.62799884164898	0.385016909326295
1.267	0.243593405587927	-1.05011679017666	-0.755657437507416	0.71429877395666	0.0496848571134937	-0.454968130284425	0.149793950405565	0.159460270346437	0.629060645759939	0.385704525227198
1.268	0.243346069902203	-1.05080388619346	-0.756903778901766	0.714670292169136	0.0502822037699828	-0.455825944290371	0.150708021040832	0.16026420568736	0.630121203233314	0.386392143166765
1.269	0.243099472161614	-1.0514540256831	-0.758147266418708	0.715041759684163	0.0508803674229325	-0.456685271103494	0.151623940108955	0.161069322155249	0.631180497671798	0.387079765119559
1.27	0.24285362612204	-1.05206763377829	-0.759387874050992	0.715413181899651	0.0514793443522309	-0.457546108886006	0.152541710484853	0.161875615375305	0.632238512231275	0.387767392907183
1.271	0.242608545677451	-1.05264515927342	-0.760625576108676	0.715784564057958	0.0520791308903806	-0.458408455759692	0.153461335152348	0.162683080814497	0.633295229888502	0.388455028202597
1.272	0.242364244897757	-1.05318707391188	-0.761860347087055	0.716155911149996	0.0526797234102301	-0.459272309940299	0.154382817219527	0.163491713756508	0.634350633696517	0.389142672570009
1.273	0.242120738005391	-1.05369387155227	-0.763092161601429	0.716527227984103	0.0532811182749099	-0.460137669814914	0.155306159938436	0.164301509281856	0.635404706812935	0.389830327406766
1.274	0.24187803935619	-1.0541660672549	-0.764320994390274	0.716898519228488	0.0538833118410614	-0.461004533876696	0.156231366631317	0.165112462266904	0.636457432385886	0.39051799390511
1.275	0.24163616340862	-1.05460419629129	-0.765546820392576	0.717269789389938	0.0544863004707456	-0.461872900611335	0.157158440548708	0.165924567433297	0.637508793484118	0.391205673104997
1.276	0.241395124645667	-1.05500881311893	-0.76676961489037	0.717641042744522	0.0550900805303024	-0.462742768415461	0.158087384783322	0.166737819410286	0.638558773093245	0.391893365945989
1.277	0.241154937506778	-1.05538049038298	-0.76798935367736	0.718012283227584	0.0556946483544302	-0.463614135516158	0.15901820224985	0.167552212747582	0.639607354148826	0.392581073237323
1.278	0.240915616412489	-1.05571981786169	-0.769206013186996	0.718383514369498	0.0563000001701827	-0.464486999915503	0.159950895612123	0.168367741928336	0.640654519541923	0.393268795618745
1.279	0.240677175860721	-1.05602740133818	-0.770419570507277	0.718754739374403	0.0569061320968431	-0.465361359438817	0.16088546719368	0.169184401412404	0.641700252075878	0.393956533622544
1.28	0.240439630490831	-1.05630386153811	-0.771630003353439	0.719125961250522	0.0575130402679586	-0.46623721182572	0.161821918993086	0.170002185638191	0.642744534467065	0.394644287770709
1.281	0.240202995091734	-1.05654983315208	-0.772837290119278	0.719497182841885	0.0581207209464806	-0.46711455478087	0.162760252776619	0.170821089038473	0.64378734938954	0.395332058603194
1.282	0.23996728455643	-1.0567659637859	-0.774041409960696	0.719868406778437	0.0587291705301602	-0.467993386028681	0.163700470174729	0.171641106167808	0.644828679464044	0.396019846658114
1.283	0.239732513814659	-1.05695291283641	-0.775242342848945	0.720239635433444	0.0593383854516797	-0.46887370335859	0.164642572730409	0.172462231805622	0.645868507213776	0.396707652433893
1.284	0.239498697864335	-1.05711135048979	-0.776440069612416	0.720610870954231	0.0599483620407056	-0.469755504616679	0.165586561887856	0.1732844609292	0.646906815065161	0.397395476352306
1.285	0.239265851881576	-1.05724195684348	-0.777634571953824	0.720982115409473	0.0605590964470739	-0.470638787693266	0.166532438949074	0.174107788645269	0.647943585320922	0.398083318749249
1.286	0.239033991227059	-1.05734542099679	-0.778825832457363	0.721353370996605	0.0611705846198085	-0.471523550518838	0.167480205020623	0.174932210144373	0.648978800069833	0.398771179802146
1.287	0.238803131297848	-1.05742244011657	-0.780013834606285	0.721724640174665	0.0617828222341344	-0.472409791048755	0.168429860995932	0.175757720702669	0.650012441155133	0.399459059378297
1.288	0.238573287393348	-1.05747371852878	-0.781198562729557	0.722095925675669	0.0623958046202518	-0.473297507233129	0.169381407581605	0.176584315702826	0.651044490165844	0.400146957027436
1.289	0.238344474753997	-1.05749996678897	-0.78238000183546	0.722467230420956	0.0630095268275988	-0.474186696960298	0.170334845340943	0.177411990631849	0.652074928336699	0.400834872179057
1.29	0.238116708674996	-1.05750190070615	-0.783558137448365	0.722838557341284	0.0636239837441328	-0.475077358005788	0.171290174736049	0.178240741103095	0.653103736456901	0.401522804286565
1.291	0.237890004512008	-1.05748024028303	-0.78473295557372	0.723209909186063	0.0642391701179883	-0.475969488035663	0.172247396121839	0.179070562898636	0.654130894852103	0.402210752718564
1.292	0.237664377636604	-1.05743570852344	-0.785904442722819	0.723581288496165	0.0648550804881625	-0.476863084663493	0.173206509718868	0.179901451965785	0.655156383368171	0.40289871654936
1.293	0.237439843427906	-1.05736903019467	-0.787072585853525	0.723952697746284	0.0654717091116771	-0.477758145523645	0.174167515632452	0.180733404406261	0.656180181385237	0.403586694521873
1.294	0.237216417219365	-1.05728093062868	-0.788237372282332	0.724324139449891	0.0660890499203992	-0.478654668328994	0.175130413876403	0.181566416509738	0.657202267911656	0.404274685156615
1.295	0.236994114214231	-1.05717213450984	-0.789398789694199	0.724695616095845	0.0667070965042055	-0.479552650886576	0.176095204396483	0.182400484742322	0.65822262171457	0.404962686825982
1.296	0.236772949472106	-1.05704336461058	-0.790556826228242	0.725067129987666	0.0673258421029137	-0.480452091054955	0.177061887138306	0.183235605629474	0.659241221380388	0.405650697767989
1.297	0.236552937970016	-1.05689534051942	-0.79171147055077	0.725438683111604	0.0679452795991893	-0.481352986668744	0.178030462068984	0.184071775632205	0.660258045234702	0.406338716076416
1.298	0.23633409466426	-1.05672877742486	-0.79286271186776	0.725810277128424	0.0685654015968815	-0.482255335505946	0.179000929113139	0.184908991095225	0.661273071250361	0.40702673967428
1.299	0.23611643445262	-1.05654438498484	-0.794010539882514	0.726181913476964	0.0691862006627799	-0.483159135363991	0.179973288148106	0.185747248231787	0.662286277086292	0.407714766298882
1.3	0.235899972064455	-1.05634286627307	-0.795154944734733	0.726553593462034	0.069807669593595	-0.484064384213333	0.180947539085533	0.186586543085497	0.66329764018515	0.408402793510888
1.301	0.235684722036529	-1.0561249168038	-0.796295916966142	0.72692531819564	0.0704298014710707	-0.48497108031878	0.181923681915475	0.187426871489267	0.664307137857985	0.409090818697856
1.302	0.235470698768748	-1.05589122364064	-0.797433447473568	0.727297088343443	0.0710525895122037	-0.485879222264002	0.182901716724876	0.188268229130869	0.665314747370254	0.409778839065748
1.303	0.235257916555068	-1.0556424644935	-0.79856752738837	0.72766890388326	0.0716760269355703	-0.486788808948901	0.183881643737406	0.189110611733257	0.666320445986864	0.410466851636455
1.304	0.235046389572117	-1.05537930666019	-0.799698147970675	0.728040764194272	0.0723001069516114	-0.487699839637504	0.184863463283999	0.189954015210639	0.667324210991128	0.411154853256893
1.305	0.234836131809178	-1.05510240586196	-0.800825300602723	0.728412668396316	0.0729248227773429	-0.48861231400596	0.185847175663104	0.190798435734264	0.668326019734178	0.41184284063261
1.306	0.234627157008172	-1.05481240514878	-0.80194897688149	0.728784615572389	0.0735501676292116	-0.489526232124582	0.186832780996381	0.191643869731784	0.669325849663841	0.412530810366963
1.307	0.234419478701701	-1.05450993390881	-0.803069168758396	0.729156604758879	0.0741761348248416	-0.490441594377812	0.187820279222364	0.192490313806342	0.670323678319285	0.413218758935121
1.308	0.234213110235121	-1.05419560694393	-0.804185868590926	0.729528634786657	0.0748027180095973	-0.491358401385629	0.18880967022138	0.193337764613109	0.671319483335436	0.41390668261417
1.309	0.23400806468846	-1.05387002363335	-0.805299069090071	0.729900704072918	0.0754299113505176	-0.49227665399579	0.189800953873149	0.194186218865546	0.672313242421138	0.414594577487195
1.31	0.233804354837035	-1.0535337671662	-0.806408763282847	0.730272810598213	0.0760577096164991	-0.493196353310639	0.190794129957553	0.195035673496642	0.673304933267452	0.415282439513043
1.311	0.233601993237575	-1.05318740375829	-0.807514944546717	0.730644952163647	0.0766861081828945	-0.494117500701972	0.191789198080342	0.195886125729424	0.67429453349373	0.415970264556349
1.312	0.233400992290114	-1.05283148185142	-0.80861760672304	0.731017126631111	0.077315102970317	-0.495040097852019	0.192786157755745	0.196737572983756	0.675282020753399	0.41665804841252
1.313	0.23320136414191	-1.05246653136508	-0.80971674428758	0.731389331896379	0.077944690309855	-0.49596414685652	0.193785008473624	0.197590012804808	0.676267372870196	0.417345786866491
1.314	0.233003120539252	-1.05209306298345	-0.810812352483749	0.731761565676992	0.0785748668249643	-0.496889650333315	0.194785749642015	0.198443442867218	0.67725056784735	0.418033475677573
1.315	0.232806272759364	-1.05171156744719	-0.811904427299444	0.732133825299111	0.079205629396407	-0.497816611387317	0.195788380569529	0.199297860988309	0.678231583807667	0.418721110497764
1.316	0.232610831561852	-1.05132251492229	-0.812992965280095	0.732506107622805	0.0798369751654312	-0.498745033428255	0.196792900543327	0.200153265105074	0.679210398943195	0.419408686829885
1.317	0.232416807117478	-1.0509263545138	-0.814077963318912	0.732878409188554	0.0804689014862681	-0.499674920000088	0.197799308943946	0.20100965318355	0.680186991481396	0.420096199978358
1.318	0.232224208989136	-1.05052351391178	-0.815159418580058	0.733250726481429	0.0811014058543391	-0.500606274681526	0.198807605419316	0.201867023122757	0.681161339675239	0.420783644951064
1.319	0.232033046157999	-1.0501143990657	-0.816237328582304	0.733623056072424	0.0817344859447447	-0.501539101047116	0.199817790033454	0.202725372756992	0.68213342183096	0.421471016404247
1.32	0.231843327106844	-1.04969939381512	-0.817311691299067	0.733995394585431	0.0823681396465432	-0.502473402679851	0.200829863255299	0.203584699935834	0.683103216351663	0.422158308655458
1.321	0.231655059996221	-1.04927885954073	-0.818382505100539	0.734367738580173	0.0830023649114612	-0.503409183161283	0.201843825856326	0.20444500257811	0.684070701683068	0.422845515721968
1.322	0.231468252766705	-1.04885313489313	-0.819449768548267	0.734740084407411	0.0836371596098463	-0.504346446010069	0.202859678856739	0.205306278667014	0.685035856133595	0.423532631388393
1.323	0.231282913057825	-1.0484225356348	-0.82051348026292	0.7351124282108	0.0842725215953005	-0.505285194688747	0.203877423537612	0.206168526215955	0.68599865779732	0.42421964929983
1.324	0.231099048121656	-1.04798735459571	-0.821573638987172	0.735484766189768	0.084908448819201	-0.506225432730679	0.204897061474952	0.207031743224682	0.686959084714444	0.424906563054159
1.325	0.230916664860998	-1.04754786166223	-0.822630243689731	0.735857094890173	0.085544939330177	-0.507167163845222	0.20591859458942	0.207895927642004	0.687917115054539	0.425593366241742
1.326	0.230735769906085	-1.04710430379808	-0.823683293623535	0.736229411229212	0.086181991247981	-0.508110391869755	0.206942025172288	0.208761077315564	0.688872727130388	0.426280052437619
1.327	0.230556369664675	-1.04665690513203	-0.824732788423851	0.736601712249685	0.0868196028463252	-0.509055120600921	0.207967355799949	0.209627189924968	0.689825899393238	0.426966615218766
1.328	0.230378470365637	-1.04620586707162	-0.825778728231592	0.736973994854944	0.0874577727254412	-0.510001353674539	0.20899458918326	0.210494262962471	0.690776610552708	0.427653048228179
1.329	0.230202078132862	-1.04575136846998	-0.82682111371252	0.737346255763874	0.0880964999439424	-0.510949094617381	0.210023728065897	0.211362293757376	0.691724839649086	0.428339345306559
1.33	0.230027199075932	-1.04529356590781	-0.827859945934637	0.737718491660669	0.0887357840414627	-0.511898347001148	0.211054775148952	0.212231279520907	0.692670566034055	0.429025500613502
1.331	0.229853839236268	-1.04483259400209	-0.828895226249039	0.738090699310996	0.0893756249540562	-0.512849114563069	0.212087733024271	0.213101217416009	0.693613769424946	0.429711508564351
1.332	0.229682004380953	-1.04436856567513	-0.829926956270133	0.738462875460569	0.0900160228580348	-0.513801401247106	0.213122604201795	0.213972104545706	0.694554429969635	0.430397363636371
1.333	0.22951169994515	-1.04390157248627	-0.830955137873856	0.738835016560664	0.0906569780706762	-0.514755211221547	0.214159391191053	0.214843937862467	0.695492528271684	0.431083060241654
1.334	0.229342931207253	-1.04343168504566	-0.831979773145647	0.739207118587485	0.0912984910771641	-0.515710548935756	0.21519809650802	0.215716714179809	0.696428045502794	0.431768592654716
1.335	0.229175703445866	-1.04295895344013	-0.833000864302844	0.739579177096034	0.0919405625672755	-0.516667419161285	0.216238722634687	0.216590430222547	0.697360963488157	0.43245395488754
1.336	0.229010021948296	-1.04248340766049	-0.834018413697546	0.739951187356935	0.0925831933923778	-0.51762582695822	0.217281271988967	0.217465082514306	0.698291264594843	0.433139140578655
1.337	0.228845891948123	-1.04200505807172	-0.835032423928977	0.740323144411558	0.0932263845071156	-0.518585777633858	0.218325746906326	0.21834066719053	0.699218931595151	0.433824142997031
1.338	0.228683318612456	-1.04152389599824	-0.836042897896681	0.740695042988985	0.0938701369278107	-0.519547276706811	0.21937214970366	0.219217179924662	0.700143947646511	0.434508955110884
1.339	0.228522307151798	-1.04103989438301	-0.837049838723446	0.741066877326901	0.0945144516936395	-0.520510329797845	0.220420482794032	0.220094615978765	0.701066296244799	0.435193569610887
1.34	0.228362862921024	-1.04055300839102	-0.838053249719574	0.741438641094745	0.0951593298813575	-0.521474942492724	0.221470748689632	0.220972970336217	0.701985961066254	0.435877978869304
1.341	0.228204991293116	-1.04006317595599	-0.83905313448294	0.741810327565756	0.0958047726719098	-0.52244112029846	0.222522949923639	0.221852237872462	0.702902925855347	0.436562174909028
1.342	0.228048697389784	-1.03957031837239	-0.840049496977733	0.742181929900902	0.0964507813512828	-0.523408868689369	0.223577089020634	0.222732413468221	0.703817174508392	0.437246149444015
1.343	0.22789398592108	-1.03907434096442	-0.841042341461064	0.742553441348713	0.097097357160304	-0.524378193143331	0.224633168471584	0.223613492015407	0.704728691216876	0.437929893948139
1.344	0.227740861146814	-1.03857513375859	-0.842031672366567	0.742924855339345	0.0977445011012464	-0.525349099146908	0.225691190694761	0.224495468342874	0.705637460398462	0.43861339965214
1.345	0.227589326868271	-1.03807257212766	-0.843017494258369	0.743296165474117	0.0983922138500806	-0.526321592213056	0.226751158078879	0.225378337126809	0.706543466458639	0.439296657538946
1.346	0.227439386454067	-1.03756651743994	-0.843999811791351	0.743667365349231	0.0990404957866521	-0.527295677865699	0.227813073081944	0.226262092887712	0.707446693719787	0.439979658486709
1.347	0.227291042878413	-1.03705681769387	-0.844978629638309	0.744038448302551	0.0996893471198879	-0.528271361561808	0.228876938314609	0.227146730063951	0.708347126546705	0.440662393470797
1.348	0.227144298733001	-1.03654330811758	-0.845953952466917	0.744409407328762	0.100338768029379	-0.529248648628628	0.229942756608462	0.228032243006555	0.709244749346466	0.441344853643996
1.349	0.226999156186921	-1.03602581176957	-0.846925785016121	0.744780235232759	0.100988758734728	-0.53022754423305	0.231010531019518	0.228918625846742	0.710139546363211	0.442027030309248
1.35	0.226855616871313	-1.03550414019416	-0.847894132225622	0.745150924848173	0.10163931949664	-0.531208053375432	0.232080264758451	0.229805872346109	0.711031501560992	0.442708914902828
1.351	0.226713681781468	-1.03497809417915	-0.848858999309228	0.745521469110687	0.1022904505534	-0.532190180988827	0.233151961159028	0.230693975854691	0.711920598802109	0.443390498992595
1.352	0.226573351308076	-1.03444746454644	-0.849820391687505	0.74589186092716	0.102942151997733	-0.533173932086463	0.234225623726628	0.231582929404126	0.712806822092603	0.444071774198858
1.353	0.226434625324691	-1.03391203284113	-0.850778314875708	0.746262093024238	0.103594423666209	-0.534159311780075	0.23530125615577	0.23247272581586	0.713690155595439	0.444752732047578
1.354	0.226297503186754	-1.03337157195036	-0.851732774482733	0.746632157983305	0.104247265145745	-0.535146325207699	0.236378862262331	0.233363357735542	0.714570583496247	0.445433363861322
1.355	0.22616198364799	-1.0328258468358	-0.852683776260118	0.747002048443969	0.104900675879625	-0.536134977476129	0.237458445979769	0.234254817626257	0.715448089920579	0.446113660712932
1.356	0.226028064835338	-1.03227461544797	-0.853631326065717	0.747371757315106	0.10555465525703	-0.537125273622081	0.238540011484539	0.235147097733226	0.716322658932675	0.446793613443791
1.357	0.225895744323935	-1.03171762966289	-0.854575429762274	0.747741277840666	0.106209202678287	-0.538117218610583	0.239623563256242	0.236040190004291	0.717194274610133	0.447473212746206
1.358	0.225765019154712	-1.03115463613201	-0.855516093123686	0.748110603456361	0.106864317640482	-0.539110817335378	0.240709105972495	0.23693408601267	0.718062921157781	0.448152449235052
1.359	0.22563588571278	-1.0305853771353	-0.856453321776814	0.748479727567016	0.107519999765427	-0.540106074577837	0.241796644391274	0.237828776910954	0.718928582952125	0.448831313489226
1.36	0.225508339615132	-1.03000959152071	-0.857387121180212	0.74884864344552	0.108176248715066	-0.541102994986854	0.242886183332479	0.238724253351679	0.719791244523385	0.449509796097636
1.361	0.225382375729044	-1.02942701574173	-0.858317496598868	0.74921734429077	0.108833064162593	-0.542101583085412	0.243977727675763	0.239620505437467	0.720650890569042	0.45018788770971
1.362	0.225257988246711	-1.02883738494199	-0.859244453016663	0.749585823343578	0.109490445871375	-0.543101843201768	0.245071282265857	0.240517522864265	0.721507505985612	0.450865579079803
1.363	0.225135170711016	-1.02824043402245	-0.860167995068063	0.749954073903005	0.110148393693336	-0.544103779360203	0.246166851771944	0.241415295192866	0.722361075846564	0.451542861104135
1.364	0.22501391604439	-1.02763589875694	-0.86108812711561	0.750322089193859	0.110806907503574	-0.545107395283747	0.247264440646694	0.242313812046702	0.723211585317961	0.45221972485026
1.365	0.224894216649424	-1.02702351697482	-0.862004853359848	0.750689862256101	0.11146598722503	-0.546112694479084	0.248364053202424	0.243213063133826	0.724059019569711	0.452896161522662
1.366	0.224776064507189	-1.02640302965722	-0.862918177862481	0.751057385960683	0.112125632909195	-0.547119680278435	0.249465693678851	0.244113038129583	0.72490336370492	0.453572162399181
1.367	0.224659451210854	-1.02577418194496	-0.863828104565643	0.751424653080823	0.112785844768315	-0.548128355868507	0.250569366300143	0.245013726532858	0.725744602706542	0.454247718848301
1.368	0.224544367912105	-1.02513672424967	-0.864734637324692	0.75179165637079	0.113446623147628	-0.549138724312676	0.251675075387597	0.245915117557041	0.726582721429106	0.454922822356569
1.369	0.22443080520127	-1.02449041348862	-0.865637779867315	0.752158388570444	0.114107968481459	-0.550150788476118	0.252782825421762	0.246817200094523	0.727417704614776	0.455597464527333
1.37	0.224318753102294	-1.02383501428214	-0.86653753564254	0.752524842221236	0.114769881236808	-0.551164550927945	0.253892621000974	0.247719962768419	0.728249536905912	0.456271637088694
1.371	0.224208201212858	-1.02317030002736	-0.867433907625077	0.752891009437986	0.115432361827692	-0.552180013955578	0.255004466808247	0.248623393978536	0.729078202911411	0.456945331819159
1.372	0.224099138746457	-1.02249605389589	-0.868326898195708	0.753256881926233	0.116095410593307	-0.553197179637645	0.256118367591361	0.249527481920361	0.729903687290708	0.457618540408562
1.373	0.223991554493509	-1.02181206983158	-0.869216509131142	0.753622451237995	0.116759027896635	-0.554216049834731	0.257234328122337	0.250432214643124	0.730725974683033	0.458291254409606
1.374	0.223885436920623	-1.02111815350548	-0.870102741604391	0.753987709045851	0.117423214159757	-0.555236626080979	0.258352353202611	0.251337580102765	0.731545049546156	0.458963465267098
1.375	0.223780774283925	-1.02041412308787	-0.870985596112736	0.754352647274144	0.118087969727189	-0.556258909488927	0.25947244771208	0.252243566138657	0.732360896126827	0.459635164296339
1.376	0.223677554571471	-1.01969980984823	-0.871865072390117	0.754717257999558	0.118753294742607	-0.55728290071106	0.260594616617875	0.253150160410148	0.733173498477241	0.460306342643989
1.377	0.223575765423342	-1.0189750587619	-0.872741169348966	0.755081533234241	0.119419189176363	-0.558308599900738	0.261718864926965	0.254057350392408	0.733982840353359	0.4609769913553
1.378	0.2234753941919	-1.01823972913372	-0.873613885006379	0.755445464809177	0.120085652858597	-0.559336006694634	0.262845197668993	0.254965123430817	0.734788905117131	0.461647101527402
1.379	0.223376428105713	-1.01749369509929	-0.874483216444152	0.755809044398497	0.12075268538832	-0.560365120290681	0.263973619933996	0.255873466768281	0.735591675713654	0.462316664427501
1.38	0.223278854413444	-1.01673684605317	-0.875349159869549	0.756172263618568	0.121420286052231	-0.561395939553419	0.265104136854642	0.256782367584621	0.736391134643882	0.462985671462725
1.381	0.223182660392221	-1.0159690871055	-0.876211710693848	0.756535114069656	0.122088453855009	-0.562428463014291	0.266236753548451	0.257691813050487	0.737187264018763	0.463654114073753
1.382	0.223087833279053	-1.01519033947995	-0.877070863557463	0.756897587196405	0.122757187578586	-0.563462688780313	0.267371475161445	0.258601790270487	0.737980045745379	0.464321983766316
1.383	0.222994360311418	-1.01440054080289	-0.877926612338015	0.757259674086272	0.123426485830582	-0.564498614461387	0.268508306986019	0.259512286141375	0.738769461673444	0.464989272213983
1.384	0.222902228862312	-1.01359964539092	-0.878778950173335	0.757621365422282	0.124096347129873	-0.565536237210607	0.269647254496802	0.260423287235622	0.739555493623395	0.465655971232051
1.385	0.22281142648554	-1.01278762459564	-0.879627869492108	0.757982651632078	0.124766770007203	-0.566575553890194	0.270788323255191	0.261334779730513	0.740338123382347	0.46632207268033
1.386	0.2227219408767	-1.01196446718852	-0.880473361999876	0.758343523127537	0.125437753054466	-0.567616561256372	0.271931518761377	0.262246749400368	0.741117332696704	0.466987568453899
1.387	0.222633759916998	-1.01113017974392	-0.881315418572453	0.758703970499229	0.126109294959504	-0.568659256063912	0.273076846350878	0.263159181697589	0.741893103239497	0.467652450573855
1.388	0.22254687178795	-1.01028478696752	-0.882154029186201	0.759063984545432	0.126781394552642	-0.569703635078756	0.274224311192923	0.264072061850802	0.742665416552273	0.468316711240734
1.389	0.222461265002976	-1.00942833195838	-0.882989183026101	0.759423556110228	0.127454050846539	-0.570749695013153	0.27537391831831	0.264985374877542	0.743434253983141	0.468980342797459
1.39	0.222376928315569	-1.00856087635578	-0.883820868608788	0.759782675890513	0.12812726306521	-0.571797432438858	0.276525672567071	0.265899105550617	0.744199596677729	0.469643337677627
1.391	0.222293850594457	-1.00768250034536	-0.884649073702618	0.760141334396103	0.128801030617081	-0.572846843764727	0.27767957851012	0.266813238430286	0.74496142565194	0.470305688349787
1.392	0.222212020816176	-1.0067933026262	-0.885473785137784	0.760499522070311	0.129475353027332	-0.573897925277991	0.278835640441174	0.267727757975334	0.745719721897359	0.470967387260482
1.393	0.222131428233612	-1.00589340040822	-0.88629498875204	0.760857229464037	0.130150229880001	-0.574950673206001	0.279993862448862	0.26864264862973	0.746474466432886	0.471628426800583
1.394	0.222052062586814	-1.00498292940762	-0.887112669506934	0.761214447309427	0.1308256607607	-0.576005083761456	0.281154248490193	0.269557894822672	0.747225640316376	0.472288799269497
1.395	0.221973914181521	-1.00406204373718	-0.887926811601722	0.761571166384747	0.131501645216401	-0.577061153072096	0.282316802351276	0.270473480936868	0.747973224667307	0.472948496835389
1.396	0.221896973815612	-1.00313091561959	-0.888737398494817	0.761927377359221	0.132178182779561	-0.578118876998211	0.283481527564686	0.271389391246901	0.748717200622072	0.473607511493745
1.397	0.221821232708984	-1.00218973502764	-0.889544412899521	0.762283070922098	0.132855273056604	-0.579178250981928	0.284648427449409	0.272305609806911	0.749457549213822	0.474265835002084
1.398	0.221746682515283	-1.00123870940563	-0.89034783680351	0.762638238078067	0.133532915800268	-0.580239269996438	0.285817505218308	0.273222120359374	0.750194251276662	0.474923458834288
1.399	0.221673315319702	-1.00027806345079	-0.891147651446745	0.762992870250655	0.134211110915355	-0.581301928602396	0.286988764011374	0.274138906302704	0.750927287403392	0.475580374216535
1.4	0.221601123610789	-0.999308038822088	-0.891943837249107	0.763346959174551	0.134889858438889	-0.582366221050546	0.288162206898489	0.275055950719566	0.751656637971559	0.476236572203669
1.401	0.221530100301101	-0.998328893722958	-0.892736373836035	0.763700496751325	0.135569158489708	-0.583432141288123	0.289337836933284	0.275973236479133	0.752382283216255	0.476892043724834
1.402	0.221460238766087	-0.997340902347335	-0.893525240163685	0.7640534748817	0.136249011220001	-0.584499682877	0.290515657217771	0.276890746362966	0.753104203263336	0.477546779612701
1.403	0.22139153284535	-0.996344354196719	-0.894310414577894	0.764405885300711	0.136929416858744	-0.585568838951915	0.291695670931454	0.277808463135222	0.753822378087111	0.478200770667158
1.404	0.221323976799382	-0.995339553362016	-0.895091874821603	0.764757719570904	0.137610375736179	-0.586639602249638	0.292877881313591	0.27872636956798	0.754536787435489	0.478854007747938
1.405	0.221257565203525	-0.994326817838389	-0.895869598089527	0.76510896929258	0.138291888160379	-0.58771196519854	0.29406229161982	0.279644448483482	0.755247410801415	0.479506481823113
1.406	0.221192292840034	-0.993306478854968	-0.896643561070288	0.765459626319454	0.138973954243155	-0.588785920015615	0.295248905095571	0.280562682790034	0.755954227455436	0.480158183915218
1.407	0.221128154708104	-0.99227888022034	-0.897413739884476	0.765809682695826	0.13965657383746	-0.589861458717848	0.296437724967834	0.281481055478791	0.756657216504379	0.480809105002786
1.408	0.221065146066507	-0.991244377677358	-0.898180110023502	0.766159130442865	0.140339746644533	-0.590938573080583	0.29762875445875	0.282399549631628	0.757356356983077	0.48145923600171
1.409	0.221003262387835	-0.990203338189601	-0.898942646444841	0.766507961559623	0.141023472413623	-0.592017254612841	0.298821996791754	0.283318148460901	0.758051627914028	0.482108567851414
1.41	0.220942499375238	-0.989156139109607	-0.899701323746533	0.766856168213374	0.141707751160429	-0.593097494543456	0.300017455159164	0.284236835324617	0.758743008284652	0.482757091636482
1.411	0.220882853120062	-0.988103167256203	-0.900456116278547	0.76720374285585	0.142392583391976	-0.594179283815442	0.301215132691772	0.28515559370439	0.759430477021026	0.483404798685935
1.412	0.220824320234751	-0.987044817949528	-0.901206998194044	0.767550678145223	0.143077970282993	-0.595262613113306	0.302415032385273	0.286074407195161	0.760114013001115	0.484051680561409
1.413	0.220766897907471	-0.98598149406846	-0.901953943513229	0.767896966701537	0.143763913658548	-0.596347472941795	0.303617156972925	0.286993259504245	0.76079359514268	0.484697728898162
1.414	0.220710583947858	-0.984913605177729	-0.902696926220116	0.7682426008857	0.14445041575872	-0.597433853717294	0.304821508899988	0.287912134454796	0.761469202530059	0.485342935287126
1.415	0.220655376789412	-0.983841566667953	-0.903435920351456	0.768587572804109	0.145137479047041	-0.598521745799347	0.306028090407538	0.28883101600757	0.762140814473785	0.485987291312665
1.416	0.220601275403145	-0.982765798838179	-0.904170900076367	0.76893187451591	0.145825106244459	-0.599611139473912	0.307236903583014	0.28974988825942	0.762808410532092	0.48663078860547
1.417	0.220548279212128	-0.981686725950315	-0.904901839755099	0.769275498232337	0.146513300437782	-0.600702024952893	0.308447950360432	0.290668735408363	0.763471970521744	0.487273418841732
1.418	0.220496388069728	-0.98060477526009	-0.905628713921756	0.769618436366329	0.147202065086164	-0.601794392409209	0.309661232498368	0.291587541742516	0.764131474489143	0.48791517369552
1.419	0.220445602259649	-0.979520376041419	-0.906351497236188	0.769960681478333	0.147891403978248	-0.602888232048479	0.310876751515916	0.292506291705932	0.764786902671533	0.488556044744409
1.42	0.220395922499522	-0.978433958723629	-0.907070164515587	0.770302226167609	0.148581321205671	-0.603983534151262	0.312094508651385	0.29342497002175	0.765438235484209	0.489196023401845
1.421	0.220347349910454	-0.977345954094114	-0.907784690802043	0.770643062963042	0.149271821123726	-0.605080288998182	0.313314504901117	0.294343561766907	0.766085453597397	0.489835100872562
1.422	0.220299885925412	-0.976256792405214	-0.908495051335072	0.770983184348018	0.149962908333549	-0.606178486748332	0.314536741061874	0.295262052346179	0.76672853813873	0.490473268084814
1.423	0.220253532236482	-0.97516690242214	-0.909201221480121	0.771322582904847	0.150654587693277	-0.607278117382317	0.315761217760456	0.296180427424744	0.767367470799812	0.491110515681742
1.424	0.220208290836073	-0.974076710470896	-0.909903176729543	0.771661251424922	0.151346864335271	-0.60837917074905	0.31698793551455	0.297098672861443	0.768002233682138	0.491746834102429
1.425	0.220164164015109	-0.972986639427513	-0.910600892786208	0.771999182911505	0.15203974370037	-0.60948163671374	0.318216894793013	0.29801677463155	0.768632809110338	0.492382213641659
1.426	0.220121154206155	-0.97189710764185	-0.911294345696339	0.772336370475132	0.152733231552975	-0.610585505286752	0.319448096058764	0.298934718798179	0.769259179598671	0.493016644487481
1.427	0.220079263814229	-0.970808527914336	-0.911983511948762	0.772672807210461	0.153427333943442	-0.611690766607861	0.320681539788556	0.299852491590885	0.769881327879536	0.493650116787435
1.428	0.220038495213698	-0.969721306660815	-0.912668368494032	0.773008486216896	0.154122057133025	-0.612797410839924	0.321917226475806	0.30077007946177	0.770499236822697	0.494282620673152
1.429	0.219998850856552	-0.968635843234224	-0.913348892725552	0.773343400766652	0.154817407518219	-0.613905428105428	0.323155156666966	0.301687469037808	0.771112889250767	0.494914146249822
1.43	0.219960333367187	-0.967552529238125	-0.914025062445999	0.773677544477153	0.155513391607792	-0.615014808489833	0.324395330988119	0.302604647085796	0.771722267901377	0.495544683614346
1.431	0.219922945562379	-0.966471747764874	-0.914696855803073	0.77401091142772	0.156210016030404	-0.616125542035598	0.325637750097708	0.303521600491383	0.772327355587412	0.496174222876306
1.432	0.219886690380976	-0.965393872631072	-0.91536425119599	0.774343496161663	0.156907287485503	-0.617237618709916	0.326882414641236	0.304438316175466	0.772928135311955	0.496802754153541
1.433	0.219851570824124	-0.96431926766929	-0.916027227203646	0.774675293532753	0.157605212705537	-0.618351028396843	0.328129325276188	0.305354781012834	0.773524590229389	0.497430267520137
1.434	0.21981758999172	-0.963248286078754	-0.916685762605712	0.77500629856911	0.15830379852129	-0.619465760923917	0.329378482728176	0.306270981807106	0.774116703531166	0.498056752923935
1.435	0.219784751111171	-0.962181269829068	-0.917339836521341	0.775336506506133	0.159003051905177	-0.620581806119375	0.330629887840063	0.307186905297943	0.774704458379523	0.498682200142954
1.436	0.21975305748362	-0.96111854912106	-0.917989428552287	0.775665912893593	0.15970297989738	-0.621699153886276	0.331883541599543	0.308102538189149	0.775287837939895	0.499306598787683
1.437	0.219722512446525	-0.960060441912365	-0.918634518803952	0.775994513612146	0.160403589536304	-0.622817794220291	0.333139445122363	0.309017867193974	0.775866825395625	0.499929938342324
1.438	0.219693119429719	-0.959007253475734	-0.919275087868632	0.7763223047247	0.161104887935276	-0.623937717189967	0.334397599594653	0.309932879084562	0.776441403965097	0.500552208244969
1.439	0.219664882059583	-0.957959275949052	-0.919911116887291	0.77664928219271	0.161806882502168	-0.625058912979506	0.335658006232419	0.310847560719683	0.777011557072987	0.501173397965104
1.44	0.219637804177172	-0.956916787849679	-0.920542587634697	0.776975441632921	0.162509581139094	-0.62618137193752	0.33692066629995	0.311761899026088	0.777577268562706	0.501793497076143
1.441	0.219611889722617	-0.955880053559642	-0.921169482537836	0.777300778331025	0.163212992225639	-0.627305084536084	0.338185581124876	0.312675880929219	0.778138522785197	0.502412495297115
1.442	0.219587142619155	-0.954849322894493	-0.921791784610139	0.77762528744248	0.163917124405205	-0.628430041305386	0.339452752034753	0.313589493310748	0.778695304570268	0.503030382405927
1.443	0.219563566719993	-0.953824830842079	-0.922409477352325	0.777948964158136	0.164621986380827	-0.629556232833501	0.340722180242125	0.314502723097381	0.779247599144063	0.503647148058886
1.444	0.219541165753262	-0.952806797420912	-0.923022544691092	0.778271803789049	0.165327586904317	-0.630683649795336	0.341993866779484	0.315415557385304	0.779795392121572	0.504262781722779
1.445	0.219519943249198	-0.951795427552273	-0.923630970958602	0.778593801757155	0.166033934957248	-0.631812282929212	0.343267812548204	0.316327983438552	0.780338669625562	0.50487727279905
1.446	0.219499902494509	-0.950790910856166	-0.924234740856121	0.778914953549375	0.166741039860324	-0.632942123011964	0.344544018410718	0.317239988633727	0.780877418432788	0.505490610741215
1.447	0.219481046562727	-0.949793421400558	-0.924833839375665	0.779235254796311	0.167448911189135	-0.634073160940556	0.345822485210201	0.318151560522337	0.781411626053638	0.506102785043437
1.448	0.21946337838606	-0.948803117469776	-0.925428251746532	0.779554701458813	0.168157558668621	-0.635205387853435	0.347103213683401	0.319062687035262	0.781941280686301	0.506713785250108
1.449	0.219446900734567	-0.947820141346348	-0.926017963473622	0.779873289993815	0.168866992111921	-0.636338795195211	0.34838620431824	0.319973356659736	0.782466371088907	0.507323601036873
1.45	0.219431616102669	-0.946844619152055	-0.926602960402144	0.780191017392326	0.169577221385199	-0.637473374744667	0.349671457269155	0.320883558410658	0.7829868864931	0.507932222220669
1.451	0.21941752669337	-0.945876660775291	-0.927183228685192	0.780507881028145	0.170288256433276	-0.638609118593483	0.350958972388979	0.321793281665734	0.783502816579813	0.50853963865436
1.452	0.219404634546346	-0.944916359842492	-0.92775875464399	0.780823878419515	0.171000107320095	-0.63974601907748	0.352248749309111	0.322702516061	0.784014151501026	0.509145840067509
1.453	0.21939294162299	-0.943963793730989	-0.928329524657448	0.781139007080489	0.171712784195361	-0.64088406870854	0.35354078748751	0.323611251500188	0.784520881861988	0.509750815916181
1.454	0.219382449747237	-0.943019023610213	-0.92889552515957	0.781453264563183	0.172426297191014	-0.642023260109298	0.354835086164151	0.324519478202297	0.785022998544057	0.510354555327824
1.455	0.219373160555316	-0.942082094519242	-0.929456742653193	0.781766648656297	0.17314065631109	-0.643163585964768	0.35613164421745	0.325427186736409	0.78552049254041	0.510957047159708
1.456	0.219365075579254	-0.94115303548366	-0.93001316365561	0.782079157495684	0.173855871319952	-0.644305039012714	0.357430460060229	0.326334367987237	0.786013354982448	0.511558280045168
1.457	0.219358196348569	-0.940231859584406	-0.930564774648736	0.782390789402662	0.174571951573909	-0.645447612023894	0.358731531652681	0.327241012957629	0.786501577191091	0.512158242361055
1.458	0.219352524427602	-0.939318564008993	-0.931111562125508	0.782701542618339	0.175288905873754	-0.646591297731554	0.360034856548863	0.328147112555694	0.786985150610165	0.512756922240801
1.459	0.21934806140595	-0.938413130200853	-0.931653512594523	0.783011415199815	0.176006742491255	-0.647736088804066	0.36134043195507	0.329052657621489	0.787464066708785	0.513354307689547
1.46	0.219344808833797	-0.937515524070377	-0.932190612441146	0.783320405173421	0.176725469287592	-0.648881977935756	0.362648254807239	0.329957639089627	0.787938317003412	0.513950386684354
1.461	0.219342768179704	-0.936625696224281	-0.932722847886431	0.783628510834494	0.177445093766511	-0.650028957933813	0.36395832180213	0.330862048053103	0.78840789322109	0.514545147205831
1.462	0.219341940819407	-0.935743582257061	-0.933250205149922	0.783935730920578	0.17816562301741	-0.65117702168301	0.365270629403972	0.331765875726937	0.788872787403017	0.515138577211346
1.463	0.219342327934241	-0.934869103099046	-0.933772670545852	0.784242064455848	0.178887063547986	-0.652326162041534	0.366585173912328	0.332669113444399	0.789332991818816	0.51573066454526
1.464	0.219343930354867	-0.934002165381013	-0.934290230422653	0.784547510388313	0.179609421121801	-0.653476371771994	0.367901951548305	0.333571752748232	0.789788498813139	0.516321396869439
1.465	0.219346748466653	-0.933142661835258	-0.934802871168294	0.784852067372319	0.180332700717639	-0.654627643580906	0.369220958499868	0.334473785495081	0.79023930073581	0.516910761694509
1.466	0.219350782206155	-0.932290471740012	-0.935310579307702	0.785155733838226	0.181056906600375	-0.65577997026152	0.370542190976289	0.335375203876889	0.790685390056287	0.517498746458674
1.467	0.219356031159975	-0.931445461295956	-0.935813341533829	0.785458508168763	0.181782042428288	-0.6569333448305	0.371865645268742	0.336276000347233	0.791126759604126	0.518085338591706
1.468	0.219362494699319	-0.930607483893471	-0.936311144681046	0.785760388766708	0.182508111346364	-0.658087760597237	0.373191317749247	0.337176167503428	0.79156340269816	0.518670525547442
1.469	0.21937017200398	-0.929776380418038	-0.936803975655322	0.786061373882809	0.18323511607255	-0.659243211185047	0.374519204806113	0.338075698017577	0.791995313136629	0.519254294753454
1.47	0.21937906199048	-0.928951979688647	-0.937291821292073	0.786361461333932	0.183963058966318	-0.660399690543385	0.375849302763176	0.338974584667144	0.792422485264336	0.519836633473752
1.471	0.219389163268126	-0.928134098985337	-0.937774668269784	0.786660648484422	0.184691942066786	-0.661557193023576	0.377181607835854	0.339872820398352	0.792844914145809	0.520417528740853
1.472	0.219400474139672	-0.927322544571348	-0.938252503157958	0.786958932553135	0.185421767119971	-0.662715713483333	0.37851611613971	0.340770398322901	0.793262595672125	0.52099696742105
1.473	0.219412992656268	-0.926517112146354	-0.938725312491764	0.78725631090201	0.186152535613295	-0.66387524732573	0.379852823704939	0.341667311647415	0.793675526521133	0.521574936187667
1.474	0.219426716727044	-0.925717587315737	-0.939193082819598	0.787552781086054	0.186884248763668	-0.665035790489958	0.381191726456892	0.342563553601071	0.794083704027927	0.522151421319079
1.475	0.219441644222845	-0.924923746160183	-0.939655800735255	0.787848340716579	0.187616907420626	-0.666197339419278	0.382532820178802	0.343459117428722	0.79448712610303	0.522726408555046
1.476	0.21945777303922	-0.924135355843404	-0.940113452801611	0.788142987233975	0.188350512008393	-0.667359891025877	0.383876100473301	0.344353996494824	0.794885791220815	0.523299883096904
1.477	0.219475101068701	-0.923352175184083	-0.940566025361376	0.788436717704235	0.189085062587218	-0.668523442666782	0.385221562716527	0.345248184422489	0.795279698370281	0.523871829647637
1.478	0.219493626122258	-0.92257395517798	-0.941013504438478	0.788729528772766	0.189820558939208	-0.66968799208975	0.386569201994397	0.346141675153106	0.795668847010023	0.524442232505718
1.479	0.219513345939549	-0.921800439491398	-0.941455875775203	0.789021416813983	0.190557000568248	-0.670853537353528	0.387919013011874	0.347034462926683	0.796053237112722	0.525011075705746
1.48	0.219534258266308	-0.92103136492748	-0.941893124851013	0.789312378167142	0.191294386572186	-0.672020076754792	0.389270990027323	0.347926542222683	0.796432869271024	0.525578343064393
1.481	0.219556360857276	-0.920266461886176	-0.942325236887446	0.78960240924073	0.192032715445178	-0.673187608786768	0.390625126873787	0.348817907701552	0.796807744765614	0.526144018154323
1.482	0.219579651370904	-0.919505454910949	-0.942752196933634	0.789891506395378	0.19277198497192	-0.674356132149375	0.391981417009982	0.349708554198534	0.797177865474139	0.526708084333307
1.483	0.219604127283026	-0.9187480632802	-0.943173989978641	0.790179665839836	0.193512192303567	-0.675525645734788	0.39333985353207	0.350598476781814	0.797543233677726	0.527270524760546
1.484	0.219629785932406	-0.917994001479635	-0.943590600980193	0.790466883739479	0.194253334086881	-0.676696148531552	0.394700429187966	0.351487670844792	0.797903851950661	0.527831322365991
1.485	0.219656624611677	-0.917242979653695	-0.944002014795262	0.790753156370009	0.194995406486547	-0.677867639553155	0.396063136440745	0.352376132124835	0.798259723176224	0.52839045987812
1.486	0.219684640561347	-0.91649470422336	-0.944408216073591	0.791038480154113	0.195738405174562	-0.679040117847603	0.397427967572421	0.353263856564686	0.798610850596023	0.528947919872736
1.487	0.219713830911458	-0.915748878522197	-0.944809189156335	0.791322851610025	0.196482325462326	-0.680213582518377	0.398794914776201	0.354150840170115	0.798957237763571	0.529503684749423
1.488	0.21974419268921	-0.915005203325196	-0.945204917992878	0.791606267219266	0.197227162461861	-0.681388032763969	0.400163970184189	0.355037079006768	0.799298888394348	0.530057736722152
1.489	0.219775722839389	-0.914263377446206	-0.94559538607575	0.791888723303874	0.197972911076762	-0.682563467937826	0.401535125853595	0.355922569202829	0.799635806306297	0.530610057938276
1.49	0.219808418131186	-0.913523098484064	-0.945980576383528	0.792170216089928	0.19871956592701	-0.683739887558739	0.402908373724628	0.356807306856151	0.799967995516157	0.531160630597329
1.491	0.219842274954125	-0.912784063591013	-0.946360471349223	0.792450741923493	0.199467121311426	-0.684917291308687	0.404283705537131	0.357691287914376	0.800295460312268	0.531709436909161
1.492	0.219877289140002	-0.91204597019384	-0.946735052846884	0.79273029742481	0.200215571145021	-0.686095679092447	0.405661112785794	0.358574508087215	0.800618205187947	0.532256459009357
1.493	0.219913455927935	-0.911308516721236	-0.947104302149865	0.793008879453314	0.200964908847824	-0.687275051096241	0.407040586793721	0.359456962819222	0.800936234757061	0.532801678946197
1.494	0.219950769996169	-0.91057140335685	-0.947468199876722	0.793286484895649	0.201715127238164	-0.68845540776239	0.408422118828497	0.360338647305532	0.801249553789257	0.533345078677683
1.495	0.219989225452846	-0.909834332708254	-0.947826725993223	0.793563110439141	0.202466218498139	-0.689636749762252	0.409805700120319	0.361219556525458	0.801558167300892	0.533886640060175
1.496	0.220028815867166	-0.909097010333958	-0.948179859905463	0.79383875259289	0.203218174238344	-0.690819078053047	0.411191321796943	0.362099685349862	0.801862080635799	0.534426344850815
1.497	0.220069534369994	-0.908359145204198	-0.948527580590194	0.794113407951484	0.203970985636464	-0.692002393943176	0.412578974858407	0.36297902871843	0.802161299499434	0.534964174731166
1.498	0.220111373650556	-0.907620450179229	-0.948869866670795	0.794387073365678	0.204724643601737	-0.69318669912906	0.413968650193349	0.363857581736543	0.802455829911795	0.535500111357208
1.499	0.22015432581362	-0.90688064256481	-0.949206696441932	0.794659745857773	0.20547913891602	-0.694371995730258	0.415360338555312	0.364735339654611	0.802745678187413	0.536034136413014
1.5	0.22019838230036	-0.906139444653617	-0.94953804790244	0.79493142241302	0.206234462261959	-0.695558286278647	0.416754030490732	0.3656122978488	0.803030850999544	0.536566231629256
1.501	0.220243533969854	-0.905396584078467	-0.949863898773173	0.795202099728798	0.206990604105916	-0.696745573627211	0.418149716265434	0.366488451811917	0.803311355406005	0.537096378740659
1.502	0.220289771244647	-0.904651794019756	-0.950184226467863	0.795471774017564	0.207747554558324	-0.697933860825224	0.419547385851924	0.367363797148156	0.803587198771535	0.537624559438851
1.503	0.220337084200972	-0.903904813412752	-0.950499008072209	0.795740441082504	0.208505303337876	-0.699123151084956	0.420947029024766	0.368238329619608	0.803858388701248	0.538150755369692
1.504	0.220385462526426	-0.903155387205703	-0.950808220352986	0.796008096615599	0.209263839773093	-0.700313447879774	0.422348635502477	0.369112045174793	0.804124933078574	0.538674948155195
1.505	0.220434895387771	-0.902403266670765	-0.951111839791372	0.796274736340344	0.210023152719916	-0.701504755014031	0.423752195007003	0.369984939922089	0.80438684017933	0.539197119483054
1.506	0.220485371354695	-0.901648209714785	-0.951409842627511	0.796540355826976	0.210783230503579	-0.70269707656834	0.425157697194224	0.370857010132915	0.804644118776384	0.539717251216618
1.507	0.220536878440853	-0.900889981113515	-0.951702204840784	0.79680495024739	0.211544060981139	-0.703890416803992	0.426565131538963	0.371728252301007	0.804896778070015	0.540235325342192
1.508	0.220589404203976	-0.900128352681864	-0.951988902094905	0.797068514360985	0.212305631611415	-0.705084780128356	0.427974487283865	0.372598663191088	0.805144827422085	0.540751323787452
1.509	0.220642935862452	-0.899363103466392	-0.952269909748178	0.797331042631371	0.213067929454447	-0.706280171128489	0.429385753420524	0.373468239825941	0.805388276180714	0.541265228362122
1.51	0.220697460409	-0.898594020016663	-0.952545202909983	0.79759252930294	0.213830941166587	-0.707476594613517	0.430798918617322	0.374336979467975	0.805627133760332	0.541777020865788
1.511	0.220752964683044	-0.897820896685598	-0.952814756440275	0.797852968539829	0.214594653094995	-0.708674055679624	0.432213971156706	0.375204879617503	0.805861409776418	0.54228668314223
1.512	0.220809435369196	-0.897043535870519	-0.953078544855807	0.798112354609369	0.215359051470751	-0.709872559770119	0.433630898955057	0.376071937941455	0.806091114027096	0.542794197041457
1.513	0.220866858893947	-0.896261748169613	-0.953336542247817	0.798370681857291	0.216124122602939	-0.711072112561197	0.435049689586973	0.376938152182723	0.806316256350305	0.543299544444417
1.514	0.220925221284181	-0.895475352460166	-0.953588722263464	0.798627944495086	0.21688985296331	-0.712272719693279	0.436470330238295	0.377803520167222	0.806536846535521	0.543802707316621
1.515	0.220984508137593	-0.894684175967505	-0.953835058134958	0.798884136491706	0.217656229136476	-0.713474386625268	0.437892807652728	0.378668039855215	0.806752894425765	0.544303667689876
1.516	0.221044704716673	-0.89388805439415	-0.954075522728906	0.799139251681429	0.218423237760486	-0.714677118716551	0.439317108150934	0.379531709298417	0.806964410159703	0.544802407653558
1.517	0.221105796048787	-0.89308683207357	-0.954310088473545	0.799393284000366	0.219190865548096	-0.715880921357308	0.440743217673221	0.380394526466987	0.807171404353843	0.545298909448394
1.518	0.221167766996335	-0.892280362151068	-0.954538727191379	0.799646227672449	0.21995909930944	-0.717085800006775	0.442171121765111	0.38125648907735	0.807373888096393	0.545793155600328
1.519	0.22123060231012	-0.891468506805441	-0.954761410071189	0.799898077128274	0.220727925921498	-0.718291760174957	0.443600805522861	0.382117594517738	0.80757187283848	0.546285129015398
1.52	0.221294286672127	-0.890651137451673	-0.954978107788178	0.8001488267073	0.221497332275222	-0.719498807443912	0.445032253627225	0.382977839837401	0.807765370311171	0.546774813011133
1.521	0.22135880475028	-0.889828134923659	-0.955188790632787	0.800398470479017	0.222267305185555	-0.720706947507968	0.446465450530736	0.38383722177255	0.807954392575422	0.547262191277096
1.522	0.221424141230698	-0.888999389653602	-0.955393428607569	0.800647002381514	0.22303783129144	-0.721916186126989	0.447900380656202	0.384695736789042	0.808138952212409	0.547747247849667
1.523	0.221490280847951	-0.888164801802282	-0.955591991466058	0.800894416517434	0.223808896987305	-0.723126529087605	0.449337028492254	0.385553381105097	0.808319062389774	0.548229967181115
1.524	0.221557208506803	-0.887324281296571	-0.955784448683495	0.801140707340315	0.224580488393029	-0.724337982309423	0.450775378597247	0.386410150661854	0.80849473670328	0.548710334204925
1.525	0.221624909419866	-0.886477747793581	-0.955970769433553	0.801385869644758	0.225352591463355	-0.725550551988217	0.452215415528823	0.387266041045193	0.808665989094313	0.549188334300742
1.526	0.221693369103673	-0.885625130639508	-0.956150922601502	0.801629898401385	0.22612519221914	-0.726764244671702	0.453657123802507	0.38812104747917	0.80883283400056	0.549663953266746
1.527	0.221762573263848	-0.884766368846046	-0.956324876743696	0.801872788587972	0.22689827685624	-0.727979067280214	0.455100487958486	0.388975164971266	0.808995286539227	0.550137177386829
1.528	0.221832507737721	-0.883901411035033	-0.956492599986195	0.802114535218855	0.227671831660137	-0.729195027065378	0.456545492655393	0.389828388407122	0.809153362480014	0.550607993473213
1.529	0.221903158534749	-0.883030215295782	-0.956654060002101	0.802355133548717	0.228445842930755	-0.730412131504206	0.457992122737119	0.39068071245402	0.80930707801548	0.551076388816112
1.53	0.221974511842852	-0.882152748994106	-0.956809224121389	0.802594579267947	0.229220296997481	-0.731630388170721	0.459440363267587	0.391532131479297	0.809456449592881	0.551542351098757
1.531	0.222046553950245	-0.881268988635079	-0.956958059493344	0.80283286858973	0.229995180224302	-0.732849804677904	0.460890199511107	0.392382639554866	0.809601493949869	0.552005868274066
1.532	0.2221192711957	-0.880378919781967	-0.957100533233385	0.803069998208469	0.230770478973477	-0.73407038875043	0.462341616849836	0.393232230423057	0.809742228175537	0.552466928416401
1.533	0.222192649994557	-0.879482536946605	-0.957236612519323	0.803305965206467	0.231546179526125	-0.73529214832381	0.463794600627711	0.394080897494142	0.809878669640146	0.552925519625681
1.534	0.222266676864078	-0.878579843422247	-0.957366264626879	0.803540767064984	0.23232226799992	-0.736515091524603	0.465249136010628	0.394928633939816	0.810010835886765	0.553381630021316
1.535	0.222341338413236	-0.877670851096599	-0.95748945697724	0.80377440180372	0.233098730382975	-0.737739226572317	0.466705207971273	0.395775432809609	0.810138744648724	0.553835247761658
1.536	0.222416621345839	-0.876755580241859	-0.957606157221444	0.804006868105802	0.233875552662985	-0.738964561745429	0.468162801314428	0.396621287136178	0.810262413963057	0.554286361011733
1.537	0.222492512539035	-0.875834059245966	-0.957716333236621	0.804238165296034	0.234652720896899	-0.740191105426707	0.469621900650265	0.397466189991752	0.810381862151622	0.554734957982813
1.538	0.222568999171641	-0.874906324285788	-0.957819953015226	0.804468293155505	0.235430221208844	-0.741418866111421	0.471082490369636	0.398310134487566	0.810497107592996	0.555181027086826
1.539	0.222646068782455	-0.873972418947143	-0.957916984589802	0.804697251725402	0.23620803975531	-0.742647852340393	0.472544554670066	0.399153113797488	0.810608168528184	0.555624556951193
1.54	0.222723709224831	-0.873032393847721	-0.958007396048545	0.804925041285139	0.236986162639534	-0.743878072595594	0.474008077593697	0.39999512119706	0.810715063091802	0.556065536305713
1.541	0.222801908641646	-0.872086306348215	-0.958091155619763	0.805151662466262	0.237764575873583	-0.74510953514236	0.475473043059193	0.400836150052485	0.810817809432691	0.556503954039852
1.542	0.222880655539782	-0.87113422028557	-0.958168231782953	0.80537711638677	0.238543265441925	-0.746342247902732	0.476939434931686	0.401676193813029	0.810916425745766	0.556939799390584
1.543	0.222959938873743	-0.870176205595236	-0.958238593338299	0.805601404757835	0.239322217380342	-0.747576218467581	0.478407237075414	0.402515245998651	0.811010930193479	0.55737306204252
1.544	0.223039748035257	-0.869212337843959	-0.958302209491432	0.805824529843761	0.240101417811877	-0.748811454168754	0.479876433282691	0.403353300157196	0.811101340802615	0.557803732134821
1.545	0.223120072777218	-0.868242697850542	-0.958359049994119	0.806046494260669	0.240880852957122	-0.750047962134659	0.481347007157441	0.404190349905763	0.811187675544193	0.558231800236915
1.546	0.22320090315843	-0.867267371484301	-0.958409085199891	0.806267300814663	0.241660509198052	-0.751285749340259	0.482818942097988	0.40502638901527	0.811269952660606	0.558657257367922
1.547	0.223282229561904	-0.866286449487799	-0.958452286033241	0.806486952500892	0.242440373133829	-0.75252482263627	0.484292221376118	0.405861411410953	0.81134819092439	0.55908009508796
1.548	0.223364042772408	-0.865300027205647	-0.958488624041061	0.806705452592699	0.243220431450426	-0.753765188722357	0.485766828208166	0.406695411139777	0.811422409606963	0.559500305507785
1.549	0.223446333996162	-0.86430820429278	-0.95851807155112	0.806922804694704	0.244000670711196	-0.755006854102079	0.487242745716366	0.407528382331306	0.811492628358559	0.559917881201991
1.55	0.223529094759442	-0.863311084470071	-0.958540601854843	0.807139012620306	0.244781077311833	-0.756249825108745	0.488719956833775	0.408360319107342	0.811558867135623	0.560332815255728
1.551	0.223612316798947	-0.86230877531674	-0.958556189346008	0.807354080067048	0.24556163751685	-0.757494107965516	0.490198444311729	0.409191215465444	0.811621146068155	0.560745101408812
1.552	0.223695992026523	-0.861301388036391	-0.958564809573016	0.80756801037976	0.246342337440098	-0.758739708784366	0.491678190818365	0.410021065191004	0.811679485280914	0.561154734000262
1.553	0.223780112522555	-0.860289037162545	-0.958566439207637	0.807780806672134	0.247123163049369	-0.759986633549638	0.493159179019314	0.41084986183582	0.811733904803842	0.561561707732205
1.554	0.22386467050722	-0.859271840269748	-0.958561055963808	0.807992472135797	0.247904100209047	-0.761234888155049	0.494641391605479	0.411677598711751	0.81178442457889	0.56196601755525
1.555	0.223949658298912	-0.858249917711212	-0.958548638546603	0.808203010250617	0.248685134698419	-0.762484478463322	0.496124811264259	0.412504268846436	0.811831064499628	0.562367658716955
1.556	0.224035068336185	-0.857223392298116	-0.958529166663362	0.808412424850714	0.249466252227386	-0.763735410347834	0.497609420631819	0.413329864994109	0.81187384449821	0.562766626745358
1.557	0.224120893266399	-0.85619238891431	-0.958502621030056	0.808620720090677	0.250247438468523	-0.764987689702867	0.499095202306737	0.414154379726811	0.811912784650321	0.563162917361085
1.558	0.224207125973071	-0.855157034154027	-0.958468983371446	0.808827900387493	0.251028679040226	-0.766241322400367	0.500582138937932	0.414977805524802	0.811947905211473	0.563556526514203
1.559	0.224293759534535	-0.85411745597064	-0.958428236445559	0.809033970413809	0.251809959464369	-0.767496314186279	0.502070213277324	0.415800134839692	0.811979226606643	0.563947450498636
1.56	0.224380787246163	-0.853073783266504	-0.958380364088145	0.809238935121007	0.252591265228196	-0.768752670565786	0.503559408123622	0.416621360093753	0.812006769446069	0.564335685947049
1.561	0.224468202696119	-0.852026145480722	-0.958325351304787	0.809442799823718	0.253372581895365	-0.770010396745258	0.505049706217262	0.417441473600963	0.812030554530693	0.564721229747401
1.562	0.224555999749213	-0.850974672278625	-0.958263184372806	0.8096455703289	0.254153895117562	-0.771269497631981	0.506541090164273	0.418260467511151	0.812050602781683	0.56510407905328
1.563	0.224644172459408	-0.849919493303874	-0.958193850861447	0.809847252890212	0.254935190596431	-0.772529977808627	0.508033542433835	0.419078333891905	0.812066935159118	0.565484231366735
1.564	0.224732715097165	-0.848860737845912	-0.958117339613963	0.810047853993722	0.25571645411539	-0.773791841507129	0.509527045387801	0.419895064855634	0.812079572635156	0.565861684560337
1.565	0.224821622274536	-0.847798534406504	-0.958033640773137	0.810247380299891	0.2564976715945	-0.775055092695368	0.511021581230469	0.420710652537803	0.812088536185579	0.566236436852347
1.566	0.224910888961624	-0.846733010343271	-0.957942745779012	0.81044583881994	0.257278829096543	-0.776319735189304	0.512517131907956	0.421525088997534	0.812093846770636	0.566608486805337
1.567	0.22500051036813	-0.845664291660079	-0.957844647305216	0.810643237066642	0.258059912817535	-0.777585772668388	0.514013679098226	0.42233836618236	0.812095525312088	0.566977833318636
1.568	0.225090481807136	-0.844592502774172	-0.957739339212323	0.810839583025779	0.258840909065364	-0.778853208644661	0.515511204288984	0.423150475911835	0.812093592709524	0.567344475634023
1.569	0.225180798610512	-0.84351776614913	-0.957626816505356	0.811034885037481	0.259621804189211	-0.780122046428681	0.517009688834757	0.423961409914513	0.812088069932001	0.567708413415336
1.57	0.225271456150222	-0.842440201916432	-0.957507075302781	0.811229151716076	0.260402584471687	-0.781392289093772	0.518509113999425	0.424771159909314	0.812078978119859	0.568069646816896
1.571	0.225362449918273	-0.841359927622975	-0.957380112880812	0.811422391945372	0.261183236104435	-0.782663939464302	0.520009461035944	0.425579717502206	0.812066338610587	0.568428176411595
1.572	0.225453775533806	-0.84027705808409	-0.957245927742107	0.81161461488785	0.261963745296859	-0.783937000130137	0.52151071121991	0.426387073919203	0.812050172904399	0.568784003029999
1.573	0.225545428733185	-0.839191705285607	-0.957104519631953	0.81180582995746	0.262744098360742	-0.785211473437907	0.523012845740527	0.427193219857212	0.812030502633995	0.569137127686766
1.574	0.225637405442364	-0.838103978300178	-0.956955889491889	0.811996046800819	0.263524281698537	-0.786487361445727	0.524515845522394	0.427998145494138	0.812007349594422	0.56948755160782
1.575	0.225729701787649	-0.837013983158363	-0.956800039384045	0.812185275224249	0.264304281763064	-0.7877646659233	0.526019691111087	0.428801840508953	0.811980735840122	0.569835276241602
1.576	0.225822313968839	-0.835921822705266	-0.956636972416589	0.812373525005204	0.265084085008755	-0.789043388382217	0.527524362671945	0.429604294106021	0.811950683778272	0.570180303221564
1.577	0.225915238196849	-0.834827596568202	-0.956466692676139	0.812560805824988	0.265863677857861	-0.790323530009201	0.529029840063301	0.430405495132424	0.811917216179573	0.570522634320214
1.578	0.22600847078579	-0.833731401225442	-0.956289205173087	0.812747127423576	0.266643046728449	-0.791605091560987	0.530536102876126	0.431205432197119	0.811880356113515	0.570862271500167
1.579	0.226102008246282	-0.832633330066515	-0.956104515798341	0.812932499737041	0.267422178079865	-0.79288807337739	0.532043130418393	0.43200409363709	0.811840126887224	0.571199217039039
1.58	0.226195847309051	-0.831533473403743	-0.955912631319073	0.813116932931281	0.268201058371396	-0.794172475500662	0.533550901734007	0.432801467392121	0.811796551995186	0.571533473523283
1.581	0.226289984904393	-0.830431918393435	-0.955713559409105	0.813300437402065	0.26897967395956	-0.795458297802933	0.535059395672039	0.433597540939356	0.81174965500803	0.571865043731305
1.582	0.226384418050967	-0.829328748899448	-0.955507308660212	0.813483023688374	0.269758011057616	-0.796745540004583	0.536568590971662	0.434392301364584	0.8116994593864	0.572193930591827
1.583	0.226479143705864	-0.828224045411601	-0.955293888612107	0.813664702320432	0.270536055739666	-0.798034201522641	0.538078466335295	0.435185735528623	0.811645988391353	0.572520137200869
1.584	0.226574158723372	-0.827117884937188	-0.955073309819916	0.813845483775465	0.27131379396065	-0.799324281303665	0.539589000477062	0.435977830177053	0.811589265233383	0.572843666824245
1.585	0.22666945988175	-0.826010340754666	-0.954845583868985	0.814025378553272	0.27209121168458	-0.800615777768335	0.541100172175235	0.436768571948635	0.811529313195478	0.57316452293366
1.586	0.226765043906269	-0.824901482169286	-0.954610723306421	0.814204397261187	0.27286829497655	-0.801908688795261	0.542611960295002	0.437557947398287	0.811466155472923	0.573482709276373
1.587	0.226860907576903	-0.823791374391359	-0.954368741578072	0.814382550627892	0.273645029847907	-0.803203011722657	0.544124343728715	0.438345943071781	0.811399814930069	0.573798229902619
1.588	0.226957047891152	-0.822680078459813	-0.954119653029245	0.814559849332868	0.274421402045122	-0.804498743391777	0.545637301334394	0.439132545526273	0.811330313989411	0.574111089117003
1.589	0.227053462113349	-0.821567651113123	-0.953863472914032	0.814736303688643	0.275197396983128	-0.805795880185692	0.547150811965041	0.439917741239996	0.81125767463226	0.574421291338116
1.59	0.227150147648429	-0.820454144592704	-0.953600217385461	0.814911923460907	0.275972999732811	-0.807094418024585	0.548664854553478	0.440701516480454	0.811181918481493	0.574728840907077
1.591	0.227247101873571	-0.819339606451698	-0.953329903482278	0.815086718034689	0.276748195039633	-0.808394352317279	0.550179408170127	0.441483857236428	0.811103066864576	0.575033741973625
1.592	0.22734432216656	-0.818224079438963	-0.953052549084724	0.815260696740157	0.277522967430039	-0.809695677933492	0.551694451992569	0.44226474928682	0.81102114075719	0.575335998485648
1.593	0.227441806071553	-0.817107601465016	-0.952768172816048	0.815433868965193	0.278297301295676	-0.810998389288897	0.553209965191724	0.443044178327609	0.810936160737609	0.575635614153521
1.594	0.227539551282688	-0.815990205648765	-0.952476793961039	0.815606243987411	0.279071180879522	-0.812302480530331	0.55472592684576	0.443822129966804	0.810848147037551	0.575932592376318
1.595	0.227637555447831	-0.814871920379405	-0.95217843249176	0.815777830746832	0.279844590242338	-0.813607945712104	0.556242315955833	0.444598589593714	0.810757119588811	0.576226936229324
1.596	0.227735816084568	-0.813752769303075	-0.951873109123412	0.815948637744279	0.28061751324683	-0.814914778876039	0.557759111475025	0.445373542300674	0.810663098022822	0.576518648485563
1.597	0.227834330703847	-0.812632771281269	-0.951560845327471	0.816118673097973	0.281389933508195	-0.816222974000383	0.559276292282832	0.446146972916185	0.810566101709155	0.576807731667658
1.598	0.227933096955886	-0.811511940416283	-0.951241663326851	0.816287944668201	0.28216183429917	-0.817532524816127	0.560793837186965	0.446918866084011	0.810466149883198	0.5770941881971
1.599	0.228032112642796	-0.81039028612389	-0.950915586049919	0.816456460119014	0.282933198533959	-0.818843424578087	0.562311724961278	0.447689206299083	0.810363261791312	0.577378020545151
1.6	0.228131375640991	-0.809267813162957	-0.950582637094236	0.816624226791856	0.283704008856977	-0.820155665933623	0.563829934330271	0.448457977882063	0.810257456773826	0.577659231239191
1.601	0.22823088384972	-0.80814452162942	-0.950242840749484	0.816791251423598	0.284474247706683	-0.821469240887937	0.565348443977319	0.449225165003973	0.810148754271261	0.577937822785594
1.602	0.228330635228565	-0.807020407028358	-0.949896222002456	0.816957540032634	0.285243897321654	-0.822784140780395	0.566867232648625	0.449990751784177	0.810037173790404	0.57821379768212
1.603	0.228430627885883	-0.805895460473581	-0.949542806473097	0.817123098190748	0.286012939691768	-0.824100356297589	0.568386279165199	0.450754722345216	0.809922734866281	0.578487158479121
1.604	0.228530860127828	-0.804769668924474	-0.949182620281519	0.817287931419547	0.286781356486558	-0.825417877514133	0.569905562287996	0.451517060810054	0.809805457040868	0.578757907735504
1.605	0.228631330431889	-0.803643015338296	-0.948815689854766	0.817452045315553	0.287549129040799	-0.826736693888696	0.571425060620446	0.452277751258049	0.809685359837305	0.579026047964285
1.606	0.228732037397323	-0.80251547877451	-0.948442041722744	0.817615445284874	0.28831623838626	-0.828056794288839	0.572944752559708	0.453036777596217	0.809562462680391	0.579291581724135
1.607	0.228832979734915	-0.801387034562488	-0.94806170244855	0.817778136135513	0.289082665336225	-0.829378167089954	0.57446461627706	0.453794123438434	0.809436784834766	0.579554511747709
1.608	0.228934156274741	-0.800257654505887	-0.947674698751277	0.817940121953357	0.289848390656511	-0.830700800203326	0.575984629801599	0.454549772161917	0.809308345439113	0.57981484091332
1.609	0.229035565949286	-0.799127307075452	-0.94728105766297	0.818101406328915	0.290613395194467	-0.832024680962336	0.577504771092676	0.455303707101228	0.809177163521838	0.580072572081715
1.61	0.229137207798427	-0.797995957641689	-0.94688080662674	0.818261992602557	0.291377659849353	-0.833349795981704	0.57902501796743	0.456055911638046	0.809043257883245	0.580327707965957
1.611	0.229239081032342	-0.796863568758031	-0.946473973559229	0.818421883969651	0.292141165471997	-0.834676131128612	0.580545347994539	0.456806369064108	0.808906646922362	0.580580251122324
1.612	0.229341185036395	-0.795730100409791	-0.946060586873062	0.81858108352523	0.29290389281485	-0.836003671594125	0.582065738492031	0.457555062388714	0.808767348530361	0.580830203985377
1.613	0.229443519264512	-0.79459551022089	-0.94564067544618	0.818739594242171	0.293665822571473	-0.837332401971396	0.583586166588046	0.458301974312977	0.808625380058414	0.581077568756585
1.614	0.229546083215702	-0.793459753665925	-0.94521426855245	0.818897418865796	0.294426935434041	-0.838662306380516	0.585106609271621	0.45904708737576	0.808480758324141	0.581322347156161
1.615	0.229648876596135	-0.792322784236832	-0.9447813957782	0.819054559863034	0.295187212072768	-0.839993368614322	0.586627043421729	0.459790384118275	0.808333499670503	0.58156454032727
1.616	0.229751899432111	-0.791184553579063	-0.944342086921867	0.81921101950805	0.295946633077479	-0.841325572101831	0.588147445752726	0.460531847148432	0.808183620041031	0.581804148965293
1.617	0.229855151912474	-0.790045011719839	-0.943896371892734	0.819366800011874	0.296705178895502	-0.842658899743308	0.589667792689851	0.461271459096784	0.808031134979003	0.582041173446419
1.618	0.229958634121044	-0.788904107383628	-0.943444280623211	0.819521903572115	0.297462829699407	-0.843993333896443	0.591188060340789	0.46200920253142	0.807876059587279	0.582275613852352
1.619	0.230062345953466	-0.787761788305867	-0.942985843020731	0.81967633224529	0.298219565256437	-0.845328856506396	0.592708224573127	0.462745059913625	0.807718408519995	0.582507469976239
1.62	0.230166287204877	-0.786618001540685	-0.94252108899414	0.819830087770692	0.298975364974092	-0.846665449144526	0.594228261056382	0.463479013612705	0.807558195983444	0.582736741369975
1.621	0.230270457635618	-0.785472693763831	-0.942050048492131	0.819983171686333	0.299730208073869	-0.848003092852508	0.595748145281277	0.464211045946715	0.807395435766881	0.582963427412041
1.622	0.230374856983974	-0.784325811446435	-0.941572751530428	0.820135585686052	0.300484073722027	-0.849341767943737	0.597267852640528	0.464941139244636	0.807230141361552	0.583187527382928
1.623	0.230479484982978	-0.783177300850866	-0.941089228267136	0.820287331808391	0.301236941036496	-0.850681454020107	0.598787358525729	0.465669275947559	0.807062326154906	0.583409040552371
1.624	0.230584341356022	-0.782027108052303	-0.940599509104472	0.820438412421381	0.301988789001921	-0.852022130213216	0.600306638346622	0.466395438719308	0.806892003563317	0.583627966268702
1.625	0.230689425768418	-0.780875179064658	-0.940103624687589	0.820588830172135	0.302739596461622	-0.853363775434368	0.601825667445759	0.467119610480223	0.806719186923398	0.583844304041044
1.626	0.23079473774696	-0.779721459922985	-0.939601605746652	0.820738587811041	0.303489342245239	-0.854706368504351	0.603344420961645	0.467841774365329	0.806543889256658	0.584058053581449
1.627	0.230900276603538	-0.778565896788017	-0.939093482997308	0.820887687954055	0.304238005292901	-0.856049888148136	0.604862873766285	0.468561913679355	0.806366123244308	0.584269214779189
1.628	0.231006041462463	-0.777408436229951	-0.938579287241955	0.821036133076467	0.304985564700355	-0.857394312947312	0.606381000550146	0.469280011846769	0.806185901383489	0.5844777876637
1.629	0.231112031341862	-0.776249025606723	-0.938059049488565	0.821183925741815	0.30573199970521	-0.858739621342731	0.607898775945737	0.469996052370726	0.806003236038591	0.584683772402871
1.63	0.231218245107216	-0.775087613418044	-0.937532800917058	0.821331068833853	0.306477289657811	-0.860085791585575	0.609416174545541	0.470710018845628	0.805818139373262	0.584887169275638
1.631	0.231324681379311	-0.773924149585314	-0.937000572725084	0.821477565603929	0.307221414079441	-0.86143280161325	0.610933170831389	0.471421895000048	0.805630623306197	0.58508797862719
1.632	0.231431338588605	-0.772758585628452	-0.936462396031857	0.821623419452015	0.307964352820997	-0.862780629054548	0.61244973910903	0.472131664702713	0.805440699527149	0.585286200934984
1.633	0.231538215087931	-0.771590874846609	-0.935918301905552	0.821768633656736	0.308706086121791	-0.864129251378962	0.61396585347546	0.472839311895633	0.805248379480049	0.585481836957297
1.634	0.231645309164916	-0.770420972591833	-0.935368321390814	0.82191321139473	0.309446594499548	-0.865478645971637	0.615481487791816	0.473544820476456	0.805053674289973	0.585674887771443
1.635	0.231752618979353	-0.769248836538019	-0.934812485505797	0.82205715598662	0.310185858629274	-0.866828790088309	0.616996615640807	0.474248174203076	0.80485659480551	0.585865354663244
1.636	0.23186014250541	-0.768074426854287	-0.934250825237601	0.822200471072545	0.310923859280796	-0.868179660817775	0.618511210294749	0.474949356675218	0.804657151794041	0.586053238997727
1.637	0.231967877536817	-0.766897706284717	-0.933683371525795	0.82234316058747	0.311660577313353	-0.869531235084232	0.620025244703021	0.475648351308535	0.804455356140145	0.586238542143681
1.638	0.232075821784149	-0.765718640188939	-0.933110155244274	0.822485228530244	0.312395993735881	-0.870883489617764	0.621538691471764	0.47634514126164	0.804251218932346	0.586421265468729
1.639	0.2321839729498	-0.764537196620885	-0.932531207222265	0.822626678706875	0.31313008978251	-0.872236400895127	0.623051522854093	0.477039709406906	0.804044751352099	0.586601410389668
1.64	0.232292328667408	-0.763353346377693	-0.931946558353837	0.822767514722263	0.313862846936348	-0.873589945133861	0.624563710779224	0.477732038331162	0.803835964486167	0.586778978389192
1.641	0.232400886422065	-0.762167062893828	-0.931356239759451	0.822907740217892	0.314594246939777	-0.874944098335075	0.626075226908757	0.478422110332224	0.80362486934132	0.586953970974529
1.642	0.232509643548676	-0.760978322102901	-0.9307602828978	0.823047359146198	0.315324271853703	-0.876298836306052	0.627586042698255	0.479109907467407	0.80341147698993	0.587126389678365
1.643	0.232618597199828	-0.759787102443433	-0.930158719571322	0.823186375942136	0.316052904103798	-0.877654134660155	0.6290961294789	0.479795411667278	0.803195798631629	0.587296236122425
1.644	0.23272774423163	-0.758593384911005	-0.929551581867532	0.823324795472794	0.316780126426255	-0.879009968843685	0.630605458544663	0.480478604855303	0.802977845613854	0.587463512079888
1.645	0.232837081140605	-0.757397153033758	-0.928938902110215	0.823462622746842	0.317505921731066	-0.880366314185374	0.632114001145469	0.481159469007908	0.802757629376079	0.587628219543124
1.646	0.232946604166806	-0.75619839282058	-0.928320712827675	0.823599862691801	0.31823027300609	-0.88172314593737	0.633621728386884	0.481837986119258	0.802535161275389	0.587790360766627
1.647	0.233056309474675	-0.754997092709246	-0.927697046758345	0.823736520224259	0.318953163331768	-0.883080439356334	0.635128611201757	0.48251413814444	0.802310452550442	0.587949938243963
1.648	0.23316619322432	-0.753793243508411	-0.92706793685736	0.823872600479559	0.319674575967492	-0.884438169793831	0.636634620460381	0.483187907082253	0.802083514559375	0.588106954686756
1.649	0.233276251493311	-0.752586838358759	-0.926433416218242	0.824008109067441	0.320394494474299	-0.885796312693486	0.638139727079674	0.483859275152941	0.80185435900568	0.588261413045483
1.65	0.233386480178518	-0.751377872682895	-0.925793518007093	0.824143052176741	0.321112902812292	-0.887154843541693	0.639643902030189	0.484528224870512	0.801622997922843	0.58841331655773
1.651	0.233496874966025	-0.750166344056795	-0.925148275496564	0.82427743637986	0.321829785362297	-0.888513737806326	0.641147116285792	0.485194738988244	0.801389443574956	0.58856266879847
1.652	0.233607431323392	-0.74895225205913	-0.924497722138501	0.824411268430437	0.322545126907117	-0.889872970859133	0.642649340790184	0.485858800408797	0.801153708467077	0.588709473666685
1.653	0.233718144464647	-0.74773559824059	-0.923841891662152	0.824544555347846	0.323258912624562	-0.891232517976418	0.644150546500371	0.486520392116903	0.800915805458196	0.588853735314794
1.654	0.233829009289178	-0.746516386156864	-0.923180818202383	0.824677304604448	0.323971128120173	-0.892592354398485	0.645650704511758	0.487179497122609	0.800675747832974	0.588995458108808
1.655	0.233940020345236	-0.745294621252591	-0.922514536388107	0.824809524170169	0.324681759456962	-0.893952455356881	0.64714978615471	0.487836098387337	0.80043354918893	0.589134646621061
1.656	0.234051171894868	-0.744070310595112	-0.921843081320984	0.82494122232785	0.325390793078697	-0.895312796106044	0.648647762950301	0.488490178786446	0.800189223218508	0.589271305567625
1.657	0.234162457993839	-0.742843462630607	-0.921166488484898	0.825072407333955	0.326098215670256	-0.896673351991263	0.650144606480656	0.489141721105868	0.799942783601182	0.589405439672284
1.658	0.234273872450443	-0.741614087040416	-0.920484793676436	0.825203087233705	0.32680401413452	-0.898034098509159	0.651640288322791	0.489790708020382	0.799694244062424	0.58953705359492
1.659	0.234385408794633	-0.740382194691895	-0.919798032989892	0.825333269959389	0.327508175709604	-0.899395011273792	0.653134780077657	0.490437122090692	0.799443618491674	0.589666152047383
1.66	0.234497060396342	-0.739147797625132	-0.919106242852356	0.825462963541152	0.328210688126254	-0.900756065896678	0.654628053391375	0.491080945762994	0.79919092098319	0.58979273999927
1.661	0.234608820591456	-0.737910909006309	-0.918409460057869	0.825592176314748	0.328911539689237	-0.902117237959774	0.656120079950611	0.491722161289635	0.798936165778632	0.58991682282
1.662	0.234720682688244	-0.736671543043909	-0.91770772176136	0.82572091697094	0.329610719178042	-0.903478503136153	0.65761083151646	0.492360750606789	0.798679367269426	0.590038406323879
1.663	0.234832639911612	-0.735429714890714	-0.917001065412052	0.825849194353917	0.330308215665446	-0.904839837270714	0.659100279910784	0.49299669526202	0.798420540144693	0.590157496716743
1.664	0.234944685362349	-0.734185440571763	-0.916289528624812	0.825977017296399	0.331004018457187	-0.906201216324536	0.660588396908884	0.493629976440925	0.798159699562397	0.590274100483489
1.665	0.235056812043762	-0.732938736933255	-0.915573149105697	0.826104394680178	0.331698117185192	-0.907562616349981	0.66207515420001	0.494260575098377	0.797896861236301	0.590388224267426
1.666	0.235169012916178	-0.731689621528274	-0.914851964669465	0.826231335587057	0.332390501933233	-0.908924013599133	0.663560523426344	0.494888472109911	0.797632041403528	0.590499874755793
1.667	0.235281280847853	-0.730438112401006	-0.914126013266225	0.826357849530746	0.333081163278007	-0.910285384584713	0.66504447613604	0.495513648352075	0.797365256672836	0.590609058626431
1.668	0.235393608534739	-0.729184227863356	-0.913395333022907	0.826483946673788	0.333770092225165	-0.911646705923132	0.666526983706949	0.496136084730716	0.797096523881643	0.59071578256208
1.669	0.235505988569104	-0.727927986435279	-0.912659962273355	0.826609637723869	0.33445728013515	-0.913007954069915	0.668008017381919	0.496755762169693	0.796825860068665	0.590820053275895
1.67	0.235618413549593	-0.726669406941467	-0.911919939481256	0.826734933611495	0.335142718723832	-0.914369105216484	0.669487548313819	0.497372661534707	0.796553282462298	0.590921877526879
1.671	0.235730876030704	-0.725408508573256	-0.91117530307473	0.826859845396482	0.335826400066043	-0.915730135398387	0.670965547549606	0.4979867635686	0.796278808413769	0.591021262121944
1.672	0.235843368395419	-0.724145310902035	-0.910426091321698	0.826984384486334	0.336508316574102	-0.917091020568845	0.672441986042431	0.498598048906901	0.796002455411573	0.591118213918022
1.673	0.235955882848019	-0.722879833911564	-0.909672342288093	0.827108562899503	0.337188461072104	-0.918451736579233	0.673916834644009	0.499206498105085	0.795724241213011	0.591212739812668
1.674	0.236068411504982	-0.721612097953465	-0.908914093812209	0.827232393411179	0.337866826893686	-0.919812259254942	0.675390064029498	0.499812091663066	0.795444183869956	0.591304846724544
1.675	0.236180946437401	-0.720342123583142	-0.90815138348214	0.827355889472105	0.338543407804107	-0.921172564538805	0.676861644669919	0.50041481009205	0.795162301576631	0.591394541597111
1.676	0.236293479629223	-0.719069931386076	-0.907384248607395	0.827479064918448	0.339218197811931	-0.92253262851331	0.678331546868713	0.501014633961304	0.794878612554245	0.591481831383361
1.677	0.236406002954844	-0.717795541885471	-0.906612726159884	0.827601933780705	0.339891191049396	-0.92389242728029	0.679799740786333	0.501611543945288	0.794593135066039	0.591566722971371
1.678	0.236518508248247	-0.716518975550485	-0.905836852707607	0.827724510333433	0.340562381764635	-0.925251936855707	0.68126619644276	0.502205520963191	0.794305887506058	0.5916492230664
1.679	0.236630987302343	-0.71524025287154	-0.905056664358427	0.827846809185979	0.341231764386708	-0.926611133163972	0.682730883674577	0.502796546277847	0.7940168885476	0.591729338102159
1.68	0.236743431672101	-0.713959394404246	-0.904272196742917	0.827968845195358	0.341899333595266	-0.927969992027457	0.68419377206502	0.503384601441194	0.793726157207758	0.591807074312143
1.681	0.236855832545577	-0.712676420700344	-0.903483485056671	0.82809063315818	0.342565084343479	-0.929328489107398	0.68565483094945	0.50396966822547	0.793433712677098	0.591882437918039
1.682	0.236968180946225	-0.711391352168386	-0.902690564133018	0.828212187488538	0.343229011871264	-0.930686599876692	0.687114029476714	0.504551728630967	0.793139574115317	0.59195543521412
1.683	0.237080468057412	-0.710104209010072	-0.901893468503918	0.828333522154769	0.343891111779421	-0.932044299649909	0.688571336652885	0.505130764901803	0.792843760664189	0.592026072504105
1.684	0.237192685292555	-0.708815011295401	-0.901092232412646	0.828454650914674	0.344551380089496	-0.933401563629957	0.690026721400436	0.5057067594734	0.792546291583955	0.592094356042118
1.685	0.23730482410077	-0.707523779062765	-0.900286889775274	0.828575587641151	0.345209813174009	-0.934758366931962	0.691480152589735	0.506279694872517	0.79224718629715	0.592160292042486
1.686	0.237416875798564	-0.706230532318323	-0.899477474119969	0.828696346483257	0.345866407657298	-0.93611468458514	0.692931598967546	0.506849553701665	0.791946464304436	0.592223886730679
1.687	0.237528831620341	-0.704935290883327	-0.898664018525884	0.828816941741166	0.346521160473002	-0.937470491522049	0.694381029093399	0.507416318740581	0.791644145102558	0.592285146420175
1.688	0.237640682909814	-0.703638074167376	-0.897846555544263	0.828937387564521	0.347174069069099	-0.938825762552698	0.695828411371038	0.507979972974376	0.791340248162184	0.592344077560164
1.689	0.237752421156379	-0.702338901030849	-0.897025117117743	0.829057697782115	0.347825131527682	-0.940180472346794	0.697273714085976	0.508540499436356	0.791034792929062	0.592400686692554
1.69	0.237864037792638	-0.701037789722243	-0.896199734560229	0.829177886061432	0.348474346461052	-0.941534595402039	0.698716905381499	0.50909788099346	0.790727798854876	0.592454980325654
1.691	0.2379755241119	-0.69973475779889	-0.895370438560856	0.82929796626557	0.349121712808973	-0.942888105933597	0.700157953203672	0.509652100205985	0.790419285407567	0.592506964775426
1.692	0.238086871464296	-0.698429822047676	-0.894537259164164	0.82941795276445	0.349767229673455	-0.944240977757953	0.70159682528895	0.510203139294838	0.79010927202559	0.592556646032534
1.693	0.238198071404904	-0.697122998385337	-0.89370022578039	0.829537860506703	0.350410896228886	-0.945593184290459	0.703033489208536	0.51075098017595	0.789797778080944	0.592604029671908
1.694	0.238309115643827	-0.695814301733387	-0.892859367237384	0.829657704762025	0.351052711754731	-0.946944698608335	0.704467912401276	0.511295604490234	0.78948482285121	0.592649120821022
1.695	0.238419996037914	-0.694503745928286	-0.892014711830407	0.82977750081184	0.351692675790362	-0.948295493503063	0.705900062184126	0.511836993617895	0.789170425428828	0.592691924257647
1.696	0.238530704712184	-0.693191343629771	-0.891166287349424	0.82989726399728	0.352330788223092	-0.949645541470421	0.707329905735554	0.512375128680775	0.78885460456729	0.59273244461296
1.697	0.238641234102285	-0.691877106178427	-0.890314121070867	0.830017010034301	0.352967049185793	-0.950994814612457	0.708757410060587	0.51290999053214	0.788537378636148	0.592770686521341
1.698	0.238751576841625	-0.690561043451296	-0.889458239751655	0.830136755180913	0.353601458921799	-0.952343284610119	0.710182542010441	0.513441559791883	0.788218765799666	0.592806654627619
1.699	0.238861725678135	-0.689243163765673	-0.888598669683536	0.830256516088078	0.35423401775963	-0.953690922904646	0.711605268287857	0.513969816938992	0.78789878418965	0.592840353503541
1.7	0.238971673552131	-0.687923473821211	-0.887735436721942	0.830376309491776	0.354864726176203	-0.955037700959109	0.71302555537758	0.51449474239518	0.787577451828304	0.592871787590963
1.701	0.239081413779852	-0.686601978636369	-0.886868566206593	0.830496152019382	0.355493584862292	-0.956383590347204	0.714443369542265	0.515016316631347	0.787254786416162	0.592900961229154
1.702	0.239190940189914	-0.68527868143523	-0.885998082890074	0.83061606020177	0.356120594711351	-0.957728562606946	0.715858676962879	0.515534520325853	0.786930805214958	0.592927878695929
1.703	0.239300247092036	-0.683953583500153	-0.885124010907741	0.83073605054661	0.35674575671032	-0.959072589115852	0.717271443926327	0.516049334447291	0.786605525067904	0.592952544198726
1.704	0.239409329177325	-0.682626684120857	-0.884246373711892	0.830856139588637	0.357369071826453	-0.9604156411696	0.718681636922941	0.516560740225848	0.786278962456313	0.592974961852118
1.705	0.239518181528121	-0.681297980682004	-0.883365194013854	0.830976343872602	0.357990541056147	-0.961757690114515	0.720089222621461	0.517068719139419	0.785951133499746	0.59299513571673
1.706	0.239626799655989	-0.679967468740802	-0.882480493762974	0.831096679759399	0.358610165601655	-0.963098707377382	0.721494167806526	0.517573252934659	0.785622053878881	0.593013069900488
1.707	0.239735179385555	-0.678635142028381	-0.881592294144945	0.831217163171881	0.359227946963361	-0.964438664401641	0.722896439326356	0.518074323580175	0.785291738760349	0.59302876863148
1.708	0.239843316680787	-0.677300992428112	-0.880700615616862	0.831337809547326	0.359843886897915	-0.965777532575881	0.724296004021134	0.518571913141622	0.784960202823622	0.593042236228851
1.709	0.239951207624326	-0.675965009998428	-0.879805478008215	0.831458633972509	0.360457987355572	-0.967115283225327	0.725692828650509	0.519066003669576	0.784627460331732	0.593053477025491
1.71	0.240058848516914	-0.674627183119921	-0.878906900663192	0.831579651270426	0.361070250435315	-0.968451887637345	0.72708687989396	0.519556577162011	0.784293525166661	0.59306249540998
1.711	0.240166235954962	-0.67328749871283	-0.878004902516539	0.831700875935349	0.361680678325356	-0.969787317071354	0.728478124432214	0.520043615632841	0.78395841087329	0.593069295957222
1.712	0.2402733668207	-0.671945942387642	-0.877099502085481	0.831822321962027	0.36228927325651	-0.97112154275793	0.729866529020759	0.520527101192045	0.78362213071242	0.593073883376668
1.713	0.240380238221731	-0.670602498517175	-0.876190717449028	0.831944002732551	0.362896037540766	-0.972454535941114	0.731252060477119	0.521007015973131	0.783284697686348	0.593076262298971
1.714	0.240486847521604	-0.669257150259789	-0.875278566256829	0.832065931124239	0.363500973699537	-0.973786267991835	0.732634685608993	0.521483342016929	0.782946124543445	0.593076437196625
1.715	0.240593192420285	-0.667909879539856	-0.874363065786433	0.83218811974342	0.364104084616292	-0.975116710489165	0.734014371126944	0.521956061296206	0.78260642376902	0.59307441243625
1.716	0.240699270878198	-0.666560667028826	-0.873444233009722	0.8323105810808	0.364705373642923	-0.976445835185376	0.735391083577681	0.522425155774587	0.782265607577465	0.593070192289965
1.717	0.240805080952896	-0.665209492157269	-0.872522084608799	0.83243332752484	0.365304844562494	-0.977773613943983	0.736764789385142	0.5228906073643	0.781923687948688	0.593063780955381
1.718	0.240910620790776	-0.663856333188822	-0.871596636913653	0.832556371228198	0.365902501427663	-0.979100018759522	0.738135454962253	0.523352397839492	0.781580676722466	0.593055182628196
1.719	0.241015888724907	-0.662501167367143	-0.870667905818281	0.832679723951025	0.366498348466179	-0.980425021813066	0.73950304675722	0.523810508809822	0.781236585643601	0.593044401547842
1.72	0.241120883213298	-0.661143971049322	-0.869735906752355	0.832803397087945	0.367092390159835	-0.981748595475821	0.740867531275095	0.524264921812328	0.780891426244076	0.593031442012412
1.721	0.241225602636655	-0.659784719808459	-0.868800654642936	0.832927401881082	0.367684631370751	-0.983070712318446	0.742228875153639	0.524715618450951	0.780545209633907	0.593016308386433
1.722	0.241330045224397	-0.658423388581573	-0.86786216383866	0.833051749700077	0.368275077275156	-0.984391345203279	0.743587045190417	0.525162580464775	0.780197946372002	0.592999005127847
1.723	0.241434209170973	-0.657059951854167	-0.866920448122999	0.833176452264162	0.368863733121896	-0.985710467379795	0.744942008273339	0.525605789754583	0.779849646531252	0.592979536875379
1.724	0.241538092766393	-0.65569438385112	-0.865975520845596	0.833301521578847	0.369450604108537	-0.987028052522088	0.746293731330764	0.526045228388362	0.779500319936251	0.592957908524137
1.725	0.241641694354078	-0.654326658737691	-0.865027395058144	0.833426969517264	0.37003569544116	-0.988344074810224	0.747642181311306	0.526480878561878	0.779149976379995	0.592934125217273
1.726	0.241745012154376	-0.652956750815879	-0.864076083583517	0.833552807468385	0.370619012403714	-0.989658509098232	0.74898732515268	0.526912722609677	0.778798625611946	0.592908192327746
1.727	0.241848044205494	-0.651584634694409	-0.863121599021151	0.833679046434851	0.371200560433604	-0.990971331046639	0.750329129822041	0.527340743088556	0.778446277090898	0.592880115475481
1.728	0.241950788473811	-0.650210285443393	-0.862163953719293	0.83380569733619	0.371780345226953	-0.992282517146759	0.751667562441446	0.527764922807395	0.778092939760778	0.592849900500374
1.729	0.242053242936138	-0.648833678736278	-0.861203159788191	0.83393277117451	0.372358372697692	-0.993592044711052	0.75300259038069	0.528185244770506	0.777738622071342	0.592817553339326
1.73	0.242155405542038	-0.647454790950173	-0.860239229189031	0.834060279054309	0.372934648795838	-0.994899891900227	0.754334181262102	0.528601692105742	0.777383332107328	0.592783079897481
1.731	0.242257274148141	-0.646073599260398	-0.859272173795456	0.834188232045521	0.37350917940637	-0.996206037773741	0.755662302943291	0.52901424798698	0.777027077624465	0.592746486027012
1.732	0.242358846534592	-0.644690081715587	-0.858302005356362	0.83431664089808	0.374081970356223	-0.997510462353512	0.756986923508556	0.52942289557692	0.776669866013586	0.592707777584342
1.733	0.242460120454749	-0.64330421721976	-0.857328735447123	0.834445515855783	0.374653027428333	-0.99881314669144	0.758308011246079	0.529827618123072	0.776311704273324	0.592666960449189
1.734	0.242561093562993	-0.641915985528384	-0.856352375505197	0.834574866693441	0.375222356403217	-1.00011407291395	0.759625534659229	0.530228399174692	0.775952598985449	0.592624040454473
1.735	0.242661763289671	-0.640525367320346	-0.855372936924014	0.834704702806606	0.375789963183166	-1.00141322427366	0.760939462510224	0.530625222660476	0.77559255630608	0.592579023323344
1.736	0.242762126933147	-0.63913234415723	-0.8543904310772	0.834835033239592	0.376355853884474	-1.00271058522231	0.762249763814165	0.531018072813765	0.775231582035512	0.592531914735969
1.737	0.242862181944526	-0.63773689830209	-0.85340486925417	0.834965866599963	0.37692003479457	-1.00400614144704	0.763556407779327	0.531406934194658	0.77486968168788	0.592482720452022
1.738	0.242961926077317	-0.636339012639518	-0.852416262636555	0.835097210876159	0.377482512287666	-1.00529987987621	0.764859363717961	0.531791791804766	0.774506860518911	0.592431446308456
1.739	0.243061357309718	-0.63493867077064	-0.851424622315515	0.835229073373659	0.378043292756866	-1.00659178869158	0.766158600961319	0.532172631125461	0.774143123598215	0.592378098114304
1.74	0.243160473742014	-0.633535857155626	-0.850429959246627	0.835361460827527	0.378602382537266	-1.00788185728545	0.767454088831387	0.532549438095959	0.773778475854314	0.592322681656723
1.741	0.243259273618003	-0.632130557280177	-0.849432284171349	0.835494379563877	0.379159787861499	-1.00917007612674	0.768745796602677	0.532922199099595	0.773412922049156	0.592265202889015
1.742	0.24335775542895	-0.630722757861506	-0.848431607608307	0.83562783569457	0.379715514904401	-1.0104564366321	0.770033693403927	0.533290900973404	0.773046466767549	0.592205668098445
1.743	0.24345591795618	-0.629312446993064	-0.847427939924524	0.835761835268047	0.380269569867531	-1.01174093110597	0.771317748213699	0.533655531035527	0.772679114414306	0.592144083873854
1.744	0.243553760232547	-0.627899614143302	-0.846421291408036	0.835896384237997	0.380821959048496	-1.01302355267441	0.772597930018309	0.534016077057998	0.772310869226399	0.592080456987843
1.745	0.243651281536773	-0.626484250116686	-0.845411672288165	0.836031488323246	0.381372688899597	-1.01430429518449	0.773874207950559	0.534372527187373	0.771941735350103	0.592014794396629
1.746	0.243748481434614	-0.625066347174231	-0.844399092747157	0.836167152938037	0.381921765990729	-1.01558315315416	0.775146551294385	0.534724869890771	0.771571716933323	0.591947103339568
1.747	0.243845359791655	-0.623645899298802	-0.843383562991442	0.836303383249207	0.382469196884356	-1.01686012178034	0.776414929453263	0.535073093909785	0.771200818140442	0.591877391408279
1.748	0.243941916702649	-0.622222902438797	-0.842365093346064	0.836440184320761	0.383014988120551	-1.01813519694722	0.777679311952533	0.535417188259425	0.770829043096715	0.591805666493251
1.749	0.244038152356007	-0.620797354693049	-0.841343694282181	0.836577561254442	0.38355914628253	-1.01940837521301	0.778939668406607	0.535757142337009	0.770456395862298	0.591731936568128
1.75	0.24413406697346	-0.619369256453085	-0.84031937636461	0.836715519202223	0.384101677944659	-1.02067965373855	0.780195968440477	0.536092946033236	0.77008288045022	0.591656209455599
1.751	0.2442296608652	-0.617938610473083	-0.839292150190615	0.836854063273442	0.384642589578895	-1.02194903016224	0.78144818166232	0.536424589713	0.769708500780532	0.591578492775674
1.752	0.244324934447337	-0.616505421923766	-0.838262026404224	0.836993198523055	0.385181887535499	-1.02321650256267	0.782696277697878	0.536752064096765	0.76933326057064	0.591498794016658
1.753	0.244419888175121	-0.615069698509339	-0.837229015759955	0.837132930081223	0.385719577969871	-1.02448206958584	0.783940226185152	0.537075360171703	0.768957163262452	0.59141712053131
1.754	0.244514522495891	-0.613631450543554	-0.83619312913132	0.837273263243827	0.386255666686329	-1.02574573056375	0.785179996701849	0.537394469144032	0.76858021198626	0.591333479416983
1.755	0.244608837869053	-0.61219069087187	-0.835154377459609	0.837414203342243	0.386790159057847	-1.02700748548437	0.78641555870112	0.537709382383597	0.768202409568076	0.591247877401827
1.756	0.244702834825514	-0.610747434773315	-0.834112771705403	0.837555755471808	0.387323060060326	-1.02826733494656	0.787646881511514	0.538020091434387	0.767823758587911	0.591160320843905
1.757	0.244796514002604	-0.609301699998949	-0.833068322837786	0.83769792435214	0.387854374311284	-1.02952528025989	0.788873934401087	0.538326588119128	0.76744426136782	0.591070815806727
1.758	0.244889876072264	-0.607853506902942	-0.832021041835082	0.837840714425125	0.388384106035329	-1.03078132361632	0.79009668663439	0.538628864634099	0.767063919889285	0.590979368145027
1.759	0.244982921629211	-0.606402878539003	-0.830970939672344	0.837984130036417	0.388912259018044	-1.03203546814553	0.791315107490607	0.538926913606629	0.766682735796947	0.59088598361975
1.76	0.245075651252024	-0.604949840652884	-0.829918027334824	0.838128175547614	0.389438836677251	-1.03328771785578	0.792529166354315	0.539220728176314	0.766300710482221	0.590790668034818
1.761	0.245168065699129	-0.603494421611073	-0.828862315821045	0.83827285531663	0.389963842206472	-1.03453807759439	0.793738832872431	0.53951030206319	0.765917845146326	0.590693427348948
1.762	0.2452601659736	-0.602036652350382	-0.827803816099151	0.838418173523524	0.390487278582301	-1.03578655309301	0.79494407701872	0.539795629574915	0.765534140870073	0.590594267763458
1.763	0.245351953264894	-0.600576566381789	-0.826742539105307	0.838564133971803	0.391009148402446	-1.03703315108975	0.796144869074113	0.540076705628076	0.765149598712705	0.590493195771225
1.764	0.245443428961879	-0.599114199827473	-0.825678495842245	0.838710740075677	0.391529453742547	-1.03827787939926	0.797341179571812	0.540353525818546	0.764764219776848	0.590390218144564
1.765	0.245534594706133	-0.59764959142607	-0.824611697503741	0.838857995012638	0.392048196160775	-1.03952074687391	0.7985329791867	0.540626086487436	0.76437800522454	0.590285341910608
1.766	0.245625452329183	-0.596182782446132	-0.823542155510155	0.839005901872915	0.392565376756127	-1.04076176337936	0.799720238656868	0.540894384723237	0.763990956264846	0.590178574329027
1.767	0.245716003680644	-0.594713816502807	-0.822469881466713	0.839154463690455	0.39308099609228	-1.04200093977786	0.80090292877076	0.541158418270951	0.763603074120616	0.590069922858169
1.768	0.245806250505902	-0.593242739343963	-0.821394887092493	0.839303683301363	0.393595054018618	-1.04323828786647	0.80208102032454	0.541418185449656	0.763214360032296	0.589959395185529
1.769	0.245896194487033	-0.591769598737446	-0.820317184096815	0.839453563177736	0.394107549633259	-1.04447382035352	0.803254484033868	0.541673685168717	0.762824815313104	0.589846999271217
1.77	0.245985837407773	-0.59029444447975	-0.819236784019046	0.839604105447268	0.394618481446033	-1.04570755085367	0.804423290468447	0.541924916962645	0.762434441340616	0.589732743279896
1.771	0.246075181297101	-0.588817328393104	-0.818153698059512	0.839755312052789	0.395127847518341	-1.04693949382665	0.805587410031159	0.54217188103012	0.762043239520118	0.589616635522356
1.772	0.246164228473025	-0.587338304231728	-0.817067936969828	0.83990718493632	0.395635645458298	-1.04816966449601	0.806746812957049	0.54241457831125	0.761651211412984	0.589498684476115
1.773	0.246252981514089	-0.585857427541743	-0.815979511092674	0.840059726167179	0.396141872348786	-1.04939807871056	0.807901469346338	0.542653010496548	0.761258358951847	0.589378898778266
1.774	0.246341443167157	-0.584374755554461	-0.814888430453477	0.840212937850537	0.396646524668405	-1.05062475272524	0.80905134916963	0.542887179948617	0.760864684528143	0.589257287149367
1.775	0.246429616231824	-0.582890347091968	-0.813794704779015	0.840366821891073	0.397149598279282	-1.05184970302251	0.810196422093261	0.543117089648206	0.760470190930532	0.589133858270521
1.776	0.24651750351728	-0.581404262430485	-0.812698343525874	0.840521379931758	0.39765108851664	-1.05307294620355	0.811336657212619	0.54334274316973	0.76007488119815	0.589008620708021
1.777	0.246605107883994	-0.579916563205642	-0.811599355969683	0.840676613521605	0.398150990286072	-1.05429449893261	0.812472022920438	0.543564144641347	0.759678758559915	0.588881582933226
1.778	0.246692432298456	-0.578427312444992	-0.810497751272231	0.840832524319785	0.398649298085543	-1.05551437797752	0.813602486895431	0.543781298692025	0.759281826581747	0.588752753381636
1.779	0.24677947987505	-0.576936574668984	-0.809393538536592	0.840989114224508	0.399146005921727	-1.05673260026245	0.814728016110448	0.543994210425408	0.758884089314948	0.58862214051926
1.78	0.24686625391163	-0.575444415955109	-0.808286726860394	0.841146385360585	0.399641107189683	-1.05794918285162	0.815848576879007	0.544202885477204	0.758485551252811	0.588489752887179
1.781	0.24695275788269	-0.573950903932314	-0.807177325323286	0.841304339913645	0.40013459464284	-1.05916414295485	0.816964134979765	0.544407330033858	0.758086217166341	0.588355599116398
1.782	0.247038995402101	-0.572456107781725	-0.806065342958136	0.841462980003506	0.400626460408082	-1.06037749797175	0.818074655844819	0.544607550650642	0.757686091976182	0.588219687956455
1.783	0.247124970178346	-0.570960098275847	-0.804950788800435	0.841622307710822	0.401116695960092	-1.06158926546247	0.819180104721031	0.544803554112457	0.757285180761313	0.588082028338578
1.784	0.247210685919993	-0.569462947768936	-0.803833671995471	0.841782325154606	0.401605292191342	-1.06279946305215	0.820280446717136	0.544995347599393	0.756883488839825	0.587942629436427
1.785	0.247296146267828	-0.56796473014467	-0.802714001865764	0.841943034601577	0.402092239608593	-1.06400810841132	0.821375646782141	0.545182938901089	0.756481021800466	0.587801500683221
1.786	0.247381354851385	-0.56646552075444	-0.801591787876212	0.842104438553351	0.40257752838967	-1.06521521933305	0.822465669702858	0.545366336431498	0.756077785478376	0.587658651714182
1.787	0.247466315338725	-0.564965396266961	-0.800467039505829	0.842266539630908	0.403061148239311	-1.06642081377359	0.823550480102229	0.545545549194049	0.755673785924291	0.587514092215347
1.788	0.247551031353402	-0.563464434466207	-0.799339766101687	0.842429340353666	0.403543088292205	-1.0676249098275	0.824630042392551	0.545720586812142	0.755269029388445	0.587367831781938
1.789	0.247635506318374	-0.561962714123844	-0.798209976835557	0.842592843112724	0.404023337173383	-1.0688275257183	0.825704320726765	0.54589145952985	0.754863522298101	0.587219879891733
1.79	0.247719743322249	-0.560460314960949	-0.797077680798136	0.84275705030939	0.404501883096402	-1.07002867985663	0.826773279016824	0.546058178079332	0.75445727117135	0.58707024590647
1.791	0.247803745108321	-0.558957317687131	-0.795942887178618	0.842921964460456	0.404978713907322	-1.07122839095891	0.827836881026831	0.54622075344576	0.754050282467331	0.586918939049932
1.792	0.247887514192625	-0.557453804067529	-0.794805605446785	0.843087588249919	0.405453817091303	-1.0724266781032	0.828895090496762	0.546379196732011	0.753642562537636	0.58676596846864
1.793	0.247971052910865	-0.555949856891508	-0.793665845368958	0.843253924446536	0.405927179780878	-1.0736235606242	0.829947871195331	0.546533519273742	0.753234117792836	0.586611343333968
1.794	0.248054363338736	-0.554445559857758	-0.792523616831586	0.843420975653403	0.406398788795488	-1.07481905797226	0.83099518679936	0.546683732875028	0.75282495491927	0.586455072791806
1.795	0.248137447339713	-0.552940997483282	-0.79137892970501	0.843588744130184	0.406868630722969	-1.07601318968504	0.832037000676415	0.54682984989228	0.752415080975224	0.586297165789814
1.796	0.248220306779075	-0.551436254979324	-0.790231793863727	0.843757231803477	0.407336691996989	-1.07720597535613	0.833073275771302	0.546971883105411	0.75200450338106	0.586137631021882
1.797	0.248302943577554	-0.549931418040962	-0.789082219246894	0.843926440388328	0.407802958864036	-1.07839743444671	0.834103974631207	0.547109845608324	0.751593229881078	0.585976477042602
1.798	0.248385359498678	-0.548426572686306	-0.787930215881983	0.844096371554808	0.408267417276157	-1.0795875860905	0.835129059456889	0.547243750885651	0.751181268584574	0.58581371237552
1.799	0.248467555965442	-0.546921805238646	-0.786775793894708	0.844267026966496	0.408730052856521	-1.08077644905581	0.83614849215633	0.547373612909169	0.75076862807962	0.585649345505023
1.8	0.248549534106456	-0.545417202342623	-0.785618963502377	0.844438408111452	0.409190850926746	-1.08196404177161	0.83716223440209	0.547499446040797	0.75035531749732	0.585483384794369
1.801	0.248631294897358	-0.543912850877688	-0.784459735031487	0.844610516138491	0.409649796570908	-1.08315038232797	0.838170247623379	0.547621264855026	0.749941346540318	0.585315838438112
1.802	0.248712839200019	-0.542408837747722	-0.783298119017765	0.844783351900817	0.410106874748587	-1.08433548845751	0.839172492984239	0.547739084057328	0.749526725504759	0.585146714517882
1.803	0.248794167659232	-0.540905249650607	-0.782134126327515	0.844956916216684	0.410562070366166	-1.08551937751911	0.840168931427481	0.547852918426079	0.749111465232031	0.584976021093015
1.804	0.248875280598823	-0.539402172989076	-0.780967768243436	0.845131210183549	0.411015368268628	-1.08670206650497	0.841159523660571	0.547962782745104	0.748695577033164	0.584803766224704
1.805	0.248956178104564	-0.53789969393878	-0.779799056449446	0.845306235247295	0.411466753235643	-1.08788357201434	0.842144230051073	0.548068691844602	0.748279072649294	0.584629957966494
1.806	0.249036860243442	-0.536397898547384	-0.77862800287526	0.845481992891663	0.411916209991021	-1.08906391014917	0.843123010586173	0.548170660706951	0.747861964226138	0.584454604380329
1.807	0.249117327157446	-0.534896872768844	-0.777454619586908	0.845658484233021	0.41236372318196	-1.09024309641262	0.844095824923434	0.548268704476155	0.747444264296443	0.584277713534223
1.808	0.249197578928705	-0.533396702360407	-0.776278918835241	0.845835709858637	0.412809277396751	-1.09142114573162	0.845062632493351	0.548362838380513	0.747025985727861	0.584099293465391
1.809	0.249277615432414	-0.531897472666918	-0.775100913084967	0.846013669930163	0.41325285724436	-1.09259807262108	0.846023392623125	0.548453077688333	0.746607141613669	0.583919352148158
1.81	0.249357436436299	-0.530399268490827	-0.773920614948427	0.846192364446499	0.413694447419483	-1.09377389128478	0.846978064593786	0.548539437736232	0.746187745170618	0.583737897456885
1.811	0.249437041826391	-0.5289021741703	-0.772738037146311	0.846371793467518	0.414134032740765	-1.09494861552381	0.847926607601711	0.548621933981226	0.745767809680412	0.583554937116022
1.812	0.249516431590172	-0.527406273716956	-0.77155319248964	0.846551957066379	0.414571598157695	-1.09612225869569	0.848868980695942	0.548700582007796	0.745347348517968	0.583370478683542
1.813	0.249595605555519	-0.525911650797866	-0.770366093833484	0.846732855107825	0.415007128696164	-1.09729483385221	0.849805142786962	0.548775397475025	0.744926375244768	0.583184529626949
1.814	0.249674563279975	-0.5244183885698	-0.769176754119952	0.846914487132693	0.415440609392425	-1.09846635385395	0.850735052750024	0.548846396040573	0.744504903616756	0.582997097473845
1.815	0.249753304246309	-0.522926569563609	-0.767985186532277	0.847096852442517	0.415872025296009	-1.09963683138958	0.851658669546336	0.548913593296756	0.744082947485087	0.582808189926963
1.816	0.24983182806255	-0.521436275728729	-0.766791404604573	0.847279950332724	0.416301361537098	-1.10080627896303	0.852575952297229	0.548977004757112	0.743660520718768	0.582617814888144
1.817	0.249910134415921	-0.51994758852635	-0.765595422232068	0.847463780335026	0.4167286033766	-1.10197470887421	0.853486860302496	0.549036645941762	0.743237637185775	0.582425980441147
1.818	0.249988222936968	-0.518460588894303	-0.76439725360649	0.847648342218538	0.417153736147739	-1.10314213324523	0.854391353019513	0.549092532563412	0.742814310749459	0.582232694819212
1.819	0.250066093221807	-0.516975357059461	-0.763196913115824	0.847833635742156	0.417576745138044	-1.10430856407447	0.855289390067481	0.549144680697425	0.742390555271797	0.582037966342522
1.82	0.250143744962018	-0.51549197235781	-0.761994415282581	0.848019660558912	0.41799761556379	-1.10547401324487	0.856180931303421	0.549193106841449	0.741966384616347	0.581841803377913
1.821	0.25022117795258	-0.514010513209931	-0.7607897747493	0.84820641638796	0.418416332626233	-1.10663849249116	0.85706593691861	0.549237827942164	0.741541812630406	0.581644214341248
1.822	0.250298391965771	-0.512531057210941	-0.759583006292387	0.848393903147356	0.418832881531712	-1.10780201337348	0.857944367465251	0.549278861411158	0.741116853106525	0.58144520769565
1.823	0.250375386703237	-0.511053681215991	-0.758374124849653	0.848582120939367	0.419247247448096	-1.1089645872758	0.858816183815747	0.549316225016437	0.740691519787676	0.58124479197976
1.824	0.250452161851862	-0.509578461352081	-0.757163145491652	0.848771069925647	0.419659415453072	-1.11012622539016	0.859681347205069	0.549349936684865	0.740265826437262	0.581042975852653
1.825	0.250528717039794	-0.508105472928315	-0.75595008334408	0.848960750186003	0.420069370509628	-1.1112869386579	0.860539819386953	0.549380014350424	0.739839786866253	0.580839768071731
1.826	0.250605051673993	-0.506634790310037	-0.754734953613987	0.849151161758044	0.420477097463407	-1.11244673768182	0.861391562659739	0.549406475882997	0.739413414924874	0.580635177464552
1.827	0.250681164865269	-0.505166486860027	-0.753517771719948	0.849342304806001	0.420882581123164	-1.11360563260073	0.862236539666317	0.549429339119681	0.738986724523678	0.58042921296631
1.828	0.250757055458631	-0.503700634941131	-0.752298553341505	0.8495341797383	0.421285806419394	-1.11476363295262	0.863074713238379	0.549448621956976	0.738559729647751	0.580221883644766
1.829	0.250832721999823	-0.502237305887481	-0.751077314365912	0.849726787229454	0.421686758489539	-1.11592074762604	0.863906046437205	0.549464342391577	0.738132444363491	0.580013198656628
1.83	0.250908162686584	-0.50077656989478	-0.749854070812015	0.849920128100492	0.422085422672966	-1.11707698489206	0.864730502589844	0.549476518518504	0.737704882775247	0.579803167148334
1.831	0.250983375471031	-0.499318495905072	-0.748628838772045	0.850114203152993	0.42248178451843	-1.1182323524001	0.865548045249975	0.549485168495567	0.737277058946534	0.579591798139647
1.832	0.25105835823639	-0.497863151530426	-0.747401634428118	0.850309013237159	0.422875829816369	-1.11938685716487	0.866358638249877	0.549490310455371	0.73684898692907	0.579379100511783
1.833	0.251133108845157	-0.496410602928902	-0.746172474098298	0.850504559549028	0.423267544623993	-1.12054050561685	0.86716224578158	0.549491962491392	0.736420680842607	0.579165083097677
1.834	0.251207625013686	-0.494960914658045	-0.744941374243876	0.850700843832872	0.423656915245777	-1.12169330364559	0.867958832363247	0.549490142756441	0.735992154855633	0.578949754699544
1.835	0.251281904200193	-0.49351414959491	-0.743708351500458	0.850897868410609	0.42404392821788	-1.12284525660512	0.868748362769316	0.54948486955128	0.735563423151822	0.578733124034612
1.836	0.251355943706719	-0.492070368856978	-0.742473422779281	0.851095636167291	0.424428570393052	-1.12399636933356	0.869530801946235	0.549476161401276	0.735134499995363	0.578515199730747
1.837	0.251429740900393	-0.490629631694874	-0.741236605416758	0.851294150414567	0.424810829011395	-1.12514664617867	0.870306114895538	0.549464037096623	0.734705399753226	0.578295990378409
1.838	0.251503293300316	-0.489191995437242	-0.739997917324261	0.851493414581357	0.4251906916588	-1.12629609099624	0.871074266680673	0.549448515598155	0.734276136761421	0.57807550459681
1.839	0.251576598489367	-0.487757515500705	-0.738757377053992	0.851693431944586	0.425568146197293	-1.12744470712736	0.871835222653216	0.549429615917738	0.733846725234854	0.57785375107771
1.84	0.251649654040994	-0.486326245392493	-0.737515003756394	0.851894205602157	0.425943180670604	-1.12859249739187	0.872588948753915	0.549407357112787	0.733417179299105	0.577630738599861
1.841	0.251722457623494	-0.48489823669389	-0.736270817108952	0.852095738638971	0.426315783205102	-1.12973946414142	0.87333541169743	0.549381758353869	0.732987512943841	0.577406476058121
1.842	0.251795007227926	-0.48347353913327	-0.735024837239505	0.852298034253835	0.426685942044565	-1.13088560936552	0.874074578972945	0.54935283898924	0.732557739925563	0.577180972523425
1.843	0.251867301289971	-0.482052200718451	-0.733777084606285	0.85250109573537	0.427053645733591	-1.13203093477985	0.874806418700231	0.549320618568564	0.732127873769929	0.576954237291961
1.844	0.251939338601414	-0.48063426774095	-0.732527579911663	0.852704926452778	0.42741888328327	-1.13317544186867	0.875530899497571	0.549285116841487	0.731697927810241	0.576726279907322
1.845	0.252011118188896	-0.479219784681054	-0.731276344098972	0.852909530030999	0.427781644219683	-1.13431913191277	0.876247990526201	0.549246353731672	0.731267915197694	0.576497110162561
1.846	0.252082639310063	-0.477808794189942	-0.730023398339419	0.853114910591121	0.428141918555511	-1.13546200600197	0.876957661633941	0.549204349199928	0.730837848904157	0.576266738078017
1.847	0.252153901489134	-0.476401337170521	-0.72876876396837	0.853321072796335	0.42849969674433	-1.13660406505095	0.877659883407441	0.549159123037455	0.730407741674657	0.576035173877104
1.848	0.252224904488317	-0.47499745288145	-0.727512462456586	0.853528021669858	0.428854969684566	-1.13774530984878	0.878354627145466	0.549110694763915	0.729977605887392	0.575802427923979
1.849	0.252295648222866	-0.473597179005516	-0.726254515510869	0.853735762367633	0.42920772877026	-1.13888574115717	0.879041864864851	0.54905908360192	0.729547453385717	0.575568510598941
1.85	0.252366132685296	-0.472200551629801	-0.724994945238871	0.8539443000297	0.429557965860044	-1.14002535983553	0.879721569346229	0.549004308363822	0.729117295389206	0.575333432213837
1.851	0.252436357894686	-0.470807605181545	-0.723733774231229	0.854153639795597	0.429905673109662	-1.1411641668357	0.880393714171153	0.548946387320547	0.728687142554723	0.575097203001701
1.852	0.252506323801252	-0.469418372460053	-0.722471025585682	0.854363787045094	0.430250842839835	-1.14230216305109	0.881058273737029	0.548885338236581	0.728257005115281	0.574859833139885
1.853	0.252576030170213	-0.468032884763335	-0.721206722977956	0.854574747691041	0.430593467565217	-1.14343934922448	0.881715223226336	0.548821178515788	0.727826892947153	0.574621332770658
1.854	0.252645476607476	-0.466651171996282	-0.719940890743084	0.854786528284975	0.430933540066504	-1.14457572591688	0.882364538492999	0.548753925296814	0.727396815573022	0.574381711973444
1.855	0.252714662720595	-0.46527326274547	-0.718673553860879	0.854999135897075	0.43127105339393	-1.1457112934318	0.883006195979788	0.548683595427425	0.726966782222564	0.574140980716882
1.856	0.252783588221028	-0.463899184326182	-0.71740473784253	0.855212577842537	0.43160600080381	-1.14684605168636	0.883640172722787	0.548610205341648	0.726536801979242	0.573899148827654
1.857	0.252852252931615	-0.462528962827595	-0.716134468580806	0.855426861488921	0.431938375659358	-1.14798000000637	0.884266446260618	0.548533770961956	0.726106883920117	0.573656225959461
1.858	0.252920656818727	-0.461162623232723	-0.714862772210464	0.855641994350199	0.432268171362762	-1.14911313690368	0.884884994461489	0.548454307683209	0.725677037168945	0.573412221558936
1.859	0.252988800081299	-0.459800189517257	-0.713589675070356	0.855857984268867	0.432595381373193	-1.15024545994095	0.88549579549111	0.548371830394276	0.725247270870072	0.573167144819674
1.86	0.253056683211012	-0.458441684618479	-0.712315203810737	0.856074839407064	0.432919999272513	-1.15137696573419	0.886098827930359	0.548286353495048	0.724817594156147	0.572921004661806
1.861	0.25312430696546	-0.457087130418358	-0.711039385581788	0.856292568039627	0.43324201883105	-1.15250765011697	0.886694070906983	0.54819789088863	0.724388016194791	0.572673809865743
1.862	0.253191672333825	-0.45573654785392	-0.709762248197333	0.856511178327155	0.433561434067256	-1.15363750838222	0.88728150418354	0.548106455953808	0.723958546263155	0.572425569309202
1.863	0.253258780560612	-0.454389957074481	-0.708483820147246	0.856730678302464	0.433878239274152	-1.1547665354727	0.887861108140816	0.54801206148961	0.723529193693696	0.5721762920864
1.864	0.253325633145949	-0.453047377573336	-0.707204130473158	0.856951076118526	0.43419242903353	-1.15589472609472	0.888432863663268	0.547914719664587	0.723099967755747	0.571925987519987
1.865	0.253392231770875	-0.451708828261747	-0.70592320864117	0.857172380318358	0.434503998248298	-1.15702207480723	0.888996752092341	0.547814442014907	0.722670877643968	0.571674665191085
1.866	0.253458578236469	-0.450374327395534	-0.704641084510211	0.857394599894565	0.434812942134658	-1.15814857611797	0.88955275522636	0.547711239503886	0.722241932466589	0.571422334949505
1.867	0.253524674513008	-0.449043892368494	-0.703357788433856	0.857617744083305	0.435119256148203	-1.15927422455792	0.890100855215355	0.547605122666829	0.721813141112136	0.57116900684772
1.868	0.253590522890605	-0.44771753958166	-0.702073351404186	0.857841822016682	0.435422935911755	-1.16039901472982	0.890641034455856	0.547496101744844	0.721384512087234	0.570914691032386
1.869	0.25365612615569	-0.446395284492292	-0.700787805071804	0.858066842546302	0.4357239771848	-1.16152294137271	0.891173275604345	0.547384186707619	0.720956053418469	0.570659397609987
1.87	0.253721487659909	-0.44507714175536	-0.69950118160111	0.858292814384684	0.436022375842483	-1.16264599941276	0.891697561630884	0.547269387247002	0.720527772654623	0.570403136456056
1.871	0.253786611198025	-0.443763125383259	-0.698213513480139	0.858519746316666	0.43631812788428	-1.163768183965	0.892213875853919	0.547151712809925	0.720099676912076	0.570145917063718
1.872	0.253851500862774	-0.442453248875555	-0.696924833382388	0.858747647284845	0.436611229496612	-1.16488949032862	0.892722201966327	0.547031172642922	0.719671772870052	0.569887748577332
1.873	0.253916161015926	-0.441147525265575	-0.69563517410224	0.858976526457415	0.436901677045729	-1.16600991399759	0.893222524037989	0.546907775815337	0.719244066729792	0.56962863992238
1.874	0.253980596228149	-0.439845967119076	-0.694344568577047	0.85920639328546	0.437189466948659	-1.1671294506896	0.893714826486039	0.546781531206745	0.718816564201796	0.569368599879819
1.875	0.254044811113589	-0.438548586570263	-0.693053049966822	0.859437257436364	0.437474595609221	-1.16824809639536	0.894199094055833	0.54665244745429	0.718389270599595	0.569107637105804
1.876	0.254108810209279	-0.437255395403206	-0.691760651730516	0.859669128776739	0.437757059486066	-1.16936584740167	0.894675311833936	0.546520532853225	0.71796219101912	0.568845760113956
1.877	0.254172597994428	-0.43596640517064	-0.690467407640809	0.859902017549314	0.438036855151379	-1.17048270024096	0.89514346527424	0.546385795237176	0.71753533043279	0.568582977255314
1.878	0.254236178970425	-0.434681627353254	-0.689173351698081	0.860135934481385	0.438313979354639	-1.17159865160451	0.89560354023844	0.54624824190464	0.717108693690874	0.56831929677321
1.879	0.254299557641757	-0.433401073485833	-0.687878517970969	0.860370890626245	0.438588429154694	-1.17271369828574	0.896055523038443	0.546107879668434	0.716682285586472	0.568054726895522
1.88	0.254362738417171	-0.432124755211257	-0.686582940488493	0.860606897084568	0.438860202024469	-1.17382783713541	0.896499400440625	0.54596471505158	0.716256110934412	0.567789275858868
1.881	0.254425725647209	-0.430852684303721	-0.685286653272475	0.860843964792403	0.439129295879818	-1.17494106492807	0.896935159663238	0.54581875450735	0.715830174536072	0.567522951894816
1.882	0.254488523740678	-0.429584872658125	-0.683989690385313	0.861082104497217	0.439395709044427	-1.17605337812331	0.897362788437213	0.545670004508968	0.715404481115567	0.567255763250252
1.883	0.254551137098235	-0.428321332291422	-0.68269208587528	0.861321326995189	0.439659440142131	-1.17716477271042	0.897782275080764	0.545518471464244	0.714979035377006	0.566987718187321
1.884	0.254613569941808	-0.427062075475291	-0.681393873689059	0.861561643523775	0.43992048800619	-1.17827524423888	0.898193608547688	0.545364161517014	0.714553842175969	0.566718824958771
1.885	0.254675826287363	-0.425807114925904	-0.680095087564627	0.861803066054413	0.440178851693101	-1.17938478785792	0.898596778511946	0.545207080392921	0.714128906640673	0.566449091860021
1.886	0.254737910047775	-0.424556463838589	-0.678795760875351	0.86204560728089	0.440434530492857	-1.18049339828282	0.8989917754307	0.545047233404865	0.713704234177971	0.566178527323709
1.887	0.254799825093957	-0.423310135856449	-0.67749592653997	0.862289280331136	0.440687523829232	-1.18160106976789	0.899378590524394	0.5448846255375	0.713279830429106	0.565907139935967
1.888	0.254861575212969	-0.422068145222782	-0.676195617085635	0.862534098508066	0.440937831105998	-1.18270779609438	0.899757215770701	0.54471926145891	0.712855701182865	0.565634938379478
1.889	0.254923164054279	-0.420830506990528	-0.674894864762363	0.862780075296386	0.441185451540522	-1.18381357060408	0.900127643884615	0.544551145478854	0.712431852338722	0.565361931381016
1.89	0.254984595185967	-0.419597237040113	-0.673593701557746	0.863027224496929	0.441430384031631	-1.18491838630937	0.900489868197921	0.544380281593353	0.712008290005674	0.565088127683803
1.891	0.255045872257371	-0.418368351973041	-0.672292159095771	0.863275560274488	0.441672627175964	-1.18602223598767	0.900843882541324	0.544206673582384	0.71158502059352	0.564813536012777
1.892	0.255106999088568	-0.417143869018529	-0.670990268508323	0.863525097046958	0.441912179393795	-1.18712511218185	0.90118968118238	0.544030324972276	0.711162050788867	0.564538165039702
1.893	0.255167979569554	-0.415923805984128	-0.66968806033764	0.863775849214446	0.442149038988852	-1.1882270071852	0.90152725877026	0.543851238879744	0.710739387494428	0.564262023370806
1.894	0.255228817523866	-0.414708181288653	-0.668385564490108	0.864027830919707	0.442383204149109	-1.18932791308104	0.901856610318661	0.543669417929833	0.710317037804191	0.563985119552798
1.895	0.255289516694148	-0.41349701406192	-0.667082810258629	0.864281056042041	0.4426146730139	-1.19042782177752	0.902177731219723	0.54348486429062	0.70989500902241	0.563707462140237
1.896	0.255350080726301	-0.412290324175224	-0.665779826423572	0.864535538315038	0.44284344373215	-1.19152672505053	0.902490617224061	0.543297579778536	0.709473308660729	0.563429059833932
1.897	0.255410513042071	-0.411088132142525	-0.664476641399028	0.864791291414297	0.443069514387231	-1.19262461465256	0.902795264386897	0.5431075659688	0.709051944311899	0.563149921599715
1.898	0.255470816779662	-0.409890459022216	-0.663173283348873	0.865048328961026	0.443292882899375	-1.19372148241629	0.903091668993318	0.542914824189524	0.708630923493967	0.562870056669537
1.899	0.255530994920664	-0.408697326406653	-0.661869780212948	0.865306664323431	0.443513547077006	-1.19481732025664	0.903379827499833	0.542719355426051	0.70821025360247	0.562589474404052
1.9	0.255591050447357	-0.407508756429571	-0.660566159660661	0.865566310318067	0.443731504740151	-1.19591212010681	0.903659736555977	0.542521160299178	0.707789941856539	0.562308184161925
1.901	0.255650986415183	-0.406324771718994	-0.65926244910137	0.865827279133701	0.443946753700205	-1.19700587387483	0.903931393054026	0.542320239151743	0.707369995194668	0.562026195359912
1.902	0.255710805928747	-0.405145395343194	-0.657958675748764	0.866089582482602	0.444159291608368	-1.19809857338597	0.904194794136574	0.542116592135818	0.706950420275966	0.561743517665931
1.903	0.255770512032578	-0.403970650811528	-0.656654866544473	0.866353231762638	0.444369115887679	-1.19919021029063	0.904449937220415	0.541910219282956	0.706531223565864	0.561460161089217
1.904	0.255830107608599	-0.402800562050363	-0.655351047975649	0.86661823814956	0.444576223832878	-1.20028077604136	0.904696820087498	0.541701120633224	0.70611241137927	0.561176135898621
1.905	0.255889595265194	-0.401635153341742	-0.65404724601887	0.866884612548465	0.444780612757298	-1.20137026193872	0.904935441015809	0.541489296317319	0.705693989895851	0.560891452506398
1.906	0.255948977155016	-0.400474449321881	-0.652743486258417	0.86715236541397	0.444982280061855	-1.20245865915134	0.905165798898238	0.541274746438696	0.705275965225274	0.560606121399363
1.907	0.256008254867767	-0.39931847498128	-0.651439794027825	0.867421506695346	0.445181223236403	-1.20354595870989	0.905387893262648	0.541057470888942	0.704858343493485	0.56032015308458
1.908	0.256067429506543	-0.398167255616929	-0.650136194430747	0.867692046060669	0.445377439894168	-1.20463215145532	0.905601724160106	0.540837469344368	0.70444113082087	0.560033558014385
1.909	0.256126501834497	-0.397020816816373	-0.648832712262926	0.86796399323264	0.445570927866348	-1.20571722784145	0.905807292025163	0.540614741440352	0.704024333263542	0.559746346490742
1.91	0.256185472311451	-0.395879184478603	-0.647529371971915	0.868237358203862	0.445761685271439	-1.2068011776408	0.906004597600267	0.540389286894499	0.703607956889987	0.559458528557732
1.911	0.256244340970388	-0.3947423848204	-0.646226197724273	0.868512151228133	0.445949710519833	-1.20788398976742	0.906193641944965	0.54016110549326	0.70319200793652	0.559170113896512
1.912	0.256303107330894	-0.39361044433037	-0.644923213472525	0.868788382628662	0.446135002280819	-1.20896565229688	0.906374426548782	0.53993019702242	0.702776492884103	0.55888111176711
1.913	0.256361770482595	-0.392483389676806	-0.643620442879412	0.869066062614518	0.446317559453884	-1.21004615258525	0.906546953455115	0.539696561147997	0.7023614183703	0.558591530996602
1.914	0.256420329178796	-0.39136124767268	-0.64231790915759	0.869345201298988	0.446497381163636	-1.21112547736083	0.906711225247961	0.539460197265927	0.701946791036343	0.558301379942886
1.915	0.256478781812692	-0.390244045302692	-0.641015634964383	0.869625808904311	0.44667446673684	-1.21220361272909	0.906867244988842	0.539221104414826	0.70153261750962	0.558010666427127
1.916	0.256537126378943	-0.389131809671902	-0.639713642386549	0.869907896000034	0.446848815634447	-1.21328054414238	0.907015016284563	0.538979281297099	0.701118904478442	0.557719397678766
1.917	0.256595360543963	-0.388024567905033	-0.638411953012102	0.870191473593234	0.447020427335736	-1.21435625637854	0.90715454343621	0.538734726367021	0.700705658651809	0.557427580292164
1.918	0.256653481745014	-0.386922347112674	-0.637110588048361	0.87047655293923	0.447189301215687	-1.21543073350213	0.907285831510002	0.538487437912076	0.70029288661192	0.557135220223096
1.919	0.25671148717148	-0.385825174376103	-0.635809568386016	0.87076314524597	0.447355436487045	-1.21650395880255	0.907408886276873	0.538237414094114	0.699880594716572	0.556842322920401
1.92	0.256769373712506	-0.384733076734641	-0.634508914601882	0.871051261616372	0.447518832153701	-1.2175759147628	0.907523714141191	0.537984653022753	0.699468789093893	0.556548893587698
1.921	0.256827138050604	-0.383646081253444	-0.633208646985937	0.871340913204617	0.447679486892361	-1.21864658309817	0.907630322175501	0.537729152959423	0.699057475672023	0.556254937407257
1.922	0.256884776819368	-0.382564215128387	-0.631908785592508	0.871632111269814	0.447837398957443	-1.21971594484307	0.907728718129626	0.537470912534292	0.698646660186674	0.555960459614478
1.923	0.256942286593726	-0.38148750571111	-0.630609350272132	0.871924867054915	0.447992566193028	-1.22078398042557	0.90781891030729	0.537209930769325	0.698236348180911	0.555665465476192
1.924	0.256999663738725	-0.380415980451142	-0.629310360694426	0.872219191593321	0.448144986082403	-1.22185066967953	0.907900907441889	0.536946206949506	0.697826545011385	0.555369960251906
1.925	0.257056904324028	-0.379349666834239	-0.628011836396875	0.872515095473114	0.448294655843834	-1.22291599188012	0.907974718665259	0.536679740516704	0.697417255804169	0.555073949191656
1.926	0.257114004116113	-0.37828859234165	-0.626713796888363	0.872812588691018	0.448441572608334	-1.22397992593094	0.908040353523403	0.536410531026024	0.697008485353724	0.554777437593099
1.927	0.257170958590393	-0.377232784405542	-0.625416261733112	0.873111680735749	0.448585733594343	-1.22504245059319	0.908097822017895	0.536138578073995	0.696600238021989	0.554480430838736
1.928	0.257227762998183	-0.376182270374798	-0.624119250503196	0.873412380792666	0.448727136204133	-1.22610354456824	0.908147134713705	0.535863881217023	0.696192517693615	0.554182934353604
1.929	0.257284412415561	-0.375137077514648	-0.62282278264932	0.873714697866456	0.448865778023471	-1.22716318646246	0.908188302819555	0.535586440027402	0.695785327786708	0.55388495351393
1.93	0.257340901745832	-0.374097233011017	-0.621526877406149	0.874018640695393	0.449001656737244	-1.22822135471381	0.90822133806667	0.535306254233854	0.695378671255602	0.553586493528973
1.931	0.257397225815624	-0.373062763939974	-0.620231553771178	0.874324217515933	0.449134770012433	-1.22927802751818	0.908246252499816	0.535023323769629	0.694972550558229	0.553287559414491
1.932	0.25745337951034	-0.372033697173836	-0.618936830584647	0.87463143594229	0.449265115448715	-1.23033318283461	0.908263058444524	0.5347376487837	0.694566967602453	0.552988156150818
1.933	0.257509357751881	-0.371010059252978	-0.617642726719417	0.874940303059716	0.44939269062792	-1.23138679840435	0.908271768629804	0.53444922972197	0.694161923684797	0.55268828880022
1.934	0.257565155383804	-0.369991876330939	-0.616349261268948	0.87525082554744	0.449517493142774	-1.23243885167785	0.908272396248509	0.534158067359919	0.693757419485012	0.552387962420689
1.935	0.257620767183126	-0.368979174172362	-0.61505645360389	0.875563009719445	0.449639520515317	-1.23348931977772	0.908264954880377	0.533864162709942	0.693353455209382	0.552087181970916
1.936	0.257676188041437	-0.367971978070186	-0.61376432332473	0.875876861496439	0.449758770053524	-1.23453817954946	0.908249458418218	0.533567516960573	0.692950030747883	0.551785952307748
1.937	0.25773141315666	-0.366970312745117	-0.612472890225309	0.876192386357107	0.449875238734039	-1.23558540755028	0.908225921095839	0.533268131540855	0.692547145603258	0.551484278164206
1.938	0.257786438055092	-0.365974202385076	-0.611182174255692	0.876509589385237	0.449988923162423	-1.23663097995182	0.908194357530305	0.532966008188601	0.692144798727221	0.551182164083076
1.939	0.257841258498794	-0.364983670782518	-0.609892195372441	0.876828475477484	0.450099819604728	-1.23767487244082	0.90815478274724	0.5326611489411	0.69174298856258	0.55087961438472
1.94	0.257895870477746	-0.363998741421249	-0.608602973392615	0.877149049608265	0.45020792402426	-1.23871706016676	0.908107212249375	0.532353556144814	0.691341713256007	0.550576633240288
1.941	0.257950270248346	-0.363019437469978	-0.607314528030236	0.877471316958211	0.450313232088178	-1.23975751774465	0.908051662112985	0.532043232543466	0.690940970806734	0.550273224825849
1.942	0.258004454258472	-0.362045781744407	-0.606026878945007	0.877795282830426	0.450415739129543	-1.24079621926759	0.907988149059641	0.531730181304504	0.690540759071854	0.549969393439499
1.943	0.258058419019981	-0.361077796676784	-0.604740045647887	0.878120952470115	0.450515440076742	-1.24183313828759	0.907916690456049	0.531414405887386	0.690141075734788	0.549665143525908
1.944	0.258112161142422	-0.360115504285515	-0.603454047400335	0.878448330955973	0.450612329477697	-1.24286824783037	0.907837304222463	0.53109590992963	0.68974191832322	0.549360479702223
1.945	0.258165677531445	-0.359158926186265	-0.602168903255243	0.878777423251149	0.450706401597084	-1.24390152051808	0.907750008705157	0.530774697285518	0.689343284212499	0.54905540688615
1.946	0.258218965478822	-0.358208083669258	-0.600884632223251	0.879108234369326	0.450797650344927	-1.24493292867161	0.907654822615664	0.530450772037871	0.688945170535472	0.548749930420704
1.947	0.25827202252497	-0.35726299772275	-0.599601253397365	0.879440769506697	0.45088606908261	-1.24596244425938	0.907551765068625	0.530124138337976	0.688547574076971	0.548444056054547
1.948	0.258324846295694	-0.356323688940198	-0.598318785915349	0.879775033977232	0.45097165061409	-1.24699003883257	0.907440855620257	0.529794800240604	0.68815049128936	0.548137789863519
1.949	0.258377434498977	-0.355390177453393	-0.597037248806407	0.880111032996987	0.451054387331935	-1.24801568358405	0.907322114234787	0.52946276172638	0.687753918394322	0.547831138196173
1.95	0.258429784946818	-0.354462482939762	-0.595756660918387	0.880448771590838	0.451134271274884	-1.24903934937217	0.907195561230219	0.52912802685109	0.687357851413032	0.547524107570242
1.951	0.258481895409724	-0.353540624617796	-0.594477041073868	0.880788254704523	0.451211294076396	-1.25006100658927	0.907061217246462	0.528790599827614	0.686962286051723	0.547216704523685
1.952	0.258533763535045	-0.352624621284422	-0.593198408276168	0.881129487315972	0.45128544689256	-1.2510806250646	0.90691910321341	0.528450484975355	0.68656721744984	0.546908935534528
1.953	0.25858538706853	-0.351714491428337	-0.591920781748533	0.881472474454566	0.451356720334027	-1.25209817410372	0.906769240340785	0.528107686675948	0.686172639978764	0.546600807030775
1.954	0.258636764059426	-0.350810253290044	-0.590644180889579	0.881817221211647	0.451425104414318	-1.2531136225317	0.906611650217103	0.527762209450798	0.685778547328282	0.546292325437229
1.955	0.258687892726773	-0.349911924809144	-0.589368625320926	0.882163732685688	0.451490588590518	-1.25412693874882	0.906446354968717	0.527414058050822	0.685384932699743	0.545983497251839
1.956	0.258738771228958	-0.349019523555345	-0.588094135038567	0.882512013780152	0.451553161873767	-1.2551380908633	0.906273377336657	0.527063237416577	0.684991788824877	0.545674329115441
1.957	0.258789397679475	-0.348133066734758	-0.586820730519555	0.882862069029635	0.451612812842722	-1.25614704676963	0.906092740713174	0.526709752572199	0.684599107912145	0.545364827804157
1.958	0.25883977035998	-0.347252571207136	-0.585548432727353	0.88321390261795	0.451669529544365	-1.25715377411884	0.905904469157443	0.526353608597444	0.684206881644043	0.545055000195289
1.959	0.258889887899077	-0.346378053445361	-0.584277263071091	0.883567518520813	0.451723299482742	-1.25815824030429	0.905708587293557	0.525994810685607	0.683815101202902	0.54474485332325
1.96	0.258939749274846	-0.345509529510788	-0.583007243296787	0.883922920657712	0.451774109804514	-1.25916041248986	0.905505120159282	0.525633364200367	0.683423757388501	0.544434394488526
1.961	0.258989353686871	-0.344647015095746	-0.581738395371671	0.884280112898983	0.451821947498064	-1.26016025759221	0.905294093147835	0.525269274735827	0.683032840727951	0.544123631294352
1.962	0.259038700511525	-0.343790525620798	-0.580470741479458	0.884639098779922	0.451866799424124	-1.26115774218474	0.905075532032624	0.524902548201789	0.68264234138531	0.543812571597187
1.963	0.259087789420054	-0.342940076349637	-0.579204304047919	0.884999881146849	0.451908652214512	-1.2621528324032	0.904849462943271	0.524533190838544	0.682252249085066	0.543501223450551
1.964	0.259136620501177	-0.342095682453571	-0.577939105705391	0.885362462167254	0.451947492142538	-1.26314549392268	0.90461591230175	0.524161209168718	0.681862553270859	0.543189595087065
1.965	0.2591851942505	-0.341257359028058	-0.576675169175037	0.885726843654728	0.451983305064971	-1.26413569198597	0.9043749068538	0.523786610042904	0.681473243249422	0.542877694912785
1.966	0.259233511475995	-0.34042512108292	-0.575412517165037	0.886093027319889	0.452016076494736	-1.26512339146249	0.904126473731828	0.523409400738024	0.681084308127175	0.542565531463432
1.967	0.259281573249498	-0.339598983448117	-0.574151172334472	0.88646101481862	0.452045791698352	-1.26610855691903	0.903870640431809	0.523029588964983	0.680695736803984	0.542253113283672
1.968	0.25932938090771	-0.338778960617939	-0.572891157371151	0.886830807677146	0.452072435655371	-1.26709115262558	0.903607434757282	0.522647182860711	0.68030751818115	0.541940448788153
1.969	0.259376936025927	-0.337965066672132	-0.571632495158343	0.887202407240645	0.452095993008475	-1.26807114246646	0.903336884790047	0.522262191016215	0.679919641297839	0.54162754621484
1.97	0.25942424039668	-0.337157315293722	-0.570375208893865	0.887575814817379	0.452116448173137	-1.26904848982427	0.903059018893425	0.52187462239636	0.679532095267049	0.541314413616486
1.971	0.259471296118792	-0.336355719785198	-0.569119322071345	0.887951031901482	0.452133785387816	-1.27002315747984	0.902773865723263	0.521484486122367	0.679144869196589	0.541001058786208
1.972	0.259518105747948	-0.335560293065085	-0.56786485845582	0.888328060184493	0.452147988565408	-1.2709951075896	0.902481454220679	0.521091791315408	0.678757952166824	0.540687489190696
1.973	0.259564672265959	-0.334771047704926	-0.566611842095728	0.888706901355881	0.452159041251288	-1.27196430180094	0.902181813623746	0.520696547134718	0.67837133328687	0.540373712001668
1.974	0.259610998833802	-0.333987996016516	-0.565360297237548	0.889087556875466	0.452166926842067	-1.27293070136313	0.901874973472065	0.520298762919023	0.677985001814937	0.540059734188146
1.975	0.259657088639989	-0.333211150091666	-0.564110248148862	0.889470027864387	0.452171628764681	-1.27389426707508	0.901560963522742	0.519898448266393	0.677598947163767	0.539745562573809
1.976	0.259702944993552	-0.332440521719027	-0.562861718995153	0.889854315208499	0.452173130468713	-1.27485495916047	0.901239813674559	0.519495612976161	0.677213158769052	0.539431203809918
1.977	0.259748571476608	-0.331676122270128	-0.561614733861882	0.8902404197611	0.452171415400865	-1.27581273721585	0.900911554035517	0.519090266966175	0.676827626007296	0.539116664361378
1.978	0.259793971981126	-0.330917962672157	-0.560369316900056	0.890628342407817	0.452166467029395	-1.27676756023153	0.900576214998523	0.518682420296362	0.676442338285678	0.538801950606765
1.979	0.259839150631095	-0.330166053445158	-0.559125492442757	0.891018083922636	0.452158268869223	-1.27771938663417	0.900233827168137	0.518272083190251	0.676057285253646	0.538487068934809
1.98	0.259884111721974	-0.329420404723878	-0.557883285022784	0.89140964472833	0.452146804515525	-1.27866817432497	0.8998844212511	0.517859265932799	0.675672456893008	0.538172025680022
1.981	0.259928859780234	-0.328681026253089	-0.556642719414901	0.891803024743129	0.452132057737618	-1.27961388067368	0.899528028029892	0.517443978710629	0.675287843379437	0.53785682699604
1.982	0.259973399640969	-0.32794792738301	-0.555403820676511	0.892198223444737	0.452114012615078	-1.28055646247064	0.899164678400988	0.517026231489386	0.674903434900789	0.537541478854507
1.983	0.260017736381418	-0.327221117028303	-0.554166614083479	0.892595240086562	0.452092653644993	-1.28149587591408	0.898794403445326	0.516606033970672	0.674519221567542	0.537225987134786
1.984	0.260061875185999	-0.326500603605523	-0.552931125064337	0.892994073901322	0.452067965762844	-1.28243207663778	0.898417234487836	0.516183395612601	0.674135193401428	0.536910357693935
1.985	0.260105821325221	-0.325786395068344	-0.551697379205683	0.893394724191	0.452039934289359	-1.28336501969724	0.898033203127694	0.515758325651921	0.673751340352562	0.536594596433611
1.986	0.260149580228651	-0.325078498994166	-0.550465402221255	0.893797190187547	0.452008544921693	-1.28429465950645	0.89764234126409	0.515330833124011	0.673367652344875	0.536278709342609
1.987	0.260193157523551	-0.324376922587274	-0.549235219788616	0.89420147067582	0.451973783776369	-1.28522094979925	0.897244681100363	0.51490092693832	0.672984119371466	0.535962702467336
1.988	0.260236558987187	-0.323681672667167	-0.54800685734617	0.894607563707416	0.451935637364807	-1.28614384363476	0.896840255096335	0.514468615962503	0.672600731532789	0.535646581911518
1.989	0.26027979046363	-0.322992755742276	-0.54678034001601	0.895015466695581	0.451894092545427	-1.28706329340255	0.896429095917822	0.514033909010527	0.672217478967531	0.535330353898481
1.99	0.260322857864118	-0.322310178121464	-0.545555692645477	0.89542517669616	0.451849136566166	-1.28797925083251	0.896011236429326	0.513596814775784	0.671834351840433	0.535014024782684
1.991	0.260365767219212	-0.321633945984695	-0.544332939848393	0.89583669053259	0.451800757109901	-1.28889166702371	0.895586709698634	0.513157341804894	0.671451340429951	0.534697601007241
1.992	0.260408524594157	-0.320964065414719	-0.543112106028444	0.896250004763904	0.451748942249097	-1.28980049243055	0.895155548995553	0.512715498497099	0.67106843516608	0.534381089054126
1.993	0.260451135928738	-0.320300542441126	-0.541893215442902	0.896665115668044	0.45169368039556	-1.29070567678219	0.894717787774111	0.512271293094757	0.67068562657538	0.534064495341764
1.994	0.260493607075901	-0.319643383113471	-0.540676292252958	0.897082019287176	0.451634960316406	-1.29160716902169	0.894273459626393	0.511824733717181	0.670302905232818	0.533747826081989
1.995	0.260535944006185	-0.318992593570704	-0.539461360470475	0.897500711550445	0.451572771203532	-1.29250491733534	0.893822598257551	0.511375828449003	0.66992026181385	0.533431087247614
1.996	0.260578152877296	-0.318348180048107	-0.538248443847648	0.897921188497244	0.451507102729612	-1.29339886920658	0.893365237488477	0.510924585423914	0.669537687196753	0.533114284751883
1.997	0.260620239945913	-0.317710148824835	-0.537037565803965	0.898343446516935	0.451437945054464	-1.29428897144424	0.892901411232957	0.510471012887407	0.669155172464205	0.53279742471822
1.998	0.26066221154906	-0.317078506199856	-0.535828749415125	0.898767482402682	0.451365288845483	-1.29517517028514	0.892431153445175	0.510015119188153	0.668772708782708	0.532480513615478
1.999	0.260704074139136	-0.316453258508068	-0.5346220174088	0.899193293114658	0.451289125313801	-1.29605741158811	0.891954498071143	0.5095569127149	0.668390287289157	0.532163558219801
2	0.260745834187133	-0.315834412070836	-0.533417392143937	0.899620875510266	0.451209446205358	-1.29693564101337	0.891471479035909	0.509096401925628	0.668007899077677	0.531846565558935
[truncated: 43,000 more rows]
